# Supplementary material for: Whole genome sequencing and comparative genomic analysis of oleaginous red yeast Sporobolomyces pararoseus NGR identifies candidate genes for biotechnological potential and ballistospores-shooting
Source: BMC Genomics. 2020 Feb 24;21:181. doi: 10.1186/s12864-020-6593-1 (PMC7041287; doi:10.1186/s12864-020-6593-1)
Supplement: Supplementary file 1 — Additional file 1. Genome completeness analysis through applied BUSCO software (version 3.0.1) to align the orthologs of the NGR to a reference gene set of basidiomycota_odb9. (XLS 71 kb) [file 12864_2020_6593_MOESM1_ESM.xls]

Busco id	Status	Contig	Start	End	Score	Length
EOG092R000C	Complete	Scaffold8	461550	473222	3289.2	2678
EOG092R000I	Complete	Scaffold2	1009429	1019055	2296.5	1990
EOG092R002M	Complete	Scaffold2	232455	241495	1724.3	1504
EOG092R002N	Complete	Scaffold2	1609483	1617310	1959.6	1412
EOG092R002P	Complete	Scaffold4	380487	388898	3183.0	1807
EOG092R002R	Complete	Scaffold2	700806	709472	2494.9	1900
EOG092R0036	Complete	Scaffold4	1725655	1734505	1094.3	1137
EOG092R0037	Complete	Scaffold2	1472197	1481845	3324.7	1856
EOG092R003W	Complete	Scaffold1	204173	214890	1178.2	1415
EOG092R003Y	Complete	Scaffold1	472860	483904	1500.1	1252
EOG092R004L	Complete	Scaffold1	1099397	1106787	3242.9	1853
EOG092R005X	Complete	Scaffold9	1076022	1080219	1294.9	836
EOG092R0065	Complete	Scaffold1	960229	965612	482.6	406
EOG092R006C	Complete	Scaffold2	2718133	2725419	1954.0	1609
EOG092R007J	Complete	Scaffold5	731071	734549	762.6	503
EOG092R0089	Complete	Scaffold6	512627	518771	2941.3	1525
EOG092R008D	Complete	Scaffold7	1443570	1453144	713.8	777
EOG092R009A	Complete	Scaffold3	881962	889067	2242.3	1352
EOG092R009I	Complete	Scaffold1	1846956	1853006	1958.2	1353
EOG092R00AR	Complete	Scaffold5	243458	251220	1672.8	1487
EOG092R00BP	Complete	Scaffold4	60786	67407	1407.6	1150
EOG092R00D3	Complete	Scaffold1	2143551	2148524	1494.7	893
EOG092R00DU	Complete	Scaffold4	1519926	1525335	1356.9	1249
EOG092R00E1	Complete	Scaffold4	1129635	1136925	864.9	1066
EOG092R00GS	Complete	Scaffold4	1217843	1222454	681.9	598
EOG092R00H5	Complete	Scaffold3	784613	789830	1491.5	984
EOG092R00H7	Complete	Scaffold7	250385	264118	1145.6	755
EOG092R00HC	Complete	Scaffold3	1698704	1703547	1750.2	1124
EOG092R00HK	Complete	Scaffold1	2910594	2918049	1110.6	1114
EOG092R00HN	Complete	Scaffold11	89858	102385	951.6	877
EOG092R00IN	Complete	Scaffold11	867291	880375	1135.6	744
EOG092R00IT	Complete	Scaffold3	1567670	1577488	1034.8	736
EOG092R00JG	Complete	Scaffold3	160816	171155	517.7	399
EOG092R00K3	Complete	Scaffold1	439347	451108	461.1	711
EOG092R00K7	Complete	Scaffold1	2599201	2603330	616.2	696
EOG092R00KS	Complete	Scaffold3	1069041	1073221	1666.1	1049
EOG092R00LO	Complete	Scaffold4	1264206	1271050	920.9	1242
EOG092R00LR	Complete	Scaffold5	753019	757551	1783.9	1060
EOG092R00LZ	Complete	Scaffold4	1071725	1078715	1409.9	861
EOG092R00MF	Complete	Scaffold11	436134	448361	843.8	1324
EOG092R00MU	Complete	Scaffold11	574019	583712	1247.8	929
EOG092R00N4	Complete	Scaffold13	43367	48062	1281.8	970
EOG092R00NJ	Complete	Scaffold6	1357271	1366830	2014.8	1035
EOG092R00NQ	Complete	Scaffold11	697337	702863	993.3	847
EOG092R00O2	Complete	Scaffold8	661951	665274	536.2	488
EOG092R00OU	Complete	Scaffold6	1048529	1053300	634.0	577
EOG092R00QB	Complete	Scaffold2	1169358	1173903	2028.5	1051
EOG092R00QP	Complete	Scaffold5	846199	852543	1538.2	937
EOG092R00QR	Complete	Scaffold8	592106	602065	1253.1	884
EOG092R00QT	Complete	Scaffold9	79511	84688	1339.2	925
EOG092R00RF	Complete	Scaffold9	241800	245605	1023.5	599
EOG092R00RR	Complete	Scaffold8	653418	658171	453.9	443
EOG092R00TL	Complete	Scaffold4	1194724	1204868	1347.7	1120
EOG092R00TN	Complete	Scaffold4	1657678	1663539	1075.2	1156
EOG092R00TW	Complete	Scaffold2	200187	205278	609.7	841
EOG092R00U5	Complete	Scaffold1	2357811	2362888	1814.6	959
EOG092R00UA	Complete	Scaffold6	1414157	1424132	812.7	723
EOG092R00UP	Complete	Scaffold11	145671	150393	1911.4	1012
EOG092R00V6	Complete	Scaffold1	3615613	3620266	1065.7	805
EOG092R00VH	Complete	Scaffold6	392474	398332	1408.2	1059
EOG092R00VP	Complete	Scaffold4	1913077	1917127	398.1	713
EOG092R00VV	Complete	Scaffold10	719972	724486	552.4	967
EOG092R00WG	Complete	Scaffold4	424458	429274	827.6	839
EOG092R00XS	Complete	Scaffold9	98562	107274	737.9	829
EOG092R00XY	Complete	Scaffold5	1156681	1160937	691.4	680
EOG092R00YY	Complete	Scaffold6	542217	546504	1775.1	922
EOG092R00ZY	Complete	Scaffold3	2208517	2212924	913.7	999
EOG092R0100	Complete	Scaffold8	374051	377187	621.0	462
EOG092R0104	Complete	Scaffold1	3946055	3957740	775.6	899
EOG092R0112	Complete	Scaffold2	1417661	1422582	1556.2	872
EOG092R0115	Complete	Scaffold7	1274041	1279548	1033.1	720
EOG092R011X	Complete	Scaffold2	1836245	1839029	514.6	373
EOG092R011Y	Complete	Scaffold5	1557240	1565213	1053.9	908
EOG092R0120	Complete	Scaffold3	154539	168976	1320.9	1668
EOG092R013F	Complete	Scaffold4	331542	342607	220.9	403
EOG092R013M	Complete	Scaffold7	146010	180319	1730.1	1005
EOG092R0145	Complete	Scaffold3	558744	563387	582.1	481
EOG092R0149	Complete	Scaffold6	240870	244421	345.7	467
EOG092R014B	Complete	Scaffold1	1062967	1065754	398.8	525
EOG092R014H	Complete	Scaffold1	1396178	1400590	1566.5	893
EOG092R014P	Complete	Scaffold12	4670	8943	851.8	864
EOG092R015U	Complete	Scaffold4	1374707	1379092	748.6	687
EOG092R016F	Complete	Scaffold6	854889	860063	1381.7	1040
EOG092R0171	Complete	Scaffold11	114306	118646	1645.7	864
EOG092R0185	Fragmented	Scaffold6	1537072	1547209	373.5	629
EOG092R018U	Complete	Scaffold1	3086725	3096313	891.8	898
EOG092R0193	Complete	Scaffold3	1848962	1851963	675.1	582
EOG092R01AJ	Complete	Scaffold10	734521	738332	1347.9	788
EOG092R01AN	Complete	Scaffold2	2332595	2339192	1212.3	1003
EOG092R01B4	Missing
EOG092R01B7	Complete	Scaffold3	1296114	1300442	1528.6	836
EOG092R01BL	Complete	Scaffold7	23493	26343	634.3	363
EOG092R01BN	Complete	Scaffold11	636421	640500	850.0	663
EOG092R01BO	Complete	Scaffold3	1715791	1720462	912.5	704
EOG092R01C1	Complete	Scaffold8	314593	320308	837.1	805
EOG092R01C6	Complete	Scaffold2	2533101	2537860	688.1	586
EOG092R01DK	Complete	Scaffold4	1085683	1093299	363.8	507
EOG092R01DL	Complete	Scaffold4	322068	331419	577.9	793
EOG092R01DU	Complete	Scaffold2	791751	800993	596.9	553
EOG092R01DY	Complete	Scaffold7	341193	349914	749.6	632
EOG092R01E1	Complete	Scaffold1	2411185	2415189	677.7	569
EOG092R01E2	Complete	Scaffold5	1585425	1588777	439.5	437
EOG092R01EF	Complete	Scaffold6	359479	363764	910.7	656
EOG092R01EV	Complete	Scaffold2	1890387	1899067	1409.7	764
EOG092R01F3	Complete	Scaffold1	3411333	3419004	1388.9	818
EOG092R01F5	Complete	Scaffold2	1447811	1450991	700.8	529
EOG092R01GK	Complete	Scaffold6	636071	640137	1364.1	842
EOG092R01GN	Complete	Scaffold8	52373	56259	1406.2	833
EOG092R01GW	Complete	Scaffold7	1055028	1059486	709.4	736
EOG092R01HD	Complete	Scaffold4	2029140	2033395	1331.9	740
EOG092R01J4	Complete	Scaffold5	684090	687699	1541.9	871
EOG092R01J5	Complete	Scaffold7	751206	761792	358.8	814
EOG092R01JP	Complete	Scaffold5	1143080	1156273	1533.6	847
EOG092R01JW	Complete	Scaffold10	579914	583945	603.9	694
EOG092R01JZ	Complete	Scaffold2	274402	278635	1582.6	913
EOG092R01KC	Complete	Scaffold1	1983348	1987431	1363.8	775
EOG092R01KK	Complete	Scaffold6	1243805	1256088	1350.4	819
EOG092R01KM	Complete	Scaffold4	235208	237094	461.7	293
EOG092R01KV	Complete	Scaffold2	53290	56896	629.8	552
EOG092R01KY	Complete	Scaffold3	1073494	1077458	893.6	742
EOG092R01L3	Complete	Scaffold9	35993	46582	700.1	801
EOG092R01M0	Complete	Scaffold11	858303	862707	900.8	658
EOG092R01MB	Complete	Scaffold9	114788	117266	282.1	263
EOG092R01MR	Complete	Scaffold12	279308	284041	543.2	489
EOG092R01NO	Complete	Scaffold1	523557	528241	791.0	699
EOG092R01O5	Missing
EOG092R01PA	Complete	Scaffold1	2625527	2629284	390.1	303
EOG092R01Q7	Complete	Scaffold8	1293	4534	992.8	741
EOG092R01Q9	Complete	Scaffold1	300266	312774	339.3	627
EOG092R01QZ	Complete	Scaffold1	3062342	3066284	1120.7	804
EOG092R01S5	Complete	Scaffold6	276024	280031	571.6	836
EOG092R01S6	Complete	Scaffold1	22655	28334	380.7	448
EOG092R01SG	Complete	Scaffold8	860066	872788	642.5	680
EOG092R01SR	Complete	Scaffold11	395452	404637	955.1	666
EOG092R01SS	Complete	Scaffold2	1699600	1706110	1067.8	698
EOG092R01TR	Complete	Scaffold4	1812146	1815475	964.4	600
EOG092R01TX	Complete	Scaffold10	156707	160951	958.8	665
EOG092R01UZ	Complete	Scaffold2	2161613	2168216	1694.3	908
EOG092R01WS	Complete	Scaffold10	331976	335991	1230.7	710
EOG092R01XX	Complete	Scaffold4	2007896	2019851	863.6	761
EOG092R01Y1	Complete	Scaffold7	186231	192347	658.0	612
EOG092R01YM	Complete	Scaffold8	934192	944988	781.3	906
EOG092R01Z4	Complete	Scaffold2	46143	49824	508.3	441
EOG092R01ZO	Complete	Scaffold7	787378	791712	712.2	846
EOG092R0207	Complete	Scaffold10	424664	429622	610.4	692
EOG092R0208	Complete	Scaffold12	36033	48346	1433.9	733
EOG092R0219	Complete	Scaffold3	1607519	1611192	1382.3	776
EOG092R022A	Complete	Scaffold3	1414948	1416579	367.5	298
EOG092R022P	Complete	Scaffold11	539416	547538	1181.9	717
EOG092R0235	Complete	Scaffold1	1133213	1136527	991.2	663
EOG092R023T	Complete	Scaffold2	947912	951721	454.8	465
EOG092R023Y	Complete	Scaffold1	1460705	1465960	1339.7	799
EOG092R027E	Complete	Scaffold2	1296936	1303849	481.9	734
EOG092R027I	Complete	Scaffold11	661153	664627	1236.5	782
EOG092R027K	Complete	Scaffold9	796364	804875	690.1	677
EOG092R027T	Complete	Scaffold4	77396	80380	998.8	563
EOG092R0285	Complete	Scaffold2	1247524	1251154	1205.1	642
EOG092R028H	Complete	Scaffold1	2960089	2962552	950.0	479
EOG092R02AA	Complete	Scaffold3	390022	394146	1055.3	710
EOG092R02B6	Complete	Scaffold10	400260	407250	641.8	637
EOG092R02BA	Complete	Scaffold8	926796	929900	757.5	653
EOG092R02BC	Complete	Scaffold3	250922	255092	1367.8	832
EOG092R02BV	Complete	Scaffold7	595475	601148	593.0	459
EOG092R02BW	Complete	Scaffold1	3767927	3772989	733.0	855
EOG092R02D8	Complete	Scaffold2	2315557	2324095	329.8	644
EOG092R02F2	Complete	Scaffold10	504697	508135	956.2	790
EOG092R02F4	Complete	Scaffold1	2703103	2711622	1185.9	756
EOG092R02F8	Complete	Scaffold12	150400	156549	457.1	600
EOG092R02G9	Complete	Scaffold11	334210	336831	682.4	548
EOG092R02GN	Complete	Scaffold9	173196	182029	669.0	590
EOG092R02HL	Complete	Scaffold1	2211466	2219575	707.3	549
EOG092R02IG	Complete	Scaffold6	315731	323329	845.5	579
EOG092R02J2	Complete	Scaffold2	645445	649891	751.3	500
EOG092R02K0	Complete	Scaffold4	150695	156176	952.3	581
EOG092R02K3	Complete	Scaffold9	234720	242506	514.8	431
EOG092R02KI	Complete	Scaffold2	1885418	1889054	500.9	782
EOG092R02KV	Complete	Scaffold1	2545951	2548236	753.1	457
EOG092R02L0	Complete	Scaffold1	1988130	1991349	1116.4	636
EOG092R02L7	Complete	Scaffold3	1650273	1658501	681.3	752
EOG092R02LD	Complete	Scaffold5	844369	846107	367.8	337
EOG092R02LE	Complete	Scaffold6	1497471	1505303	576.7	530
EOG092R02LS	Fragmented	Scaffold1	1144964	1151857	634.0	396
EOG092R02M9	Complete	Scaffold4	1935027	1938762	1037.1	622
EOG092R02MS	Complete	Scaffold4	1143674	1148956	860.1	560
EOG092R02MZ	Complete	Scaffold10	964955	971940	510.8	557
EOG092R02N6	Complete	Scaffold14	2879	5947	1000.4	546
EOG092R02N8	Complete	Scaffold7	513053	515709	531.1	468
EOG092R02NJ	Complete	Scaffold13	235902	238987	1108.8	614
EOG092R02NK	Complete	Scaffold5	1448954	1452742	392.5	548
EOG092R02O1	Complete	Scaffold1	3029346	3032736	1182.1	697
EOG092R02O2	Complete	Scaffold9	885686	889072	988.6	700
EOG092R02OQ	Complete	Scaffold7	989958	994232	486.2	579
EOG092R02P2	Complete	Scaffold7	809659	812776	1350.4	680
EOG092R02P9	Complete	Scaffold2	2092561	2095605	1064.2	594
EOG092R02PN	Complete	Scaffold6	906034	909476	1343.6	786
EOG092R02PP	Complete	Scaffold6	1342682	1344411	415.4	376
EOG092R02PW	Complete	Scaffold3	2009751	2012520	755.2	576
EOG092R02Q5	Complete	Scaffold3	1356266	1359983	1157.8	664
EOG092R02RH	Complete	Scaffold4	538799	542172	1142.7	731
EOG092R02RK	Complete	Scaffold8	77409	85841	700.9	548
EOG092R02RP	Complete	Scaffold1	574152	580374	769.8	579
EOG092R02SB	Complete	Scaffold1	724686	727866	1403.4	682
EOG092R02TD	Complete	Scaffold3	495045	498482	983.0	612
EOG092R02TP	Complete	Scaffold10	628425	632488	554.3	527
EOG092R02UM	Complete	Scaffold1	3642474	3645634	668.7	518
EOG092R02VE	Complete	Scaffold4	389861	395541	1595.7	1007
EOG092R02WD	Complete	Scaffold1	2284088	2287357	825.7	666
EOG092R02WG	Complete	Scaffold1	1436523	1438789	545.2	485
EOG092R02WV	Complete	Scaffold3	806094	813090	1081.2	631
EOG092R02XO	Complete	Scaffold13	61814	69833	229.6	265
EOG092R02XP	Complete	Scaffold1	904232	907371	278.4	443
EOG092R02XQ	Complete	Scaffold3	1744478	1749370	1450.8	968
EOG092R02XU	Complete	Scaffold2	1481931	1490605	752.8	614
EOG092R02Y3	Complete	Scaffold1	2026456	2029817	533.6	525
EOG092R02YD	Complete	Scaffold10	238389	241441	511.9	542
EOG092R030R	Complete	Scaffold9	800719	804182	871.6	542
EOG092R032U	Fragmented	Scaffold8	300375	313506	1182.7	704
EOG092R033G	Complete	Scaffold8	424723	427132	772.9	472
EOG092R033S	Complete	Scaffold12	359814	363521	648.6	575
EOG092R0362	Fragmented	Scaffold5	510800	518505	1036.7	584
EOG092R037C	Complete	Scaffold5	956395	969318	665.0	605
EOG092R037Z	Complete	Scaffold1	552569	560746	348.5	491
EOG092R0383	Complete	Scaffold10	766725	775817	368.1	561
EOG092R038J	Complete	Scaffold2	1291671	1297416	609.7	448
EOG092R038Z	Complete	Scaffold2	2558405	2561320	1026.8	658
EOG092R0390	Complete	Scaffold12	16596	24699	506.0	427
EOG092R0393	Complete	Scaffold8	357558	361535	471.1	362
EOG092R039K	Complete	Scaffold1	4010502	4020380	798.9	717
EOG092R039Q	Complete	Scaffold5	604075	607061	736.9	365
EOG092R039V	Complete	Scaffold4	156205	163911	850.6	639
EOG092R03AF	Complete	Scaffold7	937236	941497	1114.1	645
EOG092R03AG	Complete	Scaffold3	1667178	1672544	734.2	628
EOG092R03AL	Complete	Scaffold7	1373716	1377277	1135.0	604
EOG092R03AM	Complete	Scaffold2	1403887	1409384	947.5	577
EOG092R03BY	Complete	Scaffold11	278903	283754	677.5	487
EOG092R03CC	Complete	Scaffold2	1512647	1516709	745.9	677
EOG092R03CM	Complete	Scaffold13	129204	132103	301.8	271
EOG092R03CW	Complete	Scaffold7	965057	972628	933.3	590
EOG092R03CY	Complete	Scaffold6	975548	976788	313.8	186
EOG092R03DJ	Complete	Scaffold9	842648	846625	1240.9	718
EOG092R03DL	Complete	Scaffold6	1433858	1435530	437.7	265
EOG092R03DO	Complete	Scaffold3	1959715	1961213	628.6	355
EOG092R03DS	Complete	Scaffold11	339036	351835	549.8	594
EOG092R03EK	Complete	Scaffold3	521982	524414	477.9	353
EOG092R03F0	Complete	Scaffold1	2847567	2850464	849.3	670
EOG092R03FK	Complete	Scaffold3	1063454	1067668	813.4	520
EOG092R03GK	Complete	Scaffold1	561327	564184	844.8	641
EOG092R03GX	Complete	Scaffold3	862194	865312	448.8	314
EOG092R03HT	Complete	Scaffold4	83300	86665	1145.4	620
EOG092R03IM	Complete	Scaffold4	777754	780285	473.3	467
EOG092R03JE	Complete	Scaffold6	1496662	1499304	580.1	422
EOG092R03JI	Complete	Scaffold6	1330870	1333993	455.4	521
EOG092R03JU	Complete	Scaffold1	1731226	1734011	531.9	544
EOG092R03K4	Fragmented	Scaffold5	412827	422266	683.7	522
EOG092R03LA	Complete	Scaffold2	1879364	1881879	628.7	451
EOG092R03LT	Complete	Scaffold2	1758345	1761355	1234.7	651
EOG092R03M8	Complete	Scaffold4	7083	9748	505.8	361
EOG092R03MM	Complete	Scaffold8	888860	892328	683.0	643
EOG092R03MU	Complete	Scaffold1	3968780	3970710	492.6	297
EOG092R03N3	Complete	Scaffold6	1439720	1442757	286.9	374
EOG092R03NF	Complete	Scaffold3	444652	447958	929.1	725
EOG092R03NH	Complete	Scaffold5	2567	5310	1092.8	579
EOG092R03O3	Complete	Scaffold12	630701	634732	341.5	228
EOG092R03OF	Complete	Scaffold7	485257	488349	1202.2	626
EOG092R03P3	Complete	Scaffold4	301408	310913	557.8	393
EOG092R03PP	Complete	Scaffold10	814495	817306	815.8	528
EOG092R03QD	Complete	Scaffold6	969507	972627	1060.6	644
EOG092R03R2	Complete	Scaffold13	178011	180429	460.6	286
EOG092R03S0	Complete	Scaffold1	1576837	1579641	930.3	575
EOG092R03S3	Complete	Scaffold12	302874	306801	944.0	554
EOG092R03S5	Complete	Scaffold1	837151	843753	367.1	281
EOG092R03S6	Complete	Scaffold5	648506	650522	377.5	288
EOG092R03ST	Complete	Scaffold6	924997	932825	717.5	592
EOG092R03U6	Complete	Scaffold1	2398007	2400555	824.0	533
EOG092R03VI	Complete	Scaffold1	2309647	2312842	948.4	737
EOG092R03VP	Complete	Scaffold6	753029	756507	694.9	534
EOG092R03WR	Complete	Scaffold1	270582	276583	509.2	610
EOG092R03XA	Complete	Scaffold1	3554603	3558117	826.1	628
EOG092R03XN	Complete	Scaffold1	736170	739771	268.9	553
EOG092R03XU	Complete	Scaffold5	67359	69268	409.6	300
EOG092R03ZJ	Complete	Scaffold6	1083548	1086641	884.0	743
EOG092R040D	Complete	Scaffold8	756247	758254	251.4	294
EOG092R040T	Missing
EOG092R0414	Complete	Scaffold2	82923	87215	620.5	599
EOG092R041D	Complete	Scaffold1	985328	988595	427.3	534
EOG092R041W	Complete	Scaffold5	1256113	1259249	1058.8	597
EOG092R041Z	Complete	Scaffold1	2582588	2588724	246.2	462
EOG092R042D	Complete	Scaffold1	2565399	2571401	819.3	525
EOG092R042R	Complete	Scaffold1	3435011	3437736	776.1	507
EOG092R0435	Complete	Scaffold1	2568939	2572184	424.6	582
EOG092R043H	Complete	Scaffold2	1078139	1080603	779.6	463
EOG092R044E	Complete	Scaffold9	489141	492306	1044.3	552
EOG092R044P	Complete	Scaffold2	486988	497152	351.0	673
EOG092R0453	Complete	Scaffold7	46883	49757	869.1	501
EOG092R045F	Complete	Scaffold2	861554	869916	880.4	708
EOG092R0463	Complete	Scaffold2	281281	284478	931.8	523
EOG092R046E	Complete	Scaffold9	31712	35645	452.9	349
EOG092R046U	Complete	Scaffold5	614962	623644	195.3	378
EOG092R0470	Missing
EOG092R047C	Missing
EOG092R047O	Complete	Scaffold5	1472178	1483926	444.1	453
EOG092R047R	Complete	Scaffold6	1034443	1043925	858.9	1065
EOG092R047X	Complete	Scaffold6	253153	260674	382.9	342
EOG092R04AM	Complete	Scaffold7	929488	932479	609.6	496
EOG092R04B7	Complete	Scaffold2	877348	882402	367.7	430
EOG092R04C9	Complete	Scaffold7	782876	785270	1118.1	583
EOG092R04D6	Complete	Scaffold3	510193	513486	552.4	424
EOG092R04D7	Complete	Scaffold7	1145497	1147036	434.3	329
EOG092R04DC	Complete	Scaffold2	2330778	2337118	389.5	366
EOG092R04E5	Complete	Scaffold7	155584	159288	994.8	581
EOG092R04EG	Complete	Scaffold8	892439	895589	885.2	664
EOG092R04EN	Complete	Scaffold1	3144846	3147872	713.5	472
EOG092R04F0	Complete	Scaffold5	404399	406997	1008.0	576
EOG092R04F8	Complete	Scaffold4	788838	791905	842.9	580
EOG092R04FD	Complete	Scaffold7	856143	858931	1184.7	635
EOG092R04G8	Complete	Scaffold2	2325461	2329047	486.9	594
EOG092R04HK	Complete	Scaffold8	962529	966174	1100.8	802
EOG092R04IN	Complete	Scaffold2	2283823	2286037	464.8	423
EOG092R04JP	Complete	Scaffold4	216528	219038	572.5	391
EOG092R04KO	Complete	Scaffold4	1758925	1761987	1147.4	614
EOG092R04KV	Complete	Scaffold12	350606	353926	232.5	179
EOG092R04LA	Complete	Scaffold4	1929721	1932025	641.7	503
EOG092R04M7	Fragmented	Scaffold4	1948537	1960998	576.1	447
EOG092R04MI	Complete	Scaffold2	579924	585399	742.1	604
EOG092R04N3	Complete	Scaffold13	374041	381856	730.0	533
EOG092R04NK	Complete	Scaffold7	1226985	1229060	265.3	209
EOG092R04OV	Complete	Scaffold9	377705	380407	721.2	384
EOG092R04P0	Complete	Scaffold6	1270983	1275796	1861.5	1285
EOG092R04P4	Missing
EOG092R04PE	Complete	Scaffold6	1465853	1468793	730.2	513
EOG092R04PJ	Complete	Scaffold5	1541638	1543901	903.9	512
EOG092R04PO	Complete	Scaffold3	61905	70348	396.6	489
EOG092R04PS	Complete	Scaffold1	509883	514291	1230.3	652
EOG092R04QM	Complete	Scaffold2	2043474	2047197	486.7	324
EOG092R04RH	Complete	Scaffold8	1094204	1097384	457.6	377
EOG092R04RX	Complete	Scaffold3	1581627	1584032	627.6	466
EOG092R04SD	Complete	Scaffold1	3828629	3831199	356.4	422
EOG092R04SM	Complete	Scaffold11	11855	15905	235.1	284
EOG092R04SS	Complete	Scaffold5	1132375	1135138	1072.8	515
EOG092R04VB	Complete	Scaffold13	280416	282507	356.5	259
EOG092R04W3	Complete	Scaffold6	1399051	1401659	765.9	500
EOG092R04WN	Complete	Scaffold1	3680519	3683783	836.9	679
EOG092R04WO	Complete	Scaffold2	1145026	1153002	755.5	733
EOG092R04X2	Complete	Scaffold10	44154	46677	1003.5	583
EOG092R04X7	Complete	Scaffold10	11993	14458	1072.2	605
EOG092R04Y3	Complete	Scaffold5	1295930	1298091	816.7	398
EOG092R04Y7	Complete	Scaffold6	794203	798258	522.6	272
EOG092R050B	Complete	Scaffold9	389889	392657	360.9	290
EOG092R050F	Complete	Scaffold3	1217222	1219782	584.5	406
EOG092R0510	Complete	Scaffold2	1914110	1926401	630.3	529
EOG092R051T	Missing
EOG092R051W	Complete	Scaffold4	1790047	1793510	568.5	401
EOG092R0524	Complete	Scaffold2	714513	716972	867.3	517
EOG092R052F	Complete	Scaffold3	2104014	2107315	475.9	310
EOG092R052Q	Complete	Scaffold1	1476647	1479544	968.8	554
EOG092R053O	Complete	Scaffold2	1256201	1259622	411.2	410
EOG092R054E	Complete	Scaffold10	341039	343882	997.3	562
EOG092R054L	Complete	Scaffold4	400149	403416	364.1	467
EOG092R054Y	Complete	Scaffold6	615817	622835	487.7	584
EOG092R056Q	Complete	Scaffold11	347442	355286	386.7	309
EOG092R056X	Complete	Scaffold4	616010	618336	810.9	478
EOG092R0570	Complete	Scaffold5	1382554	1394177	736.3	398
EOG092R057B	Complete	Scaffold1	2603838	2606156	216.3	213
EOG092R057L	Missing
EOG092R058I	Complete	Scaffold5	1327582	1331814	740.3	620
EOG092R0590	Complete	Scaffold11	657815	660920	854.7	444
EOG092R059D	Complete	Scaffold9	438836	446956	395.4	456
EOG092R059S	Complete	Scaffold3	2257922	2261790	639.0	562
EOG092R05AD	Complete	Scaffold5	1461499	1463285	409.4	312
EOG092R05BI	Complete	Scaffold5	662048	669284	841.1	453
EOG092R05BW	Complete	Scaffold13	383543	387901	545.3	407
EOG092R05DL	Complete	Scaffold2	1098459	1101102	1123.3	564
EOG092R05E8	Missing
EOG092R05EA	Complete	Scaffold5	1544046	1547285	355.3	306
EOG092R05EM	Complete	Scaffold5	1504865	1513406	1097.1	682
EOG092R05EY	Complete	Scaffold1	3151883	3154602	598.2	345
EOG092R05FD	Complete	Scaffold1	2353238	2355654	891.7	509
EOG092R05FZ	Complete	Scaffold4	1301358	1304032	421.5	337
EOG092R05HF	Complete	Scaffold5	1375212	1377667	977.4	467
EOG092R05J5	Complete	Scaffold8	633664	636117	560.4	361
EOG092R05ND	Complete	Scaffold9	732359	736228	208.6	267
EOG092R05PY	Fragmented	Scaffold7	1295296	1308097	394.6	357
EOG092R05R4	Complete	Scaffold3	941900	944228	827.6	485
EOG092R05SX	Complete	Scaffold12	47205	50529	415.0	372
EOG092R05SZ	Complete	Scaffold1	933607	936955	983.1	558
EOG092R05TB	Complete	Scaffold5	909689	911749	600.4	383
EOG092R05TX	Complete	Scaffold10	225129	227395	783.2	476
EOG092R05V7	Complete	Scaffold3	175085	183662	570.0	409
EOG092R05VL	Complete	Scaffold7	203287	205998	1151.4	600
EOG092R05VY	Complete	Scaffold2	1397787	1399966	845.4	502
EOG092R05WP	Complete	Scaffold9	812745	820052	672.2	399
EOG092R05YF	Complete	Scaffold11	337794	340957	653.8	493
EOG092R05ZC	Complete	Scaffold8	370407	372907	629.6	425
EOG092R061J	Complete	Scaffold4	1867782	1869800	598.6	466
EOG092R061N	Complete	Scaffold2	2677318	2683093	401.0	509
EOG092R0633	Complete	Scaffold2	598020	601290	345.9	450
EOG092R0637	Complete	Scaffold1	2473608	2476570	945.1	489
EOG092R063F	Complete	Scaffold1	2994117	2996841	344.6	577
EOG092R063X	Complete	Scaffold6	983609	986019	684.1	493
EOG092R0645	Complete	Scaffold1	3856374	3859115	918.2	501
EOG092R066G	Complete	Scaffold4	1924374	1931617	468.2	430
EOG092R067Q	Complete	Scaffold2	1318032	1321856	445.4	486
EOG092R0685	Complete	Scaffold8	1027193	1029505	876.7	486
EOG092R068U	Complete	Scaffold1	1779183	1781176	712.7	460
EOG092R069Y	Complete	Scaffold1	3373979	3380164	800.2	544
EOG092R06B7	Complete	Scaffold3	1591469	1599356	231.1	297
EOG092R06BC	Complete	Scaffold9	312457	314747	426.3	398
EOG092R06DT	Complete	Scaffold8	352312	354270	487.2	344
EOG092R06EH	Complete	Scaffold8	906144	907263	139.1	118
EOG092R06ER	Complete	Scaffold2	929574	931925	416.4	315
EOG092R06EZ	Complete	Scaffold1	2190311	2192946	466.7	402
EOG092R06FZ	Complete	Scaffold3	645270	646968	450.4	255
EOG092R06HA	Complete	Scaffold2	908050	911191	570.6	490
EOG092R06IK	Complete	Scaffold13	395016	397343	891.8	433
EOG092R06J6	Complete	Scaffold1	43365	45958	644.8	462
EOG092R06JB	Complete	Scaffold8	1084021	1086089	281.8	246
EOG092R06K7	Missing
EOG092R06KY	Complete	Scaffold1	580708	583074	318.5	358
EOG092R06LD	Complete	Scaffold2	2246140	2248178	675.3	430
EOG092R06LI	Complete	Scaffold1	3564437	3570747	250.2	400
EOG092R06NL	Complete	Scaffold1	3348035	3350675	662.0	440
EOG092R06P4	Complete	Scaffold6	668758	671443	316.2	372
EOG092R06RU	Complete	Scaffold6	309714	314035	720.1	464
EOG092R06S0	Complete	Scaffold3	439556	442220	393.4	304
EOG092R06SP	Complete	Scaffold10	632738	634830	523.0	349
EOG092R06TP	Complete	Scaffold1	1447516	1453403	869.2	484
EOG092R06U0	Complete	Scaffold5	947165	949318	410.8	364
EOG092R06V0	Complete	Scaffold2	224510	226557	933.5	524
EOG092R06VC	Complete	Scaffold2	2496779	2499029	728.2	437
EOG092R06VN	Complete	Scaffold9	629511	631733	491.8	381
EOG092R06VY	Complete	Scaffold4	591424	594926	653.9	655
EOG092R06X8	Fragmented	Scaffold2	345436	353841	332.6	279
EOG092R06XC	Complete	Scaffold7	909671	911995	608.6	462
EOG092R06XU	Complete	Scaffold5	920824	923590	173.8	188
EOG092R06XW	Complete	Scaffold5	938294	941055	189.6	363
EOG092R06ZW	Complete	Scaffold1	670774	673716	657.9	376
EOG092R070F	Complete	Scaffold3	1907558	1913867	828.3	497
EOG092R0717	Complete	Scaffold8	9586	13377	530.2	395
EOG092R0720	Complete	Scaffold10	522170	524085	728.7	370
EOG092R072B	Complete	Scaffold2	2340691	2342862	911.6	480
EOG092R072K	Complete	Scaffold1	456066	458073	556.8	407
EOG092R072T	Complete	Scaffold4	849443	852441	436.7	416
EOG092R073C	Complete	Scaffold4	1243114	1246141	622.9	440
EOG092R074J	Fragmented	Scaffold5	1565355	1572713	466.5	360
EOG092R0764	Complete	Scaffold1	3989987	3993235	480.2	379
EOG092R076W	Complete	Scaffold1	3731376	3735270	930.4	530
EOG092R0773	Complete	Scaffold12	474856	477451	916.9	440
EOG092R077C	Complete	Scaffold8	760010	762865	318.5	268
EOG092R077Q	Complete	Scaffold3	1602293	1605050	970.8	527
EOG092R0785	Complete	Scaffold3	419096	421524	402.7	361
EOG092R078B	Complete	Scaffold1	2306643	2309335	648.1	482
EOG092R079G	Complete	Scaffold9	417825	424504	393.3	500
EOG092R07A5	Missing
EOG092R07AD	Complete	Scaffold4	982837	985222	694.2	467
EOG092R07BH	Complete	Scaffold5	482054	484628	246.8	461
EOG092R07BO	Complete	Scaffold9	459870	461868	498.6	352
EOG092R07CR	Complete	Scaffold5	1180857	1183437	556.9	305
EOG092R07DK	Complete	Scaffold2	2428474	2430932	414.9	488
EOG092R07DL	Complete	Scaffold10	323404	328217	262.2	414
EOG092R07DQ	Complete	Scaffold2	1385973	1392551	708.3	413
EOG092R07EZ	Complete	Scaffold10	251450	254376	445.1	391
EOG092R07G0	Missing
EOG092R07GB	Complete	Scaffold13	119840	121854	615.5	440
EOG092R07GM	Complete	Scaffold12	612461	615212	594.0	415
EOG092R07GO	Complete	Scaffold1	1207550	1215815	338.4	430
EOG092R07H5	Complete	Scaffold3	1705429	1717598	800.8	460
EOG092R07HE	Complete	Scaffold3	1342807	1345171	114.1	216
EOG092R07HG	Complete	Scaffold8	615372	617842	457.6	483
EOG092R07HN	Complete	Scaffold5	555912	558009	564.8	407
EOG092R07JN	Complete	Scaffold7	1236112	1238537	870.9	430
EOG092R07K7	Complete	Scaffold3	358274	360467	604.4	417
EOG092R07LS	Complete	Scaffold4	869421	872147	380.0	308
EOG092R07LZ	Complete	Scaffold9	432708	435691	882.0	566
EOG092R07MT	Complete	Scaffold4	1475167	1478035	987.6	603
EOG092R07NX	Complete	Scaffold5	1600458	1601849	665.7	370
EOG092R07OK	Complete	Scaffold1	2258010	2260309	670.2	506
EOG092R07R7	Complete	Scaffold1	2073516	2075914	869.1	447
EOG092R07T1	Missing
EOG092R07TL	Complete	Scaffold1	2169850	2174106	357.8	589
EOG092R07UH	Complete	Scaffold9	1067742	1069991	852.3	480
EOG092R07UL	Complete	Scaffold2	1050828	1055302	714.2	623
EOG092R07XL	Complete	Scaffold7	794474	796681	309.1	287
EOG092R080H	Complete	Scaffold1	2535633	2537372	534.2	337
EOG092R082W	Complete	Scaffold1	1152831	1155390	401.8	469
EOG092R0848	Complete	Scaffold3	1116880	1119467	910.3	484
EOG092R0849	Complete	Scaffold7	1084302	1086774	404.2	373
EOG092R084Q	Complete	Scaffold8	476158	478029	489.6	338
EOG092R086A	Complete	Scaffold10	641515	643904	696.3	426
EOG092R087T	Complete	Scaffold14	128818	136318	441.6	444
EOG092R0881	Complete	Scaffold10	655646	658896	392.2	530
EOG092R088P	Complete	Scaffold6	79137	81436	832.4	439
EOG092R089P	Complete	Scaffold5	986158	988356	920.0	442
EOG092R089T	Complete	Scaffold7	310863	318153	336.7	278
EOG092R08AY	Complete	Scaffold4	1158310	1160383	503.8	307
EOG092R08BA	Complete	Scaffold1	269813	272485	644.2	532
EOG092R08BI	Complete	Scaffold8	1128981	1130739	501.8	438
EOG092R08BZ	Complete	Scaffold8	162389	164345	809.5	413
EOG092R08CA	Complete	Scaffold3	2253113	2257534	326.5	387
EOG092R08CQ	Missing
EOG092R08EZ	Fragmented	Scaffold4	361986	374512	387.4	388
EOG092R08FD	Complete	Scaffold6	1531609	1534197	877.8	416
EOG092R08FP	Complete	Scaffold6	604969	606950	839.1	428
EOG092R08H1	Complete	Scaffold5	1309055	1310920	654.2	397
EOG092R08HB	Complete	Scaffold10	863565	865774	250.5	351
EOG092R08HQ	Complete	Scaffold2	473592	475425	548.7	334
EOG092R08I4	Complete	Scaffold3	1044928	1048726	150.0	226
EOG092R08IB	Complete	Scaffold6	430633	437860	430.2	363
EOG092R08J0	Complete	Scaffold1	2541004	2543514	654.9	408
EOG092R08JB	Complete	Scaffold1	887751	891046	811.8	501
EOG092R08JQ	Missing
EOG092R08K4	Complete	Scaffold5	1371828	1373704	773.4	389
EOG092R08KJ	Complete	Scaffold9	334670	337278	175.5	252
EOG092R08L3	Complete	Scaffold5	129693	132194	608.6	473
EOG092R08LW	Complete	Scaffold6	1175816	1179478	238.2	298
EOG092R08N0	Complete	Scaffold3	426367	429793	403.5	328
EOG092R08N3	Complete	Scaffold2	660611	662335	547.1	330
EOG092R08N8	Complete	Scaffold2	2674990	2676957	499.8	426
EOG092R08NE	Fragmented	Scaffold8	1109267	1118253	767.8	442
EOG092R08ON	Complete	Scaffold10	677251	679878	754.6	548
EOG092R08OZ	Complete	Scaffold3	996780	999083	634.0	361
EOG092R08P1	Complete	Scaffold4	931428	933317	543.4	349
EOG092R08PM	Complete	Scaffold3	2171545	2175897	909.5	688
EOG092R08Q9	Complete	Scaffold1	819577	826707	433.1	322
EOG092R08QO	Complete	Scaffold11	584025	587564	721.8	411
EOG092R08RN	Complete	Scaffold3	102792	104777	631.5	375
EOG092R08RP	Complete	Scaffold4	925682	927306	496.4	340
EOG092R08RY	Duplicated	Scaffold9	518849	520893	435.0	353
EOG092R08RY	Duplicated	Scaffold9	557750	559799	431.4	352
EOG092R08SB	Complete	Scaffold5	385398	387369	601.0	398
EOG092R08SI	Complete	Scaffold8	870137	871569	373.9	316
EOG092R08U6	Complete	Scaffold11	558732	564385	202.6	311
EOG092R08UF	Complete	Scaffold1	3790691	3792351	545.3	346
EOG092R08US	Complete	Scaffold3	208820	211117	204.3	282
EOG092R08W1	Complete	Scaffold8	951975	962238	215.5	214
EOG092R08W6	Complete	Scaffold1	3635496	3642365	556.8	438
EOG092R08XM	Complete	Scaffold9	573706	577346	550.2	312
EOG092R08Y4	Complete	Scaffold8	158995	160890	512.2	279
EOG092R08Y6	Complete	Scaffold2	505626	508950	629.8	442
EOG092R08YA	Complete	Scaffold4	648652	650677	561.9	329
EOG092R08YU	Complete	Scaffold1	426504	429750	263.4	354
EOG092R08YZ	Complete	Scaffold6	55141	57301	883.4	480
EOG092R090E	Complete	Scaffold4	347637	349537	460.8	421
EOG092R090P	Complete	Scaffold2	69243	71871	595.9	333
EOG092R0914	Complete	Scaffold5	748559	750762	755.6	351
EOG092R0915	Complete	Scaffold2	1742863	1744592	514.8	302
EOG092R091P	Complete	Scaffold6	39168	41141	501.0	373
EOG092R091V	Complete	Scaffold4	762955	764860	460.1	348
EOG092R092A	Complete	Scaffold1	1614927	1622492	907.1	564
EOG092R092H	Complete	Scaffold1	1679621	1682250	824.7	450
EOG092R092K	Complete	Scaffold5	1057462	1064312	746.7	461
EOG092R0931	Complete	Scaffold1	2504226	2505852	634.7	344
EOG092R094V	Complete	Scaffold7	1018841	1021283	741.1	372
EOG092R095W	Complete	Scaffold2	575507	582070	450.2	350
EOG092R096K	Complete	Scaffold2	622211	624033	392.3	326
EOG092R097B	Complete	Scaffold6	686164	687843	559.1	366
EOG092R097C	Complete	Scaffold2	2121530	2125219	739.1	532
EOG092R097H	Complete	Scaffold1	15202	17390	672.2	333
EOG092R097X	Complete	Scaffold8	665782	670493	326.7	282
EOG092R0987	Complete	Scaffold5	793415	795006	533.3	339
EOG092R098G	Complete	Scaffold10	567257	569186	452.6	479
EOG092R099Y	Complete	Scaffold7	963020	964888	640.8	372
EOG092R09BB	Complete	Scaffold7	21010	23009	258.7	330
EOG092R09CF	Complete	Scaffold7	548322	556294	972.9	655
EOG092R09CZ	Complete	Scaffold1	2046360	2048396	692.6	410
EOG092R09DU	Complete	Scaffold1	1088306	1090576	448.5	369
EOG092R09EI	Complete	Scaffold7	1020100	1024318	426.7	478
EOG092R09FU	Complete	Scaffold2	2310135	2311884	284.5	240
EOG092R09G0	Complete	Scaffold2	301998	304175	841.3	397
EOG092R09G6	Missing
EOG092R09HC	Complete	Scaffold2	1094706	1096841	625.0	366
EOG092R09IK	Complete	Scaffold11	72361	74408	283.6	251
EOG092R09IO	Complete	Scaffold6	300935	303273	577.1	377
EOG092R09JK	Complete	Scaffold1	374797	380828	612.0	371
EOG092R09LN	Complete	Scaffold3	1599609	1601841	754.9	397
EOG092R09M5	Complete	Scaffold1	1634894	1642053	676.4	401
EOG092R09N7	Complete	Scaffold10	714722	719039	494.7	390
EOG092R09NL	Complete	Scaffold4	926486	931341	500.4	425
EOG092R09O0	Missing
EOG092R09OO	Complete	Scaffold2	1868979	1874845	730.9	385
EOG092R09OV	Complete	Scaffold9	700415	708089	391.7	323
EOG092R09R0	Complete	Scaffold3	1935015	1937222	783.0	372
EOG092R09RJ	Complete	Scaffold5	452630	455328	717.9	512
EOG092R09RX	Complete	Scaffold2	375535	378551	419.1	512
EOG092R09T5	Complete	Scaffold6	57643	59522	737.7	400
EOG092R09T7	Complete	Scaffold9	729236	731957	402.8	284
EOG092R09UB	Complete	Scaffold9	140890	143589	539.6	419
EOG092R09VI	Complete	Scaffold7	377319	379548	435.9	314
EOG092R09W3	Complete	Scaffold2	2031153	2034306	758.6	383
EOG092R09Z0	Complete	Scaffold1	3558457	3560522	883.5	427
EOG092R0A0X	Fragmented	Scaffold5	316125	322644	758.1	352
EOG092R0A4R	Complete	Scaffold3	1900109	1902039	404.3	338
EOG092R0A5W	Complete	Scaffold2	215929	228330	632.5	509
EOG092R0A63	Missing
EOG092R0A6R	Complete	Scaffold5	1141986	1144857	335.4	288
EOG092R0A87	Complete	Scaffold7	1177494	1179414	682.0	379
EOG092R0A9D	Complete	Scaffold1	1259028	1261206	765.5	397
EOG092R0AA1	Complete	Scaffold7	549495	560446	265.9	305
EOG092R0AAR	Complete	Scaffold3	342758	349278	408.8	448
EOG092R0ABG	Complete	Scaffold3	355118	357909	773.4	435
EOG092R0ABW	Complete	Scaffold2	1055908	1057921	552.2	414
EOG092R0AC7	Complete	Scaffold5	1253440	1255688	891.1	474
EOG092R0AC9	Complete	Scaffold9	570393	572812	858.0	471
EOG092R0ACQ	Complete	Scaffold2	2742098	2747233	624.0	674
EOG092R0ADC	Complete	Scaffold3	879378	881652	803.6	496
EOG092R0ADS	Complete	Scaffold4	1969663	1972637	755.7	367
EOG092R0AEU	Complete	Scaffold1	1029242	1031659	666.9	439
EOG092R0AF1	Complete	Scaffold12	501464	503149	359.0	282
EOG092R0AG4	Complete	Scaffold1	1276875	1284196	604.8	335
EOG092R0AGC	Complete	Scaffold2	1629997	1632112	435.0	352
EOG092R0AH1	Complete	Scaffold7	672572	674500	479.6	321
EOG092R0AIC	Complete	Scaffold3	1932459	1935169	347.9	272
EOG092R0AJO	Complete	Scaffold5	907731	909277	390.9	315
EOG092R0AKD	Complete	Scaffold2	1858969	1860519	670.2	415
EOG092R0AM6	Fragmented	Scaffold4	1892562	1900363	532.5	303
EOG092R0AMZ	Complete	Scaffold4	1927554	1930550	721.5	380
EOG092R0ANI	Complete	Scaffold2	1066975	1069787	529.7	513
EOG092R0ANM	Complete	Scaffold10	887718	889766	431.0	352
EOG092R0AO9	Complete	Scaffold2	1439969	1445962	196.8	274
EOG092R0AQ5	Complete	Scaffold2	2641388	2643123	348.5	216
EOG092R0AQA	Complete	Scaffold4	373242	378469	140.9	205
EOG092R0AQN	Complete	Scaffold7	607845	614720	700.9	433
EOG092R0AR5	Complete	Scaffold9	949474	951842	782.6	393
EOG092R0ARJ	Complete	Scaffold1	242286	247948	295.2	299
EOG092R0ARM	Complete	Scaffold6	1206732	1208554	431.2	312
EOG092R0AS8	Complete	Scaffold6	609230	619797	418.1	423
EOG092R0ASG	Complete	Scaffold7	379657	382028	515.2	385
EOG092R0ATE	Complete	Scaffold4	349771	352104	768.4	498
EOG092R0AU5	Complete	Scaffold6	424293	426486	521.7	299
EOG092R0AUH	Complete	Scaffold1	748866	757073	485.7	572
EOG092R0AV1	Complete	Scaffold12	667589	670441	150.5	269
EOG092R0AV8	Complete	Scaffold2	1695491	1702377	235.4	315
EOG092R0AW5	Complete	Scaffold2	1972846	1975054	822.6	369
EOG092R0AX2	Complete	Scaffold5	1443220	1445185	580.3	386
EOG092R0AYL	Complete	Scaffold3	892630	894607	626.7	313
EOG092R0AYQ	Complete	Scaffold6	403270	405118	672.0	352
EOG092R0AYX	Complete	Scaffold4	186806	191459	308.2	305
EOG092R0AZ1	Complete	Scaffold7	735120	737174	418.6	389
EOG092R0AZ2	Complete	Scaffold4	1000891	1004253	503.5	374
EOG092R0AZT	Complete	Scaffold13	382031	383309	294.0	248
EOG092R0AZU	Complete	Scaffold1	2150081	2152130	616.5	347
EOG092R0B2C	Complete	Scaffold1	3109158	3110941	260.5	283
EOG092R0B44	Complete	Scaffold3	1282542	1285391	678.3	635
EOG092R0B48	Complete	Scaffold10	365785	374216	354.3	249
EOG092R0B4A	Complete	Scaffold3	1765525	1768349	738.3	355
EOG092R0B50	Complete	Scaffold1	967822	969827	665.8	385
EOG092R0B5P	Complete	Scaffold2	717080	719011	349.5	288
EOG092R0B62	Complete	Scaffold4	1932913	1934580	391.0	312
EOG092R0B7A	Complete	Scaffold11	492226	496580	383.4	314
EOG092R0B7G	Complete	Scaffold7	1489277	1495745	346.6	317
EOG092R0B8F	Complete	Scaffold6	564027	566159	415.0	332
EOG092R0B9X	Complete	Scaffold11	800607	802931	584.2	415
EOG092R0BAK	Complete	Scaffold10	985260	987000	436.6	283
EOG092R0BB2	Complete	Scaffold1	1470119	1471881	581.1	303
EOG092R0BB6	Complete	Scaffold4	951255	958115	658.8	350
EOG092R0BBB	Complete	Scaffold2	2521514	2525484	357.3	468
EOG092R0BBF	Complete	Scaffold2	2406250	2412356	288.5	321
EOG092R0BBO	Complete	Scaffold1	451051	454911	526.6	340
EOG092R0BE6	Complete	Scaffold10	253470	257120	595.3	350
EOG092R0BEU	Complete	Scaffold7	545061	548292	483.7	519
EOG092R0BEY	Complete	Scaffold2	1820280	1823881	563.4	335
EOG092R0BF1	Complete	Scaffold3	914983	916823	713.0	338
EOG092R0BF6	Complete	Scaffold8	693821	695472	452.8	278
EOG092R0BGT	Complete	Scaffold11	191781	193457	231.4	230
EOG092R0BH2	Complete	Scaffold5	547979	555468	380.9	465
EOG092R0BHP	Complete	Scaffold5	779262	782717	257.3	435
EOG092R0BHZ	Missing
EOG092R0BJ4	Complete	Scaffold1	364246	366157	436.7	338
EOG092R0BK3	Complete	Scaffold4	920862	922644	457.5	269
EOG092R0BK6	Complete	Scaffold2	2760034	2761992	481.3	358
EOG092R0BK8	Complete	Scaffold3	351014	352830	416.3	337
EOG092R0BKH	Complete	Scaffold2	16678	19696	636.8	450
EOG092R0BKU	Complete	Scaffold8	59809	61946	683.4	346
EOG092R0BLA	Complete	Scaffold12	29088	30485	373.3	265
EOG092R0BM3	Complete	Scaffold1	1811804	1813500	393.2	280
EOG092R0BNI	Complete	Scaffold1	2349169	2351084	457.2	338
EOG092R0BNT	Fragmented	Scaffold2	2267614	2278336	364.0	290
EOG092R0BOA	Complete	Scaffold5	1382554	1384444	479.4	345
EOG092R0BPK	Complete	Scaffold8	249722	252921	290.8	284
EOG092R0BQB	Complete	Scaffold2	1756210	1758082	263.8	222
EOG092R0BS6	Complete	Scaffold8	699725	701796	626.2	324
EOG092R0BSN	Complete	Scaffold2	1602067	1603875	691.1	397
EOG092R0BTM	Complete	Scaffold2	1892205	1894001	446.8	299
EOG092R0BUS	Complete	Scaffold8	925279	926252	224.2	143
EOG092R0BUX	Complete	Scaffold7	980712	985413	395.6	318
EOG092R0BUY	Complete	Scaffold1	2906194	2907628	490.4	336
EOG092R0BWR	Complete	Scaffold10	103283	105374	214.7	267
EOG092R0BY1	Complete	Scaffold2	1541406	1543390	729.7	349
EOG092R0BY6	Complete	Scaffold5	1114731	1117005	437.1	381
EOG092R0BYG	Complete	Scaffold5	812632	814778	726.3	415
EOG092R0BZ8	Complete	Scaffold1	2032148	2034628	381.5	395
EOG092R0C0G	Complete	Scaffold1	661116	664078	136.1	177
EOG092R0C0P	Complete	Scaffold1	4008893	4010273	502.6	326
EOG092R0C13	Complete	Scaffold3	2093803	2096189	521.2	307
EOG092R0C17	Missing
EOG092R0C1R	Complete	Scaffold12	589868	596875	602.9	402
EOG092R0C2U	Complete	Scaffold7	1147171	1149031	541.5	342
EOG092R0C35	Complete	Scaffold7	617110	618699	465.4	251
EOG092R0C3F	Complete	Scaffold3	1832903	1834402	388.4	271
EOG092R0C54	Complete	Scaffold1	1935651	1937118	407.3	229
EOG092R0C6Q	Complete	Scaffold6	308908	310985	618.2	343
EOG092R0C7R	Complete	Scaffold6	573985	576479	536.5	329
EOG092R0C7Y	Complete	Scaffold5	125112	127174	713.1	346
EOG092R0C8F	Complete	Scaffold8	917779	919176	419.0	306
EOG092R0C8Z	Complete	Scaffold4	242634	244479	491.4	349
EOG092R0C95	Complete	Scaffold13	468208	470159	631.7	317
EOG092R0C9A	Complete	Scaffold11	65434	67773	238.4	226
EOG092R0C9U	Complete	Scaffold2	1264167	1265929	752.1	383
EOG092R0CAE	Complete	Scaffold4	1228290	1229706	351.3	315
EOG092R0CAT	Complete	Scaffold5	1345058	1346654	369.5	293
EOG092R0CC7	Complete	Scaffold5	945033	946953	390.0	317
EOG092R0CDN	Complete	Scaffold9	1008254	1010896	583.0	283
EOG092R0CDU	Complete	Scaffold2	1296120	1297416	574.9	270
EOG092R0CE7	Complete	Scaffold2	2841734	2843689	499.8	330
EOG092R0CEA	Complete	Scaffold1	2934042	2936035	627.3	363
EOG092R0CEK	Complete	Scaffold3	929899	932047	466.8	351
EOG092R0CEN	Complete	Scaffold1	4006731	4008572	771.4	460
EOG092R0CF5	Complete	Scaffold4	613703	615642	594.4	359
EOG092R0CFE	Complete	Scaffold9	876479	878155	686.9	354
EOG092R0CH9	Complete	Scaffold7	1129978	1133201	477.0	296
EOG092R0CJ4	Complete	Scaffold6	222565	228876	229.8	346
EOG092R0CJ8	Complete	Scaffold2	811858	813685	632.7	350
EOG092R0CK5	Complete	Scaffold1	3072865	3074374	353.9	257
EOG092R0CL0	Complete	Scaffold4	498482	501039	685.9	475
EOG092R0CM9	Complete	Scaffold2	1183113	1185564	342.2	441
EOG092R0CMF	Complete	Scaffold9	447781	449336	447.7	331
EOG092R0CN6	Complete	Scaffold2	305007	307589	264.7	252
EOG092R0COJ	Complete	Scaffold2	79119	82820	466.0	571
EOG092R0CON	Complete	Scaffold13	470338	472152	535.0	298
EOG092R0CPI	Complete	Scaffold8	722846	725981	923.3	623
EOG092R0CQJ	Complete	Scaffold10	809590	811815	750.4	365
EOG092R0CQO	Complete	Scaffold6	1489646	1496009	345.2	355
EOG092R0CQT	Complete	Scaffold9	295456	296708	250.4	251
EOG092R0CR8	Complete	Scaffold1	3419327	3425901	461.9	323
EOG092R0CRJ	Complete	Scaffold12	272963	275052	415.8	308
EOG092R0CSC	Complete	Scaffold13	162845	164868	327.3	261
EOG092R0CSH	Complete	Scaffold1	1603402	1605189	627.7	322
EOG092R0CXL	Complete	Scaffold3	1809479	1811583	570.9	402
EOG092R0CZ5	Complete	Scaffold5	746431	748446	446.1	407
EOG092R0CZV	Complete	Scaffold1	3797496	3799844	484.9	369
EOG092R0D0J	Complete	Scaffold9	292968	294990	553.4	405
EOG092R0D1W	Complete	Scaffold2	2425827	2428317	453.9	388
EOG092R0D43	Complete	Scaffold3	714813	718376	161.6	177
EOG092R0D4C	Complete	Scaffold11	531826	533053	294.2	252
EOG092R0D4Y	Complete	Scaffold2	2295092	2297562	665.2	382
EOG092R0D5N	Complete	Scaffold7	334057	336085	511.1	338
EOG092R0D8D	Complete	Scaffold4	522517	524045	277.5	241
EOG092R0DAA	Complete	Scaffold4	819836	823441	282.0	262
EOG092R0DAS	Complete	Scaffold1	1515373	1517396	467.4	284
EOG092R0DAX	Complete	Scaffold3	2175855	2178170	248.1	315
EOG092R0DB4	Complete	Scaffold1	3576480	3577896	415.2	272
EOG092R0DB8	Complete	Scaffold1	399498	400590	236.9	191
EOG092R0DEA	Complete	Scaffold5	635037	636912	332.2	323
EOG092R0DF6	Complete	Scaffold7	1337489	1339014	377.8	265
EOG092R0DGH	Complete	Scaffold1	743112	744758	357.6	248
EOG092R0DGZ	Complete	Scaffold7	1509852	1511492	574.9	295
EOG092R0DIN	Complete	Scaffold11	592899	594268	314.0	232
EOG092R0DJ1	Complete	Scaffold3	711909	713473	497.6	302
EOG092R0DJY	Complete	Scaffold4	1246348	1247787	495.9	282
EOG092R0DM6	Complete	Scaffold3	969559	970998	175.6	227
EOG092R0DN6	Complete	Scaffold2	1774869	1776304	325.4	250
EOG092R0DNQ	Fragmented	Scaffold2	257332	265567	172.2	175
EOG092R0DQX	Complete	Scaffold3	480610	482971	366.8	308
EOG092R0DR3	Complete	Scaffold7	581344	583083	662.8	279
EOG092R0DSK	Complete	Scaffold1	303165	304564	460.6	323
EOG092R0DTK	Complete	Scaffold3	354183	355607	526.0	291
EOG092R0DU9	Complete	Scaffold10	464181	466951	186.0	242
EOG092R0DWM	Complete	Scaffold4	1422933	1424612	558.9	369
EOG092R0DWR	Complete	Scaffold7	1341810	1343424	379.1	263
EOG092R0DWU	Complete	Scaffold1	1952976	1954529	500.4	349
EOG092R0DXD	Complete	Scaffold3	1158661	1160413	468.0	329
EOG092R0DZ6	Complete	Scaffold1	2557075	2559248	258.2	227
EOG092R0DZB	Complete	Scaffold4	1622503	1623984	196.8	215
EOG092R0E1C	Complete	Scaffold10	569546	571150	441.7	300
EOG092R0E1F	Complete	Scaffold1	3742124	3751097	373.0	501
EOG092R0E1V	Complete	Scaffold4	437652	439313	379.8	239
EOG092R0E21	Complete	Scaffold12	386429	387962	571.2	315
EOG092R0E2H	Complete	Scaffold12	413100	414553	235.7	177
EOG092R0E2P	Complete	Scaffold1	716383	718642	594.6	360
EOG092R0E2X	Complete	Scaffold1	1149407	1150860	461.9	364
EOG092R0E4X	Complete	Scaffold1	2249343	2250739	553.1	311
EOG092R0E6F	Complete	Scaffold1	688472	690115	369.6	246
EOG092R0E7Z	Complete	Scaffold1	3469119	3480731	533.6	340
EOG092R0E93	Complete	Scaffold4	1287474	1288920	447.6	254
EOG092R0E9H	Complete	Scaffold9	505188	506825	424.7	262
EOG092R0E9K	Complete	Scaffold8	1029563	1030842	439.3	262
EOG092R0EAS	Complete	Scaffold1	542990	544686	206.6	293
EOG092R0EC6	Complete	Scaffold4	514354	516193	254.8	254
EOG092R0EEN	Complete	Scaffold5	534421	535682	552.7	293
EOG092R0EGG	Complete	Scaffold3	1204866	1206729	431.6	314
EOG092R0EIG	Complete	Scaffold3	1893310	1894547	557.1	326
EOG092R0EJ5	Complete	Scaffold3	472434	475224	577.2	312
EOG092R0EJP	Complete	Scaffold7	231092	234422	611.1	327
EOG092R0ELR	Complete	Scaffold4	1504407	1506380	617.6	331
EOG092R0EM4	Complete	Scaffold4	140323	142407	394.5	291
EOG092R0EN7	Missing
EOG092R0ENE	Complete	Scaffold11	107273	108238	58.7	153
EOG092R0ENX	Complete	Scaffold6	41471	43335	618.7	343
EOG092R0EO7	Complete	Scaffold5	719881	722141	269.1	174
EOG092R0EOC	Complete	Scaffold10	372615	374136	286.6	280
EOG092R0EPM	Complete	Scaffold4	621347	623776	416.7	343
EOG092R0EPO	Complete	Scaffold8	862741	864555	589.2	283
EOG092R0EQ9	Complete	Scaffold10	195821	198547	487.0	349
EOG092R0EQS	Complete	Scaffold1	674238	675419	247.1	193
EOG092R0ERM	Duplicated	Scaffold1	10358	12858	333.0	326
EOG092R0ERM	Duplicated	Scaffold3	2272705	2278837	314.8	362
EOG092R0ESY	Missing
EOG092R0EUG	Complete	Scaffold14	45715	46917	131.5	144
EOG092R0EVO	Complete	Scaffold11	288017	290879	266.8	374
EOG092R0EWK	Complete	Scaffold12	356775	359353	230.8	244
EOG092R0EXY	Complete	Scaffold9	95205	97601	419.8	272
EOG092R0EY7	Complete	Scaffold4	732961	734574	272.0	251
EOG092R0F09	Complete	Scaffold2	203132	214841	485.1	403
EOG092R0F1M	Missing
EOG092R0F24	Complete	Scaffold1	1496544	1497700	233.3	195
EOG092R0F25	Complete	Scaffold11	674324	684527	119.1	126
EOG092R0F34	Complete	Scaffold3	1560284	1561261	302.7	213
EOG092R0F3N	Complete	Scaffold1	1869247	1870651	234.3	213
EOG092R0F4T	Complete	Scaffold4	908675	910423	590.2	378
EOG092R0F52	Complete	Scaffold1	1813979	1817102	528.1	292
EOG092R0F5V	Complete	Scaffold12	624099	625922	288.4	399
EOG092R0F5X	Complete	Scaffold5	837920	839796	545.6	306
EOG092R0F64	Complete	Scaffold9	1065255	1071551	331.4	242
EOG092R0F67	Complete	Scaffold4	512493	514190	292.1	278
EOG092R0F74	Complete	Scaffold8	825934	829457	512.7	305
EOG092R0F76	Complete	Scaffold4	1644416	1646441	441.4	297
EOG092R0F7R	Complete	Scaffold2	31038	32882	421.0	262
EOG092R0F8A	Complete	Scaffold8	479407	483227	345.4	506
EOG092R0FAM	Complete	Scaffold7	1029011	1030440	123.3	150
EOG092R0FAZ	Complete	Scaffold2	90172	91652	481.6	266
EOG092R0FCI	Complete	Scaffold5	728957	730281	303.6	189
EOG092R0FCN	Complete	Scaffold2	2291992	2293867	400.0	323
EOG092R0FDD	Missing
EOG092R0FFP	Complete	Scaffold11	475845	477874	231.7	211
EOG092R0FIM	Complete	Scaffold3	2198985	2200848	232.9	246
EOG092R0FJL	Complete	Scaffold12	94395	96151	440.8	327
EOG092R0FKC	Complete	Scaffold3	231358	232505	436.3	244
EOG092R0FLV	Complete	Scaffold1	801966	806697	322.3	228
EOG092R0FOA	Complete	Scaffold1	2684430	2685843	546.2	267
EOG092R0FOI	Complete	Scaffold9	552842	554943	514.7	334
EOG092R0FOM	Complete	Scaffold9	917502	919420	518.0	283
EOG092R0FP6	Complete	Scaffold10	186545	187921	457.4	265
EOG092R0FPZ	Complete	Scaffold2	2499824	2501512	497.6	305
EOG092R0FQ5	Complete	Scaffold1	1157739	1162095	240.3	233
EOG092R0FQB	Complete	Scaffold1	2051803	2053142	435.3	205
EOG092R0FRD	Complete	Scaffold13	33509	35440	252.6	132
EOG092R0FRL	Complete	Scaffold3	483174	484908	431.3	339
EOG092R0FRY	Complete	Scaffold1	153156	155497	421.0	355
EOG092R0FS2	Complete	Scaffold3	625058	626547	459.9	274
EOG092R0FSA	Complete	Scaffold11	233946	240122	290.8	307
EOG092R0FSQ	Complete	Scaffold11	163859	165346	329.3	236
EOG092R0FTB	Complete	Scaffold2	848275	849770	545.5	285
EOG092R0FU7	Complete	Scaffold13	35687	37039	392.9	220
EOG092R0FWB	Complete	Scaffold12	511723	515267	271.9	215
EOG092R0FZH	Complete	Scaffold6	1312271	1313978	103.9	103
EOG092R0FZK	Complete	Scaffold5	435615	438261	300.4	252
EOG092R0G14	Complete	Scaffold5	422872	424724	231.7	245
EOG092R0G52	Complete	Scaffold1	2755202	2756273	119.4	167
EOG092R0G64	Complete	Scaffold2	2138284	2144511	388.3	367
EOG092R0G68	Complete	Scaffold14	14627	16254	179.2	291
EOG092R0G9F	Complete	Scaffold4	1224440	1225720	295.1	226
EOG092R0G9L	Complete	Scaffold12	382783	386060	245.5	212
EOG092R0GA6	Complete	Scaffold3	349524	350715	292.2	198
EOG092R0GBD	Complete	Scaffold4	1885673	1887784	513.2	425
EOG092R0GCI	Complete	Scaffold1	2639069	2648571	367.3	235
EOG092R0GFL	Complete	Scaffold7	748819	750236	522.5	246
EOG092R0GFN	Complete	Scaffold3	1456148	1457776	508.2	299
EOG092R0GG7	Complete	Scaffold1	1739573	1742337	325.7	218
EOG092R0GGJ	Complete	Scaffold1	185927	187636	335.7	231
EOG092R0GHG	Complete	Scaffold2	1966947	1970760	194.7	253
EOG092R0GHH	Complete	Scaffold12	257665	260259	279.3	322
EOG092R0GIT	Fragmented	Scaffold10	101249	107491	346.1	288
EOG092R0GJ9	Complete	Scaffold6	371880	373371	442.1	292
EOG092R0GKM	Complete	Scaffold1	2133063	2134636	391.1	265
EOG092R0GLU	Complete	Scaffold6	803143	804462	291.6	193
EOG092R0GLY	Complete	Scaffold2	2451106	2452689	395.0	232
EOG092R0GN4	Complete	Scaffold4	1351410	1354469	403.4	246
EOG092R0GNS	Complete	Scaffold4	429417	430772	427.4	254
EOG092R0GO4	Complete	Scaffold5	1086734	1088007	396.3	256
EOG092R0GO5	Complete	Scaffold5	1145139	1146929	397.2	277
EOG092R0GQ1	Complete	Scaffold2	1400217	1401374	277.2	210
EOG092R0GRB	Complete	Scaffold7	567652	569419	434.7	326
EOG092R0GS9	Complete	Scaffold3	1961853	1963634	514.4	305
EOG092R0GT4	Complete	Scaffold5	846199	847459	329.6	237
EOG092R0GTJ	Complete	Scaffold1	2080275	2086842	374.0	239
EOG092R0GU0	Complete	Scaffold2	555795	556921	364.7	239
EOG092R0GUF	Complete	Scaffold3	1496142	1497212	347.0	235
EOG092R0GUH	Complete	Scaffold12	410382	411964	491.1	262
EOG092R0GUK	Complete	Scaffold13	319515	320889	350.6	240
EOG092R0GUL	Complete	Scaffold1	2533993	2535244	180.4	212
EOG092R0GWI	Complete	Scaffold7	179959	180802	132.9	65
EOG092R0GX1	Complete	Scaffold7	1168781	1171578	452.1	309
EOG092R0GXT	Complete	Scaffold4	635080	636979	145.5	256
EOG092R0GYO	Complete	Scaffold12	105248	106678	536.7	266
EOG092R0GZC	Complete	Scaffold1	256701	257827	342.6	212
EOG092R0GZG	Complete	Scaffold1	1883943	1885370	241.1	175
EOG092R0GZP	Complete	Scaffold1	1214408	1217032	249.2	173
EOG092R0H00	Complete	Scaffold4	295041	297252	338.5	270
EOG092R0H11	Complete	Scaffold9	372047	373264	288.4	249
EOG092R0H3E	Complete	Scaffold1	1906752	1909266	564.9	513
EOG092R0H3G	Complete	Scaffold1	171447	172834	111.8	144
EOG092R0H4U	Complete	Scaffold7	99624	101670	273.8	183
EOG092R0H5C	Complete	Scaffold6	1010320	1011685	310.0	213
EOG092R0H62	Fragmented	Scaffold4	416130	425777	110.3	204
EOG092R0H6M	Complete	Scaffold12	597256	598457	394.5	252
EOG092R0H6Z	Complete	Scaffold1	2581402	2583529	528.2	303
EOG092R0H8R	Complete	Scaffold1	1947576	1948871	297.6	192
EOG092R0H91	Complete	Scaffold1	557249	559975	361.4	228
EOG092R0H9A	Complete	Scaffold4	884435	885580	304.0	179
EOG092R0H9C	Complete	Scaffold4	534224	535395	210.2	236
EOG092R0H9E	Complete	Scaffold7	912335	914980	338.8	228
EOG092R0H9Y	Complete	Scaffold4	130034	131587	523.0	262
EOG092R0HA8	Complete	Scaffold7	385038	386444	282.8	212
EOG092R0HB1	Complete	Scaffold8	920049	921401	377.5	266
EOG092R0HCF	Complete	Scaffold9	494979	495767	314.1	191
EOG092R0HDR	Complete	Scaffold1	2044302	2050523	117.2	179
EOG092R0HEY	Complete	Scaffold5	55822	57852	527.4	389
EOG092R0HFL	Complete	Scaffold5	463949	465171	421.2	235
EOG092R0HG0	Complete	Scaffold11	105793	107184	437.3	253
EOG092R0HHR	Complete	Scaffold10	312805	314043	199.8	242
EOG092R0HHS	Complete	Scaffold9	760612	762394	351.4	229
EOG092R0HHV	Complete	Scaffold5	1223055	1224473	342.0	269
EOG092R0HKX	Complete	Scaffold2	772971	774223	302.0	212
EOG092R0HLQ	Complete	Scaffold6	619928	621634	142.4	220
EOG092R0HNM	Complete	Scaffold1	3272331	3278360	197.7	188
EOG092R0HNU	Complete	Scaffold1	3248363	3250038	409.4	215
EOG092R0HNX	Complete	Scaffold1	3695765	3697022	349.8	223
EOG092R0HP9	Complete	Scaffold7	1303478	1306143	204.7	220
EOG092R0HPF	Complete	Scaffold4	965472	967121	319.3	232
EOG092R0HRZ	Complete	Scaffold1	497437	498878	440.7	247
EOG092R0HSR	Missing
EOG092R0HTG	Complete	Scaffold3	127608	128789	231.5	183
EOG092R0HTQ	Complete	Scaffold2	2109648	2111275	377.6	335
EOG092R0HU8	Complete	Scaffold2	1619009	1622545	499.0	283
EOG092R0HUD	Complete	Scaffold7	1329219	1331315	353.4	234
EOG092R0HUS	Complete	Scaffold1	2857289	2859478	350.0	233
EOG092R0HUT	Missing
EOG092R0HV1	Complete	Scaffold6	881464	882562	263.3	196
EOG092R0HVD	Complete	Scaffold2	1548290	1550584	338.9	215
EOG092R0HVM	Complete	Scaffold5	1474165	1475536	285.3	213
EOG092R0HVW	Complete	Scaffold2	407983	413358	305.3	277
EOG092R0HVX	Complete	Scaffold14	6135	8134	157.1	154
EOG092R0HWE	Complete	Scaffold3	1686071	1687682	462.9	286
EOG092R0HX3	Complete	Scaffold5	707393	709517	276.6	213
EOG092R0HZT	Complete	Scaffold4	1327683	1328708	533.5	299
EOG092R0I06	Complete	Scaffold1	2024331	2025490	224.1	193
EOG092R0I0W	Complete	Scaffold2	1335248	1337222	394.6	276
EOG092R0I1Q	Complete	Scaffold7	904968	908728	355.9	346
EOG092R0I2Q	Complete	Scaffold3	2086873	2088143	360.9	246
EOG092R0I40	Complete	Scaffold5	154997	156501	254.4	277
EOG092R0I4I	Complete	Scaffold2	155607	157062	255.5	246
EOG092R0I55	Missing
EOG092R0I5K	Complete	Scaffold10	781536	782593	182.5	184
EOG092R0I6A	Complete	Scaffold13	372037	372868	221.3	122
EOG092R0I91	Complete	Scaffold1	1173092	1174528	346.5	238
EOG092R0I97	Complete	Scaffold11	688774	691661	561.3	296
EOG092R0I9G	Complete	Scaffold3	229471	239021	316.9	211
EOG092R0IBO	Complete	Scaffold3	2249802	2251550	354.2	230
EOG092R0IBZ	Complete	Scaffold7	971806	972927	248.6	192
EOG092R0IC5	Complete	Scaffold7	429713	430802	275.0	195
EOG092R0ICU	Complete	Scaffold1	1169387	1171404	282.9	296
EOG092R0IFA	Complete	Scaffold1	2651350	2652775	283.3	261
EOG092R0II2	Complete	Scaffold5	745121	746173	180.3	204
EOG092R0IJ0	Complete	Scaffold2	2545547	2547459	379.3	275
EOG092R0IL3	Complete	Scaffold1	2109527	2115041	102.9	141
EOG092R0IM4	Complete	Scaffold2	1596144	1597469	452.5	230
EOG092R0IMW	Complete	Scaffold2	740818	742016	125.0	195
EOG092R0IN4	Complete	Scaffold9	269000	270219	242.0	182
EOG092R0IO1	Complete	Scaffold5	999489	1000944	234.4	202
EOG092R0IOJ	Complete	Scaffold1	3958103	3962262	385.4	278
EOG092R0IP8	Complete	Scaffold7	1372922	1379188	459.8	278
EOG092R0IPH	Complete	Scaffold3	489885	491031	313.8	181
EOG092R0IPT	Complete	Scaffold1	601071	602165	165.7	160
EOG092R0IPY	Complete	Scaffold8	692415	693563	285.9	208
EOG092R0IQT	Duplicated	Scaffold18	1876	2983	170.0	156
EOG092R0IQT	Duplicated	Scaffold7	685043	686150	170.0	156
EOG092R0IR0	Complete	Scaffold11	674485	675286	175.3	158
EOG092R0IR4	Complete	Scaffold8	1144443	1146049	328.1	203
EOG092R0IRO	Complete	Scaffold3	1250590	1251994	418.9	210
EOG092R0ISI	Complete	Scaffold8	177147	178594	454.0	259
EOG092R0ITD	Complete	Scaffold6	1136938	1143309	141.1	184
EOG092R0IUN	Complete	Scaffold7	1115588	1116916	512.6	288
EOG092R0IUS	Complete	Scaffold1	3668136	3673916	235.7	565
EOG092R0IY1	Complete	Scaffold4	148960	150449	395.2	225
EOG092R0IY8	Complete	Scaffold8	257885	259494	192.4	233
EOG092R0J0M	Complete	Scaffold6	595662	599305	408.0	566
EOG092R0J19	Complete	Scaffold2	2235796	2237517	261.9	273
EOG092R0J2R	Complete	Scaffold2	904911	905832	280.0	182
EOG092R0J38	Complete	Scaffold1	1774265	1775431	110.2	178
EOG092R0J3L	Complete	Scaffold2	1799233	1802507	197.6	190
EOG092R0J4X	Complete	Scaffold1	4019489	4021085	249.4	184
EOG092R0J54	Complete	Scaffold1	1006882	1008069	465.4	239
EOG092R0J7Z	Complete	Scaffold4	933529	934177	262.7	184
EOG092R0JAY	Complete	Scaffold3	1687780	1689095	178.1	214
EOG092R0JB8	Complete	Scaffold3	2102171	2103659	322.6	221
EOG092R0JBC	Complete	Scaffold3	1847469	1848683	393.1	241
EOG092R0JCZ	Complete	Scaffold7	572436	573486	186.4	161
EOG092R0JF0	Complete	Scaffold1	2846059	2847216	306.0	202
EOG092R0JFN	Complete	Scaffold7	745476	746723	233.1	179
EOG092R0JFS	Complete	Scaffold8	521652	522413	176.3	109
EOG092R0JGQ	Complete	Scaffold10	546968	548436	347.2	240
EOG092R0JHD	Complete	Scaffold4	1943094	1945113	352.2	398
EOG092R0JI2	Complete	Scaffold13	129204	138945	325.5	153
EOG092R0JLJ	Complete	Scaffold1	2450212	2451674	118.3	166
EOG092R0JMT	Complete	Scaffold1	771124	799107	328.4	484
EOG092R0JO3	Complete	Scaffold5	286732	288055	369.0	253
EOG092R0JOD	Complete	Scaffold9	543002	544193	214.5	179
EOG092R0JOQ	Complete	Scaffold14	13302	14477	280.4	260
EOG092R0JP7	Complete	Scaffold12	522745	524258	370.4	293
EOG092R0JQ5	Complete	Scaffold12	578241	579598	113.9	141
EOG092R0JQS	Complete	Scaffold7	959933	962385	268.1	230
EOG092R0JRS	Complete	Scaffold9	669646	671323	278.1	268
EOG092R0JSR	Complete	Scaffold5	1574843	1575901	315.8	188
EOG092R0JTZ	Complete	Scaffold1	699407	700918	402.7	238
EOG092R0JVE	Complete	Scaffold2	284708	286134	214.8	168
EOG092R0JVF	Complete	Scaffold2	2518747	2520016	266.1	205
EOG092R0JVI	Complete	Scaffold11	643906	645182	143.6	142
EOG092R0JW1	Complete	Scaffold4	548548	549829	164.2	155
EOG092R0JWL	Missing
EOG092R0JWU	Complete	Scaffold9	186281	187872	171.9	148
EOG092R0JXF	Complete	Scaffold1	3241268	3242454	288.5	171
EOG092R0JXG	Complete	Scaffold4	606217	607297	250.4	216
EOG092R0JY0	Complete	Scaffold2	2253402	2254919	413.8	362
EOG092R0JYJ	Complete	Scaffold2	1575302	1576773	229.1	193
EOG092R0JYK	Complete	Scaffold1	3544563	3546335	487.4	272
EOG092R0JZP	Complete	Scaffold4	974575	980596	310.8	198
EOG092R0K1D	Complete	Scaffold7	298544	300142	161.3	137
EOG092R0K4F	Missing
EOG092R0K51	Complete	Scaffold3	732732	734093	407.1	212
EOG092R0K5I	Missing
EOG092R0K5L	Complete	Scaffold1	2082156	2083112	253.0	193
EOG092R0K67	Complete	Scaffold5	761044	762449	383.0	255
EOG092R0K6S	Complete	Scaffold1	2237173	2242622	116.2	195
EOG092R0K73	Complete	Scaffold7	1134577	1135649	257.2	170
EOG092R0K7F	Complete	Scaffold6	961915	963751	259.0	266
EOG092R0K7J	Complete	Scaffold13	56122	56977	218.2	167
EOG092R0K82	Complete	Scaffold1	3054162	3055245	314.6	216
EOG092R0K85	Complete	Scaffold1	2093776	2096032	232.3	278
EOG092R0K96	Complete	Scaffold2	21451	22863	485.2	470
EOG092R0KA8	Complete	Scaffold2	2390382	2391197	220.8	185
EOG092R0KAX	Complete	Scaffold7	1139817	1140904	286.2	174
EOG092R0KB9	Complete	Scaffold12	200008	201198	201.3	135
EOG092R0KCV	Complete	Scaffold9	277099	278452	348.1	215
EOG092R0KDZ	Complete	Scaffold8	1146453	1147985	442.1	215
EOG092R0KE0	Complete	Scaffold1	3530515	3531643	196.5	197
EOG092R0KED	Complete	Scaffold1	1810186	1811691	148.9	185
EOG092R0KF4	Complete	Scaffold1	2936222	2937363	175.7	169
EOG092R0KH0	Complete	Scaffold1	1678071	1679017	174.9	172
EOG092R0KHQ	Complete	Scaffold9	11972	23758	496.9	378
EOG092R0KI1	Complete	Scaffold7	747114	748062	344.7	171
EOG092R0KI5	Missing
EOG092R0KIU	Complete	Scaffold2	1604041	1605668	461.0	251
EOG092R0KIX	Fragmented	Scaffold1	1000319	1011175	337.7	193
EOG092R0KJJ	Complete	Scaffold2	387222	388964	260.5	202
EOG092R0KK9	Complete	Scaffold2	1938832	1949095	115.5	159
EOG092R0KKU	Complete	Scaffold8	847788	849124	364.0	195
EOG092R0KL3	Complete	Scaffold2	1290416	1291865	223.6	183
EOG092R0KLB	Complete	Scaffold8	1126097	1127753	399.4	286
EOG092R0KN3	Complete	Scaffold5	613303	614626	286.8	220
EOG092R0KO7	Complete	Scaffold4	718005	719336	401.7	235
EOG092R0KOB	Complete	Scaffold4	1370749	1372031	285.6	219
EOG092R0KOW	Complete	Scaffold1	3291728	3292947	331.7	183
EOG092R0KP0	Complete	Scaffold6	490838	492113	273.2	212
EOG092R0KQA	Complete	Scaffold3	2151741	2153416	72.0	128
EOG092R0KR3	Complete	Scaffold5	73319	74800	189.4	143
EOG092R0KRN	Complete	Scaffold12	626959	628210	272.1	182
EOG092R0KRT	Complete	Scaffold3	1287171	1288289	313.6	204
EOG092R0KS0	Complete	Scaffold4	618906	622348	159.7	137
EOG092R0KT6	Complete	Scaffold1	3519331	3520237	228.9	143
EOG092R0KW0	Complete	Scaffold11	395964	398051	138.7	216
EOG092R0KXT	Complete	Scaffold2	1642357	1643633	233.0	173
EOG092R0KXW	Complete	Scaffold3	763290	764151	312.0	167
EOG092R0KYN	Complete	Scaffold1	2301311	2302472	267.2	186
EOG092R0KZK	Complete	Scaffold9	915417	916650	355.0	170
EOG092R0L04	Complete	Scaffold1	3262678	3264594	322.7	350
EOG092R0L0R	Complete	Scaffold2	2137839	2138665	226.4	149
EOG092R0L1J	Complete	Scaffold5	285211	286494	394.5	194
EOG092R0L1O	Complete	Scaffold4	1835615	1842120	228.7	221
EOG092R0L2H	Complete	Scaffold5	620413	622074	265.0	329
EOG092R0L3B	Complete	Scaffold13	224565	226055	253.2	205
EOG092R0L3D	Complete	Scaffold1	2772394	2775236	261.0	288
EOG092R0L43	Complete	Scaffold4	1052272	1053894	137.1	234
EOG092R0L57	Complete	Scaffold11	481610	487595	95.9	220
EOG092R0L76	Complete	Scaffold13	188635	190219	418.9	189
EOG092R0L95	Complete	Scaffold6	945698	946746	337.3	196
EOG092R0L9D	Complete	Scaffold1	620849	622078	324.1	220
EOG092R0LAR	Complete	Scaffold2	2329000	2330471	364.4	271
EOG092R0LEB	Complete	Scaffold1	3350882	3352676	187.5	244
EOG092R0LEP	Complete	Scaffold8	231901	234913	385.7	218
EOG092R0LIS	Complete	Scaffold1	3487583	3491256	652.4	486
EOG092R0LJB	Complete	Scaffold9	667375	668170	202.8	133
EOG092R0LJS	Complete	Scaffold1	35980	37528	226.7	152
EOG092R0LLW	Complete	Scaffold6	1341102	1342342	317.2	186
EOG092R0LOV	Complete	Scaffold3	584013	587903	182.8	154
EOG092R0LP1	Complete	Scaffold13	457243	459290	403.7	353
EOG092R0LPA	Complete	Scaffold10	455866	456649	333.4	181
EOG092R0LQ1	Complete	Scaffold13	124226	125211	302.9	171
EOG092R0LSC	Complete	Scaffold4	1377271	1383410	278.0	182
EOG092R0LT9	Complete	Scaffold4	586480	587695	338.2	176
EOG092R0LTJ	Complete	Scaffold2	926912	929169	236.3	272
EOG092R0LTN	Complete	Scaffold6	608555	610748	166.0	133
EOG092R0LTO	Missing
EOG092R0LUS	Complete	Scaffold3	410913	416016	51.2	90
EOG092R0LVW	Complete	Scaffold4	229148	230315	200.7	160
EOG092R0LW2	Complete	Scaffold2	2432702	2434407	275.6	324
EOG092R0LW9	Complete	Scaffold6	703440	704405	195.1	146
EOG092R0LY7	Missing
EOG092R0LYG	Complete	Scaffold4	494073	496177	180.3	147
EOG092R0LZX	Complete	Scaffold1	3513068	3514463	190.0	233
EOG092R0M21	Complete	Scaffold10	217489	227395	222.3	169
EOG092R0M3R	Complete	Scaffold11	484386	485725	329.9	186
EOG092R0M42	Complete	Scaffold1	2681688	2682703	471.7	232
EOG092R0M5K	Complete	Scaffold9	56785	58058	209.4	239
EOG092R0M60	Complete	Scaffold3	33147	34359	377.6	201
EOG092R0M62	Complete	Scaffold7	901466	903093	252.4	211
EOG092R0M8R	Missing
EOG092R0M9E	Complete	Scaffold1	3986263	3987284	326.9	175
EOG092R0M9J	Complete	Scaffold2	227318	228330	202.9	120
EOG092R0MAA	Complete	Scaffold5	1336849	1338120	312.6	157
EOG092R0MAC	Fragmented	Scaffold11	98540	107184	245.7	238
EOG092R0MAZ	Complete	Scaffold7	1195826	1200438	180.3	189
EOG092R0MBH	Complete	Scaffold2	2114819	2116328	279.2	226
EOG092R0MDW	Complete	Scaffold4	970372	971598	223.5	164
EOG092R0MEM	Complete	Scaffold1	3631082	3632438	275.5	230
EOG092R0MFG	Fragmented	Scaffold1	2313173	2319097	192.2	160
EOG092R0MGP	Complete	Scaffold3	1203269	1205497	177.1	173
EOG092R0MGX	Complete	Scaffold8	857185	859141	331.3	272
EOG092R0MJ9	Missing
EOG092R0MJK	Complete	Scaffold2	1143442	1144606	335.7	180
EOG092R0MJU	Complete	Scaffold3	2251693	2256395	171.0	123
EOG092R0MKD	Complete	Scaffold5	991669	992887	306.3	211
EOG092R0MLD	Complete	Scaffold2	836648	837986	240.6	150
EOG092R0MMA	Complete	Scaffold4	573906	575494	226.8	170
EOG092R0MMV	Duplicated	Scaffold9	367299	368429	336.6	184
EOG092R0MMV	Duplicated	Scaffold9	370254	371384	336.6	184
EOG092R0MO6	Complete	Scaffold2	1209985	1211084	254.3	161
EOG092R0MO9	Complete	Scaffold7	297035	298244	306.7	210
EOG092R0MQD	Complete	Scaffold8	225704	231268	265.2	203
EOG092R0MRI	Missing
EOG092R0MRQ	Complete	Scaffold3	731114	732542	148.7	186
EOG092R0MSR	Complete	Scaffold5	787772	789030	143.2	131
EOG092R0MU5	Complete	Scaffold3	1664184	1665077	242.9	193
EOG092R0MUQ	Complete	Scaffold6	1089684	1090938	385.7	182
EOG092R0MWE	Complete	Scaffold5	366228	372604	174.4	232
EOG092R0MWK	Complete	Scaffold10	57651	58526	192.0	184
EOG092R0MWX	Complete	Scaffold10	231497	232693	251.6	207
EOG092R0MXM	Complete	Scaffold1	2678349	2680582	120.3	93
EOG092R0MXX	Complete	Scaffold2	994268	995045	208.3	151
EOG092R0MYJ	Complete	Scaffold1	2103530	2105442	339.2	159
EOG092R0MZJ	Complete	Scaffold8	910129	911894	330.7	281
EOG092R0MZO	Complete	Scaffold7	908977	909444	134.2	91
EOG092R0N1R	Complete	Scaffold5	407569	409390	338.5	170
EOG092R0N2B	Complete	Scaffold2	1999383	2002784	89.5	163
EOG092R0N2X	Complete	Scaffold8	223035	224138	121.6	193
EOG092R0N34	Fragmented	Scaffold6	542595	548538	184.5	134
EOG092R0N37	Complete	Scaffold7	34906	36136	254.1	167
EOG092R0N3K	Complete	Scaffold4	690569	691695	270.2	171
EOG092R0N3P	Complete	Scaffold2	742294	743529	248.1	183
EOG092R0N43	Complete	Scaffold10	608585	610149	221.1	154
EOG092R0N4K	Complete	Scaffold1	3315096	3316522	291.6	219
EOG092R0N57	Complete	Scaffold7	765213	766531	198.0	207
EOG092R0N6R	Complete	Scaffold8	204731	206560	411.3	227
EOG092R0N6Y	Complete	Scaffold4	1905521	1906504	264.3	168
EOG092R0N7A	Complete	Scaffold1	1866404	1867794	301.8	158
EOG092R0N8E	Complete	Scaffold9	483000	484119	288.7	191
EOG092R0N94	Complete	Scaffold2	1157720	1158567	190.7	134
EOG092R0N98	Complete	Scaffold11	456119	457514	203.8	135
EOG092R0NAG	Complete	Scaffold4	665377	666584	227.1	171
EOG092R0NAJ	Complete	Scaffold7	1155576	1156720	205.3	156
EOG092R0NAM	Complete	Scaffold1	996181	997777	283.7	223
EOG092R0NC7	Complete	Scaffold1	3260002	3260960	169.6	142
EOG092R0NCM	Complete	Scaffold2	1998114	1999114	201.5	154
EOG092R0NCS	Complete	Scaffold11	43759	45100	291.3	234
EOG092R0NED	Complete	Scaffold11	852576	854235	215.1	165
EOG092R0NF1	Complete	Scaffold3	736011	737230	368.7	192
EOG092R0NFZ	Complete	Scaffold2	328433	329837	254.4	161
EOG092R0NGS	Complete	Scaffold4	590310	591299	272.8	156
EOG092R0NHF	Complete	Scaffold8	40503	41985	309.8	216
EOG092R0NHH	Complete	Scaffold8	930251	931547	228.9	190
EOG092R0NIR	Complete	Scaffold9	132533	133555	287.2	181
EOG092R0NJ2	Complete	Scaffold2	1426883	1428760	113.0	131
EOG092R0NJW	Missing
EOG092R0NKU	Complete	Scaffold8	914882	917475	253.6	172
EOG092R0NL4	Complete	Scaffold7	1358823	1359678	153.3	114
EOG092R0NL5	Complete	Scaffold1	3071898	3072755	179.9	162
EOG092R0NL8	Missing
EOG092R0NLE	Complete	Scaffold3	498673	499753	141.1	131
EOG092R0NLS	Complete	Scaffold2	759079	760604	246.6	169
EOG092R0NLZ	Complete	Scaffold1	633646	634381	123.3	111
EOG092R0NNF	Complete	Scaffold10	556082	556966	265.2	162
EOG092R0NNM	Complete	Scaffold10	913263	914895	214.2	236
EOG092R0NOG	Complete	Scaffold11	331805	333478	331.4	161
EOG092R0NPD	Complete	Scaffold1	437872	439223	382.8	292
EOG092R0NQ0	Complete	Scaffold2	1442619	1443898	240.1	134
EOG092R0NQO	Complete	Scaffold10	786630	787808	167.8	130
EOG092R0NSH	Complete	Scaffold9	466822	468042	307.0	171
EOG092R0NUQ	Complete	Scaffold3	1387362	1388647	252.3	142
EOG092R0NWK	Complete	Scaffold10	296951	298233	237.2	136
EOG092R0NWY	Complete	Scaffold3	1294395	1295988	180.9	207
EOG092R0NX5	Complete	Scaffold3	2098121	2099391	289.6	168
EOG092R0NY4	Complete	Scaffold2	1907848	1909077	266.9	138
EOG092R0NYP	Complete	Scaffold5	614962	620713	162.6	159
EOG092R0NZ8	Complete	Scaffold1	3625153	3626158	219.3	134
EOG092R0O02	Complete	Scaffold12	19610	22014	241.4	149
EOG092R0O2S	Complete	Scaffold1	1669222	1680319	223.4	264
EOG092R0O4D	Complete	Scaffold7	461532	462802	214.3	236
EOG092R0O53	Complete	Scaffold11	640954	641850	218.2	157
EOG092R0O57	Complete	Scaffold2	1747980	1748967	141.8	115
EOG092R0O5N	Complete	Scaffold1	2637163	2638268	223.1	123
EOG092R0O72	Complete	Scaffold11	193745	194503	159.9	132
EOG092R0O8O	Complete	Scaffold4	1000891	1001778	222.6	137
EOG092R0O9O	Complete	Scaffold11	610256	611236	272.6	150
EOG092R0OBL	Complete	Scaffold1	46842	47647	95.9	69
EOG092R0OBY	Complete	Scaffold4	1591375	1592234	108.5	99
EOG092R0OCP	Complete	Scaffold5	777739	778908	196.4	131
EOG092R0OCV	Complete	Scaffold7	224581	225648	95.5	119
EOG092R0OD6	Complete	Scaffold1	3759962	3760801	197.2	163
EOG092R0ODM	Complete	Scaffold13	321172	322038	261.8	191
EOG092R0OEO	Complete	Scaffold8	546242	547365	263.7	175
EOG092R0OF7	Complete	Scaffold3	1031193	1033098	303.5	252
EOG092R0OFL	Complete	Scaffold10	520845	521891	273.1	217
EOG092R0OGR	Complete	Scaffold1	1972388	1973801	250.7	302
EOG092R0OHG	Complete	Scaffold5	626659	627639	210.8	119
EOG092R0OK7	Complete	Scaffold1	3408193	3409912	289.3	239
EOG092R0OKA	Complete	Scaffold1	396716	397848	311.8	152
EOG092R0OL6	Complete	Scaffold6	450784	452656	296.8	253
EOG092R0OLS	Complete	Scaffold10	558070	560546	238.5	126
EOG092R0OMN	Complete	Scaffold1	150442	151184	80.7	56
EOG092R0ON1	Complete	Scaffold2	2379431	2380239	189.1	121
EOG092R0ON6	Missing
EOG092R0OPE	Complete	Scaffold6	336622	337457	272.8	160
EOG092R0OPW	Complete	Scaffold3	319824	323325	180.7	137
EOG092R0ORA	Complete	Scaffold11	35256	36441	174.7	96
EOG092R0OS3	Complete	Scaffold10	960989	962001	220.6	113
EOG092R0OSC	Complete	Scaffold1	2773420	2775236	130.7	157
EOG092R0OSR	Complete	Scaffold6	724363	725258	194.5	152
EOG092R0OTM	Complete	Scaffold4	5802	6498	196.6	113
EOG092R0OU7	Complete	Scaffold14	76976	78024	191.2	148
EOG092R0OV8	Complete	Scaffold1	3006034	3008964	156.7	212
EOG092R0OWP	Complete	Scaffold1	3204379	3205812	382.0	288
EOG092R0OX3	Complete	Scaffold7	364890	365608	304.8	140
EOG092R0OXH	Complete	Scaffold1	778342	779101	206.0	139
EOG092R0OY2	Complete	Scaffold1	779512	780444	183.4	84
EOG092R0OYG	Complete	Scaffold3	1904605	1905595	291.0	130
EOG092R0OYT	Complete	Scaffold2	431737	432598	176.0	128
EOG092R0OZ3	Complete	Scaffold2	245685	246384	257.2	127
EOG092R0OZA	Complete	Scaffold2	176539	177608	154.2	126
EOG092R0P02	Complete	Scaffold8	510501	511524	238.7	155
EOG092R0P0G	Complete	Scaffold7	130827	131520	205.0	122
EOG092R0P1X	Complete	Scaffold4	757027	758054	215.5	162
EOG092R0P2W	Complete	Scaffold5	860216	862209	106.1	182
EOG092R0P3V	Complete	Scaffold9	753277	754938	235.3	158
EOG092R0P4A	Complete	Scaffold2	723787	724879	300.0	183
EOG092R0P94	Complete	Scaffold11	32265	32913	281.1	150
EOG092R0P9N	Complete	Scaffold4	1194078	1196317	108.7	68
EOG092R0PCW	Complete	Scaffold8	859319	860534	272.7	144
EOG092R0PDZ	Complete	Scaffold12	129992	130895	229.5	126
EOG092R0PFK	Complete	Scaffold1	3587936	3589582	131.5	200
EOG092R0PG4	Complete	Scaffold11	448744	449974	295.6	146
EOG092R0PHD	Complete	Scaffold12	407877	408989	189.1	172
EOG092R0PI7	Complete	Scaffold13	137123	138154	234.5	153
EOG092R0PJV	Complete	Scaffold3	715840	716482	185.2	124
EOG092R0PLB	Complete	Scaffold1	59090	60125	151.7	81
EOG092R0PM2	Complete	Scaffold4	1910695	1911763	250.2	140
EOG092R0POC	Complete	Scaffold6	868514	869181	215.0	125
EOG092R0POK	Complete	Scaffold10	446923	447930	110.8	147
EOG092R0PP6	Complete	Scaffold2	2009132	2012279	125.6	158
EOG092R0PRT	Complete	Scaffold12	446012	446642	210.3	131
EOG092R0PS1	Complete	Scaffold7	177712	179089	208.5	213
EOG092R0PSF	Complete	Scaffold4	854832	855756	216.9	152
EOG092R0PTM	Complete	Scaffold2	338264	338938	138.5	97
EOG092R0PUB	Complete	Scaffold9	337699	338473	220.5	149
EOG092R0PV2	Complete	Scaffold3	1060192	1067258	249.9	345
EOG092R0PW1	Complete	Scaffold3	1495304	1495942	102.2	92
EOG092R0PX3	Complete	Scaffold6	704799	705322	159.4	74
EOG092R0PY9	Complete	Scaffold2	1163945	1164881	258.8	124
EOG092R0PZ7	Complete	Scaffold1	3168757	3169621	158.8	111
EOG092R0Q0D	Complete	Scaffold10	248169	249247	282.7	185
EOG092R0Q27	Complete	Scaffold8	78318	79899	218.6	258
EOG092R0Q2F	Complete	Scaffold4	507251	507956	277.9	140
EOG092R0Q2I	Duplicated	Scaffold3	1742867	1743636	132.9	81
EOG092R0Q2I	Duplicated	Scaffold4	339867	343472	135.6	92
EOG092R0Q2I	Duplicated	Scaffold7	1452096	1453232	151.8	82
EOG092R0Q3E	Complete	Scaffold1	3655416	3656569	212.0	190
EOG092R0Q42	Complete	Scaffold6	1345464	1351271	336.4	414
EOG092R0Q48	Complete	Scaffold13	472754	473355	236.7	121
EOG092R0Q53	Complete	Scaffold13	244785	246063	269.1	158
EOG092R0Q6A	Complete	Scaffold3	338569	339345	151.1	117
EOG092R0QBJ	Complete	Scaffold1	3261164	3262241	211.9	129
EOG092R0QDF	Complete	Scaffold1	2857106	2857719	242.3	121
EOG092R0QDM	Complete	Scaffold2	432412	433746	136.5	134
EOG092R0QEF	Complete	Scaffold7	697786	699319	222.6	160
EOG092R0QEI	Complete	Scaffold1	3781574	3782292	168.6	111
EOG092R0QEP	Complete	Scaffold5	1374337	1374915	146.5	103
EOG092R0QFH	Complete	Scaffold1	2855322	2856307	222.5	113
EOG092R0QFT	Complete	Scaffold11	487697	488415	174.5	117
EOG092R0QHV	Complete	Scaffold2	2128364	2129008	179.8	125
EOG092R0QK3	Complete	Scaffold7	129511	130066	138.9	103
EOG092R0QL1	Complete	Scaffold3	2251693	2252698	150.8	115
EOG092R0QLK	Complete	Scaffold3	1762277	1762955	139.2	98
EOG092R0QMM	Complete	Scaffold4	120335	120918	113.4	107
EOG092R0QTB	Complete	Scaffold1	550583	552539	234.9	152
EOG092R0QTE	Complete	Scaffold3	1805732	1806517	187.4	111
EOG092R0QU9	Fragmented	Scaffold6	1467043	1477986	158.2	226
EOG092R0QZ2	Complete	Scaffold8	948980	949686	181.6	99
EOG092R0QZP	Complete	Scaffold2	2206565	2207502	152.2	77
EOG092R0QZV	Complete	Scaffold4	1223016	1223538	184.7	110
EOG092R0R5K	Complete	Scaffold2	310100	311071	226.9	120
EOG092R0R64	Complete	Scaffold5	1519831	1520442	158.1	93
EOG092R0R6X	Missing
EOG092R0R7X	Complete	Scaffold3	2044653	2046177	132.3	109
EOG092R0R8A	Complete	Scaffold9	24525	26095	278.6	336
EOG092R0R9X	Complete	Scaffold13	136223	137038	104.6	79
EOG092R0RAU	Complete	Scaffold1	1954668	1955409	110.6	93
EOG092R0RCZ	Complete	Scaffold1	3433528	3434423	264.0	130
EOG092R0RE8	Complete	Scaffold2	920425	921625	172.4	150
EOG092R0RF0	Complete	Scaffold5	361294	362928	148.5	228
EOG092R0RFG	Complete	Scaffold2	1823002	1823881	181.7	104
EOG092R0RHJ	Complete	Scaffold10	345369	346116	173.9	101
EOG092R0RJ1	Complete	Scaffold11	20425	26004	84.2	115
EOG092R0RKF	Complete	Scaffold2	1023328	1023885	124.9	101
EOG092R0RQ8	Complete	Scaffold3	1793884	1799771	87.1	154
EOG092R0RRQ	Complete	Scaffold4	676429	677374	168.7	95
EOG092R0RRV	Complete	Scaffold1	1832083	1832611	84.8	73
EOG092R0RU6	Complete	Scaffold3	1972816	1973878	182.5	99
EOG092R0RUI	Complete	Scaffold4	228322	229052	179.8	102
EOG092R0RWL	Complete	Scaffold4	119329	120182	279.4	133
EOG092R0RYU	Complete	Scaffold4	803495	804279	174.3	145
EOG092R0S3G	Complete	Scaffold2	2353834	2357107	219.5	147
EOG092R0S60	Complete	Scaffold11	664874	665577	136.4	79
EOG092R0S9A	Complete	Scaffold3	426367	427065	166.6	84
EOG092R0SCK	Complete	Scaffold1	289234	289998	147.5	129
EOG092R0SDT	Complete	Scaffold4	506018	507028	157.6	82
EOG092R0SE7	Complete	Scaffold12	524409	525189	135.1	69
EOG092R0SH7	Complete	Scaffold2	2029855	2030555	189.5	107
EOG092R0SHK	Complete	Scaffold10	41751	42246	136.7	74
EOG092R0SLY	Complete	Scaffold1	1167578	1168971	205.1	194
EOG092R0SNN	Complete	Scaffold4	1176971	1177891	129.4	96
EOG092R0STQ	Complete	Scaffold2	2807565	2808254	81.6	62
EOG092R0SVK	Complete	Scaffold11	645440	646019	80.3	87
EOG092R0T9R	Complete	Scaffold3	1206971	1208238	169.4	83
EOG092R0TG6	Complete	Scaffold2	1493784	1494851	136.0	63
