# Supplementary material for: Whole genome sequencing and comparative genomic analysis of oleaginous red yeast Sporobolomyces pararoseus NGR identifies candidate genes for biotechnological potential and ballistospores-shooting
Source: BMC Genomics. 2020 Feb 24;21:181. doi: 10.1186/s12864-020-6593-1 (PMC7041287; doi:10.1186/s12864-020-6593-1)
Supplement: Supplementary file 2 — Additional file 2. All genes expression profile and functional annotations resulted from RNA-seq analysis. (XLS 1904 kb) [file 12864_2020_6593_MOESM2_ESM.xls]

## Sheet: Additional files 2
Gene_id	WT_fpkm	WT_count	Symbol	Description	KEGG_A_class	KEGG_B_class	Pathway	K_ID	GO Component	GO Function	GO Process
NGR-1A0001	11.22	192	fasA	fatty acid synthase subunit alpha, fungi type [Rhodotorula toruloides NP11]	Metabolism;Metabolism;Metabolism	Global and overview maps;Global and overview maps;Lipid metabolism	ko01100//Metabolic pathways;ko01212//Fatty acid metabolism;ko00061//Fatty acid biosynthesis	K00667;K00667;K00667	GO:0043231//intracellular membrane-bounded organelle;GO:0043234//protein complex;GO:0044444//cytoplasmic part	GO:0004312//fatty acid synthase activity;GO:0016780//phosphotransferase activity, for other substituted phosphate groups	GO:0042759//long-chain fatty acid biosynthetic process;GO:0043170//macromolecule metabolic process
NGR-1A0002	27.07	120	--	-	-	-	-	-	-	-	-
NGR-1A0003	3.41	65	STI1	TPR-repeat containing protein [Rhodotorula toruloides NP11]	-	-	-	-	-	-	-
NGR-1A0004	94.62	2354	LYS4	SPOSA6832_00573, partial [Sporidiobolus salmonicolor]	Metabolism;Metabolism;Metabolism;Metabolism;Metabolism	Global and overview maps;Global and overview maps;Global and overview maps;Global and overview maps;Amino acid metabolism	ko01100//Metabolic pathways;ko01130//Biosynthesis of antibiotics;ko01230//Biosynthesis of amino acids;ko01210//2-Oxocarboxylic acid metabolism;ko00300//Lysine biosynthesis	K01705;K01705;K01705;K01705;K01705	-	-	GO:0008152//metabolic process
NGR-1A0005	20.73	523	--	Pirin domain-containing protein [Rhodotorula toruloides ATCC 204091]	-	-	-	-	-	-	-
NGR-1A0006	35.19	156	TXN2	SPOSA6832_00562, partial [Sporidiobolus salmonicolor]	-	-	-	-	-	-	GO:0044699//single-organism process
NGR-1A0007	16.13	531	noxA	NADPH oxidase [Puccinia graminis f. sp. tritici CRL 75-36-700-3]	Cellular Processes	Transport and catabolism	ko04145//Phagosome	K21421	-	-	-
NGR-1A0008	13.15	375	--	SPOSA6832_00570 [Sporidiobolus salmonicolor]	-	-	-	-	-	-	-
NGR-1A0009	15.56	284	DBP8	ATP-dependent rna helicase dbp8 [Rhodotorula toruloides NP11]	-	-	-	-	-	-	-
NGR-1A0010	29.65	108	--	SPOSA6832_00581 [Sporidiobolus salmonicolor]	-	-	-	-	-	-	-
NGR-1A0011	13.36	285	STI1	Proteophosphoglycan 5 [Rhodotorula toruloides ATCC 204091]	-	-	-	-	-	-	-
NGR-1A0012	40.04	183	--	SPOSA6832_00621 [Sporidiobolus salmonicolor]	-	-	-	-	-	-	-
NGR-1A0013	32.54	341	--	SPOSA6832_00611, partial [Sporidiobolus salmonicolor]	-	-	-	-	-	-	-
NGR-1A0014	82.95	687	CC1G_01380	U1 small nuclear ribonucleoprotein C [Rhodotorula toruloides NP11]	Genetic Information Processing	Transcription	ko03040//Spliceosome	K11095	-	-	-
NGR-1A0015	66.65	213	LSM3B	SPOSA6832_00610, partial [Sporidiobolus salmonicolor]	Genetic Information Processing;Genetic Information Processing	Transcription;Folding, sorting and degradation	ko03040//Spliceosome;ko03018//RNA degradation	K12622;K12622	-	-	-
NGR-1A0016	37.18	391	--	GTP binding protein 4 [Rhodotorula sp. JG-1b]	-	-	-	-	-	-	-
NGR-1A0017	29.14	671	nog1	SPOSA6832_00593 [Sporidiobolus salmonicolor]	Genetic Information Processing	Translation	ko03008//Ribosome biogenesis in eukaryotes	K06943	-	-	-
NGR-1A0018	67.18	1115	Oplah	RHTO0S02e06810g1_1 [Rhodotorula toruloides]	Metabolism;Metabolism	Global and overview maps;Metabolism of other amino acids	ko01100//Metabolic pathways;ko00480//Glutathione metabolism	K01469;K01469	GO:0044444//cytoplasmic part	GO:0016812//hydrolase activity, acting on carbon-nitrogen (but not peptide) bonds, in cyclic amides	GO:0006790//sulfur compound metabolic process
NGR-1A0019	48.3	810	--	SPOSA6832_00565 [Sporidiobolus salmonicolor]	-	-	-	-	-	-	-
NGR-1A0020	29.68	509	SPAC19A8.14	PTH2-domain-containing protein [Rhodotorula sp. JG-1b]	-	-	-	-	-	-	-
NGR-1A0021	58.63	681	Acot8	acyl-CoA thioesterase 8 [Rhodotorula toruloides NP11]	-	-	-	-	-	-	-
NGR-1A0022	44.37	340	--	breast carcinoma amplified sequence 2 [Rhodotorula toruloides NP11]	Genetic Information Processing	Transcription	ko03040//Spliceosome	K12861	-	-	-
NGR-1A0023	3	29	--	RHTO0S02e05292g1_1 [Rhodotorula toruloides]	-	-	-	-	-	-	-
NGR-1A0024	15.49	238	TAT	SPOSA6832_00590, partial [Sporidiobolus salmonicolor]	Metabolism;Metabolism;Metabolism;Metabolism;Metabolism;Metabolism;Metabolism;Metabolism;Metabolism	Global and overview maps;Global and overview maps;Global and overview maps;Global and overview maps;Amino acid metabolism;Amino acid metabolism;Amino acid metabolism;Amino acid metabolism;Metabolism of cofactors and vitamins	ko01100//Metabolic pathways;ko01110//Biosynthesis of secondary metabolites;ko01130//Biosynthesis of antibiotics;ko01230//Biosynthesis of amino acids;ko00270//Cysteine and methionine metabolism;ko00400//Phenylalanine, tyrosine and tryptophan biosynthesis;ko00350//Tyrosine metabolism;ko00360//Phenylalanine metabolism;ko00130//Ubiquinone and other terpenoid-quinone biosynthesis	K00815;K00815;K00815;K00815;K00815;K00815;K00815;K00815;K00815	-	-	-
NGR-1A0025	33.46	2026	FKS1	SPOSA6832_00861 [Sporidiobolus salmonicolor]	Environmental Information Processing;Metabolism	Signal transduction;Carbohydrate metabolism	ko04011//MAPK signaling pathway - yeast;ko00500//Starch and sucrose metabolism	K00706;K00706	-	GO:0035251//UDP-glucosyltransferase activity	GO:0006074//(1->3)-beta-D-glucan metabolic process
NGR-1A0026	34.71	198	CYP10	peptidyl-prolyl cis-trans isomerase-like 3 [Rhodotorula toruloides NP11]	-	-	-	-	-	-	-
NGR-1A0027	28.9	717	STL1	general substrate transporter [Rhodotorula sp. JG-1b]	-	-	-	-	-	-	-
NGR-1A0028	4.38	73	ACOT9	acyl-CoA thioester hydrolase [Rhodotorula toruloides NP11]	-	-	-	-	-	-	-
NGR-1A0029	12.18	175	CNAG_01239	chitin deacetylase, carbohydrate esterase family 4 protein [Rhodotorula toruloides NP11]	Metabolism;Metabolism	Global and overview maps;Carbohydrate metabolism	ko01100//Metabolic pathways;ko00520//Amino sugar and nucleotide sugar metabolism	K01452;K01452	-	-	-
NGR-1A0030	101.48	7379	SPCC1322.09	RHTO0S02e08262g1_1 [Rhodotorula toruloides]	-	-	-	-	-	-	-
NGR-1A0031	14.04	138	HUT1	UDP-Glc/Gal endoplasmic reticulum nucleotide sugar transporter [Rhodotorula toruloides NP11]	-	-	-	-	-	-	-
NGR-1A0032	2.3	32	--	tetratricopeptide repeat containing protein [Rhodotorula toruloides NP11]	-	-	-	-	-	-	-
NGR-1A0033	9.36	550	mit1	RHTO0S02e07184g1_1 [Rhodotorula toruloides]	-	-	-	-	GO:0032991//macromolecular complex;GO:0043232//intracellular non-membrane-bounded organelle;GO:0044446//intracellular organelle part	-	GO:0008152//metabolic process;GO:0009987//cellular process
NGR-1A0034	58.92	577	rbm42	RNA-binding protein [Rhodotorula toruloides NP11]	-	-	-	-	-	-	-
NGR-1A0035	314	1338	--	NADH dehydrogenase (ubiquinone) 1 alpha subcomplex 13 [Rhodotorula toruloides NP11]	Metabolism;Metabolism	Global and overview maps;Energy metabolism	ko01100//Metabolic pathways;ko00190//Oxidative phosphorylation	K11353;K11353	-	-	-
NGR-1A0036	30.68	448	--	alpha/beta hydrolase [Rhodotorula toruloides NP11]	-	-	-	-	-	-	-
NGR-1A0037	219.55	679	--	small secreted protein, hesp-767 [Rhodotorula toruloides NP11]	-	-	-	-	-	-	-
NGR-1A0038	10.09	163	--	RHTO0S02e07492g1_1 [Rhodotorula toruloides]	-	-	-	-	-	-	-
NGR-1A0039	116.19	2164	Ido1	SPOSA6832_00558 [Sporidiobolus salmonicolor]	-	-	-	-	-	-	-
NGR-1A0040	10.84	73	--	RHTO0S02e08174g1_1 [Rhodotorula toruloides]	-	-	-	-	-	-	-
NGR-1A0041	18.87	201	--	SPOSA6832_00579 [Sporidiobolus salmonicolor]	Metabolism;Metabolism	Global and overview maps;Metabolism of cofactors and vitamins	ko01100//Metabolic pathways;ko00760//Nicotinate and nicotinamide metabolism	K19785;K19785	-	-	-
NGR-1A0042	34.85	1230	--	Frequency clock protein [Rhodotorula toruloides NP11]	-	-	-	-	-	-	-
NGR-1A0043	776.12	2347	--	-	-	-	-	-	-	-	-
NGR-1A0044	19.29	238	gtpbp3	SPOSA6832_00574, partial [Sporidiobolus salmonicolor]	-	-	-	-	-	-	-
NGR-1A0045	70.78	754	pgdA	glycoside hydrolase/deacetylase [Cylindrobasidium torrendii FP15055 ss-10]	-	-	-	-	-	GO:0016787//hydrolase activity	GO:0044238//primary metabolic process
NGR-1A0046	59.91	1264	ptr2	proton-dependent oligopeptide transporter, POT family [Rhodotorula toruloides NP11]	-	-	-	-	-	-	-
NGR-1A0047	44.22	465	FAM50A	protein of XAP5 family [Rhodotorula toruloides NP11]	-	-	-	-	-	-	GO:0006351//transcription, DNA-templated
NGR-1A0048	47.73	1855	VPS41	SPOSA6832_00540 [Sporidiobolus salmonicolor]	Cellular Processes	Transport and catabolism	ko04138//Autophagy - yeast	K20184	-	-	-
NGR-1A0049	314.28	1296	--	RHTO0S02e05996g1_1 [Rhodotorula toruloides]	-	-	-	-	-	-	-
NGR-1A0050	20.16	291	--	-	-	-	-	-	-	-	-
NGR-1A0051	63.76	997	MCA1	metacaspase CasA [Rhodotorula toruloides NP11]	-	-	-	-	-	-	-
NGR-1A0052	19.43	189	--	priA protein [Rhodotorula toruloides NP11]	-	-	-	-	-	-	-
NGR-1A0053	108.39	1218	PHO85	cyclin-dependent kinase 5 [Rhodotorula graminis WP1]	-	-	-	-	GO:0043231//intracellular membrane-bounded organelle;GO:0043234//protein complex;GO:0044444//cytoplasmic part	GO:0004674//protein serine/threonine kinase activity;GO:0032550//purine ribonucleoside binding	GO:0005979//regulation of glycogen biosynthetic process;GO:0006357//regulation of transcription from RNA polymerase II promoter;GO:0006464//cellular protein modification process;GO:0008104//protein localization;GO:0010507//negative regulation of autophagy;GO:0010508//positive regulation of autophagy;GO:0010563//negative regulation of phosphorus metabolic process;GO:0010608//posttranscriptional re…
NGR-1A0054	24.48	1524	ascc3	SPOSA6832_00865 [Sporidiobolus salmonicolor]	-	-	-	-	-	-	-
NGR-1A0055	84.21	1800	--	nuclear pore complex protein Nup62 [Rhodotorula toruloides NP11]	Genetic Information Processing	Translation	ko03013//RNA transport	K14306	-	-	-
NGR-1A0056	76.4	785	tif211	SPOSA6832_00860, partial [Sporidiobolus salmonicolor]	Genetic Information Processing;Genetic Information Processing;Cellular Processes	Translation;Folding, sorting and degradation;Transport and catabolism	ko03013//RNA transport;ko04141//Protein processing in endoplasmic reticulum;ko04138//Autophagy - yeast	K03237;K03237;K03237	GO:0043231//intracellular membrane-bounded organelle;GO:0043234//protein complex;GO:0070993//translation preinitiation complex	GO:0008135//translation factor activity, RNA binding	GO:0032988//ribonucleoprotein complex disassembly;GO:0043557//regulation of translation in response to osmotic stress;GO:0044773//mitotic DNA damage checkpoint
NGR-1A0057	60.97	704	csn6	COP9 signalosome complex subunit 6 [Rhodotorula toruloides NP11]	-	-	-	-	-	-	-
NGR-1A0058	15.28	304	STI1	TPR-repeat containing protein [Rhodotorula toruloides NP11]	-	-	-	-	-	-	-
NGR-1A0059	21.57	478	GLX	copper radical oxidase [Rhodotorula sp. JG-1b]	-	-	-	-	-	-	-
NGR-1A0060	24.13	359	SPAC6B12.04c	SPOSA6832_00776 [Sporidiobolus salmonicolor]	Metabolism;Metabolism	Global and overview maps;Amino acid metabolism	ko01100//Metabolic pathways;ko00380//Tryptophan metabolism	K14264;K14264	GO:0043231//intracellular membrane-bounded organelle;GO:0044444//cytoplasmic part	GO:0008483//transaminase activity	GO:0006725//cellular aromatic compound metabolic process;GO:0009058//biosynthetic process;GO:0019752//carboxylic acid metabolic process;GO:1901360//organic cyclic compound metabolic process;GO:1901564//organonitrogen compound metabolic process
NGR-1A0061	356.36	2192	--	SPOSA6832_00784 [Sporidiobolus salmonicolor]	-	-	-	-	-	-	-
NGR-1A0062	33.48	558	gltA	citrate synthase [Microbotryum lychnidis-dioicae p1A1 Lamole]	Metabolism;Metabolism;Metabolism;Metabolism;Metabolism;Metabolism;Metabolism;Metabolism	Global and overview maps;Global and overview maps;Global and overview maps;Global and overview maps;Global and overview maps;Global and overview maps;Carbohydrate metabolism;Carbohydrate metabolism	ko01100//Metabolic pathways;ko01110//Biosynthesis of secondary metabolites;ko01130//Biosynthesis of antibiotics;ko01230//Biosynthesis of amino acids;ko01200//Carbon metabolism;ko01210//2-Oxocarboxylic acid metabolism;ko00630//Glyoxylate and dicarboxylate metabolism;ko00020//Citrate cycle (TCA cycle)	K01647;K01647;K01647;K01647;K01647;K01647;K01647;K01647	-	GO:0016746//transferase activity, transferring acyl groups	GO:0005975//carbohydrate metabolic process
NGR-1A0063	13.15	230	mtg1	SPOSA6832_00736 [Sporidiobolus salmonicolor]	-	-	-	-	-	-	-
NGR-1A0064	64.57	3901	SWR1	SPOSA6832_00745 [Sporidiobolus salmonicolor]	-	-	-	-	-	-	-
NGR-1A0065	7.29	123	hxnP	RHTO0S02e09560g1_1 [Rhodotorula toruloides]	-	-	-	-	-	-	-
NGR-1A0066	61.76	815	--	SPOSA6832_00751 [Sporidiobolus salmonicolor]	-	-	-	-	-	-	-
NGR-1A0067	115.32	535	mgr2	SPOSA6832_00749, partial [Sporidiobolus salmonicolor]	-	-	-	-	-	-	-
NGR-1A0068	18.23	389	CCA1	SPOSA6832_00742 [Sporidiobolus salmonicolor]	Genetic Information Processing	Translation	ko03013//RNA transport	K00974	-	-	-
NGR-1A0069	109.99	1304	SPAC2E1P5.03	DnaJ family protein [Rhodotorula toruloides NP11]	-	-	-	-	-	-	-
NGR-1A0070	29.64	330	--	SPOSA6832_00553 [Sporidiobolus salmonicolor]	-	-	-	-	-	-	-
NGR-1A0071	365.41	6969	pruA	SPOSA6832_00543, partial [Sporidiobolus salmonicolor]	Metabolism;Metabolism;Metabolism	Global and overview maps;Amino acid metabolism;Amino acid metabolism	ko01100//Metabolic pathways;ko00250//Alanine, aspartate and glutamate metabolism;ko00330//Arginine and proline metabolism	K00294;K00294;K00294	-	GO:0016491//oxidoreductase activity	GO:0009064//glutamine family amino acid metabolic process
NGR-1A0072	81.09	2062	ISY1	Pre-mRNA-splicing factor ISY1 [Rhodotorula sp. JG-1b]	Genetic Information Processing	Transcription	ko03040//Spliceosome	K12870	GO:0005681//spliceosomal complex	-	-
NGR-1A0073	112.61	1424	--	WD repeat protein 61 [Rhodotorula toruloides NP11]	Genetic Information Processing	Folding, sorting and degradation	ko03018//RNA degradation	K12602	-	-	-
NGR-1A0074	20.91	664	rrn3	SPOSA6832_00740 [Sporidiobolus salmonicolor]	-	-	-	-	-	-	-
NGR-1A0075	39.73	800	ale1	lysophospholipid acyltransferase [Rhodotorula toruloides NP11]	Metabolism;Metabolism;Metabolism;Metabolism;Metabolism	Global and overview maps;Global and overview maps;Lipid metabolism;Lipid metabolism;Lipid metabolism	ko01100//Metabolic pathways;ko01110//Biosynthesis of secondary metabolites;ko00564//Glycerophospholipid metabolism;ko00561//Glycerolipid metabolism;ko00565//Ether lipid metabolism	K13519;K13519;K13519;K13519;K13519	-	-	-
NGR-1A0076	205.66	2417	--	hypothetical protein MVLG_01676 [Microbotryum lychnidis-dioicae p1A1 Lamole]	-	-	-	-	-	-	-
NGR-1A0077	67.36	625	--	Pirin-domain-containing protein [Rhodotorula sp. JG-1b]	-	-	-	-	-	-	-
NGR-1A0078	201.33	1529	SNF7	vacuolar sorting protein VPS32 [Rhodotorula toruloides NP11]	Cellular Processes	Transport and catabolism	ko04144//Endocytosis	K12194	GO:0044424//intracellular part	GO:0005515//protein binding	GO:0006623//protein targeting to vacuole;GO:0033554//cellular response to stress;GO:0051668//localization within membrane
NGR-1A0079	51.77	1215	SPBP8B7.15c	SPOSA6832_00536 [Sporidiobolus salmonicolor]	Genetic Information Processing	Translation	ko03015//mRNA surveillance pathway	K15541	-	-	-
NGR-1A0080	204.12	2960	tca-9	succinyl-CoA synthetase beta subunit [Rhodotorula toruloides NP11]	Metabolism;Metabolism;Metabolism;Metabolism;Metabolism;Metabolism	Global and overview maps;Global and overview maps;Global and overview maps;Global and overview maps;Carbohydrate metabolism;Carbohydrate metabolism	ko01100//Metabolic pathways;ko01110//Biosynthesis of secondary metabolites;ko01130//Biosynthesis of antibiotics;ko01200//Carbon metabolism;ko00020//Citrate cycle (TCA cycle);ko00640//Propanoate metabolism	K01900;K01900;K01900;K01900;K01900;K01900	-	-	-
NGR-1A0081	29.4	2469	PSME4	SPOSA6832_00714, partial [Sporidiobolus salmonicolor]	Genetic Information Processing	Folding, sorting and degradation	ko03050//Proteasome	K06699	-	-	-
NGR-1A0082	100.4	1035	GID8	RHTO0S02e03048g1_1 [Rhodotorula toruloides]	-	-	-	-	-	-	-
NGR-1A0083	37.73	660	--	SPOSA6832_00844 [Sporidiobolus salmonicolor]	-	-	-	-	-	-	-
NGR-1A0084	12.1	217	SPAC1002.16c	RHTO0S03e12508g1_1 [Rhodotorula toruloides]	-	-	-	-	-	-	-
NGR-1A0085	273.56	3262	Scsalpha	RHTO0S02e03708g1_1 [Rhodotorula toruloides]	Metabolism;Metabolism;Metabolism;Metabolism;Metabolism;Metabolism	Global and overview maps;Global and overview maps;Global and overview maps;Global and overview maps;Carbohydrate metabolism;Carbohydrate metabolism	ko01100//Metabolic pathways;ko01110//Biosynthesis of secondary metabolites;ko01130//Biosynthesis of antibiotics;ko01200//Carbon metabolism;ko00020//Citrate cycle (TCA cycle);ko00640//Propanoate metabolism	K01899;K01899;K01899;K01899;K01899;K01899	GO:0009295//nucleoid;GO:0043231//intracellular membrane-bounded organelle	GO:0004774//succinate-CoA ligase activity;GO:0005488//binding;GO:0046912//transferase activity, transferring acyl groups, acyl groups converted into alkyl on transfer	GO:0006637//acyl-CoA metabolic process
NGR-1A0086	63.9	1032	OpS4	SPOSA6832_02061, partial [Sporidiobolus salmonicolor]	-	-	-	-	-	-	-
NGR-1A0087	77.17	1326	dadA	FAD dependent oxidoreductase [Rhodotorula toruloides NP11]	-	-	-	-	-	-	-
NGR-1A0088	155.87	1398	acpA	RHTO0S02e14774g1_1 [Rhodotorula toruloides]	-	-	-	-	-	-	-
NGR-1A0089	41.51	1686	--	RHTO0S02e04346g1_1 [Rhodotorula toruloides]	-	-	-	-	-	-	-
NGR-1A0090	48.78	295	CNB1	calcium-dependent protein serine/threonine phosphatase [Rhodotorula toruloides NP11]	-	-	-	-	-	-	-
NGR-1A0091	44.38	639	--	RHTO0S02e01508g1_1 [Rhodotorula toruloides]	Genetic Information Processing	Translation	ko03013//RNA transport	K14307	-	-	-
NGR-1A0092	28.72	224	--	SPOSA6832_00769, partial [Sporidiobolus salmonicolor]	-	-	-	-	-	-	-
NGR-1A0093	55.61	279	sws2	SPOSA6832_00855 [Sporidiobolus salmonicolor]	Genetic Information Processing	Translation	ko03010//Ribosome	K02952	GO:0005737//cytoplasm	-	-
NGR-1A0094	47.41	567	ngdn	neuroguidin-like protein [Rhodotorula toruloides NP11]	-	-	-	-	-	-	-
NGR-1A0095	34.38	580	SPCC757.13	Major facilitator superfamily [Macrophomina phaseolina MS6]	-	-	-	-	-	-	-
NGR-1A0096	16.26	185	At3g05190	D-aminoacid aminotransferase-like PLP-dependent enzyme [Xylona heveae TC161]	Metabolism;Metabolism;Metabolism;Metabolism;Metabolism;Metabolism;Metabolism;Metabolism;Metabolism	Global and overview maps;Global and overview maps;Global and overview maps;Global and overview maps;Amino acid metabolism;Amino acid metabolism;Global and overview maps;Metabolism of cofactors and vitamins;Amino acid metabolism	ko01100//Metabolic pathways;ko01110//Biosynthesis of secondary metabolites;ko01130//Biosynthesis of antibiotics;ko01230//Biosynthesis of amino acids;ko00280//Valine, leucine and isoleucine degradation;ko00270//Cysteine and methionine metabolism;ko01210//2-Oxocarboxylic acid metabolism;ko00770//Pantothenate and CoA biosynthesis;ko00290//Valine, leucine and isoleucine biosynthesis	K00826;K00826;K00826;K00826;K00826;K00826;K00826;K00826;K00826	-	-	-
NGR-1A0097	54.88	1420	SPAC10F6.17c	protein phosphatase 2C family protein [Rhodotorula toruloides NP11]	-	-	-	-	-	-	-
NGR-1A0098	59.64	2074	ucp7	RHTO0S02e09186g1_1 [Rhodotorula toruloides]	-	-	-	-	-	-	-
NGR-1A0099	127.96	5039	SPBC4F6.14	SPOSA6832_00760 [Sporidiobolus salmonicolor]	Genetic Information Processing	Translation	ko03008//Ribosome biogenesis in eukaryotes	K14573	-	-	-
NGR-1A0100	31.3	995	mcm6	SPOSA6832_00783, partial [Sporidiobolus salmonicolor]	Cellular Processes;Cellular Processes;Genetic Information Processing	Cell growth and death;Cell growth and death;Replication and repair	ko04111//Cell cycle - yeast;ko04113//Meiosis - yeast;ko03030//DNA replication	K02542;K02542;K02542	GO:0005737//cytoplasm;GO:0032993//protein-DNA complex;GO:0043231//intracellular membrane-bounded organelle;GO:0043234//protein complex;GO:0044427//chromosomal part	GO:0003677//DNA binding;GO:0004003//ATP-dependent DNA helicase activity	GO:0000724//double-strand break repair via homologous recombination;GO:0006261//DNA-dependent DNA replication;GO:0032508//DNA duplex unwinding;GO:0033260//nuclear DNA replication
NGR-1A0101	63.74	1380	SPBC16H5.08c	SPOSA6832_00753, partial [Sporidiobolus salmonicolor]	-	-	-	-	GO:0030529//intracellular ribonucleoprotein complex;GO:0043231//intracellular membrane-bounded organelle;GO:0044444//cytoplasmic part	GO:0016887//ATPase activity;GO:0032550//purine ribonucleoside binding	GO:0022613//ribonucleoprotein complex biogenesis
NGR-1A0102	7.28	43	pasT	SPOSA6832_00782, partial [Sporidiobolus salmonicolor]	-	-	-	-	-	-	-
NGR-1A0103	207.1	854	vma7	SPOSA6832_00856, partial [Sporidiobolus salmonicolor]	Metabolism;Metabolism;Cellular Processes	Global and overview maps;Energy metabolism;Transport and catabolism	ko01100//Metabolic pathways;ko00190//Oxidative phosphorylation;ko04145//Phagosome	K02151;K02151;K02151	GO:0033176//proton-transporting V-type ATPase complex	GO:0015078//hydrogen ion transmembrane transporter activity	GO:0015988//energy coupled proton transmembrane transport, against electrochemical gradient
NGR-1A0104	30.93	1572	hxA	SPOSA6832_04433 [Sporidiobolus salmonicolor]	Metabolism;Metabolism;Metabolism;Cellular Processes;Metabolism	Global and overview maps;Global and overview maps;Nucleotide metabolism;Transport and catabolism;Biosynthesis of other secondary metabolites	ko01100//Metabolic pathways;ko01110//Biosynthesis of secondary metabolites;ko00230//Purine metabolism;ko04146//Peroxisome;ko00232//Caffeine metabolism	K00106;K00106;K00106;K00106;K00106	-	GO:0005488//binding	-
NGR-1A0105	31.41	666	hxB	SPOSA6832_04436, partial [Sporidiobolus salmonicolor]	Metabolism	Metabolism of cofactors and vitamins	ko00790//Folate biosynthesis	K15631	-	-	-
NGR-1A0106	6.82	79	ucpB	SPOSA6832_00734 [Sporidiobolus salmonicolor]	-	-	-	-	-	-	-
NGR-1A0107	8.04	142	Slc16a12	MFS general substrate transporter [Rhodotorula sp. JG-1b]	-	-	-	-	-	-	-
NGR-1A0108	541.03	4053	--	SPOSA6832_00765, partial [Sporidiobolus salmonicolor]	-	-	-	-	-	GO:0005488//binding	-
NGR-1A0109	104.55	4279	sto-2	stomatin family protein [Rhodotorula toruloides NP11]	-	-	-	-	-	-	-
NGR-1A0110	82.93	949	ANT1	SPOSA6832_00766, partial [Sporidiobolus salmonicolor]	-	-	-	-	GO:0016020//membrane	-	-
NGR-1A0111	87.38	1138	cwf17	SPOSA6832_00763, partial [Sporidiobolus salmonicolor]	Genetic Information Processing	Transcription	ko03040//Spliceosome	K12857	-	-	-
NGR-1A0112	10.32	67	--	RHTO0S02e03796g1_1 [Rhodotorula toruloides]	-	-	-	-	-	-	-
NGR-1A0113	30.63	743	--	SPOSA6832_02060, partial [Sporidiobolus salmonicolor]	-	-	-	-	-	-	-
NGR-1A0114	47.46	274	F46B6.12	SPOSA6832_02068 [Sporidiobolus salmonicolor]	-	-	-	-	-	-	-
NGR-1A0115	0.27	5	ACH1	acetyl-CoA hydrolase [Rhodotorula toruloides NP11]	Metabolism	Carbohydrate metabolism	ko00620//Pyruvate metabolism	K01067	-	GO:0003824//catalytic activity	GO:0006637//acyl-CoA metabolic process
NGR-1A0116	41.4	562	Drg2	developmentally regulated GTP-binding protein 2 [Rhodotorula toruloides NP11]	-	-	-	-	-	-	-
NGR-1A0117	47.55	598	CYP6	peptidyl-prolyl cis-trans isomerase-like 4 [Rhodotorula toruloides NP11]	-	-	-	-	GO:0043231//intracellular membrane-bounded organelle;GO:0043232//intracellular non-membrane-bounded organelle;GO:0044446//intracellular organelle part	GO:0016853//isomerase activity	GO:0006464//cellular protein modification process;GO:0050794//regulation of cellular process
NGR-1A0118	42.93	624	--	nuclear envelope, Cut8 family protein [Rhodotorula toruloides NP11]	-	-	-	-	-	-	-
NGR-1A0119	58.95	1886	--	RHTO0S02e15148g1_1 [Rhodotorula toruloides]	-	-	-	-	-	-	-
NGR-1A0120	3.87	36	--	SPOSA6832_02059, partial [Sporidiobolus salmonicolor]	-	-	-	-	-	-	-
NGR-1A0121	62.16	1933	Vps11	vacuolar membrane protein [Rhodotorula toruloides NP11]	Cellular Processes	Transport and catabolism	ko04138//Autophagy - yeast	K20179	-	-	-
NGR-1A0122	58.72	454	--	RHTO0S02e14268g1_1 [Rhodotorula toruloides]	-	-	-	-	-	-	-
NGR-1A0123	57.7	1620	--	RHTO0S02e14268g1_1 [Rhodotorula toruloides]	-	-	-	-	-	-	-
NGR-1A0124	53.57	359	Acad10	Haloacid dehalogenase-like hydrolase [Rhodotorula toruloides NP11]	-	-	-	-	-	-	-
NGR-1A0125	37.54	498	--	SPOSA6832_04278, partial [Sporidiobolus salmonicolor]	-	-	-	-	-	-	-
NGR-1A0126	8.2	332	--	chromosome segregation protein [Rhodotorula toruloides NP11]	-	-	-	-	-	-	-
NGR-1A0127	21.39	422	--	SPOSA6832_01893, partial [Sporidiobolus salmonicolor]	-	-	-	-	-	-	-
NGR-1A0128	153.84	2638	--	RHTO0S02e14686g1_1 [Rhodotorula toruloides]	-	-	-	-	-	-	-
NGR-1A0129	12.84	233	SPAC11D3.18c	RHTO0S02e14708g1_1 [Rhodotorula toruloides]	-	-	-	-	-	-	-
NGR-1A0130	61.98	3246	YCF1	SPOSA6832_02085, partial [Sporidiobolus salmonicolor]	-	-	-	-	-	-	-
NGR-1A0131	42.16	423	--	SPOSA6832_02084, partial [Sporidiobolus salmonicolor]	-	-	-	-	-	-	-
NGR-1A0132	3978.93	38695	acpA	RHTO0S02e14774g1_1 [Rhodotorula toruloides]	-	-	-	-	-	-	-
NGR-1A0133	114.77	1266	PSMD8	proteasome 26S subunit [Rhodotorula sp. JG-1b]	Genetic Information Processing	Folding, sorting and degradation	ko03050//Proteasome	K03031	-	-	-
NGR-1A0134	167.07	1309	psmB6	20S proteasome subunit [Rhodotorula sp. JG-1b]	Genetic Information Processing	Folding, sorting and degradation	ko03050//Proteasome	K02738	GO:0005839//proteasome core complex;GO:0031597//cytosolic proteasome complex;GO:0043231//intracellular membrane-bounded organelle	GO:0004175//endopeptidase activity	GO:0006511//ubiquitin-dependent protein catabolic process;GO:0010498//proteasomal protein catabolic process
NGR-1A0135	55.03	452	DCG1	protein of Asp/Glu/hydantoin racemase family [Rhodotorula toruloides NP11]	-	-	-	-	-	-	-
NGR-1A0136	8.16	44	--	N-carbamoyl-D-amino acid hydrolase [Rhodotorula toruloides NP11]	-	-	-	-	-	GO:0016787//hydrolase activity;GO:0016855//racemase and epimerase activity, acting on amino acids and derivatives	-
NGR-1A0137	35.87	445	--	D-amino-acid oxidase [Rhodotorula toruloides NP11]	-	-	-	-	-	-	GO:0044710//single-organism metabolic process
NGR-1A0138	3.08	52	PYD2	Phenylhydantoinase [Rhodotorula toruloides ATCC 204091]	Metabolism;Metabolism;Metabolism;Metabolism	Global and overview maps;Nucleotide metabolism;Metabolism of cofactors and vitamins;Metabolism of other amino acids	ko01100//Metabolic pathways;ko00240//Pyrimidine metabolism;ko00770//Pantothenate and CoA biosynthesis;ko00410//beta-Alanine metabolism	K01464;K01464;K01464;K01464	-	-	-
NGR-1A0139	113.72	637	ACP_1015	DUF336 domain protein [Rhodotorula toruloides NP11]	-	-	-	-	-	-	-
NGR-1A0140	5.64	263	At3g03300	SPOSA6832_00705 [Sporidiobolus salmonicolor]	-	-	-	-	-	-	-
NGR-1A0141	38.32	1351	mkh1	RHTO0S02e10792g1_1 [Rhodotorula toruloides]	Environmental Information Processing;Cellular Processes	Signal transduction;Transport and catabolism	ko04011//MAPK signaling pathway - yeast;ko04139//Mitophagy - yeast	K11229;K11229	-	GO:0016301//kinase activity	-
NGR-1A0142	3.06	58	DAL4	RHTO0S13e04852g1_1 [Rhodotorula toruloides]	-	-	-	-	-	-	GO:0006810//transport
NGR-1A0143	10.85	242	apdF	MFS monocarboxylate transporter [Rhodotorula toruloides NP11]	-	-	-	-	-	-	-
NGR-1A0144	18.76	604	MTR10	SPOSA6832_05046 [Sporidiobolus salmonicolor]	-	-	-	-	-	-	GO:0033036//macromolecule localization;GO:0046907//intracellular transport;GO:0071702//organic substance transport
NGR-1A0145	4432.79	44632	nop-1	protein of bacterial rhodopsin family [Rhodotorula toruloides NP11]	-	-	-	-	-	-	-
NGR-1A0146	38.39	711	--	SPOSA6832_02080 [Sporidiobolus salmonicolor]	-	-	-	-	-	-	-
NGR-1A0147	48.5	675	LEA1	U2 small nuclear ribonucleoprotein A' [Rhodotorula toruloides NP11]	Genetic Information Processing	Transcription	ko03040//Spliceosome	K11092	-	-	-
NGR-1A0148	40.62	589	CDC3	septin AspB [Rhodotorula toruloides NP11]	-	-	-	-	-	GO:0032550//purine ribonucleoside binding	GO:0044763//single-organism cellular process
NGR-1A0149	0.14	2	--	Proteophosphoglycan 5 [Rhodotorula toruloides ATCC 204091]	-	-	-	-	-	-	-
NGR-1A0150	14.7	149	--	-	-	-	-	-	-	-	-
NGR-1A0151	37.89	1285	RNA14	SPOSA6832_00680 [Sporidiobolus salmonicolor]	Genetic Information Processing	Translation	ko03015//mRNA surveillance pathway	K14408	GO:0044424//intracellular part	-	GO:0006396//RNA processing
NGR-1A0152	7.39	93	METTL6	RHTO0S02e14400g1_1 [Rhodotorula toruloides]	-	-	-	-	-	-	-
NGR-1A0153	638.58	7856	FDD123	protein of bacterial rhodopsin family [Rhodotorula toruloides NP11]	-	-	-	-	-	-	-
NGR-1A0154	24.73	379	--	SPOSA6832_01839 [Sporidiobolus salmonicolor]	-	-	-	-	-	-	-
NGR-1A0155	223.51	2020	hob3	BAR adaptor protein Hob3 [Rhodotorula toruloides NP11]	-	-	-	-	-	-	-
NGR-1A0156	13.04	91	FDD123	family A G protein-coupled receptor-like protein [Rhodotorula sp. JG-1b]	-	-	-	-	-	-	-
NGR-1A0157	0	0	--	BTB/POZ-like domain containing protein [Rhodotorula toruloides NP11]	-	-	-	-	-	-	-
NGR-1A0158	0.32	3	--	RHTO0S02e12200g1_1 [Rhodotorula toruloides]	-	-	-	-	-	-	-
NGR-1A0159	28.81	199	CNA03000	nucleoside-triphosphate pyrophosphatase [Rhodotorula toruloides NP11]	Metabolism;Metabolism	Global and overview maps;Nucleotide metabolism	ko01100//Metabolic pathways;ko00230//Purine metabolism	K01519;K01519	GO:0043231//intracellular membrane-bounded organelle;GO:0044444//cytoplasmic part	GO:0043169//cation binding;GO:0047429//nucleoside-triphosphate diphosphatase activity	GO:0009146//purine nucleoside triphosphate catabolic process;GO:0009149//pyrimidine nucleoside triphosphate catabolic process
NGR-1A0160	1270.56	16373	RPS11B	RHTO0S02e13058g1_1 [Rhodotorula toruloides]	Genetic Information Processing	Translation	ko03010//Ribosome	K02949	GO:0030529//intracellular ribonucleoprotein complex	-	GO:0010467//gene expression
NGR-1A0161	2.7	42	namA	SPOSA6832_00618 [Sporidiobolus salmonicolor]	-	-	-	-	-	-	-
NGR-1A0162	4.98	44	--	SPOSA6832_00603 [Sporidiobolus salmonicolor]	-	-	-	-	-	-	-
NGR-1A0163	15.22	68	--	RHTO0S02e13102g1_1 [Rhodotorula toruloides]	-	-	-	-	-	-	-
NGR-1A0164	25.83	522	nob1	20S-pre-rRNA D-site endonuclease NOB1 [Rhodotorula toruloides NP11]	Genetic Information Processing	Translation	ko03008//Ribosome biogenesis in eukaryotes	K11883	GO:0044424//intracellular part	-	-
NGR-1A0165	134.76	4126	LEU1	SPOSA6832_00617 [Sporidiobolus salmonicolor]	Metabolism;Metabolism;Metabolism;Metabolism;Metabolism;Metabolism	Global and overview maps;Global and overview maps;Global and overview maps;Global and overview maps;Amino acid metabolism;Carbohydrate metabolism	ko01100//Metabolic pathways;ko01110//Biosynthesis of secondary metabolites;ko01230//Biosynthesis of amino acids;ko01210//2-Oxocarboxylic acid metabolism;ko00290//Valine, leucine and isoleucine biosynthesis;ko00660//C5-Branched dibasic acid metabolism	K00052;K00052;K00052;K00052;K00052;K00052	GO:0044444//cytoplasmic part	GO:0000166//nucleotide binding;GO:0016616//oxidoreductase activity, acting on the CH-OH group of donors, NAD or NADP as acceptor;GO:0043169//cation binding	GO:0006551//leucine metabolic process;GO:0008652//cellular amino acid biosynthetic process;GO:0044262//cellular carbohydrate metabolic process
NGR-1A0166	61.03	302	--	RHTO0S02e11232g1_1 [Rhodotorula toruloides]	Genetic Information Processing	Folding, sorting and degradation	ko04130//SNARE interactions in vesicular transport	K08504	GO:0044444//cytoplasmic part	-	-
NGR-1A0167	43.82	1670	--	transcription factor TFIIIC complex subunit Sfc4 [Rhodotorula toruloides NP11]	-	-	-	-	-	-	-
NGR-1A0168	28.95	580	--	SPOSA6832_00708 [Sporidiobolus salmonicolor]	-	-	-	-	-	-	-
NGR-1A0169	63.06	1207	SPAC3H1.06c	SPOSA6832_00685 [Sporidiobolus salmonicolor]	-	-	-	-	-	-	-
NGR-1A0170	14.37	398	MED34	ATP-dependent helicase [Rhodotorula toruloides NP11]	-	-	-	-	-	-	-
NGR-1A0171	8.94	113	--	-	-	-	-	-	-	-	-
NGR-1A0172	64.85	3082	SPBC23E6.01c	mRNA binding post-transcriptional regulator (Csx1) [Rhodotorula toruloides NP11]	-	-	-	-	-	-	-
NGR-1A0173	52.19	330	TRAPPC3	transporter particle subunit bet3 [Microbotryum lychnidis-dioicae p1A1 Lamole]	-	-	-	-	-	-	-
NGR-1A0174	13.98	222	stp1	BTB/POZ-like domain containing protein [Rhodotorula toruloides NP11]	Metabolism;Metabolism;Metabolism	Global and overview maps;Metabolism of cofactors and vitamins;Metabolism of cofactors and vitamins	ko01100//Metabolic pathways;ko00730//Thiamine metabolism;ko00740//Riboflavin metabolism	K14394;K14394;K14394	-	-	-
NGR-1A0175	22.71	519	--	Tyrosyl-DNA phosphodiesterase family protein [Rhodotorula toruloides NP11]	-	-	-	-	-	-	-
NGR-1A0176	44.14	851	rdc3	SPOSA6832_05042 [Sporidiobolus salmonicolor]	-	-	-	-	-	-	-
NGR-1A0177	47.5	1972	nop14	SPOSA6832_05049, partial [Sporidiobolus salmonicolor]	-	-	-	-	-	-	-
NGR-1A0178	26.33	1034	SPBC25H2.03	SPOSA6832_00602 [Sporidiobolus salmonicolor]	-	-	-	-	-	-	-
NGR-1A0179	11.16	166	AFG1L	AFG1 family mitochondrial ATPase [Rhodotorula toruloides NP11]	-	-	-	-	-	-	-
NGR-1A0180	4.01	56	--	aromatic compound dioxygenase [Gloeophyllum trabeum ATCC 11539]	-	-	-	-	-	-	-
NGR-1A0181	83.4	1668	UMAG_01321	SPOSA6832_05114 [Sporidiobolus salmonicolor]	Genetic Information Processing	Translation	ko03013//RNA transport	K03251	-	-	-
NGR-1A0182	25.18	495	FRM2	SPOSA6832_05113, partial [Sporidiobolus salmonicolor]	-	-	-	-	-	-	-
NGR-1A0183	34.28	172	NECAP2	SPOSA6832_00881, partial [Sporidiobolus salmonicolor]	-	-	-	-	-	-	-
NGR-1A0184	65.38	1876	--	RHTO0S02e10088g1_1 [Rhodotorula toruloides]	-	-	-	-	-	-	-
NGR-1A0185	29.93	1011	Ecd	SGT1 family protein [Rhodotorula toruloides NP11]	-	-	-	-	-	-	-
NGR-1A0186	18.25	227	aspC	SPOSA6832_00879, partial [Sporidiobolus salmonicolor]	-	-	-	-	-	-	-
NGR-1A0187	51.77	1555	MYB4	SPOSA6832_00852 [Sporidiobolus salmonicolor]	-	-	-	-	-	-	-
NGR-1A0188	78.31	2683	GRR1	SPOSA6832_00848, partial [Sporidiobolus salmonicolor]	Cellular Processes;Genetic Information Processing	Cell growth and death;Folding, sorting and degradation	ko04111//Cell cycle - yeast;ko04120//Ubiquitin mediated proteolysis	K03360;K03360	GO:0044424//intracellular part	-	GO:0044267//cellular protein metabolic process;GO:0051716//cellular response to stimulus
NGR-1A0189	30.44	1117	gra-orf26	SPOSA6832_00851 [Sporidiobolus salmonicolor]	-	-	-	-	-	-	-
NGR-1A0190	9.3	234	mug70	SPOSA6832_00613, partial [Sporidiobolus salmonicolor]	-	-	-	-	-	-	-
NGR-1A0191	11.25	237	str3	MFS general substrate transporter [Rhodotorula sp. JG-1b]	-	-	-	-	-	-	-
NGR-1A0192	17.34	146	--	-	-	-	-	-	-	-	-
NGR-1A0193	0.33	2	--	SPOSA6832_04676, partial [Sporidiobolus salmonicolor]	-	-	-	-	-	-	-
NGR-1A0194	0.97	15	alr2987	SPOSA6832_00874 [Sporidiobolus salmonicolor]	-	-	-	-	-	-	-
NGR-1A0195	1.15	26	malS	SPOSA6832_00607 [Sporidiobolus salmonicolor]	Metabolism;Metabolism	Global and overview maps;Carbohydrate metabolism	ko01200//Carbon metabolism;ko00620//Pyruvate metabolism	K00027;K00027	-	-	-
NGR-1A0196	120.92	2543	--	anti-proliferative protein domain containing protein [Rhodotorula toruloides NP11]	-	-	-	-	-	-	-
NGR-1A0197	17.54	719	Smc5	SPOSA6832_00604 [Sporidiobolus salmonicolor]	-	-	-	-	-	-	-
NGR-1A0198	31.06	1158	SEC10	RHTO0S02e12508g1_1 [Rhodotorula toruloides]	-	-	-	-	GO:0044424//intracellular part	-	-
NGR-1A0199	19.83	169	SPAC17G6.02c	RTA1 like protein, partial [Rhodotorula sp. JG-1b]	-	-	-	-	-	-	-
NGR-1A0200	42.19	951	GLX	SPOSA6832_00809, partial [Sporidiobolus salmonicolor]	-	-	-	-	-	-	-
NGR-1A0201	120.86	5067	BOI1	SPOSA6832_00810 [Sporidiobolus salmonicolor]	-	-	-	-	-	-	-
NGR-1A0202	115.3	4517	--	Rho guanyl-nucleotide exchange factor [Rhodotorula toruloides NP11]	-	-	-	-	-	-	-
NGR-1A0203	6.58	83	--	SPOSA6832_00794, partial [Sporidiobolus salmonicolor]	-	-	-	-	-	-	-
NGR-1A0204	7.77	153	fadD13	SPOSA6832_00846, partial [Sporidiobolus salmonicolor]	-	-	-	-	-	-	-
NGR-1A0205	62.68	364	At4g16800	methylglutaconyl-CoA hydratase [Rhodotorula toruloides NP11]	Metabolism;Metabolism	Global and overview maps;Amino acid metabolism	ko01100//Metabolic pathways;ko00280//Valine, leucine and isoleucine degradation	K05607;K05607	-	-	-
NGR-1A0206	38.49	2459	AP2A2	SPOSA6832_00854 [Sporidiobolus salmonicolor]	Cellular Processes	Transport and catabolism	ko04144//Endocytosis	K11824	GO:0030131//clathrin adaptor complex	-	GO:0015031//protein transport
NGR-1A0207	21.34	264	rfc3	replication factor C subunit 3 [Rhodotorula toruloides NP11]	Genetic Information Processing;Genetic Information Processing;Genetic Information Processing	Replication and repair;Replication and repair;Replication and repair	ko03420//Nucleotide excision repair;ko03030//DNA replication;ko03430//Mismatch repair	K10756;K10756;K10756	-	-	-
NGR-1A0208	10.8	98	--	RHTO0S01e01926g1_1 [Rhodotorula toruloides]	-	-	-	-	-	-	-
NGR-1A0209	16.93	178	--	TRAF-like zinc finger [Rhodotorula toruloides NP11]	-	-	-	-	-	-	-
NGR-1A0210	48.74	752	afvA	FMN-linked oxidoreductase [Rhodotorula sp. JG-1b]	-	-	-	-	-	-	-
NGR-1A0211	60.52	470	nrf1	SPOSA6832_00616 [Sporidiobolus salmonicolor]	-	-	-	-	-	-	-
NGR-1A0212	15.34	97	--	acyl-coenzyme A thioesterase [Rhodotorula toruloides ATCC 204091]	-	-	-	-	-	-	-
NGR-1A0213	43.75	230	daf-31	SPOSA6832_00853 [Sporidiobolus salmonicolor]	-	-	-	-	GO:0005840//ribosome;GO:0031414//N-terminal protein acetyltransferase complex;GO:0043231//intracellular membrane-bounded organelle	GO:0004596//peptide alpha-N-acetyltransferase activity;GO:0005515//protein binding	GO:0006474//N-terminal protein amino acid acetylation;GO:0016570//histone modification;GO:0043687//post-translational protein modification
NGR-1A0214	94.62	3232	--	SPOSA6832_00696 [Sporidiobolus salmonicolor]	-	-	-	-	-	-	-
NGR-1A0215	81.52	1143	YDR090C	Cystinosin/ERS1p repeat protein [Rhodotorula toruloides NP11]	-	-	-	-	-	-	-
NGR-1A0216	27	219	--	zinc finger, MYND-type protein [Rhodotorula toruloides NP11]	-	-	-	-	-	-	-
NGR-1A0217	38.55	408	mrps28	SPOSA6832_00872 [Sporidiobolus salmonicolor]	Genetic Information Processing	Translation	ko03010//Ribosome	K02956	-	-	-
NGR-1A0218	38.98	497	priA	Protein priA [Rhodotorula toruloides ATCC 204091]	-	-	-	-	-	-	-
NGR-1A0219	40.33	158	isca2	SPOSA6832_04279, partial [Sporidiobolus salmonicolor]	-	-	-	-	-	-	-
NGR-1A0220	48.97	2669	PSF2	SPOSA6832_04275 [Sporidiobolus salmonicolor]	-	-	-	-	-	-	-
NGR-1A0221	12.47	165	--	SPOSA6832_02071 [Sporidiobolus salmonicolor]	-	-	-	-	-	-	-
NGR-1A0222	0	0	--	cyclin-like F-box domain containing protein [Rhodotorula toruloides NP11]	-	-	-	-	-	-	-
NGR-1A0223	34.41	298	RLP24	large subunit ribosomal protein L24e [Rhodotorula toruloides NP11]	Genetic Information Processing	Translation	ko03010//Ribosome	K02896	GO:0030684//preribosome;GO:0043231//intracellular membrane-bounded organelle;GO:0043232//intracellular non-membrane-bounded organelle	-	GO:0022618//ribonucleoprotein complex assembly;GO:0043462//regulation of ATPase activity
NGR-1A0224	5.82	38	--	hypothetical protein RHOSPDRAFT_37244 [Rhodotorula sp. JG-1b]	-	-	-	-	-	-	-
NGR-1A0225	13.98	185	sam1	S-adenosylmethionine synthase, variant [Microbotryum lychnidis-dioicae p1A1 Lamole]	Metabolism;Metabolism;Metabolism;Metabolism	Global and overview maps;Global and overview maps;Global and overview maps;Amino acid metabolism	ko01100//Metabolic pathways;ko01110//Biosynthesis of secondary metabolites;ko01230//Biosynthesis of amino acids;ko00270//Cysteine and methionine metabolism	K00789;K00789;K00789;K00789	GO:0043231//intracellular membrane-bounded organelle;GO:0044444//cytoplasmic part	GO:0016765//transferase activity, transferring alkyl or aryl (other than methyl) groups;GO:0032550//purine ribonucleoside binding;GO:0043169//cation binding	GO:0000096//sulfur amino acid metabolic process;GO:0009108//coenzyme biosynthetic process
NGR-1A0226	0.86	3	--	ribonuclease III [Rhodotorula sp. JG-1b]	-	-	-	-	-	-	-
NGR-1A0227	2.77	8	sam1	S-adenosylmethionine synthase, variant [Microbotryum lychnidis-dioicae p1A1 Lamole]	Metabolism;Metabolism;Metabolism;Metabolism	Global and overview maps;Global and overview maps;Global and overview maps;Amino acid metabolism	ko01100//Metabolic pathways;ko01110//Biosynthesis of secondary metabolites;ko01230//Biosynthesis of amino acids;ko00270//Cysteine and methionine metabolism	K00789;K00789;K00789;K00789	GO:0043231//intracellular membrane-bounded organelle;GO:0044444//cytoplasmic part	GO:0016765//transferase activity, transferring alkyl or aryl (other than methyl) groups;GO:0032550//purine ribonucleoside binding;GO:0043169//cation binding	GO:0000096//sulfur amino acid metabolic process;GO:0009108//coenzyme biosynthetic process
NGR-1A0228	111.86	2022	NDB2	SPOSA6832_02052 [Sporidiobolus salmonicolor]	Metabolism	Energy metabolism	ko00190//Oxidative phosphorylation	K03885	-	-	-
NGR-1A0229	4.09	51	--	Proteophosphoglycan 5 [Rhodotorula toruloides ATCC 204091]	-	-	-	-	-	-	-
NGR-1A0230	29.24	626	pr1	SPOSA6832_04258, partial [Sporidiobolus salmonicolor]	-	-	-	-	-	-	-
NGR-1A0231	17.85	319	--	RHTO0S02e14114g1_1 [Rhodotorula toruloides]	-	-	-	-	-	-	-
NGR-1A0232	94.43	1801	--	mitochondrial carrier protein [Rhodotorula toruloides NP11]	-	-	-	-	-	-	-
NGR-1A0233	78.31	2586	--	Proteophosphoglycan 5 [Rhodotorula toruloides ATCC 204091]	-	-	-	-	-	-	-
NGR-1A0234	236.24	4611	--	alpha/beta fold family hydrolase [Rhodotorula toruloides NP11]	-	-	-	-	-	-	-
NGR-1A0235	78.52	1252	DDI1	SPOSA6832_00692 [Sporidiobolus salmonicolor]	-	-	-	-	-	-	-
NGR-1A0236	70.3	401	--	protein of Emopamil-binding family [Rhodotorula toruloides NP11]	-	-	-	-	-	-	-
NGR-1A0237	62	1272	AN10778	SPOSA6832_00695, partial [Sporidiobolus salmonicolor]	-	-	-	-	-	-	-
NGR-1A0238	28.51	1820	mpd2	SPOSA6832_00878 [Sporidiobolus salmonicolor]	-	-	-	-	-	-	-
NGR-1A0239	44.27	1287	UTP5	SPOSA6832_00877 [Sporidiobolus salmonicolor]	Genetic Information Processing	Translation	ko03008//Ribosome biogenesis in eukaryotes	K14546	-	-	-
NGR-1A0240	82.19	1655	RPD3	histone deacetylase 1/2 [Rhodotorula toruloides NP11]	Organismal Systems	Aging	ko04213//Longevity regulating pathway - multiple species	K06067	-	-	-
NGR-1A0241	1.47	12	--	-	-	-	-	-	-	-	-
NGR-1A0242	22.25	234	SPBC30D10.05c	short-chain dehydrogenase/reductase SDR family protein [Rhodotorula toruloides NP11]	-	-	-	-	-	-	-
NGR-1A0243	9.48	204	Usp36	Ubiquitin carboxyl-terminal hydrolase [Rhodotorula toruloides ATCC 204091]	-	-	-	-	-	GO:0016787//hydrolase activity	-
NGR-1A0244	27.7	1051	--	RHTO0S02e04148g1_1 [Rhodotorula toruloides]	-	-	-	-	-	-	-
NGR-1A0245	6.97	231	AGO1B	RHTO0S02e05094g1_1 [Rhodotorula toruloides]	-	-	-	-	-	-	-
NGR-1A0246	42.58	619	BTN1	battenin cln3 family protein [Rhodotorula toruloides NP11]	-	-	-	-	-	-	-
NGR-1A0247	84.37	3517	DAGLB	SPOSA6832_00609, partial [Sporidiobolus salmonicolor]	-	-	-	-	-	-	-
NGR-1A0248	31.89	1498	--	SPOSA6832_02167 [Sporidiobolus salmonicolor]	-	-	-	-	-	-	-
NGR-1A0249	16.82	226	--	SPOSA6832_00595 [Sporidiobolus salmonicolor]	-	-	-	-	-	-	-
NGR-1A0250	26.19	198	--	-	-	-	-	-	-	-	-
NGR-1A0251	98.07	1011	RSB1	RTA1 like protein, partial [Rhodotorula sp. JG-1b]	-	-	-	-	-	-	-
NGR-1A0252	101.27	964	clc1	SPOSA6832_00700 [Sporidiobolus salmonicolor]	-	-	-	-	GO:0043229//intracellular organelle;GO:0044444//cytoplasmic part	-	GO:0006810//transport
NGR-1A0253	321.06	7425	KRE6	glycoside hydrolase family 16 protein [Rhodotorula toruloides NP11]	-	-	-	-	-	-	-
NGR-1A0254	0.21	1	--	-	-	-	-	-	-	-	-
NGR-1A0255	0	0	--	zinc finger, MYND-type domain containing protein [Rhodotorula toruloides NP11]	-	-	-	-	-	-	-
NGR-1A0256	77.87	1619	GT19	UDP-galactose translocator, glycosyltransferase family 47 protein [Rhodotorula toruloides NP11]	-	-	-	-	-	-	-
NGR-1A0257	231.05	15697	--	Proteophosphoglycan ppg4 [Rhodotorula toruloides ATCC 204091]	-	-	-	-	-	-	-
NGR-1A0258	50.75	2471	--	Carbohydrate-Binding Module Family 1 protein, cellulose binding protein [Rhodotorula toruloides NP11]	-	-	-	-	-	-	-
NGR-1A0259	398.86	2522	--	RHTO0S02e11386g1_1 [Rhodotorula toruloides]	-	-	-	-	-	-	-
NGR-1A0260	86.79	1363	--	Proteophosphoglycan 5 [Rhodotorula toruloides ATCC 204091]	-	-	-	-	-	-	-
NGR-1A0261	54.39	1972	Slc35a3	UDP-galactose translocator, glycosyltransferase family 47 protein [Rhodotorula toruloides NP11]	-	-	-	-	-	-	GO:0006810//transport
NGR-1A0262	24.34	261	Tsnax	SPOSA6832_00697 [Sporidiobolus salmonicolor]	-	-	-	-	-	-	-
NGR-1A0263	4.52	30	--	-	-	-	-	-	-	-	-
NGR-1A0264	33.98	174	bud31	cell cycle control protein, Cwf14 [Rhodotorula toruloides NP11]	Genetic Information Processing	Transcription	ko03040//Spliceosome	K12873	GO:0005681//spliceosomal complex;GO:0097525//spliceosomal snRNP complex	-	GO:0000377//RNA splicing, via transesterification reactions with bulged adenosine as nucleophile
NGR-1A0265	191.96	2157	--	SPOSA6832_04266, partial [Sporidiobolus salmonicolor]	-	-	-	-	-	-	-
NGR-1A0266	12.26	337	--	SPOSA6832_02062, partial [Sporidiobolus salmonicolor]	-	-	-	-	-	-	-
NGR-1A0267	19.51	474	--	RHTO0S02e14202g1_1 [Rhodotorula toruloides]	-	-	-	-	-	-	-
NGR-1A0268	262.08	4485	--	PA domain containing zinc finger, C3HC4 RING-type protein [Rhodotorula toruloides NP11]	-	-	-	-	-	-	-
NGR-1A0269	33.84	450	dhs-3	retinol dehydrogenase 10 [Rhodotorula toruloides NP11]	-	-	-	-	-	-	-
NGR-1A0270	22.5	743	--	-	-	-	-	-	-	-	-
NGR-1A0271	179.69	2470	mug89	SPOSA6832_02083 [Sporidiobolus salmonicolor]	-	-	-	-	-	-	-
NGR-1A0272	38.27	722	SPBC15C4.02	ABC1-domain-containing protein, partial [Rhodotorula sp. JG-1b]	-	-	-	-	-	-	-
NGR-1A0273	0	0	--	-	-	-	-	-	-	-	-
NGR-1A0274	53.53	653	tol1	SPOSA6832_03068 [Sporidiobolus salmonicolor]	Metabolism;Metabolism;Metabolism	Global and overview maps;Global and overview maps;Energy metabolism	ko01100//Metabolic pathways;ko01130//Biosynthesis of antibiotics;ko00920//Sulfur metabolism	K01082;K01082;K01082	-	-	GO:0006796//phosphate-containing compound metabolic process
NGR-1A0275	169.18	2186	--	RHTO0S19e00342g1_1 [Rhodotorula toruloides]	-	-	-	-	-	-	-
NGR-1A0276	41.99	1547	MIOS	SPOSA6832_04536 [Sporidiobolus salmonicolor]	-	-	-	-	-	-	-
NGR-1A0277	189.27	3109	--	hypothetical protein L969DRAFT_42432 [Mixia osmundae IAM 14324]	-	-	-	-	-	-	-
NGR-1A0278	77.44	825	SPAC27D7.08c	RHTO0S17e00496g1_1 [Rhodotorula toruloides]	-	-	-	-	-	-	-
NGR-1A0279	85.8	1368	--	RHTO0S17e00452g1_1 [Rhodotorula toruloides]	-	-	-	-	-	-	-
NGR-1A0280	86.16	2632	--	VHS domain containing protein [Rhodotorula toruloides NP11]	-	-	-	-	-	-	-
NGR-1A0281	6.85	44	--	-	-	-	-	-	-	-	-
NGR-1A0282	126.72	6327	NST1	stress response protein nst1 [Rhodotorula toruloides NP11]	-	-	-	-	-	-	-
NGR-1A0283	8.66	50	--	RHTO0S19e02916g1_1 [Rhodotorula toruloides]	-	-	-	-	-	-	-
NGR-1A0284	133.39	1256	SPCC965.14c	cytidine deaminase-like protein, partial [Rhodotorula sp. JG-1b]	-	-	-	-	-	-	-
NGR-1A0285	1197.63	6626	rpl2101	SPOSA6832_03479, partial [Sporidiobolus salmonicolor]	Genetic Information Processing	Translation	ko03010//Ribosome	K02889	GO:0030529//intracellular ribonucleoprotein complex	-	GO:0010467//gene expression
NGR-1A0286	5.24	56	SPAC922.05c	Major Facilitator Superfamily protein [Rhodotorula toruloides NP11]	-	-	-	-	-	-	-
NGR-1A0287	12.52	268	mug	DNA glycosylase [Rhodotorula sp. JG-1b]	Genetic Information Processing	Replication and repair	ko03410//Base excision repair	K20813	-	-	-
NGR-1A0288	46.13	772	pdiA	protein disulfide-isomerase A1 [Rhodotorula toruloides NP11]	Genetic Information Processing	Folding, sorting and degradation	ko04141//Protein processing in endoplasmic reticulum	K09580	-	-	GO:0008152//metabolic process;GO:0009987//cellular process
NGR-1A0289	86.5	862	uaZ	SPOSA6832_03515 [Sporidiobolus salmonicolor]	Metabolism;Metabolism;Metabolism	Global and overview maps;Nucleotide metabolism;Biosynthesis of other secondary metabolites	ko01100//Metabolic pathways;ko00230//Purine metabolism;ko00232//Caffeine metabolism	K00365;K00365;K00365	-	-	-
NGR-1A0290	23.9	874	PEX6	SPOSA6832_03514 [Sporidiobolus salmonicolor]	Cellular Processes	Transport and catabolism	ko04146//Peroxisome	K13339	-	-	-
NGR-1A0291	1.43	39	--	RHTO0S17e00628g1_1 [Rhodotorula toruloides]	Metabolism	Lipid metabolism	ko00564//Glycerophospholipid metabolism	K13621	-	-	-
NGR-1A0292	31.56	1631	lepB	Proteophosphoglycan ppg4 [Rhodotorula toruloides ATCC 204091]	-	-	-	-	-	-	-
NGR-1A0293	81.89	3011	--	SPOSA6832_03517 [Sporidiobolus salmonicolor]	-	-	-	-	-	-	-
NGR-1A0294	142.98	3965	--	Proteophosphoglycan ppg4 [Rhodotorula toruloides ATCC 204091]	-	-	-	-	-	-	-
NGR-1A0295	3.18	66	--	RHTO0S17e00914g1_1 [Rhodotorula toruloides]	-	-	-	-	-	-	-
NGR-1A0296	52.81	441	--	50S ribosomal protein L10 [Rhodotorula toruloides NP11]	-	-	-	-	-	-	-
NGR-1A0297	8.63	99	--	YJR098C-like protein [Rhodotorula toruloides NP11]	-	-	-	-	-	-	-
NGR-1A0298	24.85	1790	UTP10	SPOSA6832_03548 [Sporidiobolus salmonicolor]	Genetic Information Processing	Translation	ko03008//Ribosome biogenesis in eukaryotes	K14550	-	-	-
NGR-1A0299	566.73	3116	ANB1	initiation factor 5a [Flammulina velutipes]	-	-	-	-	-	GO:0008135//translation factor activity, RNA binding;GO:0043021//ribonucleoprotein complex binding	GO:0006448//regulation of translational elongation;GO:0006449//regulation of translational termination
NGR-1A0300	123.28	1542	HOG1	mitogen-activated protein kinase HOG1 [Rhodotorula graminis WP1]	Environmental Information Processing;Cellular Processes	Signal transduction;Transport and catabolism	ko04011//MAPK signaling pathway - yeast;ko04139//Mitophagy - yeast	K04441;K04441	-	-	-
NGR-1A0301	510.32	3104	SPAC9E9.04	RHTO0S17e01332g2_1 [Rhodotorula toruloides]	-	-	-	-	GO:0031224//intrinsic component of membrane	-	GO:0015031//protein transport
NGR-1A0302	9.57	383	--	SPOSA6832_04509, partial [Sporidiobolus salmonicolor]	-	-	-	-	-	-	-
NGR-1A0303	0	0	--	SPOSA6832_04529, partial [Sporidiobolus salmonicolor]	-	-	-	-	-	-	-
NGR-1A0304	48.14	2349	scd1	SPOSA6832_04510 [Sporidiobolus salmonicolor]	Environmental Information Processing	Signal transduction	ko04011//MAPK signaling pathway - yeast	K11236	-	-	-
NGR-1A0305	77.43	1067	tfb4	transcription initiation factor TFIIH subunit 3 [Rhodotorula toruloides NP11]	Genetic Information Processing;Genetic Information Processing	Replication and repair;Transcription	ko03420//Nucleotide excision repair;ko03022//Basal transcription factors	K03143;K03143	-	-	-
NGR-1A0306	189.47	6003	AASS	RHTO0S17e00606g1_1 [Rhodotorula toruloides]	Metabolism;Metabolism;Metabolism;Metabolism	Global and overview maps;Global and overview maps;Global and overview maps;Amino acid metabolism	ko01100//Metabolic pathways;ko01110//Biosynthesis of secondary metabolites;ko01130//Biosynthesis of antibiotics;ko00310//Lysine degradation	K14157;K14157;K14157;K14157	-	-	-
NGR-1A0307	57.56	1161	cox6	cytochrome c oxidase subunit Va [Rhodotorula toruloides NP11]	Metabolism;Metabolism	Global and overview maps;Energy metabolism	ko01100//Metabolic pathways;ko00190//Oxidative phosphorylation	K02264;K02264	-	-	-
NGR-1A0308	222.07	3518	SPCC1827.02c	choline-phosphate cytidylyltransferase [Rhodotorula toruloides NP11]	Metabolism;Metabolism;Metabolism	Global and overview maps;Lipid metabolism;Metabolism of other amino acids	ko01100//Metabolic pathways;ko00564//Glycerophospholipid metabolism;ko00440//Phosphonate and phosphinate metabolism	K00968;K00968;K00968	GO:0012505//endomembrane system;GO:0043231//intracellular membrane-bounded organelle	GO:0070567//cytidylyltransferase activity	GO:0006656//phosphatidylcholine biosynthetic process
NGR-1A0309	24.49	191	--	SPOSA6832_03504, partial [Sporidiobolus salmonicolor]	Genetic Information Processing	Transcription	ko03022//Basal transcription factors	K03137	-	-	-
NGR-1A0310	21.88	464	aroQ	3-dehydroquinate dehydratase, type II [Rhodotorula sp. JG-1b]	Metabolism;Metabolism	Global and overview maps;Energy metabolism	ko01100//Metabolic pathways;ko00190//Oxidative phosphorylation	K03950;K03950	-	-	-
NGR-1A0311	170.39	2225	KES1	SPOSA6832_03547, partial [Sporidiobolus salmonicolor]	-	-	-	-	-	-	-
NGR-1A0312	34.88	157	NHP6B	nucleosome binding protein (Nhp6a) [Rhodotorula toruloides NP11]	-	-	-	-	-	-	-
NGR-1A0313	16.62	177	At1g28120	SPOSA6832_03503, partial [Sporidiobolus salmonicolor]	-	-	-	-	-	-	-
NGR-1A0314	1.78	29	--	RHTO0S17e01244g1_1 [Rhodotorula toruloides]	-	-	-	-	-	-	-
NGR-1A0315	30.41	1094	hrq1	RHTO0S17e01420g1_1 [Rhodotorula toruloides]	-	-	-	-	-	GO:0016787//hydrolase activity	GO:0006281//DNA repair
NGR-1A0316	4.98	165	LTE1	guanine nucleotide exchange factor LTE1 [Rhodotorula toruloides NP11]	-	-	-	-	-	-	-
NGR-1A0317	33.06	785	fabG	NAD(P)-binding protein [Rhodotorula sp. JG-1b]	Metabolism;Metabolism;Metabolism;Metabolism;Metabolism;Metabolism	Global and overview maps;Global and overview maps;Global and overview maps;Lipid metabolism;Lipid metabolism;Metabolism of cofactors and vitamins	ko01100//Metabolic pathways;ko01130//Biosynthesis of antibiotics;ko01212//Fatty acid metabolism;ko01040//Biosynthesis of unsaturated fatty acids;ko00061//Fatty acid biosynthesis;ko00780//Biotin metabolism	K00059;K00059;K00059;K00059;K00059;K00059	-	GO:0003824//catalytic activity	GO:0044710//single-organism metabolic process
NGR-1A0318	0.31	1	--	-	-	-	-	-	-	-	-
NGR-1A0319	0	0	--	-	-	-	-	-	-	-	-
NGR-1A0320	5.07	137	--	diamine oxidase [Rhodotorula toruloides NP11]	Metabolism;Metabolism;Metabolism;Metabolism;Metabolism;Metabolism	Global and overview maps;Global and overview maps;Amino acid metabolism;Metabolism of other amino acids;Amino acid metabolism;Amino acid metabolism	ko01100//Metabolic pathways;ko01110//Biosynthesis of secondary metabolites;ko00260//Glycine, serine and threonine metabolism;ko00410//beta-Alanine metabolism;ko00350//Tyrosine metabolism;ko00360//Phenylalanine metabolism	K00276;K00276;K00276;K00276;K00276;K00276	-	-	-
NGR-1A0321	28.43	339	--	SPOSA6832_02687 [Sporidiobolus salmonicolor]	-	-	-	-	-	-	-
NGR-1A0322	35.98	298	--	Casein kinase substrate, phosphoprotein PP28 [Penicillium expansum]	-	-	-	-	-	-	-
NGR-1A0323	59.14	252	Mfe2	3-oxoacyl-[acyl-carrier protein] reductase [Rhodotorula toruloides NP11]	Metabolism;Metabolism;Metabolism;Metabolism;Metabolism;Metabolism	Global and overview maps;Global and overview maps;Global and overview maps;Lipid metabolism;Lipid metabolism;Metabolism of cofactors and vitamins	ko01100//Metabolic pathways;ko01130//Biosynthesis of antibiotics;ko01212//Fatty acid metabolism;ko01040//Biosynthesis of unsaturated fatty acids;ko00061//Fatty acid biosynthesis;ko00780//Biotin metabolism	K00059;K00059;K00059;K00059;K00059;K00059	-	GO:0003824//catalytic activity	GO:0044710//single-organism metabolic process
NGR-1A0324	75	433	fabG	3-oxoacyl-[acyl-carrier protein] reductase, variant [Microbotryum lychnidis-dioicae p1A1 Lamole]	Metabolism;Metabolism;Metabolism;Metabolism;Metabolism;Metabolism	Global and overview maps;Global and overview maps;Global and overview maps;Lipid metabolism;Lipid metabolism;Metabolism of cofactors and vitamins	ko01100//Metabolic pathways;ko01130//Biosynthesis of antibiotics;ko01212//Fatty acid metabolism;ko01040//Biosynthesis of unsaturated fatty acids;ko00061//Fatty acid biosynthesis;ko00780//Biotin metabolism	K00059;K00059;K00059;K00059;K00059;K00059	-	-	-
NGR-1A0325	4.81	157	--	zinc finger, Mcm10/DnaG-type domain containing protein [Rhodotorula toruloides NP11]	-	-	-	-	-	-	-
NGR-1A0326	115.16	4175	VPS35	SPOSA6832_03531, partial [Sporidiobolus salmonicolor]	Cellular Processes	Transport and catabolism	ko04144//Endocytosis	K18468	GO:0012505//endomembrane system;GO:0043234//protein complex;GO:0044444//cytoplasmic part	-	GO:0015031//protein transport;GO:0034613//cellular protein localization;GO:1902578//single-organism localization
NGR-1A0327	19.91	429	Eif2d	protein of eukaryotic translation initiation factor SUI1 family [Rhodotorula toruloides NP11]	-	-	-	-	-	-	-
NGR-1A0328	2.39	25	--	-	-	-	-	-	-	-	-
NGR-1A0329	5.5	51	PHS1	3-hydroxyacyl-CoA dehydratase [Sporobolomyces sp. IAM13481]	Metabolism;Metabolism;Metabolism;Metabolism;Metabolism	Global and overview maps;Global and overview maps;Global and overview maps;Lipid metabolism;Lipid metabolism	ko01100//Metabolic pathways;ko01110//Biosynthesis of secondary metabolites;ko01212//Fatty acid metabolism;ko01040//Biosynthesis of unsaturated fatty acids;ko00062//Fatty acid elongation	K10703;K10703;K10703;K10703;K10703	-	-	-
NGR-1A0330	89.9	3185	COG7	SPOSA6832_04530, partial [Sporidiobolus salmonicolor]	-	-	-	-	-	-	-
NGR-1A0331	22.89	479	RFT1	oligosaccharidyl-lipid flippase family [Rhodotorula toruloides NP11]	-	-	-	-	-	-	-
NGR-1A0332	11.31	178	--	-	-	-	-	-	-	-	-
NGR-1A0333	70.19	3531	Dhx36	SPOSA6832_03554, partial [Sporidiobolus salmonicolor]	-	-	-	-	-	-	-
NGR-1A0334	165.92	4989	SPAC15A10.06	SPOSA6832_03558 [Sporidiobolus salmonicolor]	-	-	-	-	GO:0005768//endosome	GO:0005451//monovalent cation:proton antiporter activity	GO:0006814//sodium ion transport;GO:0006885//regulation of pH;GO:0030004//cellular monovalent inorganic cation homeostasis;GO:0034220//ion transmembrane transport
NGR-1A0335	0.77	8	--	-	-	-	-	-	-	-	-
NGR-1A0336	3.22	41	Kdm8	jumonji domain containing protein [Rhodotorula toruloides NP11]	-	-	-	-	-	-	-
NGR-1A0337	17.31	204	panC	pantoate-beta-alanine ligase [Rhodotorula toruloides NP11]	Metabolism;Metabolism;Metabolism;Metabolism	Global and overview maps;Global and overview maps;Metabolism of cofactors and vitamins;Metabolism of other amino acids	ko01100//Metabolic pathways;ko01110//Biosynthesis of secondary metabolites;ko00770//Pantothenate and CoA biosynthesis;ko00410//beta-Alanine metabolism	K01918;K01918;K01918;K01918	-	-	-
NGR-1A0338	306.43	5044	PXG3	protein of caleosin family [Rhodotorula toruloides NP11]	-	-	-	-	-	-	-
NGR-1A0339	29.56	772	SUT2	SPOSA6832_04637, partial [Sporidiobolus salmonicolor]	-	-	-	-	-	-	-
NGR-1A0340	33.04	663	--	fmHP-like protein [Rhodotorula toruloides NP11]	-	-	-	-	-	-	-
NGR-1A0341	4.49	64	Kdm8	jumonji domain containing protein [Rhodotorula toruloides NP11]	-	-	-	-	-	-	-
NGR-1A0342	1.08	13	--	RHTO0S17e03048g1_1 [Rhodotorula toruloides]	-	-	-	-	-	-	-
NGR-1A0343	73.58	1373	--	chitin deacetylase [Rhodotorula toruloides NP11]	-	-	-	-	-	-	-
NGR-1A0344	55.68	995	MCM1	SPOSA6832_04626 [Sporidiobolus salmonicolor]	Cellular Processes;Environmental Information Processing	Cell growth and death;Signal transduction	ko04111//Cell cycle - yeast;ko04011//MAPK signaling pathway - yeast	K12412;K12412	-	-	-
NGR-1A0345	35.55	204	Ube2g1	SPOSA6832_04632 [Sporidiobolus salmonicolor]	Genetic Information Processing;Genetic Information Processing	Folding, sorting and degradation;Folding, sorting and degradation	ko04141//Protein processing in endoplasmic reticulum;ko04120//Ubiquitin mediated proteolysis	K10575;K10575	-	-	-
NGR-1A0346	20.17	226	--	oxoglutarate/iron-dependent oxygenase [Rhodotorula toruloides NP11]	-	-	-	-	-	-	-
NGR-1A0347	16.7	140	--	SPOSA6832_04613 [Sporidiobolus salmonicolor]	-	-	-	-	-	-	-
NGR-1A0348	8.45	284	--	-	-	-	-	-	-	-	-
NGR-1A0349	85.37	1898	ALO1	SPOSA6832_03506 [Sporidiobolus salmonicolor]	Metabolism;Metabolism	Global and overview maps;Carbohydrate metabolism	ko01100//Metabolic pathways;ko00053//Ascorbate and aldarate metabolism	K00103;K00103	-	-	-
NGR-1A0350	9.4	326	--	-	-	-	-	-	-	-	-
NGR-1A0351	13.2	151	--	-	-	-	-	-	-	-	-
NGR-1A0352	5.61	75	--	SPOSA6832_03530 [Sporidiobolus salmonicolor]	-	-	-	-	-	-	-
NGR-1A0353	66.3	2586	CHO2	SPOSA6832_03529 [Sporidiobolus salmonicolor]	Metabolism;Metabolism;Metabolism	Global and overview maps;Global and overview maps;Lipid metabolism	ko01100//Metabolic pathways;ko01110//Biosynthesis of secondary metabolites;ko00564//Glycerophospholipid metabolism	K16369;K16369;K16369	-	-	GO:0008152//metabolic process
NGR-1A0354	43.36	301	mgr	Prefoldin, subunit 3 [Rhodotorula sp. JG-1b]	-	-	-	-	GO:0044424//intracellular part	-	-
NGR-1A0355	41.19	610	DCN1	defective in Cullin neddylation protein 1 [Rhodotorula sp. JG-1b]	-	-	-	-	-	-	-
NGR-1A0356	39.8	1142	MRD1	RNA-binding domain-containing protein [Rhodotorula sp. JG-1b]	-	-	-	-	-	-	-
NGR-1A0357	340.45	3112	ODC2	mitochondrial carrier [Rhodotorula sp. JG-1b]	-	-	-	-	GO:0031224//intrinsic component of membrane	-	GO:0044763//single-organism cellular process
NGR-1A0358	83.68	1064	coq8b	SPOSA6832_03549 [Sporidiobolus salmonicolor]	-	-	-	-	-	-	-
NGR-1A0359	1.28	3	--	rhodotorucine A [Sporidiobolus salmonicolor]	-	-	-	-	-	-	-
NGR-1A0360	4.71	11	--	rhodotorucine A [Sporidiobolus salmonicolor]	-	-	-	-	-	-	-
NGR-1A0361	31.83	654	CLA4	STE/STE20/PAKA protein kinase [Microbotryum lychnidis-dioicae p1A1 Lamole]	Environmental Information Processing	Signal transduction	ko04011//MAPK signaling pathway - yeast	K19833	-	GO:0016301//kinase activity	-
NGR-1A0362	31.28	244	PYM	expressed protein [Schizophyllum commune H4-8]	Genetic Information Processing;Genetic Information Processing	Translation;Translation	ko03013//RNA transport;ko03015//mRNA surveillance pathway	K14294;K14294	-	-	-
NGR-1A0363	68.31	2021	kap95	SPOSA6832_03544 [Sporidiobolus salmonicolor]	Genetic Information Processing	Translation	ko03013//RNA transport	K14293	GO:0012505//endomembrane system;GO:0044424//intracellular part	-	GO:0006605//protein targeting;GO:0016043//cellular component organization;GO:0016482//cytoplasmic transport;GO:0019222//regulation of metabolic process;GO:0044237//cellular metabolic process;GO:0044238//primary metabolic process;GO:0050794//regulation of cellular process;GO:0071704//organic substance metabolic process
NGR-1A0364	52.04	760	OST48	SPOSA6832_03546, partial [Sporidiobolus salmonicolor]	Genetic Information Processing;Genetic Information Processing	Transcription;Folding, sorting and degradation	ko03040//Spliceosome;ko03018//RNA degradation	K12626;K12626	-	-	-
NGR-1A0365	35.32	460	RSM19	SPOSA6832_03524 [Sporidiobolus salmonicolor]	-	-	-	-	GO:0000314//organellar small ribosomal subunit;GO:0043231//intracellular membrane-bounded organelle	GO:0005198//structural molecule activity	GO:0010467//gene expression
NGR-1A0366	3851.84	22899	RPL20B	60S ribosomal protein L20A [Rhodotorula sp. JG-1b]	Genetic Information Processing	Translation	ko03010//Ribosome	K02882	GO:0030529//intracellular ribonucleoprotein complex	-	GO:0010467//gene expression
NGR-1A0367	82.61	968	RPC40	DNA-directed RNA polymerases I and III subunit RPAC1 [Rhodotorula toruloides NP11]	Metabolism;Metabolism;Metabolism;Genetic Information Processing	Global and overview maps;Nucleotide metabolism;Nucleotide metabolism;Transcription	ko01100//Metabolic pathways;ko00230//Purine metabolism;ko00240//Pyrimidine metabolism;ko03020//RNA polymerase	K03027;K03027;K03027;K03027	-	-	-
NGR-1A0368	1.28	3	--	rhodotorucine A [Sporidiobolus salmonicolor]	-	-	-	-	-	-	-
NGR-1A0369	56.44	289	--	apolipoprotein O [Rhodotorula toruloides NP11]	-	-	-	-	-	-	-
NGR-1A0370	30.13	176	ASF1	ASF1-like histone chaperone [Rhodotorula toruloides NP11]	-	-	-	-	-	-	GO:0006334//nucleosome assembly;GO:0006342//chromatin silencing;GO:0006357//regulation of transcription from RNA polymerase II promoter;GO:0010604//positive regulation of macromolecule metabolic process;GO:0016570//histone modification;GO:0031325//positive regulation of cellular metabolic process
NGR-1A0371	85.29	2846	AN0122	SPOSA6832_03523 [Sporidiobolus salmonicolor]	-	-	-	-	-	GO:0008233//peptidase activity	GO:0019538//protein metabolic process
NGR-1A0372	863.37	9939	MDH1	SPOSA6832_03532, partial [Sporidiobolus salmonicolor]	Metabolism;Metabolism;Metabolism;Metabolism;Metabolism;Metabolism;Metabolism;Metabolism	Global and overview maps;Global and overview maps;Global and overview maps;Global and overview maps;Carbohydrate metabolism;Amino acid metabolism;Carbohydrate metabolism;Carbohydrate metabolism	ko01100//Metabolic pathways;ko01110//Biosynthesis of secondary metabolites;ko01130//Biosynthesis of antibiotics;ko01200//Carbon metabolism;ko00620//Pyruvate metabolism;ko00270//Cysteine and methionine metabolism;ko00630//Glyoxylate and dicarboxylate metabolism;ko00020//Citrate cycle (TCA cycle)	K00026;K00026;K00026;K00026;K00026;K00026;K00026;K00026	-	GO:0016615//malate dehydrogenase activity	GO:0005975//carbohydrate metabolic process;GO:0019752//carboxylic acid metabolic process
NGR-1A0373	51.39	1312	BETAB-AD	RHTO0S17e00188g1_1 [Rhodotorula toruloides]	-	-	-	-	GO:0030131//clathrin adaptor complex;GO:0043231//intracellular membrane-bounded organelle	GO:0005515//protein binding;GO:0022892//substrate-specific transporter activity	GO:0006892//post-Golgi vesicle-mediated transport;GO:0009267//cellular response to starvation;GO:0010948//negative regulation of cell cycle process;GO:0015031//protein transport
NGR-1A0374	642.46	14240	GPD	glyceraldehyde-3-phosphate dehydrogenase [Sporobolomyces roseus]	Metabolism;Metabolism;Metabolism;Metabolism;Metabolism;Metabolism	Global and overview maps;Global and overview maps;Global and overview maps;Global and overview maps;Global and overview maps;Carbohydrate metabolism	ko01100//Metabolic pathways;ko01110//Biosynthesis of secondary metabolites;ko01130//Biosynthesis of antibiotics;ko01230//Biosynthesis of amino acids;ko01200//Carbon metabolism;ko00010//Glycolysis / Gluconeogenesis	K00134;K00134;K00134;K00134;K00134;K00134	-	GO:0000166//nucleotide binding;GO:0016903//oxidoreductase activity, acting on the aldehyde or oxo group of donors	GO:0006090//pyruvate metabolic process;GO:0019318//hexose metabolic process
NGR-1A0375	60.9	2951	SPAC11E3.02c	SPOSA6832_03476, partial [Sporidiobolus salmonicolor]	-	-	-	-	-	-	-
NGR-1A0376	147.82	2291	--	RHTO0S12e02630g1_1 [Rhodotorula toruloides]	-	-	-	-	-	-	-
NGR-1A0377	78.13	733	--	Glycerol-3-phosphate-acyltransferase [Rhodotorula toruloides ATCC 204091]	Metabolism;Metabolism;Metabolism;Metabolism	Global and overview maps;Global and overview maps;Lipid metabolism;Lipid metabolism	ko01100//Metabolic pathways;ko01110//Biosynthesis of secondary metabolites;ko00564//Glycerophospholipid metabolism;ko00561//Glycerolipid metabolism	K13507;K13507;K13507;K13507	-	-	-
NGR-1A0378	281.24	4436	PCL1	SPOSA6832_03483 [Sporidiobolus salmonicolor]	-	-	-	-	-	-	-
NGR-1A0379	140.19	713	--	CsbD-like family protein [Rhodotorula toruloides NP11]	-	-	-	-	-	-	-
NGR-1A0380	49.25	462	gaa1	SPOSA6832_03496 [Sporidiobolus salmonicolor]	Metabolism;Metabolism	Global and overview maps;Glycan biosynthesis and metabolism	ko01100//Metabolic pathways;ko00563//Glycosylphosphatidylinositol(GPI)-anchor biosynthesis	K05289;K05289	-	-	-
NGR-1A0381	29.8	556	--	RHTO0S17e02036g1_1 [Rhodotorula toruloides]	-	-	-	-	-	-	-
NGR-1A0382	55.97	2356	fap1	RHTO0S09e06194g1_1 [Rhodotorula toruloides]	-	-	-	-	-	-	-
NGR-1A0383	17.44	1179	--	SPOSA6832_04533 [Sporidiobolus salmonicolor]	-	-	-	-	-	-	-
NGR-1A0384	11.26	60	--	TRAF-like [Xanthophyllomyces dendrorhous]	-	-	-	-	-	-	-
NGR-1A0385	23.3	261	dim1	18S rRNA (adenine1779-N6/adenine1780-N6)-dimethyltransferase [Rhodotorula toruloides NP11]	-	-	-	-	-	GO:0016740//transferase activity;GO:0032550//purine ribonucleoside binding	GO:0006464//cellular protein modification process
NGR-1A0386	37.69	724	SPBC660.15	RNA-binding protein Musashi [Rhodotorula toruloides NP11]	Genetic Information Processing	Translation	ko03015//mRNA surveillance pathway	K14411	-	-	-
NGR-1A0387	7.87	139	--	Proteophosphoglycan ppg4 [Rhodotorula toruloides ATCC 204091]	-	-	-	-	-	GO:0043169//cation binding	-
NGR-1A0388	23.56	102	Mlp84B	SPOSA6832_02543 [Sporidiobolus salmonicolor]	-	-	-	-	-	-	-
NGR-1A0389	623.67	20510	--	Proteophosphoglycan ppg4 [Rhodotorula toruloides ATCC 204091]	-	-	-	-	-	-	-
NGR-1A0390	89.02	3989	SPAC13G6.09	SPOSA6832_04541, partial [Sporidiobolus salmonicolor]	-	-	-	-	-	-	-
NGR-1A0391	67.75	1525	--	SPOSA6832_03557 [Sporidiobolus salmonicolor]	Cellular Processes	Transport and catabolism	ko04144//Endocytosis	K12190	-	-	-
NGR-1A0392	79.44	6754	--	B-block binding subunit of TFIIIC family protein [Rhodotorula toruloides NP11]	-	-	-	-	-	-	-
NGR-1A0393	59.34	469	pyrE	SPOSA6832_03538 [Sporidiobolus salmonicolor]	Metabolism;Metabolism	Global and overview maps;Nucleotide metabolism	ko01100//Metabolic pathways;ko00240//Pyrimidine metabolism	K00762;K00762	-	-	-
NGR-1A0394	67.39	396	cyt-21	small subunit ribosomal protein S16 [Rhodotorula toruloides NP11]	Genetic Information Processing	Translation	ko03010//Ribosome	K02959	-	-	-
NGR-1A0395	18.83	365	--	Pre-rRNA-processing protein IPI3 [Rhodotorula toruloides ATCC 204091]	-	-	-	-	GO:0044464//cell part	-	-
NGR-1A0396	1.91	20	--	RHTO0S02e09802g1_1 [Rhodotorula toruloides]	-	-	-	-	-	-	-
NGR-1A0397	32.16	294	OTUD3	OTU domain-containing protein 3 [Rhodotorula toruloides NP11]	-	-	-	-	-	-	-
NGR-1A0398	24.25	90	--	uncharacterized protein BN887_04320, partial [Melanopsichium pennsylvanicum 4]	-	-	-	-	-	-	-
NGR-1A0399	0.67	5	--	-	-	-	-	-	-	-	-
NGR-1A0400	26.69	377	--	RHTO0S17e02454g1_1 [Rhodotorula toruloides]	-	-	-	-	-	-	-
NGR-1A0401	21.48	155	--	hypothetical protein CYLTODRAFT_490460 [Cylindrobasidium torrendii FP15055 ss-10]	-	-	-	-	-	-	-
NGR-1A0402	83.52	1504	ubp6	ubiquitin carboxyl-terminal hydrolase 14 [Rhodotorula toruloides NP11]	-	-	-	-	-	-	-
NGR-1A0403	40.24	495	aro4	SPOSA6832_04624, partial [Sporidiobolus salmonicolor]	Metabolism;Metabolism;Metabolism;Metabolism;Metabolism	Global and overview maps;Global and overview maps;Global and overview maps;Global and overview maps;Amino acid metabolism	ko01100//Metabolic pathways;ko01110//Biosynthesis of secondary metabolites;ko01130//Biosynthesis of antibiotics;ko01230//Biosynthesis of amino acids;ko00400//Phenylalanine, tyrosine and tryptophan biosynthesis	K01626;K01626;K01626;K01626;K01626	-	GO:0016740//transferase activity	GO:0008652//cellular amino acid biosynthetic process
NGR-1A0404	63.44	1066	STL1	MFS monosaccharide transporter [Rhodotorula toruloides NP11]	-	-	-	-	-	-	-
NGR-1A0405	7.09	126	STL1	MFS monosaccharide transporter [Rhodotorula toruloides NP11]	-	-	-	-	-	-	-
NGR-1A0406	31.05	255	dus4	SPOSA6832_03509 [Sporidiobolus salmonicolor]	-	-	-	-	-	GO:0003824//catalytic activity	GO:0008152//metabolic process
NGR-1A0407	78.23	535	--	Golgi traffic protein SFT2 [Rhodotorula toruloides NP11]	-	-	-	-	GO:0016020//membrane;GO:0043231//intracellular membrane-bounded organelle;GO:0044444//cytoplasmic part	-	GO:0006810//transport
NGR-1A0408	10.6	51	ATR3	NADPH-dependent diflavin oxidoreductase 1 [Rhodotorula toruloides NP11]	-	-	-	-	-	-	-
NGR-1A0409	12.68	220	--	protein of heat shock protein Hsp70 family [Rhodotorula toruloides NP11]	-	-	-	-	-	-	-
NGR-1A0410	47.28	1355	--	protein of heat shock protein Hsp70 family [Rhodotorula toruloides NP11]	-	-	-	-	-	-	-
NGR-1A0411	25.44	1313	SPAC144.05	Proteophosphoglycan 5 [Rhodotorula sp. JG-1b]	-	-	-	-	-	-	-
NGR-1A0412	87.22	1049	azaE	D-lactaldehyde dehydrogenase [Rhodotorula toruloides NP11]	-	-	-	-	-	-	GO:0008152//metabolic process
NGR-1A0413	60.41	328	--	membrane-associated, eicosanoid/glutathione metabolism (MAPEG) protein [Rhodotorula toruloides NP11]	-	-	-	-	-	-	-
NGR-1A0414	4.73	26	EEF1AKMT4	SPOSA6832_03560, partial [Sporidiobolus salmonicolor]	-	-	-	-	-	-	-
NGR-1A0415	50.75	1001	--	amidohydrolase family protein [Rhodotorula toruloides NP11]	-	-	-	-	-	-	-
NGR-1A0416	55.4	1980	At1g62320	SPOSA6832_04625, partial [Sporidiobolus salmonicolor]	-	-	-	-	-	-	-
NGR-1A0417	222.9	6327	ran1	SPOSA6832_04618, partial [Sporidiobolus salmonicolor]	-	-	-	-	GO:0043231//intracellular membrane-bounded organelle;GO:0044444//cytoplasmic part	GO:0004672//protein kinase activity;GO:0032550//purine ribonucleoside binding	GO:0006464//cellular protein modification process;GO:0006796//phosphate-containing compound metabolic process;GO:0010948//negative regulation of cell cycle process;GO:0031138//negative regulation of conjugation with cellular fusion
NGR-1A0418	44.94	749	STL2P	SPOSA6832_04525 [Sporidiobolus salmonicolor]	Genetic Information Processing	Folding, sorting and degradation	ko04141//Protein processing in endoplasmic reticulum	K14003	-	-	-
NGR-1A0419	30.38	1450	RPO41	SPOSA6832_04617, partial [Sporidiobolus salmonicolor]	-	-	-	-	-	-	-
NGR-1A0420	94.12	4457	ERCC6L2	RAD26-like SNF2 family DNA-dependent ATPase [Rhodotorula toruloides NP11]	-	-	-	-	-	-	-
NGR-1A0421	3.64	36	PIG8	gluconate 5-dehydrogenase [Rhodotorula toruloides NP11]	-	-	-	-	-	-	-
NGR-1A0422	1055.7	10049	PIG8	RHTO0S17e03268g1_1 [Rhodotorula toruloides]	Metabolism	Carbohydrate metabolism	ko00051//Fructose and mannose metabolism	K17742	-	-	-
NGR-1A0423	30.31	176	--	RHTO0S17e03312g1_1 [Rhodotorula toruloides]	-	-	-	-	-	-	-
NGR-1A0424	18.74	235	Rraga	Ras-related GTP-binding protein A [Rhodotorula toruloides NP11]	-	-	-	-	-	-	-
NGR-1A0425	0.29	2	--	-	-	-	-	-	-	-	-
NGR-1A0426	61.5	1025	--	zinc finger, RING-CH-type protein [Rhodotorula toruloides NP11]	-	-	-	-	-	-	-
NGR-1A0427	44.48	778	At1g34470	DUF803 domain membrane protein [Rhodotorula toruloides NP11]	-	-	-	-	-	-	-
NGR-1A0428	123.9	4096	--	RHTO0S19e02190g1_1 [Rhodotorula toruloides]	-	-	-	-	-	-	-
NGR-1A0429	24.7	1006	SPBC13G1.05	RHTO0S17e01882g1_1 [Rhodotorula toruloides]	-	-	-	-	-	-	-
NGR-1A0430	45.55	288	SPC3	SPOSA6832_04512, partial [Sporidiobolus salmonicolor]	Genetic Information Processing	Folding, sorting and degradation	ko03060//Protein export	K12948	-	-	-
NGR-1A0431	13.12	830	ANAPC1	SPOSA6832_04519 [Sporidiobolus salmonicolor]	Cellular Processes;Cellular Processes;Genetic Information Processing	Cell growth and death;Cell growth and death;Folding, sorting and degradation	ko04111//Cell cycle - yeast;ko04113//Meiosis - yeast;ko04120//Ubiquitin mediated proteolysis	K03348;K03348;K03348	-	-	-
NGR-1A0432	5.69	52	--	-	-	-	-	-	-	-	-
NGR-1A0433	2.97	70	--	phosphoprotein phosphatase [Rhodotorula toruloides NP11]	-	-	-	-	-	-	-
NGR-1A0434	16.49	166	PSD2	phosphatidylserine decarboxylase [Rhodotorula toruloides NP11]	Metabolism;Metabolism;Metabolism	Global and overview maps;Global and overview maps;Lipid metabolism	ko01100//Metabolic pathways;ko01110//Biosynthesis of secondary metabolites;ko00564//Glycerophospholipid metabolism	K01613;K01613;K01613	-	-	-
NGR-1A0435	54.69	639	UBXN1	SPOSA6832_04526 [Sporidiobolus salmonicolor]	-	-	-	-	-	-	-
NGR-1A0436	79.52	817	CTP1	RHTO0S17e01926g1_1 [Rhodotorula toruloides]	-	-	-	-	-	-	-
NGR-1A0437	65.18	1176	--	RHTO0S02e09824g1_1 [Rhodotorula toruloides]	-	-	-	-	-	-	-
NGR-1A0438	308.46	1643	--	-	-	-	-	-	-	-	-
NGR-1A0439	44.55	1863	ATP9B	phospholipid-translocating ATPase [Rhodotorula toruloides NP11]	-	-	-	-	GO:0031224//intrinsic component of membrane	GO:0003824//catalytic activity;GO:0005548//phospholipid transporter activity;GO:0032550//purine ribonucleoside binding;GO:0046872//metal ion binding	GO:0015914//phospholipid transport
NGR-1A0440	3.19	15	--	-	-	-	-	-	-	-	-
NGR-1A0441	81.94	2385	gus1	glutamyl-tRNA synthetase [Rhodotorula toruloides NP11]	Metabolism;Metabolism;Genetic Information Processing;Metabolism	Global and overview maps;Global and overview maps;Translation;Metabolism of cofactors and vitamins	ko01100//Metabolic pathways;ko01110//Biosynthesis of secondary metabolites;ko00970//Aminoacyl-tRNA biosynthesis;ko00860//Porphyrin and chlorophyll metabolism	K01885;K01885;K01885;K01885	-	-	-
NGR-1A0442	42.99	517	ski6	ribosomal protein S5 domain 2-like protein [Rhodotorula sp. JG-1b]	Genetic Information Processing	Folding, sorting and degradation	ko03018//RNA degradation	K11600	-	-	-
NGR-1A0443	60.2	1084	--	RHTO0S21e02410g1_1 [Rhodotorula toruloides]	-	-	-	-	-	-	-
NGR-1A0444	17.08	290	--	RHTO0S28e00980g1_1 [Rhodotorula toruloides]	-	-	-	-	-	-	-
NGR-1A0445	0.83	8	--	-	-	-	-	-	-	-	-
NGR-1A0446	27.62	1435	dbp6	ATP-dependent DNA helicase [Rhodotorula toruloides NP11]	-	-	-	-	-	-	-
NGR-1A0447	48.41	2224	rpc2	SPOSA6832_03481, partial [Sporidiobolus salmonicolor]	Metabolism;Metabolism;Metabolism;Genetic Information Processing	Global and overview maps;Nucleotide metabolism;Nucleotide metabolism;Transcription	ko01100//Metabolic pathways;ko00230//Purine metabolism;ko00240//Pyrimidine metabolism;ko03020//RNA polymerase	K03021;K03021;K03021;K03021	GO:0044444//cytoplasmic part;GO:0044451//nucleoplasm part	GO:0001882//nucleoside binding;GO:0034062//RNA polymerase activity	GO:0006383//transcription from RNA polymerase III promoter
NGR-1A0448	5.07	139	--	expressed protein [Schizophyllum commune H4-8]	-	-	-	-	-	-	-
NGR-1A0449	6.81	172	--	major facilitator superfamily MFS_1 protein, partial [Zymoseptoria tritici IPO323]	-	-	-	-	-	-	-
NGR-1A0450	5.37	67	COT1	zinc transporter 1 [Rhodotorula toruloides NP11]	-	-	-	-	-	-	-
NGR-1A0451	25.38	307	TRM8	SPOSA6832_05102 [Sporidiobolus salmonicolor]	-	-	-	-	-	-	-
NGR-1A0452	8.46	25	--	TRAF-like [Xanthophyllomyces dendrorhous]	-	-	-	-	-	-	-
NGR-1A0453	19.95	205	citE	SPOSA6832_03473, partial [Sporidiobolus salmonicolor]	-	-	-	-	-	-	-
NGR-1A0454	91.22	2470	Slmap	SPOSA6832_03480, partial [Sporidiobolus salmonicolor]	-	-	-	-	-	-	-
NGR-1A0455	5.54	59	SPCC736.13	NAD(P)-binding protein [Rhodotorula sp. JG-1b]	-	-	-	-	-	-	-
NGR-1A0456	5132.17	50792	alcS	GPR1/FUN34/YaaH-class plasma membrane protein [Rhodotorula toruloides NP11]	-	-	-	-	-	-	-
NGR-1A0457	3921.92	84637	YUC1	pyridine nucleotide-disulfide oxidoreductase family protein [Rhodotorula sp. JG-1b]	-	-	-	-	-	-	-
NGR-1A0458	6.41	39	--	-	-	-	-	-	-	-	-
NGR-1A0459	359.68	4462	PXG3	SPOSA6832_03559 [Sporidiobolus salmonicolor]	-	-	-	-	-	-	-
NGR-1A0460	67.61	1164	yidC	SPOSA6832_03561, partial [Sporidiobolus salmonicolor]	Genetic Information Processing	Folding, sorting and degradation	ko03060//Protein export	K03217	-	-	-
NGR-1A0461	96.08	558	arc5	SPOSA6832_03553 [Sporidiobolus salmonicolor]	Cellular Processes	Transport and catabolism	ko04144//Endocytosis	K05754	-	-	-
NGR-1A0462	22.21	300	--	Pathogenesis-related protein 1-like protein [Rhodotorula toruloides ATCC 204091]	-	-	-	-	-	-	-
NGR-1A0463	39.92	1454	Pdpk1	SPOSA6832_05104, partial [Sporidiobolus salmonicolor]	Environmental Information Processing	Signal transduction	ko04011//MAPK signaling pathway - yeast	K06276	-	GO:0016301//kinase activity	GO:0009987//cellular process
NGR-1A0464	63.77	252	--	SPOSA6832_03555 [Sporidiobolus salmonicolor]	-	-	-	-	-	-	-
NGR-1A0465	17.52	439	--	PX domain-containing protein [Rhodotorula toruloides NP11]	-	-	-	-	-	-	-
NGR-1A0466	77.29	1575	nth	SPOSA6832_03551 [Sporidiobolus salmonicolor]	-	-	-	-	-	-	-
NGR-1A0467	348.53	5162	--	von Willebrand factor, type A domain containing protein [Rhodotorula toruloides NP11]	-	-	-	-	-	-	-
NGR-1A0468	57.78	961	--	F-box and WD repeat domain containing protein [Rhodotorula toruloides NP11]	-	-	-	-	-	-	-
NGR-1A0469	2.62	68	gefX	LIM domain kinase 1 [Rhodotorula toruloides NP11]	-	-	-	-	-	GO:0016740//transferase activity	-
NGR-1A0470	0.87	9	--	secreted protein [Rhodotorula toruloides NP11]	-	-	-	-	-	-	-
NGR-1A0471	139.98	1573	--	SPOSA6832_03552 [Sporidiobolus salmonicolor]	-	-	-	-	-	-	-
NGR-1A0472	49.58	661	RPN9A	SPOSA6832_05144 [Sporidiobolus salmonicolor]	Genetic Information Processing	Folding, sorting and degradation	ko03050//Proteasome	K03039	-	-	-
NGR-1A0473	9.37	161	mfs1	SPOSA6832_02066, partial [Sporidiobolus salmonicolor]	-	-	-	-	-	-	-
NGR-1A0474	28.49	376	--	RHTO0S19e01332g1_1 [Rhodotorula toruloides]	-	-	-	-	-	-	-
NGR-1A0475	5892.03	26119	crp-79	large subunit ribosomal protein L40e [Rhodotorula toruloides NP11]	Genetic Information Processing	Translation	ko03010//Ribosome	K02927	GO:0030529//intracellular ribonucleoprotein complex	-	GO:0010467//gene expression
NGR-1A0476	128.81	2014	--	von Willebrand factor, type A domain containing protein [Rhodotorula toruloides NP11]	-	-	-	-	-	-	-
NGR-1A0477	1.24	13	citE	SPOSA6832_03473, partial [Sporidiobolus salmonicolor]	-	-	-	-	-	-	-
NGR-1A0478	35.41	129	TIM13	mitochondrial import inner membrane translocase subunit TIM13 [Rhodotorula toruloides NP11]	-	-	-	-	-	-	-
NGR-1A0479	37.15	886	ACX1	acyl-CoA oxidase [Rhodotorula toruloides NP11]	Metabolism;Metabolism;Cellular Processes;Metabolism;Metabolism;Metabolism;Metabolism	Global and overview maps;Global and overview maps;Transport and catabolism;Global and overview maps;Lipid metabolism;Lipid metabolism;Lipid metabolism	ko01100//Metabolic pathways;ko01110//Biosynthesis of secondary metabolites;ko04146//Peroxisome;ko01212//Fatty acid metabolism;ko00071//Fatty acid degradation;ko01040//Biosynthesis of unsaturated fatty acids;ko00592//alpha-Linolenic acid metabolism	K00232;K00232;K00232;K00232;K00232;K00232;K00232	-	-	GO:0008152//metabolic process
NGR-1A0480	0.53	5	ARB_03699	SPOSA6832_03463 [Sporidiobolus salmonicolor]	-	-	-	-	-	-	-
NGR-1A0481	74.83	630	SPAC25G10.01	SPOSA6832_03461, partial [Sporidiobolus salmonicolor]	-	-	-	-	-	GO:0097159//organic cyclic compound binding	-
NGR-1A0482	8.89	162	mfs1	MFS glucose transporter [Rhodotorula toruloides NP11]	-	-	-	-	GO:0016020//membrane	GO:0022857//transmembrane transporter activity	GO:0051234//establishment of localization
NGR-1A0483	72.57	1404	ARCN1	SPOSA6832_03469 [Sporidiobolus salmonicolor]	-	-	-	-	-	-	GO:0006810//transport;GO:0051641//cellular localization
NGR-1A0484	13.66	717	FRK1	CAMK/CAMKL/Kin4 protein kinase [Rhodotorula toruloides ATCC 204091]	-	-	-	-	-	GO:0004672//protein kinase activity	GO:0006796//phosphate-containing compound metabolic process
NGR-1A0485	11.91	122	duo1	DASH complex, subunit Duo1 [Rhodotorula toruloides NP11]	-	-	-	-	-	-	-
NGR-1A0486	292.3	2250	ypt5	SPOSA6832_03465 [Sporidiobolus salmonicolor]	Cellular Processes;Cellular Processes	Transport and catabolism;Transport and catabolism	ko04144//Endocytosis;ko04145//Phagosome	K07889;K07889	-	-	-
NGR-1A0487	498.73	2108	--	SPOSA6832_03486, partial [Sporidiobolus salmonicolor]	-	-	-	-	-	-	-
NGR-1A0488	31.35	614	--	SPOSA6832_03474, partial [Sporidiobolus salmonicolor]	-	-	-	-	-	-	-
NGR-1A0489	47.65	768	ALDH22A1	meiotic sister-chromatid recombination aldehyde dehydrogenase [Rhodotorula sp. JG-1b]	-	-	-	-	-	-	-
NGR-1A0490	6.65	77	--	RHTO0S19e01244g1_1 [Rhodotorula toruloides]	-	-	-	-	-	-	-
NGR-1A0491	372.92	6100	armt1	DUF89-domain-containing protein [Rhodotorula sp. JG-1b]	-	-	-	-	-	-	-
NGR-1A0492	113.17	2314	YVC1	calcium activated cation channel [Rhodotorula toruloides NP11]	-	-	-	-	-	-	-
NGR-1A0493	97.96	2151	phr	SPOSA6832_03489 [Sporidiobolus salmonicolor]	-	-	-	-	-	-	-
NGR-1A0494	6.76	33	con-6	SPOSA6832_03499, partial [Sporidiobolus salmonicolor]	-	-	-	-	-	-	-
NGR-1A0495	68.26	502	--	Peroxisomal membrane protein PER10 [Talaromyces marneffei PM1]	-	-	-	-	-	-	-
NGR-1A0496	33.75	363	SPCC126.12	SPOSA6832_03498, partial [Sporidiobolus salmonicolor]	-	-	-	-	-	-	-
NGR-1A0497	4.33	22	--	SPOSA6832_03499, partial [Sporidiobolus salmonicolor]	-	-	-	-	-	-	-
NGR-1A0498	2984.4	9230	--	mitochondrial ATPase inhibitor, IATP [Rhodotorula toruloides NP11]	-	-	-	-	-	-	-
NGR-1A0499	1453.51	11538	SC7	RHTO0S11e06722g2_1 [Rhodotorula toruloides]	-	-	-	-	-	-	-
NGR-1A0500	27.93	262	MED7	SPOSA6832_03492 [Sporidiobolus salmonicolor]	-	-	-	-	-	-	-
NGR-1A0501	40.49	679	--	RHTO0S19e02696g1_1 [Rhodotorula toruloides]	-	-	-	-	-	-	-
NGR-1A0502	3.91	20	--	-	-	-	-	-	-	-	-
NGR-1A0503	388.79	13908	2019-10-01	SPOSA6832_03491 [Sporidiobolus salmonicolor]	-	-	-	-	-	-	-
NGR-1A0504	63.02	2434	SET2	SPOSA6832_04507, partial [Sporidiobolus salmonicolor]	Metabolism	Amino acid metabolism	ko00310//Lysine degradation	K11423	GO:0044424//intracellular part	GO:0016740//transferase activity	GO:0006351//transcription, DNA-templated;GO:0006479//protein methylation;GO:0010605//negative regulation of macromolecule metabolic process;GO:0016570//histone modification;GO:0018205//peptidyl-lysine modification;GO:0019219//regulation of nucleobase-containing compound metabolic process;GO:0031324//negative regulation of cellular metabolic process;GO:1903308//regulation of chromatin modification
NGR-1A0505	160.05	2541	rpa49	SPOSA6832_04521 [Sporidiobolus salmonicolor]	Metabolism;Metabolism;Metabolism;Genetic Information Processing	Global and overview maps;Nucleotide metabolism;Nucleotide metabolism;Transcription	ko01100//Metabolic pathways;ko00230//Purine metabolism;ko00240//Pyrimidine metabolism;ko03020//RNA polymerase	K03005;K03005;K03005;K03005	-	-	-
NGR-1A0506	44.82	1443	hyou1	protein of heat shock protein Hsp70 family [Rhodotorula toruloides NP11]	Genetic Information Processing	Folding, sorting and degradation	ko04141//Protein processing in endoplasmic reticulum	K09486	-	-	-
NGR-1A0507	43.33	1550	cid1	PAP/OAS1 substrate-binding domain-containing protein, partial [Rhodotorula sp. JG-1b]	-	-	-	-	-	-	-
NGR-1A0508	51.93	1276	PAN3	PAB-dependent poly(A)-specific ribonuclease subunit 3 [Rhodotorula toruloides NP11]	Genetic Information Processing	Folding, sorting and degradation	ko03018//RNA degradation	K12572	-	-	-
NGR-1A0510	52.9	509	HSE1	Class E vacuolar protein-sorting machinery protein hse2 [Rhodotorula toruloides NP11]	-	-	-	-	-	-	-
NGR-1A0511	22.58	848	LOS1	SPOSA6832_04599 [Sporidiobolus salmonicolor]	Genetic Information Processing	Translation	ko03013//RNA transport	K14288	GO:0044424//intracellular part	-	-
NGR-1A0512	90.86	1636	ATG9	autophagy-related protein 9 [Rhodotorula toruloides NP11]	Cellular Processes;Cellular Processes	Transport and catabolism;Transport and catabolism	ko04138//Autophagy - yeast;ko04136//Autophagy - other eukaryotes	K17907;K17907	-	-	-
NGR-1A0513	26.48	465	PAT01	zf-DHHC-domain-containing protein [Rhodotorula sp. JG-1b]	-	-	-	-	-	-	-
NGR-1A0514	47.93	1805	rhp42	DNA repair protein Rad4 [Rhodotorula toruloides NP11]	Genetic Information Processing	Replication and repair	ko03420//Nucleotide excision repair	K10838	-	-	-
NGR-1A0515	72.37	470	PHO88	inorganic phosphate transporter [Rhodotorula sp. JG-1b]	-	-	-	-	-	-	-
NGR-1A0516	77.3	2752	egt-1	SPOSA6832_04595, partial [Sporidiobolus salmonicolor]	Metabolism	Amino acid metabolism	ko00340//Histidine metabolism	K20246	-	-	-
NGR-1A0517	9.11	174	--	SPOSA6832_04587 [Sporidiobolus salmonicolor]	-	-	-	-	-	-	-
NGR-1A0518	30.74	412	TRM61	tRNA methyltransferase complex subunit Cpd1 [Rhodotorula toruloides ATCC 204091]	-	-	-	-	-	-	-
NGR-1A0519	133.4	2150	--	RHTO0S29e01376g1_1 [Rhodotorula toruloides]	-	-	-	-	-	-	-
NGR-1A0520	587.1	7142	--	siderophore biosynthesis protein [Rhodotorula toruloides NP11]	-	-	-	-	-	-	-
NGR-1A0521	24.58	745	cdc22	SPOSA6832_02758 [Sporidiobolus salmonicolor]	Metabolism;Metabolism;Metabolism;Metabolism	Global and overview maps;Nucleotide metabolism;Nucleotide metabolism;Metabolism of other amino acids	ko01100//Metabolic pathways;ko00230//Purine metabolism;ko00240//Pyrimidine metabolism;ko00480//Glutathione metabolism	K10807;K10807;K10807;K10807	GO:0044444//cytoplasmic part	GO:0004748//ribonucleoside-diphosphate reductase activity, thioredoxin disulfide as acceptor;GO:0032550//purine ribonucleoside binding	GO:0006259//DNA metabolic process;GO:0009193//pyrimidine ribonucleoside diphosphate metabolic process;GO:0009197//pyrimidine deoxyribonucleoside diphosphate biosynthetic process;GO:0009212//pyrimidine deoxyribonucleoside triphosphate biosynthetic process
NGR-1A0522	5.26	73	--	RHTO0S29e01112g1_1 [Rhodotorula toruloides]	-	-	-	-	-	-	-
NGR-1A0523	5.08	148	cnd2	barren [Rhodotorula sp. JG-1b]	Cellular Processes	Cell growth and death	ko04111//Cell cycle - yeast	K06676	-	-	GO:0044763//single-organism cellular process
NGR-1A0524	5.53	62	--	-	-	-	-	-	-	-	-
NGR-1A0525	48	612	--	RHTO0S29e01178g1_1 [Rhodotorula toruloides]	-	-	-	-	-	-	-
NGR-1A0526	114.06	537	ARL8C	ADP-ribosylation factor-like protein 8b [Rhodotorula toruloides NP11]	-	-	-	-	GO:0044464//cell part	GO:0003824//catalytic activity;GO:0032550//purine ribonucleoside binding	GO:0035556//intracellular signal transduction
NGR-1A0527	39.32	1912	nat10	SPOSA6832_02765, partial [Sporidiobolus salmonicolor]	Genetic Information Processing	Translation	ko03008//Ribosome biogenesis in eukaryotes	K14521	-	-	-
NGR-1A0528	27.52	122	--	pyridoxamine-phosphate oxidase [Rhodotorula toruloides NP11]	-	-	-	-	-	-	-
NGR-1A0529	81.19	1487	SPBC15C4.04c	SPOSA6832_02761 [Sporidiobolus salmonicolor]	-	-	-	-	-	-	-
NGR-1A0530	107.51	1197	Ythdc1	YT521-B-like splicing factor [Rhodotorula toruloides NP11]	-	-	-	-	-	-	-
NGR-1A0531	81.39	1362	tam41	SPOSA6832_02762 [Sporidiobolus salmonicolor]	-	-	-	-	-	-	-
NGR-1A0532	146.67	882	--	-	-	-	-	-	-	-	-
NGR-1A0533	11.17	235	fer7	SPOSA6832_04302 [Sporidiobolus salmonicolor]	-	-	-	-	-	-	-
NGR-1A0534	45.4	273	znhit1	SPOSA6832_02759 [Sporidiobolus salmonicolor]	-	-	-	-	-	-	-
NGR-1A0535	98.03	1051	RPN11	26S non-ATPase regulatory subunit [Rhodotorula toruloides NP11]	Genetic Information Processing	Folding, sorting and degradation	ko03050//Proteasome	K03030	GO:0005838//proteasome regulatory particle;GO:0031597//cytosolic proteasome complex;GO:0031981//nuclear lumen	GO:0036459//thiol-dependent ubiquitinyl hydrolase activity	GO:0006511//ubiquitin-dependent protein catabolic process;GO:0007031//peroxisome organization;GO:0070646//protein modification by small protein removal
NGR-1A0536	31.91	455	--	glycoside hydrolase family 128 protein [Rhodotorula graminis WP1]	-	-	-	-	-	-	-
NGR-1A0537	24.41	640	--	-	-	-	-	-	-	-	-
NGR-1A0538	48.03	1512	--	hypothetical protein V496_01840 [Pseudogymnoascus sp. VKM F-4515 (FW-2607)]	-	-	-	-	-	-	-
NGR-1A0539	0	0	--	-	-	-	-	-	-	-	-
NGR-1A0540	2416.77	20098	rps602	40S ribosomal protein s6 [Rhodotorula toruloides NP11]	Genetic Information Processing	Translation	ko03010//Ribosome	K02991	GO:0030529//intracellular ribonucleoprotein complex	-	GO:0010467//gene expression
NGR-1A0541	1227.16	6452	RPS13	SPOSA6832_02720, partial [Sporidiobolus salmonicolor]	Genetic Information Processing	Translation	ko03010//Ribosome	K02953	GO:0015935//small ribosomal subunit	GO:0005198//structural molecule activity;GO:0019843//rRNA binding	GO:0010467//gene expression
NGR-1A0542	1.58	7	--	-	-	-	-	-	-	-	-
NGR-1A0543	2.34	9	RPS13	SPOSA6832_02720, partial [Sporidiobolus salmonicolor]	Genetic Information Processing	Translation	ko03010//Ribosome	K02953	GO:0015935//small ribosomal subunit	GO:0005198//structural molecule activity;GO:0019843//rRNA binding	GO:0010467//gene expression
NGR-1A0544	900.67	10616	MDH1	SPOSA6832_02766 [Sporidiobolus salmonicolor]	Metabolism;Metabolism;Metabolism;Metabolism;Metabolism;Metabolism;Metabolism;Metabolism	Global and overview maps;Global and overview maps;Global and overview maps;Global and overview maps;Carbohydrate metabolism;Amino acid metabolism;Carbohydrate metabolism;Carbohydrate metabolism	ko01100//Metabolic pathways;ko01110//Biosynthesis of secondary metabolites;ko01130//Biosynthesis of antibiotics;ko01200//Carbon metabolism;ko00620//Pyruvate metabolism;ko00270//Cysteine and methionine metabolism;ko00630//Glyoxylate and dicarboxylate metabolism;ko00020//Citrate cycle (TCA cycle)	K00026;K00026;K00026;K00026;K00026;K00026;K00026;K00026	GO:0005739//mitochondrion	GO:0016615//malate dehydrogenase activity	GO:0005975//carbohydrate metabolic process;GO:0019752//carboxylic acid metabolic process;GO:0045333//cellular respiration
NGR-1A0545	29.94	2094	ulp2	SPOSA6832_02776 [Sporidiobolus salmonicolor]	-	-	-	-	-	-	-
NGR-1A0546	78.74	1978	phf2	zinc finger, PHD-type protein [Rhodotorula toruloides NP11]	-	-	-	-	-	-	-
NGR-1A0547	0	0	--	-	-	-	-	-	-	-	-
NGR-1A0548	53.37	1957	celf3	SPOSA6832_02767 [Sporidiobolus salmonicolor]	-	-	-	-	-	-	-
NGR-1A0549	3.44	48	--	RHTO0S20e01486g1_1 [Rhodotorula toruloides]	-	-	-	-	-	-	-
NGR-1A0550	113.35	779	--	-	-	-	-	-	-	-	-
NGR-1A0551	20.7	165	--	-	-	-	-	-	-	-	-
NGR-1A0552	33.78	744	DBT	SPOSA6832_02815 [Sporidiobolus salmonicolor]	Metabolism;Metabolism;Metabolism;Metabolism;Metabolism	Global and overview maps;Global and overview maps;Global and overview maps;Amino acid metabolism;Carbohydrate metabolism	ko01100//Metabolic pathways;ko01110//Biosynthesis of secondary metabolites;ko01130//Biosynthesis of antibiotics;ko00280//Valine, leucine and isoleucine degradation;ko00640//Propanoate metabolism	K09699;K09699;K09699;K09699;K09699	-	-	-
NGR-1A0553	10.38	127	--	-	-	-	-	-	-	-	-
NGR-1A0554	115.54	4403	IDP1	SPOSA6832_02779, partial [Sporidiobolus salmonicolor]	Metabolism;Metabolism;Metabolism;Metabolism;Metabolism;Cellular Processes;Metabolism;Metabolism;Metabolism	Global and overview maps;Global and overview maps;Global and overview maps;Global and overview maps;Global and overview maps;Transport and catabolism;Global and overview maps;Metabolism of other amino acids;Carbohydrate metabolism	ko01100//Metabolic pathways;ko01110//Biosynthesis of secondary metabolites;ko01130//Biosynthesis of antibiotics;ko01230//Biosynthesis of amino acids;ko01200//Carbon metabolism;ko04146//Peroxisome;ko01210//2-Oxocarboxylic acid metabolism;ko00480//Glutathione metabolism;ko00020//Citrate cycle (TCA cycle)	K00031;K00031;K00031;K00031;K00031;K00031;K00031;K00031;K00031	-	GO:0000166//nucleotide binding;GO:0004448//isocitrate dehydrogenase activity;GO:0043169//cation binding	GO:0006101//citrate metabolic process
NGR-1A0555	69.44	1780	--	RHTO0S20e01618g1_1 [Rhodotorula toruloides]	-	-	-	-	-	-	-
NGR-1A0556	17.05	208	--	-	-	-	-	-	-	-	-
NGR-1A0557	35.29	787	DBT	SPOSA6832_02815 [Sporidiobolus salmonicolor]	Metabolism;Metabolism;Metabolism;Metabolism;Metabolism	Global and overview maps;Global and overview maps;Global and overview maps;Amino acid metabolism;Carbohydrate metabolism	ko01100//Metabolic pathways;ko01110//Biosynthesis of secondary metabolites;ko01130//Biosynthesis of antibiotics;ko00280//Valine, leucine and isoleucine degradation;ko00640//Propanoate metabolism	K09699;K09699;K09699;K09699;K09699	-	-	-
NGR-1A0558	20.2	84	--	-	-	-	-	-	-	-	-
NGR-1A0559	10.25	119	--	SPOSA6832_02787 [Sporidiobolus salmonicolor]	-	-	-	-	-	-	-
NGR-1A0560	12.35	98	--	-	-	-	-	-	-	-	-
NGR-1A0561	13.78	207	MTP3	SPOSA6832_02775 [Sporidiobolus salmonicolor]	-	-	-	-	-	-	GO:0044763//single-organism cellular process;GO:0044765//single-organism transport
NGR-1A0562	118.45	1042	--	RHTO0S20e00980g1_1 [Rhodotorula toruloides]	-	-	-	-	-	-	-
NGR-1A0563	24.12	426	RGT2	SPOSA6832_02739 [Sporidiobolus salmonicolor]	-	-	-	-	-	-	-
NGR-1A0564	46.11	1163	ROK1	SPOSA6832_02824 [Sporidiobolus salmonicolor]	-	-	-	-	-	-	-
NGR-1A0565	51.47	902	cox10	protoheme IX farnesyltransferase [Rhodotorula toruloides NP11]	Metabolism;Metabolism;Metabolism;Metabolism	Global and overview maps;Global and overview maps;Energy metabolism;Metabolism of cofactors and vitamins	ko01100//Metabolic pathways;ko01110//Biosynthesis of secondary metabolites;ko00190//Oxidative phosphorylation;ko00860//Porphyrin and chlorophyll metabolism	K02257;K02257;K02257;K02257	-	-	-
NGR-1A0566	34.22	802	--	RHTO0S20e01112g1_1 [Rhodotorula toruloides]	-	-	-	-	-	-	-
NGR-1A0567	63.93	1428	egt-2	SPOSA6832_02768, partial [Sporidiobolus salmonicolor]	Metabolism	Amino acid metabolism	ko00340//Histidine metabolism	K20247	-	-	-
NGR-1A0568	9.31	184	--	SPOSA6832_02784 [Sporidiobolus salmonicolor]	-	-	-	-	-	-	-
NGR-1A0569	142.48	2360	usp101	U1 small nuclear ribonucleoprotein 70kDa [Rhodotorula toruloides NP11]	Genetic Information Processing	Transcription	ko03040//Spliceosome	K11093	GO:0044424//intracellular part	-	-
NGR-1A0570	55.43	581	PDIL2-2	protein disulfide-isomerase A6 [Rhodotorula toruloides NP11]	Genetic Information Processing	Folding, sorting and degradation	ko04141//Protein processing in endoplasmic reticulum	K09584	-	-	-
NGR-1A0571	65.01	4752	--	Cell wall surface anchor family protein [Rhodotorula toruloides ATCC 204091]	-	-	-	-	-	-	-
NGR-1A0572	35.51	654	--	-	-	-	-	-	-	-	-
NGR-1A0573	7.29	145	--	RHTO0S20e00782g1_1 [Rhodotorula toruloides]	-	-	-	-	-	-	-
NGR-1A0574	89.52	2658	cwf19	cell cycle control protein, Cwf19 [Rhodotorula toruloides NP11]	-	-	-	-	-	-	-
NGR-1A0575	11.27	117	--	-	-	-	-	-	-	-	-
NGR-1A0576	32.41	186	--	RHTO0S22e02234g1_1 [Rhodotorula toruloides]	-	-	-	-	-	-	-
NGR-1A0577	42.08	1498	--	zinc finger, SWIM-type domain containing protein [Rhodotorula toruloides NP11]	-	-	-	-	-	-	-
NGR-1A0578	32.76	912	Rad17	SPOSA6832_02797, partial [Sporidiobolus salmonicolor]	Cellular Processes;Cellular Processes	Cell growth and death;Cell growth and death	ko04111//Cell cycle - yeast;ko04113//Meiosis - yeast	K06662;K06662	-	-	-
NGR-1A0579	65.43	1023	--	GMC oxidoreductase [Rhodotorula toruloides ATCC 204091]	-	-	-	-	-	-	-
NGR-1A0580	49.33	734	ergic3	COPII-coated vesicle membrane protein [Rhodotorula toruloides NP11]	-	-	-	-	GO:0012505//endomembrane system;GO:0031300//intrinsic component of organelle membrane;GO:0043231//intracellular membrane-bounded organelle;GO:0044444//cytoplasmic part;GO:0044446//intracellular organelle part;GO:0098588//bounding membrane of organelle	-	-
NGR-1A0581	85.45	1016	Hadh	3-hydroxyacyl-CoA dehyrogenase [Rhodotorula toruloides NP11]	Metabolism;Metabolism;Metabolism;Metabolism;Metabolism;Metabolism;Metabolism;Metabolism;Metabolism;Metabolism	Global and overview maps;Global and overview maps;Global and overview maps;Amino acid metabolism;Global and overview maps;Lipid metabolism;Amino acid metabolism;Amino acid metabolism;Carbohydrate metabolism;Lipid metabolism	ko01100//Metabolic pathways;ko01110//Biosynthesis of secondary metabolites;ko01130//Biosynthesis of antibiotics;ko00280//Valine, leucine and isoleucine degradation;ko01212//Fatty acid metabolism;ko00071//Fatty acid degradation;ko00310//Lysine degradation;ko00380//Tryptophan metabolism;ko00650//Butanoate metabolism;ko00062//Fatty acid elongation	K00022;K00022;K00022;K00022;K00022;K00022;K00022;K00022;K00022;K00022	-	-	-
NGR-1A0582	135.03	2631	STP1	SPOSA6832_02806 [Sporidiobolus salmonicolor]	-	-	-	-	GO:0016020//membrane	GO:0022857//transmembrane transporter activity	GO:0051234//establishment of localization
NGR-1A0583	42.96	778	Dpagt1	UDP-N-acetylglucosamine-dolichyl-phosphate N-acetylglucosaminephosphotransferase [Rhodotorula toruloides NP11]	Metabolism;Metabolism	Global and overview maps;Glycan biosynthesis and metabolism	ko01100//Metabolic pathways;ko00510//N-Glycan biosynthesis	K01001;K01001	-	-	-
NGR-1A0584	46.59	285	CNB04080	SPOSA6832_02805 [Sporidiobolus salmonicolor]	-	-	-	-	-	-	-
NGR-1A0585	3.26	24	--	-	-	-	-	-	-	-	-
NGR-1A0586	1.13	57	bub1	SPOSA6832_02804 [Sporidiobolus salmonicolor]	Cellular Processes;Cellular Processes	Cell growth and death;Cell growth and death	ko04111//Cell cycle - yeast;ko04113//Meiosis - yeast	K02178;K02178	-	-	-
NGR-1A0587	60.32	568	yipf6	SPOSA6832_02794, partial [Sporidiobolus salmonicolor]	-	-	-	-	-	-	-
NGR-1A0588	130.29	882	--	-	-	-	-	-	-	-	-
NGR-1A0589	3.01	26	--	-	-	-	-	-	-	-	-
NGR-1A0590	5.18	61	--	SPOSA6832_02787 [Sporidiobolus salmonicolor]	-	-	-	-	-	-	-
NGR-1A0591	4.2	89	--	-	-	-	-	-	-	-	-
NGR-1A0592	12.63	388	cdc17	SPOSA6832_02822 [Sporidiobolus salmonicolor]	Genetic Information Processing;Genetic Information Processing;Genetic Information Processing;Genetic Information Processing	Replication and repair;Replication and repair;Replication and repair;Replication and repair	ko03420//Nucleotide excision repair;ko03030//DNA replication;ko03410//Base excision repair;ko03430//Mismatch repair	K10747;K10747;K10747;K10747	-	-	-
NGR-1A0593	1.61	29	--	-	-	-	-	-	-	-	-
NGR-1A0594	35.54	668	uba4	SPOSA6832_04609 [Sporidiobolus salmonicolor]	Genetic Information Processing	Folding, sorting and degradation	ko04122//Sulfur relay system	K11996	-	-	-
NGR-1A0595	53.57	486	--	SPOSA6832_04607 [Sporidiobolus salmonicolor]	Genetic Information Processing	Translation	ko03013//RNA transport	K05019	-	-	-
NGR-1A0596	11.8	88	fasA	SPOSA6832_02877, partial [Sporidiobolus salmonicolor]	Metabolism;Metabolism;Metabolism	Global and overview maps;Global and overview maps;Lipid metabolism	ko01100//Metabolic pathways;ko01212//Fatty acid metabolism;ko00061//Fatty acid biosynthesis	K00667;K00667;K00667	GO:0044444//cytoplasmic part	GO:0004312//fatty acid synthase activity	GO:0042759//long-chain fatty acid biosynthetic process
NGR-1A0597	80.04	3306	--	-	-	-	-	-	-	-	-
NGR-1A0598	84.89	2398	--	-	-	-	-	-	-	-	-
NGR-1A0599	17.44	338	--	MFS transporter [Rhodotorula toruloides NP11]	-	-	-	-	-	-	-
NGR-1A0600	27.43	214	dcp2	SPOSA6832_04597, partial [Sporidiobolus salmonicolor]	Genetic Information Processing	Folding, sorting and degradation	ko03018//RNA degradation	K12613	-	-	-
NGR-1A0601	70.48	373	--	phosphoglycerate mutase family protein [Rhodotorula toruloides NP11]	-	-	-	-	-	-	-
NGR-1A0602	267.57	1370	Hsdl2	SPOSA6832_02821, partial [Sporidiobolus salmonicolor]	-	-	-	-	-	-	-
NGR-1A0603	52.99	967	cdc73	CDC73-domain-containing protein, partial [Rhodotorula sp. JG-1b]	-	-	-	-	-	-	-
NGR-1A0604	45.52	1350	srs2	UvrD/REP type DNA helicase [Rhodotorula sp. JG-1b]	Genetic Information Processing;Genetic Information Processing	Replication and repair;Replication and repair	ko03420//Nucleotide excision repair;ko03430//Mismatch repair	K03657;K03657	-	-	-
NGR-1A0605	17.35	366	pcrA	SPOSA6832_02791 [Sporidiobolus salmonicolor]	Genetic Information Processing;Genetic Information Processing	Replication and repair;Replication and repair	ko03420//Nucleotide excision repair;ko03430//Mismatch repair	K03657;K03657	-	-	-
NGR-1A0606	1106.06	17712	cit-1	citrate synthase [Microbotryum lychnidis-dioicae p1A1 Lamole]	Metabolism;Metabolism;Metabolism;Metabolism;Metabolism;Metabolism;Metabolism;Metabolism	Global and overview maps;Global and overview maps;Global and overview maps;Global and overview maps;Global and overview maps;Global and overview maps;Carbohydrate metabolism;Carbohydrate metabolism	ko01100//Metabolic pathways;ko01110//Biosynthesis of secondary metabolites;ko01130//Biosynthesis of antibiotics;ko01230//Biosynthesis of amino acids;ko01200//Carbon metabolism;ko01210//2-Oxocarboxylic acid metabolism;ko00630//Glyoxylate and dicarboxylate metabolism;ko00020//Citrate cycle (TCA cycle)	K01647;K01647;K01647;K01647;K01647;K01647;K01647;K01647	GO:0043231//intracellular membrane-bounded organelle	GO:0046912//transferase activity, transferring acyl groups, acyl groups converted into alkyl on transfer	GO:0005975//carbohydrate metabolic process;GO:0006101//citrate metabolic process;GO:0019543//propionate catabolic process
NGR-1A0607	1012.74	13155	--	SPOSA6832_04601 [Sporidiobolus salmonicolor]	-	-	-	-	-	-	-
NGR-1A0608	227.1	2669	sre1	SPOSA6832_04606 [Sporidiobolus salmonicolor]	-	-	-	-	-	-	-
NGR-1A0609	85.51	861	--	SPOSA6832_02789 [Sporidiobolus salmonicolor]	-	-	-	-	-	-	-
NGR-1A0610	26.22	318	wdr82	WD repeat protein 82 [Rhodotorula toruloides NP11]	Genetic Information Processing	Translation	ko03015//mRNA surveillance pathway	K14962	-	-	GO:0010467//gene expression;GO:0016070//RNA metabolic process
NGR-1A0611	134.66	1652	vma6	vacuolar ATP synthase subunit D [Rhodotorula sp. JG-1b]	Metabolism;Metabolism;Cellular Processes	Global and overview maps;Energy metabolism;Transport and catabolism	ko01100//Metabolic pathways;ko00190//Oxidative phosphorylation;ko04145//Phagosome	K02146;K02146;K02146	GO:0033177//proton-transporting two-sector ATPase complex, proton-transporting domain;GO:0043231//intracellular membrane-bounded organelle	GO:0015078//hydrogen ion transmembrane transporter activity	GO:0015988//energy coupled proton transmembrane transport, against electrochemical gradient;GO:1902582//single-organism intracellular transport
NGR-1A0612	159.62	1119	COAE	dephospho-CoA kinase [Rhodotorula toruloides NP11]	Metabolism;Metabolism	Global and overview maps;Metabolism of cofactors and vitamins	ko01100//Metabolic pathways;ko00770//Pantothenate and CoA biosynthesis	K00859;K00859	GO:0012505//endomembrane system;GO:0043231//intracellular membrane-bounded organelle	-	GO:0006796//phosphate-containing compound metabolic process
NGR-1A0613	15.05	60	--	M-phase inducer phosphatase, protein tyrosine phosphatase [Rhodotorula toruloides NP11]	-	-	-	-	-	-	-
NGR-1A0614	33.31	570	SSP1854	RHTO0S20e00738g1_1 [Rhodotorula toruloides]	Metabolism	Energy metabolism	ko00910//Nitrogen metabolism	K00459	-	-	-
NGR-1A0615	316.61	2992	SPCC70.08c	cyclopropane-fatty-acyl-phospholipid synthase [Rhodotorula sp. JG-1b]	-	-	-	-	-	-	-
NGR-1A0616	23.43	430	PIG1	SPOSA6832_02742, partial [Sporidiobolus salmonicolor]	Metabolism;Metabolism	Global and overview maps;Metabolism of cofactors and vitamins	ko01100//Metabolic pathways;ko00730//Thiamine metabolism	K18278;K18278	-	-	-
NGR-1A0617	23.72	573	mnl1	SPOSA6832_02723 [Sporidiobolus salmonicolor]	Genetic Information Processing	Folding, sorting and degradation	ko04141//Protein processing in endoplasmic reticulum	K10084	GO:0044444//cytoplasmic part	GO:0005488//binding;GO:0016787//hydrolase activity	GO:0030163//protein catabolic process;GO:0044265//cellular macromolecule catabolic process
NGR-1A0618	77.34	800	sde2	SPOSA6832_02737, partial [Sporidiobolus salmonicolor]	-	-	-	-	-	-	-
NGR-1A0619	7.68	66	pdxT	SPOSA6832_02724 [Sporidiobolus salmonicolor]	Metabolism	Metabolism of cofactors and vitamins	ko00750//Vitamin B6 metabolism	K08681	-	-	-
NGR-1A0620	10.54	113	PDX1	pyridoxine biosynthesis protein [Rhodotorula toruloides NP11]	Metabolism	Metabolism of cofactors and vitamins	ko00750//Vitamin B6 metabolism	K06215	GO:0044444//cytoplasmic part	-	GO:0008614//pyridoxine metabolic process;GO:0009108//coenzyme biosynthetic process
NGR-1A0621	10.78	156	TGS1	trimethylguanosine synthase [Rhodotorula toruloides NP11]	Genetic Information Processing	Translation	ko03013//RNA transport	K14292	-	-	-
NGR-1A0622	0.37	6	--	conserved fungal protein [Lichtheimia corymbifera JMRC:FSU:9682]	-	-	-	-	-	-	-
NGR-1A0623	54.04	715	SPCC1620.06c	RHTO0S20e01882g1_1 [Rhodotorula toruloides]	Metabolism;Metabolism;Metabolism;Metabolism;Metabolism;Metabolism;Metabolism	Global and overview maps;Global and overview maps;Global and overview maps;Global and overview maps;Global and overview maps;Nucleotide metabolism;Carbohydrate metabolism	ko01100//Metabolic pathways;ko01110//Biosynthesis of secondary metabolites;ko01130//Biosynthesis of antibiotics;ko01230//Biosynthesis of amino acids;ko01200//Carbon metabolism;ko00230//Purine metabolism;ko00030//Pentose phosphate pathway	K00948;K00948;K00948;K00948;K00948;K00948;K00948	GO:0044444//cytoplasmic part	GO:0016778//diphosphotransferase activity	GO:0009117//nucleotide metabolic process;GO:0009124//nucleoside monophosphate biosynthetic process
NGR-1A0624	21.74	523	rcm1	nucleus protein [Rhodotorula toruloides NP11]	-	-	-	-	-	-	-
NGR-1A0625	70.55	1959	samB	zinc finger, MYND-type protein, regulation of budding-related protein [Rhodotorula toruloides NP11]	-	-	-	-	-	-	-
NGR-1A0626	34.22	795	Dnajc21	SPOSA6832_02728 [Sporidiobolus salmonicolor]	-	-	-	-	-	-	-
NGR-1A0627	14.5	141	--	SPOSA6832_02725 [Sporidiobolus salmonicolor]	-	-	-	-	-	-	-
NGR-1A0628	18.95	125	--	outer membrane protein, beta-barrel domain containing protein [Rhodotorula toruloides NP11]	-	-	-	-	-	-	-
NGR-1A0629	26.01	1415	mpl7	SPOSA6832_02750, partial [Sporidiobolus salmonicolor]	-	-	-	-	-	-	-
NGR-1A0630	65.18	1149	--	FAD dependent oxidoreductase [Peniophora sp. CONT]	-	-	-	-	-	-	-
NGR-1A0631	3692.66	19161	rps-16	SPOSA6832_02751, partial [Sporidiobolus salmonicolor]	Genetic Information Processing	Translation	ko03010//Ribosome	K02960	GO:0030529//intracellular ribonucleoprotein complex	-	GO:0010467//gene expression
NGR-1A0632	2048.03	19354	--	SPOSA6832_02778, partial [Sporidiobolus salmonicolor]	-	-	-	-	-	-	-
NGR-1A0633	611.81	10386	TPO3	MFS transporter [Rhodotorula toruloides NP11]	-	-	-	-	-	-	-
NGR-1A0634	25.76	185	SGT2	TPR-repeat containing protein [Rhodotorula toruloides NP11]	-	-	-	-	-	-	-
NGR-1A0635	24.63	303	pct1	mRNA capping enzyme [Rhodotorula toruloides NP11]	-	-	-	-	-	-	-
NGR-1A0636	47.13	664	--	SPOSA6832_02711 [Sporidiobolus salmonicolor]	-	-	-	-	-	-	-
NGR-1A0637	3.24	58	KHT2	SPOSA6832_02710 [Sporidiobolus salmonicolor]	-	-	-	-	-	-	-
NGR-1A0638	233.53	4149	VMA2	V-type ATPase [Rhodotorula sp. JG-1b]	Metabolism;Metabolism;Cellular Processes	Global and overview maps;Energy metabolism;Transport and catabolism	ko01100//Metabolic pathways;ko00190//Oxidative phosphorylation;ko04145//Phagosome	K02147;K02147;K02147	GO:0005774//vacuolar membrane;GO:0033176//proton-transporting V-type ATPase complex	GO:0015078//hydrogen ion transmembrane transporter activity;GO:0032550//purine ribonucleoside binding	GO:0006875//cellular metal ion homeostasis;GO:0009150//purine ribonucleotide metabolic process;GO:0015988//energy coupled proton transmembrane transport, against electrochemical gradient;GO:0043248//proteasome assembly;GO:0051452//intracellular pH reduction
NGR-1A0639	4.87	39	--	SPOSA6832_02785 [Sporidiobolus salmonicolor]	-	-	-	-	-	-	-
NGR-1A0640	11	93	--	Serine/arginine repetitive matrix protein 2 [Rhodotorula sp. JG-1b]	-	-	-	-	-	-	-
NGR-1A0641	0.67	11	hxnP	MFS general substrate transporter [Rhodotorula sp. JG-1b]	-	-	-	-	-	-	-
NGR-1A0642	52.84	581	--	SPOSA6832_04605 [Sporidiobolus salmonicolor]	-	-	-	-	-	-	-
NGR-1A0643	30.48	530	--	phosphoesterase, RecJ-like protein [Rhodotorula toruloides NP11]	-	-	-	-	-	-	-
NGR-1A0644	125.38	754	--	hypothetical protein RHOSPDRAFT_37189 [Rhodotorula sp. JG-1b]	-	-	-	-	-	-	-
NGR-1A0645	4.95	72	fer8	SPOSA6832_02749, partial [Sporidiobolus salmonicolor]	-	-	-	-	-	-	-
NGR-1A0646	32.05	543	spe2	adenosylmethionine decarboxylase [Rhodotorula toruloides ATCC 204091]	Metabolism;Metabolism;Metabolism	Global and overview maps;Amino acid metabolism;Amino acid metabolism	ko01100//Metabolic pathways;ko00270//Cysteine and methionine metabolism;ko00330//Arginine and proline metabolism	K01611;K01611;K01611	-	-	-
NGR-1A0647	32.38	336	--	tether containing UBX domain for GLUT4 [Rhodotorula toruloides NP11]	-	-	-	-	-	-	-
NGR-1A0648	39.4	1048	--	RHTO0S22e01464g1_1 [Rhodotorula toruloides]	-	-	-	-	-	-	-
NGR-1A0649	12.25	303	SPAC22H12.03	alpha/beta-hydrolase [Rhodotorula sp. JG-1b]	-	-	-	-	-	-	-
NGR-1A0650	6.64	50	--	-	-	-	-	-	-	-	-
NGR-1A0651	141.23	1223	--	RHTO0S29e00562g1_1 [Rhodotorula toruloides]	-	-	-	-	-	-	-
NGR-1A0652	33.18	1309	Prpf18	SPOSA6832_02733, partial [Sporidiobolus salmonicolor]	Genetic Information Processing	Transcription	ko03040//Spliceosome	K12817	GO:0030529//intracellular ribonucleoprotein complex;GO:0044428//nuclear part	-	GO:0016070//RNA metabolic process
NGR-1A0653	931.21	2720	cox12	cytochrome c oxidase subunit VIb [Rhodotorula toruloides NP11]	Metabolism;Metabolism	Global and overview maps;Energy metabolism	ko01100//Metabolic pathways;ko00190//Oxidative phosphorylation	K02267;K02267	-	-	-
NGR-1A0654	8.78	266	--	ankyrin repeat protein [Aspergillus luchuensis]	-	-	-	-	-	-	-
NGR-1A0655	63.59	896	GAL7	galactose-1-phosphate uridylyltransferase [Rhodotorula sp. JG-1b]	Metabolism;Metabolism;Metabolism	Global and overview maps;Carbohydrate metabolism;Carbohydrate metabolism	ko01100//Metabolic pathways;ko00520//Amino sugar and nucleotide sugar metabolism;ko00052//Galactose metabolism	K00965;K00965;K00965	GO:0044424//intracellular part	GO:0016740//transferase activity	GO:0044723//single-organism carbohydrate metabolic process
NGR-1A0656	36.6	1005	--	zinc finger, C2H2-type transcription factor [Rhodotorula toruloides NP11]	-	-	-	-	-	-	-
NGR-1A0657	6.75	145	GLX	glyoxal oxidase [Cryptococcus depauperatus CBS 7841]	-	-	-	-	-	-	-
NGR-1A0658	19.32	310	pop1	Ribonuclease P/MRP protein subunit [Rhodotorula toruloides ATCC 204091]	Genetic Information Processing;Genetic Information Processing	Translation;Translation	ko03013//RNA transport;ko03008//Ribosome biogenesis in eukaryotes	K01164;K01164	-	-	-
NGR-1A0659	29.99	1115	abc4	ABC transporter [Rhodotorula toruloides NP11]	-	-	-	-	-	-	-
NGR-1A0660	12442.1	36770	--	glucose-repressible protein Grg1 [Rhodotorula toruloides NP11]	-	-	-	-	-	-	-
NGR-1A0661	37.72	1873	SMO1	adenosine 3'-phospho 5'-phosphosulfate transporter 1 [Rhodotorula toruloides NP11]	-	-	-	-	-	-	-
NGR-1A0662	3.92	50	CG8412	SPOSA6832_02793 [Sporidiobolus salmonicolor]	Metabolism;Metabolism;Metabolism	Global and overview maps;Glycan biosynthesis and metabolism;Glycan biosynthesis and metabolism	ko01100//Metabolic pathways;ko00510//N-Glycan biosynthesis;ko00513//Various types of N-glycan biosynthesis	K03847;K03847;K03847	-	-	-
NGR-1A0663	323.17	2743	--	alpha/beta-hydrolase [Rhodotorula sp. JG-1b]	-	-	-	-	-	-	-
NGR-1A0664	3.29	14	--	glucose-repressible protein Grg1 [Rhodotorula toruloides NP11]	-	-	-	-	-	-	-
NGR-1A0665	23.13	716	--	Proteophosphoglycan ppg4 [Rhodotorula toruloides ATCC 204091]	-	-	-	-	-	-	-
NGR-1A0666	1.39	6	--	-	-	-	-	-	-	-	-
NGR-1A0667	393.71	1150	--	probable glucose-repressible protein grg-1 [Rhynchosporium agropyri]	-	-	-	-	-	-	-
NGR-1A0668	2730.11	8725	--	glucose-repressible protein Grg1 [Rhodotorula toruloides NP11]	-	-	-	-	-	-	-
NGR-1A0669	58.67	756	fcf2	SPOSA6832_02790 [Sporidiobolus salmonicolor]	-	-	-	-	-	-	-
NGR-1A0670	58.64	1600	--	SPOSA6832_02798, partial [Sporidiobolus salmonicolor]	-	-	-	-	-	-	-
NGR-1A0671	5.67	38	--	RHTO0S01e16160g1_1 [Rhodotorula toruloides]	-	-	-	-	-	-	-
NGR-1A0672	10.95	303	URE1	urease [Rhodotorula sp. JG-1b]	Metabolism;Metabolism;Metabolism;Metabolism	Global and overview maps;Nucleotide metabolism;Amino acid metabolism;Xenobiotics biodegradation and metabolism	ko01100//Metabolic pathways;ko00230//Purine metabolism;ko00220//Arginine biosynthesis;ko00791//Atrazine degradation	K01427;K01427;K01427;K01427	-	GO:0016810//hydrolase activity, acting on carbon-nitrogen (but not peptide) bonds;GO:0046872//metal ion binding	-
NGR-1A0673	32.57	732	--	RHTO0S22e02322g1_1 [Rhodotorula toruloides]	-	-	-	-	-	-	-
NGR-1A0674	116.56	2143	SPAPB1A10.07c	SPOSA6832_04598 [Sporidiobolus salmonicolor]	-	-	-	-	-	-	-
NGR-1A0675	76.67	1104	arc2	SPOSA6832_04600, partial [Sporidiobolus salmonicolor]	Cellular Processes	Transport and catabolism	ko04144//Endocytosis	K05758	-	-	-
NGR-1A0676	10.53	118	--	RHTO0S10e01002g1_1 [Rhodotorula toruloides]	-	-	-	-	-	-	-
NGR-1A0677	28.6	691	--	small RNA 2-O-methyltransferase [Rhodotorula toruloides NP11]	-	-	-	-	-	-	-
NGR-1A0678	33.5	411	--	SPOSA6832_02770, partial [Sporidiobolus salmonicolor]	-	-	-	-	-	-	-
NGR-1A0679	176.7	1688	fadJ	enoyl-CoA hydratase/isomerase family protein [Rhodotorula toruloides NP11]	-	-	-	-	-	-	-
NGR-1A0680	34.59	359	--	periplasmic binding protein-like II [Rhodotorula sp. JG-1b]	-	-	-	-	-	-	-
NGR-1A0681	22.17	467	trm1	tRNA (guanine-N2-)-methyltransferase [Rhodotorula toruloides NP11]	-	-	-	-	-	-	-
NGR-1A0682	2.34	43	--	-	-	-	-	-	-	-	-
NGR-1A0683	40.24	242	--	SPOSA6832_02771 [Sporidiobolus salmonicolor]	-	-	-	-	-	-	-
NGR-1A0684	42.54	747	sce3	RNA-binding domain-containing protein [Rhodotorula sp. JG-1b]	Genetic Information Processing	Translation	ko03013//RNA transport	K03258	-	GO:0005488//binding	-
NGR-1A0685	36.75	591	Gorasp2	golgi reassembly stacking protein 2 [Rhodotorula toruloides NP11]	-	-	-	-	-	-	-
NGR-1A0686	13.57	97	Pop5	ribonuclease P/MRP protein subunit POP5 [Rhodotorula toruloides NP11]	Genetic Information Processing;Genetic Information Processing	Translation;Translation	ko03013//RNA transport;ko03008//Ribosome biogenesis in eukaryotes	K03537;K03537	-	-	-
NGR-1A0687	82.71	270	--	SPOSA6832_02829 [Sporidiobolus salmonicolor]	-	-	-	-	-	-	-
NGR-1A0688	127.93	5183	nak1	protein-serine/threonine kinase [Rhodotorula toruloides NP11]	-	-	-	-	GO:0044444//cytoplasmic part;GO:0044732//mitotic spindle pole body	GO:0004672//protein kinase activity;GO:0036094//small molecule binding;GO:0097159//organic cyclic compound binding;GO:1901363//heterocyclic compound binding	GO:0030036//actin cytoskeleton organization;GO:0034613//cellular protein localization;GO:0044237//cellular metabolic process;GO:0061246//establishment or maintenance of bipolar cell polarity regulating cell shape
NGR-1A0689	65.58	1289	--	SPOSA6832_02745, partial [Sporidiobolus salmonicolor]	-	-	-	-	-	-	-
NGR-1A0690	1.06	30	--	telomere-binding alpha subunit central domain protein [Rhodotorula toruloides NP11]	-	-	-	-	-	-	-
NGR-1A0691	11.97	123	saraf	DUF1183-domain-containing protein [Rhodotorula sp. JG-1b]	-	-	-	-	-	-	-
NGR-1A0692	28.46	1697	Mon2	SPOSA6832_02744, partial [Sporidiobolus salmonicolor]	-	-	-	-	GO:0044444//cytoplasmic part	-	GO:0006810//transport
NGR-1A0693	17.1	1323	DUS3	SPOSA6832_02731, partial [Sporidiobolus salmonicolor]	-	-	-	-	-	-	-
NGR-1A0694	42.22	795	GRE2	NAD(P)-binding protein [Rhodotorula sp. JG-1b]	-	-	-	-	-	-	-
NGR-1A0695	36.12	849	lcf1	long-chain acyl-CoA synthetase [Rhodotorula toruloides NP11]	Metabolism;Cellular Processes;Metabolism;Metabolism;Metabolism	Global and overview maps;Transport and catabolism;Global and overview maps;Lipid metabolism;Lipid metabolism	ko01100//Metabolic pathways;ko04146//Peroxisome;ko01212//Fatty acid metabolism;ko00071//Fatty acid degradation;ko00061//Fatty acid biosynthesis	K01897;K01897;K01897;K01897;K01897	-	-	-
NGR-1A0696	15.98	241	--	DNA damage response protein [Rhodotorula toruloides NP11]	-	-	-	-	-	-	-
NGR-1A0697	90.07	3844	rnr-2	SPOSA6832_02828 [Sporidiobolus salmonicolor]	Metabolism;Metabolism;Metabolism;Metabolism	Global and overview maps;Nucleotide metabolism;Nucleotide metabolism;Metabolism of other amino acids	ko01100//Metabolic pathways;ko00230//Purine metabolism;ko00240//Pyrimidine metabolism;ko00480//Glutathione metabolism	K10808;K10808;K10808;K10808	GO:0044444//cytoplasmic part	GO:0004748//ribonucleoside-diphosphate reductase activity, thioredoxin disulfide as acceptor	GO:0009193//pyrimidine ribonucleoside diphosphate metabolic process;GO:0009197//pyrimidine deoxyribonucleoside diphosphate biosynthetic process
NGR-1A0698	0	0	--	-	-	-	-	-	-	-	-
NGR-1A0699	50.67	1992	SPAC3H5.08c	WD repeat protein 44 [Rhodotorula toruloides NP11]	-	-	-	-	-	-	-
NGR-1A0700	159.78	593	At2g47690	respiratory chain complex I component [Rhodotorula toruloides NP11]	Metabolism;Metabolism	Global and overview maps;Energy metabolism	ko01100//Metabolic pathways;ko00190//Oxidative phosphorylation	K03938;K03938	-	-	-
NGR-1A0701	136.36	820	--	RHTO0S20e01640g1_1 [Rhodotorula toruloides]	-	-	-	-	-	-	-
NGR-1A0702	23.92	905	pcp1	anucleate primary sterigmata protein b [Rhodotorula toruloides NP11]	-	-	-	-	-	-	-
NGR-1A0703	3.38	47	--	RHTO0S20e00144g1_1 [Rhodotorula toruloides]	-	-	-	-	-	-	-
NGR-1A0704	5.01	53	Ralbp1	Rho GTPase-activating protein [Rhodotorula toruloides NP11]	-	-	-	-	-	-	-
NGR-1A0705	91.22	1536	PCL1	SPOSA6832_02700, partial [Sporidiobolus salmonicolor]	-	-	-	-	-	-	-
NGR-1A0706	9.5	126	NFYC2	nuclear transcription factor Y, gamma [Rhodotorula toruloides NP11]	-	-	-	-	-	-	-
NGR-1A0707	0.61	6	--	SPOSA6832_02719, partial [Sporidiobolus salmonicolor]	-	-	-	-	-	-	-
NGR-1A0708	59.79	2104	--	SPOSA6832_02699, partial [Sporidiobolus salmonicolor]	-	-	-	-	-	-	-
NGR-1A0709	12.96	49	POLR3K	DNA-directed RNA polymerase III subunit RPC10 [Rhodotorula toruloides NP11]	Metabolism;Metabolism;Metabolism;Genetic Information Processing	Global and overview maps;Nucleotide metabolism;Nucleotide metabolism;Transcription	ko01100//Metabolic pathways;ko00230//Purine metabolism;ko00240//Pyrimidine metabolism;ko03020//RNA polymerase	K03019;K03019;K03019;K03019	-	GO:0046872//metal ion binding	-
NGR-1A0710	7.36	190	--	-	-	-	-	-	-	-	-
NGR-1A0711	4.5	84	--	SPOSA6832_02714 [Sporidiobolus salmonicolor]	-	-	-	-	-	-	-
NGR-1A0712	0	0	--	-	-	-	-	-	-	-	-
NGR-1A0713	20.55	423	AN10929	SPOSA6832_00529 [Sporidiobolus salmonicolor]	-	-	-	-	-	-	-
NGR-1A0714	96	1986	pdt1	SPOSA6832_00544, partial [Sporidiobolus salmonicolor]	-	-	-	-	-	-	-
NGR-1A0715	0.17	4	Tis11	SPOSA6832_00559 [Sporidiobolus salmonicolor]	-	-	-	-	-	-	-
NGR-1A0716	0.64	3	--	expansin family protein [Rhodotorula toruloides NP11]	-	-	-	-	-	-	-
NGR-1A0717	30.19	2100	CHS8	chitin synthase, glycosyltransferase family 2 protein [Rhodotorula toruloides NP11]	Metabolism	Carbohydrate metabolism	ko00520//Amino sugar and nucleotide sugar metabolism	K00698	-	-	-
NGR-1A0718	6.27	94	SVP26	protein of transmembrane adaptor Erv26 family [Rhodotorula toruloides NP11]	-	-	-	-	GO:0012505//endomembrane system;GO:0031090//organelle membrane;GO:0043231//intracellular membrane-bounded organelle;GO:0044444//cytoplasmic part;GO:0044446//intracellular organelle part	-	GO:0009987//cellular process;GO:0044699//single-organism process
NGR-1A0719	36.29	954	SPBC16E9.10c	SPOSA6832_00662, partial [Sporidiobolus salmonicolor]	Genetic Information Processing	Translation	ko03008//Ribosome biogenesis in eukaryotes	K14571	-	-	-
NGR-1A0720	37.12	125	--	SPOSA6832_00576, partial [Sporidiobolus salmonicolor]	-	-	-	-	-	-	-
NGR-1A0721	188.78	1012	--	RHTO0S02e08438g1_1 [Rhodotorula toruloides]	Metabolism;Metabolism	Global and overview maps;Energy metabolism	ko01100//Metabolic pathways;ko00190//Oxidative phosphorylation	K03952;K03952	-	-	-
NGR-1A0722	101.28	1152	CNOT7	SPOSA6832_00578 [Sporidiobolus salmonicolor]	Genetic Information Processing	Folding, sorting and degradation	ko03018//RNA degradation	K12581	-	-	-
NGR-1A0723	102.03	5119	wis4	SPOSA6832_00589 [Sporidiobolus salmonicolor]	Environmental Information Processing	Signal transduction	ko04011//MAPK signaling pathway - yeast	K11230	-	-	-
NGR-1A0724	34.75	818	SPAC637.09	SPOSA6832_00586, partial [Sporidiobolus salmonicolor]	Genetic Information Processing	Translation	ko03008//Ribosome biogenesis in eukaryotes	K14570	-	-	GO:0043628//ncRNA 3'-end processing
NGR-1A0725	302.13	12137	ria1	P-loop containing nucleoside triphosphate hydrolase protein [Rhodotorula sp. JG-1b]	Genetic Information Processing	Translation	ko03008//Ribosome biogenesis in eukaryotes	K14536	-	-	-
NGR-1A0726	83.2	832	frr	SPOSA6832_00585 [Sporidiobolus salmonicolor]	-	-	-	-	-	-	-
NGR-1A0727	64.26	329	--	RHTO0S02e08482g1_1 [Rhodotorula toruloides]	-	-	-	-	-	-	-
NGR-1A0728	63.8	1789	--	SPOSA6832_00587 [Sporidiobolus salmonicolor]	-	-	-	-	-	-	-
NGR-1A0729	98.09	1055	sec14	SPOSA6832_00547, partial [Sporidiobolus salmonicolor]	-	-	-	-	GO:0060187//cell pole	-	GO:0048193//Golgi vesicle transport
NGR-1A0730	11.45	153	--	SPOSA6832_00550 [Sporidiobolus salmonicolor]	-	-	-	-	-	-	-
NGR-1A0731	3.82	125	ctf18	SPOSA6832_00556, partial [Sporidiobolus salmonicolor]	-	-	-	-	GO:0043229//intracellular organelle	-	GO:0006996//organelle organization;GO:0044763//single-organism cellular process
NGR-1A0732	0.42	3	--	-	-	-	-	-	-	-	-
NGR-1A0733	0	0	UMAG_11400	SPOSA6832_00669, partial [Sporidiobolus salmonicolor]	Metabolism;Metabolism	Global and overview maps;Metabolism of cofactors and vitamins	ko01100//Metabolic pathways;ko00730//Thiamine metabolism	K03146;K03146	GO:0044444//cytoplasmic part	GO:0043169//cation binding	GO:0006772//thiamine metabolic process;GO:0018131//oxazole or thiazole biosynthetic process;GO:0050896//response to stimulus
NGR-1A0734	16.47	535	--	-	-	-	-	-	-	-	-
NGR-1A0735	10.62	54	--	-	-	-	-	-	-	-	-
NGR-1A0736	17.91	224	CCC1	SPOSA6832_00667, partial [Sporidiobolus salmonicolor]	-	-	-	-	-	-	-
NGR-1A0737	22.03	523	nst-1	SPOSA6832_00668 [Sporidiobolus salmonicolor]	Genetic Information Processing	Translation	ko03008//Ribosome biogenesis in eukaryotes	K14538	GO:0044424//intracellular part	-	-
NGR-1A0738	247.53	5529	och1	glycosyltransferase family 32 protein [Rhodotorula graminis WP1]	Metabolism;Metabolism	Global and overview maps;Glycan biosynthesis and metabolism	ko01100//Metabolic pathways;ko00513//Various types of N-glycan biosynthesis	K05528;K05528	-	-	-
NGR-1A0739	132.01	1869	hxpA	RHTO0S02e11540g1_1 [Rhodotorula toruloides]	-	-	-	-	-	-	-
NGR-1A0740	11.86	218	UMAG_11400	SPOSA6832_00669, partial [Sporidiobolus salmonicolor]	Metabolism;Metabolism	Global and overview maps;Metabolism of cofactors and vitamins	ko01100//Metabolic pathways;ko00730//Thiamine metabolism	K03146;K03146	GO:0044444//cytoplasmic part	GO:0043169//cation binding	GO:0006772//thiamine metabolic process;GO:0018131//oxazole or thiazole biosynthetic process;GO:0050896//response to stimulus
NGR-1A0741	3.03	99	cnd3	SPOSA6832_00657, partial [Sporidiobolus salmonicolor]	Cellular Processes	Cell growth and death	ko04111//Cell cycle - yeast	K06678	-	-	-
NGR-1A0742	0	0	--	expansin family protein [Rhodotorula toruloides NP11]	-	-	-	-	-	-	-
NGR-1A0743	134.1	1023	--	RHTO0S02e08702g1_1 [Rhodotorula toruloides]	-	-	-	-	-	-	-
NGR-1A0744	202.03	4825	FMO3	dimethylaniline monooxygenase (N-oxide forming) [Rhodotorula toruloides NP11]	-	-	-	-	-	-	-
NGR-1A0745	136.84	3475	TFG1	SPOSA6832_00531 [Sporidiobolus salmonicolor]	Genetic Information Processing	Transcription	ko03022//Basal transcription factors	K03138	-	-	GO:0044237//cellular metabolic process
NGR-1A0746	61.79	1032	PAO3	SPOSA6832_00538 [Sporidiobolus salmonicolor]	-	-	-	-	-	-	-
NGR-1A0747	399.34	3170	RCF2	SPOSA6832_00834 [Sporidiobolus salmonicolor]	-	-	-	-	GO:0016020//membrane	-	-
NGR-1A0748	21.4	189	MJ1656	SPOSA6832_00832, partial [Sporidiobolus salmonicolor]	-	-	-	-	-	-	-
NGR-1A0749	114.71	3465	--	Rint-1 family protein [Rhodotorula toruloides NP11]	-	-	-	-	-	-	-
NGR-1A0750	34.54	1010	utp15	SPOSA6832_00812, partial [Sporidiobolus salmonicolor]	Genetic Information Processing	Translation	ko03008//Ribosome biogenesis in eukaryotes	K14549	-	-	-
NGR-1A0751	2141.87	16119	rpl101	60S ribosomal protein I1-a [Rhodotorula graminis WP1]	Genetic Information Processing	Translation	ko03010//Ribosome	K02865	GO:0044391//ribosomal subunit	GO:0005198//structural molecule activity	GO:0010467//gene expression
NGR-1A0752	94.89	688	did2	SPOSA6832_00839, partial [Sporidiobolus salmonicolor]	Cellular Processes	Transport and catabolism	ko04144//Endocytosis	K12197	-	-	-
NGR-1A0753	88.73	1741	--	Mediator complex, subunit Med17 [Rhodotorula toruloides NP11]	-	-	-	-	-	-	-
NGR-1A0754	228.58	7203	CKI1	SPOSA6832_00827, partial [Sporidiobolus salmonicolor]	Metabolism;Metabolism	Global and overview maps;Lipid metabolism	ko01100//Metabolic pathways;ko00564//Glycerophospholipid metabolism	K00866;K00866	-	-	-
NGR-1A0755	383.36	3188	nuo21.3c	potential mitochondrial Complex I, NUIM_23kd subunit [Pseudozyma hubeiensis SY62]	Metabolism;Metabolism	Global and overview maps;Energy metabolism	ko01100//Metabolic pathways;ko00190//Oxidative phosphorylation	K03941;K03941	-	GO:0016491//oxidoreductase activity;GO:0051536//iron-sulfur cluster binding	GO:0044710//single-organism metabolic process
NGR-1A0756	54.96	678	rhp14	DNA repair protein [Rhodotorula sp. JG-1b]	Genetic Information Processing	Replication and repair	ko03420//Nucleotide excision repair	K10847	-	-	GO:0006281//DNA repair
NGR-1A0757	21.91	64	PFDN2	prefoldin subunit 2 [Rhodotorula toruloides NP11]	-	-	-	-	-	-	-
NGR-1A0758	49.35	658	tma-22	SPOSA6832_00858 [Sporidiobolus salmonicolor]	-	-	-	-	GO:0030529//intracellular ribonucleoprotein complex	-	-
NGR-1A0759	7.33	218	DBP2	ATP-dependent rna helicase dbp2 [Rhodotorula toruloides NP11]	Genetic Information Processing	Transcription	ko03040//Spliceosome	K12823	GO:0005737//cytoplasm;GO:0043231//intracellular membrane-bounded organelle	GO:0004386//helicase activity;GO:0042623//ATPase activity, coupled;GO:0097159//organic cyclic compound binding;GO:1901363//heterocyclic compound binding	GO:0016070//RNA metabolic process;GO:0022613//ribonucleoprotein complex biogenesis
NGR-1A0760	21.7	989	ECM16	SPOSA6832_00835 [Sporidiobolus salmonicolor]	-	-	-	-	-	-	-
NGR-1A0761	2.68	72	bglG	beta-glucosidase, glycoside hydrolase family 3 protein [Rhodotorula toruloides NP11]	Metabolism;Metabolism;Metabolism;Metabolism	Global and overview maps;Global and overview maps;Carbohydrate metabolism;Metabolism of other amino acids	ko01100//Metabolic pathways;ko01110//Biosynthesis of secondary metabolites;ko00500//Starch and sucrose metabolism;ko00460//Cyanoamino acid metabolism	K05349;K05349;K05349;K05349	-	-	-
NGR-1A0762	0.7	10	galP	MFS sugar transporter [Rhodotorula toruloides NP11]	-	-	-	-	-	-	-
NGR-1A0763	46.24	1886	--	NADPH:quinone reductase Zn-dependent oxidoreductase [Rhodotorula toruloides NP11]	-	-	-	-	-	-	-
NGR-1A0764	86.67	1099	DAO1	D-amino acid oxidase [Sporobolomyces roseus]	-	-	-	-	-	-	-
NGR-1A0765	121.97	3265	TIM50	SPOSA6832_00823, partial [Sporidiobolus salmonicolor]	-	-	-	-	-	-	-
NGR-1A0766	0	0	--	Gtt2p [Saccharomyces cerevisiae YJM1248]	-	-	-	-	-	GO:0016740//transferase activity	-
NGR-1A0767	227.07	3839	--	-	-	-	-	-	-	-	-
NGR-1A0768	120.85	1358	Tfam	High mobility group, HMG1/HMG2 domain containing protein [Rhodotorula toruloides NP11]	-	-	-	-	-	-	-
NGR-1A0769	67.04	834	ADH6	zinc-binding alcohol [Rhodotorula toruloides NP11]	-	-	-	-	-	-	-
NGR-1A0770	100.59	1393	PDB1	pyruvate dehydrogenase E1 component subunit beta [Rhodotorula toruloides NP11]	Metabolism;Metabolism;Metabolism;Metabolism;Metabolism;Metabolism;Metabolism	Global and overview maps;Global and overview maps;Global and overview maps;Global and overview maps;Carbohydrate metabolism;Carbohydrate metabolism;Carbohydrate metabolism	ko01100//Metabolic pathways;ko01110//Biosynthesis of secondary metabolites;ko01130//Biosynthesis of antibiotics;ko01200//Carbon metabolism;ko00620//Pyruvate metabolism;ko00010//Glycolysis / Gluconeogenesis;ko00020//Citrate cycle (TCA cycle)	K00162;K00162;K00162;K00162;K00162;K00162;K00162	-	GO:0004738//pyruvate dehydrogenase activity	GO:0006085//acetyl-CoA biosynthetic process;GO:0044710//single-organism metabolic process
NGR-1A0771	9.37	163	hsk1	SPOSA6832_00815 [Sporidiobolus salmonicolor]	Cellular Processes;Cellular Processes	Cell growth and death;Cell growth and death	ko04111//Cell cycle - yeast;ko04113//Meiosis - yeast	K02214;K02214	GO:0043229//intracellular organelle	GO:0004672//protein kinase activity;GO:0005488//binding	GO:0006259//DNA metabolic process;GO:0006468//protein phosphorylation;GO:0033043//regulation of organelle organization;GO:0034645//cellular macromolecule biosynthetic process;GO:0044763//single-organism cellular process;GO:0048523//negative regulation of cellular process
NGR-1A0772	7.99	486	--	SPOSA6832_00814 [Sporidiobolus salmonicolor]	-	-	-	-	-	-	-
NGR-1A0773	237.05	1784	spi1	GTP-binding nuclear protein [Rhodotorula sp. JG-1b]	Genetic Information Processing;Genetic Information Processing	Translation;Translation	ko03013//RNA transport;ko03008//Ribosome biogenesis in eukaryotes	K07936;K07936	GO:0043231//intracellular membrane-bounded organelle;GO:0044444//cytoplasmic part	GO:0017111//nucleoside-triphosphatase activity;GO:0032550//purine ribonucleoside binding	GO:0010389//regulation of G2/M transition of mitotic cell cycle;GO:0015031//protein transport;GO:0016482//cytoplasmic transport;GO:0035556//intracellular signal transduction
NGR-1A0774	48.57	2213	bglG	beta-glucosidase, glycoside hydrolase family 3 protein [Rhodotorula toruloides NP11]	Metabolism;Metabolism;Metabolism;Metabolism	Global and overview maps;Global and overview maps;Carbohydrate metabolism;Metabolism of other amino acids	ko01100//Metabolic pathways;ko01110//Biosynthesis of secondary metabolites;ko00500//Starch and sucrose metabolism;ko00460//Cyanoamino acid metabolism	K05349;K05349;K05349;K05349	-	-	-
NGR-1A0775	344.89	3117	artA	SPOSA6832_00813 [Sporidiobolus salmonicolor]	Environmental Information Processing	Signal transduction	ko04011//MAPK signaling pathway - yeast	K06630	-	-	-
NGR-1A0776	66.3	303	--	RHTO0S02e06458g1_1 [Rhodotorula toruloides]	-	-	-	-	-	-	-
NGR-1A0777	25	470	--	peroxisomal membrane protein 4 [Rhodotorula toruloides NP11]	-	-	-	-	-	-	-
NGR-1A0778	39.01	732	PCYOX1	SPOSA6832_00818 [Sporidiobolus salmonicolor]	Metabolism;Metabolism	Global and overview maps;Metabolism of terpenoids and polyketides	ko01130//Biosynthesis of antibiotics;ko00900//Terpenoid backbone biosynthesis	K05906;K05906	-	-	-
NGR-1A0779	33.3	301	STYX	serine/threonine/tyrosine-interacting protein [Rhodotorula toruloides NP11]	-	-	-	-	-	-	-
NGR-1A0780	22.84	299	Cbwd1	COBW domain containing protein 2 [Rhodotorula toruloides NP11]	-	-	-	-	-	-	-
NGR-1A0781	10.45	181	Zufsp	zinc finger with UFM1-specific peptidase domain protein [Rhodotorula toruloides NP11]	-	-	-	-	-	-	-
NGR-1A0782	4.77	40	--	RHTO0S02e14510g1_1 [Rhodotorula toruloides]	-	-	-	-	-	-	-
NGR-1A0783	27.52	244	Exosc8	exosome complex component RRP43 [Rhodotorula toruloides NP11]	Genetic Information Processing	Folding, sorting and degradation	ko03018//RNA degradation	K12586	-	-	-
NGR-1A0784	177.84	1320	Rab2a	SPOSA6832_04277 [Sporidiobolus salmonicolor]	-	-	-	-	-	-	-
NGR-1A0785	36.19	679	HID1	RHTO0S02e14334g1_1 [Rhodotorula toruloides]	-	-	-	-	-	-	-
NGR-1A0786	49.96	2972	PMT2	SPOSA6832_04276 [Sporidiobolus salmonicolor]	Metabolism;Metabolism;Metabolism	Global and overview maps;Glycan biosynthesis and metabolism;Glycan biosynthesis and metabolism	ko01100//Metabolic pathways;ko00514//Other types of O-glycan biosynthesis;ko00515//Mannose type O-glycan biosyntheis	K00728;K00728;K00728	GO:0031090//organelle membrane;GO:0031501//mannosyltransferase complex;GO:0043231//intracellular membrane-bounded organelle	GO:0003824//catalytic activity	GO:0006486//protein glycosylation
NGR-1A0787	267.1	1542	CNBM1320	translationally-controlled tumor protein [Laccaria bicolor S238N-H82]	-	-	-	-	-	-	-
NGR-1A0788	5.98	23	--	-	-	-	-	-	-	-	-
NGR-1A0789	0	0	--	acid protease, partial [Rhodotorula sp. JG-1b]	-	-	-	-	-	-	-
NGR-1A0790	106.63	5753	ATG26	sterol 3-beta-glucosyltransferase, glycosyltransferase family 1 protein [Rhodotorula toruloides NP11]	-	-	-	-	-	-	-
NGR-1A0791	31.59	583	--	SPOSA6832_00663, partial [Sporidiobolus salmonicolor]	-	-	-	-	-	-	-
NGR-1A0792	71.97	1113	--	aldose 1-epimerase [Rhodotorula toruloides NP11]	Metabolism;Metabolism;Metabolism;Metabolism;Metabolism	Global and overview maps;Global and overview maps;Global and overview maps;Carbohydrate metabolism;Carbohydrate metabolism	ko01100//Metabolic pathways;ko01110//Biosynthesis of secondary metabolites;ko01130//Biosynthesis of antibiotics;ko00010//Glycolysis / Gluconeogenesis;ko00052//Galactose metabolism	K01785;K01785;K01785;K01785;K01785	-	-	-
NGR-1A0793	11.54	48	--	class I glutamine amidotransferase-like protein [Rhodotorula sp. JG-1b]	-	-	-	-	-	-	-
NGR-1A0794	15.08	186	--	expansin family protein [Rhodotorula toruloides NP11]	-	-	-	-	-	-	-
NGR-1A0795	445.92	7861	POT1	SPOSA6832_05119, partial [Sporidiobolus salmonicolor]	Metabolism;Metabolism;Metabolism;Cellular Processes;Metabolism;Metabolism;Metabolism;Metabolism;Metabolism	Global and overview maps;Global and overview maps;Global and overview maps;Transport and catabolism;Amino acid metabolism;Global and overview maps;Lipid metabolism;Lipid metabolism;Lipid metabolism	ko01100//Metabolic pathways;ko01110//Biosynthesis of secondary metabolites;ko01130//Biosynthesis of antibiotics;ko04146//Peroxisome;ko00280//Valine, leucine and isoleucine degradation;ko01212//Fatty acid metabolism;ko00071//Fatty acid degradation;ko01040//Biosynthesis of unsaturated fatty acids;ko00592//alpha-Linolenic acid metabolism	K07513;K07513;K07513;K07513;K07513;K07513;K07513;K07513;K07513	-	-	-
NGR-1A0796	58.15	1215	CHS5	SPOSA6832_00816 [Sporidiobolus salmonicolor]	-	-	-	-	-	-	-
NGR-1A0797	66.85	1360	clr6	histone deacetylase 1/2 [Rhodotorula toruloides NP11]	Organismal Systems	Aging	ko04213//Longevity regulating pathway - multiple species	K06067	GO:0043231//intracellular membrane-bounded organelle	GO:0017136//NAD-dependent histone deacetylase activity	GO:0010468//regulation of gene expression;GO:0016575//histone deacetylation;GO:0034645//cellular macromolecule biosynthetic process
NGR-1A0798	40.3	421	Bud23	williams-Beuren syndrome critical region protein 22 [Rhodotorula toruloides NP11]	-	-	-	-	GO:0044424//intracellular part	-	GO:0008152//metabolic process;GO:0009987//cellular process
NGR-1A0799	61.93	1113	--	dna-directed rna polymerase i subunit rpa43 [Rhodotorula toruloides NP11]	-	-	-	-	-	-	-
NGR-1A0800	0	0	pr1	acid protease, partial [Rhodotorula sp. JG-1b]	-	-	-	-	-	-	-
NGR-1A0801	1.01	4	--	-	-	-	-	-	-	-	-
NGR-1A0802	6.4	1029	DYNC1H1	SPOSA6832_00665 [Sporidiobolus salmonicolor]	Cellular Processes	Transport and catabolism	ko04145//Phagosome	K10413	GO:0005816//spindle pole body;GO:0005874//microtubule;GO:0005938//cell cortex;GO:0030286//dynein complex	GO:0003774//motor activity;GO:0032550//purine ribonucleoside binding	GO:0007097//nuclear migration;GO:0040001//establishment of mitotic spindle localization
NGR-1A0803	33.21	2092	cta4	Ca2+-transporting ATPase [Microbotryum lychnidis-dioicae p1A1 Lamole]	-	-	-	-	-	-	-
NGR-1A0804	10.89	122	nero	ARM repeat-containing protein [Rhodotorula sp. JG-1b]	-	-	-	-	-	-	-
NGR-1A0805	16.77	140	MRT4	SPOSA6832_00710, partial [Sporidiobolus salmonicolor]	-	-	-	-	GO:0005634//nucleus;GO:0030529//intracellular ribonucleoprotein complex	-	GO:0022613//ribonucleoprotein complex biogenesis
NGR-1A0806	16.74	283	--	RHTO0S02e04654g1_1 [Rhodotorula toruloides]	-	-	-	-	-	-	-
NGR-1A0807	105.55	1157	PXN	peroxisomal membrane protein Pmp47 [Rhodotorula toruloides NP11]	Cellular Processes	Transport and catabolism	ko04146//Peroxisome	K13354	GO:0016020//membrane	-	-
NGR-1A0808	0.6	5	--	RHTO0S02e04588g1_1 [Rhodotorula toruloides]	-	-	-	-	-	-	-
NGR-1A0809	47.56	219	CYTB5-D	cytochrome b5 type b (outer mitochondrial membrane) [Rhodotorula toruloides NP11]	-	-	-	-	-	-	-
NGR-1A0810	11.31	243	--	RHTO0S02e03224g1_1 [Rhodotorula toruloides]	-	-	-	-	-	-	-
NGR-1A0811	9.37	105	glpQ1	SPOSA6832_00764 [Sporidiobolus salmonicolor]	Metabolism	Lipid metabolism	ko00564//Glycerophospholipid metabolism	K18694	-	GO:0008081//phosphoric diester hydrolase activity	-
NGR-1A0812	84.68	2520	vid27	SPOSA6832_00779 [Sporidiobolus salmonicolor]	-	-	-	-	-	-	-
NGR-1A0813	2.06	240	--	RHTO0S02e10374g1_1 [Rhodotorula toruloides]	-	-	-	-	-	-	-
NGR-1A0814	9.28	492	myo2	SPOSA6832_00768, partial [Sporidiobolus salmonicolor]	-	-	-	-	-	-	-
NGR-1A0815	8.82	67	flad-1	SPOSA6832_00793, partial [Sporidiobolus salmonicolor]	-	-	-	-	-	-	-
NGR-1A0816	35.55	777	ARB_02369	Carboxylesterase, type B [Trichophyton rubrum]	-	-	-	-	-	-	-
NGR-1A0817	59.72	353	rplM	SPOSA6832_00798, partial [Sporidiobolus salmonicolor]	Genetic Information Processing	Translation	ko03010//Ribosome	K02871	GO:0030529//intracellular ribonucleoprotein complex	-	GO:0010467//gene expression
NGR-1A0818	97.12	1128	PPX1	RHTO0S02e02872g2_1 [Rhodotorula toruloides]	-	-	-	-	GO:0008287//protein serine/threonine phosphatase complex;GO:0044444//cytoplasmic part	GO:0004721//phosphoprotein phosphatase activity	GO:0000077//DNA damage checkpoint;GO:0006303//double-strand break repair via nonhomologous end joining;GO:0006464//cellular protein modification process;GO:0006796//phosphate-containing compound metabolic process;GO:0009968//negative regulation of signal transduction;GO:0072411//signal transduction involved in meiotic cell cycle checkpoint
NGR-1A0819	60.78	1295	IQM6	SPOSA6832_00788 [Sporidiobolus salmonicolor]	-	-	-	-	-	-	-
NGR-1A0820	157.87	4047	sly1	Golgi transport protein Sly1 [Rhodotorula toruloides NP11]	-	-	-	-	GO:0044444//cytoplasmic part	-	GO:0044763//single-organism cellular process;GO:0048193//Golgi vesicle transport
NGR-1A0821	17.67	241	SPBC11C11.10	SPOSA6832_00805, partial [Sporidiobolus salmonicolor]	-	-	-	-	-	-	-
NGR-1A0822	209.3	1532	ykt6	SPOSA6832_00796, partial [Sporidiobolus salmonicolor]	Cellular Processes;Genetic Information Processing	Transport and catabolism;Folding, sorting and degradation	ko04138//Autophagy - yeast;ko04130//SNARE interactions in vesicular transport	K08516;K08516	GO:0016020//membrane	-	-
NGR-1A0823	112.47	2949	MDM31	mitochondrial distribution and morphology protein 31 [Rhodotorula toruloides NP11]	-	-	-	-	-	-	-
NGR-1A0824	87.36	2834	EPL1	SPOSA6832_00723, partial [Sporidiobolus salmonicolor]	-	-	-	-	-	-	GO:0044238//primary metabolic process;GO:0044260//cellular macromolecule metabolic process
NGR-1A0825	35.38	794	HAS1	SPOSA6832_00720, partial [Sporidiobolus salmonicolor]	-	-	-	-	GO:0012505//endomembrane system;GO:0030684//preribosome;GO:0043231//intracellular membrane-bounded organelle;GO:0043232//intracellular non-membrane-bounded organelle	GO:0003676//nucleic acid binding;GO:0003724//RNA helicase activity;GO:0032550//purine ribonucleoside binding;GO:0042623//ATPase activity, coupled	GO:0000470//maturation of LSU-rRNA;GO:0030490//maturation of SSU-rRNA
NGR-1A0826	18.07	1522	RAD5	RHTO0S02e02674g1_1 [Rhodotorula toruloides]	-	-	-	-	-	-	-
NGR-1A0827	43.98	792	erg5	C-22 sterol desaturase [Rhodotorula toruloides NP11]	Metabolism;Metabolism;Metabolism	Global and overview maps;Global and overview maps;Lipid metabolism	ko01100//Metabolic pathways;ko01130//Biosynthesis of antibiotics;ko00100//Steroid biosynthesis	K09831;K09831;K09831	-	GO:0005488//binding	-
NGR-1A0828	42.91	696	VPS4	AAA-domain-containing protein [Rhodotorula sp. JG-1b]	Cellular Processes	Transport and catabolism	ko04144//Endocytosis	K12196	GO:0031090//organelle membrane;GO:0043231//intracellular membrane-bounded organelle;GO:0044444//cytoplasmic part	GO:0017111//nucleoside-triphosphatase activity;GO:0032550//purine ribonucleoside binding;GO:0046983//protein dimerization activity	GO:0006066//alcohol metabolic process;GO:0006623//protein targeting to vacuole;GO:0032507//maintenance of protein location in cell;GO:0032509//endosome transport via multivesicular body sorting pathway;GO:0051259//protein oligomerization;GO:0051668//localization within membrane
NGR-1A0829	39.08	1077	Arhgap27	SPOSA6832_00716, partial [Sporidiobolus salmonicolor]	-	-	-	-	-	-	-
NGR-1A0830	209.39	5303	priA	tenascin XB [Rhodotorula toruloides NP11]	-	-	-	-	-	-	-
NGR-1A0831	529.4	3220	priA	priA protein [Rhodotorula toruloides NP11]	-	-	-	-	-	-	-
NGR-1A0832	44.02	422	BNA7	kynurenine formamidase [Rhodotorula toruloides NP11]	Metabolism;Metabolism;Metabolism	Global and overview maps;Carbohydrate metabolism;Amino acid metabolism	ko01100//Metabolic pathways;ko00630//Glyoxylate and dicarboxylate metabolism;ko00380//Tryptophan metabolism	K14263;K14263;K14263	-	-	-
NGR-1A0833	274.98	2712	tts1	protein of UPF0121 family [Rhodotorula toruloides NP11]	-	-	-	-	GO:0005783//endoplasmic reticulum	-	GO:0009987//cellular process;GO:0051641//cellular localization
NGR-1A0834	40.57	619	--	SPOSA6832_04877, partial [Sporidiobolus salmonicolor]	-	-	-	-	-	-	-
NGR-1A0835	5.46	51	SPBC19G7.04	SPOSA6832_00733 [Sporidiobolus salmonicolor]	-	-	-	-	-	-	-
NGR-1A0836	44.15	795	--	RHTO0S02e02278g1_1 [Rhodotorula toruloides]	-	-	-	-	-	-	-
NGR-1A0837	83.76	426	mrpl51	SPOSA6832_00725 [Sporidiobolus salmonicolor]	-	-	-	-	-	-	-
NGR-1A0838	78.99	2071	YSC84	SPOSA6832_00717, partial [Sporidiobolus salmonicolor]	-	-	-	-	-	-	-
NGR-1A0839	31.61	541	seh1	RHTO0S02e02410g1_1 [Rhodotorula toruloides]	Genetic Information Processing	Translation	ko03013//RNA transport	K14299	-	-	-
NGR-1A0840	40.38	272	ras-2	protein Ras-2 [Microbotryum lychnidis-dioicae p1A1 Lamole]	Cellular Processes;Cellular Processes;Organismal Systems	Cell growth and death;Transport and catabolism;Aging	ko04113//Meiosis - yeast;ko04138//Autophagy - yeast;ko04213//Longevity regulating pathway - multiple species	K07827;K07827;K07827	-	GO:0032550//purine ribonucleoside binding	GO:0035556//intracellular signal transduction
NGR-1A0841	43.4	428	prelid3a	PRELI/MSF1 domain protein [Rhodotorula toruloides NP11]	-	-	-	-	-	-	-
NGR-1A0842	63.97	499	--	SPOSA6832_04874 [Sporidiobolus salmonicolor]	-	-	-	-	-	-	-
NGR-1A0843	36.6	405	gwt1	SPOSA6832_04890 [Sporidiobolus salmonicolor]	Metabolism;Metabolism	Global and overview maps;Glycan biosynthesis and metabolism	ko01100//Metabolic pathways;ko00563//Glycosylphosphatidylinositol(GPI)-anchor biosynthesis	K05283;K05283	GO:0016020//membrane	-	-
NGR-1A0844	179.45	1739	nuo-31	NADH dehydrogenase (ubiquinone) Fe-S protein 3 [Rhodotorula toruloides NP11]	Metabolism;Metabolism	Global and overview maps;Energy metabolism	ko01100//Metabolic pathways;ko00190//Oxidative phosphorylation	K03936;K03936	-	GO:0016491//oxidoreductase activity	GO:0044710//single-organism metabolic process
NGR-1A0845	40.81	446	--	SPOSA6832_04889 [Sporidiobolus salmonicolor]	-	-	-	-	-	-	-
NGR-1A0846	34	1665	IDH1	mitochondrial NAD+-specific isocitrate dehydrogenase subunit 1 [Rhodotorula sp. JG-1b]	Metabolism;Metabolism;Metabolism;Metabolism;Metabolism;Metabolism;Metabolism	Global and overview maps;Global and overview maps;Global and overview maps;Global and overview maps;Global and overview maps;Global and overview maps;Carbohydrate metabolism	ko01100//Metabolic pathways;ko01110//Biosynthesis of secondary metabolites;ko01130//Biosynthesis of antibiotics;ko01230//Biosynthesis of amino acids;ko01200//Carbon metabolism;ko01210//2-Oxocarboxylic acid metabolism;ko00020//Citrate cycle (TCA cycle)	K00030;K00030;K00030;K00030;K00030;K00030;K00030	GO:0009295//nucleoid;GO:0030062//mitochondrial tricarboxylic acid cycle enzyme complex	GO:0000166//nucleotide binding;GO:0004448//isocitrate dehydrogenase activity	GO:0006101//citrate metabolic process;GO:0006536//glutamate metabolic process
NGR-1A0847	167.83	2157	idh2	SPOSA6832_04870, partial [Sporidiobolus salmonicolor]	Metabolism;Metabolism;Metabolism;Metabolism;Metabolism;Metabolism;Metabolism	Global and overview maps;Global and overview maps;Global and overview maps;Global and overview maps;Global and overview maps;Global and overview maps;Carbohydrate metabolism	ko01100//Metabolic pathways;ko01110//Biosynthesis of secondary metabolites;ko01130//Biosynthesis of antibiotics;ko01230//Biosynthesis of amino acids;ko01200//Carbon metabolism;ko01210//2-Oxocarboxylic acid metabolism;ko00020//Citrate cycle (TCA cycle)	K00030;K00030;K00030;K00030;K00030;K00030;K00030	GO:0030062//mitochondrial tricarboxylic acid cycle enzyme complex	GO:0000166//nucleotide binding;GO:0004448//isocitrate dehydrogenase activity;GO:0043169//cation binding	GO:0006101//citrate metabolic process;GO:0006536//glutamate metabolic process
NGR-1A0848	6953.44	36081	RPS12	SPOSA6832_04881, partial [Sporidiobolus salmonicolor]	Genetic Information Processing	Translation	ko03010//Ribosome	K02951	GO:0030529//intracellular ribonucleoprotein complex	-	GO:0010467//gene expression
NGR-1A0849	81.49	2596	Copb2	COPI vesicle coat beta' subunit [Rhodotorula toruloides NP11]	-	-	-	-	GO:0030120//vesicle coat	GO:0032182//ubiquitin-like protein binding	GO:0015031//protein transport;GO:0016482//cytoplasmic transport;GO:0032509//endosome transport via multivesicular body sorting pathway;GO:0048193//Golgi vesicle transport
NGR-1A0850	25.24	451	rsc1	SPOSA6832_04885 [Sporidiobolus salmonicolor]	-	-	-	-	-	-	-
NGR-1A0851	0	0	pncA	Isochorismatase hydrolase [Rhodotorula sp. JG-1b]	-	-	-	-	-	-	-
NGR-1A0852	59.91	735	Bin1	histone deacetylase complex subunit SAP18 [Rhodotorula toruloides NP11]	-	-	-	-	-	-	-
NGR-1A0853	126.37	3435	sec18	SPOSA6832_00752 [Sporidiobolus salmonicolor]	Cellular Processes	Transport and catabolism	ko04138//Autophagy - yeast	K06027	-	GO:0036094//small molecule binding;GO:0097159//organic cyclic compound binding;GO:1901363//heterocyclic compound binding	GO:0044801//single-organism membrane fusion;GO:0048193//Golgi vesicle transport;GO:0048284//organelle fusion;GO:1902589//single-organism organelle organization
NGR-1A0854	60.88	454	YPL162C	DUF3661 family vacuolar membrane protein [Rhodotorula toruloides NP11]	-	-	-	-	-	-	-
NGR-1A0855	15.16	187	--	RHTO0S12e04676g1_1 [Rhodotorula toruloides]	-	-	-	-	-	-	-
NGR-1A0856	45.69	493	UMAG_00175	SPOSA6832_00747, partial [Sporidiobolus salmonicolor]	Genetic Information Processing	Translation	ko03013//RNA transport	K03249	GO:0005852//eukaryotic translation initiation factor 3 complex	-	GO:0006413//translational initiation
NGR-1A0857	50.05	841	UMAG_01355	SPOSA6832_00755, partial [Sporidiobolus salmonicolor]	-	-	-	-	-	-	-
NGR-1A0858	101.53	1570	MAW3	delta-12 fatty acid desaturase [Rhodotorula kratochvilovae]	Metabolism;Metabolism	Global and overview maps;Lipid metabolism	ko01212//Fatty acid metabolism;ko01040//Biosynthesis of unsaturated fatty acids	K10256;K10256	-	-	-
NGR-1A0859	5.97	105	--	tetratricopeptide repeat containing protein [Rhodotorula toruloides NP11]	-	-	-	-	-	-	-
NGR-1A0860	16.69	152	mys-1	histone acetyltransferase [Rhodotorula toruloides NP11]	-	-	-	-	-	-	-
NGR-1A0861	62.15	1843	ADHFE1	SPOSA6832_00741, partial [Sporidiobolus salmonicolor]	-	-	-	-	-	GO:0043169//cation binding	GO:0044710//single-organism metabolic process
NGR-1A0862	25.59	452	--	RHTO0S02e01244g1_1 [Rhodotorula toruloides]	-	-	-	-	-	-	-
NGR-1A0863	4.74	35	--	zinc finger, MYND-type protein [Rhodotorula toruloides NP11]	-	-	-	-	-	-	-
NGR-1A0864	57.55	443	PIN3	RHTO0S02e02938g1_1 [Rhodotorula toruloides]	-	-	-	-	-	-	-
NGR-1A0865	75.04	1016	--	mitochondrial inner membrane translocase complex, subunit Tim21 [Rhodotorula toruloides NP11]	-	-	-	-	-	-	-
NGR-1A0866	38.5	475	C9orf78	RHTO0S02e00100g1_1 [Rhodotorula toruloides]	-	-	-	-	-	-	-
NGR-1A0867	3.57	38	sA	SPOSA6832_00756, partial [Sporidiobolus salmonicolor]	Metabolism;Metabolism	Global and overview maps;Energy metabolism	ko01100//Metabolic pathways;ko00920//Sulfur metabolism	K00390;K00390	-	-	GO:0008152//metabolic process
NGR-1A0868	1.74	22	--	-	-	-	-	-	-	-	-
NGR-1A0869	3.64	49	--	-	-	-	-	-	-	-	-
NGR-1A0870	1.13	33	--	-	-	-	-	-	-	-	-
NGR-1A0871	567.78	6985	--	Proteophosphoglycan ppg4 [Rhodotorula toruloides ATCC 204091]	-	-	-	-	-	-	-
NGR-1A0872	24.57	363	--	-	-	-	-	-	-	-	-
NGR-1A0873	82	541	ARC18	SPOSA6832_00722 [Sporidiobolus salmonicolor]	Cellular Processes	Transport and catabolism	ko04144//Endocytosis	K05756	GO:0044424//intracellular part	-	-
NGR-1A0874	4.14	30	--	hypothetical protein MVLG_06320 [Microbotryum lychnidis-dioicae p1A1 Lamole]	-	-	-	-	-	-	-
NGR-1A0875	25.2	717	--	RHTO0S02e01420g1_1 [Rhodotorula toruloides]	-	-	-	-	-	-	-
NGR-1A0876	22.37	103	--	cation transport protein ChaC [Rhodotorula toruloides NP11]	Metabolism;Metabolism	Global and overview maps;Metabolism of other amino acids	ko01100//Metabolic pathways;ko00480//Glutathione metabolism	K07232;K07232	-	-	-
NGR-1A0877	1.85	29	--	-	-	-	-	-	-	-	-
NGR-1A0878	104.84	526	--	secreted protein [Melampsora larici-populina 98AG31]	-	-	-	-	-	-	-
NGR-1A0879	4.4	52	UREF	urease accessory protein [Rhodotorula toruloides NP11]	-	-	-	-	-	-	-
NGR-1A0880	36.46	649	sua5	SPOSA6832_00715, partial [Sporidiobolus salmonicolor]	-	-	-	-	-	-	-
NGR-1A0881	6.21	32	--	-	-	-	-	-	-	-	-
NGR-1A0882	1.1	17	FAH12	SPOSA6832_00739, partial [Sporidiobolus salmonicolor]	Metabolism;Metabolism	Global and overview maps;Lipid metabolism	ko01212//Fatty acid metabolism;ko01040//Biosynthesis of unsaturated fatty acids	K10256;K10256	-	-	-
NGR-1A0883	4.64	26	--	-	-	-	-	-	-	-	-
NGR-1A0884	6.69	23	--	-	-	-	-	-	-	-	-
NGR-1A0885	108.55	2544	CTNNBL1	SPOSA6832_00757 [Sporidiobolus salmonicolor]	Genetic Information Processing	Transcription	ko03040//Spliceosome	K12864	-	-	-
NGR-1A0886	13.85	462	--	SPOSA6832_04872, partial [Sporidiobolus salmonicolor]	-	-	-	-	-	-	-
NGR-1A0887	68.33	2071	--	glycoside hydrolase [Rhodotorula sp. JG-1b]	-	-	-	-	-	-	-
NGR-1A0888	108.26	1555	ptc1	protein phosphatase [Puccinia graminis f. sp. tritici CRL 75-36-700-3]	Environmental Information Processing	Signal transduction	ko04011//MAPK signaling pathway - yeast	K19704	GO:0044424//intracellular part	GO:0004721//phosphoprotein phosphatase activity	GO:0006470//protein dephosphorylation
NGR-1A0889	6.94	82	UREF	Urease accessory protein UreF [Rhodotorula toruloides ATCC 204091]	-	-	-	-	-	-	-
NGR-1A0890	117.37	3138	CDC1	CDC1p [Rhodotorula toruloides NP11]	-	-	-	-	-	-	-
NGR-1A0891	15.78	96	--	RHTO0S02e00298g1_1 [Rhodotorula toruloides]	-	-	-	-	-	-	-
NGR-1A0892	76.67	1341	fyu1	RHTO0S02e00452g1_1 [Rhodotorula toruloides]	Metabolism;Metabolism;Metabolism;Metabolism;Metabolism;Metabolism	Global and overview maps;Global and overview maps;Carbohydrate metabolism;Carbohydrate metabolism;Carbohydrate metabolism;Carbohydrate metabolism	ko01100//Metabolic pathways;ko01130//Biosynthesis of antibiotics;ko00520//Amino sugar and nucleotide sugar metabolism;ko00500//Starch and sucrose metabolism;ko00052//Galactose metabolism;ko00040//Pentose and glucuronate interconversions	K00963;K00963;K00963;K00963;K00963;K00963	-	GO:0016779//nucleotidyltransferase activity	GO:0009225//nucleotide-sugar metabolic process
NGR-1A0893	60.21	1411	--	-	-	-	-	-	-	-	-
NGR-1A0894	63.68	2186	--	-	-	-	-	-	-	-	-
NGR-1A0895	18.9	126	trpt1	tRNA 2'-phosphotransferase Tpt1 [Rhodotorula toruloides NP11]	-	-	-	-	-	-	-
NGR-1A0897	26.83	472	SPAC1D4.05c	protein-ER retention-related protein [Rhodotorula toruloides NP11]	-	-	-	-	-	-	-
NGR-1A0898	62.85	1067	--	SPOSA6832_03946, partial [Sporidiobolus salmonicolor]	-	-	-	-	-	-	-
NGR-1A0899	2227.63	13779	rpl1101	RplA [Dactylellina haptotyla]	Genetic Information Processing	Translation	ko03010//Ribosome	K02868	GO:0030529//intracellular ribonucleoprotein complex	-	GO:0010467//gene expression
NGR-1A0900	74.98	639	phospho2	RHTO0S06e11848g1_1 [Rhodotorula toruloides]	Metabolism;Metabolism	Global and overview maps;Metabolism of cofactors and vitamins	ko01100//Metabolic pathways;ko00750//Vitamin B6 metabolism	K13248;K13248	-	-	-
NGR-1A0901	32.37	940	SPBC19F8.03c	ENTH domain containing protein [Rhodotorula toruloides NP11]	-	-	-	-	-	-	-
NGR-1A0902	53.59	871	sgf73	SCA7-domain-containing protein [Rhodotorula sp. JG-1b]	-	-	-	-	-	-	-
NGR-1A0903	47.67	249	--	SPOSA6832_04083, partial [Sporidiobolus salmonicolor]	-	-	-	-	-	-	-
NGR-1A0904	4.73	13	--	fungal protein [Rhodotorula toruloides NP11]	-	-	-	-	-	-	-
NGR-1A0905	18.41	93	--	RHTO0S06e08460g1_1 [Rhodotorula toruloides]	-	-	-	-	-	-	-
NGR-1A0906	54.91	1387	SPBC3E7.04c	guanine nucleotide exchange factor, Ric8 [Rhodotorula toruloides NP11]	-	-	-	-	-	-	-
NGR-1A0907	141.68	6227	SPBC2F12.05c	SPOSA6832_04064 [Sporidiobolus salmonicolor]	-	-	-	-	-	-	-
NGR-1A0908	575.54	4628	--	blue-light-inducible Bli-3 protein [Rhodotorula toruloides NP11]	-	-	-	-	-	-	-
NGR-1A0909	13.26	247	--	RHTO0S06e08064g1_1 [Rhodotorula toruloides]	-	-	-	-	-	-	-
NGR-1A0910	51.84	424	--	RNA-processing, Lsm domain protein [Rhodotorula toruloides NP11]	-	-	-	-	-	-	-
NGR-1A0911	17.44	172	ORT1	SPOSA6832_04078 [Sporidiobolus salmonicolor]	-	-	-	-	-	-	GO:0006810//transport;GO:0044699//single-organism process
NGR-1A0912	66.13	534	mrpl16	ribosomal protein L16, partial [Rhodotorula sp. JG-1b]	-	-	-	-	GO:0030529//intracellular ribonucleoprotein complex	-	-
NGR-1A0913	46.23	359	--	RHTO0S06e07998g1_1 [Rhodotorula toruloides]	-	-	-	-	-	-	-
NGR-1A0914	1658.59	12425	--	SPOSA6832_04072, partial [Sporidiobolus salmonicolor]	-	-	-	-	-	-	-
NGR-1A0915	30.07	341	SPCC1494.01	Clavaminate synthase-like protein [Rhodotorula sp. JG-1b]	-	-	-	-	-	-	-
NGR-1A0916	16.54	183	Dcps	scavenger mRNA decapping enzyme [Rhodotorula sp. JG-1b]	Genetic Information Processing	Folding, sorting and degradation	ko03018//RNA degradation	K12584	-	-	-
NGR-1A0917	325.89	8903	--	Frequency clock protein [Rhodotorula toruloides NP11]	-	-	-	-	-	-	-
NGR-1A0918	77.67	1500	SLU7	pre-mRNA-processing factor SLU7 [Rhodotorula toruloides NP11]	Genetic Information Processing	Transcription	ko03040//Spliceosome	K12819	-	-	-
NGR-1A0919	59.8	1755	TAF5	TFIID and SAGA subunit [Rhodotorula toruloides ATCC 204091]	Genetic Information Processing	Transcription	ko03022//Basal transcription factors	K03130	-	-	-
NGR-1A0920	21.94	937	TERT	RHTO0S06e09186g1_1 [Rhodotorula toruloides]	-	-	-	-	-	-	-
NGR-1A0921	42.63	438	YAF9	YEATS family protein [Rhodotorula toruloides ATCC 204091]	-	-	-	-	-	-	-
NGR-1A0922	54.02	414	--	SPOSA6832_03063, partial [Sporidiobolus salmonicolor]	Genetic Information Processing	Transcription	ko03040//Spliceosome	K12848	-	-	-
NGR-1A0923	100.87	1955	--	RHTO0S06e10946g1_1 [Rhodotorula toruloides]	-	-	-	-	-	-	-
NGR-1A0924	32.7	1072	KLP1	SPOSA6832_04098, partial [Sporidiobolus salmonicolor]	Cellular Processes	Transport and catabolism	ko04144//Endocytosis	K10396	GO:0005933//cellular bud;GO:0015630//microtubule cytoskeleton;GO:0030427//site of polarized growth;GO:0043234//protein complex;GO:0044430//cytoskeletal part	GO:0036094//small molecule binding;GO:0097159//organic cyclic compound binding;GO:1901363//heterocyclic compound binding	GO:0016192//vesicle-mediated transport;GO:0044763//single-organism cellular process;GO:0044765//single-organism transport;GO:0051649//establishment of localization in cell
NGR-1A0925	4.46	57	--	beta-ketoadipate enol-lactone hydrolase [Rhodotorula toruloides NP11]	-	-	-	-	-	-	-
NGR-1A0926	20.35	437	--	Mediator complex, subunit Med12 [Rhodotorula toruloides NP11]	-	-	-	-	-	-	-
NGR-1A0927	4.04	88	PGA	SPOSA6832_03055, partial [Sporidiobolus salmonicolor]	-	-	-	-	-	-	-
NGR-1A0928	35.07	1216	Tbl3	SPOSA6832_03059, partial [Sporidiobolus salmonicolor]	Genetic Information Processing	Translation	ko03008//Ribosome biogenesis in eukaryotes	K14555	-	-	-
NGR-1A0929	55.45	825	AQY2	aquaporin-like protein [Fibulorhizoctonia sp. CBS 109695]	-	-	-	-	-	-	-
NGR-1A0930	146.51	876	PRXIIB	peroxiredoxin 5, atypical 2-Cys peroxiredoxin [Rhodotorula toruloides NP11]	Genetic Information Processing	Folding, sorting and degradation	ko04122//Sulfur relay system	K14171	-	-	-
NGR-1A0931	18.99	122	--	SPOSA6832_03001, partial [Sporidiobolus salmonicolor]	-	-	-	-	-	-	-
NGR-1A0932	96.72	801	vps25	DUF852 domain-containing protein, partial [Rhodotorula sp. JG-1b]	Cellular Processes	Transport and catabolism	ko04144//Endocytosis	K12189	-	-	-
NGR-1A0933	26.8	291	BRX1	SPOSA6832_03005 [Sporidiobolus salmonicolor]	-	-	-	-	-	-	-
NGR-1A0934	23.96	1892	ppoA	SPOSA6832_03717 [Sporidiobolus salmonicolor]	-	-	-	-	-	-	-
NGR-1A0935	270.66	6799	SPBC29A3.09c	iron complex transport system ATP-binding protein [Rhodotorula toruloides NP11]	-	-	-	-	-	-	-
NGR-1A0936	9.22	109	geoA	SPOSA6832_03084, partial [Sporidiobolus salmonicolor]	-	-	-	-	-	-	-
NGR-1A0937	23.4	1497	alr2836	SPOSA6832_03074 [Sporidiobolus salmonicolor]	-	-	-	-	-	-	-
NGR-1A0938	5.07	192	ogfrl1	SPOSA6832_03714 [Sporidiobolus salmonicolor]	-	-	-	-	-	-	-
NGR-1A0939	10.13	78	--	SPOSA6832_04017 [Sporidiobolus salmonicolor]	-	-	-	-	-	-	-
NGR-1A0940	35.44	760	RH35	SPOSA6832_04031, partial [Sporidiobolus salmonicolor]	-	-	-	-	-	GO:0017111//nucleoside-triphosphatase activity;GO:0032550//purine ribonucleoside binding;GO:0046914//transition metal ion binding	-
NGR-1A0941	16.03	135	--	rna ligase cyclic nucleotide phosphodiesterase [Stemphylium lycopersici]	Metabolism;Metabolism;Metabolism;Metabolism	Global and overview maps;Global and overview maps;Carbohydrate metabolism;Carbohydrate metabolism	ko01100//Metabolic pathways;ko01110//Biosynthesis of secondary metabolites;ko00520//Amino sugar and nucleotide sugar metabolism;ko00051//Fructose and mannose metabolism	K00966;K00966;K00966;K00966	GO:0044464//cell part	GO:0016740//transferase activity	GO:0009058//biosynthetic process;GO:0009987//cellular process
NGR-1A0942	0	0	--	-	-	-	-	-	-	-	-
NGR-1A0943	49.16	674	SPBC119.15	protein of Ras GTPase family [Rhodotorula toruloides NP11]	-	-	-	-	GO:0044444//cytoplasmic part	GO:0017111//nucleoside-triphosphatase activity;GO:0032550//purine ribonucleoside binding	GO:0007062//sister chromatid cohesion;GO:0016482//cytoplasmic transport;GO:0031503//protein complex localization;GO:0034504//protein localization to nucleus;GO:0035556//intracellular signal transduction
NGR-1A0944	54.33	547	Ist1	RHTO0S03e04764g2_1 [Rhodotorula toruloides]	Cellular Processes	Transport and catabolism	ko04144//Endocytosis	K19476	-	-	-
NGR-1A0945	62.4	1428	Rbm25	SPOSA6832_03627, partial [Sporidiobolus salmonicolor]	-	-	-	-	-	-	-
NGR-1A0946	23.54	1328	MYO2A	SPOSA6832_04804, partial [Sporidiobolus salmonicolor]	-	-	-	-	-	-	-
NGR-1A0947	7.27	220	PPS1	SPOSA6832_03666, partial [Sporidiobolus salmonicolor]	-	-	-	-	-	-	-
NGR-1A0948	41.01	279	SPAC16E8.02	DUF962-domain-containing protein [Rhodotorula sp. JG-1b]	-	-	-	-	-	-	-
NGR-1A0949	51.86	736	AIM25	scramblase family protein [Rhodotorula toruloides NP11]	-	-	-	-	-	-	-
NGR-1A0950	7.5	42	--	-	-	-	-	-	-	-	-
NGR-1A0951	27.7	316	Rrs1	SPOSA6832_03219, partial [Sporidiobolus salmonicolor]	-	-	-	-	-	-	-
NGR-1A0952	10.44	434	TOF1	SPOSA6832_03222, partial [Sporidiobolus salmonicolor]	-	-	-	-	-	-	-
NGR-1A0953	41.81	816	aspB	monooxygenase [Rhodotorula toruloides NP11]	-	-	-	-	-	-	-
NGR-1A0954	27.82	868	fdxr	NADPH-adrenodoxin reductase Arh1 [Rhodotorula toruloides NP11]	-	-	-	-	-	-	-
NGR-1A0955	11.01	227	exgD	Glycoside hydrolase family 5 protein [Rhodotorula toruloides ATCC 204091]	Metabolism	Carbohydrate metabolism	ko00500//Starch and sucrose metabolism	K01210	-	-	-
NGR-1A0956	26.13	290	met8	precorrin-2 dehydrogenase / sirohydrochlorin ferrochelatase [Rhodotorula toruloides NP11]	Metabolism;Metabolism;Metabolism	Global and overview maps;Global and overview maps;Metabolism of cofactors and vitamins	ko01100//Metabolic pathways;ko01110//Biosynthesis of secondary metabolites;ko00860//Porphyrin and chlorophyll metabolism	K02304;K02304;K02304	-	-	-
NGR-1A0957	105.76	487	mrpl38	SPOSA6832_02472, partial [Sporidiobolus salmonicolor]	-	-	-	-	-	-	-
NGR-1A0958	95.95	1032	cpr-c2	SPOSA6832_03014 [Sporidiobolus salmonicolor]	-	-	-	-	-	-	-
NGR-1A0959	48.85	1640	MSF1	SPOSA6832_02982 [Sporidiobolus salmonicolor]	Genetic Information Processing	Translation	ko00970//Aminoacyl-tRNA biosynthesis	K01889	-	GO:0005488//binding	GO:0043039//tRNA aminoacylation
NGR-1A0960	556.4	5258	--	SPOSA6832_02974, partial [Sporidiobolus salmonicolor]	-	-	-	-	-	-	-
NGR-1A0961	107.47	3154	--	Proteophosphoglycan 5 [Rhodotorula toruloides ATCC 204091]	-	-	-	-	-	-	-
NGR-1A0962	18.67	356	DPH2	SPOSA6832_02971 [Sporidiobolus salmonicolor]	-	-	-	-	-	-	-
NGR-1A0963	33.93	485	Slc25a29	SPOSA6832_02466, partial [Sporidiobolus salmonicolor]	-	-	-	-	-	-	-
NGR-1A0964	132.05	540	--	SPOSA6832_02974, partial [Sporidiobolus salmonicolor]	-	-	-	-	-	-	-
NGR-1A0965	24.26	286	--	RHTO0S25e00122g1_1 [Rhodotorula toruloides]	-	-	-	-	-	-	-
NGR-1A0966	47.84	1930	RLI1	ATP-binding cassette, sub-family E, member 1 [Rhodotorula toruloides NP11]	-	-	-	-	-	-	-
NGR-1A0967	45.87	815	YPK1	SPOSA6832_01926 [Sporidiobolus salmonicolor]	Cellular Processes;Organismal Systems	Transport and catabolism;Aging	ko04138//Autophagy - yeast;ko04213//Longevity regulating pathway - multiple species	K19800;K19800	-	GO:0016740//transferase activity	-
NGR-1A0968	5.83	86	ASH1L	SPOSA6832_03782, partial [Sporidiobolus salmonicolor]	Metabolism	Amino acid metabolism	ko00310//Lysine degradation	K06101	-	-	-
NGR-1A0969	136.91	3491	ABCD2	SPOSA6832_03783 [Sporidiobolus salmonicolor]	Cellular Processes;Environmental Information Processing	Transport and catabolism;Membrane transport	ko04146//Peroxisome;ko02010//ABC transporters	K15628;K15628	GO:0031224//intrinsic component of membrane	GO:0005215//transporter activity;GO:0017111//nucleoside-triphosphatase activity	GO:0009062//fatty acid catabolic process;GO:0015908//fatty acid transport
NGR-1A0970	206.93	2503	fadA	SPOSA6832_02987, partial [Sporidiobolus salmonicolor]	Cellular Processes	Cell growth and death	ko04113//Meiosis - yeast	K04630	-	GO:0005102//receptor binding;GO:0017076//purine nucleotide binding;GO:0017111//nucleoside-triphosphatase activity;GO:0032403//protein complex binding;GO:0032550//purine ribonucleoside binding;GO:0060089//molecular transducer activity	GO:0007188//adenylate cyclase-modulating G-protein coupled receptor signaling pathway
NGR-1A0971	13.93	135	PDCL2	phosducin-like 2 [Rhodotorula toruloides NP11]	-	-	-	-	-	-	-
NGR-1A0972	24.73	543	--	SPOSA6832_02988, partial [Sporidiobolus salmonicolor]	-	-	-	-	GO:0044464//cell part	-	GO:0044699//single-organism process;GO:0051641//cellular localization
NGR-1A0973	32.71	571	Fbxo21	SPOSA6832_03075 [Sporidiobolus salmonicolor]	-	-	-	-	-	-	-
NGR-1A0974	4.94	111	--	Cold shock protein domain containing protein [Rhodotorula toruloides NP11]	-	-	-	-	-	-	-
NGR-1A0975	24.44	63	--	SERF family protein [Rhodotorula toruloides NP11]	-	-	-	-	-	-	-
NGR-1A0976	73.96	643	GSTU20	glutathione S-transferase [Rhodotorula toruloides NP11]	Metabolism	Metabolism of other amino acids	ko00480//Glutathione metabolism	K00799	-	-	-
NGR-1A0977	15.51	210	BATDEDRAFT_20316	RHTO0S06e10418g1_1 [Rhodotorula toruloides]	-	-	-	-	-	-	-
NGR-1A0978	56.58	593	pro3	pyrroline-5-carboxylate reductase [Rhodotorula toruloides NP11]	Metabolism;Metabolism;Metabolism;Metabolism;Metabolism	Global and overview maps;Global and overview maps;Global and overview maps;Global and overview maps;Amino acid metabolism	ko01100//Metabolic pathways;ko01110//Biosynthesis of secondary metabolites;ko01130//Biosynthesis of antibiotics;ko01230//Biosynthesis of amino acids;ko00330//Arginine and proline metabolism	K00286;K00286;K00286;K00286;K00286	-	-	GO:0008652//cellular amino acid biosynthetic process
NGR-1A0979	54.81	1117	PHO8	alkaline phosphatase [Rhodotorula toruloides NP11]	Metabolism;Metabolism;Metabolism	Global and overview maps;Metabolism of cofactors and vitamins;Metabolism of cofactors and vitamins	ko01100//Metabolic pathways;ko00730//Thiamine metabolism;ko00790//Folate biosynthesis	K01077;K01077;K01077	-	GO:0016787//hydrolase activity	-
NGR-1A0980	8.86	348	ppoA	SPOSA6832_03717 [Sporidiobolus salmonicolor]	-	-	-	-	-	-	-
NGR-1A0981	2.85	44	--	family 2 glycosyltransferase [Melampsora larici-populina 98AG31]	-	-	-	-	-	-	-
NGR-1A0982	104.97	2222	krs1	lysine-trna ligase [Rhodotorula toruloides NP11]	Genetic Information Processing	Translation	ko00970//Aminoacyl-tRNA biosynthesis	K04567	GO:0044424//intracellular part	GO:0004812//aminoacyl-tRNA ligase activity;GO:0032550//purine ribonucleoside binding	GO:0006418//tRNA aminoacylation for protein translation
NGR-1A0983	23.85	368	--	RHTO0S06e04280g1_1 [Rhodotorula toruloides]	-	-	-	-	-	-	-
NGR-1A0984	85.29	4273	fft2	SPOSA6832_03772, partial [Sporidiobolus salmonicolor]	-	-	-	-	GO:0043229//intracellular organelle	GO:0005488//binding	GO:0006325//chromatin organization;GO:0006342//chromatin silencing
NGR-1A0985	0.33	3	--	-	-	-	-	-	-	-	-
NGR-1A0986	27.78	126	C04H5.1	tRNA (m2G10) methyltransferase complex [Rhodotorula toruloides NP11]	-	-	-	-	GO:0044424//intracellular part	-	GO:0034470//ncRNA processing;GO:0042254//ribosome biogenesis;GO:0043414//macromolecule methylation
NGR-1A0987	67.87	2554	--	SPOSA6832_03939 [Sporidiobolus salmonicolor]	-	-	-	-	-	-	-
NGR-1A0988	10.3	114	--	RHTO0S06e02410g1_1 [Rhodotorula toruloides]	-	-	-	-	-	-	-
NGR-1A0989	32.46	425	QTRT1	queuine tRNA-ribosyltransferase [Microbotryum lychnidis-dioicae p1A1 Lamole]	-	-	-	-	-	GO:0016757//transferase activity, transferring glycosyl groups	GO:0008033//tRNA processing
NGR-1A0990	82.59	386	--	RHTO0S06e02432g1_1 [Rhodotorula toruloides]	-	-	-	-	-	-	-
NGR-1A0991	208.47	2930	--	nucleic acid binding protein [Rhodotorula toruloides NP11]	-	-	-	-	-	-	-
NGR-1A0992	27.11	381	--	-	-	-	-	-	-	-	-
NGR-1A0993	14.74	270	--	-	-	-	-	-	-	-	-
NGR-1A0994	1.43	14	--	-	-	-	-	-	-	-	-
NGR-1A0995	64.05	515	rrp40	exosome complex component RRP40 [Rhodotorula toruloides NP11]	Genetic Information Processing	Folding, sorting and degradation	ko03018//RNA degradation	K03681	-	-	-
NGR-1A0996	50.99	1039	ada2	transcriptional adaptor 2 [Rhodotorula sp. JG-1b]	-	-	-	-	-	-	-
NGR-1A0997	44.57	1340	--	-	-	-	-	-	-	-	-
NGR-1A0998	73.81	733	RSM10	SPOSA6832_03933 [Sporidiobolus salmonicolor]	Genetic Information Processing	Translation	ko03010//Ribosome	K02946	-	-	-
NGR-1A0999	23.96	1198	--	RHTO0S06e02278g1_1 [Rhodotorula toruloides]	-	-	-	-	-	-	-
NGR-1A1000	52.73	453	--	SPOSA6832_01404, partial [Sporidiobolus salmonicolor]	-	-	-	-	-	-	-
NGR-1A1001	51.6	211	--	-	-	-	-	-	-	-	-
NGR-1A1002	74.84	3634	vgl1	SPOSA6832_03731 [Sporidiobolus salmonicolor]	-	-	-	-	-	-	-
NGR-1A1003	12.67	172	gpn2	RHTO0S06e03224g1_1 [Rhodotorula toruloides]	-	-	-	-	-	-	-
NGR-1A1004	30.74	673	cys12	cysteine synthase [Rhodotorula toruloides NP11]	Metabolism;Metabolism;Metabolism;Metabolism;Metabolism;Metabolism;Metabolism	Global and overview maps;Global and overview maps;Global and overview maps;Global and overview maps;Global and overview maps;Amino acid metabolism;Energy metabolism	ko01100//Metabolic pathways;ko01110//Biosynthesis of secondary metabolites;ko01130//Biosynthesis of antibiotics;ko01230//Biosynthesis of amino acids;ko01200//Carbon metabolism;ko00270//Cysteine and methionine metabolism;ko00920//Sulfur metabolism	K01738;K01738;K01738;K01738;K01738;K01738;K01738	-	-	-
NGR-1A1005	76.45	2099	U2surp	SPOSA6832_03016, partial [Sporidiobolus salmonicolor]	Genetic Information Processing	Transcription	ko03040//Spliceosome	K12842	-	-	-
NGR-1A1006	12.72	344	WDR6	WD40 repeat-like protein [Rhodotorula sp. JG-1b]	-	-	-	-	-	-	-
NGR-1A1007	11.19	80	NFYC4	SPOSA6832_05095 [Sporidiobolus salmonicolor]	Metabolism;Metabolism;Metabolism;Genetic Information Processing;Genetic Information Processing;Genetic Information Processing	Global and overview maps;Nucleotide metabolism;Nucleotide metabolism;Replication and repair;Replication and repair;Replication and repair	ko01100//Metabolic pathways;ko00230//Purine metabolism;ko00240//Pyrimidine metabolism;ko03420//Nucleotide excision repair;ko03030//DNA replication;ko03410//Base excision repair	K03506;K03506;K03506;K03506;K03506;K03506	-	-	-
NGR-1A1008	64.31	632	--	autophagy-related protein 27 [Rhodotorula toruloides NP11]	Cellular Processes	Transport and catabolism	ko04138//Autophagy - yeast	K21141	-	-	-
NGR-1A1009	146.63	4817	--	SPOSA6832_03958, partial [Sporidiobolus salmonicolor]	-	-	-	-	-	-	-
NGR-1A1010	6.68	73	hrk1	Other/Haspin protein kinase [Rhodotorula toruloides ATCC 204091]	-	-	-	-	-	-	-
NGR-1A1011	43.46	1026	--	Zn(2)-C6 fungal-type transcription factor [Rhodotorula toruloides NP11]	-	-	-	-	-	-	-
NGR-1A1012	144.65	1019	PUP3	20S proteasome subunit [Rhodotorula sp. JG-1b]	Genetic Information Processing	Folding, sorting and degradation	ko03050//Proteasome	K02735	GO:0005839//proteasome core complex;GO:0043231//intracellular membrane-bounded organelle;GO:0044444//cytoplasmic part	GO:0004175//endopeptidase activity;GO:0061135//endopeptidase regulator activity	GO:0006511//ubiquitin-dependent protein catabolic process;GO:0010498//proteasomal protein catabolic process;GO:0010952//positive regulation of peptidase activity
NGR-1A1013	5.36	42	--	RHTO0S06e00364g1_1 [Rhodotorula toruloides]	-	-	-	-	-	-	-
NGR-1A1014	43.57	1289	JHD1	SPOSA6832_05098, partial [Sporidiobolus salmonicolor]	-	-	-	-	-	-	-
NGR-1A1015	9.09	65	NFYC4	SPOSA6832_05095 [Sporidiobolus salmonicolor]	Metabolism;Metabolism;Metabolism;Genetic Information Processing;Genetic Information Processing;Genetic Information Processing	Global and overview maps;Nucleotide metabolism;Nucleotide metabolism;Replication and repair;Replication and repair;Replication and repair	ko01100//Metabolic pathways;ko00230//Purine metabolism;ko00240//Pyrimidine metabolism;ko03420//Nucleotide excision repair;ko03030//DNA replication;ko03410//Base excision repair	K03506;K03506;K03506;K03506;K03506;K03506	-	-	-
NGR-1A1016	27.67	329	--	WD40 repeat-like protein [Rhodotorula sp. JG-1b]	-	-	-	-	-	-	-
NGR-1A1017	10.04	159	--	SPOSA6832_05096, partial [Sporidiobolus salmonicolor]	-	-	-	-	-	-	-
NGR-1A1018	112.67	1994	--	RHTO0S06e00298g1_1 [Rhodotorula toruloides]	-	-	-	-	-	-	-
NGR-1A1019	91.6	1939	ILV1	SPOSA6832_05097, partial [Sporidiobolus salmonicolor]	Metabolism;Metabolism;Metabolism;Metabolism;Metabolism;Metabolism;Metabolism	Global and overview maps;Global and overview maps;Global and overview maps;Global and overview maps;Global and overview maps;Amino acid metabolism;Amino acid metabolism	ko01100//Metabolic pathways;ko01110//Biosynthesis of secondary metabolites;ko01130//Biosynthesis of antibiotics;ko01230//Biosynthesis of amino acids;ko01200//Carbon metabolism;ko00260//Glycine, serine and threonine metabolism;ko00290//Valine, leucine and isoleucine biosynthesis	K01754;K01754;K01754;K01754;K01754;K01754;K01754	-	-	GO:0008652//cellular amino acid biosynthetic process;GO:0009081//branched-chain amino acid metabolic process
NGR-1A1020	8.3	117	mvd	diphosphomevalonate decarboxylase [Rhodotorula toruloides NP11]	Metabolism;Metabolism;Metabolism;Metabolism	Global and overview maps;Global and overview maps;Global and overview maps;Metabolism of terpenoids and polyketides	ko01100//Metabolic pathways;ko01110//Biosynthesis of secondary metabolites;ko01130//Biosynthesis of antibiotics;ko00900//Terpenoid backbone biosynthesis	K01597;K01597;K01597;K01597	-	-	-
NGR-1A1021	72.58	1963	EAF1	SPOSA6832_00473 [Sporidiobolus salmonicolor]	-	-	-	-	-	-	-
NGR-1A1022	43.41	449	--	DNA-binding SAP domain containing protein [Rhodotorula toruloides NP11]	-	-	-	-	-	-	-
NGR-1A1023	156.86	5746	DBP10	SPOSA6832_05092 [Sporidiobolus salmonicolor]	-	-	-	-	-	-	-
NGR-1A1024	17.47	284	ELAC1	SPOSA6832_02696, partial [Sporidiobolus salmonicolor]	Genetic Information Processing	Translation	ko03013//RNA transport	K00784	-	-	-
NGR-1A1025	80.83	775	ECH1	delta(3,5)-Delta(2,4)-dienoyl-CoA isomerase [Rhodotorula toruloides NP11]	Cellular Processes	Transport and catabolism	ko04146//Peroxisome	K12663	-	-	-
NGR-1A1026	28.99	1012	--	CAP-Gly domain-containing protein [Rhodotorula toruloides NP11]	-	-	-	-	-	-	-
NGR-1A1027	76.15	2800	TIF32	SPOSA6832_00470, partial [Sporidiobolus salmonicolor]	Genetic Information Processing	Translation	ko03013//RNA transport	K03254	-	-	-
NGR-1A1028	47.55	652	Napepld	N-acyl-phosphatidylethanolamine-hydrolyzing phospholipase D [Rhodotorula toruloides NP11]	-	-	-	-	-	-	-
NGR-1A1029	156.47	1726	--	SPOSA6832_00474 [Sporidiobolus salmonicolor]	-	-	-	-	-	-	-
NGR-1A1030	158.31	1594	Psmb7	20S proteasome subunit beta 2 [Rhodotorula toruloides NP11]	Genetic Information Processing	Folding, sorting and degradation	ko03050//Proteasome	K02739	GO:0043231//intracellular membrane-bounded organelle;GO:0043234//protein complex	GO:0004175//endopeptidase activity	GO:0006508//proteolysis
NGR-1A1031	76.91	4345	--	SPOSA6832_00475, partial [Sporidiobolus salmonicolor]	Genetic Information Processing	Translation	ko03013//RNA transport	K14303	-	-	-
NGR-1A1032	30.1	1233	bms1	GTP binding protein [Rhodotorula toruloides ATCC 204091]	Genetic Information Processing	Translation	ko03008//Ribosome biogenesis in eukaryotes	K14569	GO:0043231//intracellular membrane-bounded organelle	GO:0097159//organic cyclic compound binding;GO:1901363//heterocyclic compound binding	GO:0022613//ribonucleoprotein complex biogenesis
NGR-1A1033	472.47	9011	alp2	RHTO0S25e01860g1_1 [Rhodotorula toruloides]	Cellular Processes	Transport and catabolism	ko04138//Autophagy - yeast	K01336	-	GO:0016787//hydrolase activity	GO:0009987//cellular process;GO:0043170//macromolecule metabolic process;GO:0044238//primary metabolic process
NGR-1A1034	952.16	4090	SPBC21C3.19	DUF1960-domain-containing protein [Rhodotorula sp. JG-1b]	-	-	-	-	-	-	-
NGR-1A1035	224.38	4742	tom70	mitochondrial outer membrane translocase receptor TOM70 [Rhodotorula toruloides NP11]	-	-	-	-	-	-	-
NGR-1A1036	38.37	654	dapA	aspartyl aminopeptidase [Rhodotorula toruloides NP11]	-	-	-	-	-	-	-
NGR-1A1037	15.24	211	wdr45b	SPOSA6832_00452 [Sporidiobolus salmonicolor]	-	-	-	-	-	-	-
NGR-1A1038	29.78	218	SPAC17A5.08	SPOSA6832_00432 [Sporidiobolus salmonicolor]	-	-	-	-	GO:0031224//intrinsic component of membrane	-	-
NGR-1A1039	78.6	3317	--	SPOSA6832_00451 [Sporidiobolus salmonicolor]	-	-	-	-	-	-	-
NGR-1A1040	92.05	1085	SPAPB24D3.08c	NADP-dependent leukotriene B4 12-hydroxydehydrogenase [Rhodotorula sp. JG-1b]	-	-	-	-	-	-	-
NGR-1A1041	38.78	537	--	RHTO0S25e00584g1_1 [Rhodotorula toruloides]	-	-	-	-	-	-	-
NGR-1A1042	9.06	811	rad3	RHTO0S25e00650g1_1 [Rhodotorula toruloides]	-	-	-	-	-	GO:0016740//transferase activity	-
NGR-1A1043	36.94	1475	--	Proteophosphoglycan ppg4 [Rhodotorula toruloides ATCC 204091]	-	-	-	-	-	-	-
NGR-1A1044	15.75	644	CCM1	Proteophosphoglycan ppg4 [Rhodotorula toruloides ATCC 204091]	-	-	-	-	-	-	-
NGR-1A1045	35.73	221	--	SPOSA6832_03936 [Sporidiobolus salmonicolor]	-	-	-	-	-	-	-
NGR-1A1046	47.52	454	taf11	transcription initiation factor TFIID subunit 11 [Rhodotorula toruloides NP11]	Genetic Information Processing	Transcription	ko03022//Basal transcription factors	K03135	GO:0044424//intracellular part	-	GO:0006351//transcription, DNA-templated
NGR-1A1047	22.78	411	YHM2	mitochondrial carrier [Rhodotorula sp. JG-1b]	-	-	-	-	GO:0009295//nucleoid;GO:0031224//intrinsic component of membrane;GO:0043231//intracellular membrane-bounded organelle	GO:0003676//nucleic acid binding;GO:0015142//tricarboxylic acid transmembrane transporter activity	GO:0006835//dicarboxylic acid transport;GO:0006839//mitochondrial transport;GO:0006842//tricarboxylic acid transport
NGR-1A1048	78.21	1118	SPAC23A1.14c	RHTO0S25e00430g1_1 [Rhodotorula toruloides]	-	-	-	-	-	-	-
NGR-1A1049	69.23	1689	NCR1	SPOSA6832_00448, partial [Sporidiobolus salmonicolor]	-	-	-	-	-	-	-
NGR-1A1050	16.99	787	MEF1	SPOSA6832_00480 [Sporidiobolus salmonicolor]	-	-	-	-	-	-	-
NGR-1A1051	3.52	58	PMI40	SPOSA6832_00461, partial [Sporidiobolus salmonicolor]	Metabolism;Metabolism;Metabolism;Metabolism;Metabolism	Global and overview maps;Global and overview maps;Global and overview maps;Carbohydrate metabolism;Carbohydrate metabolism	ko01100//Metabolic pathways;ko01110//Biosynthesis of secondary metabolites;ko01130//Biosynthesis of antibiotics;ko00520//Amino sugar and nucleotide sugar metabolism;ko00051//Fructose and mannose metabolism	K01809;K01809;K01809;K01809;K01809	-	-	-
NGR-1A1052	38.04	830	--	RHTO0S04e02498g1_1 [Rhodotorula toruloides]	-	-	-	-	-	-	-
NGR-1A1053	39.47	1549	STRIP1	SPOSA6832_00442 [Sporidiobolus salmonicolor]	-	-	-	-	-	-	-
NGR-1A1054	37.54	516	SOX	SPOSA6832_03942, partial [Sporidiobolus salmonicolor]	Metabolism;Metabolism	Global and overview maps;Energy metabolism	ko01100//Metabolic pathways;ko00920//Sulfur metabolism	K00387;K00387	-	-	-
NGR-1A1055	10.93	187	XPT1	SPOSA6832_03928 [Sporidiobolus salmonicolor]	-	-	-	-	-	-	-
NGR-1A1056	21.61	303	nadA	NADH oxidase [Rhodotorula toruloides ATCC 204091]	-	-	-	-	-	-	-
NGR-1A1057	10.51	52	DDB_G0273707	SPOSA6832_00493 [Sporidiobolus salmonicolor]	-	-	-	-	-	-	-
NGR-1A1058	20.1	375	Orc2	DNA replication origin binding protein [Rhodotorula toruloides ATCC 204091]	Cellular Processes;Cellular Processes	Cell growth and death;Cell growth and death	ko04111//Cell cycle - yeast;ko04113//Meiosis - yeast	K02604;K02604	GO:0043229//intracellular organelle	-	GO:0044238//primary metabolic process;GO:0044260//cellular macromolecule metabolic process
NGR-1A1059	67.47	932	dom34	SPOSA6832_00483, partial [Sporidiobolus salmonicolor]	Genetic Information Processing	Translation	ko03015//mRNA surveillance pathway	K06965	GO:0044424//intracellular part	-	GO:0006401//RNA catabolic process
NGR-1A1060	56.19	1786	Tnpo2	SPOSA6832_00482, partial [Sporidiobolus salmonicolor]	-	-	-	-	-	-	-
NGR-1A1061	63.1	425	rer1	SPOSA6832_00441, partial [Sporidiobolus salmonicolor]	-	-	-	-	-	-	-
NGR-1A1062	182.08	8178	SEL1L	ubiquitin-protein ligase Sel1/Ubx2 [Rhodotorula toruloides NP11]	Genetic Information Processing	Folding, sorting and degradation	ko04141//Protein processing in endoplasmic reticulum	K14026	-	-	-
NGR-1A1063	0	0	--	hypothetical protein RHOSPDRAFT_33055 [Rhodotorula sp. JG-1b]	-	-	-	-	-	-	-
NGR-1A1064	29.14	809	TRPC	SPOSA6832_00477 [Sporidiobolus salmonicolor]	Metabolism;Metabolism;Metabolism;Metabolism;Metabolism	Global and overview maps;Global and overview maps;Global and overview maps;Global and overview maps;Amino acid metabolism	ko01100//Metabolic pathways;ko01110//Biosynthesis of secondary metabolites;ko01130//Biosynthesis of antibiotics;ko01230//Biosynthesis of amino acids;ko00400//Phenylalanine, tyrosine and tryptophan biosynthesis	K13501;K13501;K13501;K13501;K13501	-	GO:0016830//carbon-carbon lyase activity	-
NGR-1A1065	12.38	97	--	-	-	-	-	-	-	-	-
NGR-1A1066	37.69	1185	--	RHTO0S04e02454g1_1 [Rhodotorula toruloides]	-	-	-	-	-	-	-
NGR-1A1067	54.67	2448	DDB_G0268078	SPOSA6832_00489 [Sporidiobolus salmonicolor]	Cellular Processes	Cell growth and death	ko04113//Meiosis - yeast	K12765	-	GO:0004672//protein kinase activity;GO:0032550//purine ribonucleoside binding	GO:0006464//cellular protein modification process
NGR-1A1068	2238.65	7539	--	RHTO0S24e00408g1_1 [Rhodotorula toruloides]	-	-	-	-	-	-	-
NGR-1A1069	31.12	710	mex67	NTF2-like protein [Rhodotorula sp. JG-1b]	Genetic Information Processing;Genetic Information Processing;Genetic Information Processing	Translation;Translation;Translation	ko03013//RNA transport;ko03008//Ribosome biogenesis in eukaryotes;ko03015//mRNA surveillance pathway	K14284;K14284;K14284	-	-	-
NGR-1A1070	66.97	359	rpsH	SPOSA6832_00443, partial [Sporidiobolus salmonicolor]	-	-	-	-	-	-	-
NGR-1A1071	61.31	1026	aldH	aldehyde dehydrogenase [Rhodotorula toruloides NP11]	-	-	-	-	-	-	-
NGR-1A1072	62.84	2071	SPAC3H1.02c	zinc metalloprotease [Rhodotorula sp. JG-1b]	-	-	-	-	-	-	-
NGR-1A1073	11.47	108	RIB7	2,5-diamino-6-(ribosylamino)-4(3H)-pyrimidinone 5'-phosphate reductase [Rhodotorula toruloides NP11]	Metabolism;Metabolism	Global and overview maps;Metabolism of cofactors and vitamins	ko01100//Metabolic pathways;ko00740//Riboflavin metabolism	K14654;K14654	-	-	-
NGR-1A1074	0.54	2	--	-	-	-	-	-	-	-	-
NGR-1A1075	11.22	170	--	RHTO0S24e01684g1_1 [Rhodotorula toruloides]	-	-	-	-	-	-	-
NGR-1A1076	19.25	250	EFG1	rRNA-processing protein EFG1 [Rhodotorula toruloides NP11]	-	-	-	-	-	-	-
NGR-1A1077	11.76	310	mcd4	SPOSA6832_00494 [Sporidiobolus salmonicolor]	Metabolism;Metabolism	Global and overview maps;Glycan biosynthesis and metabolism	ko01100//Metabolic pathways;ko00563//Glycosylphosphatidylinositol(GPI)-anchor biosynthesis	K05285;K05285	GO:0043231//intracellular membrane-bounded organelle;GO:0044444//cytoplasmic part	GO:0003824//catalytic activity	-
NGR-1A1078	28.79	94	--	small ubiquitin-related modifier 3 precursor [Rhodotorula toruloides NP11]	Genetic Information Processing	Translation	ko03013//RNA transport	K12160	GO:0043229//intracellular organelle	-	GO:0010605//negative regulation of macromolecule metabolic process;GO:0031324//negative regulation of cellular metabolic process;GO:0044260//cellular macromolecule metabolic process;GO:0044763//single-organism cellular process;GO:0080090//regulation of primary metabolic process
NGR-1A1079	118.29	4508	--	SPOSA6832_03953 [Sporidiobolus salmonicolor]	-	-	-	-	-	-	-
NGR-1A1080	145.11	3675	TUB1	tubulin beta [Rhodotorula toruloides NP11]	Cellular Processes	Transport and catabolism	ko04145//Phagosome	K07375	GO:0005815//microtubule organizing center;GO:0005819//spindle;GO:0005874//microtubule;GO:0044444//cytoplasmic part	GO:0005198//structural molecule activity;GO:0017111//nucleoside-triphosphatase activity;GO:0032550//purine ribonucleoside binding	GO:0007163//establishment or maintenance of cell polarity;GO:0030474//spindle pole body duplication;GO:0043623//cellular protein complex assembly;GO:0048311//mitochondrion distribution
NGR-1A1081	50.93	602	--	RHTO0S01e13388g1_1 [Rhodotorula toruloides]	-	-	-	-	-	-	-
NGR-1A1082	39.8	331	Ap3s1	AP-3 complex subunit sigma-2 [Rhodotorula toruloides NP11]	-	-	-	-	GO:0016020//membrane	-	GO:0006810//transport
NGR-1A1083	13.31	171	v1g238856	SPOSA6832_00322 [Sporidiobolus salmonicolor]	-	-	-	-	-	-	-
NGR-1A1084	38.66	1391	--	RHTO0S25e00980g1_1 [Rhodotorula toruloides]	-	-	-	-	-	-	-
NGR-1A1085	53.69	786	wdr85	SPOSA6832_03898 [Sporidiobolus salmonicolor]	-	-	-	-	-	-	-
NGR-1A1086	45.67	237	NRPB8A	DNA-directed RNA polymerases I, II, and III subunit RPABC3 [Rhodotorula toruloides NP11]	Metabolism;Metabolism;Metabolism;Genetic Information Processing	Global and overview maps;Nucleotide metabolism;Nucleotide metabolism;Transcription	ko01100//Metabolic pathways;ko00230//Purine metabolism;ko00240//Pyrimidine metabolism;ko03020//RNA polymerase	K03016;K03016;K03016;K03016	GO:0044451//nucleoplasm part	-	GO:0006383//transcription from RNA polymerase III promoter
NGR-1A1087	78.54	1093	LGALDH	SPOSA6832_03881 [Sporidiobolus salmonicolor]	-	-	-	-	-	-	-
NGR-1A1088	202.71	6541	Gpr89a	G protein-coupled receptor 89A [Rhodotorula toruloides NP11]	-	-	-	-	-	-	-
NGR-1A1089	38.27	964	--	SPOSA6832_03886 [Sporidiobolus salmonicolor]	-	-	-	-	-	-	-
NGR-1A1090	66	220	SUI1	SPOSA6832_03954 [Sporidiobolus salmonicolor]	Genetic Information Processing	Translation	ko03013//RNA transport	K03113	GO:0043231//intracellular membrane-bounded organelle;GO:0070993//translation preinitiation complex	GO:0005515//protein binding;GO:0008135//translation factor activity, RNA binding;GO:0043021//ribonucleoprotein complex binding	GO:0006412//translation
NGR-1A1091	35.8	219	ppr1	SPOSA6832_03897 [Sporidiobolus salmonicolor]	Metabolism;Metabolism;Metabolism	Global and overview maps;Global and overview maps;Amino acid metabolism	ko01100//Metabolic pathways;ko01110//Biosynthesis of secondary metabolites;ko00330//Arginine and proline metabolism	K22842;K22842;K22842	-	-	GO:0044238//primary metabolic process;GO:0044260//cellular macromolecule metabolic process;GO:0044763//single-organism cellular process
NGR-1A1092	15.35	135	rihA	uridine nucleosidase Urh1 [Rhodotorula toruloides NP11]	Metabolism;Metabolism	Nucleotide metabolism;Metabolism of cofactors and vitamins	ko00240//Pyrimidine metabolism;ko00760//Nicotinate and nicotinamide metabolism	K01240;K01240	-	-	-
NGR-1A1093	37.38	844	plb1	RHTO0S01e10616g1_1 [Rhodotorula toruloides]	Metabolism	Lipid metabolism	ko00564//Glycerophospholipid metabolism	K13333	-	-	-
NGR-1A1094	34.55	1674	TRK2	SPOSA6832_00337 [Sporidiobolus salmonicolor]	-	-	-	-	-	-	-
NGR-1A1095	96.68	1093	--	SPOSA6832_00357, partial [Sporidiobolus salmonicolor]	Genetic Information Processing	Translation	ko03010//Ribosome	K02892	-	-	-
NGR-1A1096	8.05	235	--	SPOSA6832_00319, partial [Sporidiobolus salmonicolor]	-	-	-	-	-	-	-
NGR-1A1097	266.07	5175	srk1	SPOSA6832_00292 [Sporidiobolus salmonicolor]	-	-	-	-	-	GO:0016301//kinase activity	GO:0006796//phosphate-containing compound metabolic process
NGR-1A1098	44.93	420	TAZ	Tafazzin [Rhodotorula toruloides NP11]	Metabolism	Lipid metabolism	ko00564//Glycerophospholipid metabolism	K13511	-	-	-
NGR-1A1099	290.71	2967	--	bZIP transcription factor [Rhodotorula toruloides NP11]	-	-	-	-	-	-	-
NGR-1A1100	16.5	110	PLP3A	GTPase inhibitor [Rhodotorula toruloides NP11]	-	-	-	-	-	-	-
NGR-1A1101	58.11	1256	SFP1	SPOSA6832_03945 [Sporidiobolus salmonicolor]	-	-	-	-	-	-	-
NGR-1A1102	221.55	2147	VPS21	SPOSA6832_00304, partial [Sporidiobolus salmonicolor]	Cellular Processes;Cellular Processes	Transport and catabolism;Transport and catabolism	ko04144//Endocytosis;ko04145//Phagosome	K07889;K07889	-	-	-
NGR-1A1103	75.14	1291	--	SPOSA6832_00299, partial [Sporidiobolus salmonicolor]	-	-	-	-	-	-	-
NGR-1A1104	63.58	1501	CC1G_02019	beta-keto reductase [Rhodotorula toruloides NP11]	Metabolism;Metabolism;Metabolism;Metabolism;Metabolism	Global and overview maps;Global and overview maps;Global and overview maps;Lipid metabolism;Lipid metabolism	ko01100//Metabolic pathways;ko01110//Biosynthesis of secondary metabolites;ko01212//Fatty acid metabolism;ko01040//Biosynthesis of unsaturated fatty acids;ko00062//Fatty acid elongation	K10251;K10251;K10251;K10251;K10251	GO:0016020//membrane	GO:0016491//oxidoreductase activity	GO:0006633//fatty acid biosynthetic process
NGR-1A1105	15.59	615	--	zinc finger, GATA-type protein [Rhodotorula toruloides NP11]	-	-	-	-	-	-	-
NGR-1A1106	11.29	116	ELO2	GNS1/SUR4 membrane protein [Rhodotorula sp. JG-1b]	-	-	-	-	GO:0016020//membrane	-	GO:0006631//fatty acid metabolic process
NGR-1A1107	147.28	663	vps55	vacuolar protein sorting 55 superfamily [Rhodotorula toruloides NP11]	-	-	-	-	-	-	-
NGR-1A1108	539.66	4970	--	-	-	-	-	-	-	-	-
NGR-1A1109	16.92	293	--	SPOSA6832_00208 [Sporidiobolus salmonicolor]	-	-	-	-	-	-	-
NGR-1A1110	48.63	909	PKP2	pyruvate dehydrogenase kinase [Rhodotorula toruloides NP11]	-	-	-	-	-	-	-
NGR-1A1111	13.67	148	--	pyruvate dehydrogenase kinase, putative [Rhodotorula toruloides NP11]	-	-	-	-	-	-	-
NGR-1A1112	0.68	22	--	hypothetical protein RHOSPDRAFT_32980 [Rhodotorula sp. JG-1b]	-	-	-	-	-	-	-
NGR-1A1113	33.65	1302	--	SPOSA6832_00288 [Sporidiobolus salmonicolor]	-	-	-	-	-	-	-
NGR-1A1114	42.72	712	DBP5	SPOSA6832_00295, partial [Sporidiobolus salmonicolor]	-	-	-	-	-	GO:0017111//nucleoside-triphosphatase activity;GO:0032550//purine ribonucleoside binding	-
NGR-1A1115	85.04	1318	gdhA	SPOSA6832_00332 [Sporidiobolus salmonicolor]	Metabolism;Metabolism;Metabolism;Metabolism	Global and overview maps;Amino acid metabolism;Amino acid metabolism;Energy metabolism	ko01100//Metabolic pathways;ko00250//Alanine, aspartate and glutamate metabolism;ko00220//Arginine biosynthesis;ko00910//Nitrogen metabolism	K00262;K00262;K00262;K00262	-	GO:0016638//oxidoreductase activity, acting on the CH-NH2 group of donors	GO:0019752//carboxylic acid metabolic process
NGR-1A1116	213.7	6029	Vcp	AAA ATPase [Rhodotorula sp. JG-1b]	Genetic Information Processing	Folding, sorting and degradation	ko04141//Protein processing in endoplasmic reticulum	K13525	GO:0000785//chromatin;GO:0000836//Hrd1p ubiquitin ligase complex;GO:0030427//site of polarized growth	GO:0017111//nucleoside-triphosphatase activity;GO:0019888//protein phosphatase regulator activity;GO:0032182//ubiquitin-like protein binding;GO:0032550//purine ribonucleoside binding	GO:0006515//misfolded or incompletely synthesized protein catabolic process;GO:0006886//intracellular protein transport;GO:0007052//mitotic spindle organization;GO:0007088//regulation of mitotic nuclear division;GO:0008608//attachment of spindle microtubules to kinetochore;GO:0016050//vesicle organization;GO:0016075//rRNA catabolic process;GO:0016237//lysosomal microautophagy;GO:0019222//regulati…
NGR-1A1117	0.68	5	--	RHTO0S06e04808g1_1 [Rhodotorula toruloides]	-	-	-	-	-	-	-
NGR-1A1118	35.45	279	--	SPOSA6832_00195 [Sporidiobolus salmonicolor]	-	-	-	-	-	-	-
NGR-1A1119	75.67	2374	hsp104	SPOSA6832_00325 [Sporidiobolus salmonicolor]	Organismal Systems	Aging	ko04213//Longevity regulating pathway - multiple species	K03695	-	GO:0032550//purine ribonucleoside binding	GO:0043170//macromolecule metabolic process
NGR-1A1120	159.22	7567	--	SWI/SNF chromatin-remodeling complex subunit sol1 [Leucoagaricus sp. SymC.cos]	-	-	-	-	-	-	-
NGR-1A1121	258.02	1330	--	Voltage gated chloride channel domain-containing protein [Rhodotorula toruloides ATCC 204091]	-	-	-	-	-	-	-
NGR-1A1122	151.26	6804	Ppp4r3b	DUF625 domain protein [Rhodotorula toruloides NP11]	-	-	-	-	-	-	-
NGR-1A1123	54.54	343	--	SPOSA6832_03947 [Sporidiobolus salmonicolor]	-	-	-	-	-	-	-
NGR-1A1124	1.25	10	--	-	-	-	-	-	-	-	-
NGR-1A1125	126.77	1272	--	protein phosphatase inhibitor 2 [Rhodotorula toruloides NP11]	-	-	-	-	-	-	-
NGR-1A1126	110.46	725	ncs1	EF-hand [Rhodotorula sp. JG-1b]	-	-	-	-	-	GO:0043169//cation binding	-
NGR-1A1127	49.58	886	--	SPOSA6832_00264, partial [Sporidiobolus salmonicolor]	-	-	-	-	-	-	GO:0044765//single-organism transport
NGR-1A1128	8.33	140	--	RHTO0S06e05050g1_1 [Rhodotorula toruloides]	-	-	-	-	-	-	-
NGR-1A1129	0.6	6	--	CCCH finger DNA binding protein [Rhodotorula toruloides NP11]	-	-	-	-	-	-	-
NGR-1A1130	6.64	65	--	RHTO0S01e12640g1_1 [Rhodotorula toruloides]	-	-	-	-	-	-	-
NGR-1A1131	2.09	64	--	hypothetical protein PILCRDRAFT_830419 [Piloderma croceum F 1598]	-	-	-	-	-	-	-
NGR-1A1132	51.36	969	MAK11	WD40 repeat-like protein [Rhodotorula sp. JG-1b]	-	-	-	-	-	-	-
NGR-1A1133	130.3	703	FIS1	mitochondrial membrane fission protein [Rhodotorula toruloides NP11]	Cellular Processes	Transport and catabolism	ko04139//Mitophagy - yeast	K17969	GO:0043231//intracellular membrane-bounded organelle;GO:0044444//cytoplasmic part	-	GO:0007031//peroxisome organization;GO:0032502//developmental process
NGR-1A1134	150.4	553	rbx1	RING-box protein 1 [Rhodotorula toruloides NP11]	Cellular Processes;Genetic Information Processing;Genetic Information Processing;Genetic Information Processing	Cell growth and death;Folding, sorting and degradation;Folding, sorting and degradation;Replication and repair	ko04111//Cell cycle - yeast;ko04141//Protein processing in endoplasmic reticulum;ko04120//Ubiquitin mediated proteolysis;ko03420//Nucleotide excision repair	K03868;K03868;K03868;K03868	-	GO:0003824//catalytic activity;GO:0046914//transition metal ion binding	-
NGR-1A1135	128.44	1408	PRE9	20S proteasome subunit alpha 3 [Rhodotorula toruloides NP11]	Genetic Information Processing	Folding, sorting and degradation	ko03050//Proteasome	K02728	GO:0000502//proteasome complex;GO:0005829//cytosol	GO:0004175//endopeptidase activity	GO:0006511//ubiquitin-dependent protein catabolic process;GO:0010498//proteasomal protein catabolic process
NGR-1A1136	26.66	142	SPBC336.13c	SPOSA6832_00231, partial [Sporidiobolus salmonicolor]	Genetic Information Processing	Folding, sorting and degradation	ko03060//Protein export	K09648	-	-	-
NGR-1A1137	3.9	48	--	-	-	-	-	-	-	-	-
NGR-1A1138	25.95	214	--	SPOSA6832_00197, partial [Sporidiobolus salmonicolor]	-	-	-	-	-	-	-
NGR-1A1139	72.72	1227	--	SPOSA6832_00210 [Sporidiobolus salmonicolor]	Metabolism;Metabolism;Metabolism	Global and overview maps;Global and overview maps;Metabolism of cofactors and vitamins	ko01100//Metabolic pathways;ko01110//Biosynthesis of secondary metabolites;ko00770//Pantothenate and CoA biosynthesis	K00077;K00077;K00077	-	-	-
NGR-1A1140	63.57	4697	bun107	SPOSA6832_00188, partial [Sporidiobolus salmonicolor]	-	-	-	-	-	-	-
NGR-1A1141	79.86	966	SEC13	vesicle budding-related protein, protein transporter SEC13 [Rhodotorula toruloides NP11]	Genetic Information Processing;Genetic Information Processing	Translation;Folding, sorting and degradation	ko03013//RNA transport;ko04141//Protein processing in endoplasmic reticulum	K14004;K14004	-	-	-
NGR-1A1142	70.59	900	At5g25400	DUF250 domain containing membrane protein [Rhodotorula toruloides NP11]	-	-	-	-	-	-	-
NGR-1A1143	24.93	239	TPK1	thiamine pyrophosphokinase [Rhodotorula toruloides NP11]	Metabolism;Metabolism	Global and overview maps;Metabolism of cofactors and vitamins	ko01100//Metabolic pathways;ko00730//Thiamine metabolism	K00949;K00949	-	-	GO:0006725//cellular aromatic compound metabolic process;GO:0034641//cellular nitrogen compound metabolic process;GO:0046483//heterocycle metabolic process;GO:1901360//organic cyclic compound metabolic process
NGR-1A1144	44.18	829	--	protein AIR1/2 [Rhodotorula toruloides NP11]	-	-	-	-	-	-	-
NGR-1A1145	1.16	7	--	lactoylglutathione lyase Glo1 [Rhodotorula toruloides NP11]	Metabolism	Carbohydrate metabolism	ko00620//Pyruvate metabolism	K01759	-	-	-
NGR-1A1146	27.54	460	STE24	SPOSA6832_00500, partial [Sporidiobolus salmonicolor]	Metabolism;Metabolism	Global and overview maps;Metabolism of terpenoids and polyketides	ko01130//Biosynthesis of antibiotics;ko00900//Terpenoid backbone biosynthesis	K06013;K06013	-	-	-
NGR-1A1147	23.42	718	est	SPOSA6832_00427 [Sporidiobolus salmonicolor]	-	-	-	-	-	-	-
NGR-1A1148	74.98	1144	yars	SPOSA6832_00406 [Sporidiobolus salmonicolor]	Genetic Information Processing	Translation	ko00970//Aminoacyl-tRNA biosynthesis	K01866	-	-	-
NGR-1A1149	110.27	2213	DLD2	SPOSA6832_00413, partial [Sporidiobolus salmonicolor]	Metabolism	Carbohydrate metabolism	ko00620//Pyruvate metabolism	K21618	-	GO:0016614//oxidoreductase activity, acting on CH-OH group of donors	-
NGR-1A1150	311.02	2843	artA	protein of 14-3-4 protein family [Rhodotorula toruloides NP11]	Environmental Information Processing	Signal transduction	ko04011//MAPK signaling pathway - yeast	K06630	-	-	-
NGR-1A1151	21.8	200	--	centromere protein S [Rhodotorula toruloides NP11]	-	-	-	-	-	-	-
NGR-1A1152	101.14	1769	Ap3m2	SPOSA6832_03657, partial [Sporidiobolus salmonicolor]	-	-	-	-	GO:0044464//cell part	-	GO:0006810//transport
NGR-1A1153	6.65	142	--	SPOSA6832_03658, partial [Sporidiobolus salmonicolor]	-	-	-	-	-	-	-
NGR-1A1154	124.64	4994	ppk30	SPOSA6832_03647 [Sporidiobolus salmonicolor]	-	-	-	-	-	GO:0016772//transferase activity, transferring phosphorus-containing groups	-
NGR-1A1155	18.93	529	Snx13	PhoX domain-containing protein [Rhodotorula toruloides ATCC 204091]	-	-	-	-	-	-	-
NGR-1A1156	16.47	623	SPCC550.11	SPOSA6832_03660, partial [Sporidiobolus salmonicolor]	-	-	-	-	-	-	-
NGR-1A1157	26.4	303	--	-	-	-	-	-	-	-	-
NGR-1A1158	36.85	913	SPB4	SPOSA6832_03648 [Sporidiobolus salmonicolor]	-	-	-	-	-	-	-
NGR-1A1159	168.93	447	--	RHTO0S03e02696g1_1 [Rhodotorula toruloides]	-	-	-	-	-	-	-
NGR-1A1160	13.32	244	guaD	SPOSA6832_03672, partial [Sporidiobolus salmonicolor]	Metabolism;Metabolism	Global and overview maps;Nucleotide metabolism	ko01100//Metabolic pathways;ko00230//Purine metabolism	K01487;K01487	-	-	-
NGR-1A1161	24.61	126	--	SPOSA6832_03675, partial [Sporidiobolus salmonicolor]	-	-	-	-	-	-	-
NGR-1A1162	0	0	rds1	SPOSA6832_04450, partial [Sporidiobolus salmonicolor]	-	-	-	-	-	-	-
NGR-1A1163	6.31	93	rds1	SPOSA6832_04450, partial [Sporidiobolus salmonicolor]	-	-	-	-	-	-	-
NGR-1A1164	81.23	642	--	RHTO0S03e04676g1_1 [Rhodotorula toruloides]	-	-	-	-	-	-	-
NGR-1A1165	64.25	499	--	ribosomal protein L9 family protein [Rhodotorula toruloides NP11]	-	-	-	-	-	-	-
NGR-1A1166	40.25	509	prlL	MFS general substrate transporter [Rhodotorula sp. JG-1b]	-	-	-	-	-	-	-
NGR-1A1167	23.14	361	--	chromatin SPT2 family protein [Rhodotorula toruloides NP11]	-	-	-	-	-	-	-
NGR-1A1168	9.86	509	SMC2	SPOSA6832_03940 [Sporidiobolus salmonicolor]	Cellular Processes	Cell growth and death	ko04111//Cell cycle - yeast	K06674	-	-	-
NGR-1A1169	157	6253	SPAC1486.03c	Sip1/TFIP11 interacting protein [Rhodotorula toruloides ATCC 204091]	-	-	-	-	-	-	-
NGR-1A1170	48.55	1453	PRP28	SPOSA6832_03109 [Sporidiobolus salmonicolor]	Genetic Information Processing	Transcription	ko03040//Spliceosome	K12858	GO:0005634//nucleus	GO:0016787//hydrolase activity;GO:0097159//organic cyclic compound binding;GO:1901363//heterocyclic compound binding	-
NGR-1A1171	268.31	1005	trx1	thioredoxin [Rhodotorula sp. JG-1b]	-	-	-	-	-	GO:0015036//disulfide oxidoreductase activity	GO:0019725//cellular homeostasis;GO:0044710//single-organism metabolic process
NGR-1A1172	5.96	101	PFA4	palmitoyltransferase PFA4 [Rhodotorula toruloides NP11]	-	-	-	-	-	GO:0016740//transferase activity	-
NGR-1A1173	33.34	1109	KU80	SPOSA6832_03671 [Sporidiobolus salmonicolor]	Genetic Information Processing	Replication and repair	ko03450//Non-homologous end-joining	K10885	-	-	-
NGR-1A1174	47.16	1671	pom152	SPOSA6832_03656 [Sporidiobolus salmonicolor]	-	-	-	-	-	-	-
NGR-1A1175	39.53	523	fyv10	SPOSA6832_03654 [Sporidiobolus salmonicolor]	-	-	-	-	-	-	-
NGR-1A1176	9.46	160	vdh	aldehyde dehydrogenase, partial [Rhodotorula sp. JG-1b]	-	-	-	-	-	-	-
NGR-1A1177	33.56	572	--	-	-	-	-	-	-	-	-
NGR-1A1178	286.94	6429	--	SPOSA6832_04038, partial [Sporidiobolus salmonicolor]	-	-	-	-	-	-	-
NGR-1A1179	4.8	91	CYP714A1	614/534 cytochrome P450 [Sistotremastrum niveocremeum HHB9708]	-	-	-	-	-	-	-
NGR-1A1180	74.19	1137	--	SPOSA6832_04868, partial [Sporidiobolus salmonicolor]	-	-	-	-	-	-	-
NGR-1A1181	113.91	1006	--	Proteophosphoglycan ppg4 [Rhodotorula toruloides ATCC 204091]	-	-	-	-	-	-	-
NGR-1A1182	81.66	2242	vtc4	vacuolar transporter chaperone 4 [Rhodotorula toruloides NP11]	-	-	-	-	-	-	GO:0044237//cellular metabolic process;GO:0044699//single-organism process
NGR-1A1183	56.94	1579	--	RHTO0S03e10330g1_1 [Rhodotorula toruloides]	-	-	-	-	-	-	-
NGR-1A1184	47.79	2074	SPAC6F6.13c	SPOSA6832_03683 [Sporidiobolus salmonicolor]	-	-	-	-	-	-	-
NGR-1A1185	5.59	81	chiA1	glycoside hydrolase family 18 protein [Rhodotorula graminis WP1]	Metabolism;Metabolism	Global and overview maps;Carbohydrate metabolism	ko01100//Metabolic pathways;ko00520//Amino sugar and nucleotide sugar metabolism	K01183;K01183	-	-	-
NGR-1A1186	123.07	960	--	RHTO0S01e13322g1_1 [Rhodotorula toruloides]	-	-	-	-	-	-	-
NGR-1A1187	100.9	638	--	RHTO0S30e00298g1_1 [Rhodotorula toruloides]	-	-	-	-	-	-	-
NGR-1A1188	101.43	6082	TSC2	SPOSA6832_03187 [Sporidiobolus salmonicolor]	-	-	-	-	-	-	-
NGR-1A1189	37.23	513	--	SPOSA6832_03195 [Sporidiobolus salmonicolor]	-	-	-	-	-	-	-
NGR-1A1190	7.86	409	cut3	SPOSA6832_03944, partial [Sporidiobolus salmonicolor]	Cellular Processes	Cell growth and death	ko04111//Cell cycle - yeast	K06675	-	-	-
NGR-1A1191	117.37	1694	pgk1	SPOSA6832_03183 [Sporidiobolus salmonicolor]	Metabolism;Metabolism;Metabolism;Metabolism;Metabolism;Metabolism	Global and overview maps;Global and overview maps;Global and overview maps;Global and overview maps;Global and overview maps;Carbohydrate metabolism	ko01100//Metabolic pathways;ko01110//Biosynthesis of secondary metabolites;ko01130//Biosynthesis of antibiotics;ko01230//Biosynthesis of amino acids;ko01200//Carbon metabolism;ko00010//Glycolysis / Gluconeogenesis	K00927;K00927;K00927;K00927;K00927;K00927	GO:0043231//intracellular membrane-bounded organelle	GO:0016772//transferase activity, transferring phosphorus-containing groups;GO:0032550//purine ribonucleoside binding	GO:0006006//glucose metabolic process;GO:0006090//pyruvate metabolic process;GO:0006796//phosphate-containing compound metabolic process
NGR-1A1192	266.22	2342	FMP52	nucleoside-diphosphate-sugar epimerases-like protein [Rhodotorula toruloides NP11]	-	-	-	-	-	-	-
NGR-1A1193	33.15	852	--	nuclear pore complex protein Nup85 [Rhodotorula toruloides NP11]	Genetic Information Processing	Translation	ko03013//RNA transport	K14304	-	-	-
NGR-1A1194	30.21	1415	--	RHTO0S26e00452g1_1 [Rhodotorula toruloides]	-	-	-	-	-	-	-
NGR-1A1195	78.41	1738	Ap3b2	AP-3 complex subunit beta-2 [Rhodotorula toruloides NP11]	-	-	-	-	-	-	-
NGR-1A1196	24.32	356	--	histidine acid phosphatase [Rhodotorula toruloides NP11]	-	-	-	-	-	-	-
NGR-1A1197	380.65	10046	zrt1	SPOSA6832_04153 [Sporidiobolus salmonicolor]	-	-	-	-	-	-	GO:0044765//single-organism transport
NGR-1A1198	62.49	2158	--	SPOSA6832_04137, partial [Sporidiobolus salmonicolor]	Metabolism;Metabolism;Metabolism;Metabolism;Metabolism;Metabolism;Metabolism	Global and overview maps;Global and overview maps;Lipid metabolism;Lipid metabolism;Lipid metabolism;Lipid metabolism;Lipid metabolism	ko01100//Metabolic pathways;ko01110//Biosynthesis of secondary metabolites;ko00564//Glycerophospholipid metabolism;ko00565//Ether lipid metabolism;ko00592//alpha-Linolenic acid metabolism;ko00590//Arachidonic acid metabolism;ko00591//Linoleic acid metabolism	K16342;K16342;K16342;K16342;K16342;K16342;K16342	-	-	-
NGR-1A1199	160.42	1323	nuo-24	NADH dehydrogenase (ubiquinone) flavoprotein 2 [Rhodotorula toruloides NP11]	Metabolism;Metabolism	Global and overview maps;Energy metabolism	ko01100//Metabolic pathways;ko00190//Oxidative phosphorylation	K03943;K03943	-	GO:0003824//catalytic activity	GO:0044710//single-organism metabolic process
NGR-1A1200	85.52	767	NSA2	SPOSA6832_03698, partial [Sporidiobolus salmonicolor]	-	-	-	-	-	-	-
NGR-1A1201	19.22	428	--	two-component GAP Byr4 [Rhodotorula toruloides NP11]	-	-	-	-	-	-	-
NGR-1A1202	43.46	112	--	mitochondrial ribosomal protein subunit Mrp10 [Rhodotorula toruloides NP11]	-	-	-	-	-	-	-
NGR-1A1203	95.22	625	--	SPOSA6832_03703 [Sporidiobolus salmonicolor]	-	-	-	-	-	-	-
NGR-1A1204	17.43	127	bet5	TRAPP complex subunit Bet5 [Rhodotorula toruloides NP11]	-	-	-	-	-	-	-
NGR-1A1205	28.79	280	--	SPOSA6832_02175, partial [Sporidiobolus salmonicolor]	-	-	-	-	-	-	-
NGR-1A1206	33.15	614	ERG11	eburicol 14 alpha-demethylase [Rhodotorula sp. JG-1b]	Metabolism;Metabolism;Metabolism;Metabolism	Global and overview maps;Global and overview maps;Global and overview maps;Lipid metabolism	ko01100//Metabolic pathways;ko01110//Biosynthesis of secondary metabolites;ko01130//Biosynthesis of antibiotics;ko00100//Steroid biosynthesis	K05917;K05917;K05917;K05917	-	GO:0016705//oxidoreductase activity, acting on paired donors, with incorporation or reduction of molecular oxygen;GO:0046872//metal ion binding	GO:0044710//single-organism metabolic process
NGR-1A1207	241.14	1475	mic10	DUF543-domain-containing protein [Rhodotorula sp. JG-1b]	-	-	-	-	-	-	-
NGR-1A1208	11.21	243	F6'H2	SPOSA6832_03427, partial [Sporidiobolus salmonicolor]	-	-	-	-	-	-	-
NGR-1A1209	31.04	543	ARA1	L-arabinokinase [Rhodotorula toruloides NP11]	-	-	-	-	-	-	-
NGR-1A1210	965.65	3617	acbp-3	acyl-CoA-binding protein, ACBP [Rhodotorula toruloides NP11]	-	-	-	-	-	-	-
NGR-1A1211	55.86	810	--	RHTO0S11e04038g1_1 [Rhodotorula toruloides]	-	-	-	-	-	-	-
NGR-1A1212	4.05	83	--	SPOSA6832_03941 [Sporidiobolus salmonicolor]	-	-	-	-	-	-	-
NGR-1A1213	361.82	8343	--	SPOSA6832_04021 [Sporidiobolus salmonicolor]	Metabolism;Metabolism	Global and overview maps;Metabolism of cofactors and vitamins	ko01100//Metabolic pathways;ko00790//Folate biosynthesis	K01113;K01113	-	-	-
NGR-1A1214	25.88	225	PIGF	GPI biosynthesis protein Pig-F [Rhodotorula toruloides NP11]	Metabolism;Metabolism	Global and overview maps;Glycan biosynthesis and metabolism	ko01100//Metabolic pathways;ko00563//Glycosylphosphatidylinositol(GPI)-anchor biosynthesis	K05287;K05287	-	-	-
NGR-1A1215	52.47	696	tauD	protein of taurine catabolism dioxygenase TauD/TfdA family [Rhodotorula toruloides NP11]	-	-	-	-	-	-	-
NGR-1A1216	49.71	574	--	hypothetical protein L198_02707 [Tsuchiyaea wingfieldii CBS 7118]	-	-	-	-	-	-	-
NGR-1A1217	176.98	669	--	RHTO0S11e02388g1_1 [Rhodotorula toruloides]	-	-	-	-	-	-	-
NGR-1A1218	11.37	120	--	Zn(2)-C6 fungal-type transcription factor [Rhodotorula toruloides NP11]	-	-	-	-	-	-	-
NGR-1A1219	10.19	261	--	RNB-domain-containing protein [Rhodotorula sp. JG-1b]	-	-	-	-	-	-	-
NGR-1A1220	11.75	107	Papd5	Trf5 [Rhodotorula toruloides ATCC 204091]	Genetic Information Processing	Folding, sorting and degradation	ko03018//RNA degradation	K03514	-	-	-
NGR-1A1221	39.53	379	bem46	Protein bem46, partial [Rhodotorula sp. JG-1b]	-	-	-	-	-	-	-
NGR-1A1222	492.78	10719	osm1	Flavocytochrome c [Rhodotorula sp. JG-1b]	-	-	-	-	GO:0044424//intracellular part	GO:0005488//binding	-
NGR-1A1223	0.24	7	xkiA	SPOSA6832_03959, partial [Sporidiobolus salmonicolor]	Metabolism;Metabolism	Global and overview maps;Carbohydrate metabolism	ko01100//Metabolic pathways;ko00040//Pentose and glucuronate interconversions	K00854;K00854	-	-	-
NGR-1A1224	485.42	14846	fox-2	multifunctional beta-oxidation protein [Rhodotorula toruloides NP11]	-	-	-	-	-	-	-
NGR-1A1225	2.19	19	--	-	-	-	-	-	-	-	-
NGR-1A1226	15.85	207	Slc7a9	RHTO0S03e11386g1_1 [Rhodotorula toruloides]	-	-	-	-	-	-	-
NGR-1A1227	17.5	98	MOD5	tRNA dimethylallyltransferase [Rhodotorula toruloides NP11]	Metabolism;Metabolism	Global and overview maps;Global and overview maps	ko01100//Metabolic pathways;ko01110//Biosynthesis of secondary metabolites	K00791;K00791	-	-	-
NGR-1A1228	62.94	4267	SET3	histone deacetylation-related protein [Rhodotorula toruloides NP11]	-	-	-	-	-	-	-
NGR-1A1229	65.31	4917	Snrnp200	SPOSA6832_04662 [Sporidiobolus salmonicolor]	Genetic Information Processing	Transcription	ko03040//Spliceosome	K12854	-	GO:0017111//nucleoside-triphosphatase activity;GO:0032550//purine ribonucleoside binding	-
NGR-1A1230	86.4	4676	todS	SPOSA6832_04283, partial [Sporidiobolus salmonicolor]	-	-	-	-	-	-	-
NGR-1A1231	169.59	2098	PTGR2	zinc-binding alcohol dehydrogenase [Rhodotorula toruloides NP11]	-	-	-	-	-	-	-
NGR-1A1232	44.09	1774	psd3	RHTO0S11e06370g1_1 [Rhodotorula toruloides]	Metabolism;Metabolism;Metabolism	Global and overview maps;Global and overview maps;Lipid metabolism	ko01100//Metabolic pathways;ko01110//Biosynthesis of secondary metabolites;ko00564//Glycerophospholipid metabolism	K01613;K01613;K01613	-	-	-
NGR-1A1233	23.65	473	POLL	Nucleotidyltransferase [Sistotremastrum niveocremeum HHB9708]	Genetic Information Processing;Genetic Information Processing	Replication and repair;Replication and repair	ko03410//Base excision repair;ko03450//Non-homologous end-joining	K03512;K03512	-	-	-
NGR-1A1234	53.82	725	spn4	RHTO0S24e01178g1_1 [Rhodotorula toruloides]	-	-	-	-	GO:0032156//septin cytoskeleton;GO:0042995//cell projection;GO:0043234//protein complex;GO:0044444//cytoplasmic part	GO:0005515//protein binding;GO:0017111//nucleoside-triphosphatase activity;GO:0032550//purine ribonucleoside binding;GO:0035091//phosphatidylinositol binding	GO:0001934//positive regulation of protein phosphorylation;GO:0007163//establishment or maintenance of cell polarity;GO:0008104//protein localization;GO:0031106//septin ring organization;GO:0035556//intracellular signal transduction
NGR-1A1235	15.73	319	--	RHTO0S24e00298g1_1 [Rhodotorula toruloides]	-	-	-	-	-	-	-
NGR-1A1236	6.01	77	--	Ferritin/ribonucleotide reductase-like protein [Rhodotorula toruloides NP11]	-	-	-	-	-	-	-
NGR-1A1237	1372.24	16976	--	Ferritin/ribonucleotide reductase-like protein [Rhodotorula toruloides NP11]	-	-	-	-	-	-	-
NGR-1A1238	114.37	3710	msp1	SPOSA6832_03375, partial [Sporidiobolus salmonicolor]	-	-	-	-	-	-	-
NGR-1A1239	73.1	2316	--	RHTO0S11e04764g1_1 [Rhodotorula toruloides]	-	-	-	-	-	-	-
NGR-1A1240	4.54	42	--	riboflavin aldehyde-forming enzyme [Moniliophthora roreri MCA 2997]	-	-	-	-	-	-	-
NGR-1A1241	60.38	942	his-3	histidinol dehydrogenase [Rhodotorula toruloides NP11]	Metabolism;Metabolism;Metabolism;Metabolism	Global and overview maps;Global and overview maps;Global and overview maps;Amino acid metabolism	ko01100//Metabolic pathways;ko01110//Biosynthesis of secondary metabolites;ko01230//Biosynthesis of amino acids;ko00340//Histidine metabolism	K14152;K14152;K14152;K14152	-	GO:0005488//binding;GO:0016491//oxidoreductase activity;GO:0016787//hydrolase activity	GO:0008152//metabolic process
NGR-1A1242	4.94	64	--	-	-	-	-	-	-	-	-
NGR-1A1243	181.52	2545	tif5	translation initiation factor eIF-5 [Microbotryum lychnidis-dioicae p1A1 Lamole]	Genetic Information Processing	Translation	ko03013//RNA transport	K03262	-	-	-
NGR-1A1244	49.49	932	rpc82	DNA-directed RNA polymerase III subunit RPC3 [Rhodotorula toruloides NP11]	Metabolism;Metabolism;Metabolism;Genetic Information Processing	Global and overview maps;Nucleotide metabolism;Nucleotide metabolism;Transcription	ko01100//Metabolic pathways;ko00230//Purine metabolism;ko00240//Pyrimidine metabolism;ko03020//RNA polymerase	K03023;K03023;K03023;K03023	-	-	-
NGR-1A1245	51.43	873	--	SPOSA6832_02411, partial [Sporidiobolus salmonicolor]	-	-	-	-	-	-	-
NGR-1A1246	23.91	212	--	26S proteasome non-ATPase regulatory subunit 10 [Rhodotorula toruloides NP11]	-	-	-	-	-	-	-
NGR-1A1247	4.59	21	--	-	-	-	-	-	-	-	-
NGR-1A1248	177.7	3212	RAG5	hexokinase [Rhodotorula toruloides NP11]	Metabolism;Metabolism;Metabolism;Metabolism;Metabolism;Metabolism;Metabolism;Metabolism;Metabolism	Global and overview maps;Global and overview maps;Global and overview maps;Global and overview maps;Carbohydrate metabolism;Carbohydrate metabolism;Carbohydrate metabolism;Carbohydrate metabolism;Carbohydrate metabolism	ko01100//Metabolic pathways;ko01110//Biosynthesis of secondary metabolites;ko01130//Biosynthesis of antibiotics;ko01200//Carbon metabolism;ko00520//Amino sugar and nucleotide sugar metabolism;ko00010//Glycolysis / Gluconeogenesis;ko00051//Fructose and mannose metabolism;ko00500//Starch and sucrose metabolism;ko00052//Galactose metabolism	K00844;K00844;K00844;K00844;K00844;K00844;K00844;K00844;K00844	-	GO:0016773//phosphotransferase activity, alcohol group as acceptor;GO:0032550//purine ribonucleoside binding	GO:0006090//pyruvate metabolic process;GO:0016310//phosphorylation;GO:0044238//primary metabolic process
NGR-1A1249	42.44	299	SPBC29A10.12	SPOSA6832_04051 [Sporidiobolus salmonicolor]	-	-	-	-	-	-	-
NGR-1A1250	49.07	838	pi041	DnaJ-domain-containing protein [Rhodotorula sp. JG-1b]	Genetic Information Processing	Folding, sorting and degradation	ko04141//Protein processing in endoplasmic reticulum	K09518	-	-	-
NGR-1A1251	781.73	8247	ATP3	ATP synthase gamma chain [Rhodotorula toruloides NP11]	Metabolism;Metabolism	Global and overview maps;Energy metabolism	ko01100//Metabolic pathways;ko00190//Oxidative phosphorylation	K02136;K02136	GO:0045261//proton-transporting ATP synthase complex, catalytic core F(1)	GO:0015078//hydrogen ion transmembrane transporter activity;GO:0019829//cation-transporting ATPase activity	GO:0006754//ATP biosynthetic process;GO:0006818//hydrogen transport
NGR-1A1252	19.17	475	TP	RHTO0S06e04676g1_1 [Rhodotorula toruloides]	-	-	-	-	-	-	-
NGR-1A1253	76.08	2434	mirC	SPOSA6832_03786 [Sporidiobolus salmonicolor]	-	-	-	-	-	-	-
NGR-1A1254	40.54	241	CYP3	peptidyl-prolyl isomerase H [Rhodotorula toruloides NP11]	Genetic Information Processing	Transcription	ko03040//Spliceosome	K09567	-	GO:0016859//cis-trans isomerase activity	GO:0044267//cellular protein metabolic process
NGR-1A1255	3.59	75	MAL2	glycoside hydrolase family 13 protein [Calocera viscosa TUFC12733]	Metabolism;Metabolism;Metabolism	Global and overview maps;Carbohydrate metabolism;Carbohydrate metabolism	ko01100//Metabolic pathways;ko00500//Starch and sucrose metabolism;ko00052//Galactose metabolism	K01182;K01182;K01182	-	-	-
NGR-1A1256	17.27	340	MAL31	RHTO0S03e04390g1_1 [Rhodotorula toruloides]	-	-	-	-	-	-	-
NGR-1A1257	11.81	442	ROX1	specific transcriptional repressor [Rhodotorula toruloides NP11]	-	-	-	-	-	-	-
NGR-1A1258	16.55	232	SPCC594.01	DYNC1LI, DNCLI [Xanthophyllomyces dendrorhous]	-	-	-	-	-	-	-
NGR-1A1259	103.12	2275	CRAT	SPOSA6832_03133 [Sporidiobolus salmonicolor]	Cellular Processes	Transport and catabolism	ko04146//Peroxisome	K00624	-	-	-
NGR-1A1260	4.49	101	--	RHTO0S03e01376g1_1 [Rhodotorula toruloides]	-	-	-	-	-	-	-
NGR-1A1261	1.87	9	--	-	-	-	-	-	-	-	-
NGR-1A1262	9.5	254	--	SPOSA6832_03132 [Sporidiobolus salmonicolor]	-	-	-	-	-	-	-
NGR-1A1263	20.11	85	SPBC3B9.05	zinc finger, C2H2-type protein [Rhodotorula toruloides NP11]	-	-	-	-	-	-	-
NGR-1A1264	42.88	1245	SPCC1223.01	SPOSA6832_02548, partial [Sporidiobolus salmonicolor]	-	-	-	-	-	-	-
NGR-1A1265	15.41	214	RPN14	SPOSA6832_02535, partial [Sporidiobolus salmonicolor]	-	-	-	-	-	-	-
NGR-1A1266	100.65	1508	PCL7	SPOSA6832_02429 [Sporidiobolus salmonicolor]	-	-	-	-	-	-	-
NGR-1A1267	24.86	270	SPCC1259.09c	SPOSA6832_02435 [Sporidiobolus salmonicolor]	-	-	-	-	-	-	-
NGR-1A1268	70.57	3029	kin1	SPOSA6832_00487 [Sporidiobolus salmonicolor]	-	-	-	-	-	GO:0016740//transferase activity	-
NGR-1A1269	5.13	90	qutD	quinate permease [Rhodotorula sp. JG-1b]	-	-	-	-	GO:0016020//membrane	GO:0022857//transmembrane transporter activity	GO:0051234//establishment of localization
NGR-1A1270	62.66	1025	erg1	squalene monooxygenase [Rhodotorula toruloides NP11]	Metabolism;Metabolism;Metabolism;Metabolism;Metabolism	Global and overview maps;Global and overview maps;Global and overview maps;Lipid metabolism;Metabolism of terpenoids and polyketides	ko01100//Metabolic pathways;ko01110//Biosynthesis of secondary metabolites;ko01130//Biosynthesis of antibiotics;ko00100//Steroid biosynthesis;ko00909//Sesquiterpenoid and triterpenoid biosynthesis	K00511;K00511;K00511;K00511;K00511	-	-	-
NGR-1A1271	27.57	343	qa-4	xylose isomerase-like protein, partial [Rhodotorula sp. JG-1b]	Metabolism;Metabolism;Metabolism;Metabolism	Global and overview maps;Amino acid metabolism;Amino acid metabolism;Metabolism of cofactors and vitamins	ko01100//Metabolic pathways;ko00350//Tyrosine metabolism;ko00360//Phenylalanine metabolism;ko00130//Ubiquinone and other terpenoid-quinone biosynthesis	K00457;K00457;K00457;K00457	-	-	-
NGR-1A1272	25.3	446	qutD	quinate permease [Rhodotorula sp. JG-1b]	-	-	-	-	-	-	-
NGR-1A1273	103.54	1071	GPA1	guanine nucleotide-binding protein subunit alpha [Rhodotorula sp. JG-1b]	Cellular Processes	Cell growth and death	ko04113//Meiosis - yeast	K04630	-	GO:0005488//binding	-
NGR-1A1274	3.64	35	SSG-1	guanine nucleotide-binding protein subunit alpha [Rhodotorula sp. JG-1b]	Cellular Processes	Cell growth and death	ko04113//Meiosis - yeast	K04630	-	GO:0005488//binding	GO:0007165//signal transduction
NGR-1A1275	478.79	3340	ypt-1	SPOSA6832_02537 [Sporidiobolus salmonicolor]	-	-	-	-	-	GO:0032550//purine ribonucleoside binding	GO:0008104//protein localization;GO:0035556//intracellular signal transduction
NGR-1A1276	334.17	6626	pho-4	sodium:inorganic phosphate symporter [Rhodotorula sp. JG-1b]	-	-	-	-	-	-	GO:0044765//single-organism transport
NGR-1A1277	83.15	1143	--	Choline transporter-like family protein [Rhodotorula toruloides NP11]	-	-	-	-	-	-	-
NGR-1A1278	66.04	851	rpn-8	SPOSA6832_02477 [Sporidiobolus salmonicolor]	Genetic Information Processing	Folding, sorting and degradation	ko03050//Proteasome	K03038	GO:0000502//proteasome complex;GO:0005829//cytosol;GO:0043231//intracellular membrane-bounded organelle	-	-
NGR-1A1279	79.54	1323	SPAC4H3.01	chaperone regulator [Rhodotorula toruloides NP11]	-	-	-	-	-	-	-
NGR-1A1280	375.67	6842	aat2	aspartate aminotransferase, cytoplasmic [Rhodotorula toruloides NP11]	Metabolism;Metabolism;Metabolism;Metabolism;Metabolism;Metabolism;Metabolism;Metabolism;Metabolism;Metabolism;Metabolism;Metabolism;Metabolism	Global and overview maps;Global and overview maps;Global and overview maps;Global and overview maps;Global and overview maps;Amino acid metabolism;Global and overview maps;Amino acid metabolism;Amino acid metabolism;Amino acid metabolism;Amino acid metabolism;Amino acid metabolism;Amino acid metabolism	ko01100//Metabolic pathways;ko01110//Biosynthesis of secondary metabolites;ko01130//Biosynthesis of antibiotics;ko01230//Biosynthesis of amino acids;ko01200//Carbon metabolism;ko00270//Cysteine and methionine metabolism;ko01210//2-Oxocarboxylic acid metabolism;ko00250//Alanine, aspartate and glutamate metabolism;ko00330//Arginine and proline metabolism;ko00400//Phenylalanine, tyrosine and tryptop…	K14454;K14454;K14454;K14454;K14454;K14454;K14454;K14454;K14454;K14454;K14454;K14454;K14454	GO:0043231//intracellular membrane-bounded organelle;GO:0044444//cytoplasmic part	GO:0008483//transaminase activity	GO:0006520//cellular amino acid metabolic process
NGR-1A1281	505.01	7497	--	RHTO0S03e08812g1_1 [Rhodotorula toruloides]	-	-	-	-	-	-	-
NGR-1A1282	101.73	1657	RVB2	SPOSA6832_03205, partial [Sporidiobolus salmonicolor]	-	-	-	-	GO:0000790//nuclear chromatin;GO:0033202//DNA helicase complex;GO:0044444//cytoplasmic part	GO:0004003//ATP-dependent DNA helicase activity;GO:0032550//purine ribonucleoside binding	GO:0000491//small nucleolar ribonucleoprotein complex assembly;GO:0006355//regulation of transcription, DNA-templated;GO:0016072//rRNA metabolic process;GO:0016568//chromatin modification;GO:0032392//DNA geometric change;GO:0034728//nucleosome organization
NGR-1A1283	15.38	167	--	-	-	-	-	-	-	-	-
NGR-1A1284	6.41	259	sad1	SPOSA6832_04832 [Sporidiobolus salmonicolor]	Genetic Information Processing;Genetic Information Processing;Genetic Information Processing	Replication and repair;Replication and repair;Replication and repair	ko03420//Nucleotide excision repair;ko03030//DNA replication;ko03430//Mismatch repair	K10754;K10754;K10754	-	-	-
NGR-1A1285	11.51	55	--	RHTO0S03e11078g1_1 [Rhodotorula toruloides]	-	-	-	-	-	-	-
NGR-1A1286	16.15	146	--	hypothetical protein RHOBADRAFT_52571 [Rhodotorula graminis WP1]	-	-	-	-	-	-	-
NGR-1A1287	45.32	352	MCH1	MFS monocarboxylic acid transporter [Rhodotorula toruloides NP11]	-	-	-	-	-	-	-
NGR-1A1288	290.02	7056	nop2	SPOSA6832_03625, partial [Sporidiobolus salmonicolor]	-	-	-	-	-	-	-
NGR-1A1289	3158.92	44398	DDB_G0274527	cobW-domain-containing protein [Rhodotorula sp. JG-1b]	-	-	-	-	-	-	-
NGR-1A1290	50.07	1681	POLD2	DNA polymerase delta subunit 2 [Rhodotorula toruloides NP11]	Metabolism;Metabolism;Metabolism;Genetic Information Processing;Genetic Information Processing;Genetic Information Processing;Genetic Information Processing;Genetic Information Processing	Global and overview maps;Nucleotide metabolism;Nucleotide metabolism;Replication and repair;Replication and repair;Replication and repair;Replication and repair;Replication and repair	ko01100//Metabolic pathways;ko00230//Purine metabolism;ko00240//Pyrimidine metabolism;ko03420//Nucleotide excision repair;ko03030//DNA replication;ko03410//Base excision repair;ko03430//Mismatch repair;ko03440//Homologous recombination	K02328;K02328;K02328;K02328;K02328;K02328;K02328;K02328	-	-	-
NGR-1A1291	50.95	2332	adl1	SPOSA6832_04024, partial [Sporidiobolus salmonicolor]	Genetic Information Processing;Genetic Information Processing;Genetic Information Processing;Genetic Information Processing	Replication and repair;Replication and repair;Replication and repair;Replication and repair	ko03420//Nucleotide excision repair;ko03030//DNA replication;ko03410//Base excision repair;ko03430//Mismatch repair	K10747;K10747;K10747;K10747	-	-	-
NGR-1A1292	33.89	545	glnA2	SPOSA6832_04018 [Sporidiobolus salmonicolor]	Metabolism;Metabolism;Metabolism;Metabolism;Metabolism;Metabolism	Global and overview maps;Global and overview maps;Amino acid metabolism;Carbohydrate metabolism;Amino acid metabolism;Energy metabolism	ko01100//Metabolic pathways;ko01230//Biosynthesis of amino acids;ko00250//Alanine, aspartate and glutamate metabolism;ko00630//Glyoxylate and dicarboxylate metabolism;ko00220//Arginine biosynthesis;ko00910//Nitrogen metabolism	K01915;K01915;K01915;K01915;K01915;K01915	-	-	-
NGR-1A1293	34.31	527	Pnkp	bifunctional polynucleotide phosphatase/kinase [Rhodotorula toruloides NP11]	-	-	-	-	-	-	GO:0044237//cellular metabolic process
NGR-1A1294	186.03	3337	Pask	SPOSA6832_04151, partial [Sporidiobolus salmonicolor]	-	-	-	-	-	GO:0016772//transferase activity, transferring phosphorus-containing groups	-
NGR-1A1295	37.87	2026	--	SPOSA6832_03003, partial [Sporidiobolus salmonicolor]	-	-	-	-	-	-	-
NGR-1A1296	59.19	1072	CPS1	SPOSA6832_04155 [Sporidiobolus salmonicolor]	-	-	-	-	-	-	-
NGR-1A1297	4.64	59	--	short-chain dehydrogenase/reductase SDR family protein [Rhodotorula toruloides NP11]	-	-	-	-	-	-	-
NGR-1A1298	681.86	5811	--	Extracellular membrane protein, CFEM domain protein [Rhodotorula toruloides NP11]	-	-	-	-	-	-	-
NGR-1A1299	679.83	25067	ENA2	Ca2+-transporting ATPase [Rhodotorula toruloides NP11]	-	-	-	-	GO:0016020//membrane	GO:0003824//catalytic activity;GO:0043167//ion binding	GO:0006812//cation transport
NGR-1A1300	15.7	136	--	-	-	-	-	-	-	-	-
NGR-1A1301	90.5	849	cwc15	SPOSA6832_00107 [Sporidiobolus salmonicolor]	Genetic Information Processing	Transcription	ko03040//Spliceosome	K12863	-	-	-
NGR-1A1302	99.57	787	SPAC5H10.03	phosphoglycerate mutase family protein [Rhodotorula toruloides NP11]	-	-	-	-	-	-	-
NGR-1A1303	23.02	920	CPS1	SPOSA6832_04140 [Sporidiobolus salmonicolor]	-	-	-	-	-	-	-
NGR-1A1304	4.02	91	GFD2	SPOSA6832_04149 [Sporidiobolus salmonicolor]	-	-	-	-	-	-	-
NGR-1A1305	143.43	3869	mccA	3-methylcrotonyl-CoA carboxylase alpha subunit [Rhodotorula toruloides NP11]	Metabolism;Metabolism	Global and overview maps;Amino acid metabolism	ko01100//Metabolic pathways;ko00280//Valine, leucine and isoleucine degradation	K01968;K01968	-	GO:0003824//catalytic activity;GO:0043167//ion binding	-
NGR-1A1306	1.22	6	--	-	-	-	-	-	-	-	-
NGR-1A1307	2.13	29	--	RHTO0S18e02696g1_1 [Rhodotorula toruloides]	-	-	-	-	-	-	-
NGR-1A1308	50.99	941	--	SPOSA6832_05064, partial [Sporidiobolus salmonicolor]	-	-	-	-	-	-	-
NGR-1A1309	158.63	1450	--	integral membrane protein [Rhodotorula toruloides NP11]	-	-	-	-	-	-	-
NGR-1A1310	48.47	1384	--	E3 ubiquitin-protein ligase RNF216 [Rhodotorula toruloides NP11]	-	-	-	-	-	-	-
NGR-1A1311	18.97	219	ust1	ascospore maturation 1 protein [Malassezia pachydermatis]	Cellular Processes	Cell growth and death	ko04113//Meiosis - yeast	K12763	-	-	-
NGR-1A1312	18.04	243	--	RHTO0S04e04786g1_1 [Rhodotorula toruloides]	-	-	-	-	-	-	-
NGR-1A1313	63.36	2667	--	RHTO0S18e03246g1_1 [Rhodotorula toruloides]	-	-	-	-	-	-	-
NGR-1A1314	28.15	238	MED6	Mediator complex, subunit Med6 [Rhodotorula toruloides NP11]	-	-	-	-	-	-	-
NGR-1A1315	8.91	34	--	-	-	-	-	-	-	-	-
NGR-1A1316	17.58	180	DIC1	SPOSA6832_05063, partial [Sporidiobolus salmonicolor]	-	-	-	-	GO:0016020//membrane	-	GO:0044765//single-organism transport
NGR-1A1317	403.09	2244	--	RHTO0S18e02718g1_1 [Rhodotorula toruloides]	-	-	-	-	-	-	-
NGR-1A1318	3.3	31	--	-	-	-	-	-	-	-	-
NGR-1A1319	1.04	14	--	RHTO0S18e02696g1_1 [Rhodotorula toruloides]	-	-	-	-	-	-	-
NGR-1A1320	23.87	114	--	-	-	-	-	-	-	-	-
NGR-1A1321	289.76	1165	ATG8	autophagy-like protein 8 [Punctularia strigosozonata HHB-11173 SS5]	Cellular Processes;Cellular Processes;Cellular Processes	Transport and catabolism;Transport and catabolism;Transport and catabolism	ko04138//Autophagy - yeast;ko04139//Mitophagy - yeast;ko04136//Autophagy - other eukaryotes	K08341;K08341;K08341	GO:0005774//vacuolar membrane;GO:0044425//membrane part	-	GO:0000746//conjugation;GO:0006623//protein targeting to vacuole;GO:0009267//cellular response to starvation;GO:0016237//lysosomal microautophagy;GO:0031503//protein complex localization;GO:0044804//nucleophagy
NGR-1A1322	96.04	4297	xpo1	exportin-1 [Rhodotorula toruloides NP11]	Genetic Information Processing;Genetic Information Processing	Translation;Translation	ko03013//RNA transport;ko03008//Ribosome biogenesis in eukaryotes	K14290;K14290	GO:0015630//microtubule cytoskeleton;GO:0032991//macromolecular complex	GO:0005198//structural molecule activity;GO:0017016//Ras GTPase binding;GO:0017111//nucleoside-triphosphatase activity;GO:0032550//purine ribonucleoside binding;GO:0032553//ribonucleotide binding;GO:0043169//cation binding;GO:0046906//tetrapyrrole binding	GO:0015031//protein transport;GO:0043623//cellular protein complex assembly;GO:0044710//single-organism metabolic process;GO:0044763//single-organism cellular process
NGR-1A1323	41.7	1228	HOS3	SPOSA6832_00155 [Sporidiobolus salmonicolor]	-	-	-	-	-	-	-
NGR-1A1324	9.05	149	SPAC11D3.18c	RHTO0S18e02256g1_1 [Rhodotorula toruloides]	-	-	-	-	-	-	-
NGR-1A1325	488.87	17253	spt16	transcription elongation complex subunit Cdc68 [Rhodotorula toruloides NP11]	-	-	-	-	-	-	-
NGR-1A1326	109.46	1151	pgt1	SPOSA6832_05052 [Sporidiobolus salmonicolor]	-	-	-	-	-	-	-
NGR-1A1327	3.2	56	RTM1	Protein RTA1 [Rhizoctonia solani AG-1 IB]	-	-	-	-	-	-	-
NGR-1A1328	27.86	314	--	RTA-like protein [Rhodotorula toruloides NP11]	-	-	-	-	-	-	-
NGR-1A1329	146.1	4408	COG3	Golgi complex component Cog3 [Rhodotorula toruloides NP11]	-	-	-	-	-	-	-
NGR-1A1330	33.05	435	--	RHTO0S32e00474g1_1 [Rhodotorula toruloides]	-	-	-	-	-	-	-
NGR-1A1331	26.71	569	utp7	SPOSA6832_03353 [Sporidiobolus salmonicolor]	-	-	-	-	-	-	-
NGR-1A1332	13.7	145	THYN1	RHTO0S32e00430g1_1 [Rhodotorula toruloides]	-	-	-	-	-	-	-
NGR-1A1333	26.07	86	flad1	FAD synthetase [Rhodotorula toruloides NP11]	Metabolism;Metabolism;Metabolism	Global and overview maps;Global and overview maps;Metabolism of cofactors and vitamins	ko01100//Metabolic pathways;ko01110//Biosynthesis of secondary metabolites;ko00740//Riboflavin metabolism	K00953;K00953;K00953	-	GO:0016772//transferase activity, transferring phosphorus-containing groups	-
NGR-1A1334	12.17	87	--	SPOSA6832_00157 [Sporidiobolus salmonicolor]	-	-	-	-	-	-	GO:0006355//regulation of transcription, DNA-templated;GO:0006366//transcription from RNA polymerase II promoter;GO:0006979//response to oxidative stress;GO:0033554//cellular response to stress;GO:0042221//response to chemical
NGR-1A1335	58.15	1065	cct5	SPOSA6832_04815, partial [Sporidiobolus salmonicolor]	-	-	-	-	GO:0044424//intracellular part	GO:0005515//protein binding;GO:0032550//purine ribonucleoside binding	GO:0044267//cellular protein metabolic process
NGR-1A1336	107.27	4217	ams1	glycoside hydrolase family 38 protein [Rhodotorula graminis WP1]	Metabolism	Glycan biosynthesis and metabolism	ko00511//Other glycan degradation	K01191	-	GO:0004553//hydrolase activity, hydrolyzing O-glycosyl compounds;GO:0005488//binding	GO:0008152//metabolic process
NGR-1A1337	37.93	1271	copb1	SPOSA6832_03989 [Sporidiobolus salmonicolor]	-	-	-	-	GO:0030120//vesicle coat;GO:0030660//Golgi-associated vesicle membrane	-	GO:0015031//protein transport;GO:0016482//cytoplasmic transport
NGR-1A1338	77.76	318	--	hypothetical protein RSOL_504170 [Rhizoctonia solani AG-3 Rhs1AP]	-	-	-	-	-	-	-
NGR-1A1339	1.2	4	--	-	-	-	-	-	-	-	-
NGR-1A1340	70.18	955	bio2	SPOSA6832_03652 [Sporidiobolus salmonicolor]	Metabolism;Metabolism	Global and overview maps;Metabolism of cofactors and vitamins	ko01100//Metabolic pathways;ko00780//Biotin metabolism	K01012;K01012	-	GO:0016783//sulfurtransferase activity;GO:0043169//cation binding;GO:0051536//iron-sulfur cluster binding	GO:0006768//biotin metabolic process
NGR-1A1341	764.94	5599	sod2	SPOSA6832_03668, partial [Sporidiobolus salmonicolor]	Cellular Processes;Organismal Systems	Transport and catabolism;Aging	ko04146//Peroxisome;ko04213//Longevity regulating pathway - multiple species	K04564;K04564	-	-	GO:0006801//superoxide metabolic process;GO:0044710//single-organism metabolic process
NGR-1A1342	3.57	44	Msed_1426	SPOSA6832_04154 [Sporidiobolus salmonicolor]	-	-	-	-	-	-	-
NGR-1A1343	101.85	2275	SAC6	Ca2+-binding actin-bundling protein [Rhodotorula toruloides NP11]	-	-	-	-	GO:0032155//cell division site part;GO:0044430//cytoskeletal part	GO:0003779//actin binding;GO:0046872//metal ion binding	GO:0000915//actomyosin contractile ring assembly;GO:0007163//establishment or maintenance of cell polarity;GO:0022604//regulation of cell morphogenesis;GO:0030834//regulation of actin filament depolymerization;GO:0051641//cellular localization
NGR-1A1344	3.81	47	Msed_1426	SPOSA6832_04154 [Sporidiobolus salmonicolor]	-	-	-	-	-	-	-
NGR-1A1345	727.93	3427	--	hypothetical protein RHOSPDRAFT_32228 [Rhodotorula sp. JG-1b]	-	-	-	-	-	-	-
NGR-1A1346	86.96	1013	DRE2	SPOSA6832_00309 [Sporidiobolus salmonicolor]	-	-	-	-	-	-	-
NGR-1A1347	0	0	sod	SPOSA6832_03668, partial [Sporidiobolus salmonicolor]	Cellular Processes;Organismal Systems	Transport and catabolism;Aging	ko04146//Peroxisome;ko04213//Longevity regulating pathway - multiple species	K04564;K04564	-	GO:0003824//catalytic activity;GO:0043169//cation binding	GO:0006801//superoxide metabolic process;GO:0044710//single-organism metabolic process
NGR-1A1348	34.75	800	PHT1-12	SPOSA6832_03451 [Sporidiobolus salmonicolor]	-	-	-	-	-	-	-
NGR-1A1349	21.73	649	SPBC21B10.07	SPOSA6832_03453 [Sporidiobolus salmonicolor]	-	-	-	-	-	-	-
NGR-1A1350	17.31	163	CG15084	coiled-coil domain-containing protein 130 [Rhodotorula toruloides NP11]	-	-	-	-	-	-	-
NGR-1A1351	3.69	29	--	secreted protein [Rhodotorula toruloides NP11]	-	-	-	-	-	-	-
NGR-1A1352	115.59	1001	--	SPOSA6832_04781 [Sporidiobolus salmonicolor]	-	-	-	-	-	-	-
NGR-1A1353	0.49	10	STL1	SPOSA6832_04782 [Sporidiobolus salmonicolor]	-	-	-	-	-	-	-
NGR-1A1354	154.57	648	--	RHTO0S11e01772g1_1 [Rhodotorula toruloides]	-	-	-	-	-	-	-
NGR-1A1355	29.9	524	ribo-1	SPOSA6832_04112, partial [Sporidiobolus salmonicolor]	Metabolism;Genetic Information Processing;Metabolism;Metabolism	Global and overview maps;Folding, sorting and degradation;Glycan biosynthesis and metabolism;Glycan biosynthesis and metabolism	ko01100//Metabolic pathways;ko04141//Protein processing in endoplasmic reticulum;ko00510//N-Glycan biosynthesis;ko00513//Various types of N-glycan biosynthesis	K12666;K12666;K12666;K12666	-	-	-
NGR-1A1356	15.68	401	SPBC530.05	nitrogen assimilation transcription factor [Rhodotorula toruloides NP11]	-	-	-	-	-	-	-
NGR-1A1357	106.91	1712	SPBC1198.01	SPOSA6832_00302 [Sporidiobolus salmonicolor]	-	-	-	-	-	-	-
NGR-1A1358	6.92	77	--	RHTO0S16e01662g1_1 [Rhodotorula toruloides]	-	-	-	-	-	-	-
NGR-1A1359	2.77	41	--	RHTO0S16e01662g1_1 [Rhodotorula toruloides]	-	-	-	-	-	-	-
NGR-1A1360	22.65	267	NCS6	SPOSA6832_04148 [Sporidiobolus salmonicolor]	Genetic Information Processing	Folding, sorting and degradation	ko04122//Sulfur relay system	K14168	-	-	-
NGR-1A1361	97	3690	cwh43	calcofluor white hypersensitive protein [Rhodotorula toruloides NP11]	-	-	-	-	-	-	-
NGR-1A1362	31.77	821	cut23	SPOSA6832_04114, partial [Sporidiobolus salmonicolor]	Cellular Processes;Cellular Processes;Genetic Information Processing	Cell growth and death;Cell growth and death;Folding, sorting and degradation	ko04111//Cell cycle - yeast;ko04113//Meiosis - yeast;ko04120//Ubiquitin mediated proteolysis	K03355;K03355;K03355	-	-	-
NGR-1A1363	3.42	31	--	-	-	-	-	-	-	-	-
NGR-1A1364	7.45	153	--	-	-	-	-	-	-	-	-
NGR-1A1365	2.26	7	--	-	-	-	-	-	-	-	-
NGR-1A1366	128.79	1487	STIP1	stress-induced-phosphoprotein 1 [Rhodotorula toruloides NP11]	-	-	-	-	-	-	-
NGR-1A1367	252.39	1379	MBF1	RHTO0S26e02058g1_1 [Rhodotorula toruloides]	-	-	-	-	-	-	-
NGR-1A1368	14.78	328	TPO1	Major Facilitator Superfamily protein [Rhodotorula toruloides NP11]	-	-	-	-	-	-	-
NGR-1A1369	31.46	267	--	-	-	-	-	-	-	-	-
NGR-1A1370	48.26	1058	pro11	RHTO0S26e00430g1_1 [Rhodotorula toruloides]	-	-	-	-	-	-	-
NGR-1A1371	79.01	3030	SPAC1B9.03c	SPOSA6832_02465, partial [Sporidiobolus salmonicolor]	-	-	-	-	-	-	-
NGR-1A1372	271.66	1587	--	RHTO0S26e00540g1_1 [Rhodotorula toruloides]	-	-	-	-	-	-	-
NGR-1A1373	2.23	48	--	GAF domain containing protein [Rhodotorula toruloides NP11]	-	-	-	-	-	-	-
NGR-1A1374	19.4	372	mfs1	RHTO0S18e02124g1_1 [Rhodotorula toruloides]	-	-	-	-	-	-	-
NGR-1A1375	168.09	2634	--	SPOSA6832_02414 [Sporidiobolus salmonicolor]	-	-	-	-	-	-	-
NGR-1A1376	53.92	3061	ppk15	SPOSA6832_03740 [Sporidiobolus salmonicolor]	-	-	-	-	-	GO:0004672//protein kinase activity;GO:0032550//purine ribonucleoside binding	GO:0006464//cellular protein modification process
NGR-1A1377	56.51	1404	CPR	cytochrome p450 oxidoreductase [Rhodotorula toruloides NP11]	-	-	-	-	-	GO:0043167//ion binding	-
NGR-1A1378	41.74	2582	UAC1	SPOSA6832_03722, partial [Sporidiobolus salmonicolor]	Metabolism;Cellular Processes;Organismal Systems	Nucleotide metabolism;Cell growth and death;Aging	ko00230//Purine metabolism;ko04113//Meiosis - yeast;ko04213//Longevity regulating pathway - multiple species	K01768;K01768;K01768	-	-	GO:0007165//signal transduction
NGR-1A1379	25.64	74	--	Major Facilitator Superfamily protein [Rhodotorula toruloides NP11]	-	-	-	-	-	-	-
NGR-1A1380	78.16	889	RKI1	SPOSA6832_03727 [Sporidiobolus salmonicolor]	Metabolism;Metabolism;Metabolism;Metabolism;Metabolism;Metabolism	Global and overview maps;Global and overview maps;Global and overview maps;Global and overview maps;Global and overview maps;Carbohydrate metabolism	ko01100//Metabolic pathways;ko01110//Biosynthesis of secondary metabolites;ko01130//Biosynthesis of antibiotics;ko01230//Biosynthesis of amino acids;ko01200//Carbon metabolism;ko00030//Pentose phosphate pathway	K01807;K01807;K01807;K01807;K01807;K01807	-	GO:0003824//catalytic activity;GO:0005515//protein binding	GO:0006739//NADP metabolic process;GO:0008614//pyridoxine metabolic process;GO:0019682//glyceraldehyde-3-phosphate metabolic process
NGR-1A1381	46.63	1362	exgD	SPOSA6832_02527 [Sporidiobolus salmonicolor]	-	-	-	-	-	-	-
NGR-1A1382	47.99	564	qutB	quinate dehydrogenase [Rhodotorula sp. JG-1b]	Metabolism	Amino acid metabolism	ko00400//Phenylalanine, tyrosine and tryptophan biosynthesis	K09484	-	-	-
NGR-1A1383	21.93	257	LACBIDRAFT_233717	pentafunctional AROM polypeptide [Rhodotorula toruloides NP11]	Metabolism;Metabolism;Metabolism;Metabolism;Metabolism	Global and overview maps;Global and overview maps;Global and overview maps;Global and overview maps;Amino acid metabolism	ko01100//Metabolic pathways;ko01110//Biosynthesis of secondary metabolites;ko01130//Biosynthesis of antibiotics;ko01230//Biosynthesis of amino acids;ko00400//Phenylalanine, tyrosine and tryptophan biosynthesis	K13830;K13830;K13830;K13830;K13830	-	-	-
NGR-1A1384	76.64	1509	PDA1	SPOSA6832_02425, partial [Sporidiobolus salmonicolor]	Metabolism;Metabolism;Metabolism;Metabolism;Metabolism;Metabolism;Metabolism	Global and overview maps;Global and overview maps;Global and overview maps;Global and overview maps;Carbohydrate metabolism;Carbohydrate metabolism;Carbohydrate metabolism	ko01100//Metabolic pathways;ko01110//Biosynthesis of secondary metabolites;ko01130//Biosynthesis of antibiotics;ko01200//Carbon metabolism;ko00620//Pyruvate metabolism;ko00010//Glycolysis / Gluconeogenesis;ko00020//Citrate cycle (TCA cycle)	K00161;K00161;K00161;K00161;K00161;K00161;K00161	GO:0005759//mitochondrial matrix;GO:0009295//nucleoid	GO:0016903//oxidoreductase activity, acting on the aldehyde or oxo group of donors	GO:0006085//acetyl-CoA biosynthetic process;GO:0006090//pyruvate metabolic process;GO:0016049//cell growth
NGR-1A1385	13.68	172	NUC1	mitochondrial endonuclease [Rhodotorula toruloides NP11]	-	-	-	-	-	-	-
NGR-1A1386	17.73	226	qutG	myo-inositol-1(or 4)-monophosphatase [Rhodotorula toruloides NP11]	Metabolism;Environmental Information Processing;Metabolism	Global and overview maps;Signal transduction;Carbohydrate metabolism	ko01100//Metabolic pathways;ko04070//Phosphatidylinositol signaling system;ko00562//Inositol phosphate metabolism	K01092;K01092;K01092	-	-	-
NGR-1A1387	66.76	1709	SPBC29A3.09c	SPOSA6832_02450 [Sporidiobolus salmonicolor]	-	-	-	-	-	-	-
NGR-1A1388	276.06	1404	--	RHTO0S26e00804g1_1 [Rhodotorula toruloides]	-	-	-	-	-	-	-
NGR-1A1389	6.36	59	VPA0226	cellulose-binding GDSL lipase/acylhydrolase, carbohydrate Esterase Family 16 protein [Rhodotorula toruloides NP11]	-	-	-	-	-	-	-
NGR-1A1390	4.53	26	--	-	-	-	-	-	-	-	-
NGR-1A1391	56.94	1759	LACBIDRAFT_233717	shikimate kinase [Rhodotorula toruloides NP11]	Metabolism;Metabolism;Metabolism;Metabolism;Metabolism	Global and overview maps;Global and overview maps;Global and overview maps;Global and overview maps;Amino acid metabolism	ko01100//Metabolic pathways;ko01110//Biosynthesis of secondary metabolites;ko01130//Biosynthesis of antibiotics;ko01230//Biosynthesis of amino acids;ko00400//Phenylalanine, tyrosine and tryptophan biosynthesis	K13830;K13830;K13830;K13830;K13830	-	GO:0016740//transferase activity	GO:0008152//metabolic process
NGR-1A1392	49.72	1184	--	C6 transcription factor [Rhodotorula toruloides NP11]	-	-	-	-	-	-	-
NGR-1A1393	27.17	141	--	SPOSA6832_02419, partial [Sporidiobolus salmonicolor]	-	-	-	-	-	-	-
NGR-1A1394	104.75	1843	--	SPOSA6832_02419, partial [Sporidiobolus salmonicolor]	-	-	-	-	-	-	-
NGR-1A1395	26.8	465	TUB4	SPOSA6832_02427 [Sporidiobolus salmonicolor]	-	-	-	-	-	-	-
NGR-1A1396	8.75	163	amt1	RHTO0S18e00408g1_1 [Rhodotorula toruloides]	-	-	-	-	GO:0016020//membrane	GO:0015077//monovalent inorganic cation transmembrane transporter activity	GO:0015696//ammonium transport
NGR-1A1397	491.96	2688	cya-4	SPOSA6832_02442 [Sporidiobolus salmonicolor]	Cellular Processes	Transport and catabolism	ko04139//Mitophagy - yeast	K11841	-	-	-
NGR-1A1398	25.19	490	--	-	-	-	-	-	-	-	-
NGR-1A1399	64.19	750	ZTA1	SPOSA6832_02443, partial [Sporidiobolus salmonicolor]	-	-	-	-	-	-	-
NGR-1A1400	36.28	288	--	RHTO0S26e00100g1_1 [Rhodotorula toruloides]	-	-	-	-	-	-	-
NGR-1A1401	66.66	1276	cct8	T-complex protein 1 subunit theta [Rhodotorula toruloides NP11]	-	-	-	-	GO:0043234//protein complex;GO:0044444//cytoplasmic part	GO:0005515//protein binding;GO:0032550//purine ribonucleoside binding	GO:0044267//cellular protein metabolic process
NGR-1A1402	100.96	739	--	NADH:ubiquinone oxidoreductase intermediate-associated protein 30 [Rhodotorula toruloides NP11]	-	-	-	-	-	-	-
NGR-1A1403	142.16	2296	--	SPOSA6832_02091, partial [Sporidiobolus salmonicolor]	-	-	-	-	-	-	-
NGR-1A1404	33.17	481	UBA3	SPOSA6832_03993, partial [Sporidiobolus salmonicolor]	Genetic Information Processing	Folding, sorting and degradation	ko04120//Ubiquitin mediated proteolysis	K10686	-	GO:0016877//ligase activity, forming carbon-sulfur bonds;GO:0016879//ligase activity, forming carbon-nitrogen bonds;GO:0032550//purine ribonucleoside binding	GO:0032446//protein modification by small protein conjugation
NGR-1A1405	1.64	18	yajL	DJ-1 family protein [Rhodotorula toruloides NP11]	-	-	-	-	-	-	-
NGR-1A1406	78.79	2824	Vps33a	SPOSA6832_04012 [Sporidiobolus salmonicolor]	Cellular Processes	Transport and catabolism	ko04138//Autophagy - yeast	K20182	GO:0043231//intracellular membrane-bounded organelle;GO:0044444//cytoplasmic part	-	GO:0007033//vacuole organization;GO:0016192//vesicle-mediated transport;GO:0044765//single-organism transport;GO:0044801//single-organism membrane fusion;GO:0051649//establishment of localization in cell;GO:0097576//vacuole fusion;GO:1902589//single-organism organelle organization
NGR-1A1407	164.73	4138	GZF3	SPOSA6832_04036, partial [Sporidiobolus salmonicolor]	-	-	-	-	-	-	-
NGR-1A1408	1.83	14	CNF02430	acyl-protein thioesterase 1 [Rhodotorula toruloides NP11]	Metabolism	Lipid metabolism	ko00564//Glycerophospholipid metabolism	K06128	-	-	-
NGR-1A1409	43.57	542	--	SPOSA6832_04032 [Sporidiobolus salmonicolor]	Cellular Processes;Genetic Information Processing	Transport and catabolism;Folding, sorting and degradation	ko04138//Autophagy - yeast;ko04130//SNARE interactions in vesicular transport	K08502;K08502	-	-	-
NGR-1A1410	7.9	70	PSF1	SPOSA6832_04167 [Sporidiobolus salmonicolor]	-	-	-	-	-	-	-
NGR-1A1411	24.04	432	pkiA	SPOSA6832_04787 [Sporidiobolus salmonicolor]	Metabolism;Metabolism;Metabolism;Metabolism;Metabolism;Metabolism;Metabolism;Metabolism	Global and overview maps;Global and overview maps;Global and overview maps;Global and overview maps;Global and overview maps;Nucleotide metabolism;Carbohydrate metabolism;Carbohydrate metabolism	ko01100//Metabolic pathways;ko01110//Biosynthesis of secondary metabolites;ko01130//Biosynthesis of antibiotics;ko01230//Biosynthesis of amino acids;ko01200//Carbon metabolism;ko00230//Purine metabolism;ko00620//Pyruvate metabolism;ko00010//Glycolysis / Gluconeogenesis	K00873;K00873;K00873;K00873;K00873;K00873;K00873;K00873	GO:0044444//cytoplasmic part	GO:0016301//kinase activity;GO:0031420//alkali metal ion binding	GO:0006090//pyruvate metabolic process;GO:0006796//phosphate-containing compound metabolic process;GO:0009267//cellular response to starvation;GO:0010948//negative regulation of cell cycle process
NGR-1A1412	18.04	217	SPAC688.09	mitochondrial carrier protein RIM2 [Fistulina hepatica ATCC 64428]	-	-	-	-	-	-	-
NGR-1A1413	61.38	251	--	fungal specific transcription factor [Rhodotorula toruloides NP11]	-	-	-	-	-	-	-
NGR-1A1414	64.17	2031	--	Pentatricopeptide repeat containing protein [Rhodotorula toruloides NP11]	-	-	-	-	-	-	-
NGR-1A1415	28.79	457	--	SPOSA6832_03454, partial [Sporidiobolus salmonicolor]	-	-	-	-	-	-	-
NGR-1A1416	14.69	105	--	Proteophosphoglycan ppg4 [Rhodotorula toruloides ATCC 204091]	-	-	-	-	-	-	-
NGR-1A1417	5.68	91	--	expansin family protein [Rhodotorula toruloides NP11]	-	-	-	-	-	-	-
NGR-1A1418	737.85	1927	--	cytochrome c oxidase subunit VIIc [Rhodotorula toruloides NP11]	-	-	-	-	-	-	-
NGR-1A1419	54.45	2032	pom1	SPOSA6832_03117 [Sporidiobolus salmonicolor]	Cellular Processes	Cell growth and death	ko04111//Cell cycle - yeast	K18669	-	GO:0016772//transferase activity, transferring phosphorus-containing groups	-
NGR-1A1420	0.29	4	--	SPOSA6832_03122, partial [Sporidiobolus salmonicolor]	-	-	-	-	-	-	-
NGR-1A1421	7.45	76	--	SPOSA6832_01683, partial [Sporidiobolus salmonicolor]	-	-	-	-	-	-	-
NGR-1A1422	77.97	1881	Acox1	acyl-CoA oxidase [Rhodotorula sp. JG-1b]	Metabolism;Metabolism;Cellular Processes;Metabolism;Metabolism;Metabolism;Metabolism	Global and overview maps;Global and overview maps;Transport and catabolism;Global and overview maps;Lipid metabolism;Lipid metabolism;Lipid metabolism	ko01100//Metabolic pathways;ko01110//Biosynthesis of secondary metabolites;ko04146//Peroxisome;ko01212//Fatty acid metabolism;ko00071//Fatty acid degradation;ko01040//Biosynthesis of unsaturated fatty acids;ko00592//alpha-Linolenic acid metabolism	K00232;K00232;K00232;K00232;K00232;K00232;K00232	GO:0042579//microbody	GO:0000166//nucleotide binding;GO:0016634//oxidoreductase activity, acting on the CH-CH group of donors, oxygen as acceptor	GO:0009062//fatty acid catabolic process
NGR-1A1423	69.94	5588	cek1	serine/threonine protein kinase RIM15 [Rhodotorula toruloides NP11]	Cellular Processes;Cellular Processes;Organismal Systems	Cell growth and death;Transport and catabolism;Aging	ko04113//Meiosis - yeast;ko04138//Autophagy - yeast;ko04213//Longevity regulating pathway - multiple species	K12767;K12767;K12767	-	GO:0016740//transferase activity	GO:0009987//cellular process
NGR-1A1424	24.74	227	--	Glutathione S-transferase [Rhodotorula toruloides ATCC 204091]	-	-	-	-	-	-	-
NGR-1A1425	132.72	3457	tif225	SPOSA6832_03686, partial [Sporidiobolus salmonicolor]	Genetic Information Processing	Translation	ko03013//RNA transport	K03240	-	-	-
NGR-1A1426	33.39	109	--	Transmembrane protein [Rhodotorula toruloides ATCC 204091]	-	-	-	-	-	-	-
NGR-1A1427	67.03	2239	SPBC530.08	SPOSA6832_03680 [Sporidiobolus salmonicolor]	-	-	-	-	-	-	-
NGR-1A1428	49.26	1483	PLEKHH1	pleckstrin-like domain-containing protein [Rhodotorula toruloides NP11]	-	-	-	-	-	-	-
NGR-1A1429	156.21	6844	bphB	two-component system, chemotaxis family, sensor kinase Cph1 [Rhodotorula toruloides NP11]	-	-	-	-	-	-	GO:0007165//signal transduction;GO:0044237//cellular metabolic process
NGR-1A1430	36.78	1169	ubp7	SPOSA6832_03387, partial [Sporidiobolus salmonicolor]	-	-	-	-	-	-	-
NGR-1A1431	29.07	994	gtaN	GATA-binding transcription factor [Rhodotorula toruloides NP11]	-	-	-	-	-	-	-
NGR-1A1432	0	0	--	Proteophosphoglycan ppg4 [Rhodotorula toruloides ATCC 204091]	-	-	-	-	-	-	-
NGR-1A1433	82.16	751	--	phosphatase 2a inhibitor i2pp2a [Rhodotorula toruloides NP11]	-	-	-	-	-	-	-
NGR-1A1434	10.9	237	atB	MFS transporter [Rhodotorula toruloides NP11]	-	-	-	-	-	-	-
NGR-1A1435	98.25	1840	CHK1	SPOSA6832_03371 [Sporidiobolus salmonicolor]	Cellular Processes;Cellular Processes	Cell growth and death;Cell growth and death	ko04111//Cell cycle - yeast;ko04113//Meiosis - yeast	K02216;K02216	-	-	-
NGR-1A1436	144.51	3054	his4	glutamine amidotransferase / cyclase [Rhodotorula toruloides NP11]	Metabolism;Metabolism;Metabolism;Metabolism	Global and overview maps;Global and overview maps;Global and overview maps;Amino acid metabolism	ko01100//Metabolic pathways;ko01110//Biosynthesis of secondary metabolites;ko01230//Biosynthesis of amino acids;ko00340//Histidine metabolism	K01663;K01663;K01663;K01663	GO:0044424//intracellular part	GO:0016740//transferase activity	GO:0008152//metabolic process
NGR-1A1437	4.28	48	limC	NAD(P)-binding protein [Rhodotorula sp. JG-1b]	-	-	-	-	-	-	-
NGR-1A1438	123.37	2391	--	RHTO0S32e00760g1_1 [Rhodotorula toruloides]	-	-	-	-	-	-	-
NGR-1A1439	16.67	256	--	RHTO0S05e00408g1_1 [Rhodotorula toruloides]	-	-	-	-	-	-	-
NGR-1A1440	57.16	3143	SPBC3B8.04c	SPX-domain-containing protein [Rhodotorula sp. JG-1b]	-	-	-	-	-	-	-
NGR-1A1441	234.94	2971	yogA	SPOSA6832_04113, partial [Sporidiobolus salmonicolor]	-	-	-	-	-	-	-
NGR-1A1442	14.74	191	--	SPOSA6832_04154 [Sporidiobolus salmonicolor]	-	-	-	-	-	-	-
NGR-1A1443	98.21	1053	memo1	SPOSA6832_03388 [Sporidiobolus salmonicolor]	-	-	-	-	-	-	-
NGR-1A1444	46.05	652	--	SPOSA6832_03377, partial [Sporidiobolus salmonicolor]	-	-	-	-	-	-	-
NGR-1A1445	61.67	4421	Nup205	SPOSA6832_03911, partial [Sporidiobolus salmonicolor]	Genetic Information Processing	Translation	ko03013//RNA transport	K14310	GO:0044446//intracellular organelle part	-	-
NGR-1A1446	24.59	398	ssl1	RHTO0S11e04522g1_1 [Rhodotorula toruloides]	Genetic Information Processing;Genetic Information Processing	Replication and repair;Transcription	ko03420//Nucleotide excision repair;ko03022//Basal transcription factors	K03142;K03142	GO:0005634//nucleus	-	GO:0006351//transcription, DNA-templated
NGR-1A1447	29.93	863	ERG20	SPOSA6832_03378, partial [Sporidiobolus salmonicolor]	Metabolism;Metabolism;Metabolism;Metabolism	Global and overview maps;Global and overview maps;Global and overview maps;Metabolism of terpenoids and polyketides	ko01100//Metabolic pathways;ko01110//Biosynthesis of secondary metabolites;ko01130//Biosynthesis of antibiotics;ko00900//Terpenoid backbone biosynthesis	K00787;K00787;K00787;K00787	GO:0043231//intracellular membrane-bounded organelle	GO:0004659//prenyltransferase activity	GO:0006720//isoprenoid metabolic process;GO:0008204//ergosterol metabolic process;GO:0008654//phospholipid biosynthetic process
NGR-1A1448	42.44	665	ligA	RHTO0S11e05248g1_1 [Rhodotorula toruloides]	Genetic Information Processing;Genetic Information Processing;Genetic Information Processing;Genetic Information Processing	Replication and repair;Replication and repair;Replication and repair;Replication and repair	ko03420//Nucleotide excision repair;ko03030//DNA replication;ko03410//Base excision repair;ko03430//Mismatch repair	K10747;K10747;K10747;K10747	-	-	-
NGR-1A1449	295.27	4018	Acaa2	thiolase [Rhodotorula sp. JG-1b]	Metabolism;Metabolism;Metabolism;Metabolism;Metabolism;Metabolism;Metabolism	Global and overview maps;Global and overview maps;Global and overview maps;Amino acid metabolism;Global and overview maps;Lipid metabolism;Lipid metabolism	ko01100//Metabolic pathways;ko01110//Biosynthesis of secondary metabolites;ko01130//Biosynthesis of antibiotics;ko00280//Valine, leucine and isoleucine degradation;ko01212//Fatty acid metabolism;ko00071//Fatty acid degradation;ko00062//Fatty acid elongation	K07508;K07508;K07508;K07508;K07508;K07508;K07508	-	GO:0003677//DNA binding;GO:0016746//transferase activity, transferring acyl groups	GO:0010468//regulation of gene expression
NGR-1A1450	53.21	629	--	SPOSA6832_04013 [Sporidiobolus salmonicolor]	-	-	-	-	-	-	-
NGR-1A1451	68.37	1257	Gps1	SPOSA6832_03998, partial [Sporidiobolus salmonicolor]	-	-	-	-	-	-	-
NGR-1A1452	72.62	1889	SPAC4A8.06c	SPOSA6832_04007 [Sporidiobolus salmonicolor]	-	-	-	-	-	-	-
NGR-1A1453	518.33	1799	qcr8	cytochrome b-c1 complex subunit 8 [Rhodotorula sp. JG-1b]	Metabolism;Metabolism	Global and overview maps;Energy metabolism	ko01100//Metabolic pathways;ko00190//Oxidative phosphorylation	K00418;K00418	-	-	GO:0045333//cellular respiration
NGR-1A1454	11.16	148	--	SPOSA6832_03990 [Sporidiobolus salmonicolor]	-	-	-	-	-	-	-
NGR-1A1455	80.18	631	--	SPOSA6832_03143, partial [Sporidiobolus salmonicolor]	-	-	-	-	-	-	-
NGR-1A1456	215.99	1002	--	hypothetical protein RHOSPDRAFT_32228 [Rhodotorula sp. JG-1b]	-	-	-	-	-	-	-
NGR-1A1457	57.78	2734	PLPZETA2	RHTO0S24e01002g1_1 [Rhodotorula toruloides]	Metabolism;Metabolism;Cellular Processes;Metabolism;Metabolism	Global and overview maps;Global and overview maps;Transport and catabolism;Lipid metabolism;Lipid metabolism	ko01100//Metabolic pathways;ko01110//Biosynthesis of secondary metabolites;ko04144//Endocytosis;ko00564//Glycerophospholipid metabolism;ko00565//Ether lipid metabolism	K01115;K01115;K01115;K01115;K01115	-	-	-
NGR-1A1458	50.33	1311	ALG3	SPOSA6832_03351 [Sporidiobolus salmonicolor]	-	-	-	-	-	-	GO:0008152//metabolic process
NGR-1A1459	44.4	2702	rpa1	SPOSA6832_03621 [Sporidiobolus salmonicolor]	Metabolism;Metabolism;Metabolism;Genetic Information Processing	Global and overview maps;Nucleotide metabolism;Nucleotide metabolism;Transcription	ko01100//Metabolic pathways;ko00230//Purine metabolism;ko00240//Pyrimidine metabolism;ko03020//RNA polymerase	K02999;K02999;K02999;K02999	GO:0005634//nucleus	GO:0016740//transferase activity	GO:0006351//transcription, DNA-templated
NGR-1A1460	26.75	592	--	RHTO0S03e08724g1_1 [Rhodotorula toruloides]	-	-	-	-	-	-	-
NGR-1A1461	30.66	472	TRM6	eukaryotic translation initiation factor 3 62 kda subunit [Rhodotorula toruloides NP11]	-	-	-	-	-	-	-
NGR-1A1462	16.84	335	MNS1	RHTO0S03e08944g1_1 [Rhodotorula toruloides]	Metabolism;Genetic Information Processing;Metabolism;Metabolism	Global and overview maps;Folding, sorting and degradation;Glycan biosynthesis and metabolism;Glycan biosynthesis and metabolism	ko01100//Metabolic pathways;ko04141//Protein processing in endoplasmic reticulum;ko00510//N-Glycan biosynthesis;ko00513//Various types of N-glycan biosynthesis	K01230;K01230;K01230;K01230	-	-	-
NGR-1A1463	86.34	1436	--	RHTO0S03e02300g1_1 [Rhodotorula toruloides]	-	-	-	-	-	-	-
NGR-1A1464	39.19	334	MDE1	Methylthioribulose-1-phosphate dehydratase [Rhodotorula sp. JG-1b]	Metabolism;Metabolism	Global and overview maps;Amino acid metabolism	ko01100//Metabolic pathways;ko00270//Cysteine and methionine metabolism	K08964;K08964	-	GO:0016836//hydro-lyase activity;GO:0043169//cation binding	GO:0071267//L-methionine salvage
NGR-1A1465	57.21	232	CNX3	molybdenum cofactor biosynthesis protein [Rhodotorula toruloides NP11]	Metabolism;Metabolism	Global and overview maps;Metabolism of cofactors and vitamins	ko01100//Metabolic pathways;ko00790//Folate biosynthesis	K20967;K20967	-	GO:0051536//iron-sulfur cluster binding	-
NGR-1A1466	41.13	400	Mocs1	molybdenum cofactor biosynthesis protein [Rhodotorula toruloides NP11]	Metabolism;Metabolism	Global and overview maps;Metabolism of cofactors and vitamins	ko01100//Metabolic pathways;ko00790//Folate biosynthesis	K20967;K20967	-	GO:0051536//iron-sulfur cluster binding	-
NGR-1A1467	87.62	551	UBC12	ubiquitin-conjugating enzyme E2 M [Rhodotorula toruloides NP11]	Genetic Information Processing	Folding, sorting and degradation	ko04120//Ubiquitin mediated proteolysis	K10579	-	GO:0003824//catalytic activity	-
NGR-1A1468	101.32	3917	argA	SPOSA6832_03904, partial [Sporidiobolus salmonicolor]	Metabolism;Metabolism;Metabolism	Global and overview maps;Nucleotide metabolism;Amino acid metabolism	ko01100//Metabolic pathways;ko00240//Pyrimidine metabolism;ko00250//Alanine, aspartate and glutamate metabolism	K01955;K01955;K01955	-	-	-
NGR-1A1469	23.39	303	RRP1B	SPOSA6832_03116 [Sporidiobolus salmonicolor]	-	-	-	-	-	-	-
NGR-1A1470	19.82	158	--	SPOSA6832_04228, partial [Sporidiobolus salmonicolor]	Genetic Information Processing	Folding, sorting and degradation	ko04130//SNARE interactions in vesicular transport	K08498	-	-	-
NGR-1A1471	47.67	267	MAT2B	NAD dependent epimerase/dehydratase family protein [Aspergillus oryzae RIB40]	-	-	-	-	-	-	GO:0008152//metabolic process
NGR-1A1472	41	510	cpdP	cAMP-specific phosphodiesterase [Rhodotorula toruloides NP11]	-	-	-	-	-	-	-
NGR-1A1473	52.95	615	--	SPOSA6832_03125 [Sporidiobolus salmonicolor]	-	-	-	-	-	-	-
NGR-1A1474	27.11	737	DUS1	SPOSA6832_03126 [Sporidiobolus salmonicolor]	-	-	-	-	-	-	-
NGR-1A1475	261.52	2741	NIPSNAP2	SPOSA6832_03127 [Sporidiobolus salmonicolor]	-	-	-	-	-	-	-
NGR-1A1476	108.34	3455	l(2)04524	3-methylcrotonyl-CoA carboxylase beta subunit [Rhodotorula toruloides NP11]	Metabolism;Metabolism	Global and overview maps;Amino acid metabolism	ko01100//Metabolic pathways;ko00280//Valine, leucine and isoleucine degradation	K01969;K01969	-	-	-
NGR-1A1477	228.36	1797	VTI1A	V-snare-domain-containing protein [Rhodotorula sp. JG-1b]	Cellular Processes;Genetic Information Processing	Transport and catabolism;Folding, sorting and degradation	ko04138//Autophagy - yeast;ko04130//SNARE interactions in vesicular transport	K08493;K08493	GO:0005737//cytoplasm	-	GO:0016192//vesicle-mediated transport;GO:0044699//single-organism process
NGR-1A1478	167.94	2043	glxR	SPOSA6832_03119 [Sporidiobolus salmonicolor]	-	-	-	-	-	-	-
NGR-1A1479	6.74	247	forF	SPOSA6832_00347, partial [Sporidiobolus salmonicolor]	-	-	-	-	-	-	-
NGR-1A1480	17.93	175	--	SPOSA6832_03120 [Sporidiobolus salmonicolor]	-	-	-	-	-	-	-
NGR-1A1481	26.1	61	--	prefoldin subunit 6 [Obba rivulosa]	-	-	-	-	-	-	-
NGR-1A1482	68.11	1334	--	hypothetical protein RHOSPDRAFT_26370 [Rhodotorula sp. JG-1b]	-	-	-	-	-	-	-
NGR-1A1483	783.87	10236	CBS	SPOSA6832_03185 [Sporidiobolus salmonicolor]	Metabolism;Metabolism;Metabolism;Metabolism;Metabolism	Global and overview maps;Global and overview maps;Global and overview maps;Amino acid metabolism;Amino acid metabolism	ko01100//Metabolic pathways;ko01130//Biosynthesis of antibiotics;ko01230//Biosynthesis of amino acids;ko00270//Cysteine and methionine metabolism;ko00260//Glycine, serine and threonine metabolism	K01697;K01697;K01697;K01697;K01697	-	-	GO:0019344//cysteine biosynthetic process
NGR-1A1484	110.55	1455	UGE5	SPOSA6832_04025, partial [Sporidiobolus salmonicolor]	Metabolism;Metabolism;Metabolism	Global and overview maps;Carbohydrate metabolism;Carbohydrate metabolism	ko01100//Metabolic pathways;ko00520//Amino sugar and nucleotide sugar metabolism;ko00052//Galactose metabolism	K01784;K01784;K01784	GO:0044444//cytoplasmic part	GO:0016857//racemase and epimerase activity, acting on carbohydrates and derivatives;GO:0048037//cofactor binding	GO:0019388//galactose catabolic process
NGR-1A1485	83.37	2123	MIC60	mitochondrial inner membrane protein Mitofilin [Rhodotorula toruloides NP11]	-	-	-	-	-	-	-
NGR-1A1486	23.37	546	terD	SPOSA6832_04130 [Sporidiobolus salmonicolor]	-	-	-	-	-	-	-
NGR-1A1487	0.39	5	--	SPOSA6832_04154 [Sporidiobolus salmonicolor]	-	-	-	-	-	-	-
NGR-1A1488	39.04	554	EVN	dolichol kinase [Rhodotorula toruloides NP11]	-	-	-	-	-	-	-
NGR-1A1489	18.47	158	SPAC3F10.09	1-(5-phosphoribosyl)-5-[(5-phosphoribosylamino)methylideneamino]imidazole-4-carboxamide isomerase [Rhodotorula toruloides NP11]	Metabolism;Metabolism;Metabolism;Metabolism	Global and overview maps;Global and overview maps;Global and overview maps;Amino acid metabolism	ko01100//Metabolic pathways;ko01110//Biosynthesis of secondary metabolites;ko01230//Biosynthesis of amino acids;ko00340//Histidine metabolism	K01814;K01814;K01814;K01814	-	GO:0016861//intramolecular oxidoreductase activity, interconverting aldoses and ketoses	GO:0006520//cellular amino acid metabolic process
NGR-1A1490	34.35	1040	--	SPOSA6832_00342 [Sporidiobolus salmonicolor]	-	-	-	-	-	-	-
NGR-1A1491	24.35	349	HAT2	SPOSA6832_04816 [Sporidiobolus salmonicolor]	-	-	-	-	-	-	-
NGR-1A1492	109.26	1975	crn1	SPOSA6832_04821 [Sporidiobolus salmonicolor]	-	-	-	-	-	-	-
NGR-1A1493	151.86	1649	MPDU1	SPOSA6832_04790, partial [Sporidiobolus salmonicolor]	-	-	-	-	-	-	-
NGR-1A1494	17.81	41	--	SPOSA6832_04861 [Sporidiobolus salmonicolor]	-	-	-	-	-	-	-
NGR-1A1495	125.48	3523	pps1	SPOSA6832_04867, partial [Sporidiobolus salmonicolor]	Metabolism;Metabolism;Metabolism;Metabolism	Global and overview maps;Global and overview maps;Lipid metabolism;Amino acid metabolism	ko01100//Metabolic pathways;ko01110//Biosynthesis of secondary metabolites;ko00564//Glycerophospholipid metabolism;ko00260//Glycine, serine and threonine metabolism	K17103;K17103;K17103;K17103	-	-	-
NGR-1A1496	54.1	712	CWC2	Pre-mRNA-splicing factor CWC2 [Rhodotorula toruloides ATCC 204091]	-	-	-	-	-	-	-
NGR-1A1497	131.3	749	--	SPOSA6832_03616 [Sporidiobolus salmonicolor]	Metabolism;Metabolism	Global and overview maps;Energy metabolism	ko01100//Metabolic pathways;ko00190//Oxidative phosphorylation	K03964;K03964	-	-	-
NGR-1A1498	37.04	2533	CHS8	SPOSA6832_03602, partial [Sporidiobolus salmonicolor]	Metabolism	Carbohydrate metabolism	ko00520//Amino sugar and nucleotide sugar metabolism	K00698	-	GO:0003824//catalytic activity	-
NGR-1A1499	71.46	609	--	RHTO0S03e09604g1_1 [Rhodotorula toruloides]	-	-	-	-	-	-	-
NGR-1A1500	79.64	832	SAT3	tropine dehydrogenase [Rhodotorula toruloides NP11]	-	-	-	-	-	-	-
NGR-1A1501	19.67	271	AN10433	SPOSA6832_00366 [Sporidiobolus salmonicolor]	-	-	-	-	-	-	-
NGR-1A1502	4.42	110	SPAC3H1.02c	zinc metalloprotease [Rhodotorula toruloides NP11]	-	-	-	-	-	-	-
NGR-1A1503	34.78	453	SPCC1827.05c	SPOSA6832_03604 [Sporidiobolus salmonicolor]	-	-	-	-	-	-	-
NGR-1A1504	58.15	1171	ARB_00147	calnexin [Rhodotorula toruloides NP11]	Genetic Information Processing;Cellular Processes	Folding, sorting and degradation;Transport and catabolism	ko04141//Protein processing in endoplasmic reticulum;ko04145//Phagosome	K08054;K08054	GO:0005783//endoplasmic reticulum;GO:0031224//intrinsic component of membrane	-	GO:0006457//protein folding;GO:0044763//single-organism cellular process;GO:0051603//proteolysis involved in cellular protein catabolic process
NGR-1A1505	51.45	198	--	SPOSA6832_03581 [Sporidiobolus salmonicolor]	-	-	-	-	-	-	-
NGR-1A1506	58.92	407	--	SPOSA6832_03566, partial [Sporidiobolus salmonicolor]	-	-	-	-	-	-	-
NGR-1A1507	110.1	2062	STK32A	AGC/YANK protein kinase [Rhodotorula sp. JG-1b]	-	-	-	-	-	GO:0004672//protein kinase activity;GO:0032550//purine ribonucleoside binding	GO:0006464//cellular protein modification process;GO:0006796//phosphate-containing compound metabolic process
NGR-1A1508	95.46	3884	PIM1	SPOSA6832_03586, partial [Sporidiobolus salmonicolor]	-	-	-	-	-	-	-
NGR-1A1509	92.75	2451	treB	alpha,alpha-trehalase, glycoside hydrolase family 37 protein [Rhodotorula toruloides NP11]	Metabolism;Metabolism	Global and overview maps;Carbohydrate metabolism	ko01100//Metabolic pathways;ko00500//Starch and sucrose metabolism	K01194;K01194	-	-	-
NGR-1A1510	332.15	1655	gpx1	SPOSA6832_03584, partial [Sporidiobolus salmonicolor]	Metabolism;Metabolism	Metabolism of other amino acids;Lipid metabolism	ko00480//Glutathione metabolism;ko00590//Arachidonic acid metabolism	K00432;K00432	-	GO:0016491//oxidoreductase activity	-
NGR-1A1511	11.9	153	At1g11780	SPOSA6832_03572, partial [Sporidiobolus salmonicolor]	-	-	-	-	-	-	-
NGR-1A1512	52.83	1024	SPAC17G8.11c	glycosyltransferase family 32 protein [Rhodotorula toruloides NP11]	-	-	-	-	-	-	-
NGR-1A1513	40.26	404	prpf38a	pre-mRNA-splicing factor 38A [Rhodotorula toruloides NP11]	Genetic Information Processing	Transcription	ko03040//Spliceosome	K12849	-	-	-
NGR-1A1514	124.49	800	RPL27	SPOSA6832_03583, partial [Sporidiobolus salmonicolor]	Genetic Information Processing	Translation	ko03010//Ribosome	K02899	-	-	-
NGR-1A1515	16.18	243	SPBC18A7.01	peptidase M24 [Neolentinus lepideus HHB14362 ss-1]	-	-	-	-	-	-	-
NGR-1A1516	1395.34	8487	ppi1	SPOSA6832_03596, partial [Sporidiobolus salmonicolor]	-	-	-	-	-	GO:0016859//cis-trans isomerase activity	GO:0044267//cellular protein metabolic process
NGR-1A1517	25.47	309	--	SPOSA6832_03441 [Sporidiobolus salmonicolor]	-	-	-	-	-	-	-
NGR-1A1518	3.39	69	caf5	MFS transporter, DHA1 family, multidrug resistance protein [Rhodotorula toruloides NP11]	-	-	-	-	-	-	-
NGR-1A1519	46.4	1424	culC	SPOSA6832_03156, partial [Sporidiobolus salmonicolor]	Genetic Information Processing	Folding, sorting and degradation	ko04120//Ubiquitin mediated proteolysis	K03869	-	-	-
NGR-1A1520	18.86	162	set10	SPOSA6832_03194 [Sporidiobolus salmonicolor]	-	-	-	-	-	-	-
NGR-1A1521	7.58	50	LOGL9	SPOSA6832_01730 [Sporidiobolus salmonicolor]	-	-	-	-	-	-	-
NGR-1A1522	57.94	1338	NAR1	cytosolic Fe-S cluster assembly factor NAR1 [Rhodotorula toruloides NP11]	-	-	-	-	-	-	-
NGR-1A1523	13.56	185	xdhA	SPOSA6832_00352, partial [Sporidiobolus salmonicolor]	Metabolism;Metabolism	Global and overview maps;Carbohydrate metabolism	ko01100//Metabolic pathways;ko00040//Pentose and glucuronate interconversions	K05351;K05351	-	-	-
NGR-1A1524	287.96	1326	--	hypothetical protein RHOBADRAFT_66229 [Rhodotorula graminis WP1]	-	-	-	-	-	-	-
NGR-1A1525	64.04	691	--	SPOSA6832_03136 [Sporidiobolus salmonicolor]	-	-	-	-	-	-	-
NGR-1A1526	147.83	1016	AFUA_8G05360	FAS1 domain [Xanthophyllomyces dendrorhous]	-	-	-	-	-	-	-
NGR-1A1527	32.04	98	SPAC8C9.11	bola-like protein [Rhodotorula sp. JG-1b]	-	-	-	-	-	-	GO:0000122//negative regulation of transcription from RNA polymerase II promoter
NGR-1A1528	87.41	787	ckb-2	SPOSA6832_04003 [Sporidiobolus salmonicolor]	Genetic Information Processing;Cellular Processes	Translation;Transport and catabolism	ko03008//Ribosome biogenesis in eukaryotes;ko04139//Mitophagy - yeast	K03115;K03115	GO:0043232//intracellular non-membrane-bounded organelle;GO:0043234//protein complex;GO:0044446//intracellular organelle part	GO:0019887//protein kinase regulator activity	GO:0006355//regulation of transcription, DNA-templated;GO:0045859//regulation of protein kinase activity
NGR-1A1529	43.76	594	PEX19	peroxisomal biogenesis factor 19 [Rhodotorula toruloides NP11]	Cellular Processes	Transport and catabolism	ko04146//Peroxisome	K13337	-	-	-
NGR-1A1530	71.17	1147	argx	SPOSA6832_03991 [Sporidiobolus salmonicolor]	Metabolism;Metabolism;Metabolism;Metabolism;Metabolism;Metabolism	Global and overview maps;Global and overview maps;Global and overview maps;Global and overview maps;Amino acid metabolism;Amino acid metabolism	ko01100//Metabolic pathways;ko01110//Biosynthesis of secondary metabolites;ko01130//Biosynthesis of antibiotics;ko01230//Biosynthesis of amino acids;ko00250//Alanine, aspartate and glutamate metabolism;ko00220//Arginine biosynthesis	K01755;K01755;K01755;K01755;K01755;K01755	GO:0044444//cytoplasmic part	GO:0016842//amidine-lyase activity	GO:0006526//arginine biosynthetic process
NGR-1A1531	36.87	1006	--	RHTO0S03e11716g1_1 [Rhodotorula toruloides]	-	-	-	-	-	-	-
NGR-1A1532	123.77	1276	PRE2	20S proteasome subunit beta 5 [Rhodotorula toruloides NP11]	Genetic Information Processing	Folding, sorting and degradation	ko03050//Proteasome	K02737	GO:0043231//intracellular membrane-bounded organelle;GO:0043234//protein complex	GO:0004175//endopeptidase activity	GO:0006508//proteolysis
NGR-1A1533	1102.43	29625	SPAC24C9.06c	SPOSA6832_03592 [Sporidiobolus salmonicolor]	Metabolism;Metabolism;Metabolism;Metabolism;Metabolism;Metabolism;Metabolism;Metabolism	Global and overview maps;Global and overview maps;Global and overview maps;Global and overview maps;Global and overview maps;Global and overview maps;Carbohydrate metabolism;Carbohydrate metabolism	ko01100//Metabolic pathways;ko01110//Biosynthesis of secondary metabolites;ko01130//Biosynthesis of antibiotics;ko01230//Biosynthesis of amino acids;ko01200//Carbon metabolism;ko01210//2-Oxocarboxylic acid metabolism;ko00630//Glyoxylate and dicarboxylate metabolism;ko00020//Citrate cycle (TCA cycle)	K01681;K01681;K01681;K01681;K01681;K01681;K01681;K01681	GO:0009295//nucleoid;GO:0044429//mitochondrial part	GO:0016836//hydro-lyase activity;GO:0043566//structure-specific DNA binding;GO:0051536//iron-sulfur cluster binding	GO:0006101//citrate metabolic process
NGR-1A1534	45.72	520	HMGB1	SPOSA6832_00359 [Sporidiobolus salmonicolor]	-	-	-	-	-	-	-
NGR-1A1535	11.13	153	PRKX	camp-dependent protein kinase catalytic subunit [Rhodotorula sp. JG-1b]	Cellular Processes;Cellular Processes;Organismal Systems	Cell growth and death;Transport and catabolism;Aging	ko04113//Meiosis - yeast;ko04138//Autophagy - yeast;ko04213//Longevity regulating pathway - multiple species	K04345;K04345;K04345	-	GO:0004672//protein kinase activity	GO:0006796//phosphate-containing compound metabolic process
NGR-1A1536	9.83	255	--	unnamed protein product [Tuber melanosporum]	-	-	-	-	-	-	-
NGR-1A1537	76.04	1202	RPT5A	26S protease regulatory subunit 6a [Rhodotorula toruloides NP11]	Genetic Information Processing	Folding, sorting and degradation	ko03050//Proteasome	K03065	GO:0043234//protein complex;GO:0044444//cytoplasmic part	GO:0016787//hydrolase activity;GO:0032550//purine ribonucleoside binding	GO:0019941//modification-dependent protein catabolic process;GO:0043248//proteasome assembly;GO:0045898//regulation of RNA polymerase II transcriptional preinitiation complex assembly
NGR-1A1538	92.21	1689	kapA	karyopherin alpha subunit [Rhodotorula toruloides NP11]	-	-	-	-	GO:0044424//intracellular part	GO:0022892//substrate-specific transporter activity	GO:0006605//protein targeting
NGR-1A1539	54.27	552	GGC1	mitochondrial carrier protein, GTP/GDP transporter [Rhodotorula toruloides NP11]	-	-	-	-	GO:0031224//intrinsic component of membrane;GO:0043231//intracellular membrane-bounded organelle	GO:0015216//purine nucleotide transmembrane transporter activity	GO:0001408//guanine nucleotide transport;GO:0046916//cellular transition metal ion homeostasis
NGR-1A1540	76.9	843	rplE	SPOSA6832_02498 [Sporidiobolus salmonicolor]	Genetic Information Processing	Translation	ko03010//Ribosome	K02931	GO:0044424//intracellular part	-	-
NGR-1A1541	1.56	41	--	-	-	-	-	-	-	-	-
NGR-1A1542	1.12	11	Ebpl	protein of Emopamil-binding protein family [Rhodotorula toruloides NP11]	-	-	-	-	-	-	-
NGR-1A1543	100.04	2073	rpc6	DNA-directed RNA polymerase III subunit RPC6 [Rhodotorula toruloides NP11]	Metabolism;Metabolism;Metabolism;Genetic Information Processing	Global and overview maps;Nucleotide metabolism;Nucleotide metabolism;Transcription	ko01100//Metabolic pathways;ko00230//Purine metabolism;ko00240//Pyrimidine metabolism;ko03020//RNA polymerase	K03025;K03025;K03025;K03025	-	-	-
NGR-1A1544	22.32	329	ATG4	Cysteine protease ATG4 [Rhodotorula toruloides ATCC 204091]	Cellular Processes;Cellular Processes	Transport and catabolism;Transport and catabolism	ko04138//Autophagy - yeast;ko04136//Autophagy - other eukaryotes	K08342;K08342	-	-	-
NGR-1A1545	48.23	842	MDM10	SPOSA6832_00344 [Sporidiobolus salmonicolor]	Cellular Processes	Transport and catabolism	ko04139//Mitophagy - yeast	K17774	-	-	-
NGR-1A1546	255.15	1587	Arf6	ADP-ribosylation factor 6 [Microbotryum lychnidis-dioicae p1A1 Lamole]	Cellular Processes	Transport and catabolism	ko04144//Endocytosis	K07941	GO:0030428//cell septum;GO:0044448//cell cortex part	GO:0032550//purine ribonucleoside binding	GO:0035556//intracellular signal transduction;GO:0051518//positive regulation of bipolar cell growth
NGR-1A1547	187.05	1909	novR	arad-like aldolase/epimerase [Rhodotorula sp. JG-1b]	-	-	-	-	-	-	-
NGR-1A1548	100.31	586	Arpc4	arp2/3 complex 20 kDa subunit [Rhodotorula toruloides NP11]	Cellular Processes	Transport and catabolism	ko04144//Endocytosis	K05755	GO:0005856//cytoskeleton	-	GO:0045010//actin nucleation
NGR-1A1549	23.71	176	--	SPOSA6832_03689 [Sporidiobolus salmonicolor]	-	-	-	-	-	-	-
NGR-1A1550	1.69	15	--	-	-	-	-	-	-	-	-
NGR-1A1551	12.22	131	--	SPOSA6832_03690 [Sporidiobolus salmonicolor]	-	-	-	-	GO:0043229//intracellular organelle	-	GO:0022402//cell cycle process;GO:0051641//cellular localization;GO:1902589//single-organism organelle organization
NGR-1A1552	111.47	4497	--	monooxygenase [Rhodotorula toruloides NP11]	-	-	-	-	-	-	-
NGR-1A1553	14.55	58	--	-	-	-	-	-	-	-	-
NGR-1A1554	7.52	70	--	-	-	-	-	-	-	-	-
NGR-1A1555	21.06	283	CAB2	phosphopantothenate-cysteine ligase [Rhodotorula toruloides NP11]	Metabolism;Metabolism	Global and overview maps;Metabolism of cofactors and vitamins	ko01100//Metabolic pathways;ko00770//Pantothenate and CoA biosynthesis	K01922;K01922	-	-	-
NGR-1A1556	10.74	241	--	CigA protein [Rhodotorula toruloides NP11]	-	-	-	-	-	-	-
NGR-1A1557	8.46	263	--	SPOSA6832_04852 [Sporidiobolus salmonicolor]	-	-	-	-	GO:0043232//intracellular non-membrane-bounded organelle;GO:0044446//intracellular organelle part	-	-
NGR-1A1558	95.68	651	UBC11	ubiquitin carrier protein [Rhodotorula sp. JG-1b]	Genetic Information Processing;Genetic Information Processing	Folding, sorting and degradation;Folding, sorting and degradation	ko04141//Protein processing in endoplasmic reticulum;ko04120//Ubiquitin mediated proteolysis	K06689;K06689	-	-	-
NGR-1A1559	28.07	1086	--	-	-	-	-	-	-	-	-
NGR-1A1560	85.78	4336	CHS3	SPOSA6832_03197 [Sporidiobolus salmonicolor]	Metabolism	Carbohydrate metabolism	ko00520//Amino sugar and nucleotide sugar metabolism	K00698	-	-	-
NGR-1A1561	92.21	1258	SPAC27E2.03c	SPOSA6832_03181, partial [Sporidiobolus salmonicolor]	-	-	-	-	GO:0044424//intracellular part	GO:0017111//nucleoside-triphosphatase activity;GO:0032550//purine ribonucleoside binding;GO:0043021//ribonucleoprotein complex binding	-
NGR-1A1562	68.87	975	CSTF64	cleavage stimulation factor subunit 2 [Rhodotorula toruloides NP11]	Genetic Information Processing	Translation	ko03015//mRNA surveillance pathway	K14407	-	-	-
NGR-1A1563	56.4	814	mpp	SPOSA6832_03633 [Sporidiobolus salmonicolor]	-	-	-	-	-	-	-
NGR-1A1564	51.84	269	rpsQ	SPOSA6832_03638, partial [Sporidiobolus salmonicolor]	Genetic Information Processing	Translation	ko03010//Ribosome	K02961	-	-	-
NGR-1A1565	11.65	215	--	Proteophosphoglycan 5 [Rhodotorula toruloides ATCC 204091]	-	-	-	-	-	-	-
NGR-1A1566	20.4	265	CPY1	SPOSA6832_03622, partial [Sporidiobolus salmonicolor]	-	-	-	-	-	-	-
NGR-1A1567	243.22	2591	budC	NAD-P-binding protein [Rhodotorula sp. JG-1b]	-	-	-	-	-	-	-
NGR-1A1568	27.22	478	PLA2G7	1-alkyl-2-acetylglycerophosphocholine esterase [Rhodotorula toruloides NP11]	Metabolism;Metabolism;Metabolism;Metabolism	Global and overview maps;Global and overview maps;Global and overview maps;Lipid metabolism	ko01100//Metabolic pathways;ko01110//Biosynthesis of secondary metabolites;ko01130//Biosynthesis of antibiotics;ko00565//Ether lipid metabolism	K01062;K01062;K01062;K01062	-	-	-
NGR-1A1569	284.59	1242	SPBC1703.13c	SPOSA6832_04812 [Sporidiobolus salmonicolor]	-	-	-	-	GO:0031224//intrinsic component of membrane;GO:0043231//intracellular membrane-bounded organelle	GO:0005375//copper ion transmembrane transporter activity	GO:0006817//phosphate ion transport;GO:0006825//copper ion transport;GO:0046916//cellular transition metal ion homeostasis
NGR-1A1570	146.84	8361	At2g35920	SPOSA6832_04813 [Sporidiobolus salmonicolor]	-	-	-	-	-	-	-
NGR-1A1571	61.34	2987	SIN3	SPOSA6832_04034, partial [Sporidiobolus salmonicolor]	Cellular Processes	Transport and catabolism	ko04139//Mitophagy - yeast	K11644	-	-	-
NGR-1A1572	99.21	2366	SPBP8B7.23	SPOSA6832_04029, partial [Sporidiobolus salmonicolor]	-	-	-	-	-	-	-
NGR-1A1573	89.91	930	--	SPOSA6832_04822, partial [Sporidiobolus salmonicolor]	-	-	-	-	-	-	-
NGR-1A1574	64.35	356	DDB_G0278111	SPOSA6832_04809, partial [Sporidiobolus salmonicolor]	-	-	-	-	-	-	-
NGR-1A1575	43.74	236	--	SPOSA6832_04819 [Sporidiobolus salmonicolor]	-	-	-	-	-	-	-
NGR-1A1576	55.15	434	--	RING finger domain protein [Rhodotorula toruloides NP11]	-	-	-	-	-	-	-
NGR-1A1577	107.41	1971	malA	malic enzyme [Rhodotorula toruloides]	Metabolism;Metabolism;Metabolism	Global and overview maps;Global and overview maps;Carbohydrate metabolism	ko01100//Metabolic pathways;ko01200//Carbon metabolism;ko00620//Pyruvate metabolism	K00029;K00029;K00029	-	-	-
NGR-1A1578	10.67	66	--	-	-	-	-	-	-	-	-
NGR-1A1579	110.73	1054	SPBC577.10	20S proteasome subunit beta 7 [Rhodotorula toruloides NP11]	Genetic Information Processing	Folding, sorting and degradation	ko03050//Proteasome	K02736	GO:0005829//cytosol;GO:0005839//proteasome core complex	GO:0004175//endopeptidase activity	GO:0010498//proteasomal protein catabolic process
NGR-1A1580	82.05	578	--	SPOSA6832_03402, partial [Sporidiobolus salmonicolor]	-	-	-	-	-	-	-
NGR-1A1581	38.12	723	tag-175	SNARE associated Golgi protein [Rhodotorula toruloides NP11]	-	-	-	-	-	-	-
NGR-1A1582	3.12	78	--	RHTO0S11e01046g1_1 [Rhodotorula toruloides]	-	-	-	-	-	-	-
NGR-1A1583	77.87	2839	UPF2	SPOSA6832_04144, partial [Sporidiobolus salmonicolor]	Genetic Information Processing;Genetic Information Processing	Translation;Translation	ko03013//RNA transport;ko03015//mRNA surveillance pathway	K14327;K14327	-	-	-
NGR-1A1584	758.44	7037	SOU2	NAD(P)-binding protein [Rhodotorula sp. JG-1b]	Metabolism	Carbohydrate metabolism	ko00051//Fructose and mannose metabolism	K17742	-	-	-
NGR-1A1585	35.3	837	--	SPOSA6832_03575 [Sporidiobolus salmonicolor]	-	-	-	-	-	-	-
NGR-1A1586	8.03	387	--	-	-	-	-	-	-	-	-
NGR-1A1587	29.89	491	saf1	SPOSA6832_03216 [Sporidiobolus salmonicolor]	-	-	-	-	-	-	-
NGR-1A1588	1.18	10	--	-	-	-	-	-	-	-	-
NGR-1A1589	0.92	9	--	ribonuclease H2, subunit B [Rhodotorula toruloides NP11]	Genetic Information Processing	Replication and repair	ko03030//DNA replication	K10744	-	-	-
NGR-1A1590	50.38	2197	bfr1	SPOSA6832_00348, partial [Sporidiobolus salmonicolor]	-	-	-	-	-	-	-
NGR-1A1591	37.97	899	hem2	SPOSA6832_03694, partial [Sporidiobolus salmonicolor]	Metabolism;Metabolism;Metabolism	Global and overview maps;Global and overview maps;Metabolism of cofactors and vitamins	ko01100//Metabolic pathways;ko01110//Biosynthesis of secondary metabolites;ko00860//Porphyrin and chlorophyll metabolism	K01698;K01698;K01698	-	GO:0016829//lyase activity	GO:0018130//heterocycle biosynthetic process;GO:0033013//tetrapyrrole metabolic process
NGR-1A1592	68.65	1347	--	RHTO0S06e09714g1_1 [Rhodotorula toruloides]	-	-	-	-	-	-	-
NGR-1A1593	40.99	569	--	mitotic checkpoint protein PRCC, C-terminal domain protein [Rhodotorula toruloides NP11]	-	-	-	-	-	-	-
NGR-1A1594	24.76	651	SPBC1271.15c	SPOSA6832_02975 [Sporidiobolus salmonicolor]	-	-	-	-	-	-	-
NGR-1A1595	40.54	411	--	SPOSA6832_02977, partial [Sporidiobolus salmonicolor]	-	-	-	-	-	-	-
NGR-1A1596	0	0	--	RHTO0S06e08878g1_1 [Rhodotorula toruloides]	-	-	-	-	-	-	-
NGR-1A1597	1.77	48	--	RHTO0S06e08900g1_1 [Rhodotorula toruloides]	-	-	-	-	-	-	-
NGR-1A1598	116.91	2298	FUM15	SPOSA6832_03754 [Sporidiobolus salmonicolor]	-	-	-	-	-	-	-
NGR-1A1599	25.59	415	cpyA	peptidase S10, serine carboxypeptidase, partial [Rhodotorula sp. JG-1b]	-	-	-	-	-	-	-
NGR-1A1600	37.41	144	--	-	-	-	-	-	-	-	-
NGR-1A1601	558.36	4509	--	ThiJ/PfpI domain protein [Rhodotorula toruloides NP11]	-	-	-	-	-	-	-
NGR-1A1602	58.32	1008	aldA	SPOSA6832_03083, partial [Sporidiobolus salmonicolor]	Metabolism;Metabolism;Metabolism;Metabolism;Metabolism;Metabolism;Metabolism;Metabolism;Metabolism;Metabolism;Metabolism;Metabolism;Metabolism;Metabolism	Global and overview maps;Global and overview maps;Global and overview maps;Carbohydrate metabolism;Carbohydrate metabolism;Amino acid metabolism;Lipid metabolism;Amino acid metabolism;Lipid metabolism;Amino acid metabolism;Amino acid metabolism;Metabolism of other amino acids;Amino acid metabolism;Carbohydrate metabolism	ko01100//Metabolic pathways;ko01110//Biosynthesis of secondary metabolites;ko01130//Biosynthesis of antibiotics;ko00620//Pyruvate metabolism;ko00010//Glycolysis / Gluconeogenesis;ko00280//Valine, leucine and isoleucine degradation;ko00071//Fatty acid degradation;ko00330//Arginine and proline metabolism;ko00561//Glycerolipid metabolism;ko00310//Lysine degradation;ko00380//Tryptophan metabolism;ko0…	K00128;K00128;K00128;K00128;K00128;K00128;K00128;K00128;K00128;K00128;K00128;K00128;K00128;K00128	-	GO:0016491//oxidoreductase activity	GO:0008152//metabolic process
NGR-1A1603	60.4	1864	top1	SPOSA6832_03069, partial [Sporidiobolus salmonicolor]	-	-	-	-	-	-	-
NGR-1A1604	0.89	11	--	-	-	-	-	-	-	-	-
NGR-1A1605	419.19	2276	glo1	RHTO0S06e06810g2_1 [Rhodotorula toruloides]	Metabolism	Carbohydrate metabolism	ko00620//Pyruvate metabolism	K01759	GO:0005737//cytoplasm	GO:0046872//metal ion binding	GO:0044237//cellular metabolic process;GO:0071704//organic substance metabolic process
NGR-1A1606	78.35	1392	caeA	alpha/beta hydrolase, peptidase [Rhodotorula toruloides NP11]	-	-	-	-	-	-	-
NGR-1A1607	32.25	910	BRE1	SPOSA6832_03051 [Sporidiobolus salmonicolor]	-	-	-	-	-	-	-
NGR-1A1608	99.36	717	--	DUF2237 family protein [Rhodotorula toruloides NP11]	-	-	-	-	-	-	-
NGR-1A1609	10.05	77	mad2	mitotic spindle assembly checkpoint protein MAD2 [Rhodotorula toruloides NP11]	Cellular Processes;Cellular Processes	Cell growth and death;Cell growth and death	ko04111//Cell cycle - yeast;ko04113//Meiosis - yeast	K02537;K02537	GO:0043234//protein complex;GO:0044428//nuclear part	-	GO:0007093//mitotic cell cycle checkpoint;GO:0031145//anaphase-promoting complex-dependent proteasomal ubiquitin-dependent protein catabolic process;GO:0032435//negative regulation of proteasomal ubiquitin-dependent protein catabolic process;GO:0033043//regulation of organelle organization;GO:0051276//chromosome organization;GO:0051302//regulation of cell division;GO:1901990//regulation of mitoti…
NGR-1A1610	36.62	589	Ppp1r7	SPOSA6832_03203, partial [Sporidiobolus salmonicolor]	-	-	-	-	-	-	GO:0044763//single-organism cellular process;GO:0050789//regulation of biological process
NGR-1A1611	24.41	546	GUF1	SPOSA6832_03209 [Sporidiobolus salmonicolor]	-	-	-	-	-	-	-
NGR-1A1612	5.75	49	--	hypothetical protein RHOBADRAFT_52057 [Rhodotorula graminis WP1]	-	-	-	-	-	-	-
NGR-1A1613	89.59	2774	NIP1	SPOSA6832_03095, partial [Sporidiobolus salmonicolor]	Genetic Information Processing	Translation	ko03013//RNA transport	K03252	GO:0044424//intracellular part	GO:0003723//RNA binding	GO:0006412//translation
NGR-1A1614	715.98	5216	ATP5	SPOSA6832_03105 [Sporidiobolus salmonicolor]	Metabolism;Metabolism	Global and overview maps;Energy metabolism	ko01100//Metabolic pathways;ko00190//Oxidative phosphorylation	K02137;K02137	GO:0005737//cytoplasm	GO:0015078//hydrogen ion transmembrane transporter activity;GO:0019829//cation-transporting ATPase activity	-
NGR-1A1615	83.41	622	BAT1	SPOSA6832_03082, partial [Sporidiobolus salmonicolor]	-	-	-	-	GO:0016020//membrane;GO:0044464//cell part	-	-
NGR-1A1616	52.57	672	fgaOx3	NADPH2 dehydrogenase [Rhodotorula toruloides NP11]	-	-	-	-	-	-	-
NGR-1A1617	136.64	817	--	SPOSA6832_04082, partial [Sporidiobolus salmonicolor]	-	-	-	-	-	-	-
NGR-1A1618	29.55	131	--	RHTO0S06e08966g1_1 [Rhodotorula toruloides]	-	-	-	-	-	-	-
NGR-1A1619	315.11	1451	FPR1	FK506-binding protein 1 [Rhodotorula graminis WP1]	-	-	-	-	-	GO:0016859//cis-trans isomerase activity	GO:0044267//cellular protein metabolic process
NGR-1A1620	0.35	2	--	-	-	-	-	-	-	-	-
NGR-1A1621	20.63	906	--	SPOSA6832_03004 [Sporidiobolus salmonicolor]	-	-	-	-	-	-	-
NGR-1A1622	178.02	2190	DPP1	phosphatidic acid phosphatase type 2/haloperoxidase family protein [Rhodotorula toruloides NP11]	Metabolism;Metabolism;Metabolism	Global and overview maps;Lipid metabolism;Lipid metabolism	ko01110//Biosynthesis of secondary metabolites;ko00564//Glycerophospholipid metabolism;ko00561//Glycerolipid metabolism	K18693;K18693;K18693	-	-	-
NGR-1A1623	61.15	1494	CTN	SPOSA6832_00358 [Sporidiobolus salmonicolor]	-	-	-	-	-	-	-
NGR-1A1624	3.48	57	--	SPOSA6832_03721, partial [Sporidiobolus salmonicolor]	-	-	-	-	-	-	-
NGR-1A1625	1.95	28	--	-	-	-	-	-	-	-	-
NGR-1A1626	4.22	63	--	RHTO0S06e06524g1_1 [Rhodotorula toruloides]	-	-	-	-	-	-	-
NGR-1A1627	49.57	1080	prp3	SPOSA6832_03009, partial [Sporidiobolus salmonicolor]	Genetic Information Processing	Transcription	ko03040//Spliceosome	K12843	-	-	-
NGR-1A1628	11.56	147	RCCD1	SPOSA6832_02995 [Sporidiobolus salmonicolor]	-	-	-	-	-	-	-
NGR-1A1629	32.78	650	MET3	SPOSA6832_03067, partial [Sporidiobolus salmonicolor]	Metabolism;Metabolism;Metabolism;Metabolism;Metabolism;Metabolism	Global and overview maps;Global and overview maps;Nucleotide metabolism;Energy metabolism;Metabolism of other amino acids;Biosynthesis of other secondary metabolites	ko01100//Metabolic pathways;ko01130//Biosynthesis of antibiotics;ko00230//Purine metabolism;ko00920//Sulfur metabolism;ko00450//Selenocompound metabolism;ko00261//Monobactam biosynthesis	K00958;K00958;K00958;K00958;K00958;K00958	-	-	-
NGR-1A1630	34.82	359	CCOMT	caffeoyl-CoA O-methyltransferase [Rhodotorula toruloides NP11]	-	-	-	-	-	-	-
NGR-1A1631	64.24	2415	irs1	isoleucyl-trna synthetase [Rhodotorula toruloides NP11]	Genetic Information Processing	Translation	ko00970//Aminoacyl-tRNA biosynthesis	K01870	-	-	-
NGR-1A1632	10.18	71	--	SPOSA6832_03018, partial [Sporidiobolus salmonicolor]	-	-	-	-	-	-	-
NGR-1A1633	3.5	82	recQ	ATP-dependent DNA helicase [Rhodotorula sp. JG-1b]	-	-	-	-	-	-	-
NGR-1A1634	15.55	311	--	F-box domain containing protein [Rhodotorula toruloides NP11]	-	-	-	-	-	-	-
NGR-1A1635	0.45	4	--	-	-	-	-	-	-	-	-
NGR-1A1636	112.57	2468	--	-	-	-	-	-	-	-	-
NGR-1A1637	1941.47	34359	CCP1	cytochrome c peroxidase [Rhodotorula sp. JG-1b]	-	-	-	-	-	-	-
NGR-1A1638	7.82	197	him1	regulatory subunit for Cdc7p protein kinase [Rhodotorula toruloides NP11]	Cellular Processes;Cellular Processes	Cell growth and death;Cell growth and death	ko04111//Cell cycle - yeast;ko04113//Meiosis - yeast	K02309;K02309	-	-	-
NGR-1A1639	32.02	549	tyrS	SPOSA6832_03000, partial [Sporidiobolus salmonicolor]	Genetic Information Processing	Translation	ko00970//Aminoacyl-tRNA biosynthesis	K01866	-	GO:0016874//ligase activity	GO:0006418//tRNA aminoacylation for protein translation
NGR-1A1640	14.89	546	--	RNA-directed RNA polymerase [Rhodotorula toruloides NP11]	-	-	-	-	-	-	-
NGR-1A1641	35.15	1063	SPAC31A2.12	SPOSA6832_03015 [Sporidiobolus salmonicolor]	-	-	-	-	-	-	-
NGR-1A1642	64.88	1574	MES1	RHTO0S06e03972g1_1 [Rhodotorula toruloides]	Genetic Information Processing;Metabolism	Translation;Metabolism of other amino acids	ko00970//Aminoacyl-tRNA biosynthesis;ko00450//Selenocompound metabolism	K01874;K01874	GO:0044444//cytoplasmic part	GO:0004812//aminoacyl-tRNA ligase activity	GO:0006418//tRNA aminoacylation for protein translation
NGR-1A1643	11.59	425	--	SPOSA6832_03784 [Sporidiobolus salmonicolor]	-	-	-	-	-	-	-
NGR-1A1644	2.03	15	--	-	-	-	-	-	-	-	-
NGR-1A1645	0.91	10	pr1	SPOSA6832_00367, partial [Sporidiobolus salmonicolor]	-	-	-	-	-	-	-
NGR-1A1646	8.91	142	lysP	gamma-aminobutyrate permease [Xanthophyllomyces dendrorhous]	-	-	-	-	GO:0016020//membrane	-	GO:0044765//single-organism transport
NGR-1A1647	31	506	--	leucine-rich repeat containing protein 68 [Rhodotorula toruloides NP11]	-	-	-	-	-	-	-
NGR-1A1648	123.88	3593	qrs1	SPOSA6832_02973 [Sporidiobolus salmonicolor]	Metabolism;Genetic Information Processing	Global and overview maps;Translation	ko01100//Metabolic pathways;ko00970//Aminoacyl-tRNA biosynthesis	K01886;K01886	-	-	-
NGR-1A1649	42.6	890	--	RHTO0S06e09384g1_1 [Rhodotorula toruloides]	-	-	-	-	-	-	-
NGR-1A1650	68.48	3410	--	SPOSA6832_02989, partial [Sporidiobolus salmonicolor]	-	-	-	-	-	-	-
NGR-1A1651	64.51	1820	--	SPOSA6832_03779, partial [Sporidiobolus salmonicolor]	-	-	-	-	-	-	-
NGR-1A1652	9.18	70	--	-	-	-	-	-	-	-	-
NGR-1A1653	54.77	606	--	NmrA-like domain containing protein [Rhodotorula toruloides NP11]	-	-	-	-	-	-	-
NGR-1A1654	1.39	17	YFL054C	glycerol uptake facilitator [Rhodotorula toruloides NP11]	-	-	-	-	-	-	-
NGR-1A1655	206.59	2932	UBQ10	polyubiquitin, partial [Rhodotorula sp. JG-1b]	-	-	-	-	GO:0030529//intracellular ribonucleoprotein complex	-	GO:0010467//gene expression
NGR-1A1656	4.76	63	--	E3 ubiquitin-protein ligase [Rhodotorula toruloides NP11]	-	-	-	-	-	-	-
NGR-1A1657	0.6	4	--	-	-	-	-	-	-	-	-
NGR-1A1658	0.45	4	--	-	-	-	-	-	-	-	-
NGR-1A1659	33.03	445	--	-	-	-	-	-	-	-	-
NGR-1A1660	10.5	110	--	SPOSA6832_03099, partial [Sporidiobolus salmonicolor]	-	-	-	-	-	-	-
NGR-1A1661	144.68	1054	--	phosphatidylethanolamine-binding protein PEBP [Rhodotorula toruloides NP11]	-	-	-	-	-	-	-
NGR-1A1662	47.15	256	DDB_G0292320	UNC-50-like protein [Rhodotorula toruloides NP11]	-	-	-	-	-	-	-
NGR-1A1663	0.3	2	--	-	-	-	-	-	-	-	-
NGR-1A1664	3.07	32	--	-	-	-	-	-	-	-	-
NGR-1A1665	29.1	143	--	SPOSA6832_05087 [Sporidiobolus salmonicolor]	-	-	-	-	-	-	-
NGR-1A1666	15.66	190	atp11	SPOSA6832_05091, partial [Sporidiobolus salmonicolor]	-	-	-	-	-	-	-
NGR-1A1667	206.83	6020	mep	SPOSA6832_00349, partial [Sporidiobolus salmonicolor]	-	-	-	-	-	-	-
NGR-1A1668	21.54	205	SEC65	signal recognition particle subunit SRP19 [Rhodotorula toruloides NP11]	Genetic Information Processing	Folding, sorting and degradation	ko03060//Protein export	K03105	-	-	-
NGR-1A1669	63.1	1507	CNA1	serine/threonine protein phosphatase 2B catalytic subunit A1 [Rhodotorula toruloides NP11]	-	-	-	-	GO:0005737//cytoplasm	GO:0016791//phosphatase activity	GO:0008152//metabolic process;GO:0050794//regulation of cellular process;GO:0051480//regulation of cytosolic calcium ion concentration;GO:0051716//cellular response to stimulus
NGR-1A1670	25.05	805	--	SPOSA6832_03767 [Sporidiobolus salmonicolor]	-	-	-	-	-	-	-
NGR-1A1671	22.95	444	--	-	-	-	-	-	-	-	-
NGR-1A1672	49.35	2376	--	Chromo domain-like containing protein [Rhodotorula toruloides NP11]	-	-	-	-	-	-	-
NGR-1A1673	19.19	211	mcs2	cyclin H [Rhodotorula toruloides NP11]	Genetic Information Processing;Genetic Information Processing	Replication and repair;Transcription	ko03420//Nucleotide excision repair;ko03022//Basal transcription factors	K06634;K06634	GO:0005634//nucleus	-	GO:0006351//transcription, DNA-templated;GO:0006468//protein phosphorylation;GO:0031323//regulation of cellular metabolic process;GO:0060255//regulation of macromolecule metabolic process;GO:0080090//regulation of primary metabolic process
NGR-1A1674	4.66	105	Mutyh	SPOSA6832_03081 [Sporidiobolus salmonicolor]	Genetic Information Processing	Replication and repair	ko03410//Base excision repair	K03575	-	-	-
NGR-1A1675	19.75	114	--	UDIX hydrolase domain containing protein [Rhodotorula toruloides NP11]	-	-	-	-	-	-	-
NGR-1A1676	13.93	379	pkd2	SPOSA6832_03058, partial [Sporidiobolus salmonicolor]	-	-	-	-	-	-	-
NGR-1A1677	102.01	1567	cpa1	Carbamoyl-phosphate synthase [Rhodotorula toruloides ATCC 204091]	Metabolism;Metabolism;Metabolism	Global and overview maps;Nucleotide metabolism;Amino acid metabolism	ko01100//Metabolic pathways;ko00240//Pyrimidine metabolism;ko00250//Alanine, aspartate and glutamate metabolism	K01956;K01956;K01956	-	-	-
NGR-1A1678	39.68	165	--	microsomal signal peptidase 12kDa subunit [Rhodotorula toruloides NP11]	Genetic Information Processing	Folding, sorting and degradation	ko03060//Protein export	K12946	-	-	-
NGR-1A1679	11.2	72	PSF3	GINS complex, subunit Psf3 [Rhodotorula toruloides NP11]	-	-	-	-	-	-	-
NGR-1A1680	67.34	597	--	Short-chain dehydrogenase/reductase SDR [Rhodotorula toruloides ATCC 204091]	-	-	-	-	-	-	-
NGR-1A1681	39.54	534	--	-	-	-	-	-	-	-	-
NGR-1A1682	0	0	--	-	-	-	-	-	-	-	-
NGR-1A1683	4.38	106	--	SPOSA6832_04093, partial [Sporidiobolus salmonicolor]	-	-	-	-	-	-	-
NGR-1A1684	156.1	1164	--	hypothetical protein RTG_00088 [Rhodotorula toruloides ATCC 204091]	-	-	-	-	-	-	-
NGR-1A1685	3.44	49	--	-	-	-	-	-	-	-	-
NGR-1A1686	45.77	648	AGD5	SPOSA6832_03071 [Sporidiobolus salmonicolor]	Cellular Processes	Transport and catabolism	ko04144//Endocytosis	K12486	-	-	-
NGR-1A1687	198.49	3083	MAM3	DUF21 and CBS domain containing protein [Rhodotorula toruloides NP11]	-	-	-	-	-	-	-
NGR-1A1688	48.19	1994	plsB	RHTO0S06e09098g1_1 [Rhodotorula toruloides]	-	-	-	-	-	GO:0016740//transferase activity	-
NGR-1A1689	23.94	325	BCS1	SPOSA6832_04101, partial [Sporidiobolus salmonicolor]	-	-	-	-	-	-	-
NGR-1A1690	0.47	6	--	-	-	-	-	-	-	-	-
NGR-1A1691	221.16	1862	--	RHTO0S06e10968g1_1 [Rhodotorula toruloides]	-	-	-	-	-	-	-
NGR-1A1692	67.29	1369	srp54	RHTO0S06e11188g1_1 [Rhodotorula toruloides]	Genetic Information Processing	Folding, sorting and degradation	ko03060//Protein export	K03106	-	GO:0097159//organic cyclic compound binding;GO:1901363//heterocyclic compound binding	-
NGR-1A1693	43.08	1649	MNT1	SPOSA6832_04105 [Sporidiobolus salmonicolor]	Metabolism	Glycan biosynthesis and metabolism	ko00514//Other types of O-glycan biosynthesis	K10967	-	-	-
NGR-1A1694	52.63	387	HAP3	SPOSA6832_04100, partial [Sporidiobolus salmonicolor]	-	-	-	-	GO:0005622//intracellular	GO:0003677//DNA binding	-
NGR-1A1695	27.08	886	--	SPOSA6832_04103 [Sporidiobolus salmonicolor]	-	-	-	-	-	-	-
NGR-1A1696	0.7	12	--	RHTO0S06e11232g1_1 [Rhodotorula toruloides]	-	-	-	-	-	-	-
NGR-1A1697	49.11	2859	BCH1	SPOSA6832_04094 [Sporidiobolus salmonicolor]	-	-	-	-	GO:0005737//cytoplasm	-	-
NGR-1A1698	39.77	477	RRD2	SPOSA6832_04095 [Sporidiobolus salmonicolor]	-	-	-	-	-	GO:0016853//isomerase activity	GO:0008152//metabolic process
NGR-1A1699	56.99	472	--	RHTO0S06e11496g1_1 [Rhodotorula toruloides]	-	-	-	-	-	-	-
NGR-1A1700	2.02	29	TUB1	beta tubulin, partial [Rhodotorula sp. JG-1b]	Cellular Processes	Transport and catabolism	ko04145//Phagosome	K07375	GO:0044424//intracellular part	-	-
NGR-1A1701	265.3	5707	DAK1	SPOSA6832_00341 [Sporidiobolus salmonicolor]	Metabolism;Metabolism;Metabolism;Metabolism;Metabolism	Global and overview maps;Global and overview maps;Carbohydrate metabolism;Lipid metabolism;Energy metabolism	ko01100//Metabolic pathways;ko01200//Carbon metabolism;ko00051//Fructose and mannose metabolism;ko00561//Glycerolipid metabolism;ko00680//Methane metabolism	K00863;K00863;K00863;K00863;K00863	-	-	-
NGR-1A1702	91.68	1865	BBP	splicing factor 1 SF1 [Rhodotorula toruloides NP11]	-	-	-	-	-	GO:0005488//binding	-
NGR-1A1703	53.98	716	--	RHTO0S06e07844g1_1 [Rhodotorula toruloides]	-	-	-	-	-	-	-
NGR-1A1704	15.38	410	NDC80	SPOSA6832_04045 [Sporidiobolus salmonicolor]	-	-	-	-	-	-	-
NGR-1A1705	34.19	1477	--	BRCT domain protein Brc1 [Rhodotorula toruloides NP11]	-	-	-	-	-	-	-
NGR-1A1706	0	0	--	-	-	-	-	-	-	-	-
NGR-1A1707	20.44	814	trs120	SPOSA6832_03739, partial [Sporidiobolus salmonicolor]	-	-	-	-	-	-	-
NGR-1A1708	41.94	624	--	glucan synthesis regulatory protein [Rhodotorula toruloides NP11]	-	-	-	-	-	-	-
NGR-1A1709	16.81	201	--	RHTO0S06e08174g1_1 [Rhodotorula toruloides]	-	-	-	-	-	-	-
NGR-1A1710	11.24	139	EVI5L	SPOSA6832_03695, partial [Sporidiobolus salmonicolor]	-	-	-	-	-	-	-
NGR-1A1711	37.71	451	--	metallo-beta-lactamase domain containing protein [Rhodotorula toruloides NP11]	-	-	-	-	-	-	-
NGR-1A1712	90.13	1592	ent1	SPOSA6832_00350, partial [Sporidiobolus salmonicolor]	Cellular Processes	Transport and catabolism	ko04144//Endocytosis	K12471	-	-	-
NGR-1A1713	87.91	3891	ksp1	SPOSA6832_05055 [Sporidiobolus salmonicolor]	-	-	-	-	-	-	-
NGR-1A1714	625.79	2301	--	RHTO0S18e02828g1_1 [Rhodotorula toruloides]	-	-	-	-	-	-	-
NGR-1A1715	86.5	1831	alkJ	SPOSA6832_05056 [Sporidiobolus salmonicolor]	Metabolism;Metabolism	Global and overview maps;Amino acid metabolism	ko01100//Metabolic pathways;ko00260//Glycine, serine and threonine metabolism	K00108;K00108	-	-	-
NGR-1A1716	2.16	33	--	RHTO0S18e02982g1_1 [Rhodotorula toruloides]	-	-	-	-	-	-	-
NGR-1A1717	23.91	645	CBR1	cytochrome-b5 reductase [Rhodotorula toruloides NP11]	Metabolism	Carbohydrate metabolism	ko00520//Amino sugar and nucleotide sugar metabolism	K00326	-	-	-
NGR-1A1718	6.97	74	nek2	SPOSA6832_03706 [Sporidiobolus salmonicolor]	-	-	-	-	GO:0043231//intracellular membrane-bounded organelle;GO:0044732//mitotic spindle pole body	GO:0004672//protein kinase activity	GO:0007096//regulation of exit from mitosis;GO:0010646//regulation of cell communication;GO:0044238//primary metabolic process;GO:0044260//cellular macromolecule metabolic process;GO:0045931//positive regulation of mitotic cell cycle;GO:0051130//positive regulation of cellular component organization;GO:0051781//positive regulation of cell division;GO:0090068//positive regulation of cell cycle pro…
NGR-1A1719	68.39	1020	HD-10	Proteophosphoglycan 5 [Rhodotorula toruloides ATCC 204091]	-	-	-	-	-	-	-
NGR-1A1720	27.57	307	ost3	SPOSA6832_04099 [Sporidiobolus salmonicolor]	Metabolism;Genetic Information Processing;Metabolism;Metabolism	Global and overview maps;Folding, sorting and degradation;Glycan biosynthesis and metabolism;Glycan biosynthesis and metabolism	ko01100//Metabolic pathways;ko04141//Protein processing in endoplasmic reticulum;ko00510//N-Glycan biosynthesis;ko00513//Various types of N-glycan biosynthesis	K12669;K12669;K12669;K12669	-	-	-
NGR-1A1721	63.75	1413	--	RAM signaling pathway, SOG2 [Rhodotorula toruloides NP11]	-	-	-	-	-	-	-
NGR-1A1722	58.27	845	CDC25	SPOSA6832_03053 [Sporidiobolus salmonicolor]	-	-	-	-	-	-	GO:0050794//regulation of cellular process
NGR-1A1723	174.6	456	At2g23930	small nuclear ribonucleoprotein G [Rhodotorula toruloides NP11]	Genetic Information Processing	Transcription	ko03040//Spliceosome	K11099	-	-	-
NGR-1A1724	110.51	1633	GCDH	Acyl-CoA dehydrogenase domain-containing protein [Rhodotorula toruloides ATCC 204091]	Metabolism;Metabolism;Metabolism;Metabolism;Metabolism	Global and overview maps;Global and overview maps;Lipid metabolism;Amino acid metabolism;Amino acid metabolism	ko01100//Metabolic pathways;ko01130//Biosynthesis of antibiotics;ko00071//Fatty acid degradation;ko00310//Lysine degradation;ko00380//Tryptophan metabolism	K00252;K00252;K00252;K00252;K00252	-	GO:0000166//nucleotide binding;GO:0016491//oxidoreductase activity	GO:0044710//single-organism metabolic process
NGR-1A1725	1324.12	12968	RPS0	SPOSA6832_03007 [Sporidiobolus salmonicolor]	Genetic Information Processing	Translation	ko03010//Ribosome	K02998	-	-	-
NGR-1A1726	103.94	1693	--	protein of histidine phosphatase superfamily, clade-2 [Rhodotorula toruloides NP11]	Metabolism;Cellular Processes;Metabolism;Metabolism	Global and overview maps;Cell growth and death;Metabolism of cofactors and vitamins;Metabolism of cofactors and vitamins	ko01100//Metabolic pathways;ko04111//Cell cycle - yeast;ko00730//Thiamine metabolism;ko00740//Riboflavin metabolism	K01078;K01078;K01078;K01078	-	-	-
NGR-1A1727	20.88	188	hxpA	2-deoxyglucose-6-phosphatase [Rhodotorula toruloides NP11]	-	-	-	-	-	-	-
NGR-1A1728	89.01	1358	SPAC823.11	SPOSA6832_03076 [Sporidiobolus salmonicolor]	-	-	-	-	-	-	-
NGR-1A1729	128.2	815	20H10.080	21 kDa subunit of NADH dehydrogenase [Rhodotorula sp. JG-1b]	-	-	-	-	-	-	-
NGR-1A1730	40.58	456	oma1	metalloendopeptidase [Kwoniella heveanensis CBS 569]	-	-	-	-	-	-	-
NGR-1A1731	19.69	115	pho2B	SPOSA6832_03030 [Sporidiobolus salmonicolor]	-	-	-	-	GO:0043234//protein complex	GO:0003824//catalytic activity	GO:0006073//cellular glucan metabolic process;GO:0006796//phosphate-containing compound metabolic process;GO:0010974//negative regulation of barrier septum assembly;GO:0061492//asymmetric protein localization to old or new spindle pole body
NGR-1A1732	46.91	1409	--	Galactose-binding domain-like protein [Rhodotorula toruloides NP11]	-	-	-	-	-	-	-
NGR-1A1733	7.81	88	ecdK	oxidoreductase,Oxoglutarate/iron-dependent oxygenase family [Rhodotorula toruloides NP11]	-	-	-	-	-	-	-
NGR-1A1734	69.18	901	PYR3	dihydroorotase [Rhodotorula toruloides NP11]	Metabolism;Metabolism	Global and overview maps;Nucleotide metabolism	ko01100//Metabolic pathways;ko00240//Pyrimidine metabolism	K01465;K01465	-	-	-
NGR-1A1735	152.42	5091	svkA	Ste20-like serine/threonine kinase [Rhodotorula toruloides NP11]	-	-	-	-	-	GO:0016301//kinase activity;GO:0032550//purine ribonucleoside binding	GO:0006464//cellular protein modification process
NGR-1A1736	63.99	2342	--	Proteophosphoglycan ppg4 [Rhodotorula toruloides ATCC 204091]	-	-	-	-	-	-	-
NGR-1A1737	82.49	2914	SYF1	SPOSA6832_02523 [Sporidiobolus salmonicolor]	Genetic Information Processing	Transcription	ko03040//Spliceosome	K12867	-	-	-
NGR-1A1738	67.69	528	--	O-acetyltransferase [Rhodotorula sp. JG-1b]	-	-	-	-	-	-	-
NGR-1A1739	91.35	1039	--	RHTO0S26e01772g1_1 [Rhodotorula toruloides]	-	-	-	-	-	-	-
NGR-1A1740	21.65	855	erg26	SPOSA6832_04667 [Sporidiobolus salmonicolor]	Metabolism;Metabolism;Metabolism	Global and overview maps;Global and overview maps;Lipid metabolism	ko01100//Metabolic pathways;ko01130//Biosynthesis of antibiotics;ko00100//Steroid biosynthesis	K07748;K07748;K07748	-	-	-
NGR-1A1741	593.41	19617	AHA4	plasma membrane ATPase [Rhodotorula sp. JG-1b]	Metabolism	Energy metabolism	ko00190//Oxidative phosphorylation	K01535	GO:0031224//intrinsic component of membrane	GO:0017111//nucleoside-triphosphatase activity;GO:0032550//purine ribonucleoside binding;GO:0043169//cation binding	GO:0009152//purine ribonucleotide biosynthetic process
NGR-1A1742	6.44	144	--	hypothetical protein RHOBADRAFT_40745 [Rhodotorula graminis WP1]	-	-	-	-	-	-	-
NGR-1A1743	14.68	57	--	-	-	-	-	-	-	-	-
NGR-1A1744	24.74	295	ASHR1	SPOSA6832_02078 [Sporidiobolus salmonicolor]	-	-	-	-	-	-	-
NGR-1A1745	37.56	1336	IPO11	ARM repeat-containing protein [Rhodotorula sp. JG-1b]	-	-	-	-	-	-	-
NGR-1A1746	112.32	799	--	carbohydrate esterase family 16 protein [Rhodotorula graminis WP1]	-	-	-	-	-	-	-
NGR-1A1747	10.63	391	MCM4	SPOSA6832_02452 [Sporidiobolus salmonicolor]	Cellular Processes;Cellular Processes;Genetic Information Processing	Cell growth and death;Cell growth and death;Replication and repair	ko04111//Cell cycle - yeast;ko04113//Meiosis - yeast;ko03030//DNA replication	K02212;K02212;K02212	GO:0031981//nuclear lumen;GO:0043234//protein complex;GO:0044427//chromosomal part	GO:0003677//DNA binding;GO:0003678//DNA helicase activity;GO:0008094//DNA-dependent ATPase activity	GO:0006261//DNA-dependent DNA replication;GO:0016043//cellular component organization;GO:0033260//nuclear DNA replication
NGR-1A1748	37.07	637	CTH	SPOSA6832_02453 [Sporidiobolus salmonicolor]	Metabolism;Metabolism;Metabolism;Metabolism;Metabolism;Metabolism	Global and overview maps;Global and overview maps;Global and overview maps;Amino acid metabolism;Amino acid metabolism;Metabolism of other amino acids	ko01100//Metabolic pathways;ko01130//Biosynthesis of antibiotics;ko01230//Biosynthesis of amino acids;ko00270//Cysteine and methionine metabolism;ko00260//Glycine, serine and threonine metabolism;ko00450//Selenocompound metabolism	K01758;K01758;K01758;K01758;K01758;K01758	-	-	GO:0008152//metabolic process
NGR-1A1749	74.85	998	--	SPOSA6832_02447, partial [Sporidiobolus salmonicolor]	-	-	-	-	-	-	-
NGR-1A1750	86.51	2851	wc-1	SPOSA6832_02446, partial [Sporidiobolus salmonicolor]	-	-	-	-	-	-	-
NGR-1A1751	13.63	133	budC	short-chain dehydrogenase/reductase SDR family protein [Rhodotorula toruloides NP11]	-	-	-	-	-	-	-
NGR-1A1752	59.26	2350	MRPL17	SPOSA6832_02424, partial [Sporidiobolus salmonicolor]	-	-	-	-	-	-	-
NGR-1A1753	27.62	336	--	-	-	-	-	-	-	-	-
NGR-1A1754	21.59	279	--	RHTO0S18e01398g1_1 [Rhodotorula toruloides]	-	-	-	-	-	-	-
NGR-1A1755	132.59	6775	SPBC800.10c	epidermal growth factor receptor substrate 15 [Rhodotorula toruloides NP11]	Cellular Processes	Transport and catabolism	ko04144//Endocytosis	K12472	GO:0044464//cell part	-	-
NGR-1A1756	151.69	1715	PA1024	2-nitropropane dioxygenase [Microbotryum lychnidis-dioicae p1A1 Lamole]	-	-	-	-	-	GO:0016703//oxidoreductase activity, acting on single donors with incorporation of molecular oxygen, incorporation of one atom of oxygen (internal monooxygenases or internal mixed function oxidases)	GO:0044710//single-organism metabolic process
NGR-1A1757	52.52	906	purN	SPOSA6832_02420, partial [Sporidiobolus salmonicolor]	Metabolism;Metabolism;Metabolism;Metabolism;Metabolism	Global and overview maps;Global and overview maps;Global and overview maps;Nucleotide metabolism;Metabolism of cofactors and vitamins	ko01100//Metabolic pathways;ko01110//Biosynthesis of secondary metabolites;ko01130//Biosynthesis of antibiotics;ko00230//Purine metabolism;ko00670//One carbon pool by folate	K00601;K00601;K00601;K00601;K00601	-	-	-
NGR-1A1758	7.08	100	--	hypothetical protein RHOBADRAFT_53829 [Rhodotorula graminis WP1]	-	-	-	-	-	-	-
NGR-1A1759	36.22	1068	--	-	-	-	-	-	-	-	-
NGR-1A1760	4.92	119	--	RHTO0S18e01222g2_1 [Rhodotorula toruloides]	-	-	-	-	-	-	-
NGR-1A1761	18.84	716	atnA	RHTO0S18e01178g1_1 [Rhodotorula toruloides]	-	-	-	-	-	-	-
NGR-1A1762	135.53	1658	--	SPOSA6832_02421, partial [Sporidiobolus salmonicolor]	-	-	-	-	-	-	-
NGR-1A1763	1638.4	18467	--	RHTO0S18e01266g1_1 [Rhodotorula toruloides]	-	-	-	-	-	-	-
NGR-1A1764	36.02	427	ATG2	SPOSA6832_02432 [Sporidiobolus salmonicolor]	-	-	-	-	-	-	-
NGR-1A1765	37.17	1059	ATG2	SPOSA6832_02432 [Sporidiobolus salmonicolor]	Cellular Processes;Cellular Processes	Transport and catabolism;Transport and catabolism	ko04138//Autophagy - yeast;ko04136//Autophagy - other eukaryotes	K17906;K17906	-	-	-
NGR-1A1766	5.84	75	--	centromere protein I [Rhodotorula toruloides NP11]	-	-	-	-	-	-	-
NGR-1A1767	2.61	34	--	-	-	-	-	-	-	-	-
NGR-1A1768	42.71	2332	ubp3	ubiquitin carboxyl-terminal hydrolase 10 [Rhodotorula toruloides NP11]	Cellular Processes	Transport and catabolism	ko04139//Mitophagy - yeast	K11841	-	-	-
NGR-1A1769	57.41	1235	sum2	G2/M transition checkpoint protein Sum2 [Rhodotorula toruloides NP11]	-	-	-	-	-	-	GO:0009987//cellular process
NGR-1A1770	17.97	505	YALI0E24651g	SPOSA6832_02490, partial [Sporidiobolus salmonicolor]	-	-	-	-	-	-	-
NGR-1A1771	117.33	1137	PAD1	SPOSA6832_02506 [Sporidiobolus salmonicolor]	Genetic Information Processing	Folding, sorting and degradation	ko03050//Proteasome	K02731	GO:0016020//membrane;GO:0031597//cytosolic proteasome complex;GO:0031981//nuclear lumen	GO:0004175//endopeptidase activity	GO:0006511//ubiquitin-dependent protein catabolic process;GO:0010498//proteasomal protein catabolic process
NGR-1A1772	28.4	1047	Scyl2	protein serine/threonine kinase [Rhodotorula toruloides NP11]	-	-	-	-	-	-	-
NGR-1A1773	113.6	1460	bdhA	SPOSA6832_02505 [Sporidiobolus salmonicolor]	-	-	-	-	-	-	-
NGR-1A1774	3.17	40	--	-	-	-	-	-	-	-	-
NGR-1A1775	73.49	947	cmkA	SPOSA6832_03077 [Sporidiobolus salmonicolor]	-	-	-	-	-	-	-
NGR-1A1776	14.8	146	SPAC17G8.08c	transmembrane protein PFT27 [Rhodotorula toruloides NP11]	-	-	-	-	-	-	-
NGR-1A1777	138.43	4015	CEF1	pre-mRNA-splicing factor CDC5/CEF1 [Rhodotorula toruloides NP11]	Genetic Information Processing	Transcription	ko03040//Spliceosome	K12860	-	-	-
NGR-1A1778	44.43	258	--	-	-	-	-	-	-	-	-
NGR-1A1779	26.68	253	--	UPF0405 domain protein [Rhodotorula toruloides NP11]	-	-	-	-	-	-	-
NGR-1A1780	1275.89	6489	rps-17	40S ribosomal protein s17 [Rhodotorula toruloides NP11]	Genetic Information Processing	Translation	ko03010//Ribosome	K02962	GO:0030529//intracellular ribonucleoprotein complex	-	GO:0010467//gene expression
NGR-1A1781	2981.22	13318	RPS22A	SPOSA6832_03103 [Sporidiobolus salmonicolor]	Genetic Information Processing	Translation	ko03010//Ribosome	K02957	GO:0030529//intracellular ribonucleoprotein complex	-	GO:0010467//gene expression
NGR-1A1782	85.77	728	SPS19	SPOSA6832_03090, partial [Sporidiobolus salmonicolor]	Cellular Processes	Transport and catabolism	ko04146//Peroxisome	K13237	-	-	GO:0044710//single-organism metabolic process
NGR-1A1783	49.91	554	--	Proteophosphoglycan ppg4 [Rhodotorula toruloides ATCC 204091]	-	-	-	-	-	-	-
NGR-1A1784	42.95	2096	--	late endosome to vacuole transport-related protein [Rhodotorula toruloides NP11]	Cellular Processes	Transport and catabolism	ko04138//Autophagy - yeast	K20178	-	-	-
NGR-1A1785	164.17	4406	--	SPOSA6832_03047, partial [Sporidiobolus salmonicolor]	-	-	-	-	-	-	-
NGR-1A1786	21.98	324	MRI1	SPOSA6832_03038, partial [Sporidiobolus salmonicolor]	Metabolism;Metabolism	Global and overview maps;Amino acid metabolism	ko01100//Metabolic pathways;ko00270//Cysteine and methionine metabolism	K08963;K08963	-	-	-
NGR-1A1787	46.13	753	--	RHTO0S06e09560g1_1 [Rhodotorula toruloides]	-	-	-	-	-	-	-
NGR-1A1788	180.87	3810	SPBC24C6.09c	SPOSA6832_03039 [Sporidiobolus salmonicolor]	Metabolism;Metabolism	Global and overview maps;Carbohydrate metabolism	ko01100//Metabolic pathways;ko00030//Pentose phosphate pathway	K01621;K01621	-	-	GO:0008152//metabolic process
NGR-1A1789	11.6	63	--	SPOSA6832_03946, partial [Sporidiobolus salmonicolor]	-	-	-	-	-	-	-
NGR-1A1790	2.71	27	--	tetratricopeptide repeat protein 9C [Rhodotorula toruloides NP11]	-	-	-	-	-	-	-
NGR-1A1791	56.29	882	CNN01560	acetate kinase [Rhodotorula toruloides NP11]	Metabolism;Metabolism;Metabolism;Metabolism;Metabolism;Metabolism	Global and overview maps;Global and overview maps;Carbohydrate metabolism;Carbohydrate metabolism;Energy metabolism;Metabolism of other amino acids	ko01100//Metabolic pathways;ko01200//Carbon metabolism;ko00620//Pyruvate metabolism;ko00640//Propanoate metabolism;ko00680//Methane metabolism;ko00430//Taurine and hypotaurine metabolism	K00925;K00925;K00925;K00925;K00925;K00925	-	GO:0016740//transferase activity	GO:0008152//metabolic process
NGR-1A1792	209.27	978	--	Thioredoxin-like protein 5 [Rhodotorula toruloides ATCC 204091]	-	-	-	-	-	-	-
NGR-1A1793	664.1	11479	cpyA	SPOSA6832_03619 [Sporidiobolus salmonicolor]	-	-	-	-	-	-	-
NGR-1A1794	12.04	268	--	hypothetical protein RHOBADRAFT_40745 [Rhodotorula graminis WP1]	-	-	-	-	-	-	-
NGR-1A1795	64.62	826	cmkB	calcium calmodulin-dependent protein kinase [Rhodotorula toruloides NP11]	-	-	-	-	GO:0044424//intracellular part	GO:0004674//protein serine/threonine kinase activity;GO:0005488//binding	GO:0006796//phosphate-containing compound metabolic process
NGR-1A1796	3.52	22	UBC20	ubiquitin-conjugating enzyme E2 C [Rhodotorula toruloides NP11]	Genetic Information Processing	Folding, sorting and degradation	ko04120//Ubiquitin mediated proteolysis	K06688	-	-	-
NGR-1A1797	52.02	631	CIA1	cytosolic iron-sulfur protein assembly protein 1 [Rhodotorula toruloides NP11]	-	-	-	-	-	-	-
NGR-1A1798	39.04	542	his3	SPOSA6832_03078 [Sporidiobolus salmonicolor]	Metabolism;Metabolism;Metabolism;Metabolism;Metabolism;Metabolism;Metabolism;Metabolism	Global and overview maps;Global and overview maps;Global and overview maps;Global and overview maps;Amino acid metabolism;Amino acid metabolism;Amino acid metabolism;Amino acid metabolism	ko01100//Metabolic pathways;ko01110//Biosynthesis of secondary metabolites;ko01130//Biosynthesis of antibiotics;ko01230//Biosynthesis of amino acids;ko00400//Phenylalanine, tyrosine and tryptophan biosynthesis;ko00340//Histidine metabolism;ko00350//Tyrosine metabolism;ko00360//Phenylalanine metabolism	K00817;K00817;K00817;K00817;K00817;K00817;K00817;K00817	-	GO:0008483//transaminase activity	GO:0008152//metabolic process
NGR-1A1799	4.18	23	--	-	-	-	-	-	-	-	-
NGR-1A1800	86.56	1047	CBF1	Cbf1p [Rhizophagus irregularis DAOM 197198w]	-	-	-	-	-	-	-
NGR-1A1801	1.04	19	--	RHTO0S04e03840g1_1 [Rhodotorula toruloides]	-	-	-	-	-	-	-
NGR-1A1802	99.58	5297	SPT6	SPOSA6832_04091 [Sporidiobolus salmonicolor]	-	-	-	-	-	-	GO:0006357//regulation of transcription from RNA polymerase II promoter;GO:0010604//positive regulation of macromolecule metabolic process;GO:0016458//gene silencing;GO:0018205//peptidyl-lysine modification;GO:0031056//regulation of histone modification;GO:0031325//positive regulation of cellular metabolic process;GO:0034728//nucleosome organization;GO:0040029//regulation of gene expression, epig…
NGR-1A1803	0.7	5	--	-	-	-	-	-	-	-	-
NGR-1A1804	2.01	35	GNBP1	glycoside hydrolase family 16 protein [Rhodotorula toruloides NP11]	-	-	-	-	-	-	-
NGR-1A1805	0.84	26	--	Glycosyl transferase, family 2 [Rhodotorula toruloides NP11]	-	-	-	-	-	-	-
NGR-1A1806	18.14	225	--	glycoside hydrolase family 16 protein [Rhodotorula toruloides NP11]	-	-	-	-	-	-	-
NGR-1A1807	56.29	1149	ESA1	SPOSA6832_03712, partial [Sporidiobolus salmonicolor]	-	-	-	-	-	-	-
NGR-1A1808	31.01	324	phlp2	RHTO0S06e10528g1_1 [Rhodotorula toruloides]	-	-	-	-	-	-	-
NGR-1A1809	55.61	1418	caf5	Benomyl/methotrexate resistance protein [Rhodotorula toruloides ATCC 204091]	-	-	-	-	-	-	-
NGR-1A1810	12.7	281	caf5	SPOSA6832_03086, partial [Sporidiobolus salmonicolor]	-	-	-	-	-	-	-
NGR-1A1811	19.61	438	TFB1	SPOSA6832_03746, partial [Sporidiobolus salmonicolor]	Genetic Information Processing;Genetic Information Processing	Replication and repair;Transcription	ko03420//Nucleotide excision repair;ko03022//Basal transcription factors	K03141;K03141	-	-	-
NGR-1A1812	138.95	4856	MNS1	SPOSA6832_00305 [Sporidiobolus salmonicolor]	Metabolism;Genetic Information Processing;Metabolism;Metabolism	Global and overview maps;Folding, sorting and degradation;Glycan biosynthesis and metabolism;Glycan biosynthesis and metabolism	ko01100//Metabolic pathways;ko04141//Protein processing in endoplasmic reticulum;ko00510//N-Glycan biosynthesis;ko00513//Various types of N-glycan biosynthesis	K01230;K01230;K01230;K01230	-	-	-
NGR-1A1813	0.56	8	--	Proteophosphoglycan ppg4 [Rhodotorula toruloides ATCC 204091]	-	-	-	-	-	-	-
NGR-1A1814	53.34	955	PIN4	SPOSA6832_02451 [Sporidiobolus salmonicolor]	-	-	-	-	-	-	-
NGR-1A1815	68.34	1294	cct3	T-complex protein 1 subunit gamma [Rhodotorula toruloides NP11]	-	-	-	-	GO:0043231//intracellular membrane-bounded organelle;GO:0043234//protein complex;GO:0044444//cytoplasmic part	GO:0005515//protein binding;GO:0032550//purine ribonucleoside binding	GO:0044267//cellular protein metabolic process
NGR-1A1816	24.81	353	--	SPOSA6832_03138 [Sporidiobolus salmonicolor]	-	-	-	-	-	-	-
NGR-1A1817	40.56	1044	YML020W	RHTO0S03e01948g1_1 [Rhodotorula toruloides]	-	-	-	-	-	-	-
NGR-1A1818	8.31	142	hgo-1	homogentisate 1,2-dioxygenase [Rhodotorula toruloides NP11]	Metabolism;Metabolism	Global and overview maps;Amino acid metabolism	ko01100//Metabolic pathways;ko00350//Tyrosine metabolism	K00451;K00451	-	-	GO:0044710//single-organism metabolic process
NGR-1A1819	18.19	255	ctsD	aspartic protease [Calocera viscosa TUFC12733]	-	-	-	-	-	-	-
NGR-1A1820	14.09	781	--	predicted protein [Laccaria bicolor S238N-H82]	-	-	-	-	-	-	-
NGR-1A1821	126.48	1230	SPBC216.03	SPOSA6832_03199 [Sporidiobolus salmonicolor]	-	-	-	-	-	-	-
NGR-1A1822	38.32	553	--	Glutathione S-transferase, C-terminal-like domain protein [Rhodotorula toruloides NP11]	-	-	-	-	-	-	-
NGR-1A1823	31.49	408	--	-	-	-	-	-	-	-	-
NGR-1A1824	79.35	2266	--	SPOSA6832_04849, partial [Sporidiobolus salmonicolor]	-	-	-	-	-	-	-
NGR-1A1825	34.31	224	GOSR1	SPOSA6832_04858 [Sporidiobolus salmonicolor]	Genetic Information Processing	Folding, sorting and degradation	ko04130//SNARE interactions in vesicular transport	K08495	-	-	-
NGR-1A1826	20.87	104	--	-	-	-	-	-	-	-	-
NGR-1A1827	32.56	979	naf1	snoRNP assembly factor Naf1 [Rhodotorula toruloides NP11]	-	-	-	-	GO:0005634//nucleus	-	-
NGR-1A1828	22.93	297	TSF1	elongation factor Ts [Rhodotorula toruloides NP11]	-	-	-	-	-	-	-
NGR-1A1829	3.49	33	mupP	haloacid dehalogenase-like hydrolase domain containing protein [Rhodotorula toruloides NP11]	-	-	-	-	-	-	-
NGR-1A1830	21.64	470	KRE6	SPOSA6832_04856 [Sporidiobolus salmonicolor]	-	-	-	-	-	-	-
NGR-1A1831	62.58	944	his-3	SPOSA6832_01747, partial [Sporidiobolus salmonicolor]	Metabolism;Metabolism;Metabolism;Metabolism	Global and overview maps;Global and overview maps;Global and overview maps;Amino acid metabolism	ko01100//Metabolic pathways;ko01110//Biosynthesis of secondary metabolites;ko01230//Biosynthesis of amino acids;ko00340//Histidine metabolism	K14152;K14152;K14152;K14152	-	GO:0003824//catalytic activity	-
NGR-1A1832	48.26	801	SPP2	SPOSA6832_02495 [Sporidiobolus salmonicolor]	-	-	-	-	-	-	-
NGR-1A1833	22.57	546	--	CCCH finger DNA binding protein [Rhodotorula toruloides NP11]	-	-	-	-	-	-	-
NGR-1A1834	36.12	715	--	SPOSA6832_00293, partial [Sporidiobolus salmonicolor]	Cellular Processes	Transport and catabolism	ko04144//Endocytosis	K19366	-	-	-
NGR-1A1835	61.45	2230	SPBC20F10.07	gram domain protein [Rhodotorula toruloides NP11]	-	-	-	-	-	-	-
NGR-1A1836	37.96	120	--	NTF2-related export protein 2 [Rhodotorula toruloides NP11]	Genetic Information Processing;Genetic Information Processing;Genetic Information Processing	Translation;Translation;Translation	ko03013//RNA transport;ko03008//Ribosome biogenesis in eukaryotes;ko03015//mRNA surveillance pathway	K14285;K14285;K14285	-	-	-
NGR-1A1837	34.04	964	Rragc	Ras-related GTP-binding protein C [Rhodotorula toruloides NP11]	-	-	-	-	GO:0005737//cytoplasm;GO:0043231//intracellular membrane-bounded organelle	-	-
NGR-1A1838	15.56	441	afg2	ribosome biogenesis factor recycling AAA family ATPase [Rhodotorula toruloides NP11]	Genetic Information Processing	Translation	ko03008//Ribosome biogenesis in eukaryotes	K14575	GO:0005622//intracellular	-	-
NGR-1A1839	115.75	3393	pfk1	SPOSA6832_04840, partial [Sporidiobolus salmonicolor]	Metabolism;Metabolism;Metabolism;Metabolism;Metabolism;Genetic Information Processing;Metabolism;Metabolism;Metabolism;Metabolism;Metabolism	Global and overview maps;Global and overview maps;Global and overview maps;Global and overview maps;Global and overview maps;Folding, sorting and degradation;Carbohydrate metabolism;Carbohydrate metabolism;Carbohydrate metabolism;Energy metabolism;Carbohydrate metabolism	ko01100//Metabolic pathways;ko01110//Biosynthesis of secondary metabolites;ko01130//Biosynthesis of antibiotics;ko01230//Biosynthesis of amino acids;ko01200//Carbon metabolism;ko03018//RNA degradation;ko00010//Glycolysis / Gluconeogenesis;ko00051//Fructose and mannose metabolism;ko00030//Pentose phosphate pathway;ko00680//Methane metabolism;ko00052//Galactose metabolism	K00850;K00850;K00850;K00850;K00850;K00850;K00850;K00850;K00850;K00850;K00850	-	GO:0016301//kinase activity	GO:0016310//phosphorylation;GO:0071704//organic substance metabolic process
NGR-1A1840	161.69	7062	SPBC354.10	SPOSA6832_04854, partial [Sporidiobolus salmonicolor]	Metabolism;Cellular Processes;Metabolism	Global and overview maps;Transport and catabolism;Lipid metabolism	ko01100//Metabolic pathways;ko04138//Autophagy - yeast;ko00561//Glycerolipid metabolism	K17900;K17900;K17900	-	-	GO:0044237//cellular metabolic process;GO:0044763//single-organism cellular process
NGR-1A1841	39.17	965	--	DNA repair protein Nse1 [Rhodotorula toruloides NP11]	-	-	-	-	-	-	-
NGR-1A1842	54.45	552	txl1	thioredoxin family protein [Rhodotorula toruloides NP11]	-	-	-	-	GO:0044424//intracellular part	-	GO:0008152//metabolic process;GO:0033554//cellular response to stress;GO:0044699//single-organism process
NGR-1A1843	57.13	903	Aspg	60kDa lysophospholipase [Rhodotorula toruloides NP11]	-	-	-	-	-	-	-
NGR-1A1844	716.76	7734	--	SPOSA6832_03136 [Sporidiobolus salmonicolor]	-	-	-	-	-	-	-
NGR-1A1845	7.55	117	--	BRCT domain containing protein [Rhodotorula toruloides NP11]	-	-	-	-	-	-	-
NGR-1A1846	87.82	1195	pepA	SPOSA6832_03977, partial [Sporidiobolus salmonicolor]	-	-	-	-	-	-	-
NGR-1A1847	31.17	286	tif451	SPOSA6832_03360, partial [Sporidiobolus salmonicolor]	Genetic Information Processing	Translation	ko03013//RNA transport	K03259	-	-	GO:0006412//translation
NGR-1A1848	75.36	808	--	RHTO0S11e05930g1_1 [Rhodotorula toruloides]	-	-	-	-	-	-	-
NGR-1A1849	35.68	667	NUT1	Mediator of RNA polymerase II transcription subunit 5 [Rhodotorula toruloides ATCC 204091]	-	-	-	-	-	-	-
NGR-1A1850	92.96	3335	RPN2A	SPOSA6832_04788 [Sporidiobolus salmonicolor]	Genetic Information Processing	Folding, sorting and degradation	ko03050//Proteasome	K03032	GO:0044424//intracellular part	-	GO:0008152//metabolic process
NGR-1A1851	8.73	90	--	transcription factor [Rhodotorula toruloides NP11]	-	-	-	-	-	-	-
NGR-1A1852	22.82	447	--	-	-	-	-	-	-	-	-
NGR-1A1853	55.5	391	GET1	protein of CHD5-like protein family [Rhodotorula toruloides NP11]	-	-	-	-	-	-	-
NGR-1A1854	31.46	400	sua7	SPOSA6832_04794 [Sporidiobolus salmonicolor]	Genetic Information Processing	Transcription	ko03022//Basal transcription factors	K03124	-	GO:0000988//transcription factor activity, protein binding	GO:0006352//DNA-templated transcription, initiation;GO:0065007//biological regulation
NGR-1A1855	20.94	426	ARB_01864	SPOSA6832_04801, partial [Sporidiobolus salmonicolor]	-	-	-	-	-	-	-
NGR-1A1856	75.3	1242	--	acyl-protein thioesterase 1 [Rhodotorula toruloides NP11]	Metabolism	Lipid metabolism	ko00564//Glycerophospholipid metabolism	K06130	-	-	-
NGR-1A1857	436.99	6307	--	SPOSA6832_04797, partial [Sporidiobolus salmonicolor]	-	-	-	-	-	-	-
NGR-1A1858	35.92	274	vps28	RHTO0S11e04544g1_1 [Rhodotorula toruloides]	Cellular Processes	Transport and catabolism	ko04144//Endocytosis	K12184	-	-	-
NGR-1A1859	17.25	249	--	SPOSA6832_04799 [Sporidiobolus salmonicolor]	-	-	-	-	-	-	-
NGR-1A1860	2.08	25	RNASEH2A	ribonuclease H2 subunit A [Rhodotorula toruloides NP11]	Genetic Information Processing	Replication and repair	ko03030//DNA replication	K10743	-	GO:0004518//nuclease activity	GO:0006261//DNA-dependent DNA replication;GO:0016070//RNA metabolic process
NGR-1A1861	6.86	399	gcn2	eukaryotic translation initiation factor 2-alpha kinase [Rhodotorula toruloides NP11]	Genetic Information Processing;Cellular Processes	Folding, sorting and degradation;Transport and catabolism	ko04141//Protein processing in endoplasmic reticulum;ko04138//Autophagy - yeast	K16196;K16196	-	-	-
NGR-1A1862	12.63	407	--	RHTO0S11e04786g1_1 [Rhodotorula toruloides]	-	-	-	-	-	-	-
NGR-1A1863	29.55	330	--	RHTO0S11e04830g1_1 [Rhodotorula toruloides]	-	-	-	-	-	-	-
NGR-1A1864	326.36	3858	cys-3	SPOSA6832_04865 [Sporidiobolus salmonicolor]	-	-	-	-	-	-	-
NGR-1A1865	40.9	475	oac1	SPOSA6832_04864 [Sporidiobolus salmonicolor]	-	-	-	-	-	-	-
NGR-1A1866	29.78	218	THOC5	SPOSA6832_04860 [Sporidiobolus salmonicolor]	Genetic Information Processing	Translation	ko03013//RNA transport	K13174	-	-	-
NGR-1A1867	41.18	1060	lys9	saccharopine dehydrogenase [Rhodotorula sp. JG-1b]	Metabolism;Metabolism;Metabolism;Metabolism;Metabolism;Metabolism	Global and overview maps;Global and overview maps;Global and overview maps;Global and overview maps;Amino acid metabolism;Amino acid metabolism	ko01100//Metabolic pathways;ko01110//Biosynthesis of secondary metabolites;ko01130//Biosynthesis of antibiotics;ko01230//Biosynthesis of amino acids;ko00310//Lysine degradation;ko00300//Lysine biosynthesis	K00293;K00293;K00293;K00293;K00293;K00293	GO:0044444//cytoplasmic part	GO:0004753//saccharopine dehydrogenase activity	GO:0009085//lysine biosynthetic process
NGR-1A1868	295.05	5110	GATA	SPOSA6832_04859, partial [Sporidiobolus salmonicolor]	Metabolism;Metabolism;Metabolism;Metabolism;Metabolism;Metabolism	Global and overview maps;Amino acid metabolism;Amino acid metabolism;Carbohydrate metabolism;Metabolism of other amino acids;Carbohydrate metabolism	ko01100//Metabolic pathways;ko00280//Valine, leucine and isoleucine degradation;ko00250//Alanine, aspartate and glutamate metabolism;ko00640//Propanoate metabolism;ko00410//beta-Alanine metabolism;ko00650//Butanoate metabolism	K13524;K13524;K13524;K13524;K13524;K13524	-	GO:0008483//transaminase activity	GO:0006520//cellular amino acid metabolic process
NGR-1A1869	33.7	1452	PIK3R4	phosphoinositide-3-kinase, regulatory subunit 4, p150 [Rhodotorula toruloides NP11]	Cellular Processes;Cellular Processes	Transport and catabolism;Transport and catabolism	ko04138//Autophagy - yeast;ko04136//Autophagy - other eukaryotes	K08333;K08333	-	-	-
NGR-1A1870	42.37	265	--	Serine/arginine repetitive matrix protein 2 [Rhodotorula toruloides ATCC 204091]	-	-	-	-	-	-	-
NGR-1A1871	4.35	13	--	-	-	-	-	-	-	-	-
NGR-1A1872	43.36	526	--	RHTO0S03e05886g1_1 [Rhodotorula toruloides]	-	-	-	-	-	-	-
NGR-1A1873	334.96	3315	ipp-1	SPOSA6832_04639, partial [Sporidiobolus salmonicolor]	Metabolism	Energy metabolism	ko00190//Oxidative phosphorylation	K01507	GO:0044424//intracellular part	GO:0016462//pyrophosphatase activity	GO:0006793//phosphorus metabolic process
NGR-1A1874	135.41	6347	pst1	SPOSA6832_04652 [Sporidiobolus salmonicolor]	Cellular Processes	Transport and catabolism	ko04139//Mitophagy - yeast	K11644	-	-	-
NGR-1A1875	0.47	9	phyA	phosphoglycerate mutase-like protein [Rhodotorula sp. JG-1b]	-	-	-	-	-	-	-
NGR-1A1876	98.47	2680	AVT3	SPOSA6832_04126 [Sporidiobolus salmonicolor]	Cellular Processes	Transport and catabolism	ko04138//Autophagy - yeast	K14209	-	-	-
NGR-1A1877	50.51	703	--	SPOSA6832_04109, partial [Sporidiobolus salmonicolor]	-	-	-	-	-	-	-
NGR-1A1878	0.57	8	--	RHTO0S24e00650g1_1 [Rhodotorula toruloides]	-	-	-	-	-	-	-
NGR-1A1879	57.7	1733	SKT5	SPOSA6832_04653 [Sporidiobolus salmonicolor]	-	-	-	-	-	-	-
NGR-1A1880	50.25	860	RDS2	SPOSA6832_04043 [Sporidiobolus salmonicolor]	-	-	-	-	-	-	-
NGR-1A1881	35.47	507	--	-	-	-	-	-	-	-	-
NGR-1A1882	95.29	1241	TWF2	SPOSA6832_04047, partial [Sporidiobolus salmonicolor]	-	-	-	-	-	-	GO:0016043//cellular component organization;GO:0030029//actin filament-based process
NGR-1A1883	48.5	220	ERG28	RHTO0S06e02718g1_1 [Rhodotorula toruloides]	-	-	-	-	-	-	-
NGR-1A1884	82.28	492	--	RHTO0S06e02960g1_1 [Rhodotorula toruloides]	-	-	-	-	-	-	-
NGR-1A1885	10.54	142	--	SPOSA6832_04059 [Sporidiobolus salmonicolor]	-	-	-	-	-	-	-
NGR-1A1886	107.11	5028	Nep3	SPOSA6832_04060 [Sporidiobolus salmonicolor]	-	-	-	-	-	-	-
NGR-1A1887	48.34	1299	pif1	DNA repair and recombination protein pif1 [Rhodotorula toruloides NP11]	-	-	-	-	-	-	-
NGR-1A1888	324.49	5174	mtr	amino acid transporter [Rhodotorula toruloides NP11]	-	-	-	-	-	-	-
NGR-1A1889	123.12	1722	--	SPOSA6832_03908, partial [Sporidiobolus salmonicolor]	-	-	-	-	-	-	-
NGR-1A1890	99.18	1428	IPT1	SPOSA6832_04048, partial [Sporidiobolus salmonicolor]	-	-	-	-	-	-	-
NGR-1A1891	18.21	194	SPCC18B5.10c	SPOSA6832_04044 [Sporidiobolus salmonicolor]	Genetic Information Processing;Genetic Information Processing	Transcription;Translation	ko03040//Spliceosome;ko03013//RNA transport	K12880;K12880	-	-	-
NGR-1A1892	40.07	559	--	RHTO0S06e05028g1_1 [Rhodotorula toruloides]	-	-	-	-	-	-	-
NGR-1A1893	148.69	3449	CUX1	SPOSA6832_03735 [Sporidiobolus salmonicolor]	-	-	-	-	-	-	-
NGR-1A1894	49.59	685	--	RHTO0S06e04698g1_1 [Rhodotorula toruloides]	-	-	-	-	-	-	-
NGR-1A1895	237.6	2776	SPCC613.03	SPOSA6832_03204, partial [Sporidiobolus salmonicolor]	-	-	-	-	-	-	-
NGR-1A1896	78.39	932	TKPR1	aldehyde reductase II [Sporidiobolus salmonicolor]	-	-	-	-	-	-	-
NGR-1A1897	126.34	1767	let1	SPOSA6832_02990, partial [Sporidiobolus salmonicolor]	Genetic Information Processing	Folding, sorting and degradation	ko03050//Proteasome	K03066	GO:0044424//intracellular part	GO:0016787//hydrolase activity;GO:0032550//purine ribonucleoside binding	GO:0009057//macromolecule catabolic process;GO:0019538//protein metabolic process
NGR-1A1898	46.44	857	SPBC337.07c	RHTO0S06e05292g1_1 [Rhodotorula toruloides]	-	-	-	-	-	-	-
NGR-1A1899	262.03	4241	--	Proteophosphoglycan ppg4 [Rhodotorula toruloides ATCC 204091]	-	-	-	-	-	-	-
NGR-1A1900	46.71	1544	--	SPOSA6832_03951, partial [Sporidiobolus salmonicolor]	-	-	-	-	-	-	-
NGR-1A1901	5.22	159	ROX1	specific transcriptional repressor [Rhodotorula toruloides NP11]	-	-	-	-	-	-	-
NGR-1A1902	105.29	398	--	prenylated rab acceptor PRA1 [Fistulina hepatica ATCC 64428]	-	-	-	-	-	-	-
NGR-1A1903	236.78	3873	--	integral membrane protein, DUF1295 family protein [Rhodotorula toruloides NP11]	-	-	-	-	-	-	-
NGR-1A1904	7.58	43	--	-	-	-	-	-	-	-	-
NGR-1A1905	1.69	28	--	-	-	-	-	-	-	-	-
NGR-1A1906	1.67	29	MP	chitin deacetylase, carbohydrate esterase family 4 protein [Rhodotorula toruloides NP11]	-	-	-	-	-	-	-
NGR-1A1907	27.4	129	AIP3	SPOSA6832_03742 [Sporidiobolus salmonicolor]	-	-	-	-	-	-	-
NGR-1A1908	50.96	324	DAP1	cytochrome b5, partial [Rhodotorula sp. JG-1b]	-	-	-	-	-	-	-
NGR-1A1909	129.43	2295	OXCT1	SPOSA6832_04057 [Sporidiobolus salmonicolor]	Metabolism;Metabolism;Metabolism	Amino acid metabolism;Carbohydrate metabolism;Lipid metabolism	ko00280//Valine, leucine and isoleucine degradation;ko00650//Butanoate metabolism;ko00072//Synthesis and degradation of ketone bodies	K01027;K01027;K01027	-	GO:0008410//CoA-transferase activity	GO:0044248//cellular catabolic process
NGR-1A1910	83.44	605	--	SPOSA6832_04046, partial [Sporidiobolus salmonicolor]	-	-	-	-	-	-	-
NGR-1A1911	77.6	640	chmp2a	SNF7 family protein, charged multivesicular body protein 2A [Rhodotorula toruloides NP11]	Cellular Processes	Transport and catabolism	ko04144//Endocytosis	K12191	GO:0044424//intracellular part	-	GO:0006623//protein targeting to vacuole;GO:0032507//maintenance of protein location in cell;GO:0051668//localization within membrane
NGR-1A1912	65.13	1683	scc-1	SPOSA6832_00464, partial [Sporidiobolus salmonicolor]	Cellular Processes	Cell growth and death	ko04111//Cell cycle - yeast	K06670	-	-	-
NGR-1A1913	125.93	1004	URA6	UMP-CMP kinase [Rhodotorula toruloides NP11]	Metabolism;Metabolism	Global and overview maps;Nucleotide metabolism	ko01100//Metabolic pathways;ko00240//Pyrimidine metabolism	K13800;K13800	GO:0043231//intracellular membrane-bounded organelle	GO:0016776//phosphotransferase activity, phosphate group as acceptor;GO:0019201//nucleotide kinase activity;GO:0032550//purine ribonucleoside binding	GO:0006220//pyrimidine nucleotide metabolic process;GO:0019856//pyrimidine nucleobase biosynthetic process
NGR-1A1914	120.59	5072	tpp1	trehalose 6-P phosphatase, glycosyltransferase family 20 protein [Rhodotorula toruloides NP11]	Metabolism;Metabolism	Global and overview maps;Carbohydrate metabolism	ko01100//Metabolic pathways;ko00500//Starch and sucrose metabolism	K16055;K16055	GO:0044444//cytoplasmic part	GO:0019203//carbohydrate phosphatase activity	GO:0005991//trehalose metabolic process;GO:0006796//phosphate-containing compound metabolic process;GO:0009408//response to heat
NGR-1A1915	61.56	2181	cdk9	SPOSA6832_03022 [Sporidiobolus salmonicolor]	-	-	-	-	-	-	-
NGR-1A1916	155.98	938	toa1	SPOSA6832_03021 [Sporidiobolus salmonicolor]	Genetic Information Processing	Transcription	ko03022//Basal transcription factors	K03122	-	-	-
NGR-1A1917	610.39	3398	atpD	epsilon subunit of F1F0-ATP synthase N-terminal domain-containing protein [Rhodotorula sp. JG-1b]	Metabolism;Metabolism	Global and overview maps;Energy metabolism	ko01100//Metabolic pathways;ko00190//Oxidative phosphorylation	K02134;K02134	GO:0045261//proton-transporting ATP synthase complex, catalytic core F(1)	GO:0015078//hydrogen ion transmembrane transporter activity;GO:0019829//cation-transporting ATPase activity	-
NGR-1A1918	254.99	3356	--	SPOSA6832_03034, partial [Sporidiobolus salmonicolor]	-	-	-	-	-	-	-
NGR-1A1919	28.8	1538	hrp3	ATP-dependent DNA helicase Hrp3 [Rhodotorula toruloides NP11]	-	-	-	-	-	-	-
NGR-1A1920	4.08	45	--	-	-	-	-	-	-	-	-
NGR-1A1921	1.47	24	--	SPOSA6832_03708, partial [Sporidiobolus salmonicolor]	-	-	-	-	-	-	-
NGR-1A1922	22.85	168	DPM1	SPOSA6832_02978, partial [Sporidiobolus salmonicolor]	Metabolism;Metabolism	Global and overview maps;Glycan biosynthesis and metabolism	ko01100//Metabolic pathways;ko00510//N-Glycan biosynthesis	K00721;K00721	-	-	-
NGR-1A1923	342.57	1860	--	RHTO0S12e02036g1_1 [Rhodotorula toruloides]	-	-	-	-	-	-	-
NGR-1A1924	2.54	21	--	SPOSA6832_02981 [Sporidiobolus salmonicolor]	-	-	-	-	-	-	-
NGR-1A1925	2.3	6	--	-	-	-	-	-	-	-	-
NGR-1A1926	1324.07	16653	FDH1	SPOSA6832_03741, partial [Sporidiobolus salmonicolor]	Metabolism;Metabolism;Metabolism;Metabolism	Global and overview maps;Global and overview maps;Carbohydrate metabolism;Energy metabolism	ko01100//Metabolic pathways;ko01200//Carbon metabolism;ko00630//Glyoxylate and dicarboxylate metabolism;ko00680//Methane metabolism	K00122;K00122;K00122;K00122	-	GO:0000166//nucleotide binding;GO:0016614//oxidoreductase activity, acting on CH-OH group of donors	GO:0044710//single-organism metabolic process
NGR-1A1927	309.7	5747	pr1	aspartic-type endopeptidase [Rhodotorula toruloides NP11]	-	-	-	-	-	-	-
NGR-1A1928	95.94	1088	--	Serine/arginine repetitive matrix 1 [Rhodotorula toruloides ATCC 204091]	-	-	-	-	-	-	-
NGR-1A1929	232.11	2002	SPAP8A3.06	splicing factor U2AF 35 kDa subunit [Rhodotorula toruloides NP11]	Genetic Information Processing	Transcription	ko03040//Spliceosome	K12836	GO:0005634//nucleus	GO:0003676//nucleic acid binding;GO:0043169//cation binding	-
NGR-1A1930	10.39	100	--	-	-	-	-	-	-	-	-
NGR-1A1931	47.08	673	--	-	-	-	-	-	-	-	-
NGR-1A1932	11.98	656	tubgcp3	SPOSA6832_03745 [Sporidiobolus salmonicolor]	-	-	-	-	-	-	-
NGR-1A1933	97.1	1328	tif212	SPOSA6832_03734, partial [Sporidiobolus salmonicolor]	Genetic Information Processing	Translation	ko03013//RNA transport	K03238	GO:0030529//intracellular ribonucleoprotein complex;GO:0044444//cytoplasmic part	GO:0003723//RNA binding	-
NGR-1A1934	6.26	100	TRM5	tRNA (guanine-N(1)-)-methyltransferase [Rhodotorula toruloides NP11]	-	-	-	-	-	-	-
NGR-1A1935	20.49	207	SPAC4G9.20c	SPOSA6832_03724 [Sporidiobolus salmonicolor]	-	-	-	-	-	-	-
NGR-1A1936	1.16	11	--	-	-	-	-	-	-	-	-
NGR-1A1937	340.22	6208	ecdD	MFS monosaccharide transporter [Rhodotorula toruloides NP11]	-	-	-	-	-	-	-
NGR-1A1938	90.66	1053	KCC4	kinase-like protein [Rhodotorula sp. JG-1b]	Cellular Processes	Cell growth and death	ko04111//Cell cycle - yeast	K06668	-	GO:0016772//transferase activity, transferring phosphorus-containing groups	-
NGR-1A1939	1.7	39	--	zinc finger, C2H2-type domain containing protein [Rhodotorula toruloides NP11]	-	-	-	-	-	-	-
NGR-1A1940	2.71	49	--	-	-	-	-	-	-	-	-
NGR-1A1941	29.73	333	--	-	-	-	-	-	-	-	-
NGR-1A1942	4.25	45	EFM7	SPOSA6832_05088 [Sporidiobolus salmonicolor]	-	-	-	-	-	-	-
NGR-1A1943	18.39	115	--	RHTO0S06e07228g1_1 [Rhodotorula toruloides]	-	-	-	-	-	-	-
NGR-1A1944	1.28	12	--	-	-	-	-	-	-	-	-
NGR-1A1945	5.99	180	sepH	serine/threonine protein kinase SepH [Rhodotorula toruloides NP11]	-	-	-	-	-	GO:0016772//transferase activity, transferring phosphorus-containing groups	-
NGR-1A1946	35.61	711	DPL1	sphinganine-1-phosphate aldolase [Rhodotorula toruloides NP11]	Metabolism;Metabolism	Global and overview maps;Lipid metabolism	ko01100//Metabolic pathways;ko00600//Sphingolipid metabolism	K01634;K01634	GO:0044432//endoplasmic reticulum part	GO:0016830//carbon-carbon lyase activity	GO:0007154//cell communication;GO:0044237//cellular metabolic process;GO:0044710//single-organism metabolic process;GO:0051716//cellular response to stimulus;GO:0071704//organic substance metabolic process
NGR-1A1947	26.44	418	BMT5	DUF2431 domain containing protein [Rhodotorula toruloides NP11]	-	-	-	-	-	-	-
NGR-1A1948	2188.31	10979	crp-28	40S ribosomal protein S23 [Microbotryum lychnidis-dioicae p1A1 Lamole]	Genetic Information Processing	Translation	ko03010//Ribosome	K02973	GO:0044391//ribosomal subunit	-	GO:0010467//gene expression
NGR-1A1949	29.04	454	SPAC2E11.17	NAD dependent oxidoreductase [Rhodotorula toruloides NP11]	-	-	-	-	-	-	-
NGR-1A1950	19.48	494	ku70	KU70 [Rhodotorula toruloides]	Genetic Information Processing	Replication and repair	ko03450//Non-homologous end-joining	K10884	-	-	-
NGR-1A1951	5.98	231	--	-	-	-	-	-	-	-	-
NGR-1A1952	134.19	2421	ecdD	MFS monosaccharide transporter [Rhodotorula toruloides NP11]	-	-	-	-	GO:0016020//membrane	GO:0022857//transmembrane transporter activity	GO:0051234//establishment of localization
NGR-1A1953	30.62	1393	Mkln1	SPOSA6832_03793, partial [Sporidiobolus salmonicolor]	-	-	-	-	-	-	-
NGR-1A1954	43.94	1158	gcs1	SPOSA6832_03791 [Sporidiobolus salmonicolor]	Metabolism;Metabolism;Metabolism	Global and overview maps;Amino acid metabolism;Metabolism of other amino acids	ko01100//Metabolic pathways;ko00270//Cysteine and methionine metabolism;ko00480//Glutathione metabolism	K11204;K11204;K11204	-	-	-
NGR-1A1955	37.55	1035	uaf-1	RHTO0S06e01882g1_1 [Rhodotorula toruloides]	-	-	-	-	-	-	-
NGR-1A1956	202.25	5150	Slc25a12	SPOSA6832_00499, partial [Sporidiobolus salmonicolor]	-	-	-	-	GO:0016020//membrane	-	GO:0051234//establishment of localization
NGR-1A1958	35.76	639	amyS	alpha amylase [Glaciozyma antarctica]	Metabolism;Metabolism	Global and overview maps;Carbohydrate metabolism	ko01100//Metabolic pathways;ko00500//Starch and sucrose metabolism	K01176;K01176	-	GO:0016787//hydrolase activity;GO:0043169//cation binding	-
NGR-1A1959	95.99	795	--	RHTO0S06e01948g1_1 [Rhodotorula toruloides]	-	-	-	-	-	-	-
NGR-1A1960	5.52	144	--	-	-	-	-	-	-	-	-
NGR-1A1961	4.07	32	EFM7	SPOSA6832_05088 [Sporidiobolus salmonicolor]	-	-	-	-	-	-	-
NGR-1A1962	7.97	123	--	RHTO0S06e07228g1_1 [Rhodotorula toruloides]	-	-	-	-	-	-	-
NGR-1A1963	3.26	37	--	-	-	-	-	-	-	-	-
NGR-1A1964	27.53	350	--	-	-	-	-	-	-	-	-
NGR-1A1965	138.26	4637	ALA1	SPOSA6832_03020 [Sporidiobolus salmonicolor]	Genetic Information Processing	Translation	ko00970//Aminoacyl-tRNA biosynthesis	K01872	-	-	-
NGR-1A1966	48.03	1375	ero-1	endoplasmic oxidoreductin, partial [Rhodotorula sp. JG-1b]	-	-	-	-	-	-	-
NGR-1A1967	3.91	32	--	SPOSA6832_00491 [Sporidiobolus salmonicolor]	-	-	-	-	-	-	-
NGR-1A1968	0	0	--	-	-	-	-	-	-	-	-
NGR-1A1969	717.15	7270	ERCC1	SPOSA6832_03790 [Sporidiobolus salmonicolor]	Genetic Information Processing	Replication and repair	ko03420//Nucleotide excision repair	K10849	-	-	-
NGR-1A1970	859.1	22909	--	SPOSA6832_03795, partial [Sporidiobolus salmonicolor]	-	-	-	-	-	-	-
NGR-1A1971	1.65	24	--	-	-	-	-	-	-	-	-
NGR-1A1972	144.27	818	tim17	mitochondrial import inner membrane translocase subunit TIM17 [Rhodotorula toruloides NP11]	-	-	-	-	GO:0031224//intrinsic component of membrane	-	-
NGR-1A1973	43.32	1051	frs1	SPOSA6832_03765 [Sporidiobolus salmonicolor]	Genetic Information Processing	Translation	ko00970//Aminoacyl-tRNA biosynthesis	K01890	-	GO:0005488//binding	-
NGR-1A1974	37.95	712	FZR1	SPOSA6832_03097, partial [Sporidiobolus salmonicolor]	Cellular Processes;Genetic Information Processing	Cell growth and death;Folding, sorting and degradation	ko04111//Cell cycle - yeast;ko04120//Ubiquitin mediated proteolysis	K03364;K03364	GO:0044424//intracellular part	GO:0005515//protein binding	GO:0030071//regulation of mitotic metaphase/anaphase transition;GO:0031399//regulation of protein modification process;GO:0032436//positive regulation of proteasomal ubiquitin-dependent protein catabolic process;GO:0042787//protein ubiquitination involved in ubiquitin-dependent protein catabolic process;GO:0045786//negative regulation of cell cycle;GO:0051338//regulation of transferase activity
NGR-1A1975	64.31	632	DLD	D-lactate dehydrogenase [Rhodotorula toruloides NP11]	Metabolism	Carbohydrate metabolism	ko00620//Pyruvate metabolism	K00102	-	-	-
NGR-1A1976	27.77	943	ago2	argonaute [Rhodotorula toruloides NP11]	-	-	-	-	-	-	-
NGR-1A1977	80.34	1212	SPAC1039.04	SPOSA6832_03755 [Sporidiobolus salmonicolor]	-	-	-	-	-	-	-
NGR-1A1978	48.09	195	--	SPOSA6832_00485 [Sporidiobolus salmonicolor]	-	-	-	-	-	-	-
NGR-1A1979	30.96	283	SPBC1778.09	RabGAP/TBC [Rhodotorula sp. JG-1b]	-	-	-	-	-	-	-
NGR-1A1980	24.05	343	NIPA2	SPOSA6832_03079 [Sporidiobolus salmonicolor]	-	-	-	-	-	-	-
NGR-1A1981	43.24	896	--	zinc finger, C2H5-type domain containing protein [Rhodotorula toruloides NP11]	-	-	-	-	-	GO:0043169//cation binding	-
NGR-1A1982	41.7	1496	cys-17	cysteine synthase [Rhodotorula toruloides NP11]	Metabolism;Metabolism;Metabolism;Metabolism;Metabolism;Metabolism;Metabolism	Global and overview maps;Global and overview maps;Global and overview maps;Global and overview maps;Global and overview maps;Amino acid metabolism;Energy metabolism	ko01100//Metabolic pathways;ko01110//Biosynthesis of secondary metabolites;ko01130//Biosynthesis of antibiotics;ko01230//Biosynthesis of amino acids;ko01200//Carbon metabolism;ko00270//Cysteine and methionine metabolism;ko00920//Sulfur metabolism	K01738;K01738;K01738;K01738;K01738;K01738;K01738	-	-	-
NGR-1A1983	17.46	273	SPAC12B10.09	S-adenosylmethionine transporter [Rhodotorula sp. JG-1b]	-	-	-	-	-	-	-
NGR-1A1984	63.12	3347	ATG1	SPOSA6832_03732 [Sporidiobolus salmonicolor]	Metabolism	Carbohydrate metabolism	ko00620//Pyruvate metabolism	K00102	-	-	-
NGR-1A1985	42.1	1211	PUM2	SPOSA6832_03763 [Sporidiobolus salmonicolor]	-	-	-	-	GO:0044444//cytoplasmic part	GO:0003723//RNA binding	GO:0044237//cellular metabolic process;GO:0051641//cellular localization
NGR-1A1986	28.06	486	--	SPOSA6832_03091, partial [Sporidiobolus salmonicolor]	-	-	-	-	-	-	-
NGR-1A1987	576.59	6063	--	protein of uncharacterized CysZ family [Rhodotorula toruloides NP11]	-	-	-	-	-	-	-
NGR-1A1988	21.57	232	--	SPOSA6832_03757 [Sporidiobolus salmonicolor]	-	-	-	-	-	-	-
NGR-1A1989	76.01	2087	SNF1	RHTO0S24e01772g1_1 [Rhodotorula toruloides]	Cellular Processes;Cellular Processes	Cell growth and death;Transport and catabolism	ko04113//Meiosis - yeast;ko04138//Autophagy - yeast	K12761;K12761	-	GO:0016740//transferase activity	-
NGR-1A1990	46.73	660	--	SPOSA6832_03080 [Sporidiobolus salmonicolor]	-	-	-	-	-	-	-
NGR-1A1991	39.72	535	IPMK	SPOSA6832_03747, partial [Sporidiobolus salmonicolor]	Metabolism;Cellular Processes;Environmental Information Processing;Metabolism	Global and overview maps;Transport and catabolism;Signal transduction;Carbohydrate metabolism	ko01100//Metabolic pathways;ko04138//Autophagy - yeast;ko04070//Phosphatidylinositol signaling system;ko00562//Inositol phosphate metabolism	K00915;K00915;K00915;K00915	-	-	-
NGR-1A1992	14.64	319	--	-	-	-	-	-	-	-	-
NGR-1A1993	44.81	308	Cbp20	nuclear cap-binding protein subunit 2 [Rhodotorula toruloides NP11]	Genetic Information Processing;Genetic Information Processing;Genetic Information Processing	Transcription;Translation;Translation	ko03040//Spliceosome;ko03013//RNA transport;ko03015//mRNA surveillance pathway	K12883;K12883;K12883	GO:0005684//U2-type spliceosomal complex;GO:0005819//spindle;GO:0034518//RNA cap binding complex;GO:0044444//cytoplasmic part	GO:0003723//RNA binding	GO:0000398//mRNA splicing, via spliceosome
NGR-1A1994	56	687	--	phenylalanyl-tRNA synthetase, partial [Rhodotorula sp. JG-1b]	-	-	-	-	-	-	-
NGR-1A1995	63.5	1163	--	SPOSA6832_03729, partial [Sporidiobolus salmonicolor]	-	-	-	-	-	-	-
NGR-1A1996	69.44	661	TMBIM4	SPOSA6832_03701, partial [Sporidiobolus salmonicolor]	-	-	-	-	-	-	-
NGR-1A1997	8.32	282	wee1	SPOSA6832_03697, partial [Sporidiobolus salmonicolor]	Cellular Processes;Cellular Processes;Environmental Information Processing	Cell growth and death;Cell growth and death;Signal transduction	ko04111//Cell cycle - yeast;ko04113//Meiosis - yeast;ko04011//MAPK signaling pathway - yeast	K03114;K03114;K03114	-	-	-
NGR-1A1998	85.77	1064	--	SPOSA6832_03709 [Sporidiobolus salmonicolor]	-	-	-	-	-	-	-
NGR-1A1999	5.55	53	--	hypothetical protein RHOBADRAFT_56630 [Rhodotorula graminis WP1]	-	-	-	-	-	-	-
NGR-1A2000	45.1	3123	SEC	TPR Domain containing protein [Rhodotorula toruloides ATCC 204091]	-	-	-	-	-	-	-
NGR-1A2001	44.69	665	CDK11B	SPOSA6832_02979 [Sporidiobolus salmonicolor]	-	-	-	-	-	GO:0016772//transferase activity, transferring phosphorus-containing groups	-
NGR-1A2002	282.31	4288	NAP1	NAP-domain-containing protein [Rhodotorula sp. JG-1b]	-	-	-	-	-	-	-
[truncated: 3,964 more rows]

## Sheet: Novel genes
Gene_id	WT_fpkm	WT_count	Symbol	Description	KEGG_A_class	KEGG_B_class	Pathway	K_ID	GO Component	GO Function	GO Process
MSTRG.1	21.41	303	--	-	-	-	-	-	-	-	-
MSTRG.100	2.89	8	--	-	-	-	-	-	-	-	-
MSTRG.1006	8.99	154	SPAC1002.16c	MFS general substrate transporter [Rhodotorula sp. JG-1b]	-	-	-	-	-	-	-
MSTRG.1007	24.04	426	SPAC1002.16c	MFS general substrate transporter [Rhodotorula sp. JG-1b]	-	-	-	-	-	-	-
MSTRG.1012	19.76	315	--	SPOSA6832_03768 [Sporidiobolus salmonicolor]	-	-	-	-	-	-	-
MSTRG.1016	11.66	132	--	-	-	-	-	-	-	-	-
MSTRG.1017	133.47	529	--	SPOSA6832_03029 [Sporidiobolus salmonicolor]	-	-	-	-	-	-	-
MSTRG.1023	24.71	169	--	RHTO0S12e01332g1_1 [Rhodotorula toruloides]	-	-	-	-	-	-	-
MSTRG.1024	38.7	754	TVP38	SPOSA6832_05133 [Sporidiobolus salmonicolor]	-	-	-	-	-	-	-
MSTRG.1025	4.36	30	--	-	-	-	-	-	-	-	-
MSTRG.1038	59.65	330	--	SPOSA6832_03696, partial [Sporidiobolus salmonicolor]	-	-	-	-	-	-	-
MSTRG.1054	76.14	1290	vps26b	SPOSA6832_04076, partial [Sporidiobolus salmonicolor]	Cellular Processes	Transport and catabolism	ko04144//Endocytosis	K18466	-	-	-
MSTRG.1055	18.57	375	CGA1	guanine nucleotide-binding protein alpha subunit [Rhodotorula toruloides NP11]	Cellular Processes	Cell growth and death	ko04113//Meiosis - yeast	K04630	-	GO:0005488//binding	GO:0007165//signal transduction
MSTRG.1056	9.36	86	--	putative transmembrane protein [Rhizoctonia solani 123E]	-	-	-	-	-	-	-
MSTRG.1079	9.64	329	--	Pre-mRNA-splicing factor cwc22 [Rhodotorula toruloides ATCC 204091]	-	-	-	-	-	-	-
MSTRG.1081	14.1	212	--	-	-	-	-	-	-	-	-
MSTRG.1094	60.92	478	--	RHTO0S03e10990g1_1 [Rhodotorula toruloides]	-	-	-	-	-	-	-
MSTRG.1095	143.95	3977	DRT111	SPOSA6832_03620 [Sporidiobolus salmonicolor]	Genetic Information Processing	Transcription	ko03040//Spliceosome	K12840	-	-	-
MSTRG.1097	12.41	206	--	-	-	-	-	-	-	-	-
MSTRG.11	68.31	1212	--	RHTO0S19e02608g1_1 [Rhodotorula toruloides]	-	-	-	-	-	-	-
MSTRG.1103	2.49	12	--	-	-	-	-	-	-	-	-
MSTRG.1134	91.34	2127	--	glycosyltransferase family 31 protein [Rhodotorula toruloides NP11]	-	-	-	-	-	-	-
MSTRG.1137	130.53	2796	--	nucleic acid binding protein [Rhodotorula toruloides NP11]	-	-	-	-	-	-	-
MSTRG.1138	37.72	907	--	-	-	-	-	-	-	-	-
MSTRG.1146	26.31	2342	--	-	-	-	-	-	-	-	-
MSTRG.1153	8.33	125	hit	histidine triad nucleotide binding protein [Rhodotorula toruloides NP11]	-	-	-	-	-	-	-
MSTRG.1154	51.55	1135	GCN5	histone acetyltransferase Gcn5 [Rhodotorula toruloides NP11]	-	-	-	-	GO:0070461//SAGA-type complex	GO:0004402//histone acetyltransferase activity	GO:0016573//histone acetylation;GO:0050789//regulation of biological process;GO:0090304//nucleic acid metabolic process
MSTRG.1175	3049.54	20854	--	-	-	-	-	-	-	-	-
MSTRG.1196	20.39	525	Pex10	RHTO0S02e06678g1_1 [Rhodotorula toruloides]	Cellular Processes	Transport and catabolism	ko04146//Peroxisome	K13346	-	-	-
MSTRG.120	8.12	196	--	hypothetical protein GALMADRAFT_249199 [Galerina marginata CBS 339.88]	-	-	-	-	-	-	-
MSTRG.1202	16.25	619	--	RHTO0S02e11650g1_1 [Rhodotorula toruloides]	-	-	-	-	-	-	-
MSTRG.1206	119.52	460	--	RHTO0S02e08284g1_1 [Rhodotorula toruloides]	-	-	-	-	-	-	-
MSTRG.1208	12.38	75	--	SPOSA6832_00563 [Sporidiobolus salmonicolor]	-	-	-	-	-	-	-
MSTRG.1220	44.49	639	--	SPOSA6832_00572, partial [Sporidiobolus salmonicolor]	-	-	-	-	-	-	-
MSTRG.1231	16.92	145	--	-	-	-	-	-	-	-	-
MSTRG.1253	96.72	1479	--	-	-	-	-	-	-	-	-
MSTRG.1295	6.13	30	--	-	-	-	-	-	-	-	-
MSTRG.1302	12.81	247	--	hypothetical protein RSOLAG1IB_08879 [Rhizoctonia solani AG-1 IB]	-	-	-	-	-	-	-
MSTRG.1304	54.69	2086	--	SPOSA6832_01891 [Sporidiobolus salmonicolor]	-	-	-	-	-	-	-
MSTRG.1305	9.48	107	--	-	-	-	-	-	-	-	-
MSTRG.1308	3.81	19	--	-	-	-	-	-	-	-	-
MSTRG.1314	7.83	162	--	-	-	-	-	-	-	-	-
MSTRG.1315	10.45	56	--	-	-	-	-	-	-	-	-
MSTRG.1323	66.69	1207	--	RHTO0S02e15412g1_1 [Rhodotorula toruloides]	-	-	-	-	-	-	-
MSTRG.1325	10.37	253	--	CigA protein [Rhodotorula toruloides NP11]	-	-	-	-	-	-	-
MSTRG.1328	13.53	421	SPAC25B8.11	transcriptional activator protein DAL81 [Rhodotorula toruloides NP11]	-	-	-	-	-	-	-
MSTRG.1329	32.69	857	--	hypothetical protein RTG_00795 [Rhodotorula toruloides ATCC 204091]	-	-	-	-	-	-	-
MSTRG.1332	11.69	205	--	SPOSA6832_02053 [Sporidiobolus salmonicolor]	-	-	-	-	-	-	-
MSTRG.1335	80.08	738	--	-	-	-	-	-	-	-	-
MSTRG.1338	7.3	113	--	SPOSA6832_00683, partial [Sporidiobolus salmonicolor]	-	-	-	-	-	-	-
MSTRG.1339	14.3	290	aph1	bis(5'-adenosyl)-triphosphatase [Rhodotorula toruloides NP11]	Metabolism	Nucleotide metabolism	ko00230//Purine metabolism	K01522	-	-	-
MSTRG.134	63.52	1047	--	RHTO0S25e00562g1_1 [Rhodotorula toruloides]	-	-	-	-	-	-	-
MSTRG.1341	15.38	212	--	RHTO0S02e11584g1_1 [Rhodotorula toruloides]	-	-	-	-	-	-	-
MSTRG.1357	211.64	1937	At3g11230	SPOSA6832_00693, partial [Sporidiobolus salmonicolor]	-	-	-	-	-	-	-
MSTRG.1360	62.45	333	--	-	-	-	-	-	-	-	-
MSTRG.1361	46.49	450	FKBP5	SPOSA6832_00811 [Sporidiobolus salmonicolor]	-	-	-	-	-	-	-
MSTRG.1385	2.93	29	--	-	-	-	-	-	-	-	-
MSTRG.14	166.18	2288	rab18b	ras-domain-containing protein [Rhodotorula sp. JG-1b]	-	-	-	-	-	GO:0032550//purine ribonucleoside binding	GO:0008104//protein localization;GO:0035556//intracellular signal transduction
MSTRG.1401	8.5	129	--	-	-	-	-	-	-	-	-
MSTRG.1403	6.54	76	--	zinc finger, MYND-type protein [Rhodotorula toruloides NP11]	-	-	-	-	-	-	-
MSTRG.1409	42.98	415	--	hypothetical protein RHOBADRAFT_64642 [Rhodotorula graminis WP1]	-	-	-	-	-	-	-
MSTRG.1413	9.32	158	--	Peptide synthetase NRPS5-4-3 [Rhodotorula toruloides ATCC 204091]	-	-	-	-	-	-	-
MSTRG.1419	23.09	437	--	SPOSA6832_02064, partial [Sporidiobolus salmonicolor]	-	-	-	-	-	-	-
MSTRG.1420	10.23	235	--	zinc finger, MYND-type protein [Rhodotorula toruloides NP11]	-	-	-	-	-	-	-
MSTRG.1421	1.77	13	--	-	-	-	-	-	-	-	-
MSTRG.1422	1.98	6	--	zinc finger, MYND-type domain containing protein [Rhodotorula toruloides NP11]	-	-	-	-	-	-	-
MSTRG.1430	28.55	300	--	-	-	-	-	-	-	-	-
MSTRG.1437	8.41	185	--	-	-	-	-	-	-	-	-
MSTRG.144	38.78	709	--	RHTO0S01e12068g1_1 [Rhodotorula toruloides]	-	-	-	-	-	-	-
MSTRG.1454	19.91	319	--	Proteophosphoglycan ppg4 [Rhodotorula toruloides ATCC 204091]	-	-	-	-	-	-	-
MSTRG.1455	9.69	157	--	-	-	-	-	-	-	-	-
MSTRG.1463	3.65	74	--	Proteophosphoglycan ppg4 [Rhodotorula toruloides ATCC 204091]	-	-	-	-	-	-	-
MSTRG.1464	4.73	137	--	zinc finger, MYND-type protein [Rhodotorula toruloides NP11]	-	-	-	-	-	-	-
MSTRG.147	36.8	1462	RUFY1	Ankyrin repeat protein [Rhodotorula toruloides NP11]	-	-	-	-	-	-	-
MSTRG.1479	3.84	52	--	-	-	-	-	-	-	-	-
MSTRG.1484	7.69	63	--	-	-	-	-	-	-	-	-
MSTRG.1490	12.58	106	--	-	-	-	-	-	-	-	-
MSTRG.1491	57.93	3861	PEX14	SPOSA6832_03493 [Sporidiobolus salmonicolor]	Cellular Processes	Transport and catabolism	ko04146//Peroxisome	K13343	-	-	-
MSTRG.1492	4.35	77	--	SPOSA6832_03493 [Sporidiobolus salmonicolor]	-	-	-	-	-	-	-
MSTRG.1505	6.76	120	--	RHTO0S02e09824g1_1 [Rhodotorula toruloides]	-	-	-	-	-	-	-
MSTRG.1513	215.65	3735	--	RHTO0S02e09824g1_1 [Rhodotorula toruloides]	-	-	-	-	-	-	-
MSTRG.1517	2.89	28	--	RHTO0S28e00980g1_1 [Rhodotorula toruloides]	-	-	-	-	-	-	-
MSTRG.1519	2.77	51	--	hypothetical protein RHOBADRAFT_56149 [Rhodotorula graminis WP1]	-	-	-	-	-	-	-
MSTRG.1523	11.3	240	--	hypothetical protein RHOBADRAFT_41392 [Rhodotorula graminis WP1]	-	-	-	-	-	-	-
MSTRG.1532	4.06	58	--	hypothetical protein RHOBADRAFT_52057 [Rhodotorula graminis WP1]	-	-	-	-	-	-	-
MSTRG.1537	17.43	396	--	GPR1/FUN34/YaaH-class plasma membrane protein [Rhodotorula toruloides NP11]	-	-	-	-	-	-	-
MSTRG.1539	4.81	66	--	RHTO0S17e03334g1_1 [Rhodotorula toruloides]	-	-	-	-	-	-	-
MSTRG.1545	24.84	490	--	RHTO0S28e00980g1_1 [Rhodotorula toruloides]	-	-	-	-	-	-	-
MSTRG.1546	7.09	132	--	Proteophosphoglycan ppg4 [Rhodotorula toruloides ATCC 204091]	-	-	-	-	-	-	-
MSTRG.1547	3.95	55	--	RHTO0S17e03334g1_1 [Rhodotorula toruloides]	-	-	-	-	-	-	-
MSTRG.1550	2.39	12	--	-	-	-	-	-	-	-	-
MSTRG.1557	25.61	661	sut1	SPOSA6832_04637, partial [Sporidiobolus salmonicolor]	-	-	-	-	-	-	-
MSTRG.1561	17.28	574	--	RHTO0S19e01354g1_1 [Rhodotorula toruloides]	-	-	-	-	-	-	-
MSTRG.1562	2.98	53	--	hypothetical protein RHOSPDRAFT_30870 [Rhodotorula sp. JG-1b]	-	-	-	-	-	-	-
MSTRG.1567	9.53	395	--	RHTO0S19e03158g1_1 [Rhodotorula toruloides]	-	-	-	-	-	-	-
MSTRG.160	33.89	550	--	Endonuclease/exonuclease/phosphatase domain-containing protein [Rhodotorula toruloides NP11]	-	-	-	-	-	-	-
MSTRG.1602	8.07	131	nagk	SPOSA6832_04527 [Sporidiobolus salmonicolor]	-	-	-	-	-	-	-
MSTRG.1606	8.99	196	ehs1	calcium channel subunit Mid1 [Rhodotorula toruloides NP11]	-	-	-	-	-	-	-
MSTRG.1609	31	523	--	RHTO0S17e01728g1_1 [Rhodotorula toruloides]	-	-	-	-	-	-	-
MSTRG.1610	13.56	606	Fgd3	Cytokinesis protein Don1 [Rhodotorula toruloides ATCC 204091]	-	-	-	-	-	-	-
MSTRG.1631	2.86	62	--	-	-	-	-	-	-	-	-
MSTRG.1644	5.85	27	--	hypothetical protein RHOBADRAFT_47219 [Rhodotorula graminis WP1]	-	-	-	-	-	-	-
MSTRG.165	21.51	358	--	SPOSA6832_00431, partial [Sporidiobolus salmonicolor]	-	-	-	-	-	-	-
MSTRG.1651	5.1	159	--	-	-	-	-	-	-	-	-
MSTRG.1652	11.11	208	--	Proteophosphoglycan ppg4 [Rhodotorula toruloides ATCC 204091]	-	-	-	-	-	-	-
MSTRG.1653	10.38	227	--	Proteophosphoglycan ppg4 [Rhodotorula toruloides ATCC 204091]	-	-	-	-	-	-	-
MSTRG.1654	40.99	1110	--	RHTO0S17e02476g1_1 [Rhodotorula toruloides]	-	-	-	-	-	-	-
MSTRG.1656	35.06	1427	--	LigA [Rhodotorula toruloides ATCC 204091]	-	-	-	-	-	-	-
MSTRG.1674	2.26	18	--	-	-	-	-	-	-	-	-
MSTRG.1689	48.99	807	rplF	SPOSA6832_03525 [Sporidiobolus salmonicolor]	Genetic Information Processing	Translation	ko03010//Ribosome	K02933	-	-	-
MSTRG.169	27.1	670	MRS6	SPOSA6832_03912, partial [Sporidiobolus salmonicolor]	-	-	-	-	-	-	-
MSTRG.1696	77.03	3538	--	protein of GDPGTP exchange factor Sec2p family [Rhodotorula toruloides NP11]	-	-	-	-	-	-	-
MSTRG.1705	6.14	84	--	-	-	-	-	-	-	-	-
MSTRG.171	5.44	78	--	RHTO0S24e00518g1_1 [Rhodotorula toruloides]	-	-	-	-	-	-	-
MSTRG.1729	36.21	990	mug71	SPOSA6832_03500, partial [Sporidiobolus salmonicolor]	-	-	-	-	-	-	-
MSTRG.1749	8.01	103	--	SPOSA6832_04604, partial [Sporidiobolus salmonicolor]	-	-	-	-	-	-	-
MSTRG.176	2.17	5	--	-	-	-	-	-	-	-	-
MSTRG.1761	67.41	549	--	RHTO0S29e01244g1_1 [Rhodotorula toruloides]	-	-	-	-	-	-	-
MSTRG.1768	5.68	151	--	-	-	-	-	-	-	-	-
MSTRG.1772	3.79	103	--	GDP-fucose protein O-fucosyltransferase family protein [Rhodotorula toruloides NP11]	-	-	-	-	-	-	-
MSTRG.1779	34.3	286	--	RHTO0S29e00804g1_1 [Rhodotorula toruloides]	-	-	-	-	-	-	-
MSTRG.1780	15.81	242	--	-	-	-	-	-	-	-	-
MSTRG.1813	3.93	139	--	RHTO0S20e00914g1_1 [Rhodotorula toruloides]	-	-	-	-	-	-	-
MSTRG.1816	10.55	77	--	heat shock factor-binding protein 1 [Rhodotorula toruloides NP11]	-	-	-	-	-	-	-
MSTRG.1817	13.52	232	--	-	-	-	-	-	-	-	-
MSTRG.1821	11.99	150	--	-	-	-	-	-	-	-	-
MSTRG.1838	3964.9	40466	--	-	-	-	-	-	-	-	-
MSTRG.1842	31.44	830	--	Proteophosphoglycan ppg4 [Rhodotorula toruloides ATCC 204091]	-	-	-	-	-	-	-
MSTRG.1878	10.02	218	--	RHTO0S20e00628g1_1 [Rhodotorula toruloides]	-	-	-	-	-	-	-
MSTRG.188	1.84	19	--	-	-	-	-	-	-	-	-
MSTRG.1890	9.26	212	--	-	-	-	-	-	-	-	-
MSTRG.1891	16.58	329	ALG10	SPOSA6832_04608 [Sporidiobolus salmonicolor]	Metabolism;Metabolism	Global and overview maps;Glycan biosynthesis and metabolism	ko01100//Metabolic pathways;ko00510//N-Glycan biosynthesis	K03850;K03850	-	-	-
MSTRG.1892	6.08	120	--	-	-	-	-	-	-	-	-
MSTRG.1905	3.34	34	--	-	-	-	-	-	-	-	-
MSTRG.1936	2.85	43	--	-	-	-	-	-	-	-	-
MSTRG.1937	3.18	38	--	-	-	-	-	-	-	-	-
MSTRG.1945	2.3	15	--	-	-	-	-	-	-	-	-
MSTRG.1954	3.58	55	--	-	-	-	-	-	-	-	-
MSTRG.1955	25.04	362	--	-	-	-	-	-	-	-	-
MSTRG.1957	18.5	139	--	-	-	-	-	-	-	-	-
MSTRG.1965	4.09	20	--	-	-	-	-	-	-	-	-
MSTRG.1972	46.48	452	--	RHTO0S20e02080g1_1 [Rhodotorula toruloides]	-	-	-	-	-	-	-
MSTRG.1974	58.21	1545	--	Proteophosphoglycan ppg4 [Rhodotorula toruloides ATCC 204091]	-	-	-	-	-	-	-
MSTRG.1977	26.52	374	yih1	imprinted and ancient [Rhodotorula toruloides NP11]	-	-	-	-	-	-	-
MSTRG.198	51.91	993	--	RHTO0S01e13718g1_1 [Rhodotorula toruloides]	-	-	-	-	-	-	-
MSTRG.1985	3.77	68	--	Cell division protein Cdc14 [Rhodotorula toruloides NP11]	-	-	-	-	-	-	-
MSTRG.2	2.26	9	--	-	-	-	-	-	-	-	-
MSTRG.203	16.04	88	--	-	-	-	-	-	-	-	-
MSTRG.2045	441.98	1777	--	mitochondrial ATPase, F1 complex, epsilon subunit [Rhodotorula toruloides NP11]	Metabolism;Metabolism	Global and overview maps;Energy metabolism	ko01100//Metabolic pathways;ko00190//Oxidative phosphorylation	K02135;K02135	-	-	-
MSTRG.2051	5.44	93	--	Proteophosphoglycan 5 [Rhodotorula toruloides ATCC 204091]	-	-	-	-	-	-	-
MSTRG.2052	12.86	235	--	hypothetical protein RHOSPDRAFT_36227 [Rhodotorula sp. JG-1b]	-	-	-	-	-	-	-
MSTRG.2058	16.37	84	--	class I glutamine amidotransferase-like protein [Rhodotorula sp. JG-1b]	-	-	-	-	-	-	-
MSTRG.206	197.72	2797	--	RHTO0S04e05006g1_1 [Rhodotorula toruloides]	-	-	-	-	-	-	-
MSTRG.2070	12.86	343	--	tyrosyl-DNA phosphodiesterase 1 [Rhodotorula toruloides NP11]	-	-	-	-	-	-	-
MSTRG.2071	61.72	304	SDH8	DUF1674 domain protein [Rhodotorula toruloides NP11]	-	-	-	-	-	-	-
MSTRG.2093	162.85	2218	--	-	-	-	-	-	-	-	-
MSTRG.21	11.09	64	--	-	-	-	-	-	-	-	-
MSTRG.2110	41.21	753	--	RHTO0S02e02080g1_1 [Rhodotorula toruloides]	-	-	-	-	-	-	-
MSTRG.2124	3.57	55	--	-	-	-	-	-	-	-	-
MSTRG.2126	122.35	946	ERV14	ER-derived vesicles protein ERV14 [Rhodotorula toruloides NP11]	-	-	-	-	-	-	GO:0007165//signal transduction
MSTRG.2130	56.78	1185	--	RHTO0S02e00650g1_1 [Rhodotorula toruloides]	-	-	-	-	-	-	-
MSTRG.214	15.35	414	--	SPOSA6832_00333 [Sporidiobolus salmonicolor]	-	-	-	-	-	-	-
MSTRG.2142	88.58	416	--	-	-	-	-	-	-	-	-
MSTRG.2145	2.04	18	--	-	-	-	-	-	-	-	-
MSTRG.2149	11.54	257	--	-	-	-	-	-	-	-	-
MSTRG.2153	2	7	--	-	-	-	-	-	-	-	-
MSTRG.2158	29.96	579	--	SPOSA6832_04278, partial [Sporidiobolus salmonicolor]	-	-	-	-	-	-	-
MSTRG.2162	3.73	68	--	hypothetical protein RHOBADRAFT_55393 [Rhodotorula graminis WP1]	-	-	-	-	-	-	-
MSTRG.2163	3.68	69	--	-	-	-	-	-	-	-	-
MSTRG.2164	3.98	72	--	-	-	-	-	-	-	-	-
MSTRG.2165	7.21	157	--	-	-	-	-	-	-	-	-
MSTRG.2166	2.05	65	--	-	-	-	-	-	-	-	-
MSTRG.2167	6.16	114	--	-	-	-	-	-	-	-	-
MSTRG.2182	13.02	277	--	-	-	-	-	-	-	-	-
MSTRG.2183	2.64	27	--	-	-	-	-	-	-	-	-
MSTRG.2184	2.03	36	--	-	-	-	-	-	-	-	-
MSTRG.2185	3.55	55	--	-	-	-	-	-	-	-	-
MSTRG.2186	5.27	82	--	-	-	-	-	-	-	-	-
MSTRG.2191	119.7	1075	--	-	-	-	-	-	-	-	-
MSTRG.2193	51.23	669	--	-	-	-	-	-	-	-	-
MSTRG.2194	6.66	116	--	-	-	-	-	-	-	-	-
MSTRG.2195	32.12	1162	--	SPOSA6832_04107, partial [Sporidiobolus salmonicolor]	-	-	-	-	-	-	-
MSTRG.22	12.55	748	--	RHTO0S24e00254g1_1 [Rhodotorula toruloides]	-	-	-	-	-	-	-
MSTRG.220	47.65	750	YPR011C	mitochondrial carrier protein [Rhodotorula toruloides NP11]	-	-	-	-	GO:0016020//membrane	-	GO:0055085//transmembrane transport
MSTRG.2203	52.88	1366	--	Autotransporter-associated beta strand repeat protein [Rhodotorula toruloides ATCC 204091]	-	-	-	-	-	-	-
MSTRG.2217	108.48	2510	--	RHTO0S01e12838g1_1 [Rhodotorula toruloides]	-	-	-	-	-	-	-
MSTRG.222	19.43	847	SDP1	SPOSA6832_00335, partial [Sporidiobolus salmonicolor]	Environmental Information Processing	Signal transduction	ko04011//MAPK signaling pathway - yeast	K11240	-	-	-
MSTRG.2226	16.72	166	--	RHTO0S01e11100g1_1 [Rhodotorula toruloides]	-	-	-	-	-	-	-
MSTRG.2239	327.76	11537	--	RHTO0S01e08878g1_1 [Rhodotorula toruloides]	-	-	-	-	-	-	-
MSTRG.2261	2831.01	11285	TEF1	translation elongation factor EF-1 alpha subunit [Rhodotorula toruloides NP11]	Genetic Information Processing	Translation	ko03013//RNA transport	K03231	-	-	-
MSTRG.2279	30.9	275	--	NUDIX hydrolase domain containing protein [Rhodotorula toruloides NP11]	-	-	-	-	-	-	-
MSTRG.2281	57.96	968	--	muconate cycloisomerase [Rhodotorula toruloides NP11]	-	-	-	-	-	-	-
MSTRG.2289	45.68	2023	--	RHTO0S14e01750g1_1 [Rhodotorula toruloides]	-	-	-	-	-	-	-
MSTRG.2300	19.39	217	--	RHTO0S14e03906g1_1 [Rhodotorula toruloides]	-	-	-	-	-	-	-
MSTRG.2312	53.04	161	mrpl39	50S ribosomal protein L33 [Microbotryum lychnidis-dioicae p1A1 Lamole]	Genetic Information Processing	Translation	ko03010//Ribosome	K02913	GO:0005622//intracellular	-	-
MSTRG.232	38.95	178	--	hypothetical protein RHOBADRAFT_47114 [Rhodotorula graminis WP1]	-	-	-	-	-	-	-
MSTRG.2336	706.96	2729	--	cytochrome c oxidase, subunit VIIa [Rhodotorula toruloides NP11]	-	-	-	-	-	-	-
MSTRG.2340	88.94	1738	--	RHTO0S14e00606g1_1 [Rhodotorula toruloides]	-	-	-	-	-	-	-
MSTRG.2371	43.76	194	--	SPOSA6832_00178 [Sporidiobolus salmonicolor]	-	-	-	-	-	-	-
MSTRG.2373	33.96	676	--	hypothetical protein AGABI2DRAFT_179045 [Agaricus bisporus var. bisporus H97] [Agaricus bisporus]	-	-	-	-	-	-	-
MSTRG.2375	1.85	10	--	-	-	-	-	-	-	-	-
MSTRG.2389	76.29	741	--	SPOSA6832_00170, partial [Sporidiobolus salmonicolor]	-	-	-	-	-	-	-
MSTRG.2417	2.99	56	--	-	-	-	-	-	-	-	-
MSTRG.242	82.15	1468	HI_1678	SPOSA6832_00229 [Sporidiobolus salmonicolor]	-	-	-	-	-	-	-
MSTRG.2423	1236.46	6508	RPL29	60s ribosomal protein l29 [Malassezia pachydermatis]	Genetic Information Processing	Translation	ko03010//Ribosome	K02905	GO:0005622//intracellular	-	-
MSTRG.2427	7.12	106	URED	SPOSA6832_00429, partial [Sporidiobolus salmonicolor]	-	-	-	-	-	-	-
MSTRG.244	29.5	612	--	RHTO0S01e11496g1_1 [Rhodotorula toruloides]	-	-	-	-	-	-	-
MSTRG.2445	109	3044	--	SPOSA6832_00326, partial [Sporidiobolus salmonicolor]	-	-	-	-	-	-	-
MSTRG.2449	108.95	1691	--	E3 ubiquitin-protein ligase MARCH5 [Rhodotorula toruloides NP11]	-	-	-	-	-	-	-
MSTRG.2454	48.83	1077	--	DUF1115 domain containing protein [Rhodotorula toruloides NP11]	-	-	-	-	-	-	-
MSTRG.2455	23.54	493	--	-	-	-	-	-	-	-	-
MSTRG.2456	28.19	154	--	SPOSA6832_04826, partial [Sporidiobolus salmonicolor]	-	-	-	-	-	-	-
MSTRG.2491	2131.35	12744	--	-	-	-	-	-	-	-	-
MSTRG.2495	18.12	627	MLH3	RHTO0S04e01398g1_1 [Rhodotorula toruloides]	Genetic Information Processing	Replication and repair	ko03430//Mismatch repair	K08739	-	-	-
MSTRG.2516	20.31	538	--	vacuolar sorting protein, Vps52/Sac2 family protein [Rhodotorula toruloides NP11]	-	-	-	-	-	-	-
MSTRG.2520	28.83	250	--	SPOSA6832_03150 [Sporidiobolus salmonicolor]	-	-	-	-	-	-	-
MSTRG.2522	5.69	90	--	-	-	-	-	-	-	-	-
MSTRG.2534	7.36	209	--	-	-	-	-	-	-	-	-
MSTRG.2536	8.66	133	GPI18	SPOSA6832_03407, partial [Sporidiobolus salmonicolor]	Metabolism;Metabolism	Global and overview maps;Glycan biosynthesis and metabolism	ko01100//Metabolic pathways;ko00563//Glycosylphosphatidylinositol(GPI)-anchor biosynthesis	K07542;K07542	-	-	-
MSTRG.2545	108.58	1281	--	SPOSA6832_00415, partial [Sporidiobolus salmonicolor]	-	-	-	-	-	-	-
MSTRG.2548	12.09	355	--	hypothetical protein RHOSPDRAFT_31621 [Rhodotorula sp. JG-1b]	-	-	-	-	-	-	-
MSTRG.2552	7.71	95	--	hypothetical protein RHOSPDRAFT_31621 [Rhodotorula sp. JG-1b]	-	-	-	-	-	-	-
MSTRG.2554	12.54	648	SSU1	sulfite transporter Ssu1 [Moesziomyces antarcticus]	-	-	-	-	-	-	-
MSTRG.2555	711.56	10604	--	SPOSA6832_03738 [Sporidiobolus salmonicolor]	-	-	-	-	-	-	-
MSTRG.2559	37.59	1989	RTC1	SPOSA6832_00243 [Sporidiobolus salmonicolor]	-	-	-	-	-	-	-
MSTRG.2564	367.37	7137	--	RHTO0S04e00144g1_1 [Rhodotorula toruloides]	-	-	-	-	-	-	-
MSTRG.2573	22.99	408	vps51	SPOSA6832_00256, partial [Sporidiobolus salmonicolor]	-	-	-	-	-	-	-
MSTRG.2575	41.91	483	--	SPOSA6832_00248 [Sporidiobolus salmonicolor]	-	-	-	-	-	-	-
MSTRG.2577	597	15612	--	FAD binding domain protein [Rhodotorula toruloides NP11]	-	-	-	-	-	-	-
MSTRG.258	2.82	50	--	-	-	-	-	-	-	-	-
MSTRG.2596	168.83	1083	YBL029C-A	transcription initiation factor bdp1 subunit [Malassezia pachydermatis]	-	-	-	-	-	-	-
MSTRG.26	30.76	943	PAC1	polycomb protein EED [Rhodotorula toruloides NP11]	-	-	-	-	-	-	-
MSTRG.2603	10.19	165	gpi2	SPOSA6832_02428, partial [Sporidiobolus salmonicolor]	Metabolism;Metabolism	Global and overview maps;Glycan biosynthesis and metabolism	ko01100//Metabolic pathways;ko00563//Glycosylphosphatidylinositol(GPI)-anchor biosynthesis	K03859;K03859	-	-	-
MSTRG.2620	3.16	46	--	hypothetical protein RHOBADRAFT_46501 [Rhodotorula graminis WP1]	-	-	-	-	-	-	-
MSTRG.2623	5.46	93	--	-	-	-	-	-	-	-	-
MSTRG.2638	30.08	484	--	ATP-dependent DNA ligase-like protein [Rhodotorula toruloides NP11]	-	-	-	-	-	-	-
MSTRG.2640	4.51	51	--	-	-	-	-	-	-	-	-
MSTRG.2649	62.32	1050	--	RHTO0S03e01530g1_1 [Rhodotorula toruloides]	-	-	-	-	-	-	-
MSTRG.2668	7.15	152	IREG1	SPOSA6832_03178, partial [Sporidiobolus salmonicolor]	-	-	-	-	-	-	-
MSTRG.2677	20.74	386	--	-	-	-	-	-	-	-	-
MSTRG.2698	5.38	28	--	-	-	-	-	-	-	-	-
MSTRG.2702	410.33	6914	--	SPOSA6832_03579 [Sporidiobolus salmonicolor]	-	-	-	-	-	-	-
MSTRG.2704	60.4	2275	creB	SPOSA6832_03574 [Sporidiobolus salmonicolor]	-	-	-	-	-	-	-
MSTRG.2705	1.94	37	ubp9	SPOSA6832_03574 [Sporidiobolus salmonicolor]	-	-	-	-	-	GO:0070011//peptidase activity, acting on L-amino acid peptides	GO:0019941//modification-dependent protein catabolic process
MSTRG.2706	22.63	724	cut9	SPOSA6832_03577 [Sporidiobolus salmonicolor]	Cellular Processes;Cellular Processes;Genetic Information Processing	Cell growth and death;Cell growth and death;Folding, sorting and degradation	ko04111//Cell cycle - yeast;ko04113//Meiosis - yeast;ko04120//Ubiquitin mediated proteolysis	K03353;K03353;K03353	-	-	-
MSTRG.2710	79.55	1560	--	RHTO0S03e02476g1_1 [Rhodotorula toruloides]	-	-	-	-	-	-	-
MSTRG.2711	43.65	352	--	-	-	-	-	-	-	-	-
MSTRG.2721	55.89	678	--	RHTO0S03e03620g1_1 [Rhodotorula toruloides]	-	-	-	-	-	-	-
MSTRG.2739	45.39	509	ATP23	SPOSA6832_04022 [Sporidiobolus salmonicolor]	-	-	-	-	-	-	-
MSTRG.2745	8.59	200	ACTL7A	SPOSA6832_04160, partial [Sporidiobolus salmonicolor]	-	-	-	-	-	-	-
MSTRG.2759	44.78	673	--	RHTO0S03e02630g1_1 [Rhodotorula toruloides]	-	-	-	-	-	-	-
MSTRG.276	57.5	1424	DML1	SPOSA6832_03688, partial [Sporidiobolus salmonicolor]	-	-	-	-	-	-	-
MSTRG.2761	27408.5	135628	--	-	-	-	-	-	-	-	-
MSTRG.2763	15.54	475	--	cytochrome P450 [Rhodotorula sp. JG-1b]	-	-	-	-	-	-	-
MSTRG.2779	15.61	128	--	-	-	-	-	-	-	-	-
MSTRG.2783	85.59	948	--	-	-	-	-	-	-	-	-
MSTRG.2809	16.29	194	--	zinc finger, MYND-type domain containing protein [Rhodotorula toruloides NP11]	-	-	-	-	-	-	-
MSTRG.2816	6.34	85	--	-	-	-	-	-	-	-	-
MSTRG.2831	33.69	1711	--	SPOSA6832_04952 [Sporidiobolus salmonicolor]	-	-	-	-	-	-	-
MSTRG.2835	41.27	1049	--	RHTO0S11e00100g1_1, partial [Rhodotorula toruloides]	-	-	-	-	-	-	-
MSTRG.2837	24.54	939	--	ubiquitin interacting motif protein [Rhodotorula toruloides NP11]	-	-	-	-	-	-	-
MSTRG.2849	48.75	449	--	Cys/Met metabolism pyridoxal-phosphate-dependent enzyme [Rhodotorula toruloides ATCC 204091]	-	-	-	-	-	-	-
MSTRG.2854	5.22	21	--	-	-	-	-	-	-	-	-
MSTRG.2860	64.83	1278	UMAG_10688	SPOSA6832_03359, partial [Sporidiobolus salmonicolor]	Metabolism;Genetic Information Processing	Global and overview maps;Translation	ko01100//Metabolic pathways;ko00970//Aminoacyl-tRNA biosynthesis	K02434;K02434	-	GO:0003824//catalytic activity	-
MSTRG.2869	31.64	930	--	-	-	-	-	-	-	-	-
MSTRG.2878	56.94	255	CG5532	transmembrane protein 14C-like protein [Rhodotorula sp. JG-1b]	-	-	-	-	-	-	-
MSTRG.288	4.25	92	--	-	-	-	-	-	-	-	-
MSTRG.2882	7.33	100	--	SPOSA6832_04118 [Sporidiobolus salmonicolor]	-	-	-	-	-	-	-
MSTRG.2884	12.78	158	--	-	-	-	-	-	-	-	-
MSTRG.2885	4.85	68	--	RHTO0S11e00738g1_1 [Rhodotorula toruloides]	-	-	-	-	-	-	-
MSTRG.2886	2.56	18	--	-	-	-	-	-	-	-	-
MSTRG.2894	4.08	58	--	-	-	-	-	-	-	-	-
MSTRG.2895	21.39	160	--	SPOSA6832_04784 [Sporidiobolus salmonicolor]	-	-	-	-	-	-	-
MSTRG.2907	2.44	46	--	-	-	-	-	-	-	-	-
MSTRG.2908	16.53	513	--	mitochondrial carrier protein [Rhodotorula toruloides NP11]	-	-	-	-	-	-	-
MSTRG.2910	5.04	36	--	-	-	-	-	-	-	-	-
MSTRG.2916	34.22	577	--	RHTO0S03e09780g1_1 [Rhodotorula toruloides]	-	-	-	-	-	-	-
MSTRG.2919	4.26	74	Wrap53	WD repeat containing protein [Rhodotorula toruloides NP11]	-	-	-	-	-	-	-
MSTRG.2927	7.29	126	--	SPOSA6832_02989, partial [Sporidiobolus salmonicolor]	-	-	-	-	-	-	-
MSTRG.2936	2.28	18	--	-	-	-	-	-	-	-	-
MSTRG.294	34.43	605	tlg2	syntaxin 16 [Rhodotorula toruloides NP11]	Genetic Information Processing	Folding, sorting and degradation	ko04130//SNARE interactions in vesicular transport	K08489	-	-	-
MSTRG.2942	3.23	81	--	SPOSA6832_03441 [Sporidiobolus salmonicolor]	-	-	-	-	-	-	-
MSTRG.295	17.41	430	--	syntaxin 16 [Rhodotorula toruloides NP11]	-	-	-	-	-	-	-
MSTRG.2961	10.98	342	--	-	-	-	-	-	-	-	-
MSTRG.2962	4.81	89	--	-	-	-	-	-	-	-	-
MSTRG.2963	28.11	217	--	SPOSA6832_03212 [Sporidiobolus salmonicolor]	-	-	-	-	-	-	-
MSTRG.2969	10.85	198	asa1	WD-40 repeat-containing protein [Rhodotorula toruloides ATCC 204091]	-	-	-	-	-	-	-
MSTRG.2979	173.93	2074	SPBC24C6.09c	SPOSA6832_03039 [Sporidiobolus salmonicolor]	Metabolism;Metabolism	Global and overview maps;Carbohydrate metabolism	ko01100//Metabolic pathways;ko00030//Pentose phosphate pathway	K01621;K01621	-	-	-
MSTRG.2980	8.26	54	--	-	-	-	-	-	-	-	-
MSTRG.2984	1.64	14	--	-	-	-	-	-	-	-	-
MSTRG.2985	3.3	24	--	-	-	-	-	-	-	-	-
MSTRG.3	10.56	161	--	-	-	-	-	-	-	-	-
MSTRG.3009	14.98	469	RYL2	SPOSA6832_01128, partial [Sporidiobolus salmonicolor]	-	-	-	-	-	GO:0032550//purine ribonucleoside binding	GO:0008104//protein localization;GO:0035556//intracellular signal transduction
MSTRG.3012	7.53	147	--	-	-	-	-	-	-	-	-
MSTRG.3013	5.41	250	--	RHTO0S01e02388g1_1 [Rhodotorula toruloides]	-	-	-	-	-	-	-
MSTRG.3014	5.29	90	--	-	-	-	-	-	-	-	-
MSTRG.3022	2.61	49	--	-	-	-	-	-	-	-	-
MSTRG.3023	2.63	43	--	-	-	-	-	-	-	-	-
MSTRG.3025	9.91	185	--	-	-	-	-	-	-	-	-
MSTRG.3034	2.55	47	--	-	-	-	-	-	-	-	-
MSTRG.3037	16.82	345	--	-	-	-	-	-	-	-	-
MSTRG.3043	4.23	99	--	RHTO0S16e04434g1_1 [Rhodotorula toruloides]	-	-	-	-	-	-	-
MSTRG.3044	22.16	578	--	RHTO0S01e02388g1_1 [Rhodotorula toruloides]	-	-	-	-	-	-	-
MSTRG.305	9.74	542	--	SPOSA6832_02175, partial [Sporidiobolus salmonicolor]	-	-	-	-	-	-	-
MSTRG.3050	199.63	2002	--	SPOSA6832_02636, partial [Sporidiobolus salmonicolor]	-	-	-	-	-	GO:0016740//transferase activity	-
MSTRG.3061	12.26	220	--	RHTO0S05e03708g1_1 [Rhodotorula toruloides]	Metabolism;Genetic Information Processing;Metabolism	Global and overview maps;Folding, sorting and degradation;Glycan biosynthesis and metabolism	ko01100//Metabolic pathways;ko04141//Protein processing in endoplasmic reticulum;ko00510//N-Glycan biosynthesis	K01228;K01228;K01228	-	GO:0015926//glucosidase activity	GO:0044723//single-organism carbohydrate metabolic process
MSTRG.3097	20.63	281	--	Proteophosphoglycan 5 [Rhodotorula toruloides ATCC 204091]	-	-	-	-	-	-	-
MSTRG.3104	17.28	572	lsb6	phosphatidylinositol 4-kinase type II subunit alpha [Rhodotorula toruloides NP11]	Metabolism;Environmental Information Processing;Metabolism	Global and overview maps;Signal transduction;Carbohydrate metabolism	ko01100//Metabolic pathways;ko04070//Phosphatidylinositol signaling system;ko00562//Inositol phosphate metabolism	K13711;K13711;K13711	-	-	-
MSTRG.3106	5.34	61	--	RHTO0S05e10066g1_1 [Rhodotorula toruloides]	-	-	-	-	-	-	-
MSTRG.312	110.14	1326	--	hypothetical protein PSTG_14286 [Puccinia striiformis f. sp. tritici PST-78]	-	-	-	-	-	-	-
MSTRG.3137	283.87	5170	--	SPOSA6832_01054 [Sporidiobolus salmonicolor]	-	-	-	-	-	-	GO:0010468//regulation of gene expression;GO:0050794//regulation of cellular process
MSTRG.3140	26.37	1145	--	guanine nucleotide exchange factor [Rhodotorula toruloides NP11]	-	-	-	-	-	-	-
MSTRG.3154	66.11	908	PBLD	Diaminopimelate epimerase-like protein [Sistotremastrum niveocremeum HHB9708]	-	-	-	-	-	-	-
MSTRG.3164	6.67	154	--	-	-	-	-	-	-	-	-
MSTRG.3165	24.39	414	--	-	-	-	-	-	-	-	-
MSTRG.3169	196.33	3117	--	-	-	-	-	-	-	-	-
MSTRG.3174	13.67	407	SPO11	SPOSA6832_01179 [Sporidiobolus salmonicolor]	Cellular Processes	Cell growth and death	ko04113//Meiosis - yeast	K10878	-	-	-
MSTRG.3184	8.8	377	--	RHTO0S05e00980g1_1 [Rhodotorula toruloides]	-	-	-	-	-	-	-
MSTRG.3186	67.55	1779	TOK1	potassium channel subfamily K, other eukaryote [Rhodotorula toruloides NP11]	-	-	-	-	-	-	-
MSTRG.3187	24.62	143	Dynlrb1	Dynein light chain-related protein [Rhodotorula toruloides NP11]	-	-	-	-	-	-	-
MSTRG.3190	126.65	1046	--	-	-	-	-	-	-	-	-
MSTRG.3198	3.1	60	--	-	-	-	-	-	-	-	-
MSTRG.32	272.49	1648	--	RHTO0S24e00892g1_1 [Rhodotorula toruloides]	-	-	-	-	-	-	-
MSTRG.3220	2.11	41	--	glycoside hydrolase family 16 protein, partial [Rhodotorula graminis WP1]	-	-	-	-	-	-	-
MSTRG.3221	11.42	319	--	transcription factor [Rhodotorula toruloides NP11]	-	-	-	-	-	-	-
MSTRG.3228	54.64	751	--	RHTO0S05e08372g1_1 [Rhodotorula toruloides]	-	-	-	-	-	-	-
MSTRG.323	52.98	852	--	RHTO0S02e09978g1_1 [Rhodotorula toruloides]	-	-	-	-	-	-	-
MSTRG.3258	20.79	340	--	-	-	-	-	-	-	-	-
MSTRG.3267	16.34	527	--	zinc finger, MYND-type protein [Rhodotorula toruloides NP11]	-	-	-	-	-	-	-
MSTRG.3268	47.75	943	--	RHTO0S08e01596g1_1 [Rhodotorula toruloides]	-	-	-	-	-	-	-
MSTRG.3275	4.34	98	--	-	-	-	-	-	-	-	-
MSTRG.3281	2.76	47	--	-	-	-	-	-	-	-	-
MSTRG.3284	157.76	1901	--	GCN5-related N-acetyltransferase (GNAT) family protein [Rhodotorula toruloides NP11]	-	-	-	-	-	-	-
MSTRG.3290	6.91	144	--	-	-	-	-	-	-	-	-
MSTRG.3294	9.19	158	CDC123	cell division cycle protein 123 [Rhodotorula toruloides NP11]	-	-	-	-	-	-	-
MSTRG.33	90.14	2350	--	-	-	-	-	-	-	-	-
MSTRG.3307	2.83	53	--	-	-	-	-	-	-	-	-
MSTRG.3313	100.87	3151	--	RHTO0S01e05358g1_1 [Rhodotorula toruloides]	-	-	-	-	-	-	-
MSTRG.3319	94.32	1142	AMMECR1	SPOSA6832_01070 [Sporidiobolus salmonicolor]	-	-	-	-	-	-	-
MSTRG.3321	6.54	203	--	Peptide synthetase NRPS5-4-3 [Rhodotorula toruloides ATCC 204091]	-	-	-	-	-	-	-
MSTRG.3322	3.55	67	--	RHTO0S16e04434g1_1 [Rhodotorula toruloides]	-	-	-	-	-	-	-
MSTRG.3334	8.77	192	--	-	-	-	-	-	-	-	-
MSTRG.3337	20.37	217	--	SPOSA6832_01244 [Sporidiobolus salmonicolor]	-	-	-	-	-	-	-
MSTRG.3351	47.71	1511	--	SPOSA6832_04288 [Sporidiobolus salmonicolor]	-	-	-	-	-	-	-
MSTRG.3352	3.03	18	--	-	-	-	-	-	-	-	-
MSTRG.3356	8.59	71	emc6	RHTO0S05e07074g1_1 [Rhodotorula toruloides]	-	-	-	-	-	-	-
MSTRG.3357	20.77	613	emc6	RHTO0S05e05754g1_1 [Rhodotorula toruloides]	-	-	-	-	-	-	-
MSTRG.3359	13.08	246	--	-	-	-	-	-	-	-	-
MSTRG.3364	9.34	189	--	-	-	-	-	-	-	-	-
MSTRG.3381	2.11	36	--	Proteophosphoglycan ppg4 [Rhodotorula toruloides ATCC 204091]	-	-	-	-	-	-	-
MSTRG.3383	2.74	14	--	Proteophosphoglycan ppg4 [Rhodotorula toruloides ATCC 204091]	-	-	-	-	-	-	-
MSTRG.3411	12.85	302	--	RHTO0S01e05292g1_1 [Rhodotorula toruloides]	-	-	-	-	-	-	-
MSTRG.3415	47.91	236	--	RHTO0S01e01838g1_1 [Rhodotorula toruloides]	Metabolism;Environmental Information Processing;Metabolism	Global and overview maps;Signal transduction;Carbohydrate metabolism	ko01100//Metabolic pathways;ko04070//Phosphatidylinositol signaling system;ko00562//Inositol phosphate metabolism	K01110;K01110;K01110	-	-	-
MSTRG.3416	62.23	948	--	phosphatidylinositol-3,4,5-trisphosphate 3-phosphatase [Rhodotorula toruloides NP11]	-	-	-	-	-	-	-
MSTRG.3419	16.91	253	--	-	-	-	-	-	-	-	-
MSTRG.3423	4.21	22	--	-	-	-	-	-	-	-	-
MSTRG.3449	37.49	891	IKS1	RHTO0S01e01904g1_1 [Rhodotorula toruloides]	-	-	-	-	-	-	-
MSTRG.3464	9.34	143	--	-	-	-	-	-	-	-	-
MSTRG.3468	46.51	1073	Dcp1b	RHTO0S01e03246g1_1 [Rhodotorula toruloides]	-	-	-	-	-	-	-
MSTRG.3496	51.65	875	PBLD	phenazine biosynthesis PhzC/PhzF protein [Rhodotorula sp. JG-1b]	-	-	-	-	-	-	-
MSTRG.3528	10.04	224	--	RHTO0S01e05776g1_1 [Rhodotorula toruloides]	-	-	-	-	-	-	-
MSTRG.3565	176.31	12164	ITSN1	Rho guanyl-nucleotide exchange factor [Rhodotorula toruloides NP11]	-	-	-	-	-	-	-
MSTRG.3596	3.76	47	--	N-terminal nucleophile aminohydrolase [Obba rivulosa]	-	-	-	-	-	-	-
MSTRG.3599	40.92	2054	--	PAPA-1-like conserved region domain protein [Rhodotorula toruloides NP11]	-	-	-	-	-	-	-
MSTRG.361	30.91	205	--	oligosaccaryltransferase family protein [Rhodotorula toruloides NP11]	-	-	-	-	-	-	-
MSTRG.3614	11.32	294	--	Proteophosphoglycan 5 [Rhodotorula toruloides ATCC 204091]	-	-	-	-	-	-	-
MSTRG.3624	25.49	179	frh-1	Frataxin [Exidia glandulosa HHB12029]	Metabolism	Metabolism of cofactors and vitamins	ko00860//Porphyrin and chlorophyll metabolism	K19054	-	-	GO:0008152//metabolic process
MSTRG.3647	69.42	629	--	aminopeptidase 2 [Rhodotorula toruloides NP11]	-	-	-	-	-	-	-
MSTRG.3649	12.51	343	--	RHTO0S22e02190g1_1 [Rhodotorula toruloides]	-	-	-	-	-	-	-
MSTRG.3655	12.15	219	--	-	-	-	-	-	-	-	-
MSTRG.3656	11.88	195	--	-	-	-	-	-	-	-	-
MSTRG.3672	2.59	18	--	-	-	-	-	-	-	-	-
MSTRG.3696	103.97	1778	--	RHTO0S01e18052g1_1 [Rhodotorula toruloides]	-	-	-	-	-	-	-
MSTRG.3704	23.23	908	--	engulfment and cell motility protein 1 [Rhodotorula toruloides NP11]	-	-	-	-	-	-	-
MSTRG.3725	10.72	207	--	-	-	-	-	-	-	-	-
MSTRG.373	5.14	144	--	transcription factor [Rhodotorula toruloides NP11]	-	-	-	-	-	-	-
MSTRG.375	57.29	315	CMC2	SPOSA6832_04142, partial [Sporidiobolus salmonicolor]	-	-	-	-	-	-	-
MSTRG.3750	119.23	2868	--	RHTO0S04e05556g1_1 [Rhodotorula toruloides]	-	-	-	-	-	-	-
MSTRG.3756	313.62	1710	--	RHTO0S01e17172g1_1 [Rhodotorula toruloides]	-	-	-	-	-	-	-
MSTRG.3778	207.38	2651	--	RHTO0S04e07822g1_1 [Rhodotorula toruloides]	-	-	-	-	-	-	-
MSTRG.3792	37.45	1643	--	SPOSA6832_02914 [Sporidiobolus salmonicolor]	Genetic Information Processing	Transcription	ko03040//Spliceosome	K12823	-	-	-
MSTRG.3810	17.41	274	etfrf1	NADH-ubiquinone oxidoreductase complex 1/LYR family protein [Talaromyces marneffei ATCC 18224]	-	-	-	-	-	-	-
MSTRG.3830	62.86	1129	--	RHTO0S04e07030g1_1 [Rhodotorula toruloides]	-	-	-	-	-	-	-
MSTRG.3847	10.62	215	smp3	RHTO0S01e14444g2_1 [Rhodotorula toruloides]	Metabolism	Glycan biosynthesis and metabolism	ko00563//Glycosylphosphatidylinositol(GPI)-anchor biosynthesis	K08098	-	-	-
MSTRG.3866	26.77	726	BNA5	SPOSA6832_02928 [Sporidiobolus salmonicolor]	Metabolism;Metabolism	Global and overview maps;Amino acid metabolism	ko01100//Metabolic pathways;ko00380//Tryptophan metabolism	K01556;K01556	-	-	-
MSTRG.3884	10.81	341	--	RHTO0S04e08922g1_1 [Rhodotorula toruloides]	-	-	-	-	-	-	-
MSTRG.3898	29.11	1231	--	Proteophosphoglycan ppg4 [Rhodotorula toruloides ATCC 204091]	-	-	-	-	-	-	-
MSTRG.3903	40.6	995	--	related to DUF895 domain membrane protein [Ustilago bromivora]	-	-	-	-	-	-	-
MSTRG.3937	100.08	1880	dnaJ2	SPOSA6832_02952, partial [Sporidiobolus salmonicolor]	-	-	-	-	-	-	-
MSTRG.394	31.1	679	--	-	-	-	-	-	-	-	-
MSTRG.3945	45.8	330	--	-	-	-	-	-	-	-	-
MSTRG.395	30.89	844	Dennd6b	DUF1630 family protein [Rhodotorula toruloides NP11]	-	-	-	-	-	-	-
MSTRG.3952	54.74	1288	--	-	-	-	-	-	-	-	-
MSTRG.3988	31.24	331	mdt-31	SPOSA6832_02944 [Sporidiobolus salmonicolor]	-	-	-	-	-	-	-
MSTRG.3999	3.69	52	--	-	-	-	-	-	-	-	-
MSTRG.4025	2.12	43	--	-	-	-	-	-	-	-	-
MSTRG.4028	2.25	6	--	-	-	-	-	-	-	-	-
MSTRG.4052	47.82	2514	ppk16	CAMK/CAMKL/MARK protein kinase [Microbotryum lychnidis-dioicae p1A1 Lamole]	-	-	-	-	GO:0044464//cell part	GO:0004672//protein kinase activity	GO:0006796//phosphate-containing compound metabolic process
MSTRG.4055	14.27	290	--	-	-	-	-	-	-	-	-
MSTRG.4056	12.1	138	--	SPOSA6832_04343, partial [Sporidiobolus salmonicolor]	-	-	-	-	-	-	-
MSTRG.4072	6.75	120	--	F-box protein, partial [Rhizoctonia solani AG-3 Rhs1AP]	-	-	-	-	-	-	-
MSTRG.4074	44.65	1069	--	F-box protein, partial [Rhizoctonia solani AG-3 Rhs1AP]	-	-	-	-	-	-	-
MSTRG.4076	12.67	421	TSN	translin [Rhodotorula toruloides NP11]	-	-	-	-	-	-	-
MSTRG.4082	27.78	364	YPI1	type 1 phosphatases regulator Ypi-1 [Rhodotorula toruloides NP11]	-	-	-	-	-	-	-
MSTRG.4107	11.19	627	Mfsd10	MFS general substrate transporter, partial [Rhodotorula sp. JG-1b]	-	-	-	-	-	-	-
MSTRG.4129	5.21	71	--	-	-	-	-	-	-	-	-
MSTRG.4133	263.81	4421	--	expressed protein [Schizophyllum commune H4-8]	-	-	-	-	-	-	-
MSTRG.4139	39.66	1999	ral2	SPOSA6832_04340 [Sporidiobolus salmonicolor]	-	-	-	-	-	-	-
MSTRG.4140	13.28	311	--	hypothetical protein RHOBADRAFT_54982 [Rhodotorula graminis WP1]	-	-	-	-	-	-	-
MSTRG.415	39.38	235	--	SPOSA6832_03434, partial [Sporidiobolus salmonicolor]	-	-	-	-	-	-	-
MSTRG.4158	3.11	32	--	-	-	-	-	-	-	-	-
MSTRG.4175	41.46	540	--	-	-	-	-	-	-	-	-
MSTRG.4178	25.17	478	--	RHTO0S04e09516g1_1 [Rhodotorula toruloides]	-	-	-	-	-	-	-
MSTRG.4187	70.31	840	--	Cystinosin/ERS1p repeat protein [Rhodotorula toruloides NP11]	-	-	-	-	-	-	-
MSTRG.42	17.35	1110	--	protein of cyclin PHO80-like protein family [Rhodotorula toruloides NP11]	-	-	-	-	-	-	-
MSTRG.4225	52.09	1874	vps45	vacuolar protein sorting-associated protein 45 [Rhodotorula toruloides NP11]	-	-	-	-	GO:0044444//cytoplasmic part	-	GO:0016192//vesicle-mediated transport;GO:0016482//cytoplasmic transport;GO:0044763//single-organism cellular process;GO:1902582//single-organism intracellular transport
MSTRG.423	15.15	284	--	Proteophosphoglycan ppg4 [Rhodotorula toruloides ATCC 204091]	-	-	-	-	-	-	-
MSTRG.4239	15.72	76	--	-	-	-	-	-	-	-	-
MSTRG.4240	13.84	200	aphA	acetylpolyamine aminohydrolase [Rhodotorula toruloides NP11]	-	-	-	-	-	-	-
MSTRG.4241	5.23	188	--	RHTO0S12e05116g1_1 [Rhodotorula toruloides]	-	-	-	-	-	-	-
MSTRG.4248	21.14	593	--	serum paraoxonase/arylesterase [Rhodotorula toruloides NP11]	-	-	-	-	-	-	-
MSTRG.4253	3.98	37	--	-	-	-	-	-	-	-	-
MSTRG.4254	5.35	34	--	-	-	-	-	-	-	-	-
MSTRG.4273	9.72	144	IPK1	Inositol-pentakisphosphate 2-kinase [Rhodotorula toruloides ATCC 204091]	Metabolism;Environmental Information Processing;Metabolism	Global and overview maps;Signal transduction;Carbohydrate metabolism	ko01100//Metabolic pathways;ko04070//Phosphatidylinositol signaling system;ko00562//Inositol phosphate metabolism	K10572;K10572;K10572	-	-	-
MSTRG.4278	8.61	254	IPK1	Inositol-pentakisphosphate 2-kinase [Rhodotorula toruloides ATCC 204091]	Metabolism;Environmental Information Processing;Metabolism	Global and overview maps;Signal transduction;Carbohydrate metabolism	ko01100//Metabolic pathways;ko04070//Phosphatidylinositol signaling system;ko00562//Inositol phosphate metabolism	K10572;K10572;K10572	-	-	-
MSTRG.4289	4.28	62	--	-	-	-	-	-	-	-	-
MSTRG.4291	13.65	211	--	-	-	-	-	-	-	-	-
MSTRG.4293	2532.36	32169	rps3001	40S ribosomal protein s30 [Rhodotorula toruloides NP11]	Genetic Information Processing	Translation	ko03010//Ribosome	K02983	GO:0030529//intracellular ribonucleoprotein complex	-	GO:0010467//gene expression
MSTRG.4306	138.53	2707	GID4	SPOSA6832_01578, partial [Sporidiobolus salmonicolor]	-	-	-	-	-	-	-
MSTRG.4312	10.64	193	--	RHTO0S15e01574g1_1 [Rhodotorula toruloides]	-	-	-	-	-	-	-
MSTRG.4315	11.95	201	--	RHTO0S15e01596g1_1 [Rhodotorula toruloides]	-	-	-	-	-	-	-
MSTRG.4316	8.35	167	--	Proteophosphoglycan 5 [Rhodotorula toruloides ATCC 204091]	-	-	-	-	-	-	-
MSTRG.4324	23.36	411	--	RHTO0S11e01838g1_1 [Rhodotorula toruloides]	-	-	-	-	-	-	-
MSTRG.4332	29.42	124	--	RHTO0S15e01090g1_1 [Rhodotorula toruloides]	-	-	-	-	-	-	-
MSTRG.4342	260.46	8100	--	RHTO0S15e02850g1_1 [Rhodotorula toruloides]	-	-	-	-	-	-	-
MSTRG.4343	31.15	1186	IDE	SPOSA6832_01587 [Sporidiobolus salmonicolor]	-	-	-	-	-	-	-
MSTRG.4344	4.88	116	--	SPOSA6832_01564, partial [Sporidiobolus salmonicolor]	-	-	-	-	-	-	-
MSTRG.4354	2.6	10	--	SPOSA6832_01561, partial [Sporidiobolus salmonicolor]	Cellular Processes	Cell growth and death	ko04111//Cell cycle - yeast	K02219	GO:0043231//intracellular membrane-bounded organelle;GO:0043234//protein complex;GO:0044444//cytoplasmic part	GO:0016538//cyclin-dependent protein serine/threonine kinase regulator activity;GO:0032182//ubiquitin-like protein binding;GO:0046914//transition metal ion binding	GO:0000079//regulation of cyclin-dependent protein serine/threonine kinase activity;GO:0000278//mitotic cell cycle;GO:0006355//regulation of transcription, DNA-templated;GO:0016568//chromatin modification;GO:0045860//positive regulation of protein kinase activity
MSTRG.4355	16.25	67	suc1	cyclin-dependent kinase regulatory subunit [Rhodotorula toruloides NP11]	Cellular Processes	Cell growth and death	ko04111//Cell cycle - yeast	K02219	GO:0043231//intracellular membrane-bounded organelle;GO:0043234//protein complex;GO:0044444//cytoplasmic part	GO:0016538//cyclin-dependent protein serine/threonine kinase regulator activity;GO:0016772//transferase activity, transferring phosphorus-containing groups;GO:0032182//ubiquitin-like protein binding;GO:0046914//transition metal ion binding	GO:0000079//regulation of cyclin-dependent protein serine/threonine kinase activity;GO:0000278//mitotic cell cycle;GO:0006355//regulation of transcription, DNA-templated;GO:0016568//chromatin modification;GO:0045860//positive regulation of protein kinase activity
MSTRG.438	4.68	131	--	-	-	-	-	-	-	-	-
MSTRG.4418	11.45	166	--	RHTO0S15e01596g1_1 [Rhodotorula toruloides]	-	-	-	-	-	-	-
MSTRG.444	619.42	10579	--	-	-	-	-	-	-	-	-
MSTRG.4455	13.44	188	--	SPOSA6832_01525 [Sporidiobolus salmonicolor]	-	-	-	-	-	-	-
MSTRG.4456	11.63	121	--	SPOSA6832_01525 [Sporidiobolus salmonicolor]	-	-	-	-	-	-	-
MSTRG.4463	6.12	140	MAM3	RHTO0S07e00144g1_1 [Rhodotorula toruloides]	-	-	-	-	-	-	-
MSTRG.4472	10.25	87	--	-	-	-	-	-	-	-	-
MSTRG.4490	18.06	754	--	Proteophosphoglycan ppg4 [Rhodotorula toruloides ATCC 204091]	-	-	-	-	-	-	-
MSTRG.4503	25.04	583	--	-	-	-	-	-	-	-	-
MSTRG.451	1311.95	5395	RPL39	ribosomal protein L39e, partial [Rhodotorula sp. JG-1b]	Genetic Information Processing	Translation	ko03010//Ribosome	K02924	GO:0030529//intracellular ribonucleoprotein complex	-	GO:0010467//gene expression
MSTRG.4511	39.89	694	Y53F4B.39	SPOSA6832_01315, partial [Sporidiobolus salmonicolor]	-	-	-	-	-	-	-
MSTRG.4515	35.9	373	--	RHTO0S07e01552g1_1 [Rhodotorula toruloides]	-	-	-	-	-	-	-
MSTRG.4519	23.34	548	--	RHTO0S07e00716g1_1 [Rhodotorula toruloides]	-	-	-	-	-	-	-
MSTRG.4545	13.13	586	--	Proteophosphoglycan ppg4 [Rhodotorula toruloides ATCC 204091]	-	-	-	-	-	-	-
MSTRG.4569	26.23	119	--	-	-	-	-	-	-	-	-
MSTRG.4571	7.54	171	--	hypothetical protein RHTO_03130 [Rhodotorula toruloides NP11]	-	-	-	-	-	-	-
MSTRG.4575	33.45	1185	--	RHTO0S15e03928g1_1 [Rhodotorula toruloides]	-	-	-	-	-	-	-
MSTRG.4597	2.6	12	--	-	-	-	-	-	-	-	-
MSTRG.4601	10.34	287	--	-	-	-	-	-	-	-	-
MSTRG.4609	181.73	5864	--	origin recognition complex subunit 3 [Rhodotorula toruloides NP11]	-	-	-	-	-	-	-
MSTRG.4610	26.37	1220	--	origin recognition complex subunit 3 [Rhodotorula toruloides NP11]	-	-	-	-	-	-	-
MSTRG.4628	131.01	2239	--	hypothetical protein PUNSTDRAFT_136519 [Punctularia strigosozonata HHB-11173 SS5]	-	-	-	-	-	-	-
MSTRG.4639	36.98	205	COX19	SPOSA6832_01352 [Sporidiobolus salmonicolor]	-	-	-	-	-	-	-
MSTRG.4648	76.98	1597	--	RHTO0S07e04698g1_1 [Rhodotorula toruloides]	-	-	-	-	-	-	-
MSTRG.4668	12.49	400	--	SPOSA6832_01439 [Sporidiobolus salmonicolor]	-	-	-	-	-	-	-
MSTRG.4672	2.15	7	--	-	-	-	-	-	-	-	-
MSTRG.4675	383.9	1737	QCR9	SPOSA6832_01435 [Sporidiobolus salmonicolor]	Metabolism;Metabolism	Global and overview maps;Energy metabolism	ko01100//Metabolic pathways;ko00190//Oxidative phosphorylation	K00419;K00419	-	-	-
MSTRG.4680	2.64	48	--	-	-	-	-	-	-	-	-
MSTRG.4684	15.21	1028	--	SPOSA6832_01356 [Sporidiobolus salmonicolor]	-	-	-	-	-	-	-
MSTRG.4710	61.45	378	--	-	-	-	-	-	-	-	-
MSTRG.4715	3.62	46	--	-	-	-	-	-	-	-	-
MSTRG.4725	75.19	1229	--	Proteophosphoglycan 5 [Rhodotorula toruloides ATCC 204091]	-	-	-	-	-	-	-
MSTRG.4732	140.75	3410	YDR341C	RHTO0S07e00188g1_1 [Rhodotorula toruloides]	Genetic Information Processing	Translation	ko00970//Aminoacyl-tRNA biosynthesis	K01887	GO:0044424//intracellular part	GO:0004812//aminoacyl-tRNA ligase activity	GO:0006418//tRNA aminoacylation for protein translation
MSTRG.4733	71.39	902	--	SPOSA6832_01376 [Sporidiobolus salmonicolor]	-	-	-	-	-	-	-
MSTRG.4739	19.95	352	--	-	-	-	-	-	-	-	-
MSTRG.474	20.95	762	--	-	-	-	-	-	-	-	-
MSTRG.4771	4.05	92	--	-	-	-	-	-	-	-	-
MSTRG.4779	25.64	417	--	-	-	-	-	-	-	-	-
MSTRG.4780	7.22	190	--	RHTO0S23e01002g1_1 [Rhodotorula toruloides]	-	-	-	-	-	-	-
MSTRG.479	3.87	154	--	RHTO0S03e12376g1_1 [Rhodotorula toruloides]	-	-	-	-	-	-	-
MSTRG.4791	7.42	131	--	-	-	-	-	-	-	-	-
MSTRG.4793	2.88	42	--	metal homeostatis protein bsd2 [Rhizoctonia solani AG-3 Rhs1AP]	-	-	-	-	-	-	-
MSTRG.4794	7.73	172	--	-	-	-	-	-	-	-	-
MSTRG.4797	7.93	256	--	RHTO0S22e01068g1_1 [Rhodotorula toruloides]	-	-	-	-	-	-	-
MSTRG.4798	25.1	324	--	-	-	-	-	-	-	-	-
MSTRG.4809	21.01	264	FRA10AC1	SPOSA6832_02099, partial [Sporidiobolus salmonicolor]	-	-	-	-	-	-	-
MSTRG.481	21.66	509	captC	SPOSA6832_04957, partial [Sporidiobolus salmonicolor]	Metabolism;Metabolism;Metabolism;Metabolism;Metabolism	Global and overview maps;Global and overview maps;Lipid metabolism;Lipid metabolism;Metabolism of other amino acids	ko01100//Metabolic pathways;ko01110//Biosynthesis of secondary metabolites;ko00564//Glycerophospholipid metabolism;ko00565//Ether lipid metabolism;ko00440//Phosphonate and phosphinate metabolism	K00993;K00993;K00993;K00993;K00993	-	-	-
MSTRG.4813	2.15	17	--	-	-	-	-	-	-	-	-
MSTRG.4835	6.54	124	--	Cell wall surface anchored protein [Rhodotorula toruloides ATCC 204091]	-	-	-	-	-	-	-
MSTRG.4836	13.92	225	--	-	-	-	-	-	-	-	-
MSTRG.4837	14.72	478	--	Proteophosphoglycan ppg4 [Rhodotorula toruloides ATCC 204091]	-	-	-	-	-	-	-
MSTRG.4849	23.9	392	--	RHTO0S28e01442g1_1 [Rhodotorula toruloides]	-	-	-	-	-	-	-
MSTRG.4852	12.95	222	--	SPOSA6832_02156, partial [Sporidiobolus salmonicolor]	-	-	-	-	-	-	-
MSTRG.4864	12.59	166	--	-	-	-	-	-	-	-	-
MSTRG.4869	4.72	150	--	RHTO0S29e00936g1_1 [Rhodotorula toruloides]	-	-	-	-	-	-	-
MSTRG.4870	2.73	47	--	-	-	-	-	-	-	-	-
MSTRG.4873	4.13	86	--	RHTO0S22e01068g1_1 [Rhodotorula toruloides]	-	-	-	-	-	-	-
MSTRG.4874	9.34	142	--	-	-	-	-	-	-	-	-
MSTRG.4879	222.38	2560	--	FMN binding protein [Rhodotorula toruloides NP11]	-	-	-	-	-	-	-
MSTRG.4881	34.22	728	Elp4	SPOSA6832_04478 [Sporidiobolus salmonicolor]	-	-	-	-	-	-	-
MSTRG.4882	8.61	127	--	-	-	-	-	-	-	-	-
MSTRG.4883	2.51	29	--	zinc finger, MYND-type protein [Rhodotorula toruloides NP11]	-	-	-	-	-	-	-
MSTRG.4885	11.05	128	--	RHTO0S28e01068g1_1 [Rhodotorula toruloides]	-	-	-	-	-	-	-
MSTRG.4899	2.87	12	--	-	-	-	-	-	-	-	-
MSTRG.490	2.19	6	--	-	-	-	-	-	-	-	-
MSTRG.4909	23.42	338	--	-	-	-	-	-	-	-	-
MSTRG.4913	26.55	461	--	SPOSA6832_02091, partial [Sporidiobolus salmonicolor]	-	-	-	-	-	-	-
MSTRG.4922	8.06	143	--	-	-	-	-	-	-	-	-
MSTRG.4924	9.82	153	--	LigA [Rhodotorula toruloides ATCC 204091]	-	-	-	-	-	-	-
MSTRG.4926	170.11	758	--	SPOSA6832_02122, partial [Sporidiobolus salmonicolor]	-	-	-	-	-	-	-
MSTRG.493	28.26	450	Vcpkmt	SPOSA6832_03385 [Sporidiobolus salmonicolor]	-	-	-	-	-	-	-
MSTRG.4932	5.73	101	--	-	-	-	-	-	-	-	-
MSTRG.4933	7.89	258	--	Cell wall surface anchored protein [Rhodotorula toruloides ATCC 204091]	-	-	-	-	-	-	-
MSTRG.4938	19.5	591	--	hypothetical protein RHOBADRAFT_51259 [Rhodotorula graminis WP1]	-	-	-	-	-	-	-
MSTRG.4941	15.45	303	--	LigA [Rhodotorula toruloides ATCC 204091]	-	-	-	-	-	-	-
MSTRG.4942	3.99	80	--	-	-	-	-	-	-	-	-
MSTRG.4943	7.94	145	--	-	-	-	-	-	-	-	-
MSTRG.4951	6.87	118	--	-	-	-	-	-	-	-	-
MSTRG.4952	3.98	70	--	-	-	-	-	-	-	-	-
MSTRG.4953	5.9	59	MYL9	SPOSA6832_02115, partial [Sporidiobolus salmonicolor]	-	-	-	-	-	-	-
MSTRG.4955	25.14	1516	unc-104	RHTO0S23e01178g1_1 [Rhodotorula toruloides]	-	-	-	-	-	-	-
MSTRG.4983	2.12	27	--	-	-	-	-	-	-	-	-
MSTRG.4984	4.18	60	Jmjd7	phospholipase A2 [Rhodotorula toruloides NP11]	-	-	-	-	-	-	-
MSTRG.4991	1.79	11	--	-	-	-	-	-	-	-	-
MSTRG.4992	3.45	61	--	LigA [Rhodotorula toruloides ATCC 204091]	-	-	-	-	-	-	-
MSTRG.4994	45.27	1075	--	RHTO0S08e01662g1_1 [Rhodotorula toruloides]	-	-	-	-	-	-	-
MSTRG.5004	1.63	14	--	SPOSA6832_04481, partial [Sporidiobolus salmonicolor]	-	-	-	-	-	-	-
MSTRG.5008	5.76	101	--	-	-	-	-	-	-	-	-
MSTRG.5016	13.78	273	CRF1	ACE1 transcription factor [Rhodotorula toruloides NP11]	-	-	-	-	-	-	-
MSTRG.5019	29.43	181	--	SPOSA6832_04482, partial [Sporidiobolus salmonicolor]	-	-	-	-	-	-	-
MSTRG.5021	8.04	164	--	-	-	-	-	-	-	-	-
MSTRG.5022	2.31	59	--	-	-	-	-	-	-	-	-
MSTRG.5026	45.36	1875	--	RHTO0S08e03554g1_1 [Rhodotorula toruloides]	-	-	-	-	-	-	-
MSTRG.5031	4.39	76	--	-	-	-	-	-	-	-	-
MSTRG.5032	7.19	126	--	-	-	-	-	-	-	-	-
MSTRG.5037	5.23	98	--	-	-	-	-	-	-	-	-
MSTRG.5040	3145.99	26955	--	-	-	-	-	-	-	-	-
MSTRG.5059	4.3	77	--	-	-	-	-	-	-	-	-
MSTRG.5061	5.51	83	--	-	-	-	-	-	-	-	-
MSTRG.5062	3.7	66	--	LigA [Rhodotorula toruloides ATCC 204091]	-	-	-	-	-	-	-
MSTRG.5065	26.25	1702	psm3	SPOSA6832_02222, partial [Sporidiobolus salmonicolor]	Cellular Processes;Cellular Processes	Cell growth and death;Cell growth and death	ko04111//Cell cycle - yeast;ko04113//Meiosis - yeast	K06669;K06669	-	-	-
MSTRG.5073	14.61	165	pheA	SPOSA6832_02259, partial [Sporidiobolus salmonicolor]	Metabolism;Metabolism;Metabolism;Metabolism;Metabolism	Global and overview maps;Global and overview maps;Global and overview maps;Global and overview maps;Amino acid metabolism	ko01100//Metabolic pathways;ko01110//Biosynthesis of secondary metabolites;ko01130//Biosynthesis of antibiotics;ko01230//Biosynthesis of amino acids;ko00400//Phenylalanine, tyrosine and tryptophan biosynthesis	K04518;K04518;K04518;K04518;K04518	-	-	-
MSTRG.5081	8.14	89	--	-	-	-	-	-	-	-	-
MSTRG.5084	2.44	44	--	-	-	-	-	-	-	-	-
MSTRG.5090	20.27	333	--	-	-	-	-	-	-	-	-
MSTRG.5095	10.18	185	--	-	-	-	-	-	-	-	-
MSTRG.5096	5.03	93	--	-	-	-	-	-	-	-	-
MSTRG.5097	5.5	105	--	-	-	-	-	-	-	-	-
MSTRG.5098	5.6	101	--	-	-	-	-	-	-	-	-
MSTRG.5103	6.54	117	--	-	-	-	-	-	-	-	-
MSTRG.5105	9.7	154	--	Uncharacterized conserved protein [Ceraceosorus bombacis]	-	-	-	-	-	-	-
MSTRG.5111	15.73	213	--	-	-	-	-	-	-	-	-
MSTRG.5128	7.05	123	--	-	-	-	-	-	-	-	-
MSTRG.5132	7.08	128	--	-	-	-	-	-	-	-	-
MSTRG.5133	1.69	8	--	-	-	-	-	-	-	-	-
MSTRG.5134	1.96	22	--	-	-	-	-	-	-	-	-
MSTRG.5135	4.76	82	--	-	-	-	-	-	-	-	-
MSTRG.5136	13.32	269	--	-	-	-	-	-	-	-	-
MSTRG.5137	13.67	285	--	-	-	-	-	-	-	-	-
MSTRG.5143	4.58	77	--	-	-	-	-	-	-	-	-
MSTRG.5156	12.37	161	--	PBSP domain protein [Rhodotorula toruloides NP11]	-	-	-	-	-	-	-
MSTRG.5180	19.97	368	--	hypothetical protein RHTO_00981 [Rhodotorula toruloides NP11]	-	-	-	-	-	-	-
MSTRG.519	18.8	543	--	transcription factor Nrm1/Whi5 [Rhodotorula toruloides NP11]	-	-	-	-	-	-	-
MSTRG.5195	24.86	614	NDE1	RHTO0S08e09054g1_1 [Rhodotorula toruloides]	-	-	-	-	-	-	-
MSTRG.520	10.53	299	nme6	nucleoside-diphosphate kinase [Rhodotorula toruloides NP11]	Metabolism;Metabolism;Metabolism;Metabolism;Metabolism	Global and overview maps;Global and overview maps;Global and overview maps;Nucleotide metabolism;Nucleotide metabolism	ko01100//Metabolic pathways;ko01110//Biosynthesis of secondary metabolites;ko01130//Biosynthesis of antibiotics;ko00230//Purine metabolism;ko00240//Pyrimidine metabolism	K00940;K00940;K00940;K00940;K00940	-	-	-
MSTRG.5214	1.67	4	--	-	-	-	-	-	-	-	-
MSTRG.5216	3.43	31	--	-	-	-	-	-	-	-	-
MSTRG.5217	4.94	44	--	-	-	-	-	-	-	-	-
MSTRG.5218	1.83	12	--	-	-	-	-	-	-	-	-
MSTRG.5219	2.07	16	--	RHTO0S22e02190g1_1 [Rhodotorula toruloides]	-	-	-	-	-	-	-
MSTRG.5232	9.97	275	FEN1	PIN domain-like protein [Gloeophyllum trabeum ATCC 11539]	Genetic Information Processing;Genetic Information Processing;Genetic Information Processing	Replication and repair;Replication and repair;Replication and repair	ko03030//DNA replication;ko03410//Base excision repair;ko03450//Non-homologous end-joining	K04799;K04799;K04799	-	-	-
MSTRG.5241	7.92	164	--	Zn(2)-C7 fungal-type transcription factor [Rhodotorula toruloides NP11]	-	-	-	-	-	-	-
MSTRG.5242	4.89	111	--	Zn(2)-C7 fungal-type transcription factor [Rhodotorula toruloides NP11]	-	-	-	-	-	-	-
MSTRG.5247	10.72	165	Hist1h3b	SPOSA6832_04273, partial [Sporidiobolus salmonicolor]	-	-	-	-	-	-	-
MSTRG.5268	8.4	104	Sras	SPOSA6832_05047, partial [Sporidiobolus salmonicolor]	Metabolism;Metabolism	Global and overview maps;Metabolism of terpenoids and polyketides	ko01130//Biosynthesis of antibiotics;ko00900//Terpenoid backbone biosynthesis	K08658;K08658	-	-	-
MSTRG.5279	6.07	113	--	RHTO0S13e01596g1_1 [Rhodotorula toruloides]	-	-	-	-	-	-	-
MSTRG.5288	25.34	716	--	RHTO0S13e03796g1_1 [Rhodotorula toruloides]	-	-	-	-	-	-	-
MSTRG.5292	43.85	901	--	-	-	-	-	-	-	-	-
MSTRG.5302	445.56	3246	--	-	-	-	-	-	-	-	-
MSTRG.5322	41.36	1073	--	SPOSA6832_03681 [Sporidiobolus salmonicolor]	Metabolism;Metabolism	Global and overview maps;Glycan biosynthesis and metabolism	ko01100//Metabolic pathways;ko00513//Various types of N-glycan biosynthesis	K05535;K05535	-	-	-
MSTRG.5324	3.07	27	--	-	-	-	-	-	-	-	-
MSTRG.5332	66.47	766	--	endoglucanase V-like protein [Rhodotorula toruloides NP11]	-	-	-	-	-	-	-
MSTRG.5341	203.68	2669	--	-	-	-	-	-	-	-	-
MSTRG.5359	19.24	253	--	-	-	-	-	-	-	-	-
MSTRG.5360	47.42	384	--	-	-	-	-	-	-	-	-
MSTRG.5367	67.5	767	--	GNAT family acetyltransferase [Rhodotorula toruloides NP11]	-	-	-	-	-	-	-
MSTRG.5374	60.15	2816	--	SPOSA6832_01880 [Sporidiobolus salmonicolor]	-	-	-	-	-	-	-
MSTRG.5378	392.74	1669	--	cytochrome c oxidase, subunit VIIa [Rhodotorula toruloides NP11]	Metabolism;Metabolism	Global and overview maps;Energy metabolism	ko01100//Metabolic pathways;ko00190//Oxidative phosphorylation	K02269;K02269	GO:0005739//mitochondrion;GO:0016020//membrane	-	GO:0044699//single-organism process
MSTRG.5433	36.82	747	--	SPOSA6832_01823 [Sporidiobolus salmonicolor]	-	-	-	-	-	-	-
MSTRG.5476	6.3	116	--	-	-	-	-	-	-	-	-
MSTRG.548	28.12	505	--	-	-	-	-	-	-	-	-
MSTRG.5489	7.02	147	--	-	-	-	-	-	-	-	-
MSTRG.549	82.49	3083	SPBC530.05	Zn(2)-C6 transcription factor [Rhodotorula toruloides NP11]	-	-	-	-	-	-	-
MSTRG.5494	2.17	15	--	-	-	-	-	-	-	-	-
MSTRG.550	3.33	52	--	Zn(2)-C6 transcription factor [Rhodotorula toruloides NP11]	-	-	-	-	-	-	-
MSTRG.5504	61.67	308	--	RHTO0S16e02454g1_1 [Rhodotorula toruloides]	-	-	-	-	-	-	-
MSTRG.5508	9.92	30	--	SPOSA6832_01836 [Sporidiobolus salmonicolor]	-	-	-	-	-	-	-
MSTRG.5509	26.16	77	--	SPOSA6832_01836 [Sporidiobolus salmonicolor]	-	-	-	-	-	-	-
MSTRG.5510	3.66	56	--	-	-	-	-	-	-	-	-
MSTRG.552	16.49	176	--	-	-	-	-	-	-	-	-
MSTRG.5522	8.36	145	--	-	-	-	-	-	-	-	-
MSTRG.5523	5.39	201	--	-	-	-	-	-	-	-	-
MSTRG.553	85.16	874	--	RHTO0S03e07426g1_1 [Rhodotorula toruloides]	-	-	-	-	-	-	-
MSTRG.5540	53.28	4035	--	nucleic acid-binding, OB-fold-like domain protein [Rhodotorula toruloides NP11]	-	-	-	-	-	-	-
MSTRG.5552	23.1	335	--	-	-	-	-	-	-	-	-
MSTRG.5554	8.41	130	--	-	-	-	-	-	-	-	-
MSTRG.5568	76.64	417	LCL2	BA75_02031T0 [Komagataella pastoris]	-	-	-	-	-	-	-
MSTRG.5572	8.26	195	TBCE	tubulin-specific chaperone E [Rhodotorula toruloides NP11]	-	-	-	-	-	-	-
MSTRG.5577	15.32	229	slc39a9	SPOSA6832_01932, partial [Sporidiobolus salmonicolor]	-	-	-	-	-	-	-
MSTRG.5580	48.58	1522	--	RHTO0S16e02300g1_1 [Rhodotorula toruloides]	-	-	-	-	-	-	-
MSTRG.5601	39.77	821	--	Pathogenesis-related protein 1-like protein [Rhodotorula toruloides ATCC 204091]	-	-	-	-	-	-	-
MSTRG.5618	15.06	384	Adat1	SPOSA6832_05029 [Sporidiobolus salmonicolor]	-	-	-	-	-	-	-
MSTRG.5619	30.29	492	atzF	glutamyl-tRNA amidotransferase subunit [Talaromyces cellulolyticus]	-	-	-	-	-	GO:0003824//catalytic activity	-
MSTRG.5629	11.44	221	--	-	-	-	-	-	-	-	-
MSTRG.5631	11.86	135	--	-	-	-	-	-	-	-	-
MSTRG.5632	215.37	4369	--	-	-	-	-	-	-	-	-
MSTRG.5633	4.61	53	--	-	-	-	-	-	-	-	-
MSTRG.5637	15.08	258	--	-	-	-	-	-	-	-	-
MSTRG.5639	5.4	42	CKS1	cyclin-dependent kinase regulatory subunit [Microbotryum lychnidis-dioicae p1A1 Lamole]	Cellular Processes	Cell growth and death	ko04111//Cell cycle - yeast	K02219	GO:0043231//intracellular membrane-bounded organelle;GO:0043234//protein complex;GO:0044444//cytoplasmic part	GO:0016538//cyclin-dependent protein serine/threonine kinase regulator activity;GO:0032182//ubiquitin-like protein binding;GO:0046914//transition metal ion binding	GO:0000079//regulation of cyclin-dependent protein serine/threonine kinase activity;GO:0000278//mitotic cell cycle;GO:0006355//regulation of transcription, DNA-templated;GO:0016568//chromatin modification;GO:0045860//positive regulation of protein kinase activity
MSTRG.5640	9.11	54	--	-	-	-	-	-	-	-	-
MSTRG.5641	7.34	60	--	-	-	-	-	-	-	-	-
MSTRG.5642	7.54	169	--	RHTO0S11e02234g1_1 [Rhodotorula toruloides]	-	-	-	-	-	-	-
MSTRG.5643	3.21	13	--	-	-	-	-	-	-	-	-
MSTRG.5651	2.47	81	HSF1	winged helix DNA-binding domain-containing protein [Peniophora sp. CONT]	-	-	-	-	-	-	GO:0009987//cellular process;GO:0050896//response to stimulus
MSTRG.5653	4.32	84	--	-	-	-	-	-	-	-	-
MSTRG.5654	129.28	2168	--	RHTO0S16e01662g1_1 [Rhodotorula toruloides]	-	-	-	-	-	-	-
MSTRG.5658	132.71	10133	--	Lipid-binding START domain protein [Rhodotorula toruloides NP11]	-	-	-	-	-	-	-
MSTRG.5661	3.26	46	--	-	-	-	-	-	-	-	-
MSTRG.5662	4.31	40	--	-	-	-	-	-	-	-	-
MSTRG.5663	2.51	17	--	-	-	-	-	-	-	-	-
MSTRG.5669	50.73	1559	--	Proteophosphoglycan ppg4 [Rhodotorula toruloides ATCC 204091]	-	-	-	-	-	-	-
MSTRG.5691	405.84	3110	--	RHTO0S09e08064g1_1 [Rhodotorula toruloides]	-	-	-	-	-	-	-
MSTRG.5694	13.24	207	--	-	-	-	-	-	-	-	-
MSTRG.5699	11.05	236	--	-	-	-	-	-	-	-	-
MSTRG.5700	2.02	7	--	-	-	-	-	-	-	-	-
MSTRG.5709	17.2	229	--	-	-	-	-	-	-	-	-
MSTRG.5718	9.33	180	--	RHTO0S06e03554g1_1 [Rhodotorula toruloides]	-	-	-	-	-	-	-
MSTRG.5732	2.36	36	--	Proteophosphoglycan ppg4 [Rhodotorula toruloides ATCC 204091]	-	-	-	-	-	-	-
MSTRG.5744	43.97	1150	--	Cell wall surface anchored protein [Rhodotorula toruloides ATCC 204091]	-	-	-	-	-	-	-
MSTRG.575	22.38	620	--	RHTO0S03e04478g1_1 [Rhodotorula toruloides]	-	-	-	-	-	-	-
MSTRG.5771	6.82	70	--	zinc finger, MYND-type domain protein [Rhodotorula toruloides NP11]	-	-	-	-	-	-	-
MSTRG.5772	4.04	150	--	RHTO0S06e03554g1_1 [Rhodotorula toruloides]	-	-	-	-	-	-	-
MSTRG.5773	4.09	33	--	-	-	-	-	-	-	-	-
MSTRG.5774	6.54	244	--	-	-	-	-	-	-	-	-
MSTRG.5782	4.17	88	--	-	-	-	-	-	-	-	-
MSTRG.5791	11.16	245	--	hypothetical protein RHOBADRAFT_51453 [Rhodotorula graminis WP1]	-	-	-	-	-	-	-
MSTRG.5795	86.03	1354	--	RHTO0S09e05248g1_1 [Rhodotorula toruloides]	-	-	-	-	-	-	-
MSTRG.580	13.05	141	--	-	-	-	-	-	-	-	-
MSTRG.5803	8.05	110	--	RHTO0S09e04302g1_1 [Rhodotorula toruloides]	-	-	-	-	-	-	-
MSTRG.5809	7.56	266	--	-	-	-	-	-	-	-	-
MSTRG.5810	2.04	11	--	Proteophosphoglycan ppg4 [Rhodotorula toruloides ATCC 204091]	-	-	-	-	-	-	-
MSTRG.5818	12.46	226	--	hypothetical protein RHOBADRAFT_55992 [Rhodotorula graminis WP1]	-	-	-	-	-	-	-
MSTRG.583	2.11	25	--	-	-	-	-	-	-	-	-
MSTRG.5836	9.63	201	--	-	-	-	-	-	-	-	-
MSTRG.5843	9.3	202	--	-	-	-	-	-	-	-	-
MSTRG.5848	47.01	615	SPCC24B10.10c	ATPase, AAA-type domain containing protein [Rhodotorula toruloides NP11]	-	-	-	-	-	-	-
MSTRG.586	65.3	1235	ptc4	SPOSA6832_03355, partial [Sporidiobolus salmonicolor]	Cellular Processes	Transport and catabolism	ko04139//Mitophagy - yeast	K19708	-	GO:0016787//hydrolase activity	GO:0044237//cellular metabolic process;GO:0050789//regulation of biological process;GO:1902589//single-organism organelle organization
MSTRG.587	33.51	261	Lsm5	U6 snRNA-associated Sm-like protein LSm5 [Rhodotorula toruloides NP11]	Genetic Information Processing;Genetic Information Processing	Transcription;Folding, sorting and degradation	ko03040//Spliceosome;ko03018//RNA degradation	K12624;K12624	-	-	-
MSTRG.5871	1.71	17	--	RHTO0S30e00342g1_1 [Rhodotorula toruloides]	-	-	-	-	-	-	-
MSTRG.588	6.57	55	--	-	-	-	-	-	-	-	-
MSTRG.589	11.79	173	SPBC2G2.13c	dCMP deaminase [Rhodotorula toruloides NP11]	Metabolism;Metabolism	Global and overview maps;Nucleotide metabolism	ko01100//Metabolic pathways;ko00240//Pyrimidine metabolism	K01493;K01493	-	-	-
MSTRG.5890	35.55	430	SOU1	D-arabinitol dehydrogenase [Rhodotorula toruloides NP11]	-	-	-	-	-	-	-
MSTRG.5898	3.24	24	--	-	-	-	-	-	-	-	-
MSTRG.590	98.52	3213	GYP7	SPOSA6832_04802, partial [Sporidiobolus salmonicolor]	-	-	-	-	-	-	-
MSTRG.5901	4.27	88	--	-	-	-	-	-	-	-	-
MSTRG.5908	43.91	592	GPI14	SPOSA6832_01656, partial [Sporidiobolus salmonicolor]	Metabolism;Metabolism	Global and overview maps;Glycan biosynthesis and metabolism	ko01100//Metabolic pathways;ko00563//Glycosylphosphatidylinositol(GPI)-anchor biosynthesis	K05284;K05284	-	-	-
MSTRG.5913	1.67	16	--	-	-	-	-	-	-	-	-
MSTRG.5928	20.42	380	--	-	-	-	-	-	-	-	-
MSTRG.5940	101.23	1308	--	RHTO0S09e00496g1_1 [Rhodotorula toruloides]	-	-	-	-	-	-	-
MSTRG.5945	6.51	55	--	-	-	-	-	-	-	-	-
MSTRG.5951	56.54	1790	--	SPOSA6832_01712, partial [Sporidiobolus salmonicolor]	-	-	-	-	-	GO:0046872//metal ion binding	GO:0006355//regulation of transcription, DNA-templated
MSTRG.5954	20.82	368	--	-	-	-	-	-	-	-	-
MSTRG.5974	320.66	5146	ansZ	L-asparaginase [Rhodotorula toruloides NP11]	Metabolism;Metabolism;Metabolism;Metabolism	Global and overview maps;Global and overview maps;Amino acid metabolism;Metabolism of other amino acids	ko01100//Metabolic pathways;ko01110//Biosynthesis of secondary metabolites;ko00250//Alanine, aspartate and glutamate metabolism;ko00460//Cyanoamino acid metabolism	K01424;K01424;K01424;K01424	-	GO:0016811//hydrolase activity, acting on carbon-nitrogen (but not peptide) bonds, in linear amides	GO:0009066//aspartate family amino acid metabolic process
MSTRG.5985	14.8	266	--	SPOSA6832_04668, partial [Sporidiobolus salmonicolor]	-	-	-	-	-	-	-
MSTRG.6003	4.26	21	--	-	-	-	-	-	-	-	-
MSTRG.6004	11.72	278	--	-	-	-	-	-	-	-	-
MSTRG.6019	18.89	587	--	Proteophosphoglycan ppg4 [Rhodotorula toruloides ATCC 204091]	-	-	-	-	-	-	-
MSTRG.6023	9.76	225	--	-	-	-	-	-	-	-	-
MSTRG.6024	1.71	12	--	-	-	-	-	-	-	-	-
[truncated: 89 more rows]
