# Supplementary material for: Whole genome sequencing and comparative genomic analysis of oleaginous red yeast Sporobolomyces pararoseus NGR identifies candidate genes for biotechnological potential and ballistospores-shooting
Source: BMC Genomics. 2020 Feb 24;21:181. doi: 10.1186/s12864-020-6593-1 (PMC7041287; doi:10.1186/s12864-020-6593-1)
Supplement: Supplementary file 3 — Additional file 3. SNP/InDel annotations resulted from RNA-seq data. (XLS 48 kb) [file 12864_2020_6593_MOESM3_ESM.xls]

#chr	start	end	ref	mut	variation_type	database	quality	WT_type	WT_read	structure_type	structure_gene	function_type	function_gene ID
Scaffold1	2644	2644	A	T	SNP	.	33.4163	1|1	0,2	intergenic	NONE(dist=NONE),NGR-1A0897(dist=7714)	-	-
Scaffold1	39261	39261	T	C	SNP	.	225	1|1	0,90	downstream	NGR-1A1009	-	-
Scaffold1	40646	40646	G	T	SNP	.	225	1|1	0,202	exonic	NGR-1A1009	synonymous SNV	NGR-1A1009:NGR-1A1009:exon5:c.C1977A:p.A659A,
Scaffold1	53893	53896	ATTA	-	Deletion	.	33.4195	0|1	12,2	upstream;downstream	NGR-1A1068;NGR-1A1079	-	-
Scaffold1	120661	120664	TAAT	-	Deletion	.	21.4071	0|1	1,1	intergenic	NGR-1A1212(dist=2594),NGR-1A1223(dist=1575)	-	-
Scaffold1	303114	303119	AAAAAA	-	Deletion	.	70	0|1	32,9	downstream	NGR-1A1723,NGR-1A1734	-	-
Scaffold1	374379	374379	G	A	SNP	.	225	1|1	0,133	exonic	NGR-1A1956	synonymous SNV	NGR-1A1956:NGR-1A1956:exon14:c.C1992T:p.F664F,
Scaffold1	442954	442954	C	T	SNP	.	225	1|1	0,84	exonic	NGR-1A1031	nonsynonymous SNV	NGR-1A1031:NGR-1A1031:exon2:c.C2018T:p.S673L,
Scaffold1	442976	442976	G	T	SNP	.	225	1|1	0,65	exonic	NGR-1A1031	synonymous SNV	NGR-1A1031:NGR-1A1031:exon2:c.G2040T:p.G680G,
Scaffold1	442982	442982	C	A	SNP	.	225	1|1	0,69	exonic	NGR-1A1031	synonymous SNV	NGR-1A1031:NGR-1A1031:exon2:c.C2046A:p.V682V,
Scaffold1	443007	443007	C	A	SNP	.	225	1|1	0,71	exonic	NGR-1A1031	nonsynonymous SNV	NGR-1A1031:NGR-1A1031:exon2:c.C2071A:p.P691T,
Scaffold1	454400	454400	T	C	SNP	.	221	0|1	23,85	exonic	NGR-1A1034	nonsynonymous SNV	NGR-1A1034:NGR-1A1034:exon2:c.A113G:p.N38S,
Scaffold1	454401	454401	T	G	SNP	.	221	0|1	24,81	exonic	NGR-1A1034	nonsynonymous SNV	NGR-1A1034:NGR-1A1034:exon2:c.A112C:p.N38H,
Scaffold1	454403	454403	C	T	SNP	.	221	0|1	23,83	exonic	NGR-1A1034	nonsynonymous SNV	NGR-1A1034:NGR-1A1034:exon2:c.G110A:p.G37D,
Scaffold1	652452	652452	G	A	SNP	.	225	1|1	0,87	exonic	NGR-1A1093	synonymous SNV	NGR-1A1093:NGR-1A1093:exon3:c.G387A:p.Q129Q,
Scaffold1	701094	701094	C	A	SNP	.	225	1|1	0,37	upstream;downstream	NGR-1A1107;NGR-1A1106	-	-
Scaffold1	877827	877827	T	A	SNP	.	225	1|1	0,118	intronic	NGR-1A1166	-	-
Scaffold1	892008	892009	TC	-	Deletion	.	119	0|1	14,5	upstream;downstream	NGR-1A1171;NGR-1A1170	-	-
Scaffold1	895202	895205	ATCA	-	Deletion	.	30.4183	1|1	0,1	intergenic	NGR-1A1171(dist=3291),NGR-1A1172(dist=3542)	-	-
Scaffold1	910794	910794	C	A	SNP	.	225	1|1	0,69	exonic	NGR-1A1174	nonsynonymous SNV	NGR-1A1174:NGR-1A1174:exon7:c.G2233T:p.A745S,
Scaffold1	950612	950612	G	C	SNP	.	48.4146	1|1	0,2	splicing	NGR-1A1186(NGR-1A1186:exon3:c.312+1G>C)	-	-
Scaffold1	961626	961629	CGTC	-	Deletion	.	30.4183	1|1	0,1	intronic	NGR-1A1188	-	-
Scaffold1	1106880	1106880	-	A	Insertion	.	151	0|1	18,28	downstream	NGR-1A1229,NGR-1A1230	-	-
Scaffold1	1244025	1244027	TCA	-	Deletion	.	21.4353	0|1	1,1	intergenic	NGR-1A1276(dist=4280),NGR-1A1277(dist=1635)	-	-
Scaffold1	1245893	1245896	ATCA	-	Deletion	.	57	0|1	5,2	exonic	NGR-1A1277	frameshift deletion	NGR-1A1277:NGR-1A1277:exon5:c.1059_1062del:p.A353fs,
Scaffold1	1246187	1246190	ATCA	-	Deletion	.	30.4183	1|1	0,1	intronic	NGR-1A1277	-	-
Scaffold1	1274393	1274393	C	A	SNP	.	225	1|1	0,23	downstream	NGR-1A1286,NGR-1A1287	-	-
Scaffold1	1342858	1342858	C	T	SNP	.	55	1|1	0,3	splicing	NGR-1A1305(NGR-1A1305:exon11:c.1126-1G>A)	-	-
Scaffold1	1342941	1342941	T	C	SNP	.	225	1|1	0,93	intronic	NGR-1A1305	-	-
Scaffold1	1342943	1342943	G	A	SNP	.	225	1|1	0,92	intronic	NGR-1A1305	-	-
Scaffold1	1385598	1385600	TGA	-	Deletion	.	30.4183	1|1	0,1	intergenic	NGR-1A1319(dist=5234),NGR-1A1320(dist=4278)	-	-
Scaffold1	1524822	1524822	C	A	SNP	.	218	0|1	4,36	intronic	NGR-1A1362	-	-
Scaffold1	1524823	1524823	T	G	SNP	.	218	0|1	4,36	intronic	NGR-1A1362	-	-
Scaffold1	1541315	1541315	G	T	SNP	.	225	1|1	0,22	downstream	NGR-1A1369	-	-
Scaffold1	1561811	1561814	TGAT	-	Deletion	.	30.4183	1|1	0,1	intronic	NGR-1A1375	-	-
Scaffold1	1633437	1633438	CA	-	Deletion	.	101	0|1	6,4	intronic	NGR-1A1394	-	-
Scaffold1	1702475	1702475	G	T	SNP	.	24.4299	1|1	0,2	intergenic	NGR-1A1416(dist=4709),NGR-1A1417(dist=3920)	-	-
Scaffold1	1757710	1757710	G	C	SNP	.	187	1|1	0,8	intergenic	NGR-1A1429(dist=6308),NGR-1A1430(dist=2685)	-	-
Scaffold1	1954081	1954082	TT	-	Deletion	.	26.4242	1|1	0,1	intronic	NGR-1A1496	-	-
Scaffold1	1972310	1972310	G	T	SNP	.	225	1|1	0,31	upstream;downstream	NGR-1A1502;NGR-1A1503	-	-
Scaffold1	2011171	2011171	G	A	SNP	.	51	1|1	0,3	exonic	NGR-1A1518	nonsynonymous SNV	NGR-1A1518:NGR-1A1518:exon2:c.C491T:p.T164I,
Scaffold1	2022391	2022395	GAAGA	-	Deletion	.	30.4183	1|1	0,1	intergenic	NGR-1A1520(dist=3053),NGR-1A1521(dist=7818)	-	-
Scaffold1	2116841	2116841	C	A	SNP	.	228	1|1	1,59	intronic	NGR-1A1552	-	-
Scaffold1	2116842	2116842	T	G	SNP	.	225	1|1	0,59	intronic	NGR-1A1552	-	-
Scaffold1	2158137	2158140	TAAT	-	Deletion	.	21.4353	0|1	1,1	intronic	NGR-1A1564	-	-
Scaffold1	2177461	2177461	A	G	SNP	.	149	1|1	0,14	exonic	NGR-1A1570	nonsynonymous SNV	NGR-1A1570:NGR-1A1570:exon21:c.T4744C:p.S1582P,
Scaffold1	2177464	2177464	A	G	SNP	.	23.434	1|1	0,3	exonic	NGR-1A1570	nonsynonymous SNV	NGR-1A1570:NGR-1A1570:exon21:c.T4741C:p.Y1581H,
Scaffold1	2241010	2241013	TAAT	-	Deletion	.	21.4353	0|1	1,1	intronic	NGR-1A1588	-	-
Scaffold1	2320725	2320725	G	C	SNP	.	121	1|1	0,6	intergenic	NGR-1A1615(dist=3390),NGR-1A1616(dist=1087)	-	-
Scaffold1	2320726	2320726	T	A	SNP	.	126	1|1	0,6	intergenic	NGR-1A1615(dist=3391),NGR-1A1616(dist=1086)	-	-
Scaffold1	2320727	2320727	G	A	SNP	.	109	1|1	0,6	intergenic	NGR-1A1615(dist=3392),NGR-1A1616(dist=1085)	-	-
Scaffold1	2320728	2320728	A	G	SNP	.	127	1|1	0,6	intergenic	NGR-1A1615(dist=3393),NGR-1A1616(dist=1084)	-	-
Scaffold1	2362254	2362254	C	A	SNP	.	35.0743	0|1	12,4	exonic	NGR-1A1632	nonsynonymous SNV	NGR-1A1632:NGR-1A1632:exon4:c.G570T:p.Q190H,
Scaffold1	2362255	2362255	T	G	SNP	.	47.5755	0|1	11,5	exonic	NGR-1A1632	nonsynonymous SNV	NGR-1A1632:NGR-1A1632:exon4:c.A569C:p.Q190P,
Scaffold1	2509006	2509006	A	T	SNP	.	173	1|1	58,41	exonic	NGR-1A1681	nonsynonymous SNV	NGR-1A1681:NGR-1A1681:exon3:c.A802T:p.T268S,
Scaffold1	2527552	2527553	TC	-	Deletion	.	24.4299	1|1	0,1	intronic	NGR-1A1687	-	-
Scaffold1	2710393	2710395	TAT	-	Deletion	.	23.6165	0|1	6,2	intronic	NGR-1A1739	-	-
Scaffold1	2710394	2710397	ATCA	-	Deletion	.	81	0|1	5,3	intronic	NGR-1A1739	-	-
Scaffold1	2763603	2763607	CATCA	-	Deletion	.	21.4353	0|1	1,1	intronic	NGR-1A1753	-	-
Scaffold1	2784026	2784032	TGATGAT	-	Deletion	.	60	0|1	4,2	intronic	NGR-1A1759	-	-
Scaffold1	2788146	2788146	T	G	SNP	.	225	1|1	0,15	splicing	NGR-1A1760(NGR-1A1760:exon6:c.404-2A>C)	-	-
Scaffold1	2788147	2788147	G	A	SNP	.	225	1|1	0,15	intronic	NGR-1A1760	-	-
Scaffold1	2788149	2788149	G	A	SNP	.	225	1|1	0,13	intronic	NGR-1A1760	-	-
Scaffold1	2793916	2793916	C	T	SNP	.	225	1|1	0,25	exonic	NGR-1A1761	nonsynonymous SNV	NGR-1A1761:NGR-1A1761:exon7:c.C2206T:p.P736S,
Scaffold1	2829705	2829706	TC	-	Deletion	.	26.4242	1|1	0,1	intronic	NGR-1A1771	-	-
Scaffold1	2905973	2905976	ATCA	-	Deletion	.	43.1499	0|1	9,2	upstream	NGR-1A1797,NGR-1A1798	-	-
Scaffold1	2921145	2921147	GAC	-	Deletion	.	30.4183	1|1	0,1	exonic	NGR-1A1804	nonframeshift deletion	NGR-1A1804:NGR-1A1804:exon11:c.1468_1470del:p.490_490del,
Scaffold1	3042076	3042076	C	T	SNP	.	100	1|1	0,4	intronic	NGR-1A1841	-	-
Scaffold1	3042078	3042078	A	G	SNP	.	107	1|1	0,4	intronic	NGR-1A1841	-	-
Scaffold1	3073096	3073099	TGAT	-	Deletion	.	30.4183	1|1	0,1	intronic	NGR-1A1854	-	-
Scaffold1	3135526	3135526	G	A	SNP	.	43.2057	0|1	25,6	downstream	NGR-1A1873	-	-
Scaffold1	3135529	3135529	A	G	SNP	.	47.3272	0|1	25,6	downstream	NGR-1A1873	-	-
Scaffold1	3255362	3255362	C	G	SNP	.	225	1|1	0,89	exonic	NGR-1A1915	nonsynonymous SNV	NGR-1A1915:NGR-1A1915:exon10:c.G3028C:p.A1010P,
Scaffold1	3288741	3288744	ATTA	-	Deletion	.	43.202	0|1	6,2	intronic	NGR-1A1927	-	-
Scaffold1	3288742	3288743	TT	-	Deletion	.	20.312	0|1	6,2	intronic	NGR-1A1927	-	-
Scaffold1	3315169	3315173	TATTA	-	Deletion	.	91	0|1	2,3	intronic	NGR-1A1933	-	-
Scaffold1	3323395	3323395	C	G	SNP	.	225	1|1	0,203	splicing	NGR-1A1937(NGR-1A1937:exon11:c.904-1G>C)	-	-
Scaffold1	3347717	3347717	T	G	SNP	.	225	1|1	0,45	intronic	NGR-1A1946	-	-
Scaffold1	3369280	3369280	T	C	SNP	.	228	1|1	1,34	exonic	NGR-1A1952	nonsynonymous SNV	NGR-1A1952:NGR-1A1952:exon5:c.A884G:p.N295S,
Scaffold1	3369281	3369281	T	C	SNP	.	228	1|1	1,35	exonic	NGR-1A1952	nonsynonymous SNV	NGR-1A1952:NGR-1A1952:exon5:c.A883G:p.N295D,
Scaffold1	3369282	3369282	A	G	SNP	.	228	1|1	1,36	exonic	NGR-1A1952	synonymous SNV	NGR-1A1952:NGR-1A1952:exon5:c.T882C:p.C294C,
Scaffold1	3369283	3369283	C	T	SNP	.	228	1|1	1,36	exonic	NGR-1A1952	nonsynonymous SNV	NGR-1A1952:NGR-1A1952:exon5:c.G881A:p.C294Y,
Scaffold1	3414193	3414193	A	G	SNP	.	228	1|1	3,39	exonic	NGR-1A1964	nonsynonymous SNV	NGR-1A1964:NGR-1A1964:exon2:c.A430G:p.K144E,
Scaffold1	3624880	3624880	T	C	SNP	.	173	1|1	0,7	intronic	NGR-1A0911	-	-
Scaffold1	3624881	3624881	C	T	SNP	.	174	1|1	0,7	intronic	NGR-1A0911	-	-
Scaffold1	3624882	3624882	A	G	SNP	.	169	1|1	0,7	intronic	NGR-1A0911	-	-
Scaffold1	3698682	3698682	T	A	SNP	.	222	0|1	14,28	exonic	NGR-1A0934	nonsynonymous SNV	NGR-1A0934:NGR-1A0934:exon34:c.A5965T:p.T1989S,
Scaffold1	3698689	3698689	T	C	SNP	.	222	0|1	15,32	exonic	NGR-1A0934	synonymous SNV	NGR-1A0934:NGR-1A0934:exon34:c.A5958G:p.E1986E,
Scaffold1	3704451	3704451	G	T	SNP	.	225	1|1	0,79	exonic	NGR-1A0934	nonsynonymous SNV	NGR-1A0934:NGR-1A0934:exon16:c.C2741A:p.T914K,
Scaffold1	3762882	3762882	G	T	SNP	.	225	1|1	0,34	downstream	NGR-1A0949,NGR-1A0950	-	-
Scaffold1	3762900	3762900	G	A	SNP	.	225	1|1	0,32	downstream	NGR-1A0949,NGR-1A0950	-	-
Scaffold1	3804154	3804154	A	C	SNP	.	135	0|1	20,12	downstream	NGR-1A0964	-	-
Scaffold1	3875421	3875422	TC	-	Deletion	.	26.4242	1|1	0,1	intronic	NGR-1A0988	-	-
Scaffold1	3922746	3922746	C	A	SNP	.	225	1|1	0,20	intergenic	NGR-1A0996(dist=2399),NGR-1A0997(dist=9388)	-	-
Scaffold1	3979546	3979546	T	G	SNP	.	26.7864	1|1	7,4	upstream	NGR-1A1006,NGR-1A1007	-	-
Scaffold1	3998886	3998886	T	C	SNP	.	228	1|1	2,34	downstream	NGR-1A1016	-	-
Scaffold1	4008379	4008381	TGA	-	Deletion	.	30.4183	1|1	0,1	intronic	NGR-1A1019	-	-
Scaffold10	656	656	A	G	SNP	.	76	1|1	7,14	exonic	NGR-1A0001	nonsynonymous SNV	NGR-1A0001:NGR-1A0001:exon7:c.T1129C:p.F377L,
Scaffold10	979	979	T	C	SNP	.	47.8169	1|1	10,10	exonic	NGR-1A0001	nonsynonymous SNV	NGR-1A0001:NGR-1A0001:exon6:c.A878G:p.H293R,
Scaffold10	2691	2691	T	C	SNP	.	144	0|1	28,10	exonic	NGR-1A0001	nonsynonymous SNV	NGR-1A0001:NGR-1A0001:exon4:c.A364G:p.K122E,
Scaffold10	4125	4125	G	C	SNP	.	222	0|1	40,37	exonic	NGR-1A0002	nonsynonymous SNV	NGR-1A0002:NGR-1A0002:exon1:c.G66C:p.E22D,
Scaffold10	4147	4147	C	G	SNP	.	222	0|1	40,40	exonic	NGR-1A0002	nonsynonymous SNV	NGR-1A0002:NGR-1A0002:exon1:c.C88G:p.Q30E,
Scaffold10	7988	7988	G	T	SNP	.	94	0|1	148,85	intergenic	NGR-1A0002(dist=3542),NGR-1A0003(dist=1244)	-	-
Scaffold10	119048	119051	ATGA	-	Deletion	.	21.4353	0|1	1,1	intronic	NGR-1A0034	-	-
Scaffold10	147304	147304	A	C	SNP	.	145	0|1	32,11	intronic	NGR-1A0045	-	-
Scaffold10	147305	147305	G	T	SNP	.	146	0|1	33,11	intronic	NGR-1A0045	-	-
Scaffold10	273856	273858	TCA	-	Deletion	.	30.4183	1|1	0,1	downstream	NGR-1A0082	-	-
Scaffold10	304640	304643	TAAT	-	Deletion	.	30.4183	1|1	0,1	intronic	NGR-1A0091	-	-
Scaffold10	343414	343414	C	T	SNP	.	23.4207	0|1	2,2	intronic	NGR-1A0101	-	-
Scaffold10	552125	552125	T	G	SNP	.	225	1|1	0,10	downstream	NGR-1A0156,NGR-1A0157	-	-
Scaffold10	574249	574249	C	T	SNP	.	41.4148	1|1	0,7	intronic	NGR-1A0165	-	-
Scaffold10	574290	574290	G	T	SNP	.	204	1|1	0,12	intronic	NGR-1A0165	-	-
Scaffold10	574349	574349	C	A	SNP	.	225	1|1	0,52	intronic	NGR-1A0165	-	-
Scaffold10	583724	583725	CA	-	Deletion	.	25.4267	1|1	0,1	intronic	NGR-1A0167	-	-
Scaffold10	707316	707316	G	T	SNP	.	225	1|1	0,103	exonic	NGR-1A0198	nonsynonymous SNV	NGR-1A0198:NGR-1A0198:exon5:c.G2090T:p.W697L,
Scaffold10	707338	707338	G	T	SNP	.	225	1|1	0,100	exonic	NGR-1A0198	nonsynonymous SNV	NGR-1A0198:NGR-1A0198:exon5:c.G2112T:p.K704N,
Scaffold10	760834	760837	ATTA	-	Deletion	.	21.3896	0|1	1,1	intronic	NGR-1A0211	-	-
Scaffold10	777038	777038	C	G	SNP	.	84	0|1	20,14	intergenic	NGR-1A0216(dist=2216),NGR-1A0217(dist=4498)	-	-
Scaffold10	777043	777043	G	A	SNP	.	107	0|1	20,15	intergenic	NGR-1A0216(dist=2221),NGR-1A0217(dist=4493)	-	-
Scaffold10	840828	840828	G	A	SNP	.	25.2772	0|1	37,6	intergenic	NGR-1A0233(dist=4442),NGR-1A0234(dist=3564)	-	-
Scaffold11	72309	72328	TCTCTCTCTCTCTCTCTCTC	-	Deletion	.	24.4299	1|1	0,1	upstream	NGR-1A0426,NGR-1A0427	-	-
Scaffold11	91923	91923	A	G	SNP	.	225	1|1	0,22	exonic	NGR-1A0431	nonsynonymous SNV	NGR-1A0431:NGR-1A0431:exon1:c.A896G:p.Y299C,
Scaffold11	91924	91924	C	G	SNP	.	225	1|1	0,21	exonic	NGR-1A0431	stopgain	NGR-1A0431:NGR-1A0431:exon1:c.C897G:p.Y299X,
Scaffold11	106851	106853	TCA	-	Deletion	.	21.4353	0|1	1,1	intronic	NGR-1A0436	-	-
Scaffold11	200354	200355	AC	-	Deletion	.	25.4267	1|1	0,1	intergenic	NGR-1A0461(dist=5851),NGR-1A0462(dist=3032)	-	-
Scaffold11	286164	286197	TCTCTCTCTCTCTCTCTCTCTCTCTCTCTCTCTC	-	Deletion	.	28.8154	0|1	11,3	downstream	NGR-1A0485,NGR-1A0486	-	-
Scaffold11	448828	448828	A	C	SNP	.	30.4017	0|1	2,2	intronic	NGR-1A0299	-	-
Scaffold11	557690	557694	CATCA	-	Deletion	.	21.4353	0|1	1,1	intronic	NGR-1A0331	-	-
Scaffold11	612195	612198	TGAT	-	Deletion	.	30.4183	1|1	0,1	intronic	NGR-1A0346	-	-
Scaffold11	616092	616092	A	G	SNP	.	225	1|1	0,26	exonic	NGR-1A0347	synonymous SNV	NGR-1A0347:NGR-1A0347:exon1:c.T42C:p.S14S,
Scaffold11	637030	637031	TC	-	Deletion	.	26.4242	1|1	0,1	intronic	NGR-1A0353	-	-
Scaffold11	641545	641549	TGATG	-	Deletion	.	30.4183	1|1	0,1	intronic	NGR-1A0354	-	-
Scaffold11	643616	643619	ATCA	-	Deletion	.	57	0|1	5,2	intronic	NGR-1A0355	-	-
Scaffold11	678510	678510	G	C	SNP	.	113	1|1	0,5	downstream	NGR-1A0368,NGR-1A0369	-	-
Scaffold11	707876	707878	TGT	-	Deletion	.	24.4299	1|1	0,1	intronic	NGR-1A0377	-	-
Scaffold11	720449	720449	G	T	SNP	.	171	1|1	0,8	intergenic	NGR-1A0380(dist=5294),NGR-1A0381(dist=5943)	-	-
Scaffold11	757712	757744	AGAAGAAGAAGAAGAAGAAGAAGAAGAAGAAGA	-	Deletion	.	221	0|1	40,63	exonic	NGR-1A0390	nonframeshift deletion	NGR-1A0390:NGR-1A0390:exon3:c.954_986del:p.318_329del,
Scaffold11	775701	775702	TT	-	Deletion	.	47.2063	0|1	6,2	exonic	NGR-1A0393	frameshift deletion	NGR-1A0393:NGR-1A0393:exon1:c.28_29del:p.N10fs,
Scaffold11	793849	793852	ATCA	-	Deletion	.	30.4183	1|1	0,1	intronic	NGR-1A0400	-	-
Scaffold11	794430	794430	A	G	SNP	.	225	1|1	0,49	exonic	NGR-1A0400	nonsynonymous SNV	NGR-1A0400:NGR-1A0400:exon7:c.T784C:p.S262P,
Scaffold11	883834	883834	T	C	SNP	.	26.4104	0|1	2,2	exonic	NGR-1A0421	synonymous SNV	NGR-1A0421:NGR-1A0421:exon3:c.A735G:p.K245K,
Scaffold12	40176	40176	G	C	SNP	.	77	1|1	0,4	exonic	NGR-1A0521	nonsynonymous SNV	NGR-1A0521:NGR-1A0521:exon1:c.G19C:p.V7L,
Scaffold12	40177	40177	T	G	SNP	.	84	1|1	0,4	exonic	NGR-1A0521	nonsynonymous SNV	NGR-1A0521:NGR-1A0521:exon1:c.T20G:p.V7G,
Scaffold12	40178	40178	G	C	SNP	.	81	1|1	0,4	exonic	NGR-1A0521	synonymous SNV	NGR-1A0521:NGR-1A0521:exon1:c.G21C:p.V7V,
Scaffold12	40179	40179	A	G	SNP	.	74	1|1	0,4	exonic	NGR-1A0521	nonsynonymous SNV	NGR-1A0521:NGR-1A0521:exon1:c.A22G:p.N8D,
Scaffold12	40754	40754	A	C	SNP	.	225	1|1	0,26	splicing	NGR-1A0521(NGR-1A0521:exon5:c.244-2A>C)	-	-
Scaffold12	40755	40755	G	T	SNP	.	225	1|1	0,26	splicing	NGR-1A0521(NGR-1A0521:exon5:c.244-1G>T)	-	-
Scaffold12	112947	112947	G	T	SNP	.	225	1|1	0,33	intergenic	NGR-1A0536(dist=3049),NGR-1A0537(dist=2499)	-	-
Scaffold12	112996	112996	T	A	SNP	.	225	1|1	0,32	intergenic	NGR-1A0536(dist=3098),NGR-1A0537(dist=2450)	-	-
Scaffold12	129513	129513	A	T	SNP	.	89	1|1	0,4	upstream	NGR-1A0540,NGR-1A0541	-	-
Scaffold12	129515	129515	G	A	SNP	.	88	1|1	0,4	upstream	NGR-1A0540,NGR-1A0541	-	-
Scaffold12	129516	129516	T	C	SNP	.	85	1|1	0,4	upstream	NGR-1A0540,NGR-1A0541	-	-
Scaffold12	129964	129964	G	T	SNP	.	228	1|1	1,263	upstream	NGR-1A0540,NGR-1A0541	-	-
Scaffold12	138265	138265	C	T	SNP	.	208	1|1	0,18	downstream	NGR-1A0545	-	-
Scaffold12	152660	152660	C	A	SNP	.	228	1|1	3,72	splicing	NGR-1A0548(NGR-1A0548:exon22:c.2431-1G>T)	-	-
Scaffold12	152661	152661	T	G	SNP	.	228	1|1	3,72	splicing	NGR-1A0548(NGR-1A0548:exon22:c.2431-2A>C)	-	-
Scaffold12	184340	184340	T	C	SNP	.	93	1|1	0,11	exonic	NGR-1A0557	synonymous SNV	NGR-1A0557:NGR-1A0557:exon2:c.T139C:p.L47L,
Scaffold12	236673	236676	ATTA	-	Deletion	.	21.4353	0|1	1,1	intronic	NGR-1A0572	-	-
Scaffold12	271673	271673	T	C	SNP	.	222	0|1	104,44	intronic	NGR-1A0582	-	-
Scaffold12	315878	315882	TGATG	-	Deletion	.	30.4183	1|1	0,1	intronic	NGR-1A0594	-	-
Scaffold12	327222	327222	G	T	SNP	.	20.784	1|1	12,12	upstream	NGR-1A0596	-	-
Scaffold12	329734	329734	G	A	SNP	.	35.8693	1|1	10,10	intronic	NGR-1A0596	-	-
Scaffold12	330206	330206	G	A	SNP	.	222	0|1	75,69	exonic	NGR-1A0597	synonymous SNV	NGR-1A0597:NGR-1A0597:exon10:c.C3588T:p.D1196D,
Scaffold12	330427	330427	G	A	SNP	.	222	0|1	68,58	intronic	NGR-1A0597	-	-
Scaffold12	330698	330698	A	G	SNP	.	222	0|1	78,54	intronic	NGR-1A0597	-	-
Scaffold12	330836	330836	G	A	SNP	.	222	0|1	65,74	intronic	NGR-1A0597	-	-
Scaffold12	331762	331762	A	G	SNP	.	222	0|1	68,51	exonic	NGR-1A0597	nonsynonymous SNV	NGR-1A0597:NGR-1A0597:exon7:c.T2564C:p.L855P,
Scaffold12	331870	331870	G	A	SNP	.	222	0|1	67,60	exonic	NGR-1A0597	synonymous SNV	NGR-1A0597:NGR-1A0597:exon6:c.C2532T:p.I844I,
Scaffold12	331941	331941	C	T	SNP	.	222	0|1	53,66	exonic	NGR-1A0597	nonsynonymous SNV	NGR-1A0597:NGR-1A0597:exon6:c.G2461A:p.G821R,
Scaffold12	331961	331961	C	A	SNP	.	180	0|1	59,69	exonic	NGR-1A0597	nonsynonymous SNV	NGR-1A0597:NGR-1A0597:exon6:c.G2441T:p.G814V,
Scaffold12	335171	335171	A	T	SNP	.	139	1|1	29,33	intronic	NGR-1A0597	-	-
Scaffold12	339759	339759	A	G	SNP	.	86	0|1	95,20	exonic	NGR-1A0598	synonymous SNV	NGR-1A0598:NGR-1A0598:exon2:c.T489C:p.V163V,
Scaffold12	340054	340054	G	T	SNP	.	222	0|1	75,54	exonic	NGR-1A0598	nonsynonymous SNV	NGR-1A0598:NGR-1A0598:exon1:c.C257A:p.A86D,
Scaffold12	340091	340091	C	T	SNP	.	222	0|1	78,63	exonic	NGR-1A0598	nonsynonymous SNV	NGR-1A0598:NGR-1A0598:exon1:c.G220A:p.G74R,
Scaffold12	340262	340262	A	C	SNP	.	222	0|1	67,64	exonic	NGR-1A0598	nonsynonymous SNV	NGR-1A0598:NGR-1A0598:exon1:c.T49G:p.S17A,
Scaffold12	340587	340587	G	A	SNP	.	222	0|1	82,56	upstream	NGR-1A0598	-	-
Scaffold12	340815	340815	A	G	SNP	.	222	0|1	61,58	upstream	NGR-1A0598	-	-
Scaffold12	341332	341332	G	A	SNP	.	222	0|1	70,72	intergenic	NGR-1A0598(dist=1022),NGR-1A0599(dist=5681)	-	-
Scaffold12	341910	341910	G	A	SNP	.	222	0|1	75,61	intergenic	NGR-1A0598(dist=1600),NGR-1A0599(dist=5103)	-	-
Scaffold12	342026	342026	T	G	SNP	.	222	0|1	78,57	intergenic	NGR-1A0598(dist=1716),NGR-1A0599(dist=4987)	-	-
Scaffold12	342212	342212	A	G	SNP	.	222	0|1	74,69	intergenic	NGR-1A0598(dist=1902),NGR-1A0599(dist=4801)	-	-
Scaffold12	342281	342281	A	G	SNP	.	222	0|1	69,57	intergenic	NGR-1A0598(dist=1971),NGR-1A0599(dist=4732)	-	-
Scaffold12	342398	342398	G	A	SNP	.	222	0|1	66,62	intergenic	NGR-1A0598(dist=2088),NGR-1A0599(dist=4615)	-	-
Scaffold12	342778	342778	T	C	SNP	.	49.2395	0|1	2,3	intergenic	NGR-1A0598(dist=2468),NGR-1A0599(dist=4235)	-	-
Scaffold12	342798	342798	A	-	Deletion	.	45.2947	0|1	2,3	intergenic	NGR-1A0598(dist=2488),NGR-1A0599(dist=4215)	-	-
Scaffold12	422540	422540	C	G	SNP	.	225	1|1	0,128	splicing	NGR-1A0623(NGR-1A0623:exon6:c.452+1G>C)	-	-
Scaffold12	511401	511401	C	A	SNP	.	225	1|1	0,42	upstream;downstream	NGR-1A0648;NGR-1A0649	-	-
Scaffold12	511423	511423	C	A	SNP	.	225	1|1	0,41	upstream;downstream	NGR-1A0648;NGR-1A0649	-	-
Scaffold12	511453	511453	G	A	SNP	.	225	1|1	0,45	upstream;downstream	NGR-1A0648;NGR-1A0649	-	-
Scaffold12	535842	535842	T	C	SNP	.	76	0|1	1,4	downstream	NGR-1A0656	-	-
Scaffold12	535844	535844	G	T	SNP	.	73	0|1	1,4	downstream	NGR-1A0656	-	-
Scaffold12	535845	535845	A	C	SNP	.	80	0|1	1,4	downstream	NGR-1A0656	-	-
Scaffold12	535846	535846	G	A	SNP	.	83	0|1	1,4	downstream	NGR-1A0656	-	-
Scaffold13	67519	67519	G	T	SNP	.	133	1|1	0,6	exonic	NGR-1A0731	synonymous SNV	NGR-1A0731:NGR-1A0731:exon6:c.G1350T:p.G450G,
Scaffold13	74675	74675	T	G	SNP	.	225	1|1	0,27	upstream	NGR-1A0734	-	-
Scaffold13	139078	139082	TAATA	-	Deletion	.	21.4353	0|1	1,1	intronic	NGR-1A0758	-	-
Scaffold13	200679	200682	TGAT	-	Deletion	.	21.4353	0|1	1,1	upstream	NGR-1A0775	-	-
Scaffold13	327142	327144	GCG	-	Deletion	.	23.434	1|1	0,1	intronic	NGR-1A0806	-	-
Scaffold13	426112	426112	T	C	SNP	.	225	1|1	0,71	upstream	NGR-1A0833	-	-
Scaffold13	443300	443300	G	A	SNP	.	132	1|1	0,6	intronic	NGR-1A0840	-	-
Scaffold13	484708	484708	C	A	SNP	.	204	0|1	15,14	intronic	NGR-1A0851	-	-
Scaffold13	488352	488352	A	G	SNP	.	84	0|1	3,6	intergenic	NGR-1A0851(dist=2768),NONE(dist=NONE)	-	-
Scaffold13	490806	490806	T	A	SNP	.	20.2146	0|1	1,2	intergenic	NGR-1A0851(dist=5222),NONE(dist=NONE)	-	-
Scaffold14	45701	45701	T	A	SNP	.	26.4242	1|1	0,2	upstream	NGR-1A0864,NGR-1A0865	-	-
Scaffold14	104967	104967	G	C	SNP	.	116	1|1	0,6	intergenic	NGR-1A0878(dist=6104),NGR-1A0879(dist=12499)	-	-
Scaffold15	2413	2413	T	A	SNP	.	228	1|1	5,154	exonic	NGR-1A0893	synonymous SNV	NGR-1A0893:NGR-1A0893:exon6:c.T1890A:p.V630V,
Scaffold2	22926	22928	TGA	-	Deletion	.	30.4183	1|1	0,1	downstream	NGR-1A2236	-	-
Scaffold2	86426	86457	TCTCTCTCTCTCTCTCTCTCTCTCTCTCTCTC	-	Deletion	.	102	0|1	1,3	intronic	NGR-1A2126	-	-
Scaffold2	108095	108095	T	C	SNP	.	72	0|1	4,4	upstream;downstream	NGR-1A2225;NGR-1A2214	-	-
Scaffold2	181123	181123	C	A	SNP	.	225	1|1	0,89	exonic	NGR-1A2447	synonymous SNV	NGR-1A2447:NGR-1A2447:exon9:c.C1224A:p.R408R,
Scaffold2	181634	181634	C	A	SNP	.	225	1|1	0,82	intronic	NGR-1A2447	-	-
Scaffold2	330420	330423	TGAT	-	Deletion	.	21.4353	0|1	1,1	intronic	NGR-1A2800	-	-
Scaffold2	537251	537251	G	A	SNP	.	225	1|1	0,18	exonic	NGR-1A2061	nonsynonymous SNV	NGR-1A2061:NGR-1A2061:exon3:c.C602T:p.T201I,
Scaffold2	537289	537289	C	A	SNP	.	225	1|1	0,23	exonic	NGR-1A2061	synonymous SNV	NGR-1A2061:NGR-1A2061:exon3:c.G564T:p.V188V,
Scaffold2	615295	615295	G	T	SNP	.	225	1|1	0,151	splicing	NGR-1A2086(NGR-1A2086:exon4:c.332+1G>T)	-	-
Scaffold2	694831	694831	A	C	SNP	.	70	1|1	0,3	intronic	NGR-1A2112	-	-
Scaffold2	724229	724229	C	G	SNP	.	220	0|1	6,27	intronic	NGR-1A2122	-	-
Scaffold2	724230	724230	G	T	SNP	.	221	0|1	6,26	intronic	NGR-1A2122	-	-
Scaffold2	724231	724231	C	T	SNP	.	221	0|1	7,27	intronic	NGR-1A2122	-	-
Scaffold2	730577	730577	A	T	SNP	.	31.4175	1|1	0,2	intronic	NGR-1A2124	-	-
Scaffold2	761592	761592	C	A	SNP	.	54	1|1	0,3	intronic	NGR-1A2140	-	-
Scaffold2	785395	785395	C	A	SNP	.	225	1|1	0,38	exonic	NGR-1A2146	nonsynonymous SNV	NGR-1A2146:NGR-1A2146:exon1:c.C991A:p.P331T,
Scaffold2	877652	877652	C	G	SNP	.	225	1|1	0,17	exonic	NGR-1A2175	nonsynonymous SNV	NGR-1A2175:NGR-1A2175:exon19:c.G3242C:p.C1081S,
Scaffold2	877665	877665	C	T	SNP	.	225	1|1	0,20	exonic	NGR-1A2175	nonsynonymous SNV	NGR-1A2175:NGR-1A2175:exon19:c.G3229A:p.D1077N,
Scaffold2	907818	907839	GAGAGAGAGAGAGAGAGAGAGA	-	Deletion	.	21.0169	0|1	1,1	intronic	NGR-1A2185	-	-
Scaffold2	1067565	1067565	C	A	SNP	.	225	1|1	0,60	exonic	NGR-1A2231	nonsynonymous SNV	NGR-1A2231:NGR-1A2231:exon4:c.C587A:p.A196E,
Scaffold2	1067567	1067567	A	G	SNP	.	225	1|1	0,61	exonic	NGR-1A2231	nonsynonymous SNV	NGR-1A2231:NGR-1A2231:exon4:c.A589G:p.T197A,
Scaffold2	1094684	1094684	C	G	SNP	.	225	1|1	0,54	upstream;downstream	NGR-1A2239;NGR-1A2240	-	-
Scaffold2	1100913	1100914	TC	-	Deletion	.	26.4242	1|1	0,1	intronic	NGR-1A2242	-	-
Scaffold2	1339702	1339702	C	A	SNP	.	225	1|1	0,72	exonic	NGR-1A2322	nonsynonymous SNV	NGR-1A2322:NGR-1A2322:exon7:c.G538T:p.V180L,
Scaffold2	1358425	1358425	G	C	SNP	.	225	1|1	0,29	exonic	NGR-1A2329	nonsynonymous SNV	NGR-1A2329:NGR-1A2329:exon4:c.G638C:p.G213A,
Scaffold2	1540296	1540296	G	T	SNP	.	97	1|1	1,4	splicing	NGR-1A2377(NGR-1A2377:exon4:c.244-1G>T)	-	-
Scaffold2	1548011	1548014	ATTA	-	Deletion	.	21.4353	0|1	1,1	downstream	NGR-1A2380,NGR-1A2382	-	-
Scaffold2	1551055	1551058	ATCA	-	Deletion	.	21.4353	0|1	1,1	intronic	NGR-1A2383	-	-
Scaffold2	1580377	1580377	G	T	SNP	.	225	1|1	0,13	exonic	NGR-1A2388	nonsynonymous SNV	NGR-1A2388:NGR-1A2388:exon3:c.C1205A:p.T402N,
Scaffold2	1636881	1636881	A	G	SNP	.	169	1|1	3,81	intronic	NGR-1A2404	-	-
Scaffold2	1636882	1636882	C	A	SNP	.	160	1|1	3,81	intronic	NGR-1A2404	-	-
Scaffold2	1644567	1644567	A	C	SNP	.	69	1|1	0,6	upstream;downstream	NGR-1A2406;NGR-1A2407,NGR-1A2408	-	-
Scaffold2	1644568	1644568	A	T	SNP	.	82	1|1	0,6	upstream;downstream	NGR-1A2406;NGR-1A2407,NGR-1A2408	-	-
Scaffold2	1644569	1644569	A	T	SNP	.	58	1|1	0,5	upstream;downstream	NGR-1A2406;NGR-1A2407,NGR-1A2408	-	-
Scaffold2	1644570	1644570	A	C	SNP	.	65	1|1	0,6	upstream;downstream	NGR-1A2406;NGR-1A2407,NGR-1A2408	-	-
Scaffold2	1644571	1644571	A	T	SNP	.	35.4156	1|1	0,5	upstream;downstream	NGR-1A2406;NGR-1A2407,NGR-1A2408	-	-
Scaffold2	1742639	1742639	G	T	SNP	.	132	1|1	0,7	upstream;downstream	NGR-1A2442;NGR-1A2441	-	-
Scaffold2	1742641	1742641	G	A	SNP	.	134	1|1	0,7	upstream;downstream	NGR-1A2442;NGR-1A2441	-	-
Scaffold2	1742668	1742668	C	A	SNP	.	209	1|1	0,60	upstream;downstream	NGR-1A2442;NGR-1A2441	-	-
Scaffold2	1816330	1816330	G	A	SNP	.	71	1|1	0,4	upstream;downstream	NGR-1A2467;NGR-1A2468	-	-
Scaffold2	1816338	1816338	G	A	SNP	.	82	1|1	0,4	upstream;downstream	NGR-1A2467;NGR-1A2468	-	-
Scaffold2	1828858	1828906	GTAGTAGTAGTAGTAGTAGTAGTAGTAGTAGTAGTAGTAGTAGTAGTAG	-	Deletion	.	28.4205	1|1	0,1	exonic	NGR-1A2475	frameshift deletion	NGR-1A2475:NGR-1A2475:exon3:c.518_566del:p.P173fs,
Scaffold2	1829564	1829577	AGAAGAAGAAGAAG	-	Deletion	.	21.4353	0|1	1,1	intronic	NGR-1A2475	-	-
Scaffold2	1956611	1956611	G	A	SNP	.	104	0|1	1,10	splicing	NGR-1A2511(NGR-1A2511:exon3:c.111-1G>A)	-	-
Scaffold2	2090865	2090865	G	T	SNP	.	210	0|1	40,20	exonic	NGR-1A2544	synonymous SNV	NGR-1A2544:NGR-1A2544:exon12:c.G1428T:p.G476G,
Scaffold2	2090889	2090889	G	A	SNP	.	222	0|1	45,57	exonic	NGR-1A2544	synonymous SNV	NGR-1A2544:NGR-1A2544:exon12:c.G1452A:p.E484E,
Scaffold2	2090891	2090891	A	C	SNP	.	222	0|1	46,58	exonic	NGR-1A2544	nonsynonymous SNV	NGR-1A2544:NGR-1A2544:exon12:c.A1454C:p.N485T,
Scaffold2	2090913	2090913	T	A	SNP	.	222	0|1	55,122	exonic	NGR-1A2544	synonymous SNV	NGR-1A2544:NGR-1A2544:exon12:c.T1476A:p.R492R,
Scaffold2	2091083	2091083	G	T	SNP	.	60	0|1	167,39	exonic	NGR-1A2544	nonsynonymous SNV	NGR-1A2544:NGR-1A2544:exon13:c.G1576T:p.A526S,
Scaffold2	2140833	2140836	TAAT	-	Deletion	.	21.4353	0|1	1,1	intronic	NGR-1A2563	-	-
Scaffold2	2258843	2258843	T	C	SNP	.	21.9483	0|1	1,3	intronic	NGR-1A2602	-	-
Scaffold2	2288514	2288514	C	T	SNP	.	76	0|1	5,4	splicing	NGR-1A2616(NGR-1A2616:exon4:c.294+1G>A)	-	-
Scaffold2	2469494	2469494	C	A	SNP	.	228	1|1	4,44	splicing	NGR-1A2671(NGR-1A2671:exon3:c.157+1G>T)	-	-
Scaffold2	2490805	2490806	TC	-	Deletion	.	25.4267	1|1	0,1	intergenic	NGR-1A2677(dist=3920),NGR-1A2678(dist=1385)	-	-
Scaffold2	2574970	2574973	TGAT	-	Deletion	.	21.4353	0|1	1,1	intronic	NGR-1A2705	-	-
Scaffold2	2821267	2821267	C	A	SNP	.	225	1|1	0,59	exonic	NGR-1A2774	nonsynonymous SNV	NGR-1A2774:NGR-1A2774:exon9:c.C4283A:p.T1428N,
Scaffold3	8557	8557	C	T	SNP	.	35.4156	1|1	0,2	splicing	NGR-1A3142(NGR-1A3142:exon8:c.1509+1G>A)	-	-
Scaffold3	75363	75363	G	A	SNP	.	228	1|1	1,21	exonic	NGR-1A2976	nonsynonymous SNV	NGR-1A2976:NGR-1A2976:exon4:c.G3671A:p.R1224H,
Scaffold3	151244	151244	A	T	SNP	.	41.4148	1|1	0,2	intronic	NGR-1A3131	-	-
Scaffold3	163880	163880	T	G	SNP	.	225	1|1	0,148	intronic	NGR-1A3154	-	-
Scaffold3	163887	163887	T	-	Deletion	.	228	1|1	6,139	intronic	NGR-1A3154	-	-
Scaffold3	185043	185043	G	A	SNP	.	225	1|1	0,56	intronic	NGR-1A3220	-	-
Scaffold3	185069	185069	G	T	SNP	.	225	1|1	0,46	intronic	NGR-1A3220	-	-
Scaffold3	207092	207092	G	A	SNP	.	225	1|1	0,38	intergenic	NGR-1A3298(dist=4993),NGR-1A3309(dist=3075)	-	-
Scaffold3	223157	223157	C	T	SNP	.	161	0|1	28,18	downstream	NGR-1A3353	-	-
Scaffold3	223158	223158	A	C	SNP	.	156	0|1	26,18	downstream	NGR-1A3353	-	-
Scaffold3	223159	223159	C	A	SNP	.	139	0|1	28,17	downstream	NGR-1A3353	-	-
Scaffold3	251270	251278	AAGAAGAAG	-	Deletion	.	21.4353	0|1	1,1	intronic	NGR-1A3434	-	-
Scaffold3	356390	356390	G	T	SNP	.	225	1|1	0,73	exonic	NGR-1A3466	nonsynonymous SNV	NGR-1A3466:NGR-1A3466:exon2:c.G503T:p.G168V,
Scaffold3	403498	403498	C	T	SNP	.	65	0|1	7,4	exonic	NGR-1A2822	synonymous SNV	NGR-1A2822:NGR-1A2822:exon11:c.C1740T:p.I580I,
Scaffold3	403579	403579	T	C	SNP	.	73	0|1	5,6	exonic	NGR-1A2822	synonymous SNV	NGR-1A2822:NGR-1A2822:exon11:c.T1821C:p.V607V,
Scaffold3	656068	656068	T	C	SNP	.	52	0|1	1,3	splicing	NGR-1A2907(NGR-1A2907:exon2:c.345+2T>C)	-	-
Scaffold3	656069	656069	A	T	SNP	.	94	1|1	0,4	intronic	NGR-1A2907	-	-
Scaffold3	680152	680152	G	-	Deletion	.	187	1|1	0,7	intronic	NGR-1A2911	-	-
Scaffold3	683035	683038	ATCA	-	Deletion	.	20.983	0|1	1,1	intergenic	NGR-1A2911(dist=2687),NGR-1A2912(dist=1282)	-	-
Scaffold3	721828	721828	T	C	SNP	.	50	1|1	0,3	downstream	NGR-1A2927,NGR-1A2928	-	-
Scaffold3	766992	766995	TGAT	-	Deletion	.	21.4353	0|1	1,1	intronic	NGR-1A2946	-	-
Scaffold3	794605	794608	ATAA	-	Deletion	.	21.4353	0|1	1,1	intronic	NGR-1A2953	-	-
Scaffold3	820443	820448	CTGACT	-	Deletion	.	21.4353	0|1	1,1	intronic	NGR-1A2960	-	-
Scaffold3	895131	895131	C	A	SNP	.	225	1|1	0,31	downstream	NGR-1A2982,NGR-1A2983	-	-
Scaffold3	895133	895133	C	T	SNP	.	225	1|1	0,32	downstream	NGR-1A2982,NGR-1A2983	-	-
Scaffold3	895149	895149	T	G	SNP	.	62	1|1	0,6	downstream	NGR-1A2982,NGR-1A2983	-	-
Scaffold3	963923	963923	C	A	SNP	.	225	1|1	0,48	downstream	NGR-1A3001,NGR-1A3002	-	-
Scaffold3	963932	963932	T	A	SNP	.	225	1|1	0,178	downstream	NGR-1A3001,NGR-1A3002	-	-
Scaffold3	978238	978238	T	C	SNP	.	21.1546	0|1	1,2	intergenic	NGR-1A3005(dist=6122),NGR-1A3006(dist=4775)	-	-
Scaffold3	1236416	1236416	A	-	Deletion	.	149	0|1	5,6	intronic	NGR-1A3080	-	-
Scaffold3	1549917	1549920	TGAT	-	Deletion	.	21.4353	0|1	1,1	intronic	NGR-1A3185	-	-
Scaffold3	1708247	1708247	G	A	SNP	.	225	1|1	0,46	upstream	NGR-1A3234	-	-
Scaffold3	1708252	1708252	C	T	SNP	.	225	1|1	0,45	upstream	NGR-1A3234	-	-
Scaffold3	1793915	1793915	T	C	SNP	.	27.0001	0|1	9,3	downstream	NGR-1A3263	-	-
Scaffold3	1793917	1793917	T	A	SNP	.	21.7727	0|1	9,3	downstream	NGR-1A3263	-	-
Scaffold3	1793918	1793918	C	G	SNP	.	33.9971	0|1	9,3	downstream	NGR-1A3263	-	-
Scaffold3	1799283	1799283	C	A	SNP	.	228	1|1	1,28	exonic	NGR-1A3266	nonsynonymous SNV	NGR-1A3266:NGR-1A3266:exon2:c.G401T:p.R134M,
Scaffold3	1799286	1799286	A	G	SNP	.	228	1|1	1,28	exonic	NGR-1A3266	nonsynonymous SNV	NGR-1A3266:NGR-1A3266:exon2:c.T398C:p.L133P,
Scaffold3	1997028	1997028	T	A	SNP	.	225	1|1	0,59	intronic	NGR-1A3334	-	-
Scaffold3	1997045	1997045	C	A	SNP	.	228	1|1	1,58	intronic	NGR-1A3334	-	-
Scaffold3	1997055	1997055	G	T	SNP	.	225	1|1	0,62	intronic	NGR-1A3334	-	-
Scaffold3	1999059	1999060	AA	-	Deletion	.	25.4267	1|1	0,1	intergenic	NGR-1A3334(dist=1445),NGR-1A3335(dist=1039)	-	-
Scaffold3	2036262	2036262	C	A	SNP	.	225	1|1	0,146	exonic	NGR-1A3343	nonsynonymous SNV	NGR-1A3343:NGR-1A3343:exon2:c.G155T:p.S52I,
Scaffold3	2102528	2102528	T	-	Deletion	.	23.4237	0|1	2,2	intronic	NGR-1A3366	-	-
Scaffold3	2136086	2136086	A	C	SNP	.	228	1|1	1,86	exonic	NGR-1A3375	nonsynonymous SNV	NGR-1A3375:NGR-1A3375:exon5:c.T395G:p.V132G,
Scaffold3	2136087	2136087	C	A	SNP	.	228	1|1	1,87	exonic	NGR-1A3375	nonsynonymous SNV	NGR-1A3375:NGR-1A3375:exon5:c.G394T:p.V132L,
Scaffold3	2136088	2136088	G	C	SNP	.	228	1|1	1,87	exonic	NGR-1A3375	nonsynonymous SNV	NGR-1A3375:NGR-1A3375:exon5:c.C393G:p.F131L,
Scaffold3	2136089	2136089	A	C	SNP	.	228	1|1	1,86	exonic	NGR-1A3375	nonsynonymous SNV	NGR-1A3375:NGR-1A3375:exon5:c.T392G:p.F131C,
Scaffold3	2154007	2154007	C	A	SNP	.	225	1|1	0,23	upstream	NGR-1A3382	-	-
Scaffold3	2223363	2223363	C	A	SNP	.	124	1|1	0,6	upstream;downstream	NGR-1A3411;NGR-1A3410	-	-
Scaffold3	2223366	2223366	C	A	SNP	.	123	1|1	0,6	upstream;downstream	NGR-1A3411;NGR-1A3410	-	-
Scaffold4	29998	30002	CATCA	-	Deletion	.	30.4183	1|1	0,1	intronic	NGR-1A3474	-	-
Scaffold4	70399	70402	ATAA	-	Deletion	.	30.4183	1|1	0,1	intronic	NGR-1A3585	-	-
Scaffold4	94760	94760	C	A	SNP	.	228	1|1	1,102	splicing	NGR-1A3684(NGR-1A3684:exon7:c.649-1G>T)	-	-
Scaffold4	94761	94761	T	G	SNP	.	228	1|1	2,100	splicing	NGR-1A3684(NGR-1A3684:exon7:c.649-2A>C)	-	-
Scaffold4	151218	151223	TCATCA	-	Deletion	.	30.4183	1|1	0,1	intronic	NGR-1A3895	-	-
Scaffold4	167160	167160	C	A	SNP	.	225	1|1	0,58	intergenic	NGR-1A3940(dist=1214),NGR-1A3951(dist=2268)	-	-
Scaffold4	167161	167161	T	G	SNP	.	225	1|1	0,59	intergenic	NGR-1A3940(dist=1215),NGR-1A3951(dist=2267)	-	-
Scaffold4	268385	268385	G	A	SNP	.	222	1|1	1,17	splicing	NGR-1A4041(NGR-1A4041:exon14:c.2654-1G>A)	-	-
Scaffold4	526896	526900	CATCA	-	Deletion	.	30.4183	1|1	0,1	intronic	NGR-1A3537	-	-
Scaffold4	605680	605680	C	T	SNP	.	191	1|1	2,35	splicing	NGR-1A3563(NGR-1A3563:exon3:c.4-1G>A)	-	-
Scaffold4	610780	610780	C	T	SNP	.	225	1|1	0,19	downstream	NGR-1A3566	-	-
Scaffold4	623586	623587	TG	-	Deletion	.	26.4242	1|1	0,1	intronic	NGR-1A3570	-	-
Scaffold4	659707	659707	T	A	SNP	.	32.2606	0|1	4,3	intronic	NGR-1A3582	-	-
Scaffold4	666406	666408	TCA	-	Deletion	.	21.4353	0|1	1,1	intronic	NGR-1A3587	-	-
Scaffold4	670116	670116	C	T	SNP	.	45.4146	1|1	0,2	upstream;downstream	NGR-1A3588;NGR-1A3589	-	-
Scaffold4	744199	744202	TGAT	-	Deletion	.	21.4353	0|1	1,1	intronic	NGR-1A3609	-	-
Scaffold4	892897	892897	C	A	SNP	.	200	0|1	2,12	intergenic	NGR-1A3654(dist=1864),NGR-1A3655(dist=2445)	-	-
Scaffold4	892899	892899	A	G	SNP	.	210	0|1	2,13	intergenic	NGR-1A3654(dist=1866),NGR-1A3655(dist=2443)	-	-
Scaffold4	892973	892973	A	C	SNP	.	225	1|1	0,15	intergenic	NGR-1A3654(dist=1940),NGR-1A3655(dist=2369)	-	-
Scaffold4	892974	892974	G	T	SNP	.	225	1|1	0,15	intergenic	NGR-1A3654(dist=1941),NGR-1A3655(dist=2368)	-	-
Scaffold4	1148931	1148931	G	T	SNP	.	225	1|1	0,106	exonic	NGR-1A3736	nonsynonymous SNV	NGR-1A3736:NGR-1A3736:exon9:c.G3731T:p.G1244V,
Scaffold4	1178224	1178224	T	G	SNP	.	80	0|1	1,4	upstream;downstream	NGR-1A3746;NGR-1A3747	-	-
Scaffold4	1178225	1178225	T	A	SNP	.	79	0|1	1,4	upstream;downstream	NGR-1A3746;NGR-1A3747	-	-
Scaffold4	1178226	1178226	A	G	SNP	.	76	0|1	1,4	upstream;downstream	NGR-1A3746;NGR-1A3747	-	-
Scaffold4	1178227	1178227	C	A	SNP	.	78	0|1	1,4	upstream;downstream	NGR-1A3746;NGR-1A3747	-	-
Scaffold4	1205831	1205863	CTCTCTCTCTCTCTCTCTCTCTCTCTCTCTCTC	-	Deletion	.	56	0|1	1,2	intronic	NGR-1A3755	-	-
Scaffold4	1256689	1256689	C	A	SNP	.	225	1|1	0,14	exonic	NGR-1A3771	nonsynonymous SNV	NGR-1A3771:NGR-1A3771:exon5:c.G737T:p.R246L,
Scaffold4	1403789	1403789	G	T	SNP	.	37.4152	1|1	0,2	exonic	NGR-1A3821	nonsynonymous SNV	NGR-1A3821:NGR-1A3821:exon3:c.G733T:p.V245F,
Scaffold4	1447478	1447481	ATCA	-	Deletion	.	21.1958	0|1	1,1	intronic	NGR-1A3833	-	-
Scaffold4	1481178	1481182	TGATG	-	Deletion	.	21.4353	0|1	1,1	intronic	NGR-1A3841	-	-
Scaffold4	1581383	1581383	G	T	SNP	.	45.4146	1|1	0,2	splicing	NGR-1A3871(NGR-1A3871:exon4:c.472+1G>T)	-	-
Scaffold4	1581385	1581385	A	T	SNP	.	41.4148	1|1	0,2	intronic	NGR-1A3871	-	-
Scaffold4	1581386	1581386	A	G	SNP	.	41.4148	1|1	0,2	intronic	NGR-1A3871	-	-
Scaffold4	1581883	1581885	TAT	-	Deletion	.	22.4391	1|1	0,1	intronic	NGR-1A3871	-	-
Scaffold4	1621781	1621785	CATCA	-	Deletion	.	29.4193	1|1	0,1	intronic	NGR-1A3882	-	-
Scaffold4	1726667	1726667	A	T	SNP	.	167	1|1	0,6	splicing	NGR-1A3919(NGR-1A3919:exon5:c.1501-2A>T)	-	-
Scaffold4	1829491	1829495	TCATC	-	Deletion	.	30.4183	1|1	0,1	intronic	NGR-1A3954	-	-
Scaffold4	1842423	1842423	A	C	SNP	.	31.4689	0|1	16,4	upstream	NGR-1A3958	-	-
Scaffold4	2022720	2022722	TCA	-	Deletion	.	21.4353	0|1	1,1	intronic	NGR-1A4016	-	-
Scaffold4	2024492	2024493	TT	-	Deletion	.	73	0|1	2,3	intronic	NGR-1A4016	-	-
Scaffold4	2027821	2027824	TGAT	-	Deletion	.	30.4183	1|1	0,1	intronic	NGR-1A4018	-	-
Scaffold5	52943	52943	A	G	SNP	.	127	0|1	22,9	downstream	NGR-1A4164	-	-
Scaffold5	136766	136766	C	A	SNP	.	225	1|1	0,44	downstream	NGR-1A4398,NGR-1A4409	-	-
Scaffold5	243075	243075	C	A	SNP	.	72	1|1	0,4	exonic	NGR-1A4495	synonymous SNV	NGR-1A4495:NGR-1A4495:exon3:c.C576A:p.G192G,
Scaffold5	243081	243081	C	A	SNP	.	93	1|1	0,4	exonic	NGR-1A4495	nonsynonymous SNV	NGR-1A4495:NGR-1A4495:exon3:c.C582A:p.D194E,
Scaffold5	243082	243082	C	A	SNP	.	93	1|1	0,4	exonic	NGR-1A4495	nonsynonymous SNV	NGR-1A4495:NGR-1A4495:exon3:c.C583A:p.L195I,
Scaffold5	243092	243092	C	A	SNP	.	108	1|1	0,4	exonic	NGR-1A4495	nonsynonymous SNV	NGR-1A4495:NGR-1A4495:exon3:c.C593A:p.T198K,
Scaffold5	271770	271773	ATCA	-	Deletion	.	30.4183	1|1	0,1	intronic	NGR-1A4503	-	-
Scaffold5	292108	292110	TGA	-	Deletion	.	30.4183	1|1	0,1	intergenic	NGR-1A4510(dist=5614),NGR-1A4511(dist=5956)	-	-
Scaffold5	326197	326200	GAGA	-	Deletion	.	20.4535	1|1	0,1	intronic	NGR-1A4524	-	-
Scaffold5	373522	373524	TGA	-	Deletion	.	30.4183	1|1	0,1	intronic	NGR-1A4077	-	-
Scaffold5	417801	417801	C	A	SNP	.	228	1|1	2,55	splicing	NGR-1A4090(NGR-1A4090:exon14:c.1897-1G>T)	-	-
Scaffold5	417802	417802	T	G	SNP	.	228	1|1	2,56	splicing	NGR-1A4090(NGR-1A4090:exon14:c.1897-2A>C)	-	-
Scaffold5	435290	435290	T	C	SNP	.	225	1|1	0,72	exonic	NGR-1A4096	nonsynonymous SNV	NGR-1A4096:NGR-1A4096:exon5:c.A1060G:p.T354A,
Scaffold5	554171	554171	C	G	SNP	.	225	1|1	0,53	exonic	NGR-1A4133	nonsynonymous SNV	NGR-1A4133:NGR-1A4133:exon4:c.G1058C:p.S353T,
Scaffold5	572814	572814	A	T	SNP	.	88	1|1	0,4	intronic	NGR-1A4141	-	-
Scaffold5	572815	572815	C	G	SNP	.	87	1|1	0,4	intronic	NGR-1A4141	-	-
Scaffold5	610981	610988	CATCATCA	-	Deletion	.	30.4183	1|1	0,1	intronic	NGR-1A4154	-	-
Scaffold5	729749	729782	TGTGTGTGTGTGTGTGTGTGTGTGTGTGTGTGTG	-	Deletion	.	129	0|1	4,4	intronic	NGR-1A4202	-	-
Scaffold5	838079	838079	G	C	SNP	.	228	1|1	3,111	splicing	NGR-1A4236(NGR-1A4236:exon4:c.192-1G>C)	-	-
Scaffold5	839690	839693	TAAT	-	Deletion	.	80	1|1	0,2	intronic	NGR-1A4236	-	-
Scaffold5	872026	872028	TGA	-	Deletion	.	21.4353	0|1	1,1	intronic	NGR-1A4248	-	-
Scaffold5	965289	965309	AGAGAGAGAGAGAGAGAGAGA	-	Deletion	.	36.4049	0|1	2,2	intronic	NGR-1A4279	-	-
Scaffold5	1077525	1077530	TCATCA	-	Deletion	.	30.4183	1|1	0,1	intronic	NGR-1A4313	-	-
Scaffold5	1108260	1108260	C	T	SNP	.	228	1|1	1,152	intronic	NGR-1A4321	-	-
Scaffold5	1117223	1117223	C	A	SNP	.	225	1|1	0,61	downstream	NGR-1A4323,NGR-1A4324	-	-
Scaffold5	1117225	1117225	C	A	SNP	.	225	1|1	0,60	downstream	NGR-1A4323,NGR-1A4324	-	-
Scaffold5	1132991	1132994	TGAT	-	Deletion	.	30.4183	1|1	0,1	intronic	NGR-1A4328	-	-
Scaffold5	1167383	1167383	A	C	SNP	.	174	0|1	5,9	intergenic	NGR-1A4336(dist=3959),NGR-1A4337(dist=4464)	-	-
Scaffold5	1167384	1167384	G	T	SNP	.	180	0|1	6,10	intergenic	NGR-1A4336(dist=3960),NGR-1A4337(dist=4463)	-	-
Scaffold5	1214142	1214144	TCA	-	Deletion	.	30.4183	1|1	0,1	intronic	NGR-1A4349	-	-
Scaffold5	1275705	1275705	G	T	SNP	.	96	0|1	1,7	splicing	NGR-1A4370(NGR-1A4370:exon4:c.147+1G>T)	-	-
Scaffold5	1369019	1369019	C	T	SNP	.	89	1|1	0,4	splicing	NGR-1A4403(NGR-1A4403:exon8:c.2082+1G>A)	-	-
Scaffold6	2878	2881	ATCA	-	Deletion	.	21.4353	0|1	1,1	intronic	NGR-1A4529	-	-
Scaffold6	17350	17353	TGAT	-	Deletion	.	30.4183	1|1	0,1	intergenic	NGR-1A4751(dist=1281),NGR-1A4862(dist=1013)	-	-
Scaffold6	49477	49477	C	A	SNP	.	228	1|1	1,212	downstream	NGR-1A4585	-	-
Scaffold6	81628	81628	C	A	SNP	.	30.4183	1|1	0,5	upstream;downstream	NGR-1A4707;NGR-1A4696	-	-
Scaffold6	97883	97883	G	A	SNP	.	25.4267	1|1	0,2	intronic	NGR-1A4763	-	-
Scaffold6	118874	118874	T	A	SNP	.	28.4205	1|1	0,2	downstream	NGR-1A4829,NGR-1A4840	-	-
Scaffold6	251168	251203	TAGTAGTAGTAGTAGTAGTAGTAGTAGTAGTAGTAG	-	Deletion	.	221	0|1	13,25	exonic	NGR-1A4910	nonframeshift deletion	NGR-1A4910:NGR-1A4910:exon5:c.2918_2953del:p.973_985del,
Scaffold6	322584	322584	C	A	SNP	.	225	1|1	0,58	splicing	NGR-1A4934(NGR-1A4934:exon5:c.514-1G>T)	-	-
Scaffold6	322585	322585	T	G	SNP	.	225	1|1	0,58	splicing	NGR-1A4934(NGR-1A4934:exon5:c.514-2A>C)	-	-
Scaffold6	490490	490522	CTCTCTCTCTCTCTCTCTCTCTCTCTCTCTCTC	-	Deletion	.	220	0|1	39,31	upstream;downstream	NGR-1A4568;NGR-1A4569,NGR-1A4570	-	-
Scaffold6	610559	610564	TCATCA	-	Deletion	.	30.4183	1|1	0,1	intronic	NGR-1A4605	-	-
Scaffold6	767380	767380	C	A	SNP	.	45.4146	1|1	0,2	splicing	NGR-1A4655(NGR-1A4655:exon4:c.473+1G>T)	-	-
Scaffold6	799841	799841	G	C	SNP	.	20.4307	0|1	2,2	splicing	NGR-1A4666(NGR-1A4666:exon3:c.668+1G>C)	-	-
Scaffold6	867922	867922	C	A	SNP	.	225	1|1	0,35	upstream	NGR-1A4683,NGR-1A4684	-	-
Scaffold6	968485	968485	A	T	SNP	.	83	0|1	6,5	downstream	NGR-1A4709	-	-
Scaffold6	969052	969053	TC	-	Deletion	.	29.2148	0|1	19,5	upstream;downstream	NGR-1A4710;NGR-1A4709	-	-
Scaffold6	1179618	1179618	A	G	SNP	.	228	1|1	2,121	intronic	NGR-1A4775	-	-
Scaffold6	1183200	1183206	TACTACT	-	Deletion	.	21.1958	0|1	1,1	intronic	NGR-1A4776	-	-
Scaffold6	1191744	1191744	C	G	SNP	.	82	0|1	3,7	splicing	NGR-1A4779(NGR-1A4779:exon4:c.574-1G>C)	-	-
Scaffold6	1193617	1193620	TGAT	-	Deletion	.	30.4183	1|1	0,1	intronic	NGR-1A4780	-	-
Scaffold6	1225650	1225651	TA	-	Deletion	.	27.4221	1|1	0,1	intronic	NGR-1A4791	-	-
Scaffold6	1413556	1413556	G	T	SNP	.	31.4175	1|1	0,2	intergenic	NGR-1A4841(dist=1488),NGR-1A4842(dist=2584)	-	-
Scaffold6	1417202	1417205	TGAT	-	Deletion	.	30.4183	1|1	0,1	intronic	NGR-1A4842	-	-
Scaffold6	1437021	1437021	G	T	SNP	.	44.4146	1|1	0,2	downstream	NGR-1A4847,NGR-1A4848	-	-
Scaffold6	1440037	1440038	TC	-	Deletion	.	26.4242	1|1	0,1	intronic	NGR-1A4849	-	-
Scaffold7	3254	3258	GACGA	-	Deletion	.	21.2613	0|1	11,2	exonic	NGR-1A4948	frameshift deletion	NGR-1A4948:NGR-1A4948:exon11:c.1932_1936del:p.A644fs,
Scaffold7	70589	70589	G	C	SNP	.	85	0|1	39,10	splicing	NGR-1A4961(NGR-1A4961:exon4:c.94-1G>C)	-	-
Scaffold7	105029	105031	TCA	-	Deletion	.	21.4353	0|1	1,1	intronic	NGR-1A4968	-	-
Scaffold7	215606	215606	G	T	SNP	.	78	1|1	0,11	downstream	NGR-1A5002	-	-
Scaffold7	234375	234375	T	C	SNP	.	225	1|1	0,74	intronic	NGR-1A5008	-	-
Scaffold7	234376	234376	T	A	SNP	.	225	1|1	0,73	intronic	NGR-1A5008	-	-
Scaffold7	234377	234377	A	T	SNP	.	225	1|1	0,74	splicing	NGR-1A5008(NGR-1A5008:exon2:c.44+2T>A)	-	-
Scaffold7	294200	294200	G	T	SNP	.	225	1|1	0,33	exonic	NGR-1A5023	synonymous SNV	NGR-1A5023:NGR-1A5023:exon9:c.C1960A:p.R654R,
Scaffold7	376166	376166	A	G	SNP	.	23.0552	0|1	24,5	intergenic	NGR-1A5049(dist=1301),NGR-1A5050(dist=1153)	-	-
Scaffold7	376167	376167	C	G	SNP	.	25.0216	0|1	24,5	intergenic	NGR-1A5049(dist=1302),NGR-1A5050(dist=1152)	-	-
Scaffold7	447367	447367	G	A	SNP	.	225	1|1	0,34	intergenic	NGR-1A5075(dist=1854),NGR-1A5076(dist=1104)	-	-
Scaffold7	447414	447414	G	T	SNP	.	225	1|1	0,39	intergenic	NGR-1A5075(dist=1901),NGR-1A5076(dist=1057)	-	-
Scaffold7	447430	447430	G	T	SNP	.	225	1|1	0,41	intergenic	NGR-1A5075(dist=1917),NGR-1A5076(dist=1041)	-	-
Scaffold7	447438	447438	G	T	SNP	.	225	1|1	0,40	intergenic	NGR-1A5075(dist=1925),NGR-1A5076(dist=1033)	-	-
Scaffold7	453853	453853	T	C	SNP	.	90	0|1	4,5	downstream	NGR-1A5077	-	-
Scaffold7	453855	453855	G	A	SNP	.	87	0|1	4,5	downstream	NGR-1A5077	-	-
Scaffold7	535433	535436	TGAT	-	Deletion	.	21.4353	0|1	1,1	intergenic	NGR-1A5099(dist=2594),NGR-1A5100(dist=1509)	-	-
Scaffold7	716429	716432	ATCA	-	Deletion	.	30.4183	1|1	0,1	intronic	NGR-1A5146	-	-
Scaffold7	1044560	1044560	C	A	SNP	.	225	1|1	0,136	intergenic	NGR-1A5248(dist=7952),NGR-1A5249(dist=1365)	-	-
Scaffold7	1045002	1045002	A	G	SNP	.	222	0|1	40,92	upstream	NGR-1A5249	-	-
Scaffold7	1090069	1090072	TGAT	-	Deletion	.	30.4183	1|1	0,1	intergenic	NGR-1A5260(dist=3295),NGR-1A5261(dist=9968)	-	-
Scaffold7	1117941	1117941	C	A	SNP	.	225	1|1	0,194	intergenic	NGR-1A5264(dist=1025),NGR-1A5265(dist=1192)	-	-
Scaffold7	1130921	1130924	TGAT	-	Deletion	.	21.4353	0|1	1,1	intronic	NGR-1A5267	-	-
Scaffold7	1145704	1145707	ATCA	-	Deletion	.	68	0|1	1,2	intronic	NGR-1A5270	-	-
Scaffold7	1147318	1147319	TG	-	Deletion	.	26.4242	1|1	0,1	intronic	NGR-1A5271	-	-
Scaffold7	1179360	1179360	T	C	SNP	.	225	1|1	0,79	intronic	NGR-1A5281	-	-
Scaffold7	1179361	1179361	C	T	SNP	.	225	1|1	0,82	intronic	NGR-1A5281	-	-
Scaffold7	1179362	1179362	A	T	SNP	.	225	1|1	0,81	intronic	NGR-1A5281	-	-
Scaffold7	1386454	1386454	G	T	SNP	.	37.4152	1|1	0,2	intergenic	NGR-1A5336(dist=7266),NGR-1A5337(dist=8248)	-	-
Scaffold8	15818	15821	TAAT	-	Deletion	.	63	0|1	3,2	intronic	NGR-1A5638	-	-
Scaffold8	22706	22738	GAGAGAGAGAGAGAGAGAGAGAGAGAGAGAGAG	-	Deletion	.	21.1129	0|1	1,1	intronic	NGR-1A5660	-	-
Scaffold8	120745	120747	CTC	-	Deletion	.	23.434	1|1	0,1	downstream	NGR-1A5612,NGR-1A5613	-	-
Scaffold8	137996	137996	G	A	SNP	.	24.108	0|1	4,2	intronic	NGR-1A5615	-	-
Scaffold8	184385	184389	CATCA	-	Deletion	.	30.4183	1|1	0,1	intronic	NGR-1A5633	-	-
Scaffold8	187843	187843	G	T	SNP	.	228	1|1	1,142	splicing	NGR-1A5634(NGR-1A5634:exon3:c.213+1G>T)	-	-
Scaffold8	187844	187844	T	A	SNP	.	228	1|1	1,142	splicing	NGR-1A5634(NGR-1A5634:exon3:c.213+2T>A)	-	-
Scaffold8	187845	187845	G	C	SNP	.	228	1|1	1,145	intronic	NGR-1A5634	-	-
Scaffold8	218647	218649	CTC	-	Deletion	.	22.4391	1|1	0,1	intronic	NGR-1A5639	-	-
Scaffold8	237975	237975	G	A	SNP	.	79	0|1	5,9	exonic	NGR-1A5644	synonymous SNV	NGR-1A5644:NGR-1A5644:exon2:c.C231T:p.R77R,
Scaffold8	238271	238271	G	A	SNP	.	39.2564	0|1	4,3	exonic	NGR-1A5644	synonymous SNV	NGR-1A5644:NGR-1A5644:exon1:c.C12T:p.P4P,
Scaffold8	309255	309255	-	G	Insertion	.	43.4147	1|1	0,2	intronic	NGR-1A5664	-	-
Scaffold8	421913	421913	C	T	SNP	.	225	1|1	0,43	upstream	NGR-1A5377	-	-
Scaffold8	562262	562262	G	C	SNP	.	192	0|1	9,12	upstream	NGR-1A5419	-	-
Scaffold8	562266	562266	G	A	SNP	.	185	0|1	9,12	upstream	NGR-1A5419	-	-
Scaffold8	784637	784637	G	T	SNP	.	228	1|1	4,231	intronic	NGR-1A5483	-	-
Scaffold8	813849	813852	TAAT	-	Deletion	.	30.4183	1|1	0,1	intronic	NGR-1A5494	-	-
Scaffold8	884402	884402	G	C	SNP	.	152	1|1	0,6	exonic	NGR-1A5515	nonsynonymous SNV	NGR-1A5515:NGR-1A5515:exon4:c.C472G:p.L158V,
Scaffold8	884411	884411	G	T	SNP	.	175	1|1	0,7	exonic	NGR-1A5515	nonsynonymous SNV	NGR-1A5515:NGR-1A5515:exon4:c.C463A:p.L155I,
Scaffold8	967395	967395	C	A	SNP	.	50	1|1	0,7	intergenic	NGR-1A5542(dist=1221),NGR-1A5543(dist=1569)	-	-
Scaffold8	994692	994692	G	A	SNP	.	225	1|1	0,15	downstream	NGR-1A5552	-	-
Scaffold8	1003348	1003348	C	A	SNP	.	62	1|1	0,9	intergenic	NGR-1A5553(dist=3648),NGR-1A5554(dist=2906)	-	-
Scaffold8	1007170	1007170	G	A	SNP	.	188	1|1	0,28	intronic	NGR-1A5554	-	-
Scaffold9	47079	47079	A	T	SNP	.	225	1|1	0,14	intronic	NGR-1A5727	-	-
Scaffold9	47080	47080	A	G	SNP	.	225	1|1	0,14	intronic	NGR-1A5727	-	-
Scaffold9	47081	47081	A	T	SNP	.	225	1|1	0,13	intronic	NGR-1A5727	-	-
Scaffold9	47082	47082	A	T	SNP	.	225	1|1	0,13	intronic	NGR-1A5727	-	-
Scaffold9	49910	49910	A	T	SNP	.	225	1|1	0,79	downstream	NGR-1A5727	-	-
Scaffold9	67165	67165	C	G	SNP	.	71	0|1	1,4	intergenic	NGR-1A5771(dist=5754),NGR-1A5782(dist=2005)	-	-
Scaffold9	67167	67167	C	G	SNP	.	73	0|1	1,4	intergenic	NGR-1A5771(dist=5756),NGR-1A5782(dist=2003)	-	-
Scaffold9	71393	71394	TT	-	Deletion	.	26.4242	1|1	0,1	intronic	NGR-1A5782	-	-
Scaffold9	197392	197394	CCC	-	Deletion	.	27.7484	0|1	9,2	downstream	NGR-1A5915	-	-
Scaffold9	220480	220480	C	A	SNP	.	38.415	1|1	0,2	intronic	NGR-1A5918	-	-
Scaffold9	437209	437212	TAAT	-	Deletion	.	30.4183	1|1	0,1	intronic	NGR-1A5697	-	-
Scaffold9	442455	442491	CTCTCTCTCTCTCTCTCTCTCTCTCTCTCTCTCTCTC	-	Deletion	.	142	0|1	36,7	downstream	NGR-1A5698,NGR-1A5699	-	-
Scaffold9	480659	480659	G	A	SNP	.	141	0|1	2,9	splicing	NGR-1A5713(NGR-1A5713:exon8:c.1087-1G>A)	-	-
Scaffold9	500689	500689	G	C	SNP	.	74	1|1	0,4	exonic	NGR-1A5721	nonsynonymous SNV	NGR-1A5721:NGR-1A5721:exon6:c.G820C:p.V274L,
Scaffold9	500690	500690	T	A	SNP	.	80	1|1	0,4	exonic	NGR-1A5721	nonsynonymous SNV	NGR-1A5721:NGR-1A5721:exon6:c.T821A:p.V274E,
Scaffold9	500691	500691	A	C	SNP	.	81	1|1	0,4	exonic	NGR-1A5721	synonymous SNV	NGR-1A5721:NGR-1A5721:exon6:c.A822C:p.V274V,
Scaffold9	500692	500692	C	G	SNP	.	86	1|1	0,4	exonic	NGR-1A5721	nonsynonymous SNV	NGR-1A5721:NGR-1A5721:exon6:c.C823G:p.H275D,
Scaffold9	527967	527967	C	T	SNP	.	161	0|1	12,10	splicing	NGR-1A5729(NGR-1A5729:exon2:c.55+1G>A)	-	-
Scaffold9	558271	558277	TCATCAT	-	Deletion	.	60	0|1	4,2	intronic	NGR-1A5739	-	-
Scaffold9	649506	649506	G	T	SNP	.	179	1|1	0,10	downstream	NGR-1A5766	-	-
Scaffold9	663604	663604	G	A	SNP	.	228	1|1	1,29	downstream	NGR-1A5772	-	-
Scaffold9	792948	792948	C	G	SNP	.	228	1|1	2,49	intergenic	NGR-1A5808(dist=7681),NGR-1A5809(dist=3416)	-	-
Scaffold9	792950	792950	C	T	SNP	.	228	1|1	2,49	intergenic	NGR-1A5808(dist=7683),NGR-1A5809(dist=3414)	-	-
Scaffold9	799772	799776	CTCTC	-	Deletion	.	20.4535	1|1	0,1	intronic	NGR-1A5809	-	-
Scaffold9	932259	932260	TT	-	Deletion	.	25.4267	1|1	0,1	intronic	NGR-1A5844	-	-
