# Supplementary material for: Whole genome sequencing and comparative genomic analysis of oleaginous red yeast Sporobolomyces pararoseus NGR identifies candidate genes for biotechnological potential and ballistospores-shooting
Source: BMC Genomics. 2020 Feb 24;21:181. doi: 10.1186/s12864-020-6593-1 (PMC7041287; doi:10.1186/s12864-020-6593-1)
Supplement: Supplementary file 4 — Additional file 4. Gene structure optimization resulted from RNA-seq data. [file 12864_2020_6593_MOESM4_ESM.xlsx]

## Sheet: WT
Gene ID	chr	start	end	strand	5'UTRregion	5'UTRextension	3'UTRregion	3'UTRextension
NGR-1A0001	Scaffold10	84	3717	-	3717-3759;	42	16-84;	68
NGR-1A0002	Scaffold10	4060	4446	+	.	0	4538-5129;	591
NGR-1A0003	Scaffold10	9232	11635	+	8772-9232;	460	11635-11791;	156
NGR-1A0007	Scaffold10	19194	24794	+	19130-19194;	64	.	0
NGR-1A0010	Scaffold10	30422	31699	+	30377-30422;	45	.	0
NGR-1A0011	Scaffold10	32272	36835	-	38138-38308;38138-38308;37933-38060;37933-38060;37100-37863;37100-37863;36835-36842;	2127	31001-31872;31001-31872;31935-32023;31935-32023;32091-32272;	2099
NGR-1A0013	Scaffold10	38548	39766	+	38411-38548;	137	39766-40111;	345
NGR-1A0014	Scaffold10	40108	41246	-	41390-41576;41246-41321;	261	39962-40108;	146
NGR-1A0017	Scaffold10	44154	46677	-	46677-46986;	309	42450-43118;43203-43265;43345-44154;	1539
NGR-1A0018	Scaffold10	47456	50063	-	50063-50196;	133	47069-47456;	387
NGR-1A0019	Scaffold10	50567	52545	-	52545-52812;	267	50280-50567;	287
NGR-1A0020	Scaffold10	52869	55445	+	52864-52869;	5	100375-100473;55445-55671;	324
NGR-1A0022	Scaffold10	57636	58526	+	57622-57636;	14	58526-58576;	50
NGR-1A0023	Scaffold10	58838	59910	-	.	0	58553-58838;	285
NGR-1A0025	Scaffold10	68159	74362	-	.	0	63891-64766;64843-65395;65468-65562;65645-65717;65804-66938;67021-67220;67286-68159;	3799
NGR-1A0026	Scaffold10	78800	80084	-	.	0	75720-76943;77013-77235;77013-77262;77325-78800;	3169
NGR-1A0027	Scaffold10	83950	88389	+	80344-80506;80571-81120;81184-82054;82124-83950;	3407	88389-88450;	61
NGR-1A0030	Scaffold10	96502	105401	-	105401-105436;	35	.	0
NGR-1A0031	Scaffold10	106159	107016	-	107640-107965;107393-107582;107310-107322;107016-107237;	747	105702-106159;	457
NGR-1A0032	Scaffold10	107962	111035	+	107695-107962;	267	.	0
NGR-1A0037	Scaffold10	122506	123200	-	123200-123478;	278	120377-120459;120533-122506;	2055
NGR-1A0038	Scaffold10	123490	125806	+	.	0	125806-126017;	211
NGR-1A0042	Scaffold10	132666	135941	-	136214-136460;135941-136142;	447	.	0
NGR-1A0044	Scaffold10	143203	144754	-	145727-145787;144971-145787;144971-145654;144754-144912;	1717	.	0
NGR-1A0045	Scaffold10	144840	148290	+	.	0	148290-148561;	271
NGR-1A0047	Scaffold10	152952	154495	-	154588-154686;154495-154521;	124	.	0
NGR-1A0048	Scaffold10	154807	160847	+	154728-154807;	79	160847-161053;	206
NGR-1A0049	Scaffold10	161050	161526	-	161526-161598;	72	160917-161050;	133
NGR-1A0050	Scaffold10	164619	167180	+	164169-164619;	450	167180-167319;	139
NGR-1A0051	Scaffold10	169664	171786	-	.	0	169432-169664;	232
NGR-1A0053	Scaffold10	174380	175694	-	175851-176043;175756-175789;	225	.	0
NGR-1A0055	Scaffold10	183819	186238	-	187902-187921;187783-187792;187659-187721;187456-187588;187164-187371;186649-187085;186238-186570;	1197	.	0
NGR-1A0058	Scaffold10	190070	193425	+	189662-189746;189824-189995;190066-190070;	259	193425-193729;	304
NGR-1A0062	Scaffold10	200028	202283	+	199781-200028;	247	202283-202422;	139
NGR-1A0064	Scaffold10	206354	212105	-	.	0	204494-204593;204655-204887;204965-205086;205142-205744;205812-205842;205908-205968;206040-206354;	1458
NGR-1A0065	Scaffold10	212986	215411	-	216173-216358;215411-216086;	860	212802-212986;	184
NGR-1A0069	Scaffold10	221815	223407	-	.	0	221523-221815;	292
NGR-1A0070	Scaffold10	223707	224970	+	223534-223707;	173	224970-225132;	162
NGR-1A0072	Scaffold10	228163	232693	+	227648-227764;227648-227764;227882-228163;	513	232693-232778;	85
NGR-1A0073	Scaffold10	236676	238152	+	233064-233254;233064-233254;233064-233254;233064-233254;233064-233254;233322-234432;233322-234498;233322-234768;233322-234768;233322-234768;234578-234768;234578-234768;234847-234922;234847-234922;234847-234922;234847-234922;234847-234922;235006-236042;235006-236042;235006-236105;235006-236105;235006-236105;236260-236411;236260-236479;236320-236479;236320-236479;236320-236479;236546-236676;	14675	.	0
NGR-1A0077	Scaffold10	246572	247642	+	245718-246401;246463-246572;	792	247642-247761;	119
NGR-1A0079	Scaffold10	250436	254376	+	248169-248349;248460-248545;248617-248708;248792-248897;248971-249088;249168-249762;249840-249997;250091-250295;250391-250436;	1578	254376-254471;	95
NGR-1A0084	Scaffold10	278600	280877	+	276486-276898;276977-277238;277311-278191;278259-278600;	1894	.	0
NGR-1A0085	Scaffold10	282755	284491	+	281198-281534;281607-282755;	1484	284491-284713;	222
NGR-1A0089	Scaffold10	291573	296410	-	296410-296538;	128	291500-291573;	73
NGR-1A0090	Scaffold10	296951	298233	+	296409-296709;296822-296951;	429	298233-298451;	218
NGR-1A0092	Scaffold10	307336	308532	+	307077-307149;307077-307149;307224-307336;	256	311156-311747;308532-311747;	3806
NGR-1A0093	Scaffold10	311715	312221	-	.	0	311573-311714;	141
NGR-1A0094	Scaffold10	312805	314968	+	312716-312805;	89	314968-315128;	160
NGR-1A0095	Scaffold10	316740	318864	-	318864-319015;	151	313783-313845;313948-314469;314543-314803;314873-315157;315223-315364;315421-315805;315870-315976;316042-316740;	2456
NGR-1A0097	Scaffold10	320707	324916	-	.	0	320678-320707;	29
NGR-1A0100	Scaffold10	332487	335991	-	340428-340938;340428-340938;340428-340938;340064-340238;340064-340238;339974-340238;339974-340004;339424-339906;339424-339906;339424-339906;339116-339360;338395-339360;338395-339360;338395-339049;337420-338313;337420-338313;337420-338313;337067-337340;337067-337340;337067-337340;336921-336978;336921-336978;336921-336978;335991-336829;	10953	.	0
NGR-1A0101	Scaffold10	341039	343882	+	340032-340606;340032-340606;340670-341039;	1517	343882-344137;	255
NGR-1A0104	Scaffold10	347178	352647	-	352647-352828;	181	347058-347178;	120
NGR-1A0105	Scaffold10	353029	356114	+	352649-353029;	380	.	0
NGR-1A0108	Scaffold10	361137	362139	-	362397-362499;362139-362144;	107	360839-361137;	298
NGR-1A0109	Scaffold10	362768	370566	+	362646-362768;	122	.	0
NGR-1A0110	Scaffold10	370663	372240	-	373945-374123;373750-373862;373383-373677;372893-373315;372727-372802;372240-372652;	1493	370564-370663;	99
NGR-1A0112	Scaffold10	374939	375736	+	374262-374723;374796-374939;	604	.	0
NGR-1A0113	Scaffold10	376583	379923	+	376264-376583;	319	379923-380045;	122
NGR-1A0114	Scaffold10	380063	380894	-	381749-382683;381276-381680;381150-381215;380987-381094;	1510	.	0
NGR-1A0115	Scaffold10	382819	385141	+	.	0	385667-386159;	492
NGR-1A0116	Scaffold10	387656	390114	-	390408-390473;390408-390473;390114-390215;	231	387631-387656;	25
NGR-1A0117	Scaffold10	390587	391986	+	390518-390587;	69	391986-392312;	326
NGR-1A0120	Scaffold10	397651	399844	-	.	0	397262-397651;	389
NGR-1A0121	Scaffold10	400482	403769	-	404334-404426;403957-404247;403769-403889;	502	400253-400461;	208
NGR-1A0123	Scaffold10	409320	413075	+	406900-408238;408314-408416;408489-409320;	2271	413075-413199;	124
NGR-1A0125	Scaffold10	421750	424329	+	421710-421750;	40	424329-424372;	43
NGR-1A0126	Scaffold10	424664	429622	+	424522-424664;	142	429622-429893;	271
NGR-1A0132	Scaffold10	449141	450696	+	.	0	450696-451080;	384
NGR-1A0134	Scaffold10	455707	456649	+	.	0	457440-458022;457440-458022;457275-457351;457275-457351;456764-457188;	1740
NGR-1A0136	Scaffold10	459328	459945	-	460181-460734;459945-460108;	716	.	0
NGR-1A0137	Scaffold10	460735	462498	+	460182-460735;	553	.	0
NGR-1A0138	Scaffold10	462652	464830	-	465108-466103;464830-465022;	1187	462606-462652;	46
NGR-1A0140	Scaffold10	473138	478163	-	478163-478325;	162	472309-473138;	829
NGR-1A0141	Scaffold10	479666	486528	+	478401-478655;478754-479227;479294-479666;	1099	486528-486625;	97
NGR-1A0143	Scaffold10	500046	504271	+	.	0	504271-504391;	120
NGR-1A0144	Scaffold10	504697	508135	+	504631-504697;	66	508135-508280;	145
NGR-1A0145	Scaffold10	510502	511934	+	510210-510358;510472-510502;	178	511934-512165;	231
NGR-1A0146	Scaffold10	513187	515715	-	.	0	512351-513187;	836
NGR-1A0147	Scaffold10	519686	521891	-	521891-522173;	282	.	0
NGR-1A0150	Scaffold10	531591	533506	+	529808-530309;530410-531591;	1682	534245-534953;533977-534179;533506-533911;	1315
NGR-1A0152	Scaffold10	539760	541194	-	541194-541385;	191	539587-539760;	173
NGR-1A0154	Scaffold10	544975	546385	-	546746-546949;546583-546678;546385-546513;	426	.	0
NGR-1A0156	Scaffold10	551237	552017	+	548604-548651;548724-551237;	2560	.	0
NGR-1A0157	Scaffold10	552850	553686	-	.	0	548724-551044;	2320
NGR-1A0160	Scaffold10	557543	560546	+	557176-557304;557373-557431;557493-557543;	236	560546-560644;	98
NGR-1A0165	Scaffold10	569546	576398	+	569511-569546;	35	578363-578883;577758-578273;577481-577665;577048-577422;576816-576984;576398-576751;	2114
NGR-1A0166	Scaffold10	578880	579702	-	.	0	577769-578354;578453-578880;	1012
NGR-1A0168	Scaffold10	584203	586999	-	.	0	583980-584203;	223
NGR-1A0169	Scaffold10	588442	590894	-	.	0	587949-588442;	493
NGR-1A0170	Scaffold10	591518	594636	+	591171-591518;	347	594636-595323;	687
NGR-1A0171	Scaffold10	597452	598803	-	599896-601295;599352-599834;598803-599281;	2359	597004-597452;	448
NGR-1A0172	Scaffold10	602328	608308	-	.	0	601595-602244;602313-602328;	664
NGR-1A0174	Scaffold10	610366	612936	+	.	0	613014-613181;	167
NGR-1A0176	Scaffold10	619310	621971	-	622844-623279;622075-622767;	1127	619008-619310;	302
NGR-1A0177	Scaffold10	623575	628265	+	623560-623575;	15	.	0
NGR-1A0179	Scaffold10	633386	637195	+	632701-633386;	685	.	0
NGR-1A0180	Scaffold10	639721	641358	+	637241-637385;637241-637385;637443-638208;637443-638208;638275-639721;	3264	.	0
NGR-1A0182	Scaffold10	644595	647282	+	644151-644264;644327-644595;	381	.	0
NGR-1A0183	Scaffold10	647502	648094	-	648352-648864;648207-648262;648094-648104;	577	.	0
NGR-1A0185	Scaffold10	654159	658858	-	658858-658894;	36	.	0
NGR-1A0186	Scaffold10	658963	660453	+	658651-658717;658802-658963;	227	660465-660583;	118
NGR-1A0187	Scaffold10	662707	666332	-	.	0	662243-662499;662581-662648;	323
NGR-1A0188	Scaffold10	667074	670433	+	.	0	670433-670807;	374
NGR-1A0189	Scaffold10	671113	676722	-	676722-676760;	38	670923-671113;	190
NGR-1A0191	Scaffold10	680316	683392	-	683652-684252;683392-683576;	784	680258-680316;	58
NGR-1A0192	Scaffold10	684097	685146	+	683967-684097;	130	685146-685258;	112
NGR-1A0199	Scaffold10	709470	710711	-	710915-710933;710711-710770;	77	708832-709388;	556
NGR-1A0202	Scaffold10	719728	723445	-	724630-724777;723445-724525;	1227	.	0
NGR-1A0203	Scaffold10	725963	728387	+	725916-725963;	47	728388-730199;	1811
NGR-1A0204	Scaffold10	730205	732636	-	732636-733067;	431	728393-730205;	1812
NGR-1A0205	Scaffold10	733304	734183	+	732806-733080;733153-733304;	425	734183-734242;	59
NGR-1A0206	Scaffold10	734521	744067	+	734348-734521;	173	744195-744655;744067-744117;	510
NGR-1A0207	Scaffold10	744694	746504	+	.	0	747206-747614;	408
NGR-1A0208	Scaffold10	750390	751181	-	752142-752523;751883-752068;751181-751820;	1205	750122-750390;	268
NGR-1A0209	Scaffold10	754260	755640	-	755935-756213;755640-755747;	385	754092-754260;	168
NGR-1A0211	Scaffold10	759099	761333	-	761333-761397;	64	758937-759099;	162
NGR-1A0213	Scaffold10	763014	763924	+	.	0	765180-765931;763924-765109;	1936
NGR-1A0214	Scaffold10	766725	770820	+	766013-766725;	712	770878-770977;	99
NGR-1A0215	Scaffold10	771141	773605	+	771092-771141;	49	773605-773620;	15
NGR-1A0216	Scaffold10	773887	774822	-	777184-777720;775625-777720;775011-777109;	4729	.	0
NGR-1A0220	Scaffold10	786630	793161	+	786101-786630;	529	793245-793514;793161-793174;	282
NGR-1A0221	Scaffold10	793580	795036	-	795278-795681;795278-795681;795036-795215;	985	793238-793580;	342
NGR-1A0222	Scaffold10	802900	804427	+	799764-800316;800392-800889;800963-801025;801097-801390;801458-801815;801882-802900;	2779	.	0
NGR-1A0224	Scaffold10	806318	807249	-	807461-807806;807249-807366;	462	806146-806318;	172
NGR-1A0228	Scaffold10	814906	817306	+	814429-814906;	477	819444-819530;819266-819385;818704-819196;818402-818608;818020-818307;817306-817951;	1835
NGR-1A0229	Scaffold10	822051	824307	+	820576-821878;821958-822051;	1395	.	0
NGR-1A0231	Scaffold10	828249	830608	+	827020-828249;	1229	.	0
NGR-1A0233	Scaffold10	832972	836386	+	832939-832972;	33	836386-836566;	180
NGR-1A0236	Scaffold10	851114	852112	-	852112-852162;	50	851064-851114;	50
NGR-1A0237	Scaffold10	853007	855152	+	.	0	855208-855422;	214
NGR-1A0238	Scaffold10	855695	863107	-	863258-863277;863107-863277;	189	855149-855695;	546
NGR-1A0245	Scaffold10	882909	887183	+	882691-882909;	218	887183-887366;	183
NGR-1A0246	Scaffold10	887718	889766	+	887625-887718;	93	889766-889798;	32
NGR-1A0248	Scaffold10	895899	901361	+	.	0	901361-901447;	86
NGR-1A0249	Scaffold10	901590	903346	+	901568-901590;	22	903346-903590;	244
NGR-1A0251	Scaffold10	906466	907990	+	904396-904793;904867-905073;905146-905624;905705-905753;905834-906253;906403-906466;	1611	.	0
NGR-1A0253	Scaffold10	916140	919637	+	916071-916140;	69	919637-919866;	229
NGR-1A0257	Scaffold10	927951	935174	-	935498-935650;935288-935431;935174-935222;	343	926075-926337;926411-926913;926990-927274;927344-927951;	1655
NGR-1A0258	Scaffold10	936120	941502	-	941596-941795;941502-941536;	233	935930-936120;	190
NGR-1A0262	Scaffold10	955980	957285	+	955958-955980;	22	.	0
NGR-1A0263	Scaffold10	958657	959742	-	960491-960989;959814-960417;959742-959747;	1106	957311-957643;957710-958207;958274-958657;	1212
NGR-1A0265	Scaffold10	962849	964216	+	962223-962381;962531-962677;962758-962849;	395	964216-964584;	368
NGR-1A0266	Scaffold10	964793	968512	-	968512-968851;	339	964774-964793;	19
NGR-1A0267	Scaffold10	969378	975194	+	.	0	975194-975223;	29
NGR-1A0268	Scaffold10	975807	977618	+	975397-975807;	410	977618-977753;	135
NGR-1A0269	Scaffold10	977844	979571	+	.	0	980539-980903;980219-980464;979979-980132;979571-979908;	1099
NGR-1A0272	Scaffold10	987417	989849	-	990103-990201;989849-989936;	185	986998-987417;	419
NGR-1A0275	Scaffold11	355917	357044	+	355521-355820;	299	.	0
NGR-1A0276	Scaffold11	357472	361428	-	363768-364304;363768-364304;363768-364304;363768-364304;363768-364304;362524-363693;362524-363693;362524-363693;362524-363693;362524-363693;362397-362461;362397-362461;362397-362461;362397-362461;362397-362461;361919-362330;361919-362330;361919-362330;361919-362330;361584-361839;361584-361836;361428-362330;	11898	357041-357472;	431
NGR-1A0278	Scaffold11	364849	366682	+	364372-364715;	343	366682-367413;	731
NGR-1A0281	Scaffold11	376473	377033	+	375374-375553;375618-376473;	1034	.	0
NGR-1A0283	Scaffold11	385310	386137	-	386137-386650;	513	383976-384844;383976-384844;384911-385084;384911-385084;385153-385310;	2239
NGR-1A0285	Scaffold11	32265	32913	-	33624-33737;32913-32964;	164	32077-32265;	188
NGR-1A0286	Scaffold11	388068	390122	-	390122-390279;	157	387880-388068;	188
NGR-1A0287	Scaffold11	392051	395712	-	.	0	390378-391885;391955-392051;	1603
NGR-1A0288	Scaffold11	395964	398051	-	398106-398181;	75	.	0
NGR-1A0289	Scaffold11	398516	399941	-	399941-400078;	137	398386-398516;	130
NGR-1A0292	Scaffold11	411139	419081	+	411108-411139;	31	419302-419491;419081-419206;	314
NGR-1A0294	Scaffold11	429127	431873	+	429086-429127;	41	431873-431911;	38
NGR-1A0295	Scaffold11	432095	435056	-	435056-436289;	1233	431597-432095;	498
NGR-1A0297	Scaffold11	439260	440661	+	437528-437901;438093-438763;438842-439181;	1382	440661-440837;	176
NGR-1A0299	Scaffold11	448744	449974	+	448618-448744;	126	452570-452660;452304-452660;452270-452660;449974-450123;	985
NGR-1A0300	Scaffold11	453666	455552	+	453238-453666;	428	457051-457155;456845-456963;456699-456772;456527-456635;456393-456447;456191-456253;455552-456124;	1091
NGR-1A0302	Scaffold11	457972	461778	-	463100-463356;463100-463356;462178-463039;462178-463013;461778-462116;	2546	457152-457602;457152-457602;457666-457802;457666-457802;457862-457972;	1282
NGR-1A0305	Scaffold11	475845	477820	-	.	0	475463-475845;	382
NGR-1A0306	Scaffold11	480235	484018	-	486125-486223;485693-486002;485102-485593;484724-485020;484599-484658;484200-484389;484018-484389;	1813	477903-478149;477929-480235;	2552
NGR-1A0307	Scaffold11	35256	38564	+	35205-35256;	51	.	0
NGR-1A0309	Scaffold11	486598	487595	-	487595-487607;	12	486358-486598;	240
NGR-1A0310	Scaffold11	487697	492122	+	487658-487697;	39	492205-492503;	298
NGR-1A0311	Scaffold11	494983	496580	-	.	0	492803-493198;493268-493639;493697-494247;493702-494314;494351-494983;	2560
NGR-1A0312	Scaffold11	497417	498046	+	497014-497109;	95	498046-498283;	237
NGR-1A0315	Scaffold11	508377	512675	+	507494-508136;508213-508307;508367-508377;	746	512675-512730;	55
NGR-1A0317	Scaffold11	518814	522154	-	522821-523257;522154-522762;	1044	518623-518814;	191
NGR-1A0319	Scaffold11	523835	525031	+	.	0	527085-527150;525296-527019;525031-525187;	1944
NGR-1A0320	Scaffold11	527521	530980	-	531259-531514;530980-531195;	470	527448-527521;	73
NGR-1A0324	Scaffold11	538202	539060	+	538081-538134;	53	.	0
NGR-1A0331	Scaffold11	557589	560530	-	560530-560556;	26	557533-557589;	56
NGR-1A0333	Scaffold11	578685	583712	-	.	0	576934-577209;577387-577921;577984-578274;578345-578479;578545-578685;	1373
NGR-1A0336	Scaffold11	589563	591136	-	591136-591324;	188	589314-589404;589492-589563;	161
NGR-1A0339	Scaffold11	596701	599884	-	599964-600069;599884-599891;	112	596414-596701;	287
NGR-1A0341	Scaffold11	600470	601894	+	.	0	602053-602149;601894-601965;	167
NGR-1A0345	Scaffold11	610256	611236	-	611236-611411;	175	609981-610256;	275
NGR-1A0346	Scaffold11	611926	613295	+	611485-611597;611673-611766;611870-611926;	261	613295-614432;	1137
NGR-1A0348	Scaffold11	617070	621641	+	.	0	621641-621991;	350
NGR-1A0350	Scaffold11	627683	631321	-	631321-631336;	15	627445-627588;627665-627683;	161
NGR-1A0353	Scaffold11	636421	640808	-	.	0	636148-636421;	273
NGR-1A0355	Scaffold11	642311	644790	-	644872-645508;	636	642182-642311;	129
NGR-1A0358	Scaffold11	651640	653183	+	650914-651503;651592-651640;	637	656680-657044;655865-656035;	534
NGR-1A0364	Scaffold11	664874	667291	+	664790-664874;	84	667291-667384;	93
NGR-1A0365	Scaffold11	667383	671220	-	671220-671249;	29	667288-667383;	95
NGR-1A0369	Scaffold11	679062	680293	-	680293-680331;	38	.	0
NGR-1A0370	Scaffold11	680404	681165	+	680358-680404;	46	681238-681540;	302
NGR-1A0371	Scaffold11	681266	685291	-	685291-685436;	145	.	0
NGR-1A0373	Scaffold11	57391	60409	-	60409-60478;	69	57231-57391;	160
NGR-1A0374	Scaffold11	688029	691661	+	687961-688029;	68	691661-691784;	123
NGR-1A0375	Scaffold11	697337	703466	+	697233-697337;	104	.	0
NGR-1A0376	Scaffold11	703607	706968	+	.	0	709235-709909;708669-709158;708513-708605;708313-708441;708038-708241;707890-707969;707675-707809;706968-707592;	2423
NGR-1A0377	Scaffold11	707419	708609	+	.	0	709210-709909;708653-709130;	1176
NGR-1A0378	Scaffold11	710846	712382	+	710241-710846;	605	.	0
NGR-1A0380	Scaffold11	713976	715155	+	.	0	717334-718051;717068-717250;716770-717001;715585-716670;715198-715519;	2536
NGR-1A0383	Scaffold11	733769	742083	+	733306-733428;733727-733769;	164	742083-742460;	377
NGR-1A0384	Scaffold11	1284	1894	-	3293-3421;3146-3226;3034-3081;2853-2975;2658-2795;2394-2595;1987-2329;1894-1913;	1076	1218-1284;	66
NGR-1A0387	Scaffold11	745815	747434	-	748147-748560;747796-748032;747434-747682;	897	745503-745815;	312
NGR-1A0388	Scaffold11	750556	752194	-	752194-752230;	36	.	0
NGR-1A0393	Scaffold11	774957	775729	-	775761-775850;	89	774684-774957;	273
NGR-1A0397	Scaffold11	778983	780071	+	778865-778983;	118	780071-781593;	1522
NGR-1A0398	Scaffold11	782115	782701	-	782701-782784;	83	781819-782030;782108-782115;	218
NGR-1A0399	Scaffold11	784429	785634	+	.	0	785966-787641;	1675
NGR-1A0400	Scaffold11	793751	795683	-	795683-795822;	139	792104-792194;792255-792377;792448-792937;793009-793388;793546-793751;	1285
NGR-1A0401	Scaffold11	796085	799083	+	795926-796085;	159	800348-800573;799151-800271;	1345
NGR-1A0403	Scaffold11	803203	805151	+	803163-803203;	40	805151-805256;	105
NGR-1A0404	Scaffold11	806079	808773	-	.	0	805897-806079;	182
NGR-1A0406	Scaffold11	813260	814439	+	.	0	814852-815175;814596-814779;814482-814526;	550
NGR-1A0407	Scaffold11	64155	65319	-	.	0	63927-64155;	228
NGR-1A0408	Scaffold11	817996	818415	+	.	0	820620-820776;820456-820553;820245-820363;819984-820160;819785-819896;819560-819718;819229-819467;819016-819146;818489-818821;	1516
NGR-1A0410	Scaffold11	835232	839027	-	839583-839643;839579-839643;839027-839481;	578	831609-831711;831609-831711;831776-831816;831776-831816;831897-831965;831897-831965;832040-832067;832040-832067;832131-832376;832131-832376;832458-832709;832458-832709;832786-832964;832786-832964;833038-833088;833038-833088;833160-833390;833160-833390;833472-833616;833472-833616;833690-833877;833690-833877;833965-834171;833965-834171;834348-834717;834348-834717;834787-835232;	4639
NGR-1A0411	Scaffold11	843560	850180	-	850180-850325;	145	843389-843560;	171
NGR-1A0414	Scaffold11	853363	854044	+	852870-852887;853153-853295;853184-853295;853359-853363;	274	854103-854255;854103-854255;	304
NGR-1A0415	Scaffold11	855016	857931	+	854956-855016;	60	.	0
NGR-1A0416	Scaffold11	858303	862707	+	858085-858303;	218	862707-863058;	351
NGR-1A0417	Scaffold11	866156	868791	+	.	0	869772-870219;	447
NGR-1A0418	Scaffold11	65434	67773	+	.	0	69675-70365;69368-69594;69166-69281;68586-69079;67773-68521;	2272
NGR-1A0420	Scaffold11	877196	883177	+	877127-877196;	69	883177-883200;	23
NGR-1A0422	Scaffold11	887583	888870	-	.	0	883255-883381;883334-883433;887423-887583;	385
NGR-1A0423	Scaffold11	889421	889927	+	.	0	890149-890451;890009-890073;889927-889941;	380
NGR-1A0424	Scaffold11	890807	892318	-	893740-893870;893733-893870;893733-893870;893499-893665;893491-893665;893227-893413;893214-893665;893214-893413;892974-893151;892974-893151;892974-893151;892765-892910;892765-892910;892765-892910;892428-892693;892318-892693;	3186	.	0
NGR-1A0426	Scaffold11	70394	71943	-	71943-72246;	303	69355-69583;69699-70394;	923
NGR-1A0427	Scaffold11	72361	74520	+	71857-72361;	504	74520-74987;	467
NGR-1A0429	Scaffold11	82677	89692	-	89692-89744;	52	82479-82677;	198
NGR-1A0431	Scaffold11	91028	97829	+	89858-89892;89987-90186;90277-90353;90459-90574;90680-91028;	772	97829-97913;	84
NGR-1A0434	Scaffold11	101189	102769	-	.	0	98124-98332;98405-98804;98872-99092;99166-99516;99576-99912;99978-100180;100249-100391;100452-101034;101093-101189;	2535
NGR-1A0437	Scaffold11	108914	111378	+	107287-108283;108353-108560;108652-108914;	1465	111378-111496;	118
NGR-1A0439	Scaffold11	114306	119009	-	119009-119300;	291	111673-113257;114154-114306;	1736
NGR-1A0446	Scaffold11	138634	145245	-	149794-150420;149181-149725;148589-149113;148032-148513;147689-147960;147089-147609;146332-147010;146218-146252;145933-146138;145797-145861;145245-145724;	4426	138540-138634;	94
NGR-1A0449	Scaffold11	155213	159804	+	154508-154952;155020-155133;155199-155213;	571	.	0
NGR-1A0452	Scaffold11	165778	166207	-	168000-168099;167842-167919;167698-167781;167585-167632;167377-167517;167171-167305;166894-167092;166530-166825;166207-166454;	1320	.	0
NGR-1A0453	Scaffold11	170286	171475	+	168154-168679;168747-168879;168947-169033;169101-169597;169655-169809;169874-170286;	1805	.	0
NGR-1A0454	Scaffold11	13339	16389	-	.	0	13050-13339;	289
NGR-1A0457	Scaffold11	178798	181573	+	178537-178798;	261	183486-184756;181809-181990;181573-181718;	1596
NGR-1A0458	Scaffold11	186747	188229	+	186712-186747;	35	188438-189377;188229-188378;	1088
NGR-1A0462	Scaffold11	203387	204803	+	.	0	209226-209550;209226-209550;207428-209146;207428-209146;205819-207348;204803-207348;	8158
NGR-1A0465	Scaffold11	17213	20090	-	21453-21781;20791-21383;20484-20732;20292-20423;20090-20226;	1435	17027-17213;	186
NGR-1A0466	Scaffold11	212963	216045	-	.	0	209334-211578;211652-212963;	3555
NGR-1A0468	Scaffold11	222126	224626	+	220834-221183;221467-221602;221670-221773;221837-222126;	876	224626-225077;	451
NGR-1A0472	Scaffold11	233946	235771	+	.	0	236921-237260;	339
NGR-1A0473	Scaffold11	239511	242237	+	238332-239050;239282-239511;	947	242237-242405;	168
NGR-1A0474	Scaffold11	242459	243610	-	245319-245521;243610-245253;	1845	.	0
NGR-1A0477	Scaffold11	256096	257296	+	254450-254485;254585-254623;254719-254858;255073-255239;255310-256096;	1164	257296-257435;	139
NGR-1A0485	Scaffold11	284471	285889	+	284423-284471;	48	285889-286721;	832
NGR-1A0488	Scaffold11	287851	290879	+	287817-287851;	34	290879-291081;	202
NGR-1A0489	Scaffold11	292146	294238	+	291623-291803;291863-292146;	463	.	0
NGR-1A0491	Scaffold11	299393	302086	-	.	0	299242-299393;	151
NGR-1A0492	Scaffold11	302893	305773	-	.	0	302773-302893;	120
NGR-1A0493	Scaffold11	306541	309328	+	.	0	309328-309484;	156
NGR-1A0494	Scaffold11	313566	314262	+	.	0	314262-314559;	297
NGR-1A0495	Scaffold11	314580	315596	-	315694-316067;315596-315615;	392	.	0
NGR-1A0499	Scaffold11	323363	324479	-	324876-324975;324479-324638;	258	317792-318087;317792-318087;317792-318087;318780-318964;318780-318964;318780-318964;319077-319148;319077-319148;319077-319148;319245-319356;319245-319356;319245-320415;319448-320415;319448-320415;321134-321191;321141-321191;321141-321191;321904-321961;321904-321961;321904-321961;322661-322787;322661-322787;322661-322787;322849-323054;322849-323054;322849-323363;	6606
NGR-1A0501	Scaffold11	328866	330329	+	326567-326595;326670-328062;328129-328866;	2157	.	0
NGR-1A0503	Scaffold11	332110	336831	+	332071-332110;	39	336831-336926;	95
NGR-1A0505	Scaffold11	342054	343628	+	341830-341945;	115	.	0
NGR-1A0508	Scaffold11	352300	355051	-	355169-355806;355051-355084;	670	352169-352300;	131
NGR-1A0512	Scaffold12	10020	12351	-	12805-13457;12351-12730;	1031	9390-10020;	630
NGR-1A0515	Scaffold12	20822	22014	-	22014-22063;	49	20656-20822;	166
NGR-1A0517	Scaffold12	26760	28809	-	28809-28933;	124	26438-26760;	322
NGR-1A0518	Scaffold12	29088	30485	+	.	0	32474-34175;31784-32339;30485-31711;	3482
NGR-1A0519	Scaffold12	34180	36034	-	36034-36061;	27	32839-33500;32839-34180;	2002
NGR-1A0520	Scaffold12	36467	37862	+	36191-36290;36353-36391;	137	37862-37905;	43
NGR-1A0521	Scaffold12	40158	43807	+	40072-40158;	86	43807-44072;	265
NGR-1A0522	Scaffold12	45520	47206	-	47206-47398;	192	44818-45520;	702
NGR-1A0524	Scaffold12	50722	52949	-	52949-52957;	8	50526-50722;	196
NGR-1A0526	Scaffold12	56158	57043	+	55999-56158;	159	57043-57160;	117
NGR-1A0529	Scaffold12	82521	85329	+	.	0	85329-85551;	222
NGR-1A0530	Scaffold12	86089	87431	-	90262-90437;89885-90122;89632-89795;88175-89559;87946-88100;87431-87811;	2493	85326-86089;	763
NGR-1A0532	Scaffold12	97148	97672	+	.	0	99270-100560;98759-99191;97712-98686;	2696
NGR-1A0533	Scaffold12	101040	104146	+	100946-101040;	94	104146-104449;	303
NGR-1A0536	Scaffold12	106957	109898	-	109898-109904;	6	106679-106957;	278
NGR-1A0537	Scaffold12	115446	118129	+	114524-114922;114985-115241;115314-115446;	786	118129-118289;	160
NGR-1A0538	Scaffold12	118581	123902	-	.	0	118350-118581;	231
NGR-1A0540	Scaffold12	127867	129036	-	129376-129411;129036-129037;	36	127654-127867;	213
NGR-1A0545	Scaffold12	138465	147167	-	.	0	136014-138021;	2007
NGR-1A0548	Scaffold12	151690	156549	-	156549-156553;	4	151670-151690;	20
NGR-1A0549	Scaffold12	157294	159373	+	156609-156789;156854-157294;	620	159373-159407;	34
NGR-1A0550	Scaffold12	160878	161477	+	159612-159986;160123-160798;160871-160878;	1056	161477-161721;	244
NGR-1A0551	Scaffold12	161973	164735	+	161952-161973;	21	164735-164980;	245
NGR-1A0552	Scaffold12	165259	168614	-	168905-169148;168614-168839;	468	165240-165259;	19
NGR-1A0553	Scaffold12	169530	170597	+	169205-169405;169511-169530;	219	170871-171130;170661-170799;	397
NGR-1A0554	Scaffold12	171429	177985	+	171365-171429;	64	177985-178178;	193
NGR-1A0556	Scaffold12	181293	182357	-	.	0	180920-181019;181091-181229;	237
NGR-1A0557	Scaffold12	183236	186621	+	182746-182979;183047-183236;	422	186621-186731;	110
NGR-1A0558	Scaffold12	188478	189875	-	189875-189992;	117	186961-187135;187216-187353;187423-188201;188261-188337;188407-188448;	1206
NGR-1A0559	Scaffold12	190232	192662	+	189872-190232;	360	193040-193233;192662-192950;	481
NGR-1A0560	Scaffold12	195590	197374	+	193893-194269;193893-194269;193893-195590;	2449	.	0
NGR-1A0568	Scaffold12	216489	218660	+	216452-216489;	37	218660-219034;	374
NGR-1A0570	Scaffold12	221268	222662	+	221225-221268;	43	222662-222761;	99
NGR-1A0572	Scaffold12	236139	238422	-	238422-239039;	617	.	0
NGR-1A0579	Scaffold12	260402	261928	-	.	0	260379-260402;	23
NGR-1A0585	Scaffold12	277635	278944	+	276862-276971;277042-277148;277208-277341;277409-277489;277552-277635;	511	.	0
NGR-1A0590	Scaffold12	290855	294337	-	295897-297741;294337-295812;	3319	.	0
NGR-1A0591	Scaffold12	298428	302043	-	302043-302075;	32	.	0
NGR-1A0595	Scaffold12	320253	321483	+	318545-318585;318545-318585;318653-320253;	1680	322168-322280;321935-322098;321483-321866;	658
NGR-1A0596	Scaffold12	328186	330045	+	325512-326461;326714-326752;326817-326978;327047-327326;327415-328186;	2198	330045-330230;	185
NGR-1A0597	Scaffold12	330188	336566	-	336566-336786;	220	330056-330188;	132
NGR-1A0598	Scaffold12	337106	340310	-	342574-343042;342574-343042;341741-343042;341741-342510;341741-342510;341526-341632;341526-341632;341526-341632;340310-341454;	5237	336869-337106;	237
NGR-1A0600	Scaffold12	350777	352055	+	350560-350777;	217	352110-354565;	2455
NGR-1A0601	Scaffold12	354562	355338	-	.	0	352052-354562;	2510
NGR-1A0602	Scaffold12	356110	356846	+	.	0	356942-357187;	245
NGR-1A0605	Scaffold12	364740	368021	+	359789-360106;360245-360349;360436-360449;360524-360590;360681-360875;360956-361018;361098-361161;361241-361334;361408-361548;361635-361905;361990-362254;362356-362666;362748-363011;363085-363161;363253-363427;363522-364740;	3627	371803-372061;371685-371739;371563-371622;371439-371496;371199-371361;371030-371129;370485-370944;370028-370409;369650-369688;368458-369439;368214-368388;368062-368138;	2798
NGR-1A0609	Scaffold12	380840	383343	-	383527-384112;383343-383454;	696	378872-379046;378872-379046;379115-379235;379115-379235;379325-379482;379325-379482;379560-379706;379560-379795;379786-379795;379904-380009;379904-380009;380081-380203;380081-380203;380291-380446;380291-380446;380568-380840;	2328
NGR-1A0610	Scaffold12	384356	386060	+	384266-384356;	90	386060-386157;	97
NGR-1A0612	Scaffold12	389691	391501	-	391501-392576;	1075	388467-388685;388756-389288;389348-389433;389494-389650;	991
NGR-1A0613	Scaffold12	394034	394881	-	394881-395089;	208	392641-394034;	1393
NGR-1A0614	Scaffold12	395475	398242	+	394878-395230;394878-395475;	949	.	0
NGR-1A0615	Scaffold12	398657	399725	-	399725-399866;	141	398129-398153;398129-398153;398129-398153;398233-398513;398233-398536;398233-398657;	1079
NGR-1A0616	Scaffold12	400833	404167	+	400718-400833;	115	404167-404396;	229
NGR-1A0617	Scaffold12	404174	407296	-	407492-407799;407362-407430;	375	.	0
NGR-1A0618	Scaffold12	407877	408934	+	.	0	409221-409299;409221-409299;409221-409299;408934-409148;	448
NGR-1A0623	Scaffold12	421413	423317	-	423317-423379;	62	420949-421413;	464
NGR-1A0625	Scaffold12	426937	429771	-	430194-430295;	101	426472-426937;	465
NGR-1A0628	Scaffold12	434865	435922	-	.	0	434781-434865;	84
NGR-1A0629	Scaffold12	436122	442461	+	436112-436122;	10	442461-442894;	433
NGR-1A0630	Scaffold12	442902	445171	-	445171-445439;	268	442460-442902;	442
NGR-1A0631	Scaffold12	446012	446642	+	445775-445880;	105	446777-447156;	379
NGR-1A0632	Scaffold12	453198	454165	-	454407-454514;454165-454239;	181	452924-453076;	152
NGR-1A0633	Scaffold12	456573	460009	+	456146-456570;456146-456570;	848	460009-460220;	211
NGR-1A0637	Scaffold12	471163	474040	+	470279-470559;470645-471163;	798	474040-474298;	258
NGR-1A0639	Scaffold12	479455	480153	+	477944-478467;478540-478962;479030-479455;	1370	480153-480439;	286
NGR-1A0640	Scaffold12	480449	481485	-	.	0	480166-480429;	263
NGR-1A0645	Scaffold12	491922	493837	+	490930-491448;491510-491633;491698-491922;	865	493837-495575;	1738
NGR-1A0648	Scaffold12	508796	511282	-	.	0	504624-505323;504624-505323;505396-505500;505396-505500;505574-505966;505574-505966;506042-506541;506042-506695;506615-506695;506761-506849;506761-506849;506920-507034;506920-507034;507120-507461;507120-507461;507525-507608;507525-507608;507676-507767;507676-507767;507848-507944;507848-507944;508021-508364;508021-508364;508431-508796;	6299
NGR-1A0649	Scaffold12	511723	515267	-	515378-515454;515267-515310;	119	.	0
NGR-1A0650	Scaffold12	516170	516903	+	515517-515553;515613-515842;515909-516170;	526	.	0
NGR-1A0654	Scaffold12	525485	528883	+	524409-524429;524530-524595;524724-524738;524822-524875;524949-524979;525055-525092;525160-525485;	544	.	0
NGR-1A0658	Scaffold12	540040	543044	-	543100-543245;	145	540016-540040;	24
NGR-1A0659	Scaffold12	545889	550646	-	551526-552090;551343-551459;551130-551267;550646-551057;	1228	543102-543604;543681-543844;543918-545697;545775-545889;	2558
NGR-1A0660	Scaffold12	553782	554245	+	552162-552387;552449-552524;552593-552772;552838-553782;	1423	.	0
NGR-1A0661	Scaffold12	554593	560887	-	560887-560984;	97	.	0
NGR-1A0662	Scaffold12	561547	564190	-	.	0	561250-561547;	297
NGR-1A0664	Scaffold12	566408	566957	-	567720-569094;566957-567645;	2062	.	0
NGR-1A0665	Scaffold12	570659	573961	-	.	0	570328-570659;	331
NGR-1A0668	Scaffold12	576960	577751	+	576765-576960;	195	577751-577872;	121
NGR-1A0672	Scaffold12	585934	590060	-	590060-590070;	10	585748-585934;	186
NGR-1A0673	Scaffold12	590156	594379	+	590134-590156;	22	594379-594467;	88
NGR-1A0675	Scaffold12	597256	600337	+	597096-597256;	160	.	0
NGR-1A0679	Scaffold12	606599	607859	+	.	0	610249-610295;610115-610295;610115-610179;609963-610032;609963-610032;608605-609897;608605-609897;608356-608538;608356-608538;607859-608281;	3798
NGR-1A0681	Scaffold12	612461	615028	-	615086-615467;	381	.	0
NGR-1A0682	Scaffold12	615613	617281	-	617386-617457;617281-617318;	108	.	0
NGR-1A0685	Scaffold12	626523	628210	-	628210-628256;	46	626445-626523;	78
NGR-1A0687	Scaffold12	630029	630459	+	.	0	630612-630735;630459-630528;	192
NGR-1A0688	Scaffold12	631041	634732	-	.	0	630836-631041;	205
NGR-1A0689	Scaffold12	634949	638130	+	634930-634949;	19	.	0
NGR-1A0691	Scaffold12	643403	644451	-	644524-644764;644524-644764;	480	.	0
NGR-1A0692	Scaffold12	644939	650902	+	644829-644939;	110	651265-651847;651066-651189;650902-650998;	801
NGR-1A0693	Scaffold12	651856	661052	-	661052-661078;	26	651267-651843;	576
NGR-1A0694	Scaffold12	661302	663737	-	.	0	661189-661302;	113
NGR-1A0697	Scaffold12	669431	675023	+	669410-669431;	21	675023-675383;	360
NGR-1A0698	Scaffold12	683390	684233	-	.	0	682483-683245;	762
NGR-1A0699	Scaffold12	685705	689712	-	.	0	685083-685414;	331
NGR-1A0701	Scaffold12	691486	692473	+	.	0	692473-692714;	241
NGR-1A0704	Scaffold12	700404	701654	-	702125-702585;701830-702000;701654-701755;	731	700073-700382;	309
NGR-1A0705	Scaffold12	705955	707496	+	705199-705370;705560-705644;705737-705955;	473	.	0
NGR-1A0706	Scaffold12	708394	709907	-	.	0	708072-708305;708072-708310;708382-708394;	483
NGR-1A0707	Scaffold12	710614	712770	+	710565-710614;	49	.	0
NGR-1A0710	Scaffold12	719552	722188	+	719083-719552;	469	722188-722969;	781
NGR-1A0713	Scaffold13	5211	7288	-	.	0	4319-4678;4757-4987;5048-5148;	689
NGR-1A0714	Scaffold13	8161	10700	+	7701-8161;	460	.	0
NGR-1A0720	Scaffold13	32396	33829	-	33829-34129;	300	.	0
NGR-1A0722	Scaffold13	35687	37039	+	35225-35298;35375-35687;	385	38296-38446;37488-38230;37039-37405;	1258
NGR-1A0723	Scaffold13	43367	48062	-	.	0	40650-40706;40780-40915;40981-41091;41162-41335;41408-43367;	2433
NGR-1A0724	Scaffold13	48452	51087	+	48410-48452;	42	51087-51176;	89
NGR-1A0725	Scaffold13	51161	55722	-	56732-57262;56385-56645;56234-56298;55722-56137;	1269	.	0
NGR-1A0726	Scaffold13	56122	57262	-	.	0	55914-56122;	208
NGR-1A0727	Scaffold13	57366	58133	+	57269-57366;	97	.	0
NGR-1A0731	Scaffold13	65521	69833	+	65491-65521;	30	69833-70023;	190
NGR-1A0734	Scaffold13	75131	79121	+	73988-74445;73988-74813;74533-74813;74955-75007;74955-75007;75098-75131;	1699	81970-83034;81470-81892;79242-79399;79121-79173;	1695
NGR-1A0735	Scaffold13	81298	83065	+	73988-74813;80016-80990;80016-80990;81123-81175;81123-81175;81123-81175;81265-81298;	2962	.	0
NGR-1A0738	Scaffold13	87582	90820	+	.	0	90820-90971;	151
NGR-1A0740	Scaffold13	94025	97712	+	93955-94025;	70	.	0
NGR-1A0744	Scaffold13	105849	109199	+	105622-105735;105841-105849;	121	109199-109303;	104
NGR-1A0747	Scaffold13	114053	115082	+	112021-112269;112339-114053;	1962	.	0
NGR-1A0748	Scaffold13	115706	116680	-	.	0	115079-115382;115501-115666;	468
NGR-1A0750	Scaffold13	119840	123725	-	125116-125211;124981-125048;124614-124911;124360-124549;123725-124230;	1153	.	0
NGR-1A0753	Scaffold13	127002	129024	-	.	0	126712-126930;	218
NGR-1A0755	Scaffold13	132679	134037	+	.	0	135426-135793;135171-135350;134609-135073;134037-134534;	1507
NGR-1A0757	Scaffold13	136277	136700	-	137005-137045;136884-136936;136761-136798;	129	135790-136182;	392
NGR-1A0758	Scaffold13	137123	139450	+	137107-137123;	16	.	0
NGR-1A0759	Scaffold13	139867	143495	-	148517-148663;148517-148663;148517-148663;148135-148259;148135-148259;148135-148259;146824-148058;146824-148058;146824-148058;146424-146764;146424-146764;146424-146764;145941-146355;145941-146355;145941-146355;145711-145878;145711-145878;145711-145878;145478-145650;145478-145650;145478-145650;144647-145414;144647-145414;144647-145414;144458-144571;144458-144571;144458-144571;144143-144389;144143-…	11951	.	0
NGR-1A0762	Scaffold13	152688	154510	+	.	0	154616-154891;	275
NGR-1A0763	Scaffold13	155264	159453	+	.	0	159453-159739;	286
NGR-1A0765	Scaffold13	162845	166824	-	166824-167242;	418	161650-161699;161764-161940;162326-162845;	744
NGR-1A0769	Scaffold13	172593	174209	+	170810-171179;171257-171274;171343-171428;171491-171789;171845-171968;172030-172593;	1455	174209-174361;	152
NGR-1A0772	Scaffold13	180889	188345	-	190171-190219;189864-189904;189780-189788;189670-189694;189475-189599;189279-189413;188940-189195;188345-188862;	1150	180759-180889;	130
NGR-1A0774	Scaffold13	192124	199374	+	190518-190958;190518-190958;191023-191319;191023-191319;191393-191588;191393-191588;191660-191676;191660-191676;191740-192105;191740-192105;	2624	199374-199562;	188
NGR-1A0775	Scaffold13	200920	202184	+	200593-200636;200890-200920;	73	202184-202586;	402
NGR-1A0780	Scaffold13	210941	212538	+	210651-210802;210907-210941;	185	.	0
NGR-1A0781	Scaffold13	214564	217418	-	.	0	211591-212287;211591-212287;212375-212803;212375-212803;213040-213148;213040-213148;213508-213612;213508-213737;213815-213924;213815-213924;214010-214564;	3569
NGR-1A0782	Scaffold13	218683	221015	+	217257-217405;217257-217405;217468-217536;217468-217536;217609-217678;217609-217678;217749-217921;217749-218644;218041-218644;	2240	222791-223496;	705
NGR-1A0783	Scaffold13	224466	226055	-	.	0	222791-223496;223560-224466;	1611
NGR-1A0784	Scaffold13	229417	230659	-	230659-230759;	100	226056-226638;226718-226731;226804-227101;227180-229417;	3129
NGR-1A0785	Scaffold13	231792	234551	+	231753-231792;	39	235280-235725;234623-235187;	1009
NGR-1A0786	Scaffold13	235902	244395	-	.	0	234623-235181;235286-235902;	1174
NGR-1A0787	Scaffold13	244785	246063	+	244394-244666;244764-244785;	293	246063-246340;	277
NGR-1A0790	Scaffold13	254133	259936	+	253777-253875;254057-254133;	174	.	0
NGR-1A0791	Scaffold13	263459	265663	-	267235-267304;265663-267148;	1554	263256-263459;	203
NGR-1A0792	Scaffold13	267427	269219	+	.	0	269678-270093;269219-269593;	789
NGR-1A0794	Scaffold13	273784	275169	+	272316-272404;272484-272755;272830-272869;272939-272965;273043-273627;273696-273784;	1096	275169-275499;	330
NGR-1A0798	Scaffold13	285471	287007	-	287007-287049;	42	285273-285471;	198
NGR-1A0802	Scaffold13	294655	310472	+	294623-294655;	32	310472-310578;	106
NGR-1A0803	Scaffold13	310970	319197	-	319197-319234;	37	310871-310970;	99
NGR-1A0805	Scaffold13	321172	322113	+	321007-321172;	165	322113-322282;	169
NGR-1A0810	Scaffold13	333905	336550	+	333900-333905;	5	336550-337178;	628
NGR-1A0811	Scaffold13	337183	338738	-	338997-339069;338997-339069;338738-338938;	344	336547-337183;	636
NGR-1A0812	Scaffold13	339443	342627	-	342797-342902;342627-342673;	151	339281-339443;	162
NGR-1A0813	Scaffold13	345046	359646	+	.	0	359646-359852;	206
NGR-1A0814	Scaffold13	360099	366335	+	360080-360099;	19	366427-366679;366335-366361;	278
NGR-1A0815	Scaffold13	366683	368427	-	368427-368454;	27	366428-366683;	255
NGR-1A0823	Scaffold13	385254	387901	+	383543-383649;384101-384608;384687-385254;	1180	.	0
NGR-1A0826	Scaffold13	397713	407074	-	407074-407274;	200	397595-397713;	118
NGR-1A0828	Scaffold13	410772	412923	-	412923-412966;	43	410484-410605;410699-410772;	194
NGR-1A0829	Scaffold13	414500	417838	+	414465-414500;	35	417838-417924;	86
NGR-1A0830	Scaffold13	418341	421382	-	.	0	418040-418341;	301
NGR-1A0832	Scaffold13	423352	424703	+	.	0	424703-424714;	11
NGR-1A0833	Scaffold13	426238	427635	+	424914-425948;426010-426238;	1262	.	0
NGR-1A0836	Scaffold13	434308	436560	-	436560-436611;	51	433003-433650;433003-434308;	1952
NGR-1A0838	Scaffold13	437849	440490	-	.	0	437550-437849;	299
NGR-1A0839	Scaffold13	440727	442447	+	440487-440727;	240	442447-442504;	57
NGR-1A0840	Scaffold13	443007	444158	+	442715-443007;	292	449744-450109;449013-449672;448841-450109;448841-448917;448379-448774;448379-448774;447002-448302;446742-448302;446742-446934;446596-446678;446596-446678;445220-446529;445220-446529;444158-445123;	9957
NGR-1A0843	Scaffold13	458037	459290	-	.	0	457144-457386;457464-457682;457745-458010;	725
NGR-1A0846	Scaffold13	464022	470159	-	470159-470229;	70	.	0
NGR-1A0848	Scaffold13	472754	473355	-	473521-473645;473355-473358;	127	472149-472754;	605
NGR-1A0849	Scaffold13	474713	478244	-	478244-478269;	25	473355-473719;473804-473841;473910-474033;474112-474291;474354-474713;	1062
NGR-1A0850	Scaffold13	480375	484356	-	.	0	478359-478758;478887-478993;479080-479346;479431-480196;480256-480341;	1621
NGR-1A0851	Scaffold13	484601	485584	-	485584-485853;	269	.	0
NGR-1A0854	Scaffold14	6135	6932	+	.	0	6996-8238;	1242
NGR-1A0857	Scaffold14	14627	16254	+	.	0	17882-18295;17759-17818;17632-17695;17405-17558;17241-17333;17034-17175;16862-16954;16254-16736;	1495
NGR-1A0859	Scaffold14	22948	25194	-	25194-25393;	199	22681-22947;	266
NGR-1A0860	Scaffold14	26941	28131	+	25456-25635;25698-26858;26929-26941;	1351	.	0
NGR-1A0861	Scaffold14	28395	32499	-	.	0	28246-28395;	149
NGR-1A0862	Scaffold14	37179	40721	+	36559-37179;	620	41215-41628;40925-41122;40721-40839;	728
NGR-1A0871	Scaffold14	69696	70856	+	.	0	72480-73105;	625
NGR-1A0872	Scaffold14	75454	76806	-	.	0	73825-73965;74039-75454;	1555
NGR-1A0874	Scaffold14	79732	80664	+	.	0	80664-80896;	232
NGR-1A0875	Scaffold14	84995	89272	-	91063-91129;90615-90809;90501-90544;90407-90437;90153-90295;89976-90086;89429-89893;89272-89367;	1144	83644-84995;	1351
NGR-1A0877	Scaffold14	91919	97422	+	91848-91919;	71	97422-97433;	11
NGR-1A0878	Scaffold14	97897	98863	+	97720-97897;	177	.	0
NGR-1A0881	Scaffold14	121367	122063	-	122063-122073;	10	120648-121300;	652
NGR-1A0883	Scaffold14	125197	127983	+	124299-124492;124583-125197;	807	128827-130308;128726-128758;128627-128659;128280-128552;128172-128192;128080-128109;127983-128008;	1891
NGR-1A0884	Scaffold14	131474	132730	-	132867-133276;132730-132800;	479	130959-131474;	515
NGR-1A0886	Scaffold14	140160	144178	+	140140-140160;	20	144178-145123;	945
NGR-1A0887	Scaffold14	144359	147834	-	148092-148265;147834-147891;	230	144285-144359;	74
NGR-1A0888	Scaffold14	147887	150480	+	.	0	153078-153433;151942-153007;151829-151858;151711-151743;151333-151641;151224-151262;150480-151150;	2497
NGR-1A0891	Scaffold14	163226	164156	+	161593-162364;161593-162364;161818-163226;	2950	164156-164544;	388
NGR-1A0893	Scaffold15	1	2726	+	.	0	2726-2949;	223
NGR-1A0894	Scaffold15	3267	7644	+	3056-3267;	211	7644-7951;	307
NGR-1A0897	Scaffold1	10358	12858	-	12858-13013;	155	.	0
NGR-1A0898	Scaffold1	30228	32997	+	30199-30228;	29	33972-34122;33763-34122;33103-34122;33103-33691;33103-33691;32997-33038;	2745
NGR-1A0899	Scaffold1	396716	397848	+	396422-396521;396711-396716;	104	397848-398040;	192
NGR-1A0901	Scaffold1	3584659	3587663	-	.	0	3584349-3584659;	310
NGR-1A0904	Scaffold1	3593030	3595251	+	.	0	3602677-3602908;3601462-3602472;3599286-3601390;3599019-3599218;3598434-3598944;3597924-3598374;3596712-3597853;3596612-3596644;3596335-3596536;3596162-3596198;3595748-3596097;3595373-3595685;3595251-3595307;	6631
NGR-1A0905	Scaffold1	3609747	3610372	+	3608750-3608795;3608862-3608876;3608993-3609002;3609082-3609219;3609325-3609446;3609554-3609566;3609705-3609747;	380	3610372-3610505;	133
NGR-1A0906	Scaffold1	3611560	3615351	+	3610708-3610834;3610939-3611089;3611164-3611268;3611348-3611473;3611545-3611560;	520	3615351-3615615;	264
NGR-1A0907	Scaffold1	3615613	3620133	-	.	0	3615348-3615613;	265
NGR-1A0908	Scaffold1	3620545	3621460	-	3621477-3621517;	40	.	0
NGR-1A0910	Scaffold1	398516	399229	-	399229-399378;	149	398326-398445;	119
NGR-1A0911	Scaffold1	3623630	3624961	-	.	0	3623446-3623630;	184
NGR-1A0916	Scaffold1	3631082	3632438	+	.	0	3632540-3633509;	969
NGR-1A0917	Scaffold1	3635686	3638710	-	.	0	3633560-3634454;3634530-3634729;3634807-3635686;	1972
NGR-1A0920	Scaffold1	3649190	3655111	-	3655111-3655419;	308	3648769-3649190;	421
NGR-1A0921	Scaffold1	399377	400590	+	.	0	400590-400729;	139
NGR-1A0926	Scaffold1	3668093	3671473	-	3673851-3674239;3673665-3673789;3673377-3673596;3673047-3673306;3672772-3672982;3671473-3672703;	2430	.	0
NGR-1A0928	Scaffold1	3680519	3684377	+	3680490-3680519;	29	.	0
NGR-1A0930	Scaffold1	3692257	3693385	+	3692194-3692257;	63	3693385-3693474;	89
NGR-1A0931	Scaffold1	3693848	3694477	-	3694810-3695657;3694477-3694744;	1114	.	0
NGR-1A0934	Scaffold1	3697351	3708301	-	3709046-3709341;3708301-3708830;	824	3697272-3697351;	79
NGR-1A0935	Scaffold1	3709601	3712133	+	.	0	3712466-3712523;3712341-3712408;3712133-3712249;	240
NGR-1A0936	Scaffold1	3712185	3713773	-	3713773-3714478;	705	3712109-3712185;	76
NGR-1A0937	Scaffold1	3714500	3720783	+	3713773-3714480;	707	.	0
NGR-1A0938	Scaffold1	3725630	3730870	+	3725457-3725630;	173	3730870-3731024;	154
NGR-1A0945	Scaffold1	3743574	3746100	+	3740014-3742532;3742631-3742739;3742805-3742879;3742951-3743574;	3323	3746100-3746342;	242
NGR-1A0950	Scaffold1	3762913	3763535	-	3763803-3763937;3763608-3763937;3763608-3763739;	594	3762750-3762913;	163
NGR-1A0954	Scaffold1	403425	407602	-	407602-408693;	1091	403283-403425;	142
NGR-1A0955	Scaffold1	3776155	3779113	-	3779159-3780312;	1153	3775932-3776155;	223
NGR-1A0958	Scaffold1	3786219	3787583	-	.	0	3786166-3786219;	53
NGR-1A0959	Scaffold1	3787833	3792351	-	3792351-3792387;	36	3787720-3787833;	113
NGR-1A0960	Scaffold1	3792691	3793728	+	3792423-3792514;3792596-3792691;	186	3793728-3793968;	240
NGR-1A0963	Scaffold1	3801043	3802690	-	3803091-3803266;3802690-3802833;	318	3800862-3801043;	181
NGR-1A0966	Scaffold1	3805947	3812025	-	3812504-3812553;3812504-3812553;3812025-3812553;	626	3805774-3805947;	173
NGR-1A0967	Scaffold1	3813238	3815745	+	3812608-3812830;3813080-3813238;	380	3815745-3816018;	273
NGR-1A0968	Scaffold1	3816877	3818739	+	3816119-3816877;	758	3818739-3818828;	89
NGR-1A0969	Scaffold1	3818950	3822091	-	3822091-3822468;	377	.	0
NGR-1A0970	Scaffold1	3823824	3825472	-	3825851-3825987;3825851-3825987;3825472-3825549;	349	3823396-3823824;	428
NGR-1A0971	Scaffold1	3827093	3828024	-	.	0	3826496-3827012;	516
NGR-1A0972	Scaffold1	3828629	3831199	+	3828480-3828629;	149	3831199-3831243;	44
NGR-1A0973	Scaffold1	3833067	3834861	-	3835397-3835611;3834861-3835195;	548	.	0
NGR-1A0974	Scaffold1	3836801	3839110	+	3835899-3835918;3836004-3836271;3836343-3836801;	744	3839110-3839585;	475
NGR-1A0980	Scaffold1	3847572	3852683	+	3843471-3843774;3843862-3844258;3844352-3844569;3844681-3844708;3844809-3845290;3845364-3845746;3845846-3846056;3846131-3846274;3846348-3846363;3846457-3846866;3846945-3847158;3847234-3847572;	3134	.	0
NGR-1A0982	Scaffold1	3856374	3859115	+	3856055-3856087;3856156-3856174;3856258-3856374;	166	.	0
NGR-1A0984	Scaffold1	3865542	3871053	-	3871053-3871249;	196	3863602-3864263;3864326-3864502;3864581-3864868;3864938-3865542;	1728
NGR-1A0989	Scaffold1	3884641	3886530	-	3887022-3887117;3887022-3887117;3886873-3886952;3886631-3886952;3886631-3886810;3886530-3886566;	805	3880029-3880224;3880029-3880224;3880303-3880495;3880303-3880495;3880562-3880662;3880562-3880662;3880731-3880884;3880731-3880884;3880952-3881030;3880952-3881030;3881097-3881216;3881097-3881216;3881284-3881407;3881284-3881407;3881483-3881546;3881483-3881546;3881614-3881638;3881614-3881638;3881779-3882027;3881779-3882027;3882128-3882219;3882128-3882219;3882295-3882465;3882295-3882465;3882534-3882727…	5668
NGR-1A0991	Scaffold1	3895043	3897802	+	.	0	3897802-3898046;	244
NGR-1A0992	Scaffold1	3898352	3900289	-	3900898-3901183;3900445-3900820;3900289-3900358;	729	3897799-3898352;	553
NGR-1A0993	Scaffold1	3904401	3907475	-	3907475-3907876;	401	3901778-3903391;3903459-3903722;3903778-3903926;3904010-3904401;	2415
NGR-1A0994	Scaffold1	3908945	3910306	-	3910707-3910827;3910306-3910638;	452	3908820-3908945;	125
NGR-1A0997	Scaffold1	3932134	3936921	+	3932103-3932134;	31	3936921-3937233;	312
NGR-1A0999	Scaffold1	3939316	3945550	+	3937618-3937643;3937618-3937929;3937730-3937929;3938114-3939316;	1737	3945550-3945845;	295
NGR-1A1002	Scaffold1	3950838	3955761	-	.	0	3949741-3949834;3949900-3949995;3950075-3950182;3950260-3950838;	873
NGR-1A1005	Scaffold1	3962101	3965366	-	3965515-3965614;3965515-3965614;3965366-3965445;	277	3962058-3962101;	43
NGR-1A1006	Scaffold1	3974004	3979277	-	3979313-3979686;	373	3973935-3974004;	69
NGR-1A1008	Scaffold1	3980793	3982000	-	.	0	3980292-3980377;3980509-3980793;	369
NGR-1A1010	Scaffold1	416959	419946	+	416685-416959;	274	421862-422075;421719-421778;420791-421650;420241-420713;419946-420178;	1835
NGR-1A1011	Scaffold1	3983212	3986004	+	3982144-3982261;3982323-3983017;3983088-3983212;	935	3986004-3986254;	250
NGR-1A1012	Scaffold1	3986263	3987402	-	3987402-3987480;	78	3985850-3985927;3986128-3986263;	212
NGR-1A1013	Scaffold1	3988897	3989717	+	3987552-3987715;3987552-3988312;3987779-3988312;3988386-3988897;	1967	.	0
NGR-1A1016	Scaffold1	3997389	3998801	+	3995074-3995379;3995442-3995517;3995581-3995949;3996043-3996285;3996357-3996748;3996818-3997389;	1952	4000472-4000943;4000151-4000380;3999609-4000088;3999258-3999517;3999041-3999184;3998875-3998975;	1681
NGR-1A1021	Scaffold1	426068	429750	+	425947-426068;	121	.	0
NGR-1A1024	Scaffold1	4017489	4019122	-	4019122-4019402;	280	4016193-4016795;4016866-4016954;4017021-4017489;	1158
NGR-1A1028	Scaffold1	435326	437333	-	439210-439273;438774-439138;438280-438639;437970-438174;437333-437890;	1547	433465-434202;434266-434570;434629-434710;434780-434895;434958-435157;435196-435326;	1566
NGR-1A1035	Scaffold1	43365	45958	+	43351-43365;	14	47511-47647;47337-47433;47108-47242;45958-47042;	1450
NGR-1A1037	Scaffold1	458857	461206	-	461206-461283;	77	.	0
NGR-1A1040	Scaffold1	466864	468441	-	468441-468586;	145	466846-466864;	18
NGR-1A1041	Scaffold1	470571	471929	+	470496-470571;	75	471929-472058;	129
NGR-1A1042	Scaffold1	472139	483904	+	472118-472139;	21	483904-483995;	91
NGR-1A1044	Scaffold1	490689	494612	-	495402-495463;495402-495463;495268-495336;495268-495336;494612-495206;	852	490475-490689;	214
NGR-1A1045	Scaffold1	495570	496338	+	.	0	496502-496780;	278
NGR-1A1047	Scaffold1	497437	500492	+	.	0	500492-500780;	288
NGR-1A1048	Scaffold1	502517	504139	-	.	0	500475-500556;500475-500774;500475-500774;500626-500774;500845-500942;500845-500942;500845-500942;501040-501654;501040-501654;501040-501654;501716-501781;501716-501781;501716-501781;501904-501967;501904-501967;501904-501967;502061-502517;	3800
NGR-1A1049	Scaffold1	505030	508313	+	504377-504581;504667-505030;	567	509745-510146;509593-509679;509379-509527;509170-509309;508604-509106;508374-508534;	1436
NGR-1A1050	Scaffold1	510145	516084	-	516456-516530;516233-516248;	89	509746-510145;	399
NGR-1A1053	Scaffold1	523557	528241	-	528241-528550;	309	523514-523557;	43
NGR-1A1055	Scaffold1	535423	537173	-	538444-538746;537543-538365;537173-537474;	1425	.	0
NGR-1A1056	Scaffold1	540430	542336	-	.	0	538805-539273;539343-539543;539606-539674;539735-539940;540007-540430;	1364
NGR-1A1057	Scaffold1	50974	52753	+	48685-49671;49750-50450;50514-50964;50514-50974;	2596	52796-53252;	456
NGR-1A1059	Scaffold1	544785	547119	+	544747-544785;	38	550589-551143;550339-550513;549894-550264;549559-549831;549183-549494;548919-549106;547944-548859;547541-547873;547119-547450;	3446
NGR-1A1061	Scaffold1	551573	552539	-	.	0	551299-551573;	274
NGR-1A1062	Scaffold1	552690	558714	+	552332-552529;552591-552690;	296	.	0
NGR-1A1064	Scaffold1	561432	564184	+	561260-561432;	172	566335-566401;566328-566401;564184-566113;	2068
NGR-1A1065	Scaffold1	565936	567043	-	567043-567588;	545	564184-565936;	1752
NGR-1A1066	Scaffold1	569332	572076	+	.	0	572285-572496;	211
NGR-1A1067	Scaffold1	574152	580582	-	.	0	573949-574152;	203
NGR-1A1069	Scaffold1	580708	583132	-	587300-588248;586806-587227;586555-586740;585966-586493;585721-585888;584522-585628;584344-584447;584081-584267;583915-584010;583710-583834;583454-583642;583132-583397;	4315	.	0
NGR-1A1070	Scaffold1	589058	589525	+	588356-588925;588993-589058;	634	.	0
NGR-1A1072	Scaffold1	592702	597384	+	592488-592702;	214	597384-599359;	1975
NGR-1A1075	Scaffold1	605048	607626	-	607862-608164;607626-607787;	463	605011-605048;	37
NGR-1A1077	Scaffold1	609794	613542	+	609719-609794;	75	613542-613778;	236
NGR-1A1078	Scaffold1	613904	614703	-	614703-614902;	199	613658-613789;613871-613904;	164
NGR-1A1079	Scaffold1	54629	58297	-	58297-58447;	150	53240-53548;53626-53711;53787-53849;53948-54629;	1136
NGR-1A1080	Scaffold1	617693	622078	-	622303-622447;622078-622191;	257	617458-617693;	235
NGR-1A1081	Scaffold1	623070	624355	+	622780-622982;623039-623070;	233	.	0
NGR-1A1084	Scaffold1	627683	631363	-	631363-631554;	191	627490-627683;	193
NGR-1A1087	Scaffold1	634719	636425	-	.	0	633646-633789;633857-634024;634096-634148;634221-634241;634315-634719;	786
NGR-1A1089	Scaffold1	643634	646770	-	646770-646850;	80	642264-642810;642880-642991;643052-643115;643187-643596;	1129
NGR-1A1090	Scaffold1	59090	59558	-	59981-60018;59854-59864;59676-59765;	136	58553-59090;	537
NGR-1A1092	Scaffold1	649511	651601	-	651601-651724;	123	.	0
NGR-1A1094	Scaffold1	654667	662057	-	662057-662258;	201	654561-654667;	106
NGR-1A1096	Scaffold1	665005	669556	+	663829-663989;664051-664074;664159-664194;664312-665005;	911	669624-669865;	241
NGR-1A1098	Scaffold1	674238	675419	-	.	0	673713-674238;	525
NGR-1A1099	Scaffold1	675613	676804	+	675544-675613;	69	676918-678102;676804-676847;	1227
NGR-1A1100	Scaffold1	678310	679292	+	678264-678310;	46	679297-679434;	137
NGR-1A1101	Scaffold1	69941	71916	+	69122-69176;69312-69526;69853-69941;	356	71916-72359;	443
NGR-1A1102	Scaffold1	682482	683785	+	.	0	683793-683940;	147
NGR-1A1103	Scaffold1	684015	686245	+	682455-682554;682756-682869;682933-683054;683115-683173;683245-683561;683634-684015;	1088	686245-686453;	208
NGR-1A1104	Scaffold1	686760	690115	+	686651-686760;	109	690264-690363;690115-690160;	144
NGR-1A1106	Scaffold1	699407	700918	+	.	0	702084-702484;701783-702013;701622-701714;700918-701558;	1362
NGR-1A1107	Scaffold1	701537	702130	+	.	0	704054-704867;	813
NGR-1A1109	Scaffold1	706143	708209	+	705355-705681;705355-705681;705744-705773;705744-706143;	1080	708209-708272;	63
NGR-1A1113	Scaffold1	711973	716254	-	716254-716324;	70	711771-711973;	202
NGR-1A1120	Scaffold1	736170	741681	-	742659-742758;742308-742590;741722-742234;	893	736124-736170;	46
NGR-1A1121	Scaffold1	745959	746408	+	745150-745318;745446-745959;	681	.	0
NGR-1A1126	Scaffold1	759314	760728	-	760728-760768;	40	758218-758254;758327-759314;	1023
NGR-1A1128	Scaffold1	763335	764949	+	.	0	765448-765648;764949-765375;	626
NGR-1A1131	Scaffold1	770227	775034	+	770055-770227;	172	.	0
NGR-1A1136	Scaffold1	780821	781529	+	780513-780746;780513-780746;780513-780746;780817-780821;	703	.	0
NGR-1A1138	Scaffold1	784934	786166	-	786166-786231;	65	784821-784934;	113
NGR-1A1140	Scaffold1	789926	801846	-	801846-801903;	57	.	0
NGR-1A1144	Scaffold1	810147	812101	-	.	0	809011-809452;809522-810147;	1066
NGR-1A1146	Scaffold1	81162	83168	+	79397-79425;79542-79600;79673-79982;80046-80121;80188-80530;80615-80695;80772-81162;	1282	.	0
NGR-1A1147	Scaffold1	817111	820569	+	816662-816890;816974-817028;817108-817111;	285	820569-820671;	102
NGR-1A1150	Scaffold1	827390	828660	+	827000-827099;827253-827390;	236	828660-828984;	324
NGR-1A1154	Scaffold1	839807	843753	+	839433-839581;839718-839807;	237	.	0
NGR-1A1155	Scaffold1	843944	848158	-	848158-848695;	537	843755-843944;	189
NGR-1A1156	Scaffold1	848747	852907	+	848155-848747;	592	.	0
NGR-1A1157	Scaffold1	85977	88664	-	89567-89783;89404-89513;89189-89223;88714-89110;	755	84589-85859;85925-85977;	1322
NGR-1A1158	Scaffold1	853017	855793	-	855793-855804;	11	852975-853017;	42
NGR-1A1161	Scaffold1	860078	861012	-	861012-861053;	41	.	0
NGR-1A1163	Scaffold1	866637	868632	+	866013-866377;866498-866637;	503	868719-868961;	242
NGR-1A1164	Scaffold1	874460	875485	+	.	0	875587-875856;	269
NGR-1A1166	Scaffold1	876989	880793	-	881230-881454;881106-881164;880932-881042;880793-880862;	461	.	0
NGR-1A1168	Scaffold1	94110	101061	+	93005-93368;93444-93581;93643-94110;	967	101061-101248;	187
NGR-1A1171	Scaffold1	891375	891911	-	893274-894561;892894-893205;892684-892824;892255-892612;892179-892198;892052-892102;891911-891922;	2175	891047-891375;	328
NGR-1A1172	Scaffold1	898747	902920	+	898240-898747;	507	903273-904086;902920-902944;	837
NGR-1A1173	Scaffold1	904232	907745	-	907745-907792;	47	902942-904232;	1290
NGR-1A1174	Scaffold1	909802	914330	-	914330-914357;	27	909694-909802;	108
NGR-1A1175	Scaffold1	914434	916333	+	914403-914434;	31	916333-916514;	181
NGR-1A1177	Scaffold1	922434	923921	-	.	0	922146-922434;	288
NGR-1A1180	Scaffold1	927455	929043	-	929454-929533;929043-929362;	398	926533-927455;	922
NGR-1A1184	Scaffold1	943449	947818	-	.	0	943338-943449;	111
NGR-1A1185	Scaffold1	948146	949787	+	.	0	949787-949963;	176
NGR-1A1186	Scaffold1	950125	951259	+	.	0	951259-951546;	287
NGR-1A1190	Scaffold1	104264	110077	-	110077-110647;	570	104092-104264;	172
NGR-1A1193	Scaffold1	976963	979680	+	976937-976963;	26	979762-980096;	334
NGR-1A1194	Scaffold1	980096	984742	-	985155-985319;984742-985020;	442	.	0
NGR-1A1195	Scaffold1	985328	988019	+	984739-985328;	589	988051-988639;	588
NGR-1A1197	Scaffold1	991329	995989	-	995989-996478;	489	991232-991329;	97
NGR-1A1198	Scaffold1	1000281	1004788	+	998455-999705;998455-999705;999415-999705;999766-1000214;999766-1000214;999766-1000214;1000277-1000281;	4138	1006299-1006880;1006044-1006175;1005743-1005956;1005649-1005657;1005334-1005578;1004788-1005230;	1619
NGR-1A1201	Scaffold1	111716	115178	+	110874-111107;111208-111716;	741	115178-115352;	174
NGR-1A1202	Scaffold1	1008230	1008598	+	.	0	1010790-1011336;1010622-1010717;1010480-1010554;1010317-1010411;1010145-1010235;1009820-1010083;1008598-1009725;	2289
NGR-1A1203	Scaffold1	1016609	1017649	+	1013365-1013862;1013596-1013862;1013930-1013977;1013930-1013977;1014057-1014514;1014057-1014514;1014585-1014754;1014585-1014754;1014820-1014989;1014820-1014989;1015066-1015309;1015066-1015309;1015388-1015598;1015388-1016051;1015699-1016051;1016135-1016169;1016135-1016169;1016236-1016290;1016236-1016290;1016351-1016609;	4592	1017649-1017699;	50
NGR-1A1204	Scaffold1	1017826	1018589	-	1019864-1020649;1019648-1019779;1019395-1019564;1018589-1019312;	1808	.	0
NGR-1A1205	Scaffold1	1020707	1021555	-	1022338-1022414;1021555-1022414;	935	1019924-1020653;1019924-1020653;	1458
NGR-1A1206	Scaffold1	1029242	1031659	-	.	0	1027692-1027857;1027931-1028066;1028151-1028275;1028363-1028554;1028717-1029242;	1140
NGR-1A1208	Scaffold1	1033065	1036204	+	1033039-1033065;	26	1036204-1036314;	110
NGR-1A1209	Scaffold1	1036642	1038641	+	1036594-1036642;	48	1038641-1038700;	59
NGR-1A1211	Scaffold1	1039951	1041957	-	.	0	1039759-1039951;	192
NGR-1A1213	Scaffold1	1046342	1049211	+	1046131-1046299;	168	1049211-1049336;	125
NGR-1A1217	Scaffold1	1057971	1058379	+	.	0	1058379-1059227;	848
NGR-1A1220	Scaffold1	1066191	1067200	+	1066045-1066191;	146	1067457-1069387;1067200-1067394;	2124
NGR-1A1221	Scaffold1	1069542	1071828	-	1071933-1072171;1071933-1072171;1071828-1072171;	819	1067210-1068357;1067210-1069388;1067210-1069388;1068419-1069388;1069458-1069526;1069458-1069526;1069458-1069526;	6676
NGR-1A1222	Scaffold1	1072497	1075442	-	1075887-1078351;1075442-1075779;	2801	1072297-1072497;	200
NGR-1A1223	Scaffold1	122239	125286	-	.	0	120706-121919;	1213
NGR-1A1226	Scaffold1	1088225	1089615	+	.	0	1090542-1090629;1090316-1090473;1090168-1090244;1089982-1090101;1089663-1089836;	612
NGR-1A1227	Scaffold1	1090624	1091291	-	1095680-1098950;1094561-1095610;1093109-1094500;1092327-1093040;1091772-1092268;1091627-1091711;1091460-1091559;1091291-1091398;	7209	.	0
NGR-1A1230	Scaffold1	1107126	1113979	-	1116111-1116447;1115993-1116050;1115784-1115931;1115382-1115641;1115240-1115314;1115110-1115167;1114972-1115038;1113979-1114893;	1910	1106785-1107126;	341
NGR-1A1232	Scaffold1	1116948	1121860	-	1121860-1122056;	196	1116804-1116948;	144
NGR-1A1235	Scaffold1	126011	128721	+	125999-126011;	12	128721-128770;	49
NGR-1A1243	Scaffold1	1149407	1150860	+	1149074-1149202;1149296-1149407;	239	.	0
NGR-1A1244	Scaffold1	1152936	1155390	+	1152693-1152899;	206	.	0
NGR-1A1249	Scaffold1	1167578	1168971	+	1167563-1167578;	15	1168971-1169149;	178
NGR-1A1250	Scaffold1	1169387	1171404	-	1171772-1172981;1171410-1171698;	1497	.	0
NGR-1A1251	Scaffold1	1173092	1174528	+	.	0	1176131-1176500;1175971-1176060;1175592-1175903;1175474-1175521;1174528-1175401;	1689
NGR-1A1253	Scaffold1	1180347	1185257	+	1180340-1180347;	7	1185257-1185365;	108
NGR-1A1257	Scaffold1	133075	136428	-	136490-137038;	548	.	0
NGR-1A1259	Scaffold1	1196317	1198898	-	1198898-1199102;	204	1196203-1196317;	114
NGR-1A1266	Scaffold1	1214864	1216171	+	1213569-1213748;1214105-1214864;	938	1216229-1217240;	1011
NGR-1A1268	Scaffold1	139337	143439	+	138035-138374;138439-139337;	1237	143439-143775;	336
NGR-1A1270	Scaffold1	1222384	1223950	+	1222060-1222384;	324	1223962-1224339;	377
NGR-1A1273	Scaffold1	1229651	1230964	+	1229297-1229470;1229632-1229651;	192	1230964-1231156;	192
NGR-1A1275	Scaffold1	1235123	1236073	+	1234578-1234961;1235087-1235123;	419	1236073-1236381;	308
NGR-1A1277	Scaffold1	1245662	1247283	-	1247283-1248259;	976	1243569-1244006;1244089-1244493;1244553-1244664;1244725-1244819;1244900-1244992;1245071-1245175;1245240-1245662;	1664
NGR-1A1278	Scaffold1	1248660	1250051	-	1250882-1251028;1250749-1250805;1250590-1250669;1250463-1250512;1250051-1250332;	611	.	0
NGR-1A1280	Scaffold1	1251230	1254536	-	.	0	1251132-1251230;	98
NGR-1A1282	Scaffold1	1259028	1261206	+	1256234-1256497;1256999-1257092;1257163-1257292;1257371-1257417;1257512-1257867;1257951-1258056;1258135-1258343;1258404-1259028;	1823	1265095-1265965;1264447-1265012;1264290-1264378;1264122-1264229;1263962-1264057;1262953-1263879;1262496-1262870;1262305-1262428;1262148-1262236;1261979-1262086;1261819-1261914;1261206-1261728;	3960
NGR-1A1287	Scaffold1	1274608	1275438	-	1276888-1276954;1276464-1276800;1276028-1276405;1275438-1275950;	1291	.	0
NGR-1A1288	Scaffold1	1276875	1279506	+	1276467-1276875;	408	1281620-1281839;1281489-1281548;1281203-1281412;1280576-1281138;1280356-1280514;1280255-1280289;1280036-1280192;1279506-1279962;	1853
NGR-1A1290	Scaffold1	150442	155497	-	.	0	148171-149520;148171-149525;149590-149653;149590-150442;	3618
NGR-1A1291	Scaffold1	1281983	1289269	-	1289269-1289411;	142	1281839-1281983;	144
NGR-1A1293	Scaffold1	1292011	1293846	-	1293894-1294367;	473	.	0
NGR-1A1295	Scaffold1	1299542	1305698	-	1305698-1306089;	391	1299319-1299542;	223
NGR-1A1296	Scaffold1	1309023	1312029	-	.	0	1306250-1306497;1306578-1307819;1307880-1308146;1308210-1309023;	2567
NGR-1A1298	Scaffold1	1316884	1318386	-	1318386-1318494;	108	1316694-1316884;	190
NGR-1A1299	Scaffold1	1319060	1323315	-	1323315-1323333;	18	1318996-1319060;	64
NGR-1A1304	Scaffold1	1338087	1340650	-	1340919-1341126;1340650-1340850;	407	1337956-1338087;	131
NGR-1A1305	Scaffold1	1341292	1344758	-	1344758-1344802;	44	1341247-1341292;	45
NGR-1A1308	Scaffold1	1348705	1352087	+	.	0	1353673-1353887;1353337-1353596;1353113-1353280;1352803-1353041;1352594-1352716;1352087-1352528;	1441
NGR-1A1310	Scaffold1	1354129	1357493	-	1357493-1357561;	68	1353757-1354129;	372
NGR-1A1312	Scaffold1	163364	164639	-	.	0	163246-163364;	118
NGR-1A1313	Scaffold1	1361500	1365565	-	1365565-1365761;	196	1357691-1357852;1357929-1359350;1359429-1359505;1359572-1360615;1360764-1361500;	3437
NGR-1A1315	Scaffold1	1367419	1367818	-	.	0	1366822-1367419;	597
NGR-1A1316	Scaffold1	1369437	1371176	+	.	0	1374616-1374914;1374616-1374914;1374530-1374538;1374348-1374538;1374348-1374452;1374273-1374284;1374273-1374284;1374070-1374209;1374070-1374209;1373973-1373994;1373973-1373994;1373841-1373908;1373841-1373908;1373221-1373759;1373221-1373759;1372880-1373150;1372880-1373150;1372701-1372787;1372701-1372787;1372355-1372635;1372355-1372635;1372042-1372288;1372042-1372288;1371176-1371984;	5022
NGR-1A1318	Scaffold1	1377500	1378404	-	1378564-1378718;1378404-1378505;	255	1376709-1377500;	791
NGR-1A1321	Scaffold1	1394727	1395478	+	1394616-1394653;1394706-1394727;	58	1395478-1395790;	312
NGR-1A1322	Scaffold1	1396178	1402703	-	1402703-1402871;	168	1395956-1396178;	222
NGR-1A1325	Scaffold1	1412757	1416916	+	1412130-1412229;1412589-1412638;1412696-1412757;	209	1416916-1417050;	134
NGR-1A1326	Scaffold1	1421129	1422831	+	1418127-1418466;1418526-1418567;1418626-1418691;1418756-1418821;1418898-1418963;1419034-1419819;1419892-1421129;	2597	1423338-1423507;1423119-1423256;1422831-1423056;	531
NGR-1A1329	Scaffold1	1435637	1438789	-	.	0	1434637-1434732;1434637-1434732;1434807-1435033;1434807-1435033;1435121-1435201;1435129-1435637;	1230
NGR-1A1333	Scaffold1	1450014	1450381	-	1450781-1451055;1450676-1450716;1450381-1450584;	517	1448509-1449939;	1430
NGR-1A1334	Scaffold1	168249	169366	-	169366-170578;	1212	167466-168249;	783
NGR-1A1336	Scaffold1	1453825	1458797	-	1458797-1458945;	148	1453608-1453825;	217
NGR-1A1340	Scaffold1	1470119	1471881	-	.	0	1468073-1468229;1468311-1468667;1468731-1469235;1469301-1469505;1469561-1470119;	1778
NGR-1A1342	Scaffold1	1473458	1475007	-	1476159-1476560;1476050-1476083;1475382-1475967;1475007-1475276;	1288	.	0
NGR-1A1350	Scaffold1	1492791	1494437	-	1494437-1494714;	277	1492497-1492791;	294
NGR-1A1358	Scaffold1	1509722	1511153	-	1512066-1512252;1511409-1511957;1511153-1511289;	870	1509372-1509722;	350
NGR-1A1360	Scaffold1	1515298	1517267	-	1517267-1517416;	149	1514757-1514811;1514757-1514811;1515025-1515116;1515025-1515298;	472
NGR-1A1362	Scaffold1	1523058	1525829	-	1525829-1525837;	8	1522092-1523058;	966
NGR-1A1363	Scaffold1	1530946	1532508	+	1530773-1530863;1530773-1530869;	186	1532508-1532608;	100
NGR-1A1364	Scaffold1	1532715	1534789	-	1534920-1534958;1534789-1534855;	104	1532016-1532715;	699
NGR-1A1368	Scaffold1	176670	180936	+	175870-176195;176259-176298;176467-176619;	516	181076-181476;180956-181005;	449
NGR-1A1369	Scaffold1	1540109	1540849	+	.	0	1541302-1541579;	277
NGR-1A1370	Scaffold1	1542612	1544679	+	1542240-1542452;1542546-1542612;	278	1544679-1544940;	261
NGR-1A1371	Scaffold1	1545046	1549881	-	1549881-1549946;	65	.	0
NGR-1A1372	Scaffold1	1550232	1550921	-	1553213-1554307;1552400-1553156;1552147-1552321;1550921-1552082;	3185	.	0
NGR-1A1374	Scaffold1	1558788	1561137	+	1558564-1558788;	224	1561137-1561196;	59
NGR-1A1375	Scaffold1	1561459	1564086	+	1561447-1561459;	12	.	0
NGR-1A1377	Scaffold1	1576837	1579641	-	.	0	1576363-1576836;	473
NGR-1A1378	Scaffold1	1580075	1586143	-	1586806-1587226;1586496-1586712;1586143-1586421;	914	1579819-1580075;	256
NGR-1A1382	Scaffold1	1597869	1599592	-	1599830-1599929;1599731-1599749;	117	.	0
NGR-1A1384	Scaffold1	1601913	1605189	+	1599765-1600190;1600252-1600983;1600807-1600891;1600981-1601078;1601064-1601121;1601171-1601276;1601194-1601708;1601357-1601526;1601590-1601747;1601602-1601708;1601777-1601836;1601777-1601913;	2640	1605189-1605479;	290
NGR-1A1387	Scaffold1	1614927	1618140	-	1618140-1618194;	54	1614883-1614927;	44
NGR-1A1389	Scaffold1	1619955	1621592	+	1619323-1619955;	632	1621654-1621863;	209
NGR-1A1391	Scaffold1	1621863	1624884	-	1624884-1624967;	83	1621773-1621863;	90
NGR-1A1392	Scaffold1	1625379	1629365	+	1625026-1625271;1625352-1625379;	272	.	0
NGR-1A1393	Scaffold1	1629594	1630105	-	1631186-1631450;1630861-1631109;1630653-1630758;1630551-1630584;1630431-1630483;1630200-1630372;1630105-1630117;	886	1629407-1629532;	125
NGR-1A1397	Scaffold1	1641646	1642632	+	.	0	1643936-1644176;1643769-1643835;1643488-1643690;1643135-1643407;1642632-1643073;	1221
NGR-1A1399	Scaffold1	1649547	1651159	+	1644537-1645683;1645754-1646906;1646989-1647153;1647229-1649547;	4780	1651159-1651269;	110
NGR-1A1400	Scaffold1	1651722	1652765	+	1651564-1651722;	158	1652765-1653169;	404
NGR-1A1401	Scaffold1	183499	185787	-	185787-185827;	40	183223-183499;	276
NGR-1A1402	Scaffold1	1653166	1654031	-	1654031-1654205;	174	1652762-1653166;	404
NGR-1A1406	Scaffold1	1662013	1667039	-	1667349-1667830;1667349-1667830;1667039-1667283;	1206	1661249-1661625;1661691-1662013;	698
NGR-1A1407	Scaffold1	1668474	1670811	+	1667580-1667832;1667927-1668178;1668255-1668474;	722	.	0
NGR-1A1409	Scaffold1	1674198	1675437	+	.	0	1676681-1677075;1675437-1676612;	1569
NGR-1A1410	Scaffold1	1678071	1679017	+	1677140-1677272;1677326-1678071;	877	1679195-1679481;1679017-1679124;	393
NGR-1A1411	Scaffold1	1679621	1682250	+	1679590-1679621;	31	1682250-1682531;	281
NGR-1A1412	Scaffold1	185927	187580	+	185895-185927;	32	189065-189448;188679-188965;188388-188605;187580-188298;	1604
NGR-1A1413	Scaffold1	1682666	1683114	+	.	0	1683237-1683523;	286
NGR-1A1414	Scaffold1	1687083	1689845	+	1686968-1687017;1687075-1687083;	57	.	0
NGR-1A1415	Scaffold1	1690178	1691724	+	.	0	1692848-1693229;1692589-1692778;1691724-1692513;	1359
NGR-1A1416	Scaffold1	1696753	1697766	-	1697766-1698206;	440	1693307-1693600;1693307-1693600;1693670-1694284;1693670-1694284;1694351-1694443;1694351-1694443;1694506-1694720;1694506-1694828;1694803-1694828;1694902-1696753;	4410
NGR-1A1421	Scaffold1	1725183	1726375	-	.	0	1724883-1725113;1724883-1725183;	530
NGR-1A1423	Scaffold1	189922	197596	-	199495-199681;198674-199412;197596-198606;	1934	.	0
NGR-1A1427	Scaffold1	1735421	1739106	+	1734008-1734608;1734180-1734366;1734438-1734608;1734676-1735421;	1701	.	0
NGR-1A1428	Scaffold1	1739573	1744707	+	1739489-1739573;	84	.	0
NGR-1A1429	Scaffold1	1746349	1751402	+	1742536-1742754;1742815-1743144;1743221-1743484;1743574-1743756;1743833-1743895;1743972-1744175;1744265-1746349;	3341	1752320-1752574;	254
NGR-1A1430	Scaffold1	1760395	1763891	+	1759922-1760112;1760332-1760395;	253	1763891-1764043;	152
NGR-1A1431	Scaffold1	1764771	1769096	+	1764199-1764442;1764762-1764771;	252	.	0
NGR-1A1432	Scaffold1	1772245	1772806	-	1772806-1772865;	59	1770741-1772245;	1504
NGR-1A1434	Scaffold1	201101	204845	-	204845-204987;	142	200988-201101;	113
NGR-1A1435	Scaffold1	1775700	1778172	+	.	0	1780185-1780267;1779785-1779986;1779641-1779698;1779536-1779564;1779449-1781176;1779377-1779461;1779297-1779367;1779018-1779313;1778172-1778924;	3296
NGR-1A1436	Scaffold1	1779183	1781176	+	.	0	1782776-1784598;1782480-1782712;1781661-1782403;1781176-1781595;	3215
NGR-1A1440	Scaffold1	1796009	1803220	-	1803220-1803680;	460	1795843-1796009;	166
NGR-1A1443	Scaffold1	1808583	1810095	+	1808460-1808583;	123	1810095-1810189;	94
NGR-1A1447	Scaffold1	1813979	1818828	-	.	0	1813763-1813979;	216
NGR-1A1451	Scaffold1	1826765	1828686	-	.	0	1825248-1826069;1826135-1826269;1826337-1826765;	1383
NGR-1A1454	Scaffold1	1834070	1835690	-	1838271-1838295;1838186-1838201;1838098-1838130;1837511-1838030;1835690-1837440;	2340	1832828-1833015;1833094-1833247;1833321-1834070;	1089
NGR-1A1457	Scaffold1	212477	219110	-	.	0	212380-212477;	97
NGR-1A1458	Scaffold1	1838435	1842768	+	1838297-1838435;	138	1842768-1843017;	249
NGR-1A1462	Scaffold1	1858029	1860540	+	1858006-1858029;	23	1860540-1860740;	200
NGR-1A1464	Scaffold1	1862472	1863929	+	1862342-1862472;	130	.	0
NGR-1A1466	Scaffold1	1864842	1865910	-	1866110-1866259;1865910-1866048;	287	1864061-1864755;1864822-1864842;	714
NGR-1A1468	Scaffold1	219896	223780	+	.	0	223844-224252;	408
NGR-1A1470	Scaffold1	1870900	1872068	-	1872068-1872204;	136	1870789-1870900;	111
NGR-1A1471	Scaffold1	1872349	1873298	+	1872066-1872349;	283	1873666-1873826;1873380-1873579;	359
NGR-1A1472	Scaffold1	1873860	1876425	-	1876425-1876563;	138	1873302-1873573;1873677-1873860;	454
NGR-1A1473	Scaffold1	1876592	1877946	+	.	0	1878081-1878428;	347
NGR-1A1474	Scaffold1	1878585	1883205	-	1883205-1883485;	280	1878058-1878492;	434
NGR-1A1476	Scaffold1	1885653	1891508	+	1885630-1885653;	23	1891508-1891520;	12
NGR-1A1479	Scaffold1	224519	230765	-	231828-232120;231403-231768;230765-231323;	1215	.	0
NGR-1A1480	Scaffold1	1897139	1898406	+	1895752-1896271;1896346-1896625;1896696-1896954;1897016-1897139;	1179	1898630-1898843;1898406-1898554;	361
NGR-1A1481	Scaffold1	1898840	1899188	-	1899463-1899555;1899324-1899394;1899188-1899245;	219	1898409-1898840;	431
NGR-1A1482	Scaffold1	1899693	1902353	+	1899620-1899693;	73	1902353-1902630;	277
NGR-1A1484	Scaffold1	1904713	1906469	-	1906469-1906494;	25	1902627-1902774;1902836-1903059;1903127-1903416;1903495-1903740;1903821-1903902;1903970-1904713;	1728
NGR-1A1486	Scaffold1	1909533	1912598	+	1909468-1909533;	65	1912598-1912877;	279
NGR-1A1488	Scaffold1	1930513	1933238	+	1929450-1930513;	1063	.	0
NGR-1A1489	Scaffold1	1935651	1937118	-	1937118-1937150;	32	1935394-1935651;	257
NGR-1A1490	Scaffold1	232474	235656	-	237564-237860;237050-237489;236885-236978;236556-236815;235701-236479;	1865	232261-232474;	213
NGR-1A1491	Scaffold1	1937387	1939411	+	1937229-1937387;	158	1939411-1939533;	122
NGR-1A1492	Scaffold1	1940558	1942450	-	.	0	1939782-1940558;	776
NGR-1A1493	Scaffold1	1942610	1943822	+	.	0	1945358-1945584;1944893-1945088;1944893-1945088;1944325-1944831;1944179-1944256;1943822-1944831;	2208
NGR-1A1494	Scaffold1	1946278	1946777	-	1947243-1947459;1946777-1947095;	534	1943701-1944684;1944751-1944816;1944878-1945094;1945172-1945276;1945355-1945476;1945628-1945660;1945729-1946278;	2070
NGR-1A1495	Scaffold1	1947576	1951901	+	1946775-1947576;	801	.	0
NGR-1A1498	Scaffold1	1955963	1962979	-	.	0	1955632-1955963;	331
NGR-1A1502	Scaffold1	1968000	1971739	-	1973244-1973801;1973059-1973178;1972775-1972990;1972486-1972695;1971739-1972420;	1781	1967929-1968000;	71
NGR-1A1505	Scaffold1	1977757	1978297	-	.	0	1977591-1977690;	99
NGR-1A1511	Scaffold1	1992836	1994476	+	1991591-1991676;1991847-1992172;1992331-1992444;1992526-1992836;	833	.	0
NGR-1A1512	Scaffold1	239251	242042	+	238879-239176;239239-239251;	309	242042-242063;	21
NGR-1A1515	Scaffold1	2000169	2002874	-	2002874-2003087;	213	1999835-2000169;	334
NGR-1A1516	Scaffold1	2003356	2004262	-	2004467-2004492;	25	2003150-2003356;	206
NGR-1A1517	Scaffold1	2006651	2007709	-	2008268-2008663;2008127-2008191;2007965-2008058;2007826-2007892;2007709-2007752;	661	2006115-2006431;2006505-2006566;	377
NGR-1A1520	Scaffold1	2018454	2019338	+	2017592-2017726;2017798-2018302;2018378-2018454;	714	.	0
NGR-1A1521	Scaffold1	2030213	2030937	-	2031047-2031925;2030937-2030959;	900	.	0
NGR-1A1525	Scaffold1	2037986	2039607	-	2040853-2041392;2040853-2041392;2040853-2041392;2040853-2041392;2040853-2041392;2040853-2041392;2040211-2040787;2040086-2040787;2040077-2040787;2039784-2040787;2039784-2040787;2039784-2040787;2039784-2039977;2039784-2039977;2039607-2039977;	8986	2037774-2037986;	212
NGR-1A1528	Scaffold1	2042532	2043670	-	2043779-2044039;2043670-2043703;	293	2042313-2042532;	219
NGR-1A1530	Scaffold1	2046360	2048396	+	.	0	2048396-2048535;	139
NGR-1A1531	Scaffold1	2048782	2051514	+	2048695-2048782;	87	2051514-2051607;	93
NGR-1A1535	Scaffold1	2063240	2064845	-	.	0	2062076-2063239;	1163
NGR-1A1539	Scaffold1	2080275	2082056	-	2082056-2082080;	24	2079980-2080275;	295
NGR-1A1543	Scaffold1	2093776	2096032	+	2092226-2093240;2093322-2093403;2093469-2093776;	1402	.	0
NGR-1A1544	Scaffold1	2099677	2101295	-	2103951-2104101;2101295-2103682;	2537	2096917-2099677;	2760
NGR-1A1545	Scaffold1	246230	247948	+	.	0	248870-248967;248312-248359;247948-248248;	444
NGR-1A1546	Scaffold1	2104114	2105442	+	.	0	2105442-2105865;	423
NGR-1A1548	Scaffold1	2108159	2109113	-	2109382-2109471;2109113-2109242;	218	2108007-2108159;	152
NGR-1A1552	Scaffold1	2114874	2121937	-	2123075-2123174;2122181-2123004;2121937-2122061;	1046	2114663-2114874;	211
NGR-1A1553	Scaffold1	2124418	2124889	+	2123076-2123248;2123076-2123248;2123703-2123726;2123703-2123726;2123812-2123859;2123812-2123859;2123937-2124023;2123937-2124023;2124111-2124418;	963	2125738-2125952;2125738-2125952;2125041-2125662;2125041-2125662;2124954-2124984;2124954-2124984;	1730
NGR-1A1554	Scaffold1	2128570	2130662	-	2130662-2130788;	126	.	0
NGR-1A1556	Scaffold1	248179	250361	-	250361-250536;	175	247945-248179;	234
NGR-1A1565	Scaffold1	2158572	2161672	-	2161803-2162051;2161803-2162051;2161672-2161705;	529	2158299-2158572;	273
NGR-1A1568	Scaffold1	254606	256535	-	256535-256560;	25	254435-254606;	171
NGR-1A1569	Scaffold1	2174679	2175293	-	.	0	2174461-2174679;	218
NGR-1A1570	Scaffold1	2177157	2183997	-	2183997-2184562;	565	2174461-2174630;2174461-2174649;2176868-2177157;	646
NGR-1A1572	Scaffold1	2190365	2192953	+	2190222-2190365;	143	.	0
NGR-1A1573	Scaffold1	2193300	2195709	-	.	0	2192953-2193300;	347
NGR-1A1577	Scaffold1	2202037	2204246	+	2201814-2202037;	223	2204246-2204505;	259
NGR-1A1578	Scaffold1	2205140	2205892	-	2206277-2206666;2205892-2206169;	666	.	0
NGR-1A1579	Scaffold1	256701	257827	+	256610-256642;	32	257827-258269;	442
NGR-1A1583	Scaffold1	2215040	2219575	-	2219575-2219625;	50	2214781-2215040;	259
NGR-1A1584	Scaffold1	2224403	2225590	+	2224182-2224278;2224396-2224403;	103	2225590-2225690;	100
NGR-1A1589	Scaffold1	2242554	2244051	-	2244051-2244086;	35	2242451-2242554;	103
NGR-1A1591	Scaffold1	2246824	2250739	-	2250739-2250814;	75	2246568-2246824;	256
NGR-1A1592	Scaffold1	2250965	2252884	+	2250892-2250965;	73	2252884-2253716;	832
NGR-1A1593	Scaffold1	2253713	2255077	-	.	0	2252723-2253713;	990
NGR-1A1598	Scaffold1	2268349	2270984	-	2277019-2277471;2276892-2276931;2276655-2276826;2276447-2276585;2274294-2276386;2271836-2274224;2270984-2271768;	6064	2268268-2268349;	81
NGR-1A1600	Scaffold1	2280102	2280497	-	.	0	2279619-2279754;2279833-2279924;2280022-2280102;	306
NGR-1A1607	Scaffold1	2294879	2298167	-	2298167-2298362;	195	2294761-2294879;	118
NGR-1A1611	Scaffold1	2306441	2309335	+	2306131-2306363;2306431-2306441;	242	2309335-2309379;	44
NGR-1A1613	Scaffold1	2309647	2312803	-	2313034-2313064;	30	2309524-2309647;	123
NGR-1A1614	Scaffold1	2313173	2314179	+	.	0	2317005-2317335;2317005-2317335;2316746-2316938;2316746-2316938;2316252-2316637;2316252-2316637;2315763-2316075;2315763-2316075;2315565-2315679;2315565-2315679;2315374-2315502;2315374-2315502;2315154-2315310;2315154-2315310;2314482-2314895;2314179-2314895;	4363
NGR-1A1618	Scaffold1	2324690	2325382	-	.	0	2324317-2324690;	373
NGR-1A1619	Scaffold1	2325543	2326411	+	2325434-2325453;2325434-2325543;	128	2326411-2326537;	126
NGR-1A1621	Scaffold1	2327994	2336151	-	2336151-2336722;	571	2327960-2327994;	34
NGR-1A1626	Scaffold1	2346491	2348334	-	2348596-2348893;2348334-2348517;	480	2344239-2344511;2344576-2344629;2344691-2344735;2344804-2344879;2344955-2345158;2345236-2345317;2345386-2345451;2345514-2345656;2345724-2346491;	1702
NGR-1A1632	Scaffold1	2362215	2363909	-	2364532-2364844;2364532-2364844;2364357-2364449;2364357-2364449;2364098-2364285;2364098-2364285;2363973-2364035;2363973-2364035;	1306	2361783-2361917;2361783-2362125;2362048-2362125;2362189-2362215;	579
NGR-1A1634	Scaffold1	278366	280111	+	272693-273133;273188-273293;273353-276999;277255-277961;278032-278366;	5231	280111-280550;	439
NGR-1A1636	Scaffold1	2371053	2373988	-	2373988-2374037;	49	2370898-2371053;	155
NGR-1A1637	Scaffold1	2374521	2377922	+	2374251-2374299;	48	2377922-2378101;	179
NGR-1A1638	Scaffold1	2382956	2385438	-	.	0	2380878-2381081;	203
NGR-1A1640	Scaffold1	2389488	2393748	+	2388061-2388234;2388302-2388682;2388758-2389084;2389152-2389391;2389461-2389488;	1145	.	0
NGR-1A1644	Scaffold1	2406701	2407412	+	.	0	2407412-2407534;	122
NGR-1A1647	Scaffold1	2413903	2415588	+	2411155-2412423;2412487-2412630;2412695-2412814;2412886-2413252;2413319-2413758;2413822-2413903;	2416	2415588-2415891;	303
NGR-1A1649	Scaffold1	2418903	2420918	+	.	0	2420918-2421842;	924
NGR-1A1655	Scaffold1	2438220	2440118	+	2437839-2437897;2437839-2437897;2437839-2438061;2438053-2438061;2438056-2438061;2438179-2438220;	392	.	0
NGR-1A1656	Scaffold1	283663	285148	+	283098-283306;283560-283663;	311	285148-285589;	441
NGR-1A1659	Scaffold1	2445461	2446998	-	2449753-2450139;2449753-2450139;2449284-2449677;2449284-2449677;2448431-2449213;2448066-2449213;2447947-2448002;2447483-2447714;2446998-2447863;	4638	.	0
NGR-1A1660	Scaffold1	2450212	2451674	+	2449753-2450212;	459	2451674-2451799;	125
NGR-1A1662	Scaffold1	2458004	2458999	-	2459148-2459992;2458999-2459075;	920	2452895-2455210;2455290-2456240;2456304-2456591;2456663-2456746;2456808-2457773;2458001-2458004;	4603
NGR-1A1667	Scaffold1	285586	289033	-	.	0	285145-285586;	441
NGR-1A1672	Scaffold1	2484161	2489215	-	2489340-2489421;2489215-2489280;	146	2484002-2484161;	159
NGR-1A1673	Scaffold1	2489700	2490963	-	2491097-2491187;2490963-2491033;	160	.	0
NGR-1A1674	Scaffold1	2492190	2494840	-	.	0	2492117-2492190;	73
NGR-1A1675	Scaffold1	2498862	2499716	+	2498356-2498592;2498653-2498710;2498767-2498776;2498842-2498862;	322	2499716-2499800;	84
NGR-1A1680	Scaffold1	2506142	2507357	+	2504226-2505276;2505356-2505447;2505520-2505577;2505641-2505703;2505776-2506142;	1626	2509285-2509550;2509143-2509208;2508701-2509051;2508291-2508611;2507357-2508208;	1851
NGR-1A1685	Scaffold1	2518597	2520166	-	2520939-2521152;2520780-2520860;2520618-2520697;2520166-2520528;	734	.	0
NGR-1A1686	Scaffold1	2521315	2522829	+	.	0	2523153-2525904;	2751
NGR-1A1687	Scaffold1	2527007	2529524	-	2534170-2535244;2533245-2534084;2533123-2533177;2532772-2533034;2532547-2532703;2532264-2532461;2532180-2532191;2531905-2532097;2531564-2531840;2531085-2531492;2530883-2531018;2530631-2530801;2530371-2530572;2530278-2530297;2530171-2530214;2529577-2530108;	4567	.	0
NGR-1A1689	Scaffold1	2535380	2537305	+	2535336-2535380;	44	2539002-2539187;2538848-2538939;2538612-2538770;2538297-2538548;2538143-2538241;2537373-2538069;2537305-2537314;	1488
NGR-1A1693	Scaffold1	2545951	2551190	-	2551190-2551318;	128	2544479-2545008;2544479-2545008;2544479-2545155;2545079-2545155;2545079-2545155;2545222-2545951;	2615
NGR-1A1694	Scaffold1	2553457	2554273	+	.	0	2555224-2555489;2554784-2555127;2554402-2554705;	911
NGR-1A1695	Scaffold1	2555683	2559248	-	.	0	2554720-2555396;2554720-2555396;2555459-2555619;2555459-2555683;	1736
NGR-1A1697	Scaffold1	2565399	2572184	-	.	0	2565128-2565399;	271
NGR-1A1698	Scaffold1	2574148	2575693	-	2575693-2575741;	48	2574078-2574148;	70
NGR-1A1699	Scaffold1	2576538	2577610	-	2578088-2578323;2577610-2578003;	628	2575837-2576538;	701
NGR-1A1700	Scaffold1	2578723	2580910	+	2578644-2578723;	79	2580910-2581038;	128
NGR-1A1701	Scaffold1	296525	299175	-	299175-299638;	463	.	0
NGR-1A1702	Scaffold1	2581402	2583529	+	.	0	2583892-2585587;2583529-2583819;	1985
NGR-1A1705	Scaffold1	2589085	2593733	+	2588954-2589085;	131	2593733-2593834;	101
NGR-1A1707	Scaffold1	2598814	2603330	+	2597942-2598253;2598419-2598814;	706	2603330-2604757;	1427
NGR-1A1708	Scaffold1	2604858	2606156	-	.	0	2603467-2604814;	1347
NGR-1A1710	Scaffold1	2613414	2615197	+	2611156-2611654;2611756-2612161;2612236-2613414;	2081	2615197-2616080;	883
NGR-1A1711	Scaffold1	2621085	2622602	-	2622602-2622828;	226	2615198-2616080;2616153-2616331;2616400-2616827;2616886-2617115;2617181-2617272;2617345-2617619;2617697-2619194;2619445-2619606;2619919-2620326;2620419-2621085;	4812
NGR-1A1713	Scaffold1	2625149	2629284	+	2623785-2624000;2624260-2625149;	1104	2629284-2629467;	183
NGR-1A1714	Scaffold1	2629850	2630618	-	.	0	2629575-2629850;	275
NGR-1A1716	Scaffold1	2634120	2636484	+	.	0	2636484-2636906;	422
NGR-1A1717	Scaffold1	2639069	2643574	+	2638387-2638622;2638705-2639069;	599	2643674-2643786;2643574-2643606;	144
NGR-1A1718	Scaffold1	2644059	2646207	+	2643962-2644059;	97	2646207-2647201;	994
NGR-1A1719	Scaffold1	2647574	2649037	-	2649541-2649911;2649037-2649447;	780	.	0
NGR-1A1721	Scaffold1	2654856	2658333	+	2652985-2653336;2653482-2654856;	1725	2658333-2658356;	23
NGR-1A1722	Scaffold1	2662504	2664177	+	2658515-2658704;2658949-2662299;2662370-2662504;	3673	.	0
NGR-1A1724	Scaffold1	2666249	2668429	-	2669738-2670166;2669545-2669661;2668429-2669457;	1572	2666148-2666249;	101
NGR-1A1725	Scaffold1	2670549	2671765	-	2672053-2672109;	56	2670285-2670549;	264
NGR-1A1728	Scaffold1	2676281	2678068	+	2675673-2676059;2676130-2676194;2676274-2676281;	457	.	0
NGR-1A1729	Scaffold1	2678349	2679214	-	2679214-2679228;	14	2678205-2678349;	144
NGR-1A1730	Scaffold1	2679478	2680925	-	2680925-2681392;	467	.	0
NGR-1A1731	Scaffold1	2685034	2685843	+	2684199-2684590;2684676-2684871;2684965-2685034;	655	2685843-2686064;	221
NGR-1A1732	Scaffold1	2687525	2690825	+	2687071-2687525;	454	2690825-2691065;	240
NGR-1A1733	Scaffold1	2691178	2692553	-	2692553-2692718;	165	2690826-2691178;	352
NGR-1A1735	Scaffold1	2692956	2697848	+	.	0	2697848-2697984;	136
NGR-1A1739	Scaffold1	2708546	2710684	-	.	0	2708486-2708546;	60
NGR-1A1740	Scaffold1	2711127	2716385	-	2716385-2716415;	30	2709808-2710334;2710449-2711127;	1204
NGR-1A1741	Scaffold1	2719616	2723394	+	.	0	2723422-2723583;	161
NGR-1A1742	Scaffold1	2724391	2727121	-	2729283-2729370;2729041-2729214;2728580-2728953;2728466-2728512;2728251-2728401;2728091-2728184;2727304-2728014;2727121-2727209;	1720	2723699-2724304;2724378-2724391;	618
NGR-1A1743	Scaffold1	2729357	2730794	+	2729294-2729357;	63	2730794-2730930;	136
NGR-1A1744	Scaffold1	2731295	2732646	+	.	0	2734164-2734832;2733978-2734078;2732646-2733906;	2028
NGR-1A1746	Scaffold1	2734829	2736489	-	2736489-2736815;	326	2732644-2734829;	2185
NGR-1A1750	Scaffold1	2746029	2749965	-	2749965-2750171;	206	2743186-2743683;2743755-2743964;2744035-2744156;2744225-2744433;2744509-2744874;2744965-2745170;2745326-2746029;	2308
NGR-1A1752	Scaffold1	2755202	2759831	-	2759899-2760008;	109	2755186-2755202;	16
NGR-1A1753	Scaffold1	2763307	2764896	-	.	0	2759900-2760275;2760343-2760890;2761014-2761073;2761141-2761246;2761316-2761424;2761494-2761569;2761663-2761883;2761951-2762012;2762089-2762473;2762550-2762629;2762708-2763307;	2612
NGR-1A1755	Scaffold1	2767098	2772125	-	.	0	2763165-2763574;2763649-2763680;2763751-2763932;2764000-2764083;2764150-2764602;2764681-2764793;2764854-2764985;2765067-2765195;2765257-2765476;2765550-2765643;2765707-2765788;2765857-2766215;2766287-2766517;2766597-2767098;	3009
NGR-1A1756	Scaffold1	309124	310837	+	308992-309043;	51	.	0
NGR-1A1757	Scaffold1	2772394	2775236	+	.	0	2775236-2775373;	137
NGR-1A1759	Scaffold1	2780792	2784096	+	2779934-2780136;2780200-2780509;2780605-2780792;	698	2784096-2784202;	106
NGR-1A1760	Scaffold1	2784511	2789078	-	2789662-2790068;2789078-2789582;	910	.	0
NGR-1A1761	Scaffold1	2790996	2795102	+	2790153-2790996;	843	2795102-2795409;	307
NGR-1A1765	Scaffold1	2804063	2807111	+	2799906-2800190;2800288-2802814;2802886-2803314;2803383-2803615;2803683-2803859;2803925-2804063;	3784	.	0
NGR-1A1766	Scaffold1	2807475	2810478	+	2807471-2807475;	4	2810478-2810490;	12
NGR-1A1768	Scaffold1	2811594	2818063	-	2818063-2818129;	66	.	0
NGR-1A1769	Scaffold1	2818235	2820540	+	2818187-2818235;	48	2821771-2822246;2821384-2821675;2821145-2821294;2820540-2820996;	1371
NGR-1A1770	Scaffold1	2822246	2825462	-	2826128-2826452;2825898-2826055;2825620-2825691;2825462-2825561;	651	2821358-2822246;	888
NGR-1A1771	Scaffold1	2828849	2830181	-	.	0	2827551-2827940;2828009-2828166;2828253-2828368;2828434-2828512;2828578-2828849;	1010
NGR-1A1772	Scaffold1	2830370	2836057	+	2830328-2830370;	42	2836057-2836562;	505
NGR-1A1775	Scaffold1	2843956	2845618	-	2845659-2845786;	127	.	0
NGR-1A1780	Scaffold1	2855322	2856307	-	2856449-2856548;	99	2855226-2855322;	96
NGR-1A1781	Scaffold1	2857106	2857719	+	2856571-2856670;2856820-2856882;2857104-2857106;	163	2857719-2857831;	112
NGR-1A1782	Scaffold1	2858268	2859478	+	2858047-2858133;2858223-2858268;	131	.	0
NGR-1A1784	Scaffold1	2862536	2867283	-	2869593-2869691;2867779-2868257;2867283-2867712;	1005	.	0
NGR-1A1785	Scaffold1	2867699	2871347	-	2871347-2871412;	65	.	0
NGR-1A1793	Scaffold1	2885859	2887964	+	.	0	2888132-2888369;	237
NGR-1A1794	Scaffold1	2889161	2891654	-	2893577-2894040;2893335-2893506;2892827-2893259;2892658-2892742;2891908-2892598;2891654-2891805;	1991	2888067-2889077;2889147-2889161;	1024
NGR-1A1795	Scaffold1	2897492	2899937	-	2899937-2899960;	23	2895585-2896173;2896253-2897475;2897392-2897492;	1910
NGR-1A1797	Scaffold1	2904392	2905926	-	2906021-2906173;2905926-2906173;	399	2902056-2902230;2902294-2902621;2902679-2902932;2902995-2903077;2903084-2903797;2903141-2903451;2903514-2903820;2903880-2904136;2904201-2904392;	2612
NGR-1A1801	Scaffold1	320240	322345	-	.	0	318344-318769;318829-318970;319064-319130;319198-319295;319387-319562;319659-319770;319961-320240;	1294
NGR-1A1806	Scaffold1	2929072	2930617	+	.	0	2933090-2933965;2932481-2933032;2931335-2933965;2931335-2932413;2931170-2931262;2930859-2931262;2930859-2931107;2930617-2930791;	6051
NGR-1A1809	Scaffold1	2937727	2941988	-	2941988-2943111;	1123	2937538-2937727;	189
NGR-1A1810	Scaffold1	2943503	2946341	-	2949566-2949746;2948835-2949502;2948545-2948763;2948367-2948476;2948233-2948290;2947877-2948143;2947658-2947754;2947330-2947589;2946957-2947248;2946341-2946872;	2674	2943239-2943503;	264
NGR-1A1814	Scaffold1	2955975	2958139	+	2954701-2955300;2955369-2955975;	1205	2959343-2959759;2958139-2959273;	1550
NGR-1A1817	Scaffold1	2966669	2969361	+	2962629-2963442;2963521-2963608;2963684-2963799;2963865-2964019;2964090-2964723;2964806-2965255;2965096-2965257;2965465-2966669;	3616	2969361-2969508;	147
NGR-1A1818	Scaffold1	2969643	2972381	-	2973375-2973976;2973272-2973308;2973133-2973212;2972958-2973065;2972508-2972895;2972381-2972431;	1260	.	0
NGR-1A1819	Scaffold1	2974137	2975974	+	2973464-2973976;2973464-2973976;2974082-2974137;	1079	2975974-2976362;	388
NGR-1A1820	Scaffold1	2976460	2984238	-	2984373-2984517;2984238-2984288;	194	2975974-2976363;2976450-2976460;	399
NGR-1A1821	Scaffold1	2984900	2986012	-	2986012-2986038;	26	2984731-2984900;	169
NGR-1A1822	Scaffold1	2986128	2988340	+	.	0	2988384-2988674;	290
NGR-1A1825	Scaffold1	2991919	2992909	+	2991869-2991919;	50	2992909-2993031;	122
NGR-1A1830	Scaffold1	3000216	3003184	+	2999927-3000216;	289	3003184-3003522;	338
NGR-1A1833	Scaffold1	3009772	3013060	+	.	0	3013131-3013212;3013128-3013212;3013060-3013070;	175
NGR-1A1835	Scaffold1	3013445	3017355	-	3017355-3017442;	87	3013317-3013445;	128
NGR-1A1836	Scaffold1	3017937	3018351	+	3017473-3017518;3017473-3017591;3017582-3017591;3017663-3017725;3017663-3017725;3017802-3017937;	431	.	0
NGR-1A1837	Scaffold1	3018834	3023950	-	3023950-3024302;	352	3018797-3018834;	37
NGR-1A1838	Scaffold1	3025978	3029074	-	.	0	3024367-3024628;3024703-3025088;3025167-3025456;3025532-3025646;3025535-3025730;3025535-3025734;3025535-3025745;3025535-3025978;	2096
NGR-1A1840	Scaffold1	3033637	3039081	+	3033571-3033637;	66	3039081-3039215;	134
NGR-1A1841	Scaffold1	3039404	3043309	+	3039372-3039404;	32	3043309-3043378;	69
NGR-1A1843	Scaffold1	3045924	3048631	-	3048631-3048836;	205	3045877-3045924;	47
NGR-1A1844	Scaffold1	3049634	3050948	+	3049371-3049470;3049623-3049634;	110	3050948-3051075;	127
NGR-1A1847	Scaffold1	3054162	3055245	+	.	0	3056726-3057224;3056396-3056652;3056243-3056327;3055245-3056179;	1772
NGR-1A1849	Scaffold1	3059899	3062195	+	3057299-3058650;3058711-3058771;3058846-3059453;3059519-3059734;3059797-3059899;	2335	3062195-3062237;	42
NGR-1A1852	Scaffold1	3069471	3071180	-	3071188-3071414;	226	.	0
NGR-1A1855	Scaffold1	3074782	3077131	-	3077219-3077427;3077131-3077133;	210	3074372-3074782;	410
NGR-1A1857	Scaffold1	3079074	3080404	+	3078633-3078775;3078869-3079074;	347	.	0
NGR-1A1861	Scaffold1	3086725	3093310	-	3093310-3093480;	170	3086599-3086725;	126
NGR-1A1862	Scaffold1	3102410	3107650	-	3108917-3109059;3108655-3108857;3108533-3108586;3107650-3108454;	1201	3101132-3102225;3102300-3102313;3102392-3102410;	1124
NGR-1A1863	Scaffold1	3109742	3110941	+	3109135-3109357;3109429-3109742;	535	3110941-3111114;	173
NGR-1A1865	Scaffold1	3113325	3114962	-	.	0	3113236-3113325;	89
NGR-1A1869	Scaffold1	3121048	3126925	-	3126925-3126985;	60	3120478-3120984;	506
NGR-1A1870	Scaffold1	3128293	3128904	+	3127012-3127094;3127168-3127397;3127460-3128293;	1144	.	0
NGR-1A1872	Scaffold1	3131253	3134024	-	3135599-3135748;3135073-3135748;3134354-3135748;3134351-3135529;3134351-3135000;3134024-3134269;	4290	3128903-3129271;3128903-3129271;3129340-3129371;3129340-3129371;3129445-3129478;3129445-3129478;3129543-3129845;3129543-3129845;3129905-3129934;3129905-3129934;3130003-3130035;3130003-3130035;3130100-3130375;3130100-3130375;3130456-3131146;3130456-3131146;	3520
NGR-1A1877	Scaffold1	3150078	3151506	+	3147874-3148024;3147874-3148024;3148098-3148739;3148112-3148739;3148821-3150078;	2825	.	0
NGR-1A1879	Scaffold1	3151883	3154857	-	.	0	3148836-3150075;	1239
NGR-1A1881	Scaffold1	3159655	3163459	-	3165494-3166482;3165370-3165442;3165103-3165282;3165008-3165277;3164913-3164945;3164620-3164830;3164516-3164552;3164088-3164458;3163682-3164012;3163459-3163604;	2631	3159439-3159655;	216
NGR-1A1882	Scaffold1	3167031	3168658	-	3168658-3168666;	8	3167014-3167031;	17
NGR-1A1883	Scaffold1	3168757	3169621	+	3168716-3168757;	41	3169621-3169696;	75
NGR-1A1884	Scaffold1	3170124	3170778	-	.	0	3169387-3169497;3169561-3169761;3169819-3170124;	615
NGR-1A1885	Scaffold1	3170873	3173174	+	3170868-3170873;	5	3174062-3174130;3174062-3174130;3173633-3173988;3173605-3173988;3173421-3173533;3173421-3173533;3173174-3173343;	1267
NGR-1A1887	Scaffold1	3182780	3186426	-	3186426-3187598;	1172	3182346-3182780;	434
NGR-1A1888	Scaffold1	3187595	3189782	+	3187337-3187595;	258	3189782-3190097;	315
NGR-1A1889	Scaffold1	350195	351718	+	349547-349910;	363	.	0
NGR-1A1890	Scaffold1	3190674	3192520	-	3192542-3192780;	238	.	0
NGR-1A1895	Scaffold1	3204379	3205812	-	3205812-3206117;	305	3204217-3204316;3204377-3204379;	101
NGR-1A1896	Scaffold1	3206559	3208060	+	.	0	3208202-3208409;	207
NGR-1A1897	Scaffold1	3210327	3212035	-	.	0	3208178-3208409;3208480-3208511;3208582-3208857;3208980-3209041;3209113-3209181;3209267-3209321;3209393-3209457;3209530-3210327;	1581
NGR-1A1899	Scaffold1	3214851	3218764	+	.	0	3218764-3218870;	106
NGR-1A1900	Scaffold1	24934	28334	+	23202-23409;23202-23409;23474-23802;23477-23802;23910-24934;	2091	.	0
NGR-1A1901	Scaffold1	352060	355000	-	.	0	351715-352060;	345
NGR-1A1902	Scaffold1	3219165	3219702	-	3220396-3220500;3220396-3220500;3220238-3220273;3220238-3220270;3220095-3220109;3220095-3220109;3219989-3220015;3219989-3220015;3219885-3219907;3219885-3219907;3219748-3219782;3219748-3219782;	467	3218761-3219165;	404
NGR-1A1904	Scaffold1	3222813	3223391	-	.	0	3222430-3222813;	383
NGR-1A1906	Scaffold1	3226480	3228700	-	.	0	3224279-3224572;3224652-3225322;3225406-3226480;	2037
NGR-1A1907	Scaffold1	3230019	3230668	-	3230668-3230757;	89	3228724-3229173;3228724-3229234;3229284-3230019;	1694
NGR-1A1908	Scaffold1	3230786	3231590	+	.	0	3235160-3235342;3234742-3235093;3234390-3234674;3234309-3234329;3233945-3234250;3233849-3233866;3233360-3233786;3232914-3233288;3232555-3232839;3232472-3232492;3232153-3232410;3232062-3232079;3231590-3231992;	2939
NGR-1A1910	Scaffold1	3238662	3239657	+	3238573-3238662;	89	3239657-3239687;	30
NGR-1A1912	Scaffold1	355866	358404	-	358795-359026;358404-358472;	299	355073-355485;	412
NGR-1A1913	Scaffold1	3241268	3242454	+	3240946-3241268;	322	.	0
NGR-1A1914	Scaffold1	3248363	3254738	+	3248170-3248363;	193	3254738-3254889;	151
NGR-1A1915	Scaffold1	3255297	3259633	-	3260943-3261077;3260481-3260735;3260241-3260405;3260087-3260178;3259633-3260017;	1027	3255204-3255297;	93
NGR-1A1918	Scaffold1	3262678	3264594	+	3261164-3261277;3261439-3261503;3261726-3261817;3261887-3261949;3262022-3262047;3262116-3262574;3262676-3262678;	815	3264594-3265140;	546
NGR-1A1920	Scaffold1	3272152	3273257	-	3273257-3273301;	44	3271798-3272082;	284
NGR-1A1923	Scaffold1	361591	363224	+	361497-361591;	94	.	0
NGR-1A1924	Scaffold1	3278445	3279354	+	3278433-3278445;	12	3279354-3279544;	190
NGR-1A1926	Scaffold1	3283747	3285914	-	3285914-3286040;	126	3281091-3281301;3281371-3281438;3281498-3281668;3281737-3282769;3282864-3282968;3283351-3283747;	1979
NGR-1A1928	Scaffold1	3290250	3291239	-	3291428-3291730;3291288-3291361;	375	.	0
NGR-1A1929	Scaffold1	3291728	3292947	+	3290791-3290890;3290791-3290890;3290791-3290890;3291195-3291442;3291195-3291442;3291331-3291442;3291538-3291728;	1092	.	0
NGR-1A1931	Scaffold1	3302217	3303464	-	3304514-3304679;3304250-3304450;3303464-3304189;	1090	3301964-3302217;	253
NGR-1A1932	Scaffold1	3307844	3314694	-	3314694-3314837;	143	3307728-3307844;	116
NGR-1A1935	Scaffold1	3317240	3318724	+	3316553-3317240;	687	3319399-3320036;3319116-3319315;3318724-3319037;	1149
NGR-1A1937	Scaffold1	3322239	3324928	-	3328570-3328701;3326720-3328351;3324928-3326635;	3469	3320494-3320963;3321040-3321996;3322048-3322239;	1616
NGR-1A1941	Scaffold1	3336601	3338043	-	3339261-3339658;3338043-3339185;	1539	3336320-3336601;	281
NGR-1A1945	Scaffold1	368575	372636	+	367362-367578;367690-367751;367884-368575;	968	372636-372924;	288
NGR-1A1946	Scaffold1	3347457	3350675	+	3344530-3345664;3344530-3345664;3345751-3346108;3345751-3346437;3346172-3346437;3346529-3347330;3346529-3347330;3347393-3347457;	5242	3350675-3350778;	103
NGR-1A1947	Scaffold1	3350882	3352676	-	3352877-3353124;3352877-3353124;3352676-3352816;	634	3350878-3350882;	4
NGR-1A1949	Scaffold1	3354800	3356964	-	3356964-3357050;	86	.	0
NGR-1A1953	Scaffold1	3371719	3377075	+	.	0	3377075-3377320;	245
NGR-1A1955	Scaffold1	3380899	3383777	-	3383777-3383995;	218	.	0
NGR-1A1956	Scaffold1	374069	377524	-	378042-378704;377524-377664;	802	373883-374069;	186
NGR-1A1960	Scaffold1	3393153	3396624	-	3396624-3396662;	38	3392868-3393153;	285
NGR-1A1965	Scaffold1	3415544	3419004	-	3419004-3419191;	187	3415374-3415544;	170
NGR-1A1966	Scaffold1	3419327	3424099	+	3419282-3419327;	45	3424099-3424365;	266
NGR-1A1967	Scaffold1	380498	381541	+	377521-378716;378815-378874;378956-379402;379479-379589;379648-379934;380012-380498;	2582	.	0
NGR-1A1973	Scaffold1	3435011	3437736	-	3440251-3440725;3440038-3440180;3439643-3439968;3439366-3439560;3439202-3439301;3438927-3439135;3438687-3438854;3438529-3438610;3438392-3438453;3437736-3438318;	2333	.	0
NGR-1A1975	Scaffold1	3446212	3448508	+	3446192-3446212;	20	.	0
NGR-1A1976	Scaffold1	3449909	3454070	-	3454070-3454262;	192	.	0
NGR-1A1977	Scaffold1	3456285	3458723	+	3456113-3456223;	110	3458723-3458840;	117
NGR-1A1978	Scaffold1	381962	382606	+	381838-381962;	124	.	0
NGR-1A1979	Scaffold1	3462580	3463578	+	3459613-3460065;3459613-3460193;3460649-3462040;3461102-3462040;3461230-3462040;3462105-3462580;	4646	3463578-3463733;	155
NGR-1A1980	Scaffold1	3463786	3466619	-	3466619-3467108;	489	.	0
NGR-1A1982	Scaffold1	3471227	3475808	-	3475808-3475949;	141	3471183-3471227;	44
NGR-1A1983	Scaffold1	3478200	3480285	-	3483980-3484471;3482985-3483795;3482728-3482914;3481776-3482665;3480336-3481692;	3732	3477586-3478200;	614
NGR-1A1984	Scaffold1	3484513	3491256	+	3484502-3484513;	11	3491256-3491616;	360
NGR-1A1985	Scaffold1	3492059	3495764	-	3495816-3496109;	293	3491729-3492059;	330
NGR-1A1986	Scaffold1	3498221	3501370	-	3502690-3503212;3502690-3503212;3502130-3502615;3502130-3502615;3501710-3502067;3501710-3502067;3501505-3501637;3501370-3501634;	3124	3498209-3498221;	12
NGR-1A1995	Scaffold1	3523993	3526454	+	3523915-3523993;	78	.	0
NGR-1A1996	Scaffold1	3530515	3531643	+	3530381-3530515;	134	3531711-3531891;	180
NGR-1A1997	Scaffold1	3533614	3537678	+	3532468-3532597;3532664-3533614;	1079	3538333-3539553;3537678-3538232;	1774
NGR-1A1998	Scaffold1	3539905	3541362	-	3541362-3541511;	149	3537675-3538248;3538319-3539553;3539621-3539905;	2091
NGR-1A2000	Scaffold1	388109	395549	+	387199-387373;387199-387373;387435-388109;	1022	.	0
NGR-1A2001	Scaffold1	3544563	3546335	-	3548437-3549014;3548311-3548361;3547320-3548236;3546335-3547256;	2464	3544095-3544528;	433
NGR-1A2002	Scaffold1	3549056	3551057	+	3546757-3548236;3548311-3548361;3548437-3548907;3548437-3549056;	2618	3553380-3553781;3553044-3553306;3552844-3552977;3552470-3552769;3552313-3552393;3552113-3552241;3551057-3552031;	2277
NGR-1A2004	Scaffold1	3553781	3558117	-	3558117-3558154;	37	.	0
NGR-1A2006	Scaffold1	3562146	3563662	-	3563662-3564293;	631	3562021-3562146;	125
NGR-1A2007	Scaffold1	3564437	3571526	+	3564398-3564437;	39	3571526-3571579;	53
NGR-1A2009	Scaffold1	3576480	3577896	-	.	0	3571621-3571815;3571880-3572344;3572416-3573863;3573925-3574201;3574265-3574375;3574438-3575028;3575139-3575867;3575939-3576480;	4350
NGR-1A2014	Scaffold2	7183	9171	-	10149-10280;9905-10065;9171-9812;	932	6368-7183;	815
NGR-1A2015	Scaffold2	53290	55744	-	56846-57191;56698-56782;56518-56638;	549	.	0
NGR-1A2023	Scaffold2	379581	383522	+	379532-379581;	49	.	0
NGR-1A2031	Scaffold2	419700	421488	+	.	0	421488-421649;	161
NGR-1A2036	Scaffold2	435773	439525	+	433722-435773;	2051	439525-439818;	293
NGR-1A2043	Scaffold2	461232	466323	+	461221-461232;	11	.	0
NGR-1A2045	Scaffold2	471976	472646	+	471581-471632;	51	472646-472830;	184
NGR-1A2046	Scaffold2	473592	475425	+	472998-473325;473408-473592;	511	475425-475567;	142
NGR-1A2048	Scaffold2	59669	62144	+	59256-59431;59256-59431;59531-59669;	488	62144-62406;	262
NGR-1A2051	Scaffold2	486988	495980	+	486977-486988;	11	.	0
NGR-1A2054	Scaffold2	505626	508950	+	505228-505626;	398	510007-511429;509851-509927;508950-509764;	2312
NGR-1A2064	Scaffold2	549568	551662	+	548860-549568;	708	551662-551872;	210
NGR-1A2069	Scaffold2	562537	566857	+	562324-562537;	213	566857-566984;	127
NGR-1A2072	Scaffold2	573033	575291	+	572711-572809;572927-573033;	204	575291-575488;	197
NGR-1A2073	Scaffold2	576271	577131	+	575768-576004;576091-576271;	416	577131-577350;	219
NGR-1A2074	Scaffold2	578161	582070	-	582070-582098;	28	.	0
NGR-1A2077	Scaffold2	591882	593805	-	593805-593904;	99	591541-591882;	341
NGR-1A2081	Scaffold2	69243	71871	+	68498-68619;68818-68884;69066-69243;	364	71871-72333;	462
NGR-1A2082	Scaffold2	603741	605541	-	607626-607761;606164-607565;605541-606070;	2065	.	0
NGR-1A2084	Scaffold2	609105	610546	-	.	0	608929-609105;	176
NGR-1A2085	Scaffold2	610813	613609	+	610670-610813;	143	613894-614395;613609-613828;	720
NGR-1A2086	Scaffold2	614685	617051	+	614516-614685;	169	617051-617109;	58
NGR-1A2090	Scaffold2	624445	631962	+	624409-624445;	36	.	0
NGR-1A2092	Scaffold2	72490	74913	+	.	0	76543-76765;	222
NGR-1A2102	Scaffold2	660611	665256	+	660582-660611;	29	665256-665424;	168
NGR-1A2103	Scaffold2	74972	75740	-	76543-76765;76355-76484;76143-76281;75993-76075;75740-75930;	761	74888-74919;	31
NGR-1A2108	Scaffold2	677248	678904	+	676949-677071;677141-677248;	229	678974-679126;	152
NGR-1A2109	Scaffold2	680628	683886	-	.	0	679221-679541;679656-679702;679784-679864;679948-680197;680297-680628;	1026
NGR-1A2110	Scaffold2	685886	688109	+	685373-685481;685373-685485;685574-685886;	532	688109-688714;	605
NGR-1A2113	Scaffold2	695927	699077	+	695690-695833;695903-695927;	167	.	0
NGR-1A2114	Scaffold2	79042	82521	-	82521-82714;	193	77277-77997;77277-79042;	2485
NGR-1A2118	Scaffold2	712010	716972	-	.	0	711786-712010;	224
NGR-1A2120	Scaffold2	719033	721758	-	721758-721793;	35	.	0
NGR-1A2121	Scaffold2	722015	722737	-	722737-722841;	104	721862-722015;	153
NGR-1A2122	Scaffold2	723787	724879	-	725084-725107;724879-724885;	29	723717-723787;	70
NGR-1A2125	Scaffold2	10664	19387	-	19387-19781;	394	10457-10664;	207
NGR-1A2127	Scaffold2	731708	732797	+	.	0	733288-734651;732797-733048;	1614
NGR-1A2133	Scaffold2	743782	749171	-	749171-749388;	217	743526-743758;	232
NGR-1A2138	Scaffold2	757279	758688	-	.	0	756752-756828;756752-756831;756752-756834;756902-757085;756902-757085;756902-757279;	980
NGR-1A2140	Scaffold2	760999	762013	+	.	0	762013-762251;	238
NGR-1A2141	Scaffold2	762736	765853	+	.	0	765853-767077;	1224
NGR-1A2145	Scaffold2	781585	784007	-	.	0	781439-781584;	145
NGR-1A2146	Scaffold2	784405	785895	+	.	0	788626-789473;787540-788563;787402-787474;786418-787332;786395-787336;785895-786327;	4229
NGR-1A2147	Scaffold2	789892	790898	+	789566-789590;789816-789892;	100	790898-791125;	227
NGR-1A2149	Scaffold2	791751	793029	+	791236-791331;791643-791751;	203	793029-793282;	253
NGR-1A2151	Scaffold2	797863	800642	-	802062-802429;800642-801948;	1673	796485-797863;	1378
NGR-1A2152	Scaffold2	803261	804365	+	803245-803261;	16	804365-804497;	132
NGR-1A2155	Scaffold2	816232	820196	+	815206-815568;815655-815990;816065-816232;	864	820196-820260;	64
NGR-1A2156	Scaffold2	820572	822829	-	822829-822996;	167	820336-820572;	236
NGR-1A2157	Scaffold2	825387	827155	+	824071-824940;825208-825387;	1048	.	0
NGR-1A2159	Scaffold2	90172	91652	+	89856-90172;	316	92939-93176;92708-92862;92336-92575;91652-92159;	1137
NGR-1A2164	Scaffold2	838288	841957	-	841983-842675;	692	838098-838288;	190
NGR-1A2165	Scaffold2	848275	850304	-	.	0	845568-846029;846129-846709;846794-847096;847165-847583;847658-848275;	2378
NGR-1A2167	Scaffold2	852339	854385	+	851944-852212;852284-852339;	323	854458-854588;	130
NGR-1A2168	Scaffold2	854721	856435	-	.	0	854404-854721;	317
NGR-1A2171	Scaffold2	859006	861396	+	858987-859006;	19	861396-861508;	112
NGR-1A2175	Scaffold2	877348	882402	-	.	0	877067-877348;	281
NGR-1A2177	Scaffold2	885101	888634	+	.	0	888634-888735;	101
NGR-1A2179	Scaffold2	892151	893655	+	.	0	894193-894830;	637
NGR-1A2180	Scaffold2	894832	896333	-	896333-896493;	160	894193-894832;	639
NGR-1A2183	Scaffold2	899311	901167	+	899142-899221;899303-899311;	87	904669-904914;904118-904588;903419-904048;903251-903320;903028-903187;902097-902950;901167-901808;	3066
NGR-1A2185	Scaffold2	906155	907942	-	907942-907987;	45	906046-906155;	109
NGR-1A2186	Scaffold2	908050	911191	+	908040-908050;	10	911191-911262;	71
NGR-1A2191	Scaffold2	923138	924437	+	923095-923138;	43	924437-924947;	510
NGR-1A2193	Scaffold2	926912	929169	+	925811-925976;926068-926089;926161-926181;926255-926278;926364-926423;926514-926529;926592-926661;926762-926863;	473	.	0
NGR-1A2194	Scaffold2	929574	931651	+	929381-929574;	193	931677-932259;	582
NGR-1A2195	Scaffold2	937784	945588	-	.	0	937013-937693;	680
NGR-1A2198	Scaffold2	952945	955633	+	952559-952945;	386	957472-957666;957343-957405;955633-957270;	1893
NGR-1A2205	Scaffold2	966083	967296	+	965786-966083;	297	967296-967577;	281
NGR-1A2209	Scaffold2	974073	977000	-	977000-977157;	157	972506-973344;973418-973562;973625-974073;	1430
NGR-1A2211	Scaffold2	983322	989241	+	981991-982684;982750-983322;	1265	989241-989401;	160
NGR-1A2212	Scaffold2	991038	993945	+	989496-989601;989674-990077;990136-991038;	1410	.	0
NGR-1A2213	Scaffold2	994268	995045	+	994131-994268;	137	995045-996373;	1328
NGR-1A2215	Scaffold2	999131	1006608	-	1006764-1006979;1006608-1006701;	308	997916-999131;	1215
NGR-1A2216	Scaffold2	1007434	1008629	-	1008629-1008782;	153	1007338-1007434;	96
NGR-1A2217	Scaffold2	1009146	1021205	+	1008985-1009146;	161	1021205-1021381;	176
NGR-1A2218	Scaffold2	1023328	1023885	+	.	0	1024594-1024652;1024547-1024652;1024431-1024474;1023885-1024303;	624
NGR-1A2219	Scaffold2	1024316	1026127	-	1026127-1026233;	106	1023975-1024248;	273
NGR-1A2221	Scaffold2	1028513	1029071	-	1029260-1030728;1029071-1029115;	1512	.	0
NGR-1A2228	Scaffold2	1058227	1061002	-	1063778-1063958;1063517-1063697;1063295-1063457;1062977-1063177;1062636-1062902;1061002-1062536;	2522	.	0
NGR-1A2231	Scaffold2	1066723	1069787	+	1066679-1066723;	44	1069787-1070043;	256
NGR-1A2232	Scaffold2	1069801	1074052	-	1080458-1080735;1080458-1080735;1080298-1080393;1080298-1080393;1080047-1080209;1080047-1080209;1079605-1079975;1079605-1079975;1079442-1079538;1079442-1079538;1079254-1079374;1079254-1079374;1078783-1079187;1078783-1079187;1078584-1078707;1078584-1078707;1078432-1078513;1077043-1078513;1077043-1078218;1076876-1076931;1076876-1076931;1076439-1076586;1076439-1076586;1076209-1076367;1076209-1076367…	9180	1069748-1069801;	53
NGR-1A2235	Scaffold2	1081137	1083588	+	1080839-1081065;1081135-1081137;	228	1083588-1083700;	112
NGR-1A2236	Scaffold2	22312	22863	+	21178-21268;21391-22312;	1011	23562-24235;22941-23486;22863-22886;	1241
NGR-1A2238	Scaffold2	1083905	1091050	-	1091564-1091787;1091564-1091787;1091050-1091106;	502	1083589-1083905;	316
NGR-1A2242	Scaffold2	1098459	1101102	-	1101189-1101217;1101102-1101118;	44	1098082-1098459;	377
NGR-1A2243	Scaffold2	1101378	1103886	+	1101294-1101378;	84	1103886-1104138;	252
NGR-1A2245	Scaffold2	1105676	1108037	+	1105621-1105676;	55	1108037-1108127;	90
NGR-1A2251	Scaffold2	1125291	1129625	+	1113553-1113937;1114013-1114844;1114911-1116550;1116621-1116817;1116908-1117072;1117128-1117158;1117223-1117347;1117425-1118134;1118193-1118520;1118588-1119922;1119985-1120978;1121041-1121196;1121260-1121367;1121449-1121585;1121659-1121996;1122067-1122160;1122236-1122475;1122546-1122650;1122724-1122763;1122854-1125291;	10378	.	0
NGR-1A2253	Scaffold2	1139523	1140566	+	1136943-1137234;1137316-1137741;1137819-1137848;1137919-1139523;	2349	.	0
NGR-1A2258	Scaffold2	1152200	1154034	-	.	0	1151170-1151379;1151460-1151606;1151674-1151715;1151781-1152200;	815
NGR-1A2262	Scaffold2	1158988	1161939	-	1161939-1162650;	711	1158564-1158988;	424
NGR-1A2264	Scaffold2	1165270	1168114	-	.	0	1162851-1163475;	624
NGR-1A2265	Scaffold2	1168905	1173903	+	.	0	1174225-1174477;	252
NGR-1A2267	Scaffold2	1177002	1177898	-	1178281-1178731;1178001-1178214;1177898-1177936;	701	1176508-1176642;1176706-1177002;	430
NGR-1A2269	Scaffold2	1181531	1185564	-	1185564-1185577;	13	1181305-1181531;	226
NGR-1A2270	Scaffold2	124230	126697	-	.	0	124147-124230;	83
NGR-1A2271	Scaffold2	1189704	1196097	-	1196545-1197066;1196198-1196459;1196097-1196126;	811	1189280-1189704;	424
NGR-1A2272	Scaffold2	1197261	1199137	-	1200284-1200532;1200188-1200208;1199998-1200093;1199137-1199928;	1154	1197140-1197261;	121
NGR-1A2277	Scaffold2	1208605	1211064	+	1207684-1208605;	921	1211064-1211605;	541
NGR-1A2278	Scaffold2	1212080	1213633	-	.	0	1211764-1212080;	316
NGR-1A2279	Scaffold2	1214698	1215346	+	.	0	1215346-1215614;	268
NGR-1A2284	Scaffold2	1221146	1222286	+	.	0	1222286-1222490;	204
NGR-1A2285	Scaffold2	1222489	1225314	-	1227997-1228590;1226908-1228590;1226908-1227864;1225978-1226829;1225978-1226828;1225978-1226828;1225545-1225908;1225545-1225908;1225545-1225908;1225430-1225482;1225430-1225482;1225430-1225482;1225314-1225365;	7078	1222295-1222489;	194
NGR-1A2286	Scaffold2	1228631	1229397	+	1228615-1228631;	16	1229671-1230019;1229398-1229576;	526
NGR-1A2287	Scaffold2	1231767	1232383	+	1229674-1230035;1230116-1230131;1230224-1230502;1230587-1231151;1231218-1231381;1231219-1231767;	1929	.	0
NGR-1A2288	Scaffold2	1232489	1233651	-	1235373-1235836;1234869-1235311;1234735-1234808;1234312-1234665;1234149-1234236;1233943-1234080;1233807-1233879;1233651-1233713;	1689	1232256-1232489;	233
NGR-1A2289	Scaffold2	1235880	1236523	+	1235362-1235880;	518	1237476-1237640;1237291-1237416;1236596-1237211;1236523-1236533;	914
NGR-1A2293	Scaffold2	1239390	1240925	-	1240925-1241065;	140	1239313-1239390;	77
NGR-1A2294	Scaffold2	1241155	1243045	+	.	0	1243158-1244183;	1025
NGR-1A2295	Scaffold2	1247524	1251154	+	1247469-1247524;	55	1251154-1251273;	119
NGR-1A2297	Scaffold2	1254528	1261570	+	1254380-1254453;1254521-1254528;	80	1261980-1263035;1261632-1261868;	1291
NGR-1A2299	Scaffold2	1266196	1269230	+	1264167-1264222;1264293-1264614;1264677-1264880;1264954-1265211;1265274-1265555;1265617-1265660;1265727-1265815;1265880-1266196;	1564	1272152-1272448;1271916-1272082;1271553-1271816;1271375-1271488;	838
NGR-1A2301	Scaffold2	1274398	1277649	-	1277649-1277781;	132	.	0
NGR-1A2302	Scaffold2	1278097	1282232	-	1282232-1282937;	705	.	0
NGR-1A2304	Scaffold2	1283140	1285142	+	1283073-1283140;	67	1285142-1285229;	87
NGR-1A2306	Scaffold2	1288538	1289595	+	1286530-1287040;1287116-1287177;1287250-1287811;1287905-1287964;1288042-1288538;	1687	1289761-1290419;1289596-1289679;	741
NGR-1A2307	Scaffold2	1290416	1291865	-	.	0	1289761-1290416;	655
NGR-1A2311	Scaffold2	1299669	1303849	-	1303849-1304094;	245	1299523-1299669;	146
NGR-1A2314	Scaffold2	141536	143538	-	143774-143910;143538-143642;	240	141390-141536;	146
NGR-1A2315	Scaffold2	1309971	1310735	-	1311177-1311435;1311177-1311435;1310735-1311088;	869	1309739-1309971;	232
NGR-1A2316	Scaffold2	1311521	1321434	+	1311494-1311521;	27	1321434-1321653;	219
NGR-1A2318	Scaffold2	1329172	1329862	+	.	0	1330087-1330236;1329924-1329999;	224
NGR-1A2327	Scaffold2	1350021	1351084	+	1349870-1350021;	151	1351465-1351490;1351084-1351256;	197
NGR-1A2328	Scaffold2	1351563	1352428	+	1351556-1351563;	7	1354067-1354429;1352971-1353982;1352823-1352911;1352645-1352756;1352428-1352570;	1714
NGR-1A2329	Scaffold2	1357560	1363514	+	1357412-1357560;	148	1363514-1364096;	582
NGR-1A2332	Scaffold2	1371286	1375196	-	1375196-1375475;	279	.	0
NGR-1A2333	Scaffold2	1383366	1385617	-	.	0	1381185-1381296;1381185-1383366;	2292
NGR-1A2335	Scaffold2	1388188	1389054	-	1389114-1389154;	40	.	0
NGR-1A2340	Scaffold2	1402854	1409384	-	1409384-1409521;	137	1402722-1402854;	132
NGR-1A2345	Scaffold2	1423024	1426275	-	1426402-1426504;1426275-1426277;	104	1422777-1423024;	247
NGR-1A2346	Scaffold2	1426883	1427778	+	.	0	1427778-1428150;	372
NGR-1A2349	Scaffold2	1428153	1431967	-	1431967-1432300;	333	1427805-1428153;	348
NGR-1A2350	Scaffold2	1432597	1433716	+	.	0	1433972-1434627;	655
NGR-1A2354	Scaffold2	1446048	1447133	-	1447133-1447307;	174	1445289-1446048;	759
NGR-1A2357	Scaffold2	1455682	1459662	+	.	0	1459752-1459851;1459662-1459680;	117
NGR-1A2359	Scaffold2	155012	156251	-	157255-157354;156919-157071;156706-156839;156376-156595;156251-156314;	666	.	0
NGR-1A2360	Scaffold2	1461777	1462043	-	.	0	1460993-1461311;1461381-1461696;	633
NGR-1A2361	Scaffold2	1462997	1464699	-	.	0	1462173-1462683;	510
NGR-1A2362	Scaffold2	1465248	1468971	+	1464809-1465248;	439	.	0
NGR-1A2364	Scaffold2	1472221	1482287	-	1493415-1493683;1492856-1493333;1491271-1492798;1490874-1491209;1490394-1490805;1489863-1490320;1489580-1489792;1489439-1489510;1489177-1489375;1488808-1489117;1488718-1488739;1488378-1488644;1487918-1488310;1487676-1487846;1486871-1487588;1485784-1486702;1485302-1485724;1485135-1485225;1484854-1485067;1484574-1484783;1484501-1484505;1484259-1484429;1483805-1484195;1483458-1483742;1483194-1483393…	9345	1471894-1472221;	327
NGR-1A2368	Scaffold2	1505849	1508216	-	1508677-1509909;1508677-1509909;1508546-1508613;1508546-1508613;1508330-1508475;1508330-1508475;1508216-1508270;	2942	1503204-1503484;1503204-1503484;1503544-1503807;1503544-1503807;1503874-1505225;1503874-1505225;1505296-1505849;	4341
NGR-1A2371	Scaffold2	1516924	1518008	-	1518008-1518032;	24	1516902-1516924;	22
NGR-1A2372	Scaffold2	1518468	1519338	-	1521150-1521355;1520906-1521092;1520603-1520836;1520242-1520538;1519338-1520181;	1763	1518365-1518468;	103
NGR-1A2375	Scaffold2	1530762	1534207	-	.	0	1528384-1528833;1528915-1529044;1529116-1529264;1529331-1529422;1529489-1529571;1529647-1529842;1529906-1529957;1530036-1530762;	1871
NGR-1A2376	Scaffold2	1535687	1538120	-	1539276-1539440;1539198-1539210;1539043-1539135;1538943-1538972;1538120-1538870;	1047	1535600-1535687;	87
NGR-1A2379	Scaffold2	1543866	1545164	-	1545164-1545396;	232	1543761-1543866;	105
NGR-1A2381	Scaffold2	163385	165636	-	165636-165856;	220	.	0
NGR-1A2382	Scaffold2	1548875	1550584	-	.	0	1547426-1547988;1548052-1548150;1548228-1548361;1548445-1548577;1548702-1548875;	1098
NGR-1A2383	Scaffold2	1550754	1551308	-	1551598-1551800;1551339-1551403;	266	.	0
NGR-1A2385	Scaffold2	1570224	1574796	-	.	0	1568000-1568740;	740
NGR-1A2391	Scaffold2	1589697	1592510	+	.	0	1593886-1594251;1593736-1593795;1593512-1593671;1593401-1593439;1592994-1593337;1592510-1592927;	1381
NGR-1A2393	Scaffold2	1594328	1594736	+	1593695-1594328;	633	1595046-1595151;1594928-1594946;	123
NGR-1A2397	Scaffold2	1606758	1609115	-	1609913-1610062;1609447-1609629;1609115-1609369;	585	1606664-1606758;	94
NGR-1A2400	Scaffold2	1622818	1626104	-	1626104-1626169;	65	1622712-1622818;	106
NGR-1A2404	Scaffold2	1633897	1639150	-	1639150-1639184;	34	1633827-1633897;	70
NGR-1A2405	Scaffold2	1639846	1641928	+	1639246-1639846;	600	1642049-1642746;1642049-1642746;1641928-1641972;	1438
NGR-1A2407	Scaffold2	1643749	1644525	+	1643346-1643444;1643503-1643749;	344	1644525-1644859;	334
NGR-1A2408	Scaffold2	1644856	1646094	-	1646187-1647087;1646094-1646109;	915	1644743-1644856;	113
NGR-1A2409	Scaffold2	1647975	1649226	+	1646149-1647112;1646953-1647112;1647178-1647329;1647178-1647329;1647403-1647594;1647403-1647594;1647666-1647692;1647666-1647692;1647760-1647851;1647760-1647851;1647913-1647958;1647913-1647975;	2147	.	0
NGR-1A2410	Scaffold2	1649627	1651429	-	1653729-1653965;1652200-1652306;1651429-1652108;	1021	1649223-1649627;	404
NGR-1A2413	Scaffold2	1654282	1656251	+	.	0	1656251-1656442;	191
NGR-1A2414	Scaffold2	173185	174380	-	174534-174800;	266	.	0
NGR-1A2415	Scaffold2	1656770	1659376	-	1661522-1661688;1660653-1661327;1659376-1660591;	2055	1656248-1656770;	522
NGR-1A2416	Scaffold2	1661936	1663757	-	.	0	1661836-1661936;	100
NGR-1A2417	Scaffold2	1664912	1666408	+	.	0	1666408-1666649;	241
NGR-1A2420	Scaffold2	1670522	1673393	+	.	0	1675398-1676081;1675223-1675312;1674566-1675126;1674383-1674455;1674114-1674304;1673393-1674027;	2228
NGR-1A2423	Scaffold2	1687493	1689945	+	1684965-1685388;1685464-1685790;1685864-1686430;1686503-1686917;1686985-1687493;	2237	1691805-1692071;1691658-1691730;1691247-1691591;1690880-1691173;1690702-1690803;1689945-1690624;	1755
NGR-1A2428	Scaffold2	1700347	1702377	-	1702479-1702542;1702377-1702384;	70	1700288-1700347;	59
NGR-1A2432	Scaffold2	1715520	1716865	+	1714840-1715173;1715243-1715520;	610	1716865-1717012;	147
NGR-1A2433	Scaffold2	1717065	1718188	-	1718188-1718197;	9	1715259-1715504;1716870-1717065;	440
NGR-1A2435	Scaffold2	1723466	1727397	+	1720141-1720615;1720692-1722770;1722836-1723104;1723169-1723420;	3071	1729491-1729810;1729283-1729413;1728762-1729215;1728151-1728691;1728003-1728087;1727397-1727922;	2051
NGR-1A2439	Scaffold2	1733105	1738211	-	.	0	1732978-1733105;	127
NGR-1A2440	Scaffold2	1739055	1740474	+	1737465-1738053;1738200-1738802;1738911-1739055;	1334	1740909-1741163;1740730-1740832;1740523-1740653;	486
NGR-1A2442	Scaffold2	1743368	1747581	+	1742619-1743015;1743344-1743368;	420	1747581-1747981;	400
NGR-1A2444	Scaffold2	1749200	1750889	+	1749007-1749200;	193	.	0
NGR-1A2445	Scaffold2	1751631	1753865	+	1749007-1749376;1749459-1749587;1749654-1749765;1749822-1749895;1749956-1750040;1750114-1750375;1750442-1750473;1750549-1750613;1750755-1750976;1751052-1751140;1751222-1751631;	1839	1753865-1754072;	207
NGR-1A2448	Scaffold2	1757199	1758082	+	1756166-1756354;1756636-1757199;	751	.	0
NGR-1A2451	Scaffold2	1762594	1764146	+	1761393-1761497;1761393-1761497;1761589-1762074;1761589-1762074;1762150-1762594;	1622	1764292-1764784;1764292-1764784;1764171-1764220;1764171-1764220;	1082
NGR-1A2452	Scaffold2	1766091	1767938	+	1764993-1765166;1765235-1765285;1765347-1766091;	967	1767938-1768073;	135
NGR-1A2457	Scaffold2	1777670	1780189	-	1780189-1780491;	302	1776596-1776732;1776800-1776825;1776908-1776987;1777065-1777670;	845
NGR-1A2458	Scaffold2	25713	32882	-	33003-33334;33003-33334;32882-32932;	712	.	0
NGR-1A2460	Scaffold2	1780953	1782414	-	.	0	1780757-1780953;	196
NGR-1A2462	Scaffold2	1788829	1791601	-	1792237-1792770;1791601-1792159;	1091	1788671-1788829;	158
NGR-1A2463	Scaffold2	1794746	1796529	+	1792250-1792957;1792250-1793058;1793130-1793342;1793130-1793342;1793452-1793888;1793452-1793888;1793972-1794445;1793972-1794445;1794682-1794746;	3821	1796529-1796671;	142
NGR-1A2465	Scaffold2	1799498	1802507	-	.	0	1796914-1797236;1797311-1797725;1797806-1798138;1798204-1798393;1798476-1798596;1798662-1798733;1798808-1799435;	2075
NGR-1A2466	Scaffold2	1804541	1806039	+	.	0	1807255-1807544;1806882-1807162;1806039-1806791;	1321
NGR-1A2467	Scaffold2	1807736	1815533	-	1815533-1816468;	935	1806037-1806717;1806037-1806717;1806037-1807736;	3059
NGR-1A2469	Scaffold2	1818583	1820377	+	1818041-1818583;	542	1820377-1820520;	143
NGR-1A2474	Scaffold2	1825957	1827209	-	.	0	1825586-1825957;	371
NGR-1A2476	Scaffold2	1831714	1833623	+	1831514-1831714;	200	1833623-1834144;	521
NGR-1A2479	Scaffold2	1841160	1846768	-	1846768-1846929;	161	1840850-1841160;	310
NGR-1A2480	Scaffold2	1848706	1850767	-	1851012-1851390;1850767-1850945;	556	1848339-1848706;	367
NGR-1A2482	Scaffold2	1851888	1853756	-	1853756-1853901;	145	1851733-1851888;	155
NGR-1A2483	Scaffold2	1856216	1858254	+	1853754-1854220;1854305-1854538;1854596-1855006;1855066-1855457;1855532-1855724;1855780-1855916;1855984-1856216;	2060	1858254-1858355;	101
NGR-1A2486	Scaffold2	1862509	1864235	-	1865717-1865936;1865592-1865617;1865405-1865489;	328	1862178-1862509;	331
NGR-1A2488	Scaffold2	1867426	1868484	+	.	0	1869140-1869875;1869051-1869083;1868892-1868978;1868724-1868822;1868484-1868662;	1129
NGR-1A2490	Scaffold2	1872555	1874845	-	1874985-1875178;1874845-1874848;	196	1872479-1872555;	76
NGR-1A2491	Scaffold2	1887921	1889054	+	1885069-1885347;1885409-1885495;1885554-1887921;	2731	.	0
NGR-1A2495	Scaffold2	1905347	1907628	-	1907628-1907742;	114	1905025-1905347;	322
NGR-1A2497	Scaffold2	1909337	1911980	-	1911980-1912103;	123	1909283-1909337;	54
NGR-1A2498	Scaffold2	1913970	1914385	+	1912555-1913004;1912555-1913004;1913091-1913112;1913091-1913112;1913198-1913298;1913202-1913427;1913370-1913427;1913487-1913550;1913487-1913550;1913612-1913796;1913612-1913970;	1990	.	0
NGR-1A2500	Scaffold2	1917655	1921440	+	1914557-1915020;1915286-1915348;1915412-1915493;1915561-1915692;1915770-1915853;1915934-1916016;1916096-1916236;1916303-1916491;1916589-1916760;1916857-1917350;1917613-1917655;	1936	1921440-1921893;	453
NGR-1A2501	Scaffold2	1921896	1923982	-	1923982-1924413;	431	1921439-1921896;	457
NGR-1A2502	Scaffold2	1924821	1926211	-	1926682-1927297;1926607-1926611;1926503-1926528;1926368-1926431;1926211-1926302;	798	.	0
NGR-1A2506	Scaffold2	1937911	1939461	+	1937718-1937911;	193	1939582-1940214;	632
NGR-1A2507	Scaffold2	1943075	1944404	+	1943043-1943075;	32	1944404-1944469;	65
NGR-1A2508	Scaffold2	1944782	1950390	+	1944657-1944782;	125	.	0
NGR-1A2509	Scaffold2	1950431	1952779	-	1952779-1953024;	245	1950376-1950431;	55
NGR-1A2511	Scaffold2	1955837	1957244	+	1955788-1955837;	49	1957244-1957559;	315
NGR-1A2515	Scaffold2	1966799	1968934	-	1968934-1968966;	32	1966599-1966799;	200
NGR-1A2518	Scaffold2	1975907	1977444	-	.	0	1975731-1975907;	176
NGR-1A2519	Scaffold2	1977697	1982739	+	1977651-1977697;	46	1983909-1984418;1983909-1984418;1983758-1983826;1983639-1983826;1983639-1983691;1982739-1983573;	2159
NGR-1A2520	Scaffold2	1984416	1985417	-	1986602-1987453;1985823-1986525;1985417-1985749;	1885	1984232-1984416;	184
NGR-1A2521	Scaffold2	1987451	1989174	+	1986643-1987451;	808	.	0
NGR-1A2522	Scaffold2	1989622	1992443	+	1989319-1989488;1989548-1989622;	243	1992648-1993232;1992500-1992578;	662
NGR-1A2523	Scaffold2	1993735	1995650	+	1993406-1993571;1993635-1993735;	265	1996526-1996863;1996385-1996463;1996085-1996320;1995886-1996002;1995708-1995819;	877
NGR-1A2524	Scaffold2	1999383	2002618	+	1997875-1999383;	1508	.	0
NGR-1A2525	Scaffold2	196266	199468	-	199809-200059;199468-199696;	478	196263-196266;	3
NGR-1A2526	Scaffold2	2006135	2008600	+	2004024-2004191;2004268-2004359;2004430-2004549;2004623-2006135;	1889	.	0
NGR-1A2528	Scaffold2	2014019	2014656	+	2011065-2012164;2012228-2013948;2014007-2014019;	2831	2015898-2015997;2015793-2015816;2015419-2015670;2014656-2015351;	1068
NGR-1A2529	Scaffold2	2016393	2026508	-	2026508-2026686;	178	2016275-2016393;	118
NGR-1A2534	Scaffold2	2037484	2040278	+	2037434-2037484;	50	2040278-2040430;	152
NGR-1A2537	Scaffold2	2044200	2046933	+	2042504-2042870;2042922-2043010;2043080-2043363;2043452-2044200;	1485	.	0
NGR-1A2539	Scaffold2	2051108	2064159	+	2048829-2050353;2050420-2051108;	2212	2064159-2064239;	80
NGR-1A2540	Scaffold2	2064569	2068602	-	2068602-2068877;	275	2064345-2064569;	224
NGR-1A2541	Scaffold2	2072381	2076338	-	2076338-2076352;	14	2069146-2069402;2069146-2069402;2069146-2069402;2069477-2069610;2069477-2069610;2069477-2069610;2069691-2069758;2069691-2069758;2069691-2069758;2069825-2071703;2069825-2071703;2069825-2072381;	7680
NGR-1A2543	Scaffold2	2083252	2085763	+	2082950-2083049;2083126-2083252;	225	2085785-2085907;	122
NGR-1A2544	Scaffold2	2087506	2092472	+	2082950-2083049;2083126-2083684;2083750-2083769;2083839-2084577;2087443-2087506;	1477	2092472-2092559;	87
NGR-1A2547	Scaffold2	206228	207390	-	.	0	205864-206228;	364
NGR-1A2550	Scaffold2	2109648	2116328	+	.	0	2116328-2116731;	403
NGR-1A2551	Scaffold2	2116730	2118574	-	2119507-2120003;2118574-2119344;	1266	2116331-2116730;	399
NGR-1A2560	Scaffold2	2135996	2137284	+	2135130-2135449;2135517-2135582;2135652-2135866;2135944-2135996;	650	2137397-2137829;2137284-2137302;	450
NGR-1A2564	Scaffold2	2141477	2142739	-	.	0	2141354-2141477;	123
NGR-1A2565	Scaffold2	2143107	2144511	-	2144679-2144957;2144511-2144591;	358	.	0
NGR-1A2566	Scaffold2	2146152	2152644	+	2145928-2146152;	224	2152644-2152760;	116
NGR-1A2571	Scaffold2	2161613	2168216	-	2168216-2168321;	105	2161468-2161613;	145
NGR-1A2574	Scaffold2	2177059	2179517	+	.	0	2179517-2179664;	147
NGR-1A2575	Scaffold2	2179814	2181761	-	2181928-2181996;2181761-2181789;	96	.	0
NGR-1A2577	Scaffold2	2184205	2187383	+	.	0	2189920-2190088;2189809-2189838;2189134-2189502;2188983-2189062;2188830-2188899;2187383-2188764;	2094
NGR-1A2578	Scaffold2	2190819	2192556	-	2192556-2192599;	43	2190540-2190770;	230
NGR-1A2579	Scaffold2	2192903	2193995	+	2192653-2192690;2192751-2192869;	155	2193995-2194134;	139
NGR-1A2580	Scaffold2	2194248	2196953	-	2197337-2197719;2196953-2197271;	700	2193993-2194248;	255
NGR-1A2582	Scaffold2	2197921	2202661	+	.	0	2202661-2202916;	255
NGR-1A2586	Scaffold2	2211086	2212786	-	2216202-2216390;2215881-2215902;2215699-2215812;2215486-2215514;2214568-2215395;2213922-2214484;2212786-2213831;	2784	.	0
NGR-1A2589	Scaffold2	2216533	2217957	+	.	0	2218602-2218714;2218354-2218525;2218078-2218277;2217957-2217992;	517
NGR-1A2590	Scaffold2	2218954	2222603	+	2218775-2218954;	179	2222603-2222640;	37
NGR-1A2593	Scaffold2	2227529	2235487	+	2226594-2226712;2226779-2227146;2227209-2227529;	805	.	0
NGR-1A2594	Scaffold2	2235764	2237517	-	2237517-2237533;	16	2235306-2235354;2235449-2235764;	363
NGR-1A2600	Scaffold2	2249459	2252730	-	2252730-2252893;	163	2249391-2249459;	68
NGR-1A2602	Scaffold2	2256942	2259412	-	.	0	2256711-2256942;	231
NGR-1A2611	Scaffold2	2275083	2278105	-	2278790-2279043;2278790-2279043;2278154-2278725;2278105-2278725;	1697	2274859-2275083;	224
NGR-1A2612	Scaffold2	2280989	2283509	+	2280541-2280989;	448	2283509-2283691;	182
NGR-1A2613	Scaffold2	2283823	2286037	+	.	0	2286037-2286071;	34
NGR-1A2617	Scaffold2	2289722	2293867	+	.	0	2293867-2294079;	212
NGR-1A2618	Scaffold2	2294329	2297562	+	2294167-2294329;	162	2297562-2297802;	240
NGR-1A2619	Scaffold2	2299124	2307141	-	.	0	2298865-2299124;	259
NGR-1A2622	Scaffold2	2310135	2311162	-	2311704-2312246;2311523-2311616;2311268-2311429;2311162-2311195;	829	.	0
NGR-1A2623	Scaffold2	2312643	2315149	+	2312427-2312643;	216	2315149-2315480;	331
NGR-1A2628	Scaffold2	2320213	2324095	+	2319885-2320213;	328	2324095-2324308;	213
NGR-1A2631	Scaffold2	2340691	2342862	-	2344883-2344950;2344640-2344802;2344431-2344568;2343809-2344358;2342862-2343741;	1794	.	0
NGR-1A2634	Scaffold2	2349475	2350467	+	2349025-2349124;2349198-2349238;2349435-2349475;	179	2350467-2350763;	296
NGR-1A2636	Scaffold2	230802	231788	-	.	0	230247-230307;230382-230802;	480
NGR-1A2638	Scaffold2	2363264	2364269	-	2364269-2366031;	1762	2362859-2363264;	405
NGR-1A2640	Scaffold2	2371941	2373376	-	2373376-2373756;	380	.	0
NGR-1A2642	Scaffold2	2375600	2378343	-	2379085-2379189;2378795-2378999;2378343-2378707;	672	2375045-2375600;	555
NGR-1A2643	Scaffold2	2379431	2380239	+	.	0	2382052-2382518;2382052-2382518;2381752-2381978;2381752-2381969;2381305-2381655;2381305-2381655;2380239-2380879;	2715
NGR-1A2644	Scaffold2	2382892	2386566	+	2382624-2382892;	268	2387513-2387965;	452
NGR-1A2650	Scaffold2	2399479	2403129	-	2403129-2403804;	675	2399019-2399479;	460
NGR-1A2652	Scaffold2	2406250	2412356	+	2406226-2406250;	24	.	0
NGR-1A2658	Scaffold2	241730	243024	-	.	0	241492-241730;	238
NGR-1A2664	Scaffold2	2451106	2452689	+	2450638-2450673;2450638-2450673;2450841-2451106;	335	2452689-2452921;	232
NGR-1A2666	Scaffold2	2457283	2458608	-	2460043-2460227;2459810-2459949;2459008-2459741;2458608-2458939;	1387	.	0
NGR-1A2667	Scaffold2	2459002	2460227	-	.	0	2458840-2458944;	104
NGR-1A2668	Scaffold2	2464757	2465907	-	2466424-2466581;2466424-2466581;2465907-2466352;	759	2460857-2462276;2460857-2462702;2462349-2462525;2462694-2464757;	5503
NGR-1A2669	Scaffold2	244030	246384	-	.	0	243925-244030;	105
NGR-1A2671	Scaffold2	2467887	2469720	-	2469933-2470709;2469933-2470709;2469933-2470709;2469720-2469867;	2475	2467745-2467887;	142
NGR-1A2672	Scaffold2	2471036	2473455	-	2478208-2478287;2476685-2477877;2475277-2476609;2473865-2475205;2473455-2473803;	4291	2470933-2471036;	103
NGR-1A2677	Scaffold2	2484050	2486885	+	2481684-2481974;2482169-2482381;2482463-2482618;2482698-2484050;	2009	2488384-2488556;2487983-2488330;2486885-2487912;	1546
NGR-1A2680	Scaffold2	42719	45466	+	42699-42719;	20	45466-45647;	181
NGR-1A2685	Scaffold2	2507852	2509062	-	2509062-2509388;	326	2507535-2507852;	317
NGR-1A2688	Scaffold2	2518747	2525484	+	2518637-2518747;	110	2527277-2527589;2526869-2527211;2526540-2526811;2526340-2526460;2526140-2526278;2525484-2526066;	1765
NGR-1A2690	Scaffold2	2528104	2528862	-	2529073-2529693;2528862-2528982;	740	2527586-2527987;2528055-2528104;	450
NGR-1A2699	Scaffold2	2556726	2557752	-	.	0	2555618-2555869;2555618-2555869;2555955-2555996;2555955-2556314;2556070-2556314;2556389-2556726;	1483
NGR-1A2701	Scaffold2	2562000	2564542	-	2564542-2564714;	172	2561681-2562000;	319
NGR-1A2704	Scaffold2	2570693	2572507	-	2572507-2572729;	222	.	0
NGR-1A2705	Scaffold2	2573104	2575220	+	2573081-2573104;	23	2576962-2577156;2576520-2576856;2576251-2576412;2576127-2576149;2575773-2576032;2575617-2575680;2575220-2575544;	1359
NGR-1A2707	Scaffold2	2577456	2580451	+	2577309-2577456;	147	2580451-2580702;	251
NGR-1A2712	Scaffold2	2590854	2592776	+	.	0	2594812-2595148;2593427-2594684;2592776-2593362;	2179
NGR-1A2715	Scaffold2	2605991	2606977	+	.	0	2609058-2610008;2609058-2610008;2608876-2608985;2608876-2608980;2608595-2608773;2608595-2608773;2608371-2608526;2608371-2608526;2607530-2608306;2607530-2608306;2606977-2607423;	4777
NGR-1A2717	Scaffold2	2611387	2613434	+	2609060-2610080;2610176-2610383;2610464-2610699;2610784-2610909;2611002-2611387;	1972	2613434-2613524;	90
NGR-1A2719	Scaffold2	2616622	2620274	-	.	0	2613778-2613954;2614034-2614159;2614227-2614801;2614868-2615095;2615153-2615270;2615328-2616622;	2513
NGR-1A2721	Scaffold2	2628261	2629579	-	2629579-2629834;	255	2627522-2628119;2628182-2628261;	676
NGR-1A2723	Scaffold2	2634280	2638188	-	2638652-2638831;2638652-2638831;2638188-2638831;	1001	2633707-2634280;	573
NGR-1A2724	Scaffold2	2639042	2641330	+	2638185-2639042;	857	.	0
NGR-1A2726	Scaffold2	2641388	2643123	-	2643309-2643734;2643251-2643734;2643123-2643171;	956	.	0
NGR-1A2727	Scaffold2	2643747	2645449	+	2643233-2643374;2643479-2643747;	409	.	0
NGR-1A2730	Scaffold2	2648992	2650680	+	.	0	2652617-2652822;2652411-2652548;2652091-2652336;2651668-2652026;2651418-2651574;2651332-2651353;2651187-2651253;2650680-2651094;	1602
NGR-1A2732	Scaffold2	2656895	2659413	+	2655430-2655668;2655430-2655668;2655737-2656027;2655737-2656391;2656233-2656391;2656460-2656629;2656460-2656629;2656695-2656895;	2116	.	0
NGR-1A2734	Scaffold2	2662193	2666595	+	2662083-2662193;	110	2666595-2666790;	195
NGR-1A2735	Scaffold2	2666844	2667889	-	2667889-2668165;	276	2666601-2666717;2666788-2666844;	172
NGR-1A2737	Scaffold2	2668196	2670752	+	2667886-2668196;	310	2670752-2671082;	330
NGR-1A2742	Scaffold2	2681776	2684485	-	2685111-2685361;2684485-2685042;	807	2681195-2681776;	581
NGR-1A2746	Scaffold2	2694869	2701910	-	.	0	2694783-2694869;	86
NGR-1A2748	Scaffold2	2703113	2708428	-	2709178-2709579;2708428-2709098;	1071	.	0
NGR-1A2749	Scaffold2	2714922	2716376	+	2712370-2712700;2712978-2713996;2714068-2714922;	2202	2716376-2716545;	169
NGR-1A2750	Scaffold2	2718133	2728338	+	2718066-2718133;	67	2728338-2728446;	108
NGR-1A2751	Scaffold2	2728455	2730224	-	2730470-2730576;	106	2728343-2728455;	112
NGR-1A2752	Scaffold2	2731121	2731744	+	2730757-2730845;2730923-2731121;	286	2732164-2732288;2732138-2732288;2731744-2732288;	818
NGR-1A2753	Scaffold2	2732294	2735217	-	2735436-2736258;2735217-2735378;	983	2731741-2732294;	553
NGR-1A2754	Scaffold2	2736263	2739536	+	.	0	2741216-2741583;2741216-2741583;2741216-2741583;2741048-2741583;2741048-2741138;2741048-2741138;2740929-2740955;2740929-2740955;2740608-2740955;2740608-2740835;2740608-2740835;2740608-2740835;2740240-2740515;2740240-2740515;2740240-2740515;2740240-2740515;2739677-2740158;2739536-2740159;	5100
NGR-1A2755	Scaffold2	2742092	2749739	+	2741641-2741791;2741862-2742092;	380	.	0
NGR-1A2756	Scaffold2	2753057	2753463	+	2751601-2753057;	1456	2753478-2753816;	338
NGR-1A2757	Scaffold2	2754140	2757757	-	2757757-2757764;	7	2753478-2754140;	662
NGR-1A2758	Scaffold2	261511	263619	-	265533-265567;265420-265443;264785-265081;264436-264713;264209-264358;263619-264139;	1299	.	0
NGR-1A2759	Scaffold2	2760034	2761992	-	2763207-2763438;2762957-2763148;2762529-2762889;2761992-2762441;	1231	2758669-2759027;	358
NGR-1A2761	Scaffold2	2763871	2770040	+	2763590-2763871;	281	.	0
NGR-1A2766	Scaffold2	2780512	2787361	-	2787361-2787395;	34	2780495-2780512;	17
NGR-1A2767	Scaffold2	2788065	2794169	-	.	0	2788004-2788065;	61
NGR-1A2774	Scaffold2	2816024	2824126	+	2815941-2816024;	83	.	0
NGR-1A2775	Scaffold2	2826632	2828460	+	.	0	2828460-2828594;	134
NGR-1A2776	Scaffold2	2831428	2833718	+	2830366-2831209;2831267-2831428;	1004	.	0
NGR-1A2777	Scaffold2	2834509	2838998	+	2834323-2834509;	186	2838998-2839248;	250
NGR-1A2778	Scaffold2	2840119	2841514	-	2841514-2841641;	127	2839946-2840119;	173
NGR-1A2783	Scaffold2	2849678	2851439	+	.	0	2851439-2851543;	104
NGR-1A2784	Scaffold2	45887	48688	-	50942-51148;50942-51148;50674-50736;50674-50736;49796-50604;49796-50604;48871-49723;48871-49723;48688-48806;	3974	.	0
NGR-1A2795	Scaffold2	51866	52990	+	51201-51469;51554-51580;51697-51866;	463	53041-53292;	251
NGR-1A2802	Scaffold2	339725	341201	+	339390-339573;339719-339725;	189	341201-341302;	101
NGR-1A2809	Scaffold3	12	2748	-	2748-2762;	14	.	0
NGR-1A2812	Scaffold3	368785	373571	-	.	0	368539-368654;368745-368785;	155
NGR-1A2818	Scaffold3	388699	394086	-	394086-394358;	272	388419-388699;	280
NGR-1A2822	Scaffold3	400551	404347	+	400492-400551;	59	404347-404485;	138
NGR-1A2825	Scaffold3	412852	413082	-	.	0	412155-412467;412543-412687;412763-412852;	545
NGR-1A2826	Scaffold3	413447	416016	+	413110-413447;	337	416016-416232;	216
NGR-1A2827	Scaffold3	416251	418795	-	418795-419494;	699	416241-416251;	10
NGR-1A2829	Scaffold3	426367	427065	+	425377-426278;	901	427065-427196;	131
NGR-1A2831	Scaffold3	430349	431199	+	430220-430349;	129	431199-431339;	140
NGR-1A2833	Scaffold3	431588	435831	+	431541-431588;	47	.	0
NGR-1A2834	Scaffold3	436090	437164	-	437439-437588;437164-437351;	336	.	0
NGR-1A2836	Scaffold3	439556	441289	-	441413-442229;441289-441348;	875	.	0
NGR-1A2837	Scaffold3	442684	444433	+	.	0	444433-444655;	222
NGR-1A2838	Scaffold3	444652	449846	-	449846-450028;	182	444432-444652;	220
NGR-1A2842	Scaffold3	455940	457583	-	457583-457741;	158	455589-455940;	351
NGR-1A2844	Scaffold3	459196	462305	+	.	0	462305-462417;	112
NGR-1A2845	Scaffold3	462600	464038	-	464844-464963;464038-464774;	855	462533-462600;	67
NGR-1A2846	Scaffold3	464964	466096	+	464845-464964;	119	466193-466375;466096-466114;	200
NGR-1A2850	Scaffold3	475892	480344	+	475642-475741;475868-475892;	123	480344-480556;	212
NGR-1A2856	Scaffold3	492494	494456	+	491255-491809;491894-492494;	1154	494456-494904;	448
NGR-1A2858	Scaffold3	498673	499623	+	.	0	499661-500255;	594
NGR-1A2859	Scaffold3	503607	506916	-	507565-507953;507141-507491;506916-507069;	891	503420-503607;	187
NGR-1A2860	Scaffold3	508308	509753	-	.	0	508134-508274;	140
NGR-1A2861	Scaffold3	515555	518624	-	518624-518718;	94	514247-515317;515453-515555;	1172
NGR-1A2862	Scaffold3	518840	521089	+	.	0	521089-521869;	780
NGR-1A2864	Scaffold3	524910	526272	-	526272-526886;	614	524411-524910;	499
NGR-1A2865	Scaffold3	41754	48990	+	41737-41754;	17	.	0
NGR-1A2866	Scaffold3	526883	529340	+	526699-526883;	184	529340-529765;	425
NGR-1A2867	Scaffold3	530014	530957	-	531014-531418;	404	529830-530014;	184
NGR-1A2868	Scaffold3	531869	536642	-	536642-536957;	315	531521-531691;531758-531806;	218
NGR-1A2869	Scaffold3	538083	540281	+	537034-537507;537608-537860;538000-538083;	808	.	0
NGR-1A2870	Scaffold3	540354	541381	-	542598-542782;542151-542237;541381-542079;	968	.	0
NGR-1A2877	Scaffold3	552438	554353	-	557263-557309;557089-557164;556743-557016;556341-556584;556176-556266;555940-556082;555624-555861;555475-555547;554353-555400;	2225	551174-551439;551569-551658;551727-552008;552086-552438;	987
NGR-1A2879	Scaffold3	558404	563387	+	557479-557726;557800-558046;558119-558404;	778	563387-563458;	71
NGR-1A2881	Scaffold3	566438	569558	-	569558-569623;	65	566348-566438;	90
NGR-1A2883	Scaffold3	571491	575338	+	.	0	575439-576203;	764
NGR-1A2884	Scaffold3	576200	579733	-	579733-579921;	188	575412-576200;	788
NGR-1A2885	Scaffold3	580302	586543	-	586543-586683;	140	580248-580302;	54
NGR-1A2890	Scaffold3	600079	604309	+	.	0	635324-635698;	374
NGR-1A2891	Scaffold3	604694	608766	+	604633-604694;	61	608766-609105;	339
NGR-1A2892	Scaffold3	609228	611571	-	611754-612384;611662-611680;611571-611601;	678	608783-609228;	445
NGR-1A2893	Scaffold3	614558	615779	-	615779-615809;	30	613270-614558;	1288
NGR-1A2895	Scaffold3	618757	624262	-	624262-624592;	330	618650-618757;	107
NGR-1A2899	Scaffold3	635695	636267	-	636590-636693;636267-636269;	105	635027-635695;	668
NGR-1A2900	Scaffold3	637172	639786	+	636274-637172;	898	641740-641838;641323-641566;641170-641254;640409-641081;639786-640311;	1622
NGR-1A2903	Scaffold3	644555	646968	+	642129-642332;642393-642903;643036-643235;643307-643374;643445-644555;	2089	646968-647420;	452
NGR-1A2905	Scaffold3	649539	651977	-	652140-653288;651977-652069;	1240	649405-649539;	134
NGR-1A2907	Scaffold3	655651	660301	+	655502-655651;	149	.	0
NGR-1A2909	Scaffold3	55028	56882	+	53996-54147;53996-54147;53996-55028;	1334	.	0
NGR-1A2910	Scaffold3	669473	671646	+	667800-667846;667800-667996;667800-667996;667913-667996;668071-668184;668071-668184;668071-668184;668249-668487;668249-668487;668249-668487;668559-669120;668559-669120;668559-669120;669182-669473;	3548	674196-674466;674196-674466;674196-674466;673749-674132;673749-674132;673749-674132;673653-673682;673653-673682;673653-673682;673377-673499;673377-673499;673377-673499;673219-673315;673219-673315;673219-673315;672859-673145;672859-673145;672859-673145;672734-672801;672734-672801;672734-672801;672365-672666;672365-672666;672365-672666;672031-672297;671646-672297;	5579
NGR-1A2912	Scaffold3	684320	686864	+	682704-682864;682927-682995;683098-683412;683470-683499;683585-683631;683687-683762;683817-683913;683984-684320;	1124	.	0
NGR-1A2914	Scaffold3	691315	694120	+	690952-691315;	363	694120-694217;	97
NGR-1A2916	Scaffold3	696235	699918	-	701929-702491;701788-701864;701504-701722;700928-701439;700756-700846;700511-700678;699918-700366;	2072	695969-696235;	266
NGR-1A2919	Scaffold3	705785	707467	+	.	0	711187-711576;711040-711115;710728-710964;710044-710647;709232-709976;708965-709167;708736-708898;708556-708673;708336-708435;707899-708256;707467-707826;	3343
NGR-1A2923	Scaffold3	710710	711195	+	709786-709976;710035-710647;	802	711195-711476;	281
NGR-1A2926	Scaffold3	716836	720524	-	720524-720657;	133	716654-716836;	182
NGR-1A2927	Scaffold3	720769	721659	+	.	0	721806-721979;721659-721701;	215
NGR-1A2928	Scaffold3	722296	723661	-	723661-723775;	114	722251-722296;	45
NGR-1A2929	Scaffold3	724495	729379	+	724290-724495;	205	729456-729878;	422
NGR-1A2935	Scaffold3	736011	737230	-	.	0	735682-736011;	329
NGR-1A2937	Scaffold3	738985	741120	-	741967-742218;741120-741869;	1000	738734-738915;	181
NGR-1A2943	Scaffold3	62765	66087	-	66857-66938;66714-66778;66222-66617;66087-66132;	585	62613-62765;	152
NGR-1A2944	Scaffold3	752807	754700	+	.	0	755503-755902;754790-755445;754700-754708;	1062
NGR-1A2946	Scaffold3	764604	767060	+	762776-763312;763379-763522;763603-763742;763859-763977;764050-764604;	1490	770043-770542;769929-769959;769710-769848;769502-769635;768706-769433;768377-768639;767060-768305;	3034
NGR-1A2948	Scaffold3	770797	775061	-	775905-775971;775881-775971;775630-775802;775366-775880;775366-775417;775134-775211;775134-775211;775061-775069;	1055	770698-770797;	99
NGR-1A2950	Scaffold3	778185	783073	-	783881-784004;783614-783743;783520-783541;783329-783419;783073-783225;	515	778026-778185;	159
NGR-1A2951	Scaffold3	784613	789830	-	789830-790012;	182	784403-784613;	210
NGR-1A2953	Scaffold3	794042	795891	-	795962-796693;	731	793881-794042;	161
NGR-1A2957	Scaffold3	802855	804224	-	804224-804388;	164	801885-802125;802203-802855;	892
NGR-1A2958	Scaffold3	806094	813090	+	804228-804557;804622-804761;804826-804881;804973-805025;805117-805353;805423-805472;805536-805622;805699-806094;	1341	813090-813190;	100
NGR-1A2960	Scaffold3	815152	823971	+	815057-815152;	95	823971-824214;	243
NGR-1A2961	Scaffold3	824319	824983	-	824983-825001;	18	823969-824319;	350
NGR-1A2963	Scaffold3	828868	832856	-	834971-835060;834878-834908;833378-834811;832972-833306;832856-832859;	1889	828665-828868;	203
NGR-1A2964	Scaffold3	836275	838335	+	835733-835842;835733-835842;835998-836030;835998-836030;836141-836275;	416	838335-838816;	481
NGR-1A2965	Scaffold3	69207	71309	-	71309-71343;	34	.	0
NGR-1A2966	Scaffold3	839357	843073	+	839183-839357;	174	843073-843450;	377
NGR-1A2967	Scaffold3	843589	844730	-	844935-845204;844730-844864;	403	843071-843589;	518
NGR-1A2968	Scaffold3	845435	847306	-	847478-847577;847306-847392;	185	.	0
NGR-1A2969	Scaffold3	849606	851469	+	849372-849606;	234	851469-853192;	1723
NGR-1A2970	Scaffold3	854345	855093	-	.	0	853297-854345;	1048
NGR-1A2971	Scaffold3	855476	860339	+	855161-855476;	315	860339-860462;	123
NGR-1A2974	Scaffold3	869310	870656	+	.	0	870744-871036;	292
NGR-1A2976	Scaffold3	71487	93775	+	71431-71487;	56	93775-93832;	57
NGR-1A2978	Scaffold3	875048	877769	+	873470-873569;873656-873682;873744-873781;873862-874016;874095-874122;874185-874200;874265-875048;	1141	878111-879001;877841-877971;	1020
NGR-1A2980	Scaffold3	881962	888662	+	.	0	888936-889133;888737-888863;	323
NGR-1A2982	Scaffold3	892630	894607	+	892053-892226;892053-892226;	346	894607-895153;	546
NGR-1A2984	Scaffold3	898810	900580	+	.	0	900763-901673;	910
NGR-1A2985	Scaffold3	903562	906509	-	907108-908615;906789-907006;906509-906725;	1940	.	0
NGR-1A2986	Scaffold3	908612	911054	-	911054-911452;	398	907102-908612;	1510
NGR-1A2989	Scaffold3	913601	914430	+	913244-913443;913550-913601;	250	914430-914723;	293
NGR-1A2992	Scaffold3	929051	929398	+	927940-928572;928650-929051;	1033	.	0
NGR-1A2995	Scaffold3	933944	941536	-	941760-941802;941536-941677;	183	933852-933944;	92
NGR-1A3001	Scaffold3	962352	963327	+	958788-958932;958788-958932;958997-960308;958997-960308;960400-960735;960400-960735;960838-960973;960838-960973;961062-961292;961062-961292;961388-962256;961388-962352;	6142	.	0
NGR-1A3002	Scaffold3	964096	966331	-	966774-969562;966602-969562;966602-966654;	5800	.	0
NGR-1A3004	Scaffold3	969559	970998	+	966625-966957;966625-966957;966625-967092;967163-969559;	3527	.	0
NGR-1A3007	Scaffold3	989300	993611	+	988097-988441;988543-988999;989069-989300;	1031	993611-993958;	347
NGR-1A3008	Scaffold3	994089	995057	-	995057-995860;	803	993792-993979;994046-994089;	230
NGR-1A3009	Scaffold3	102792	104777	+	.	0	107069-107385;106817-106995;106470-106753;106304-106385;106029-106236;105785-105960;104777-105706;	2169
NGR-1A3012	Scaffold3	1003209	1004832	+	1000450-1000536;1000450-1000536;1000607-1000661;1000607-1000957;1000730-1000957;1001026-1001749;1001048-1001749;1001818-1002935;1001818-1002935;1003004-1003209;	4666	1005113-1005458;1005113-1005458;1004902-1005020;1004902-1005020;	926
NGR-1A3015	Scaffold3	1012049	1013270	+	1010321-1010867;1010940-1011208;1011296-1011616;1011713-1012049;	1470	.	0
NGR-1A3018	Scaffold3	1021654	1027166	-	.	0	1021559-1021654;	95
NGR-1A3019	Scaffold3	1028425	1030314	-	1030416-1030935;1030314-1030321;	526	1027377-1027452;1027570-1028425;	930
NGR-1A3021	Scaffold3	1033646	1035743	+	.	0	1035743-1035969;	226
NGR-1A3023	Scaffold3	1041648	1042844	-	1048424-1049065;1047485-1048353;1047252-1047402;1044309-1047177;1044042-1044155;1043656-1043981;1043432-1043590;1043033-1043365;1042844-1042970;	5581	1040876-1041048;1041115-1041648;	705
NGR-1A3025	Scaffold3	1049331	1049991	+	.	0	1050233-1050298;1050090-1050298;1049991-1050169;	451
NGR-1A3026	Scaffold3	1050295	1053649	-	1053649-1053681;	32	1050090-1050295;	205
NGR-1A3027	Scaffold3	1053918	1058261	+	1053677-1053918;	241	1058261-1058581;	320
NGR-1A3028	Scaffold3	1060272	1063417	+	1060243-1060272;	29	1063417-1063459;	42
NGR-1A3031	Scaffold3	4548	6268	+	3295-3459;3523-3682;3763-4548;	1108	.	0
NGR-1A3033	Scaffold3	1073494	1077458	-	.	0	1073219-1073494;	275
NGR-1A3035	Scaffold3	1079351	1080481	-	1081744-1081950;1081744-1081950;1081399-1081657;1081399-1081657;1081178-1081330;1081178-1081330;1080995-1081102;1080995-1081102;1080726-1080908;1080481-1080908;	2055	.	0
NGR-1A3038	Scaffold3	1095786	1097776	-	1097776-1097789;	13	1095398-1095786;	388
NGR-1A3039	Scaffold3	1098737	1099832	+	1097923-1098043;1098168-1098259;1098329-1098436;1098528-1098737;	527	1099832-1100164;	332
NGR-1A3042	Scaffold3	1108770	1111872	-	.	0	1105130-1105576;1105665-1105774;1105838-1106324;1106398-1106533;1106604-1106906;1106986-1108770;	3262
NGR-1A3045	Scaffold3	1120038	1125929	-	.	0	1119466-1120038;	572
NGR-1A3046	Scaffold3	1126547	1127594	-	1127720-1127752;1127594-1127656;	94	1126340-1126547;	207
NGR-1A3052	Scaffold3	1152848	1155993	-	1155993-1156152;	159	1152683-1152848;	165
NGR-1A3053	Scaffold3	1156283	1157351	+	1155990-1156283;	293	.	0
NGR-1A3060	Scaffold3	1166993	1169302	+	1166987-1166993;	6	1169302-1169436;	134
NGR-1A3061	Scaffold3	1169630	1171197	+	1169591-1169630;	39	1171224-1171898;	674
NGR-1A3062	Scaffold3	1172231	1173166	-	1173166-1173227;	61	1171963-1172231;	268
NGR-1A3063	Scaffold3	1180972	1182181	+	1180796-1180972;	176	1182181-1182997;	816
NGR-1A3067	Scaffold3	1190875	1195938	+	1190330-1190420;1190494-1190529;1190608-1190716;1190809-1190875;	299	.	0
NGR-1A3068	Scaffold3	1196014	1197121	-	1197404-1197507;1197121-1197153;	135	.	0
NGR-1A3069	Scaffold3	1198875	1200294	-	1201191-1201289;1200294-1201096;	900	1197830-1198086;1198174-1198254;1198518-1198875;	693
NGR-1A3072	Scaffold3	1203269	1206729	-	1206933-1207111;1206933-1207111;1206815-1206843;1206815-1206843;1206729-1206744;	427	.	0
NGR-1A3073	Scaffold3	1207214	1208238	+	.	0	1208329-1208474;1208238-1208241;	148
NGR-1A3074	Scaffold3	1209022	1219071	-	1219537-1219936;1219071-1219461;	789	1208823-1209022;	199
NGR-1A3076	Scaffold3	127608	130020	-	.	0	125723-127174;	1451
NGR-1A3078	Scaffold3	1223642	1230110	+	1223602-1223642;	40	1230110-1230234;	124
NGR-1A3080	Scaffold3	1235212	1238676	-	1240059-1241206;1239923-1239972;1239673-1239853;1239369-1239587;1238676-1239268;	2186	1234583-1234681;1234583-1234681;1234583-1234681;1234843-1235001;1234843-1235212;	821
NGR-1A3082	Scaffold3	1244582	1247902	-	1248270-1248458;1248143-1248193;1248005-1248074;1247902-1247904;	309	1244405-1244582;	177
NGR-1A3085	Scaffold3	1255445	1258808	+	1255440-1255445;	5	1258808-1258895;	87
NGR-1A3087	Scaffold3	130121	136678	+	130111-130121;	10	140447-140903;139494-140287;139208-139385;138244-139018;137892-138174;137695-137818;137448-137611;137182-137349;137100-137112;136678-136997;	3266
NGR-1A3089	Scaffold3	1265085	1267104	+	.	0	1267104-1267393;	289
NGR-1A3090	Scaffold3	1267673	1268716	-	1269036-1269114;1268716-1268917;	279	.	0
NGR-1A3093	Scaffold3	1275541	1276193	+	1275264-1275288;1275365-1275541;	200	.	0
NGR-1A3102	Scaffold3	1296114	1300442	+	.	0	1301234-1301897;1300442-1301157;	1378
NGR-1A3104	Scaffold3	1302308	1303298	+	.	0	1303364-1303632;	268
NGR-1A3106	Scaffold3	1307500	1318082	+	1306669-1307378;1307492-1307500;	717	1318082-1318372;	290
NGR-1A3109	Scaffold3	141194	141718	+	.	0	141937-142075;141786-141856;	208
NGR-1A3111	Scaffold3	1326044	1326859	+	1325715-1325763;1325823-1326044;	269	1328502-1329666;1326859-1327238;	1543
NGR-1A3115	Scaffold3	1336288	1341271	+	1335973-1336288;	315	1341271-1341354;	83
NGR-1A3118	Scaffold3	1347395	1348545	-	1350141-1351361;1348545-1350075;	2750	1345168-1347395;	2227
NGR-1A3121	Scaffold3	1352258	1355970	+	1351696-1352258;	562	.	0
NGR-1A3122	Scaffold3	1356266	1359983	-	1365621-1365863;1365621-1365863;1365153-1365566;1365153-1365566;1364686-1365069;1364686-1365069;1364516-1364608;1364516-1364608;1364316-1364447;1364316-1364447;1364174-1364259;1364174-1364259;1363997-1364111;1363997-1364111;1363845-1363928;1363845-1363928;1363476-1363776;1363476-1363776;1362567-1363378;1360079-1363203;1359983-1363378;	11016	1356164-1356266;	102
NGR-1A3124	Scaffold3	1365860	1370542	+	1365723-1365860;	137	1370542-1371634;	1092
NGR-1A3127	Scaffold3	1378512	1380852	+	1378059-1378415;1378059-1378512;	809	.	0
NGR-1A3128	Scaffold3	1381205	1388647	+	.	0	1389947-1390362;1389731-1389882;1389550-1389663;1389241-1389480;1389110-1389156;1388647-1389046;	1363
NGR-1A3130	Scaffold3	1390362	1393557	-	1394607-1394744;1394034-1394538;1393820-1393948;1393557-1393755;	967	1389947-1390362;	415
NGR-1A3131	Scaffold3	150456	151984	+	149317-149397;149467-150032;150107-150456;	994	.	0
NGR-1A3132	Scaffold3	1395109	1402789	+	.	0	1402867-1403000;	133
NGR-1A3133	Scaffold3	1403868	1405137	-	1405137-1405286;	149	1403174-1403867;	693
NGR-1A3137	Scaffold3	1414948	1416579	+	1414915-1414948;	33	1416579-1416657;	78
NGR-1A3138	Scaffold3	1420708	1421355	+	1416793-1417464;1417561-1419997;1420074-1420700;	3733	1421355-1421534;	179
NGR-1A3139	Scaffold3	1421734	1422753	-	1423588-1424996;1423217-1423502;1423068-1423152;1422950-1423002;1422753-1422884;	1960	1421352-1421734;	382
NGR-1A3140	Scaffold3	1425196	1427022	+	1424209-1425011;1425082-1425196;	916	.	0
NGR-1A3141	Scaffold3	1428344	1429051	+	1427207-1427710;1427791-1428078;1428148-1428193;1428257-1428308;	886	1429051-1429151;	100
NGR-1A3142	Scaffold3	6752	10491	-	10491-10514;	23	6697-6752;	55
NGR-1A3145	Scaffold3	1433806	1434597	-	1439018-1439125;1438595-1438750;1438487-1438524;1437149-1438409;1436412-1437014;1434597-1436268;	3832	1433262-1433806;	544
NGR-1A3154	Scaffold3	153716	165082	-	165082-165159;	77	153693-153716;	23
NGR-1A3155	Scaffold3	1453157	1457776	-	1457776-1457850;	74	1452699-1453157;	458
NGR-1A3156	Scaffold3	1459451	1461585	+	.	0	1461585-1462602;	1017
NGR-1A3157	Scaffold3	1462601	1464871	-	1465752-1466458;1464871-1465680;	1515	1461585-1462601;	1016
NGR-1A3158	Scaffold3	1465423	1466458	-	1467747-1469659;1466988-1467678;	2602	.	0
NGR-1A3160	Scaffold3	1470500	1476789	-	1476789-1476904;	115	1470281-1470500;	219
NGR-1A3161	Scaffold3	1477857	1479579	+	1477092-1477287;1477368-1477459;1477576-1477857;	567	1479579-1479669;	90
NGR-1A3162	Scaffold3	1480730	1488424	-	1490264-1490700;1489943-1490205;1489614-1489864;1488713-1489532;1488424-1488633;	1976	1480269-1480730;	461
NGR-1A3164	Scaffold3	1491108	1492255	+	.	0	1492355-1492645;	290
NGR-1A3165	Scaffold3	165467	171155	-	171155-171235;	80	165344-165467;	123
NGR-1A3167	Scaffold3	1495304	1495942	-	1495942-1496832;	890	1492933-1493657;1493726-1495304;	2302
NGR-1A3168	Scaffold3	1496256	1498287	+	1495895-1496256;	361	1498408-1498633;1498287-1498327;	265
NGR-1A3170	Scaffold3	1510226	1511854	-	.	0	1509960-1510226;	266
NGR-1A3172	Scaffold3	1514593	1515194	-	.	0	1512855-1513259;1513350-1513398;1513466-1513509;1513583-1513675;1513750-1514593;	1430
NGR-1A3173	Scaffold3	1515828	1518630	+	1515228-1515352;1515457-1515828;	495	1518630-1518896;	266
NGR-1A3174	Scaffold3	1518966	1519371	-	1519371-1519464;	93	1518218-1518897;	679
NGR-1A3177	Scaffold3	1522216	1529411	-	1529411-1529551;	140	1521611-1522216;	605
NGR-1A3178	Scaffold3	1530386	1533188	+	1529608-1529699;1529763-1530386;	714	.	0
NGR-1A3185	Scaffold3	1548470	1550717	+	1548061-1548470;	409	1550717-1550803;	86
NGR-1A3188	Scaffold3	1554553	1556451	+	1550899-1551023;1551119-1551153;1551231-1551734;1551794-1551845;1551910-1552284;1552339-1552632;1552694-1552916;1552983-1553423;1553484-1554553;	3110	.	0
NGR-1A3190	Scaffold3	1562115	1564592	+	1561731-1562115;	384	1564817-1564891;1564592-1564647;	129
NGR-1A3191	Scaffold3	1564628	1566548	-	1567137-1567342;1566548-1567069;	726	1564545-1564628;	83
NGR-1A3192	Scaffold3	1567833	1569619	+	1567396-1567576;1567396-1567576;1567644-1567833;	549	1570756-1571115;1569619-1569726;	466
NGR-1A3193	Scaffold3	1569890	1570654	-	1570757-1571115;	358	.	0
NGR-1A3194	Scaffold3	1571662	1576708	+	1571216-1571315;1571403-1571662;	358	1577235-1577542;1577235-1577542;1577103-1577172;1577103-1577172;1576960-1577037;1576960-1577037;1576778-1576892;1576778-1576892;	1134
NGR-1A3195	Scaffold3	1577857	1578777	-	.	0	1577242-1577482;1577242-1577856;1577680-1577857;	1031
NGR-1A3196	Scaffold3	1578973	1580837	+	1578774-1578973;	199	1580837-1580838;	1
NGR-1A3198	Scaffold3	177048	180311	+	176996-177048;	52	180311-180428;	117
NGR-1A3199	Scaffold3	1585472	1586995	-	1587160-1587249;1586995-1587091;	185	1584152-1585410;	1258
NGR-1A3201	Scaffold3	1591671	1598500	-	1598758-1599294;1598559-1598688;	665	1591555-1591671;	116
NGR-1A3203	Scaffold3	1602293	1604791	-	1604880-1605070;1604791-1604794;	193	1601838-1602293;	455
NGR-1A3205	Scaffold3	1607519	1611192	+	1605346-1605505;1605568-1605684;1605745-1605844;1605909-1606015;1606082-1606335;1606401-1606639;1606741-1606870;1606945-1607519;	1674	.	0
NGR-1A3206	Scaffold3	1616583	1618719	-	1619762-1619904;1619762-1619904;1619148-1619603;1619148-1619593;1618719-1619083;	1548	1616252-1616522;1616252-1616522;	540
NGR-1A3208	Scaffold3	1627225	1633377	-	1635686-1636002;1635486-1635619;1635344-1635410;1634677-1635271;1633774-1634607;1633377-1633699;	2264	1621996-1622293;1622375-1622664;1622732-1624360;1624433-1624584;1624673-1624778;1624851-1625887;1625964-1626082;1626162-1626810;1626882-1627225;	4615
NGR-1A3211	Scaffold3	1639202	1642562	-	.	0	1639148-1639202;	54
NGR-1A3214	Scaffold3	1650273	1655775	+	1650228-1650273;	45	1655775-1655840;	65
NGR-1A3218	Scaffold3	1664184	1665077	+	1663804-1663839;1663804-1663839;1663917-1664184;	337	1665077-1665277;	200
NGR-1A3219	Scaffold3	1665580	1666866	-	1666940-1667109;1666940-1667109;1666866-1666880;	352	1665074-1665580;	506
NGR-1A3220	Scaffold3	183717	185367	+	183540-183587;183649-183717;	115	.	0
NGR-1A3221	Scaffold3	1667178	1670376	+	.	0	1670376-1670442;	66
NGR-1A3225	Scaffold3	1680330	1681473	-	.	0	1679940-1680330;	390
NGR-1A3226	Scaffold3	1683047	1685648	-	1687629-1687682;1687106-1687540;1686747-1687010;1686341-1686642;1685808-1686212;1685648-1685653;	1460	1682486-1682781;	295
NGR-1A3228	Scaffold3	1687780	1692352	+	.	0	1692352-1692651;	299
NGR-1A3229	Scaffold3	1692648	1694294	-	.	0	1692214-1692312;1692369-1692648;	377
NGR-1A3230	Scaffold3	1695731	1698360	+	1694518-1695219;1694518-1695219;1695295-1695731;	1838	.	0
NGR-1A3231	Scaffold3	187793	188588	+	186942-187110;186942-187110;187178-187793;	951	189144-189382;188588-189382;	1032
NGR-1A3232	Scaffold3	1698704	1703713	-	.	0	1698610-1698704;	94
NGR-1A3233	Scaffold3	1703907	1706782	+	1703648-1703716;1703805-1703907;	170	1706782-1708442;	1660
NGR-1A3234	Scaffold3	1708555	1712725	+	1708518-1708555;	37	1712725-1712856;	131
NGR-1A3235	Scaffold3	1712924	1715941	-	1715941-1716218;	277	1712722-1712924;	202
NGR-1A3236	Scaffold3	1716391	1720462	+	1715943-1716391;	448	1720462-1720549;	87
NGR-1A3237	Scaffold3	1721031	1726987	-	1728324-1728860;1728324-1728860;1728199-1728256;1728199-1728256;1727962-1728127;1727962-1728127;1727798-1727889;1727798-1727889;1727623-1727736;1727623-1727736;1727341-1727554;1727341-1727554;1726987-1727259;	2622	1720662-1721031;	369
NGR-1A3239	Scaffold3	1729302	1732039	+	.	0	1734694-1735367;1734196-1734627;1732039-1734123;	3188
NGR-1A3243	Scaffold3	1740080	1740457	-	.	0	1739099-1740025;	926
NGR-1A3246	Scaffold3	1753618	1754204	+	.	0	1754515-1754973;1754265-1754443;	636
NGR-1A3248	Scaffold3	1758478	1760368	+	1757583-1757684;1757769-1757805;1757882-1757934;1758060-1758133;1758210-1758478;	530	.	0
NGR-1A3250	Scaffold3	1765001	1766398	-	.	0	1764009-1764591;	582
NGR-1A3251	Scaffold3	1767201	1768349	-	1768349-1768618;	269	1764808-1765535;1765611-1765753;1765822-1766213;1766282-1766400;	1378
NGR-1A3253	Scaffold3	16968	17456	+	16503-16890;	387	.	0
NGR-1A3255	Scaffold3	1771356	1772599	-	1773166-1773195;1772599-1773093;	523	.	0
NGR-1A3259	Scaffold3	1783059	1784276	+	1782897-1783059;	162	.	0
NGR-1A3261	Scaffold3	1787127	1787738	-	1787738-1787780;	42	1786889-1787032;	143
NGR-1A3266	Scaffold3	1797601	1799771	-	1799771-1800002;	231	1797364-1797601;	237
NGR-1A3277	Scaffold3	1830082	1832651	+	1825620-1826133;1826231-1826440;1826533-1826623;1826726-1826908;1827010-1827208;1827291-1828150;1829283-1829462;1829536-1829559;1829622-1829666;1829737-1829773;1829831-1830082;	2584	.	0
NGR-1A3278	Scaffold3	1832903	1834311	+	1832883-1832903;	20	1834311-1834448;	137
NGR-1A3279	Scaffold3	1834932	1837711	-	1837711-1837880;	169	1834711-1834918;1834711-1834918;	414
NGR-1A3285	Scaffold3	1852562	1853891	-	1854425-1854858;1853891-1854299;	841	1852091-1852562;	471
NGR-1A3287	Scaffold3	199648	200361	+	199603-199648;	45	200361-200504;	143
NGR-1A3289	Scaffold3	1865392	1867541	-	.	0	1864840-1865392;	552
NGR-1A3290	Scaffold3	1868075	1869693	-	1869812-1869971;	159	1867818-1868075;	257
NGR-1A3295	Scaffold3	1884300	1885259	-	1885259-1885514;	255	1882711-1883135;1883203-1883291;1883362-1883606;1883667-1884300;	1389
NGR-1A3296	Scaffold3	1885827	1887858	-	1888003-1888134;1887858-1887876;	149	.	0
NGR-1A3304	Scaffold3	1902611	1904120	-	.	0	1902050-1902187;1902249-1902611;	499
NGR-1A3305	Scaffold3	1904605	1906736	-	.	0	1904390-1904605;	215
NGR-1A3306	Scaffold3	1907558	1909564	-	1909564-1909597;	33	1907236-1907558;	322
NGR-1A3309	Scaffold3	210167	211117	+	208833-208958;209020-209139;209208-209365;209441-209617;209689-209716;209778-209911;209984-210167;	920	.	0
NGR-1A3312	Scaffold3	1922988	1923442	-	1923442-1923530;	88	1922479-1922843;1922923-1922988;	429
NGR-1A3317	Scaffold3	1935015	1937222	-	.	0	1934214-1934259;1934459-1935015;	601
NGR-1A3318	Scaffold3	1938015	1940414	-	1940584-1940788;	204	1937478-1938015;	537
NGR-1A3319	Scaffold3	1941697	1942544	-	1942544-1942785;	241	1941455-1941572;1941654-1941697;	160
NGR-1A3321	Scaffold3	1942782	1943412	+	.	0	1947529-1947725;1946990-1947469;1945065-1946920;1944920-1944994;1944513-1944854;1944238-1944444;1944011-1944167;1943412-1943927;	3822
NGR-1A3326	Scaffold3	1964278	1966350	-	1966350-1966400;	50	1964183-1964278;	95
NGR-1A3328	Scaffold3	1972816	1973878	-	1973878-1974172;	294	1972377-1972816;	439
NGR-1A3332	Scaffold3	1988362	1992631	-	1993871-1994161;1992631-1993795;	1454	.	0
NGR-1A3336	Scaffold3	2003896	2006323	-	2008936-2009036;2008936-2009036;2006323-2008859;	2736	2001351-2002011;2002118-2003896;	2438
NGR-1A3337	Scaffold3	2009751	2013331	-	.	0	2009640-2009751;	111
NGR-1A3339	Scaffold3	2017557	2023637	-	2023637-2024724;	1087	2017168-2017557;	389
NGR-1A3341	Scaffold3	2035277	2035714	+	2034316-2034966;2035028-2035277;	899	.	0
NGR-1A3343	Scaffold3	2036078	2036517	-	2036517-2036652;	135	2035711-2036078;	367
NGR-1A3344	Scaffold3	2038644	2040641	+	2037436-2037610;2037712-2038340;2038453-2038644;	993	2040641-2040984;	343
NGR-1A3346	Scaffold3	2044653	2045835	+	2044537-2044574;2044643-2044653;	47	2045835-2045960;	125
NGR-1A3349	Scaffold3	2053585	2056732	+	2053204-2053476;2053204-2053585;	653	2059182-2059294;2059182-2059294;2057603-2059107;2057603-2059097;2056796-2057525;2056796-2057525;	4680
NGR-1A3352	Scaffold3	2064995	2070205	+	.	0	2070205-2070372;	167
NGR-1A3353	Scaffold3	221023	222492	+	220314-220599;220681-221023;	627	223163-223728;222492-222848;	921
NGR-1A3354	Scaffold3	2070849	2073087	-	2073087-2073128;	41	2070536-2070849;	313
NGR-1A3356	Scaffold3	2076311	2078593	-	2080413-2080580;2080413-2080580;2079248-2080311;2079248-2080311;2078593-2079178;	3045	2076055-2076311;	256
NGR-1A3359	Scaffold3	2083102	2086534	+	2082608-2083102;	494	2087354-2088143;2087141-2087277;2087013-2087065;2086534-2086930;	1373
NGR-1A3361	Scaffold3	2091038	2096189	-	2097879-2098606;2097742-2097805;2097542-2097667;2097382-2097465;2096189-2097311;	2120	2089476-2090549;2090615-2090822;2090894-2091010;	1396
NGR-1A3364	Scaffold3	20085	21763	-	21763-21843;	80	17762-18168;17762-18168;18243-18819;18243-18819;18886-19250;18886-19250;19336-19416;19336-19416;19488-19812;19488-20085;	3773
NGR-1A3368	Scaffold3	2107608	2110137	+	2107505-2107608;	103	2110137-2110218;	81
NGR-1A3369	Scaffold3	2112956	2115520	-	.	0	2110452-2110832;2110904-2111065;2111131-2112005;2112078-2112956;	2293
NGR-1A3370	Scaffold3	2116441	2120238	-	.	0	2115909-2116441;	532
NGR-1A3371	Scaffold3	2120816	2123056	+	2120618-2120816;	198	2123056-2123280;	224
NGR-1A3372	Scaffold3	2123353	2126331	-	2128936-2129318;2127101-2128868;2126331-2127038;	2856	2123053-2123353;	300
NGR-1A3375	Scaffold3	2135880	2137194	-	.	0	2135371-2135880;	509
NGR-1A3376	Scaffold3	229471	231201	+	229466-229471;	5	231201-231250;	49
NGR-1A3378	Scaffold3	2140893	2141815	+	.	0	2142073-2142409;	336
NGR-1A3380	Scaffold3	2145457	2147845	-	2147845-2147938;	93	2142535-2143256;2142535-2143256;2143330-2143467;2143330-2143467;2143540-2144004;2143540-2144004;2144101-2144250;2144101-2144250;2144339-2144557;2144339-2144557;2144646-2145457;	4189
NGR-1A3382	Scaffold3	2154660	2157601	+	2153552-2153933;2153552-2154302;2154027-2154302;2154382-2154660;	1684	2157601-2157814;	213
NGR-1A3383	Scaffold3	2158556	2159379	-	2162857-2162956;2159724-2162760;2159379-2159656;	3412	2157598-2158025;2158113-2158219;2158300-2158556;	789
NGR-1A3385	Scaffold3	2163213	2165751	+	2162992-2163090;2163203-2163213;	108	2165751-2165923;	172
NGR-1A3389	Scaffold3	2171408	2175399	+	.	0	2177179-2178170;2176582-2177100;2176427-2176508;2176131-2176343;2175399-2175977;	2380
NGR-1A3391	Scaffold3	2178376	2179382	-	2179382-2179513;	131	2178167-2178376;	209
NGR-1A3393	Scaffold3	2181069	2181602	-	2181809-2182010;2181602-2181721;	320	.	0
NGR-1A3404	Scaffold3	2204101	2207620	-	2207847-2208144;2207724-2208144;2207724-2207792;2207620-2207662;	827	2203472-2204101;	629
NGR-1A3406	Scaffold3	2214611	2217067	+	2213052-2213716;2213778-2214611;	1497	2217067-2217185;	118
NGR-1A3407	Scaffold3	2217188	2218594	-	2218594-2218599;	5	2217064-2217188;	124
NGR-1A3408	Scaffold3	2219216	2220432	+	2218677-2218801;2218871-2218937;2219027-2219216;	379	.	0
NGR-1A3412	Scaffold3	2228278	2231852	+	2226778-2227106;2227195-2227220;2227280-2228278;	1351	2231852-2232650;	798
NGR-1A3413	Scaffold3	2232749	2233388	-	.	0	2231854-2232673;	819
NGR-1A3414	Scaffold3	2233558	2235818	+	.	0	2235818-2236248;	430
NGR-1A3415	Scaffold3	2236946	2238935	+	2236690-2236946;	256	2240865-2243256;	2391
NGR-1A3418	Scaffold3	2245596	2246729	-	2246729-2246825;	96	2245397-2245596;	199
NGR-1A3425	Scaffold3	2256941	2261790	-	2261790-2262458;	668	.	0
NGR-1A3427	Scaffold3	2264526	2265952	-	2265952-2266108;	156	2264295-2264526;	231
NGR-1A3428	Scaffold3	2266329	2268865	+	2266164-2266329;	165	.	0
NGR-1A3430	Scaffold3	2271180	2272764	+	2270638-2271180;	542	2273183-2273424;2272764-2273111;	588
NGR-1A3431	Scaffold3	247893	250624	+	247551-247784;247856-247893;	270	250624-250925;	301
NGR-1A3432	Scaffold3	2273457	2274815	-	2276462-2276826;2276462-2276826;2275902-2276386;2275902-2276386;2275803-2275845;2275803-2275845;2275664-2275732;2275664-2275732;2275565-2275590;2275565-2275590;2275465-2275507;2275367-2275507;2275367-2275399;2275205-2275292;2275205-2275292;2275025-2275141;2275025-2275141;2274921-2274960;2274921-2274955;2274815-2274853;	2697	2273183-2273457;	274
NGR-1A3434	Scaffold3	250922	254801	-	254801-255152;	351	250706-250922;	216
NGR-1A3436	Scaffold3	258889	262099	-	262099-262294;	195	258839-258889;	50
NGR-1A3437	Scaffold3	22096	24094	+	22067-22096;	29	24094-24286;	192
NGR-1A3438	Scaffold3	263863	270372	-	.	0	263814-263863;	49
NGR-1A3439	Scaffold3	271764	277644	+	271226-271587;271668-271764;	457	277644-277882;	238
NGR-1A3440	Scaffold3	277887	285105	-	285233-285326;285105-285116;	104	277854-277887;	33
NGR-1A3441	Scaffold3	285329	290348	-	290348-290447;	99	.	0
NGR-1A3444	Scaffold3	297885	302321	-	.	0	297752-297885;	133
NGR-1A3445	Scaffold3	302681	304494	-	305808-306048;305699-305731;305426-305519;304982-305351;304494-304896;	1136	302494-302681;	187
NGR-1A3447	Scaffold3	308166	312083	-	312677-312748;312416-312589;312083-312337;	498	306039-306107;306197-306406;306484-306567;306641-306709;306783-306931;307000-307094;307157-307340;307408-308166;	1611
NGR-1A3448	Scaffold3	25817	27357	-	27357-27616;	259	25539-25817;	278
NGR-1A3451	Scaffold3	316973	322051	-	322051-322368;	317	316422-316815;316893-316972;	472
NGR-1A3452	Scaffold3	322450	323325	+	322048-322450;	402	323325-323487;	162
NGR-1A3455	Scaffold3	327661	336215	-	.	0	326210-326542;326624-326718;326788-326853;326931-327661;	1221
NGR-1A3458	Scaffold3	339476	343129	+	339346-339476;	130	343129-343198;	69
NGR-1A3459	Scaffold3	27413	31169	+	27358-27413;	55	31169-31197;	28
NGR-1A3460	Scaffold3	343163	347267	-	.	0	343099-343163;	64
NGR-1A3462	Scaffold3	349524	350606	+	349478-349524;	46	350641-351017;	376
NGR-1A3463	Scaffold3	351014	352830	-	352830-353224;	394	350696-351014;	318
NGR-1A3466	Scaffold3	355778	357909	+	.	0	359703-360467;359532-359639;359105-359457;357909-359027;	2341
NGR-1A3469	Scaffold3	364521	366487	+	364158-364521;	363	.	0
NGR-1A3474	Scaffold4	27810	30749	-	31910-32135;30749-31270;	746	27510-27810;	300
NGR-1A3475	Scaffold4	339867	340406	+	339822-339867;	45	343459-343657;	198
NGR-1A3480	Scaffold4	353460	355682	+	352496-353460;	964	.	0
NGR-1A3481	Scaffold4	357955	363530	+	355866-356144;356215-356340;356413-356767;356829-357955;	1883	363530-363649;	119
NGR-1A3482	Scaffold4	363646	365890	-	365890-366150;	260	.	0
NGR-1A3483	Scaffold4	367879	369796	-	372152-372829;369796-372057;	2938	366437-367100;367169-367341;367412-367879;	1302
NGR-1A3484	Scaffold4	372356	378519	-	378677-378699;378519-378617;	120	.	0
NGR-1A3486	Scaffold4	380487	388217	+	.	0	388470-388794;	324
NGR-1A3487	Scaffold4	390953	395541	+	390276-390772;390932-390953;	517	395541-395877;	336
NGR-1A3488	Scaffold4	396116	396582	+	396011-396116;	105	396669-396809;396582-396599;	157
NGR-1A3489	Scaffold4	396976	398377	-	398377-398635;	258	396684-396811;396884-396976;	219
NGR-1A3492	Scaffold4	408192	409528	+	.	0	410956-411216;410741-410868;410331-410663;409528-410159;	1350
NGR-1A3494	Scaffold4	411701	414900	+	.	0	414900-415510;	610
NGR-1A3496	Scaffold4	35720	40191	+	34352-34820;34914-35414;35496-35720;	1192	40191-40266;	75
NGR-1A3499	Scaffold4	422465	423027	+	422205-422245;	40	.	0
NGR-1A3500	Scaffold4	424284	429274	+	423724-424284;	560	.	0
NGR-1A3502	Scaffold4	432683	434661	+	432478-432628;	150	434661-434814;	153
NGR-1A3503	Scaffold4	434912	435179	-	435475-435514;435179-435365;	225	.	0
NGR-1A3508	Scaffold4	446353	447587	+	446339-446353;	14	447587-447618;	31
NGR-1A3509	Scaffold4	448502	450048	-	452299-452457;452055-452457;452055-452210;451804-451988;451804-451988;	1083	448286-448502;	216
NGR-1A3511	Scaffold4	452457	452922	+	.	0	454976-455203;453549-454890;452922-453474;	2120
NGR-1A3512	Scaffold4	456002	456558	-	456558-457373;	815	455427-455828;455901-455976;	476
NGR-1A3513	Scaffold4	457372	464588	+	456555-457372;	817	465132-465550;	418
NGR-1A3514	Scaffold4	470402	471999	+	469967-470208;470296-470368;	313	471999-472242;	243
NGR-1A3515	Scaffold4	472691	474331	-	.	0	472398-472691;	293
NGR-1A3519	Scaffold4	482399	483028	-	.	0	480377-482102;482166-482276;482337-482399;	1897
NGR-1A3520	Scaffold4	483664	485795	+	483268-483345;483410-483664;	331	.	0
NGR-1A3522	Scaffold4	488651	490072	+	488386-488404;488520-488651;	149	.	0
NGR-1A3524	Scaffold4	495277	496440	+	494888-495150;495221-495277;	318	.	0
NGR-1A3525	Scaffold4	496688	497298	-	497992-498405;497298-497906;	1021	496437-496688;	251
NGR-1A3526	Scaffold4	498633	501039	+	498464-498633;	169	501039-501255;	216
NGR-1A3533	Scaffold4	516687	517946	-	518159-518216;517946-517968;	79	.	0
NGR-1A3534	Scaffold4	520072	521840	-	523763-524045;523528-523601;523332-523457;523182-523260;523068-523119;522707-523002;521840-522596;	1660	.	0
NGR-1A3543	Scaffold4	538799	542120	-	542120-542191;	71	538717-538799;	82
NGR-1A3544	Scaffold4	542282	545722	+	542263-542282;	19	545722-545932;	210
NGR-1A3546	Scaffold4	547326	548438	+	547270-547326;	56	548438-548466;	28
NGR-1A3548	Scaffold4	549976	551656	+	549858-549976;	118	551656-551681;	25
NGR-1A3549	Scaffold4	555351	558860	+	555328-555351;	23	558860-559097;	237
NGR-1A3550	Scaffold4	561010	564411	-	564411-564862;	451	560895-561010;	115
NGR-1A3552	Scaffold4	565201	571636	+	565196-565201;	5	571636-572044;	408
NGR-1A3554	Scaffold4	573906	583145	+	573814-573906;	92	583850-584107;583145-583778;	890
NGR-1A3557	Scaffold4	588272	590073	+	.	0	590073-590311;	238
NGR-1A3560	Scaffold4	596926	601284	-	.	0	594924-595627;595698-596926;	1931
NGR-1A3563	Scaffold4	604356	605872	-	.	0	604242-604356;	114
NGR-1A3565	Scaffold4	607832	608859	-	.	0	607294-607581;607657-607832;	462
NGR-1A3566	Scaffold4	609938	610703	+	608900-609013;609087-609197;609277-609353;609436-609556;609634-609805;609887-609938;	641	610703-612499;	1796
NGR-1A3568	Scaffold4	616010	619762	-	619762-620093;	331	613615-613744;613871-613949;614040-614262;614345-614694;614768-614875;614950-615056;615147-615377;615483-615536;615640-616010;	1644
NGR-1A3569	Scaffold4	620451	621112	+	620000-620099;620167-620224;620351-620393;	198	.	0
NGR-1A3570	Scaffold4	621347	623776	+	619760-620099;620167-620393;620460-621347;	1452	623776-624175;	399
NGR-1A3573	Scaffold4	60786	68261	-	.	0	60366-60786;	420
NGR-1A3580	Scaffold4	648652	652689	+	.	0	652923-653061;652689-653061;	510
NGR-1A3583	Scaffold4	660262	663894	+	660189-660262;	73	663894-664178;	284
NGR-1A3584	Scaffold4	4073	5405	-	6489-6750;6229-6368;5945-6150;5405-5865;	1065	3907-4073;	166
NGR-1A3585	Scaffold4	69461	71022	-	71022-71165;	143	69427-69461;	34
NGR-1A3588	Scaffold4	667689	669290	-	.	0	665377-665527;665597-665664;665726-665784;665857-665988;666075-666141;666220-666380;666497-667064;667129-667147;667220-667243;667316-667689;	1613
NGR-1A3589	Scaffold4	670413	677374	-	677374-677412;	38	670350-670413;	63
NGR-1A3590	Scaffold4	679227	682398	+	678456-678498;678612-678687;678753-678881;678944-678991;679056-679163;	399	682398-682531;	133
NGR-1A3591	Scaffold4	684253	684883	+	682728-683278;683353-683429;683491-683760;683821-683868;683930-683994;684045-684087;684150-684253;	1151	.	0
NGR-1A3592	Scaffold4	685501	691695	+	685308-685501;	193	691695-692999;	1304
NGR-1A3595	Scaffold4	699279	701002	+	699053-699279;	226	701049-701413;	364
NGR-1A3596	Scaffold4	71735	76984	+	71235-71443;71600-71735;	343	.	0
NGR-1A3597	Scaffold4	701524	702012	-	702221-702261;702012-702041;	69	.	0
NGR-1A3598	Scaffold4	702335	705565	+	702021-702335;	314	705565-705670;	105
NGR-1A3599	Scaffold4	705672	707502	-	710973-711455;710645-710914;710382-710563;709760-710314;709635-709690;709382-709570;708779-709319;708526-708709;708103-708461;707873-708030;707744-707813;707502-707665;	3199	705669-705672;	3
NGR-1A3601	Scaffold4	713357	714167	+	711442-712072;712142-712348;712410-713008;713073-713267;713350-713357;	1635	.	0
NGR-1A3603	Scaffold4	720281	724183	+	.	0	724183-724344;	161
NGR-1A3605	Scaffold4	732961	734196	-	734196-734561;	365	.	0
NGR-1A3606	Scaffold4	734679	736763	+	734668-734679;	11	736763-736900;	137
NGR-1A3607	Scaffold4	77396	80380	+	.	0	81571-81703;81487-81503;81360-81402;81145-81257;80992-81063;80380-80853;	846
NGR-1A3609	Scaffold4	742795	744404	+	742015-742361;742503-742688;742791-742795;	535	744404-744530;	126
NGR-1A3610	Scaffold4	750549	752221	+	750535-750549;	14	752373-753204;752221-752306;	916
NGR-1A3611	Scaffold4	757027	758054	-	.	0	755095-755285;755381-755805;755872-757027;	1769
NGR-1A3612	Scaffold4	758758	759421	+	758447-758758;	311	759985-761120;759422-759909;	1622
NGR-1A3614	Scaffold4	766903	770201	+	765815-766379;766453-766903;	1014	770201-770452;	251
NGR-1A3616	Scaffold4	777754	780027	-	.	0	777058-777168;777234-777754;	630
NGR-1A3619	Scaffold4	783030	786461	+	782912-783030;	118	786461-786554;	93
NGR-1A3621	Scaffold4	792044	795010	+	791980-792044;	64	795010-795491;	481
NGR-1A3623	Scaffold4	798054	801133	+	797892-798003;	111	801133-801334;	201
NGR-1A3627	Scaffold4	807801	809372	+	805554-805652;805727-807228;807307-807593;807659-807801;	2027	.	0
NGR-1A3633	Scaffold4	819836	823441	-	823441-824059;	618	819631-819836;	205
NGR-1A3634	Scaffold4	825041	828917	+	825015-825041;	26	828917-829207;	290
NGR-1A3641	Scaffold4	852837	853919	+	852686-852837;	151	854498-854898;853989-854433;	844
NGR-1A3642	Scaffold4	854595	855756	-	855895-856078;855756-855811;	238	854525-854595;	70
NGR-1A3644	Scaffold4	857499	860661	+	857165-857330;857469-857499;	195	860661-860756;	95
NGR-1A3649	Scaffold4	867887	872786	-	.	0	867774-867887;	113
NGR-1A3650	Scaffold4	877176	881226	-	881618-881958;881226-881558;	672	.	0
NGR-1A3652	Scaffold4	883435	884233	-	884233-884252;	19	883300-883435;	135
NGR-1A3653	Scaffold4	884435	885580	+	884315-884358;884430-884435;	48	885580-885737;	157
NGR-1A3654	Scaffold4	886286	891033	+	885827-885988;886265-886286;	182	891033-891313;	280
NGR-1A3655	Scaffold4	895342	897729	+	894552-894750;894834-894878;894974-895342;	610	897729-897751;	22
NGR-1A3656	Scaffold4	898544	902452	+	.	0	902452-902994;	542
NGR-1A3658	Scaffold4	905719	913051	+	905679-905719;	40	913051-913210;	159
NGR-1A3659	Scaffold4	913946	918860	+	.	0	920484-920717;920278-920402;920065-920201;919851-919931;919649-919693;918860-919561;	1318
NGR-1A3666	Scaffold4	931428	933317	-	933317-933423;	106	931337-931428;	91
NGR-1A3668	Scaffold4	934465	936363	-	.	0	933674-933728;933674-933743;933871-934015;933871-934015;934082-934465;	794
NGR-1A3672	Scaffold4	940972	945282	-	.	0	939838-940105;940174-940947;	1040
NGR-1A3675	Scaffold4	948489	950495	-	950792-951155;950495-950715;	583	.	0
NGR-1A3678	Scaffold4	965472	967121	-	.	0	963966-964578;964635-964763;964831-965472;	1381
NGR-1A3684	Scaffold4	94553	95948	-	95948-96091;	143	94411-94553;	142
NGR-1A3685	Scaffold4	974575	979295	+	974480-974575;	95	979295-979380;	85
NGR-1A3687	Scaffold4	982837	985222	+	979543-979765;979866-979958;980051-982382;982457-982837;	3025	985222-985328;	106
NGR-1A3688	Scaffold4	985585	987450	+	985530-985585;	55	987450-987858;	408
NGR-1A3690	Scaffold4	990611	992421	+	988815-989039;989124-989198;989262-989366;989433-990128;990198-990611;	1510	993370-993551;993241-993297;992811-993164;992539-992743;	794
NGR-1A3691	Scaffold4	996330	997885	+	.	0	999002-999100;998856-998933;998655-998780;998282-998568;997885-998218;	919
NGR-1A3692	Scaffold4	998082	1000703	-	1000703-1000820;	117	998004-998082;	78
NGR-1A3694	Scaffold4	1002055	1004253	+	1000891-1001047;1001186-1001299;1001366-1001520;1001629-1001666;1001730-1002055;	785	1004253-1004297;	44
NGR-1A3697	Scaffold4	1004529	1010366	+	1004486-1004529;	43	1010366-1011100;	734
NGR-1A3700	Scaffold4	1017189	1026626	+	1017166-1017189;	23	1026626-1026693;	67
NGR-1A3701	Scaffold4	1027017	1029020	+	1026852-1027017;	165	1029020-1029295;	275
NGR-1A3702	Scaffold4	1029464	1031820	+	1029433-1029464;	31	1032007-1032695;1031820-1032695;	1563
NGR-1A3703	Scaffold4	1034783	1036045	+	1032814-1033097;1032814-1033097;1033163-1033603;1033163-1033603;1033665-1034508;1033665-1034508;1034569-1034783;	3346	1036045-1036220;	175
NGR-1A3705	Scaffold4	1040286	1046012	+	.	0	1046012-1046459;	447
NGR-1A3706	Scaffold4	1048960	1052108	+	1048899-1048960;	61	1052108-1052271;	163
NGR-1A3707	Scaffold4	98660	99961	+	98304-98503;98575-98587;98645-98660;	226	99961-100105;	144
NGR-1A3712	Scaffold4	1063449	1065344	-	1065344-1065444;	100	1063306-1063449;	143
NGR-1A3714	Scaffold4	1069566	1071622	+	1069520-1069566;	46	1071622-1071727;	105
NGR-1A3716	Scaffold4	1073550	1079573	-	1079773-1079978;1079573-1079585;	217	1073452-1073550;	98
NGR-1A3717	Scaffold4	1080217	1082781	+	1079574-1080217;	643	1084945-1085369;1084538-1084860;1084289-1084464;1083417-1084199;1082781-1083318;	2240
NGR-1A3718	Scaffold4	100395	101632	+	100370-100395;	25	101632-103144;	1512
NGR-1A3721	Scaffold4	1088435	1089161	+	.	0	1089638-1089772;	134
NGR-1A3722	Scaffold4	1090168	1093299	-	.	0	1088699-1088998;1089078-1090168;	1389
NGR-1A3724	Scaffold4	1099199	1100588	-	.	0	1097529-1098052;1097529-1098052;1098119-1098480;1098119-1098485;1098554-1098851;1098554-1098851;1098926-1099199;	2640
NGR-1A3727	Scaffold4	1110246	1112344	-	1112718-1112999;1112344-1112636;	573	1110075-1110246;	171
NGR-1A3729	Scaffold4	105727	108286	+	103529-104181;104245-104679;104753-104842;104906-105362;105455-105727;	1903	108286-108585;	299
NGR-1A3730	Scaffold4	1116567	1117451	-	1117586-1117679;	93	1116336-1116567;	231
NGR-1A3731	Scaffold4	1119364	1120397	+	1117731-1118243;1118310-1118453;1118533-1118752;1118821-1119364;	1417	.	0
NGR-1A3732	Scaffold4	1121845	1125096	+	1121447-1121845;	398	1125096-1125300;	204
NGR-1A3733	Scaffold4	1125739	1127131	-	1127472-1128233;1127131-1127383;	1013	1125374-1125739;	365
NGR-1A3734	Scaffold4	1129194	1136925	+	1129165-1129194;	29	1136925-1137047;	122
NGR-1A3735	Scaffold4	1138650	1141276	-	.	0	1137219-1137299;1137396-1137489;1137556-1137593;1137653-1137745;1137823-1138060;1138120-1138213;1138279-1138650;	1003
NGR-1A3736	Scaffold4	1144460	1148956	+	1142904-1143124;1143465-1144460;	1215	1148956-1149192;	236
NGR-1A3737	Scaffold4	1149318	1150248	-	1150802-1151323;1150606-1150682;1150473-1150537;1150352-1150406;1150248-1150264;	731	1148953-1149318;	365
NGR-1A3739	Scaffold4	1154126	1155753	-	1155753-1156535;	782	.	0
NGR-1A3741	Scaffold4	1158310	1160383	+	1156230-1156562;1156652-1156987;1157063-1158310;	1914	.	0
NGR-1A3742	Scaffold4	1160923	1163598	-	1164287-1164534;1164106-1164188;1163598-1164037;	768	1160774-1160923;	149
NGR-1A3743	Scaffold4	1167930	1169034	+	1167261-1167429;1167516-1167668;1167747-1167837;1167913-1167930;	427	1169111-1169345;	234
NGR-1A3748	Scaffold4	1181120	1183489	+	1180808-1181038;1180808-1181040;1181104-1181120;	478	1183489-1183845;	356
NGR-1A3754	Scaffold4	1198733	1204868	-	1204932-1205016;	84	1198543-1198733;	190
NGR-1A3757	Scaffold4	1210526	1215815	+	1210488-1210526;	38	1215815-1215982;	167
NGR-1A3760	Scaffold4	1223016	1223538	+	1222672-1222693;1223002-1223016;	35	1223538-1223893;	355
NGR-1A3761	Scaffold4	1224607	1225720	+	1224354-1224381;1224467-1224607;	167	1229599-1230062;1228572-1229520;1225720-1228504;	4195
NGR-1A3762	Scaffold4	114620	118484	-	118746-118870;118484-118487;	127	.	0
NGR-1A3764	Scaffold4	1232797	1233098	-	.	0	1232672-1232773;	101
NGR-1A3770	Scaffold4	1252757	1255713	+	1252057-1252519;1252590-1252757;	629	1255713-1255950;	237
NGR-1A3771	Scaffold4	1255952	1258638	-	1259676-1259857;1258927-1259602;1258638-1258883;	1101	1255763-1255952;	189
NGR-1A3775	Scaffold4	1271709	1272995	-	1272995-1273852;	857	1271047-1271138;1271047-1271359;1271047-1271359;1271212-1271359;1271430-1271601;1271430-1271601;1271430-1271601;1271673-1271705;1271673-1271705;1271673-1271705;	1471
NGR-1A3776	Scaffold4	1273974	1274697	+	1272944-1273856;1273928-1273974;	958	.	0
NGR-1A3777	Scaffold4	1274917	1276071	-	1277395-1277578;1276201-1277106;1276071-1276132;	1149	1274696-1274917;	221
NGR-1A3778	Scaffold4	1279159	1280582	-	.	0	1277779-1278289;1278444-1279159;	1225
NGR-1A3780	Scaffold4	1283224	1287106	-	.	0	1282941-1283038;1283090-1283224;	231
NGR-1A3781	Scaffold4	1287474	1288994	-	1290623-1290778;1290267-1290552;1289807-1290202;1288994-1289731;	1572	1285339-1286555;1286636-1287474;	2054
NGR-1A3782	Scaffold4	1289274	1290690	-	1290690-1290778;	88	1289191-1289274;	83
NGR-1A3783	Scaffold4	1291329	1295055	-	1295154-1295423;1295055-1295084;	298	1291197-1291329;	132
NGR-1A3784	Scaffold4	120335	120918	+	.	0	121876-122113;120918-121777;	1096
NGR-1A3786	Scaffold4	1298668	1302832	-	1303317-1304473;1303172-1303258;1303007-1303100;1302832-1302937;	1440	1295701-1296711;	1010
NGR-1A3789	Scaffold4	1310886	1313624	+	1310229-1310886;	657	1313624-1314180;	556
NGR-1A3790	Scaffold4	1315819	1318174	+	1315533-1315819;	286	1318174-1318262;	88
NGR-1A3792	Scaffold4	1323479	1326346	-	.	0	1323302-1323479;	177
NGR-1A3794	Scaffold4	1329841	1331056	-	1331056-1331200;	144	1329053-1329841;	788
NGR-1A3797	Scaffold4	1333422	1334254	-	1334254-1334362;	108	1332185-1332716;1332798-1333061;1333130-1333422;	1086
NGR-1A3799	Scaffold4	1337101	1339037	-	.	0	1337048-1337101;	53
NGR-1A3800	Scaffold4	1339885	1342676	+	1338128-1339041;1339138-1339885;	1660	.	0
NGR-1A3802	Scaffold4	1349278	1352093	+	1343444-1344015;1344091-1344321;1344385-1344495;1344565-1344978;1345051-1347389;1347450-1347521;1347595-1347687;1347750-1347777;1347850-1347915;1347975-1348041;1348114-1348237;1348308-1348475;1348533-1348596;1348663-1348928;1349010-1349278;	4869	.	0
NGR-1A3805	Scaffold4	1356930	1359066	+	1356456-1356930;	474	1360328-1360601;	273
NGR-1A3807	Scaffold4	124780	129947	-	.	0	123651-123810;123875-124718;	1002
NGR-1A3810	Scaffold4	1367084	1368738	-	1368738-1368860;	122	1364444-1364673;1364444-1364673;1364444-1364673;1364736-1366190;1364736-1366190;1364736-1366190;1366274-1367084;	5859
NGR-1A3811	Scaffold4	1368863	1370638	+	1368836-1368863;	27	.	0
NGR-1A3814	Scaffold4	1374707	1379092	+	1374431-1374707;	276	1379092-1379241;	149
NGR-1A3817	Scaffold4	1389386	1392951	-	1399050-1399234;1397625-1398982;1396738-1397555;1396606-1396665;1396464-1396532;1393102-1396395;1392951-1393029;	5856	1384892-1388823;1388882-1389287;1389358-1389386;	4364
NGR-1A3822	Scaffold4	1409339	1410006	-	.	0	1407075-1407228;1407408-1407687;1407750-1409339;	2021
NGR-1A3823	Scaffold4	1410712	1413599	-	1413599-1413773;	174	1407075-1409416;1409501-1409521;1409611-1409691;1409782-1409829;1409926-1409999;1410110-1410712;	3163
NGR-1A3827	Scaffold4	1422933	1428291	-	1430874-1431091;1429518-1430737;1428291-1429458;	2603	1422711-1422933;	222
NGR-1A3829	Scaffold4	131972	136461	+	.	0	136461-136865;	404
NGR-1A3830	Scaffold4	1435704	1439079	-	1439079-1439183;	104	1435584-1435704;	120
NGR-1A3831	Scaffold4	1439858	1442379	-	1442379-1442472;	93	1439665-1439858;	193
NGR-1A3832	Scaffold4	1443250	1445863	+	1442592-1442705;1442795-1443250;	568	1445863-1446478;	615
NGR-1A3833	Scaffold4	1446475	1447729	-	1448039-1448113;1448039-1448113;1448039-1448113;1447729-1447966;	459	1445860-1446475;	615
NGR-1A3834	Scaffold4	1448561	1449973	+	1448196-1448532;1448196-1448532;1448196-1448532;	1008	1450097-1450332;1449973-1450332;	594
NGR-1A3835	Scaffold4	1450329	1452996	-	1463192-1463376;1463142-1463376;1463142-1463376;1462670-1462772;1462670-1462772;1462670-1462772;1462041-1462429;1462041-1462429;1461685-1462429;1461685-1461787;1461685-1461787;1461226-1461470;1461226-1461470;1460901-1460998;1455947-1456193;1455456-1455566;1454823-1455211;1454467-1454569;1454008-1454252;1454008-1454252;1453683-1453780;1453683-1453780;1453683-1453780;1452996-1453463;	5359	1449633-1450329;	696
NGR-1A3836	Scaffold4	1457573	1459374	-	1462264-1462429;1461289-1461460;	336	1453963-1454070;1454926-1455045;	226
NGR-1A3837	Scaffold4	1466358	1466837	-	1467516-1468031;1467427-1467436;1466837-1467361;	1048	1465183-1466358;	1175
NGR-1A3838	Scaffold4	1472098	1474740	+	1471105-1472098;	993	1474740-1475152;	412
NGR-1A3839	Scaffold4	1475167	1478035	-	1478035-1478077;	42	1475138-1475167;	29
NGR-1A3841	Scaffold4	1480059	1481387	+	1479040-1479093;1479169-1480059;	943	.	0
NGR-1A3844	Scaffold4	1485904	1492919	+	1484778-1485630;1485870-1485904;	886	1492919-1495903;	2984
NGR-1A3845	Scaffold4	1498181	1501320	-	1501481-1501598;1501320-1501404;	201	1492946-1494536;1494598-1495912;1496018-1498181;	5067
NGR-1A3848	Scaffold4	1509349	1513939	-	.	0	1509251-1509349;	98
NGR-1A3849	Scaffold4	1514094	1517271	-	1517271-1517490;	219	1513817-1514094;	277
NGR-1A3850	Scaffold4	1520003	1525411	+	1518760-1519143;1519235-1520003;	1151	1525411-1525616;	205
NGR-1A3851	Scaffold4	138910	139553	-	139665-139722;139553-139594;	98	.	0
NGR-1A3854	Scaffold4	1530679	1531680	-	.	0	1530451-1530667;	216
NGR-1A3855	Scaffold4	1532101	1535250	+	1532052-1532101;	49	.	0
NGR-1A3856	Scaffold4	1536681	1538578	+	1536632-1536681;	49	.	0
NGR-1A3858	Scaffold4	1540278	1541989	-	1542238-1542339;1541989-1542150;	262	.	0
NGR-1A3859	Scaffold4	1543183	1545696	+	1542450-1543183;	733	.	0
NGR-1A3861	Scaffold4	1550505	1553361	-	1554197-1554248;1553945-1554127;1553582-1553886;	537	.	0
NGR-1A3863	Scaffold4	1554095	1556946	+	1553961-1554095;	134	1556946-1557007;	61
NGR-1A3866	Scaffold4	1566391	1568722	+	1565630-1565827;1565892-1566391;	696	1568722-1569034;	312
NGR-1A3868	Scaffold4	1571564	1573928	+	1571547-1571564;	17	1573928-1574038;	110
NGR-1A3869	Scaffold4	1575621	1577855	+	1574101-1574242;1574312-1574498;1574567-1574855;1574915-1574987;1575047-1575307;1575387-1575621;	1181	1578578-1578961;1578406-1578506;1578255-1578339;1577864-1578180;	883
NGR-1A3873	Scaffold4	143122	144275	+	142781-142834;142934-143025;143096-143122;	170	144275-144403;	128
NGR-1A3877	Scaffold4	1603298	1605999	+	1603269-1603298;	29	1605999-1606303;	304
NGR-1A3881	Scaffold4	1614743	1616345	+	1614402-1614743;	341	1616345-1616403;	58
NGR-1A3882	Scaffold4	1619077	1623984	-	1623984-1624071;	87	1619008-1619077;	69
NGR-1A3885	Scaffold4	1625971	1628141	-	1628272-1628622;	350	.	0
NGR-1A3886	Scaffold4	1629341	1632497	-	1632771-1632794;1632771-1632794;1632654-1632706;1632497-1632706;	307	1629257-1629341;	84
NGR-1A3888	Scaffold4	1634386	1635514	+	1633495-1633948;1633495-1633948;1634046-1634386;	1246	1635613-1635891;1635613-1635891;	556
NGR-1A3889	Scaffold4	1636241	1637862	+	1636103-1636241;	138	1637862-1637946;	84
NGR-1A3891	Scaffold4	1641566	1643340	-	.	0	1640006-1641065;	1059
NGR-1A3893	Scaffold4	1644416	1647721	+	1643724-1644325;1644394-1644416;	623	.	0
NGR-1A3894	Scaffold4	1648325	1649776	+	1648109-1648325;	216	1649776-1650211;	435
NGR-1A3896	Scaffold4	1650398	1653445	-	1653445-1653454;	9	1650316-1650398;	82
NGR-1A3898	Scaffold4	1657678	1663539	-	1663539-1663716;	177	1657549-1657678;	129
NGR-1A3900	Scaffold4	1667555	1669492	+	1667326-1667555;	229	1669492-1669623;	131
NGR-1A3901	Scaffold4	1669755	1670863	-	1671386-1671646;	260	.	0
NGR-1A3902	Scaffold4	1671755	1677770	+	1671719-1671755;	36	1677770-1677983;	213
NGR-1A3905	Scaffold4	1688851	1690949	-	1691643-1691910;1690949-1691910;	1228	1688485-1688851;	366
NGR-1A3907	Scaffold4	1694361	1695506	+	1693257-1694361;	1104	1695506-1696106;	600
NGR-1A3908	Scaffold4	1696452	1697027	-	1697027-1697274;	247	1695503-1696129;1696203-1696384;	807
NGR-1A3909	Scaffold4	1699302	1701227	-	.	0	1698406-1698670;1698781-1698962;1699036-1699132;1699217-1699278;	602
NGR-1A3912	Scaffold4	1707509	1709265	-	1709658-1709884;1709265-1709545;	506	.	0
NGR-1A3913	Scaffold4	1710532	1711307	-	1711410-1711762;1711307-1711317;	362	1710284-1710532;	248
NGR-1A3916	Scaffold4	1719162	1722070	-	1722070-1722282;	212	1718692-1719162;	470
NGR-1A3917	Scaffold4	10638	13657	-	.	0	10045-10200;10288-10389;10540-10552;	268
NGR-1A3919	Scaffold4	1724779	1727516	+	1723444-1724779;	1335	.	0
NGR-1A3925	Scaffold4	1745333	1749541	-	1749541-1749631;	90	.	0
NGR-1A3926	Scaffold4	1750505	1752709	+	1749998-1750505;	507	1752709-1752778;	69
NGR-1A3928	Scaffold4	1758925	1762110	-	1762593-1762808;1762110-1762215;	320	.	0
NGR-1A3929	Scaffold4	160306	163911	-	163911-163946;	35	.	0
NGR-1A3930	Scaffold4	1762886	1765771	+	1762883-1762886;	3	1765771-1765871;	100
NGR-1A3934	Scaffold4	1777303	1779585	-	1779969-1782373;	2404	1777054-1777303;	249
NGR-1A3939	Scaffold4	1795927	1797344	-	1797344-1797574;	230	1795652-1795927;	275
NGR-1A3943	Scaffold4	1803174	1804218	-	1804218-1804267;	49	1800809-1801546;1801613-1802532;1802601-1803174;	2229
NGR-1A3945	Scaffold4	1806819	1808798	-	1808997-1809370;1808798-1808918;	493	1805649-1806381;	732
NGR-1A3946	Scaffold4	1812040	1815475	-	1815475-1815504;	29	1810217-1811934;1812024-1812040;	1733
NGR-1A3947	Scaffold4	1815955	1816666	+	1815707-1815864;1815939-1815955;	173	.	0
NGR-1A3948	Scaffold4	1817355	1819110	+	1817009-1817355;	346	1819110-1819214;	104
NGR-1A3951	Scaffold4	169428	174352	-	.	0	169255-169428;	173
NGR-1A3957	Scaffold4	1837512	1840774	+	.	0	1845026-1845819;1845026-1845819;1845026-1845819;1845026-1845819;1845026-1845819;1845026-1845819;1845026-1845244;1844021-1844948;1844021-1844948;1844021-1844948;1844021-1844948;1844021-1844948;1844021-1844948;1844021-1844948;1843503-1843937;1843503-1843937;1843503-1843937;1843503-1843937;1843503-1843937;1843503-1843937;1843503-1843937;1843359-1843437;1843351-1843437;1843351-1843437;1843276-1843437…	25051
NGR-1A3960	Scaffold4	1847417	1850208	+	1846946-1847417;	471	.	0
NGR-1A3962	Scaffold4	175134	179915	+	.	0	179915-180088;	173
NGR-1A3964	Scaffold4	1854417	1856141	+	.	0	1859768-1860191;1859556-1859684;1858348-1859491;1858164-1858287;1856141-1858102;	3778
NGR-1A3966	Scaffold4	1867782	1872082	-	1872240-1872485;1872240-1872485;1872082-1872165;	573	1867071-1867782;	711
NGR-1A3969	Scaffold4	1877421	1879263	+	1876708-1876922;1876991-1877188;1877254-1877327;1877413-1877421;	492	1879263-1879480;	217
NGR-1A3970	Scaffold4	1882100	1883761	-	1883761-1883933;	172	1881870-1882053;	183
NGR-1A3973	Scaffold4	180725	181428	+	.	0	181428-181577;	149
NGR-1A3979	Scaffold4	1898348	1904964	-	.	0	1898228-1898348;	120
NGR-1A3981	Scaffold4	1907388	1910150	+	.	0	1911963-1912588;	625
NGR-1A3983	Scaffold4	1912861	1917127	-	1917127-1917366;	239	1912695-1912861;	166
NGR-1A3984	Scaffold4	181730	183595	-	183595-183985;	390	181705-181730;	25
NGR-1A3985	Scaffold4	1917363	1920684	+	1917181-1917363;	182	1920684-1920868;	184
NGR-1A3986	Scaffold4	1921714	1922774	+	1920754-1920961;1921025-1921318;1921380-1921714;	834	.	0
NGR-1A3987	Scaffold4	1923172	1923819	+	1923054-1923172;	118	1923819-1923903;	84
NGR-1A3993	Scaffold4	1935027	1941076	-	1941076-1941177;	101	.	0
NGR-1A3995	Scaffold4	184259	187937	-	188177-188678;188012-188086;187937-187941;	579	.	0
NGR-1A3997	Scaffold4	1949648	1951810	+	1948007-1948439;1948504-1948578;1948655-1948861;1948959-1949059;1949125-1949648;	1335	.	0
NGR-1A3998	Scaffold4	1958235	1959427	-	.	0	1956513-1956702;1956513-1956702;1956513-1956702;1956804-1957178;1956804-1957178;1956804-1957585;1957289-1957582;1957289-1957585;1957654-1957966;1957654-1958235;	3578
NGR-1A4000	Scaffold4	1963119	1966129	+	1959424-1961621;1961724-1963119;	3592	1967202-1967501;1966129-1966370;	540
NGR-1A4001	Scaffold4	1967518	1968882	-	1968882-1969152;	270	1966728-1966965;1966728-1966965;1967034-1967117;1967034-1967117;1967195-1967501;1967195-1967501;	1252
NGR-1A4002	Scaffold4	1969663	1972637	-	1972637-1972743;	106	1969389-1969663;	274
NGR-1A4004	Scaffold4	1975140	1976959	-	1976959-1977011;	52	1975032-1975140;	108
NGR-1A4006	Scaffold4	188941	191791	+	188744-188941;	197	191791-191893;	102
NGR-1A4007	Scaffold4	1978968	1979977	+	.	0	1979977-1980242;	265
NGR-1A4011	Scaffold4	2003008	2004945	+	2000686-2000821;2000894-2001099;2001171-2001973;2002038-2002287;2002365-2002430;2002516-2003008;	1948	2006182-2006417;2005307-2005706;2004945-2005001;	690
NGR-1A4015	Scaffold4	2019238	2021856	+	2018629-2018855;2018956-2019050;2019123-2019238;	435	.	0
NGR-1A4016	Scaffold4	2022481	2025078	-	2026040-2026091;2025811-2025980;2025696-2025741;2025166-2025622;2025078-2025090;	733	2021867-2022481;	614
NGR-1A4018	Scaffold4	2026208	2028221	+	2026165-2026208;	43	2028221-2028524;	303
NGR-1A4022	Scaffold4	199812	201339	+	199331-199812;	481	201339-201930;	591
NGR-1A4026	Scaffold4	209155	215427	+	208828-208847;208828-209155;	346	.	0
NGR-1A4027	Scaffold4	216755	219038	+	215592-215843;215911-216121;216259-216344;216413-216567;216642-216755;	813	219038-219088;	50
NGR-1A4028	Scaffold4	220189	222110	+	219480-220189;	709	222110-222364;	254
NGR-1A4037	Scaffold4	245975	249211	+	245946-245975;	29	249211-249380;	169
NGR-1A4038	Scaffold4	249572	256508	+	249454-249572;	118	.	0
NGR-1A4039	Scaffold4	256810	259128	-	260913-261050;260733-260803;260451-260612;260250-260378;259916-260114;259128-259840;	1406	.	0
NGR-1A4041	Scaffold4	263147	269764	+	262943-263147;	204	270004-270334;269764-269929;	495
NGR-1A4042	Scaffold4	22255	24595	+	22155-22255;	100	24694-24819;24694-24819;24595-24611;	266
NGR-1A4043	Scaffold4	269957	270924	-	272500-272876;272500-272876;272330-272432;272330-272432;271954-272266;270924-271892;	2236	269763-269957;	194
NGR-1A4044	Scaffold4	273274	275894	+	270591-270653;270591-270653;270927-273274;	2471	275894-276309;	415
NGR-1A4045	Scaffold4	280639	281221	+	280183-280449;280530-280600;	336	281221-281413;	192
NGR-1A4047	Scaffold4	291617	294889	+	.	0	294889-295032;	143
NGR-1A4048	Scaffold4	295153	296741	-	297117-297319;296741-296963;	424	295135-295153;	18
NGR-1A4052	Scaffold4	306266	310913	-	.	0	306116-306266;	150
NGR-1A4055	Scaffold4	313324	314472	-	314472-314772;	300	312870-313324;	454
NGR-1A4056	Scaffold4	314862	316402	+	.	0	316402-318386;	1984
NGR-1A4061	Scaffold4	331542	332705	+	.	0	332705-332951;	246
NGR-1A4062	Scaffold4	333302	337838	+	333088-333302;	214	337838-337963;	125
NGR-1A4068	Scaffold5	348007	351263	-	351263-351478;	215	347848-348007;	159
NGR-1A4069	Scaffold5	351744	352507	+	.	0	352829-353353;352582-352763;	705
NGR-1A4070	Scaffold5	353648	356000	-	356807-357094;356237-356747;356052-356160;	905	352845-353339;353620-353648;	522
NGR-1A4072	Scaffold5	361294	362928	+	.	0	366644-367920;366435-366588;365952-366356;365770-365882;364664-365697;364059-364594;363414-363979;362928-363990;	5140
NGR-1A4073	Scaffold5	367972	369311	-	369311-369890;	579	.	0
NGR-1A4077	Scaffold5	373000	373707	+	372631-372742;372907-373000;	204	373707-373912;	205
NGR-1A4078	Scaffold5	374144	378306	+	374109-374144;	35	378306-378538;	232
NGR-1A4081	Scaffold5	385398	387369	-	388003-389241;387369-387900;	1769	.	0
NGR-1A4082	Scaffold5	389428	391624	+	.	0	393853-394395;392572-393788;391624-392510;	2644
NGR-1A4083	Scaffold5	394720	397567	-	397926-398266;397567-397836;	609	.	0
NGR-1A4084	Scaffold5	398266	401217	+	397564-398266;	702	401217-401317;	100
NGR-1A4088	Scaffold5	413001	413393	+	.	0	413708-413829;413465-413637;	293
NGR-1A4089	Scaffold5	415433	417379	+	414973-415130;415427-415433;	163	417429-417602;	173
NGR-1A4090	Scaffold5	417729	421022	-	422697-422868;422534-422620;422338-422450;422246-422269;422043-422169;421022-421975;	1471	.	0
NGR-1A4091	Scaffold5	422872	425250	+	422869-422872;	3	425834-425933;425649-425762;425536-425583;425418-425466;425250-425342;	399
NGR-1A4092	Scaffold5	426119	427622	+	426008-426119;	111	429136-429791;428733-429053;427708-428656;	1923
NGR-1A4096	Scaffold5	434244	436725	-	438100-438556;437251-438021;436725-437176;	1677	.	0
NGR-1A4098	Scaffold5	25507	26864	-	28954-29284;28587-28897;28355-28499;28162-28345;28162-28345;27929-28345;27929-28068;27894-28268;27727-27846;27659-27803;27499-27846;27400-27562;27145-27327;26864-28345;	4514	.	0
NGR-1A4099	Scaffold5	438553	445980	+	438260-438553;	293	445980-446026;	46
NGR-1A4100	Scaffold5	446609	448308	+	446321-446488;	167	.	0
NGR-1A4102	Scaffold5	452630	455328	+	.	0	455328-455451;	123
NGR-1A4103	Scaffold5	455664	457575	-	457575-457775;	200	455560-455664;	104
NGR-1A4104	Scaffold5	458944	463563	+	458419-458944;	525	463563-463952;	389
NGR-1A4105	Scaffold5	463949	468140	-	468270-468329;468270-468329;468140-468199;	177	463829-463949;	120
NGR-1A4107	Scaffold5	471981	478362	+	471706-471806;471931-471981;	150	478409-479040;	631
NGR-1A4108	Scaffold5	479140	481386	-	481386-481766;	380	478414-479140;	726
NGR-1A4110	Scaffold5	482648	484770	+	481596-481771;482021-482648;	802	484799-485067;	268
NGR-1A4119	Scaffold5	508794	510218	+	508174-508536;508605-508794;	551	.	0
NGR-1A4122	Scaffold5	515644	518505	-	518505-518853;	348	508601-510198;508601-510529;508601-510529;510254-510529;510618-511942;510618-511942;510618-511942;512007-514806;512007-514806;512007-514806;514893-514991;514893-514991;514893-515644;	19044
NGR-1A4123	Scaffold5	518862	520585	+	.	0	520585-520675;	90
NGR-1A4129	Scaffold5	537800	545975	-	.	0	537404-537800;	396
NGR-1A4135	Scaffold5	558754	560951	+	.	0	562684-562778;562387-562619;561893-562296;561764-561829;561602-561699;561490-561538;561315-561430;560951-561239;	1342
NGR-1A4140	Scaffold5	570329	572489	+	570308-570329;	21	572489-572673;	184
NGR-1A4141	Scaffold5	572732	574651	-	576583-576866;576034-576504;574651-575973;	2075	.	0
NGR-1A4142	Scaffold5	40952	43501	+	34441-34837;34908-36242;36330-36609;36676-36859;36943-37074;37148-37621;37703-37725;37793-37918;37996-38118;38188-38520;38590-38733;38797-39023;39095-39855;39920-40617;40688-40952;	5487	47471-48029;47313-47401;46910-47248;46748-46852;46622-46678;45909-46562;45525-45849;44915-45430;44226-44849;43966-44157;43501-43901;	3850
NGR-1A4143	Scaffold5	577124	578490	-	578490-578514;	24	576976-577124;	148
NGR-1A4145	Scaffold5	580038	580370	-	581442-581769;580370-581381;	1338	.	0
NGR-1A4146	Scaffold5	585565	589279	+	581605-581769;581845-581970;582031-582198;582255-582337;582398-585565;	3705	.	0
NGR-1A4148	Scaffold5	593455	597298	+	592723-593455;	732	597298-597514;	216
NGR-1A4154	Scaffold5	610125	614626	-	.	0	609505-610125;	620
NGR-1A4157	Scaffold5	620413	622074	-	.	0	618979-620413;	1434
NGR-1A4158	Scaffold5	624151	626470	-	626470-626579;	109	622879-624151;	1272
NGR-1A4160	Scaffold5	627836	634139	-	.	0	627639-627836;	197
NGR-1A4164	Scaffold5	52450	52896	+	52382-52450;	68	52923-53001;	78
NGR-1A4166	Scaffold5	646608	648007	-	648007-648208;	201	646138-646608;	470
NGR-1A4167	Scaffold5	648506	650522	-	650522-650548;	26	648401-648506;	105
NGR-1A4170	Scaffold5	659600	660330	+	657618-658579;658652-659600;	1909	.	0
NGR-1A4173	Scaffold5	669479	669912	+	.	0	669937-670110;	173
NGR-1A4177	Scaffold5	671652	672218	-	672247-672605;	358	671568-671652;	84
NGR-1A4179	Scaffold5	677964	679167	+	676522-677196;677267-677374;677494-677608;677671-677758;677831-677964;	1115	679167-679292;	125
NGR-1A4180	Scaffold5	680280	681261	-	682568-683059;681261-682495;	1725	.	0
NGR-1A4182	Scaffold5	688503	690771	-	690771-690901;	130	688348-688503;	155
NGR-1A4187	Scaffold5	55984	64646	+	.	0	64646-64814;	168
NGR-1A4193	Scaffold5	710206	712622	-	.	0	709881-710206;	325
NGR-1A4194	Scaffold5	713217	714861	-	715105-715181;714861-714972;	187	713135-713217;	82
NGR-1A4196	Scaffold5	719881	721991	+	719616-719881;	265	721991-722253;	262
NGR-1A4197	Scaffold5	722251	724170	-	724170-724279;	109	722071-722251;	180
NGR-1A4198	Scaffold5	65657	69268	+	65171-65657;	486	69268-69584;	316
NGR-1A4201	Scaffold5	726881	728238	+	725454-726018;726093-726331;726407-726881;	1276	728315-728610;728238-728241;	298
NGR-1A4202	Scaffold5	728957	730058	+	728747-728826;728927-728957;	109	730094-731074;	980
NGR-1A4204	Scaffold5	737589	739293	-	.	0	735641-735923;735998-736224;736309-736643;736709-736889;736957-737118;737187-737589;	1585
NGR-1A4208	Scaffold5	748559	750762	+	748519-748559;	40	752464-752888;752333-752390;751983-752269;750762-751906;	1911
NGR-1A4209	Scaffold5	72894	74695	-	74695-74883;	188	72795-72867;	72
NGR-1A4214	Scaffold5	764444	767464	-	.	0	763702-764444;	742
NGR-1A4216	Scaffold5	770811	772937	-	774792-775283;773879-774724;773749-773772;772937-773670;	2092	770755-770811;	56
NGR-1A4217	Scaffold5	776654	777837	+	774259-774376;774432-774519;774585-774823;774893-775312;775385-776654;	2130	.	0
NGR-1A4220	Scaffold5	74987	76497	+	74953-74987;	34	76497-76740;	243
NGR-1A4222	Scaffold5	787772	789738	+	787733-787772;	39	789738-789878;	140
NGR-1A4224	Scaffold5	792654	793252	+	791647-792017;792098-792499;792576-792654;	849	793252-793384;	132
NGR-1A4227	Scaffold5	797045	802708	-	802708-802777;	69	796885-797045;	160
NGR-1A4228	Scaffold5	804453	806709	+	804151-804277;804342-804453;	237	806709-806803;	94
NGR-1A4230	Scaffold5	810197	812381	+	809704-810197;	493	.	0
NGR-1A4231	Scaffold5	77795	79056	+	77675-77795;	120	79056-79228;	172
NGR-1A4232	Scaffold5	812632	814778	+	810197-811268;810197-811268;811334-811518;811334-811518;811594-811787;811594-811787;811862-812243;811862-812243;812322-812632;	3968	815152-815236;814778-815236;	542
NGR-1A4233	Scaffold5	819815	829287	+	817112-818495;818563-818742;818804-818944;819007-819276;819356-819402;819472-819815;	2360	829287-829668;	381
NGR-1A4236	Scaffold5	836673	839796	+	.	0	839796-839900;	104
NGR-1A4237	Scaffold5	841740	843944	+	840216-840458;840521-840647;840704-840752;840814-841016;841077-841131;841187-841448;841509-841740;	1164	843944-843979;	35
NGR-1A4238	Scaffold5	844278	846107	-	846107-846127;	20	843960-844278;	318
NGR-1A4240	Scaffold5	847879	852602	+	846199-846414;846490-846839;846940-847051;847127-847879;	1427	852602-853002;	400
NGR-1A4246	Scaffold5	865785	867521	-	.	0	864811-865187;864811-865730;865255-865730;	1770
NGR-1A4248	Scaffold5	869902	872601	+	867631-867705;867766-867806;867865-867912;867974-868040;868175-868298;868461-869081;869151-869902;	1721	.	0
[truncated: 773 more rows]
