# Supplementary material for: Whole genome sequencing and comparative genomic analysis of oleaginous red yeast Sporobolomyces pararoseus NGR identifies candidate genes for biotechnological potential and ballistospores-shooting
Source: BMC Genomics. 2020 Feb 24;21:181. doi: 10.1186/s12864-020-6593-1 (PMC7041287; doi:10.1186/s12864-020-6593-1)
Supplement: Supplementary file 5 — Additional file 5. GO categories of 4057 genes resulted from genome analysis. [file 12864_2020_6593_MOESM5_ESM.xlsx]

## Sheet: Total
Gene_id	{GO}
NGR-1A4511	{GO:0000030; mannosyltransferase activity; molecular_function GO:0016020; membrane; cellular_component GO:0006486; protein glycosylation; biological_process}
NGR-1A4786	{GO:0000049; tRNA binding; molecular_function GO:0005737; cytoplasm; cellular_component GO:0006418; tRNA aminoacylation for protein translation; biological_process GO:0000166; nucleotide binding; molecular_function GO:0003677; DNA binding; molecular_function GO:0006355; regulation of transcription, DNA-dependent; biological_process GO:0005524; ATP binding; molecular_function GO:0004812; aminoacyl…
NGR-1A0829	{GO:0000049; tRNA binding; molecular_function GO:0008033; tRNA processing; biological_process GO:0007165; signal transduction; biological_process GO:0004526; ribonuclease P activity; molecular_function}
NGR-1A5108	{GO:0000049; tRNA binding; molecular_function}
NGR-1A1210	{GO:0000062; fatty-acyl-CoA binding; molecular_function}
NGR-1A4848	{GO:0000062; fatty-acyl-CoA binding; molecular_function}
NGR-1A3707	{GO:0000077; DNA damage checkpoint; biological_process GO:0030896; checkpoint clamp complex; cellular_component GO:0006281; DNA repair; biological_process}
NGR-1A5239	{GO:0000077; DNA damage checkpoint; biological_process GO:0030896; checkpoint clamp complex; cellular_component}
NGR-1A5323	{GO:0000077; DNA damage checkpoint; biological_process GO:0032040; small-subunit processome; cellular_component GO:0006275; regulation of DNA replication; biological_process GO:0045893; positive regulation of transcription, DNA-dependent; biological_process GO:0003677; DNA binding; molecular_function GO:0005198; NA GO:0030896; checkpoint clamp complex; cellular_component GO:0005634; nucleus; cell…
NGR-1A3079	{GO:0000079; regulation of cyclin-dependent protein kinase activity; biological_process GO:0019901; protein kinase binding; molecular_function}
NGR-1A4093	{GO:0000079; regulation of cyclin-dependent protein kinase activity; biological_process GO:0019901; protein kinase binding; molecular_function}
NGR-1A5938	{GO:0000079; regulation of cyclin-dependent protein kinase activity; biological_process GO:0019901; protein kinase binding; molecular_function}
NGR-1A3545	{GO:0000103; sulfate assimilation; biological_process GO:0004020; adenylylsulfate kinase activity; molecular_function GO:0016301; kinase activity; molecular_function GO:0005524; ATP binding; molecular_function}
NGR-1A1436	{GO:0000105; histidine biosynthetic process; biological_process GO:0003824; NA GO:0006541; glutamine metabolic process; biological_process GO:0016787; hydrolase activity; molecular_function GO:0009236; cobalamin biosynthetic process; biological_process}
NGR-1A3555	{GO:0000105; histidine biosynthetic process; biological_process GO:0004424; imidazoleglycerol-phosphate dehydratase activity; molecular_function}
NGR-1A1831	{GO:0000105; histidine biosynthetic process; biological_process GO:0004635; phosphoribosyl-AMP cyclohydrolase activity; molecular_function}
NGR-1A1489	{GO:0000105; histidine biosynthetic process; biological_process}
NGR-1A5314	{GO:0000139; Golgi membrane; cellular_component GO:0055085; transmembrane transport; biological_process GO:0005351; sugar:hydrogen symporter activity; molecular_function GO:0008643; carbohydrate transport; biological_process GO:0016021; integral to membrane; cellular_component}
NGR-1A4013	{GO:0000145; exocyst; cellular_component GO:0005198; NA GO:0006886; intracellular protein transport; biological_process GO:0005783; endoplasmic reticulum; cellular_component GO:0015031; protein transport; biological_process GO:0016021; integral to membrane; cellular_component GO:0006904; vesicle docking involved in exocytosis; biological_process}
NGR-1A0025	{GO:0000148; 1,3-beta-D-glucan synthase complex; cellular_component GO:0016020; membrane; cellular_component GO:0003843; 1,3-beta-D-glucan synthase activity; molecular_function GO:0006075; 1,3-beta-D-glucan biosynthetic process; biological_process}
NGR-1A1624	{GO:0000154; rRNA modification; biological_process GO:0000179; rRNA (adenine-N6,N6-)-dimethyltransferase activity; molecular_function GO:0008649; rRNA methyltransferase activity; molecular_function GO:0003824; NA}
NGR-1A2039	{GO:0000154; rRNA modification; biological_process GO:0008152; NA GO:0000179; rRNA (adenine-N6,N6-)-dimethyltransferase activity; molecular_function GO:0008649; rRNA methyltransferase activity; molecular_function GO:0008168; methyltransferase activity; molecular_function}
NGR-1A4532	{GO:0000155; two-component sensor activity; molecular_function GO:0000160; two-component signal transduction system (phosphorelay); biological_process GO:0016020; membrane; cellular_component GO:0006355; regulation of transcription, DNA-dependent; biological_process GO:0004871; signal transducer activity; molecular_function GO:0000156; two-component response regulator activity; molecular_function…
NGR-1A5265	{GO:0000155; two-component sensor activity; molecular_function GO:0005524; ATP binding; molecular_function GO:0016020; membrane; cellular_component GO:0006355; regulation of transcription, DNA-dependent; biological_process GO:0000160; two-component signal transduction system (phosphorelay); biological_process GO:0007165; signal transduction; biological_process GO:0000156; two-component response r…
NGR-1A1429	{GO:0000155; two-component sensor activity; molecular_function GO:0018298; protein-chromophore linkage; biological_process GO:0000156; two-component response regulator activity; molecular_function GO:0006355; regulation of transcription, DNA-dependent; biological_process GO:0000160; two-component signal transduction system (phosphorelay); biological_process GO:0016020; membrane; cellular_componen…
NGR-1A1423	{GO:0000156; two-component response regulator activity; molecular_function GO:0004871; signal transducer activity; molecular_function GO:0000160; two-component signal transduction system (phosphorelay); biological_process GO:0006355; regulation of transcription, DNA-dependent; biological_process GO:0005524; ATP binding; molecular_function GO:0004672; protein kinase activity; molecular_function GO…
NGR-1A4561	{GO:0000156; two-component response regulator activity; molecular_function GO:0006355; regulation of transcription, DNA-dependent; biological_process GO:0000160; two-component signal transduction system (phosphorelay); biological_process}
NGR-1A0645	{GO:0000156; two-component response regulator activity; molecular_function GO:0006935; chemotaxis; biological_process GO:0055114; oxidation-reduction process; biological_process GO:0008984; protein-glutamate methylesterase activity; molecular_function GO:0000160; two-component signal transduction system (phosphorelay); biological_process GO:0016491; oxidoreductase activity; molecular_function GO:…
NGR-1A4831	{GO:0000156; two-component response regulator activity; molecular_function GO:0007165; signal transduction; biological_process GO:0016020; membrane; cellular_component GO:0000160; two-component signal transduction system (phosphorelay); biological_process GO:0006355; regulation of transcription, DNA-dependent; biological_process GO:0005524; ATP binding; molecular_function GO:0000155; two-componen…
NGR-1A2571	{GO:0000160; two-component signal transduction system (phosphorelay); biological_process GO:0016301; kinase activity; molecular_function GO:0000155; two-component sensor activity; molecular_function GO:0005515; protein binding; molecular_function GO:0016459; myosin complex; cellular_component GO:0004672; protein kinase activity; molecular_function GO:0003774; motor activity; molecular_function GO…
NGR-1A3988	{GO:0000166; nucleotide binding; molecular_function GO:0004812; aminoacyl-tRNA ligase activity; molecular_function GO:0006418; tRNA aminoacylation for protein translation; biological_process GO:0005524; ATP binding; molecular_function GO:0003676; nucleic acid binding; molecular_function}
NGR-1A2679	{GO:0000166; nucleotide binding; molecular_function GO:0004812; aminoacyl-tRNA ligase activity; molecular_function GO:0006418; tRNA aminoacylation for protein translation; biological_process GO:0005524; ATP binding; molecular_function}
NGR-1A1003	{GO:0000166; nucleotide binding; molecular_function GO:0005525; GTP binding; molecular_function}
NGR-1A0203	{GO:0000166; nucleotide binding; molecular_function GO:0005737; cytoplasm; cellular_component GO:0005604; basement membrane; cellular_component GO:0006810; transport; biological_process GO:0042157; lipoprotein metabolic process; biological_process GO:0007155; cell adhesion; biological_process GO:0048870; cell motility; biological_process GO:0005524; ATP binding; molecular_function GO:0005576; NA …
NGR-1A3132	{GO:0000166; nucleotide binding; molecular_function GO:0006260; DNA replication; biological_process GO:0003677; DNA binding; molecular_function GO:0005634; nucleus; cellular_component GO:0003887; DNA-directed DNA polymerase activity; molecular_function GO:0008270; zinc ion binding; molecular_function}
NGR-1A3009	{GO:0000166; nucleotide binding; molecular_function GO:0006418; tRNA aminoacylation for protein translation; biological_process GO:0010508; positive regulation of autophagy; biological_process GO:0005737; cytoplasm; cellular_component GO:0005524; ATP binding; molecular_function GO:0004812; aminoacyl-tRNA ligase activity; molecular_function GO:0004828; serine-tRNA ligase activity; molecular_functi…
NGR-1A3716	{GO:0000166; nucleotide binding; molecular_function GO:0016021; integral to membrane; cellular_component GO:0016887; ATPase activity; molecular_function GO:0046872; metal ion binding; molecular_function GO:0006812; cation transport; biological_process}
NGR-1A3492	{GO:0000166; nucleotide binding; molecular_function GO:0016491; oxidoreductase activity; molecular_function GO:0005737; cytoplasm; cellular_component GO:0006433; prolyl-tRNA aminoacylation; biological_process GO:0005524; ATP binding; molecular_function GO:0004827; proline-tRNA ligase activity; molecular_function GO:0008152; NA}
NGR-1A0439	{GO:0000166; nucleotide binding; molecular_function GO:0046872; metal ion binding; molecular_function}
NGR-1A0803	{GO:0000166; nucleotide binding; molecular_function GO:0046872; metal ion binding; molecular_function}
NGR-1A1741	{GO:0000166; nucleotide binding; molecular_function GO:0046872; metal ion binding; molecular_function}
NGR-1A2223	{GO:0000166; nucleotide binding; molecular_function GO:0046872; metal ion binding; molecular_function}
NGR-1A2281	{GO:0000166; nucleotide binding; molecular_function GO:0046872; metal ion binding; molecular_function}
NGR-1A3293	{GO:0000166; nucleotide binding; molecular_function GO:0046872; metal ion binding; molecular_function}
NGR-1A4252	{GO:0000166; nucleotide binding; molecular_function GO:0046872; metal ion binding; molecular_function}
NGR-1A5280	{GO:0000176; nuclear exosome (RNase complex); cellular_component GO:0003676; nucleic acid binding; molecular_function GO:0005622; intracellular; cellular_component GO:0006396; RNA processing; biological_process GO:0008408; 3'-5' exonuclease activity; molecular_function GO:0006139; nucleobase, nucleoside, nucleotide and nucleic acid metabolic process; biological_process}
NGR-1A4636	{GO:0000178; exosome (RNase complex); cellular_component GO:0003723; RNA binding; molecular_function}
NGR-1A0385	{GO:0000179; rRNA (adenine-N6,N6-)-dimethyltransferase activity; molecular_function GO:0009877; nodulation; biological_process GO:0009312; oligosaccharide biosynthetic process; biological_process GO:0006464; protein modification process; biological_process GO:0008168; methyltransferase activity; molecular_function GO:0004719; protein-L-isoaspartate (D-aspartate) O-methyltransferase activity; mole…
NGR-1A3403	{GO:0000213; tRNA-intron endonuclease activity; molecular_function GO:0006388; tRNA splicing, via endonucleolytic cleavage and ligation; biological_process}
NGR-1A4277	{GO:0000213; tRNA-intron endonuclease activity; molecular_function GO:0006388; tRNA splicing, via endonucleolytic cleavage and ligation; biological_process}
NGR-1A2303	{GO:0000226; microtubule cytoskeleton organization; biological_process GO:0005874; microtubule; cellular_component}
NGR-1A4462	{GO:0000226; microtubule cytoskeleton organization; biological_process GO:0005874; microtubule; cellular_component}
NGR-1A2106	{GO:0000262; mitochondrial chromosome; cellular_component GO:0000002; mitochondrial genome maintenance; biological_process}
NGR-1A2915	{GO:0000276; mitochondrial proton-transporting ATP synthase complex, coupling factor F(o); cellular_component GO:0001503; ossification; biological_process GO:0015986; ATP synthesis coupled proton transport; biological_process GO:0005886; plasma membrane; cellular_component GO:0000775; chromosome, centromeric region; cellular_component GO:0007155; cell adhesion; biological_process GO:0015078; hydr…
NGR-1A3171	{GO:0000276; mitochondrial proton-transporting ATP synthase complex, coupling factor F(o); cellular_component GO:0006886; intracellular protein transport; biological_process GO:0015078; hydrogen ion transmembrane transporter activity; molecular_function GO:0006914; autophagy; biological_process GO:0015986; ATP synthesis coupled proton transport; biological_process GO:0016021; integral to membrane…
NGR-1A2958	{GO:0000276; mitochondrial proton-transporting ATP synthase complex, coupling factor F(o); cellular_component GO:0008152; NA GO:0015078; hydrogen ion transmembrane transporter activity; molecular_function GO:0015986; ATP synthesis coupled proton transport; biological_process}
NGR-1A2487	{GO:0000276; mitochondrial proton-transporting ATP synthase complex, coupling factor F(o); cellular_component GO:0015078; hydrogen ion transmembrane transporter activity; molecular_function GO:0015986; ATP synthesis coupled proton transport; biological_process}
NGR-1A2239	{GO:0000287; magnesium ion binding; molecular_function GO:0004749; ribose phosphate diphosphokinase activity; molecular_function GO:0009165; nucleotide biosynthetic process; biological_process GO:0009116; nucleoside metabolic process; biological_process}
NGR-1A4725	{GO:0000287; magnesium ion binding; molecular_function GO:0008193; tRNA guanylyltransferase activity; molecular_function GO:0006400; tRNA modification; biological_process}
NGR-1A3635	{GO:0000287; magnesium ion binding; molecular_function GO:0016747; transferase activity, transferring acyl groups other than amino-acyl groups; molecular_function GO:0008897; holo-[acyl-carrier-protein] synthase activity; molecular_function GO:0016491; oxidoreductase activity; molecular_function GO:0008152; NA GO:0009059; macromolecule biosynthetic process; biological_process}
NGR-1A2574	{GO:0000287; magnesium ion binding; molecular_function GO:0030976; thiamine pyrophosphate binding; molecular_function GO:0003824; NA}
NGR-1A3592	{GO:0000334; 3-hydroxyanthranilate 3,4-dioxygenase activity; molecular_function GO:0055114; oxidation-reduction process; biological_process GO:0005506; iron ion binding; molecular_function}
NGR-1A4343	{GO:0000398; nuclear mRNA splicing, via spliceosome; biological_process GO:0003723; RNA binding; molecular_function GO:0030623; U5 snRNA binding; molecular_function GO:0008175; tRNA methyltransferase activity; molecular_function GO:0017070; U6 snRNA binding; molecular_function GO:0005515; protein binding; molecular_function}
NGR-1A5522	{GO:0000398; nuclear mRNA splicing, via spliceosome; biological_process GO:0005681; spliceosomal complex; cellular_component}
NGR-1A5344	{GO:0000398; nuclear mRNA splicing, via spliceosome; biological_process GO:0008236; serine-type peptidase activity; molecular_function GO:0005681; spliceosomal complex; cellular_component GO:0004177; aminopeptidase activity; molecular_function GO:0016020; membrane; cellular_component GO:0006508; proteolysis; biological_process}
NGR-1A0305	{GO:0000439; core TFIIH complex; cellular_component GO:0006289; nucleotide-excision repair; biological_process GO:0006355; regulation of transcription, DNA-dependent; biological_process}
NGR-1A1446	{GO:0000439; core TFIIH complex; cellular_component GO:0006355; regulation of transcription, DNA-dependent; biological_process GO:0006281; DNA repair; biological_process GO:0006289; nucleotide-excision repair; biological_process GO:0008270; zinc ion binding; molecular_function}
NGR-1A4628	{GO:0000462; maturation of SSU-rRNA from tricistronic rRNA transcript (SSU-rRNA, 5.8S rRNA, LSU-rRNA); biological_process GO:0005730; nucleolus; cellular_component GO:0003700; sequence-specific DNA binding transcription factor activity; molecular_function GO:0006352; transcription initiation, DNA-dependent; biological_process GO:0030686; 90S preribosome; cellular_component GO:0006355; regulation …
NGR-1A0207	{GO:0000723; telomere maintenance; biological_process GO:0009378; four-way junction helicase activity; molecular_function GO:0009360; DNA polymerase III complex; cellular_component GO:0008026; ATP-dependent helicase activity; molecular_function GO:0016787; hydrolase activity; molecular_function GO:0006260; DNA replication; biological_process GO:0015995; chlorophyll biosynthetic process; biologica…
NGR-1A4680	{GO:0000746; conjugation; biological_process GO:0007155; cell adhesion; biological_process GO:0005576; NA}
NGR-1A1551	{GO:0000775; chromosome, centromeric region; cellular_component GO:0016757; transferase activity, transferring glycosyl groups; molecular_function GO:0005634; nucleus; cellular_component GO:0007049; cell cycle; biological_process GO:0007067; mitosis; biological_process}
NGR-1A2971	{GO:0000781; chromosome, telomeric region; cellular_component GO:0042162; telomeric DNA binding; molecular_function GO:0003774; motor activity; molecular_function GO:0033179; proton-transporting V-type ATPase, V0 domain; cellular_component GO:0016459; myosin complex; cellular_component GO:0015991; ATP hydrolysis coupled proton transport; biological_process GO:0015078; hydrogen ion transmembrane t…
NGR-1A2022	{GO:0000786; nucleosome; cellular_component GO:0003677; DNA binding; molecular_function GO:0005634; nucleus; cellular_component GO:0007283; spermatogenesis; biological_process}
NGR-1A2233	{GO:0000786; nucleosome; cellular_component GO:0006334; nucleosome assembly; biological_process GO:0005634; nucleus; cellular_component GO:0003677; DNA binding; molecular_function}
NGR-1A0523	{GO:0000796; condensin complex; cellular_component GO:0006355; regulation of transcription, DNA-dependent; biological_process GO:0003700; sequence-specific DNA binding transcription factor activity; molecular_function GO:0007076; mitotic chromosome condensation; biological_process}
NGR-1A2696	{GO:0000902; cell morphogenesis; biological_process GO:0016787; hydrolase activity; molecular_function}
NGR-1A2700	{GO:0000902; cell morphogenesis; biological_process}
NGR-1A3179	{GO:0000902; cell morphogenesis; biological_process}
NGR-1A3337	{GO:0000922; spindle pole; cellular_component GO:0005815; microtubule organizing center; cellular_component GO:0000226; microtubule cytoskeleton organization; biological_process}
NGR-1A1432	{GO:0000981; sequence-specific DNA binding RNA polymerase II transcription factor activity; molecular_function GO:0004842; ubiquitin-protein ligase activity; molecular_function GO:0006355; regulation of transcription, DNA-dependent; biological_process GO:0005634; nucleus; cellular_component GO:0008270; zinc ion binding; molecular_function}
NGR-1A1356	{GO:0000981; sequence-specific DNA binding RNA polymerase II transcription factor activity; molecular_function GO:0006355; regulation of transcription, DNA-dependent; biological_process GO:0003677; DNA binding; molecular_function GO:0005634; nucleus; cellular_component GO:0008270; zinc ion binding; molecular_function GO:0006351; transcription, DNA-dependent; biological_process}
NGR-1A5188	{GO:0000981; sequence-specific DNA binding RNA polymerase II transcription factor activity; molecular_function GO:0006355; regulation of transcription, DNA-dependent; biological_process GO:0003677; DNA binding; molecular_function GO:0005634; nucleus; cellular_component GO:0008270; zinc ion binding; molecular_function GO:0006351; transcription, DNA-dependent; biological_process}
NGR-1A5386	{GO:0000981; sequence-specific DNA binding RNA polymerase II transcription factor activity; molecular_function GO:0006355; regulation of transcription, DNA-dependent; biological_process GO:0003677; DNA binding; molecular_function GO:0005634; nucleus; cellular_component GO:0008270; zinc ion binding; molecular_function GO:0006351; transcription, DNA-dependent; biological_process}
NGR-1A2488	{GO:0000981; sequence-specific DNA binding RNA polymerase II transcription factor activity; molecular_function GO:0006355; regulation of transcription, DNA-dependent; biological_process GO:0005634; nucleus; cellular_component GO:0008270; zinc ion binding; molecular_function GO:0005680; anaphase-promoting complex; cellular_component GO:0031145; anaphase-promoting complex-dependent proteasomal ubiq…
NGR-1A1880	{GO:0000981; sequence-specific DNA binding RNA polymerase II transcription factor activity; molecular_function GO:0006355; regulation of transcription, DNA-dependent; biological_process GO:0005634; nucleus; cellular_component GO:0008270; zinc ion binding; molecular_function}
NGR-1A5346	{GO:0000981; sequence-specific DNA binding RNA polymerase II transcription factor activity; molecular_function GO:0006355; regulation of transcription, DNA-dependent; biological_process GO:0005634; nucleus; cellular_component GO:0008270; zinc ion binding; molecular_function}
NGR-1A2438	{GO:0001104; RNA polymerase II transcription cofactor activity; molecular_function GO:0005672; transcription factor TFIIA complex; cellular_component GO:0016592; mediator complex; cellular_component GO:0006367; transcription initiation from RNA polymerase II promoter; biological_process GO:0006357; regulation of transcription from RNA polymerase II promoter; biological_process}
NGR-1A2619	{GO:0001104; RNA polymerase II transcription cofactor activity; molecular_function GO:0006357; regulation of transcription from RNA polymerase II promoter; biological_process GO:0016592; mediator complex; cellular_component GO:0005622; intracellular; cellular_component GO:0003677; DNA binding; molecular_function}
NGR-1A1240	{GO:0001104; RNA polymerase II transcription cofactor activity; molecular_function GO:0006357; regulation of transcription from RNA polymerase II promoter; biological_process GO:0016592; mediator complex; cellular_component}
NGR-1A3795	{GO:0001104; RNA polymerase II transcription cofactor activity; molecular_function GO:0006357; regulation of transcription from RNA polymerase II promoter; biological_process GO:0016592; mediator complex; cellular_component}
NGR-1A3998	{GO:0001104; RNA polymerase II transcription cofactor activity; molecular_function GO:0006357; regulation of transcription from RNA polymerase II promoter; biological_process GO:0016592; mediator complex; cellular_component}
NGR-1A1175	{GO:0001104; RNA polymerase II transcription cofactor activity; molecular_function GO:0006357; regulation of transcription from RNA polymerase II promoter; biological_process GO:0042025; host cell nucleus; cellular_component GO:0019072; viral genome packaging; biological_process GO:0016592; mediator complex; cellular_component}
NGR-1A5257	{GO:0001104; RNA polymerase II transcription cofactor activity; molecular_function GO:0016021; integral to membrane; cellular_component GO:0005515; protein binding; molecular_function GO:0006357; regulation of transcription from RNA polymerase II promoter; biological_process GO:0016592; mediator complex; cellular_component}
NGR-1A2007	{GO:0001104; RNA polymerase II transcription cofactor activity; molecular_function GO:0016592; mediator complex; cellular_component GO:0006357; regulation of transcription from RNA polymerase II promoter; biological_process}
NGR-1A3943	{GO:0001104; RNA polymerase II transcription cofactor activity; molecular_function GO:0016592; mediator complex; cellular_component GO:0006357; regulation of transcription from RNA polymerase II promoter; biological_process}
NGR-1A4624	{GO:0001104; RNA polymerase II transcription cofactor activity; molecular_function GO:0016592; mediator complex; cellular_component GO:0006357; regulation of transcription from RNA polymerase II promoter; biological_process}
NGR-1A0352	{GO:0001104; RNA polymerase II transcription cofactor activity; molecular_function GO:0031514; motile cilium; cellular_component GO:0015991; ATP hydrolysis coupled proton transport; biological_process GO:0006357; regulation of transcription from RNA polymerase II promoter; biological_process GO:0005737; cytoplasm; cellular_component GO:0016021; integral to membrane; cellular_component GO:0015078;…
NGR-1A2307	{GO:0001104; RNA polymerase II transcription cofactor activity; molecular_function GO:0046872; metal ion binding; molecular_function GO:0016592; mediator complex; cellular_component GO:0006357; regulation of transcription from RNA polymerase II promoter; biological_process GO:0008270; zinc ion binding; molecular_function GO:0003676; nucleic acid binding; molecular_function}
NGR-1A2906	{GO:0001503; ossification; biological_process GO:0000398; nuclear mRNA splicing, via spliceosome; biological_process GO:0006352; transcription initiation, DNA-dependent; biological_process GO:0005681; spliceosomal complex; cellular_component GO:0003677; DNA binding; molecular_function GO:0006355; regulation of transcription, DNA-dependent; biological_process GO:0016987; sigma factor activity; mol…
NGR-1A1652	{GO:0001503; ossification; biological_process GO:0005576; NA GO:0007155; cell adhesion; biological_process GO:0003677; DNA binding; molecular_function}
NGR-1A1323	{GO:0001503; ossification; biological_process GO:0005576; NA GO:0007155; cell adhesion; biological_process}
NGR-1A4593	{GO:0001510; RNA methylation; biological_process GO:0031167; rRNA methylation; biological_process GO:0006306; DNA methylation; biological_process GO:0009452; RNA capping; biological_process GO:0008170; N-methyltransferase activity; molecular_function GO:0008168; methyltransferase activity; molecular_function GO:0003677; DNA binding; molecular_function}
NGR-1A5496	{GO:0001510; RNA methylation; biological_process GO:0032259; methylation; biological_process GO:0008610; lipid biosynthetic process; biological_process GO:0008152; NA GO:0008276; protein methyltransferase activity; molecular_function GO:0006464; protein modification process; biological_process GO:0008649; rRNA methyltransferase activity; molecular_function GO:0016429; tRNA (adenine-N1-)-methyltra…
NGR-1A5015	{GO:0001518; voltage-gated sodium channel complex; cellular_component GO:0005248; voltage-gated sodium channel activity; molecular_function GO:0032040; small-subunit processome; cellular_component GO:0006814; sodium ion transport; biological_process}
NGR-1A5231	{GO:0001522; pseudouridine synthesis; biological_process GO:0003723; RNA binding; molecular_function GO:0009451; RNA modification; biological_process GO:0009982; pseudouridine synthase activity; molecular_function}
NGR-1A2637	{GO:0001522; pseudouridine synthesis; biological_process GO:0042254; ribosome biogenesis; biological_process}
NGR-1A2757	{GO:0001522; pseudouridine synthesis; biological_process GO:0072588; box H/ACA RNP complex; cellular_component GO:0003676; nucleic acid binding; molecular_function GO:0030515; snoRNA binding; molecular_function GO:0009086; methionine biosynthetic process; biological_process GO:0008652; cellular amino acid biosynthetic process; biological_process GO:0042254; ribosome biogenesis; biological_process…
NGR-1A0658	{GO:0001682; tRNA 5'-leader removal; biological_process GO:0004526; ribonuclease P activity; molecular_function}
NGR-1A4235	{GO:0003333; amino acid transmembrane transport; biological_process GO:0015171; amino acid transmembrane transporter activity; molecular_function GO:0016020; membrane; cellular_component GO:0055085; transmembrane transport; biological_process GO:0006810; transport; biological_process}
NGR-1A4688	{GO:0003333; amino acid transmembrane transport; biological_process GO:0015171; amino acid transmembrane transporter activity; molecular_function GO:0016020; membrane; cellular_component GO:0055085; transmembrane transport; biological_process GO:0006810; transport; biological_process}
NGR-1A5565	{GO:0003333; amino acid transmembrane transport; biological_process GO:0015171; amino acid transmembrane transporter activity; molecular_function GO:0016020; membrane; cellular_component GO:0055085; transmembrane transport; biological_process GO:0006810; transport; biological_process}
NGR-1A1226	{GO:0003333; amino acid transmembrane transport; biological_process GO:0015171; amino acid transmembrane transporter activity; molecular_function GO:0055085; transmembrane transport; biological_process GO:0016020; membrane; cellular_component GO:0006810; transport; biological_process}
NGR-1A3518	{GO:0003333; amino acid transmembrane transport; biological_process GO:0015171; amino acid transmembrane transporter activity; molecular_function GO:0055085; transmembrane transport; biological_process GO:0016020; membrane; cellular_component GO:0006810; transport; biological_process}
NGR-1A4691	{GO:0003333; amino acid transmembrane transport; biological_process GO:0015171; amino acid transmembrane transporter activity; molecular_function GO:0055085; transmembrane transport; biological_process GO:0016020; membrane; cellular_component GO:0006810; transport; biological_process}
NGR-1A3700	{GO:0003333; amino acid transmembrane transport; biological_process GO:0016021; integral to membrane; cellular_component}
NGR-1A3992	{GO:0003333; amino acid transmembrane transport; biological_process}
NGR-1A4769	{GO:0003333; amino acid transmembrane transport; biological_process}
NGR-1A5742	{GO:0003676; nucleic acid binding; molecular_function GO:0000175; 3'-5'-exoribonuclease activity; molecular_function GO:0006396; RNA processing; biological_process GO:0003723; RNA binding; molecular_function}
NGR-1A0064	{GO:0003676; nucleic acid binding; molecular_function GO:0003677; DNA binding; molecular_function GO:0004386; helicase activity; molecular_function GO:0005524; ATP binding; molecular_function GO:0016787; hydrolase activity; molecular_function GO:0008026; ATP-dependent helicase activity; molecular_function}
NGR-1A4160	{GO:0003676; nucleic acid binding; molecular_function GO:0003677; DNA binding; molecular_function GO:0004386; helicase activity; molecular_function GO:0005524; ATP binding; molecular_function GO:0016787; hydrolase activity; molecular_function GO:0008026; ATP-dependent helicase activity; molecular_function}
NGR-1A0009	{GO:0003676; nucleic acid binding; molecular_function GO:0003677; DNA binding; molecular_function GO:0004386; helicase activity; molecular_function GO:0016787; hydrolase activity; molecular_function GO:0008026; ATP-dependent helicase activity; molecular_function GO:0005524; ATP binding; molecular_function}
NGR-1A0984	{GO:0003676; nucleic acid binding; molecular_function GO:0003677; DNA binding; molecular_function GO:0004386; helicase activity; molecular_function GO:0016787; hydrolase activity; molecular_function GO:0008026; ATP-dependent helicase activity; molecular_function GO:0005524; ATP binding; molecular_function}
NGR-1A3197	{GO:0003676; nucleic acid binding; molecular_function GO:0003677; DNA binding; molecular_function GO:0004386; helicase activity; molecular_function GO:0016787; hydrolase activity; molecular_function GO:0008026; ATP-dependent helicase activity; molecular_function GO:0005524; ATP binding; molecular_function}
NGR-1A0446	{GO:0003676; nucleic acid binding; molecular_function GO:0003677; DNA binding; molecular_function GO:0008152; NA GO:0019079; viral genome replication; biological_process GO:0004386; helicase activity; molecular_function GO:0008026; ATP-dependent helicase activity; molecular_function GO:0016787; hydrolase activity; molecular_function GO:0005524; ATP binding; molecular_function}
NGR-1A3078	{GO:0003676; nucleic acid binding; molecular_function GO:0003677; DNA binding; molecular_function GO:0046872; metal ion binding; molecular_function GO:0004386; helicase activity; molecular_function GO:0008270; zinc ion binding; molecular_function GO:0016818; hydrolase activity, acting on acid anhydrides, in phosphorus-containing anhydrides; molecular_function GO:0005515; protein binding; molecula…
NGR-1A4868	{GO:0003676; nucleic acid binding; molecular_function GO:0003682; chromatin binding; molecular_function GO:0003677; DNA binding; molecular_function GO:0006355; regulation of transcription, DNA-dependent; biological_process GO:0004386; helicase activity; molecular_function GO:0008026; ATP-dependent helicase activity; molecular_function GO:0016787; hydrolase activity; molecular_function GO:0005634;…
NGR-1A2812	{GO:0003676; nucleic acid binding; molecular_function GO:0003682; chromatin binding; molecular_function}
NGR-1A4311	{GO:0003676; nucleic acid binding; molecular_function GO:0003723; RNA binding; molecular_function}
NGR-1A0760	{GO:0003676; nucleic acid binding; molecular_function GO:0004386; helicase activity; molecular_function GO:0005524; ATP binding; molecular_function GO:0008026; ATP-dependent helicase activity; molecular_function}
NGR-1A1158	{GO:0003676; nucleic acid binding; molecular_function GO:0004386; helicase activity; molecular_function GO:0005524; ATP binding; molecular_function GO:0008026; ATP-dependent helicase activity; molecular_function}
NGR-1A5589	{GO:0003676; nucleic acid binding; molecular_function GO:0004523; ribonuclease H activity; molecular_function}
NGR-1A2665	{GO:0003676; nucleic acid binding; molecular_function GO:0005515; protein binding; molecular_function GO:0003677; DNA binding; molecular_function GO:0004386; helicase activity; molecular_function GO:0005524; ATP binding; molecular_function GO:0016787; hydrolase activity; molecular_function GO:0008026; ATP-dependent helicase activity; molecular_function}
NGR-1A3627	{GO:0003676; nucleic acid binding; molecular_function GO:0005515; protein binding; molecular_function GO:0042802; identical protein binding; molecular_function}
NGR-1A4934	{GO:0003676; nucleic acid binding; molecular_function GO:0005515; protein binding; molecular_function}
NGR-1A5002	{GO:0003676; nucleic acid binding; molecular_function GO:0005524; ATP binding; molecular_function GO:0008026; ATP-dependent helicase activity; molecular_function GO:0004386; helicase activity; molecular_function}
NGR-1A1037	{GO:0003676; nucleic acid binding; molecular_function GO:0005634; nucleus; cellular_component GO:0005515; protein binding; molecular_function}
NGR-1A3028	{GO:0003676; nucleic acid binding; molecular_function GO:0005634; nucleus; cellular_component}
NGR-1A3983	{GO:0003676; nucleic acid binding; molecular_function GO:0005634; nucleus; cellular_component}
NGR-1A4211	{GO:0003676; nucleic acid binding; molecular_function GO:0005634; nucleus; cellular_component}
NGR-1A5716	{GO:0003676; nucleic acid binding; molecular_function GO:0005634; nucleus; cellular_component}
NGR-1A1950	{GO:0003676; nucleic acid binding; molecular_function GO:0006303; double-strand break repair via nonhomologous end joining; biological_process GO:0003677; DNA binding; molecular_function GO:0004003; ATP-dependent DNA helicase activity; molecular_function}
NGR-1A5629	{GO:0003676; nucleic acid binding; molecular_function GO:0006397; mRNA processing; biological_process GO:0046872; metal ion binding; molecular_function GO:0006914; autophagy; biological_process}
NGR-1A0333	{GO:0003676; nucleic acid binding; molecular_function GO:0008026; ATP-dependent helicase activity; molecular_function GO:0005524; ATP binding; molecular_function GO:0004386; helicase activity; molecular_function}
NGR-1A0154	{GO:0003676; nucleic acid binding; molecular_function GO:0008270; zinc ion binding; molecular_function}
NGR-1A1638	{GO:0003676; nucleic acid binding; molecular_function GO:0008270; zinc ion binding; molecular_function}
NGR-1A3798	{GO:0003676; nucleic acid binding; molecular_function GO:0008270; zinc ion binding; molecular_function}
NGR-1A0315	{GO:0003676; nucleic acid binding; molecular_function GO:0016020; membrane; cellular_component GO:0017038; protein import; biological_process GO:0004386; helicase activity; molecular_function GO:0005524; ATP binding; molecular_function GO:0008026; ATP-dependent helicase activity; molecular_function}
NGR-1A3385	{GO:0003676; nucleic acid binding; molecular_function GO:0016192; vesicle-mediated transport; biological_process GO:0016021; integral to membrane; cellular_component}
NGR-1A0355	{GO:0003676; nucleic acid binding; molecular_function GO:0016788; hydrolase activity, acting on ester bonds; molecular_function}
NGR-1A4895	{GO:0003676; nucleic acid binding; molecular_function GO:0016817; hydrolase activity, acting on acid anhydrides; molecular_function GO:0003677; DNA binding; molecular_function GO:0004386; helicase activity; molecular_function GO:0005524; ATP binding; molecular_function GO:0016787; hydrolase activity; molecular_function}
NGR-1A5039	{GO:0003676; nucleic acid binding; molecular_function GO:0016818; hydrolase activity, acting on acid anhydrides, in phosphorus-containing anhydrides; molecular_function GO:0003677; DNA binding; molecular_function GO:0004003; ATP-dependent DNA helicase activity; molecular_function GO:0006139; nucleobase, nucleoside, nucleotide and nucleic acid metabolic process; biological_process GO:0005524; ATP …
NGR-1A2068	{GO:0003676; nucleic acid binding; molecular_function GO:0016841; ammonia-lyase activity; molecular_function GO:0009058; biosynthetic process; biological_process}
NGR-1A3660	{GO:0003676; nucleic acid binding; molecular_function GO:0030001; metal ion transport; biological_process GO:0046872; metal ion binding; molecular_function}
NGR-1A2931	{GO:0003676; nucleic acid binding; molecular_function GO:0030908; protein splicing; biological_process}
NGR-1A1496	{GO:0003676; nucleic acid binding; molecular_function GO:0046872; metal ion binding; molecular_function}
NGR-1A4213	{GO:0003676; nucleic acid binding; molecular_function GO:0046872; metal ion binding; molecular_function}
NGR-1A2774	{GO:0003676; nucleic acid binding; molecular_function GO:0055085; transmembrane transport; biological_process GO:0016020; membrane; cellular_component}
NGR-1A0034	{GO:0003676; nucleic acid binding; molecular_function}
NGR-1A0099	{GO:0003676; nucleic acid binding; molecular_function}
NGR-1A0172	{GO:0003676; nucleic acid binding; molecular_function}
NGR-1A0356	{GO:0003676; nucleic acid binding; molecular_function}
NGR-1A0386	{GO:0003676; nucleic acid binding; molecular_function}
NGR-1A0389	{GO:0003676; nucleic acid binding; molecular_function}
NGR-1A0481	{GO:0003676; nucleic acid binding; molecular_function}
NGR-1A0488	{GO:0003676; nucleic acid binding; molecular_function}
NGR-1A0548	{GO:0003676; nucleic acid binding; molecular_function}
NGR-1A0555	{GO:0003676; nucleic acid binding; molecular_function}
NGR-1A0569	{GO:0003676; nucleic acid binding; molecular_function}
NGR-1A1005	{GO:0003676; nucleic acid binding; molecular_function}
NGR-1A1022	{GO:0003676; nucleic acid binding; molecular_function}
NGR-1A1503	{GO:0003676; nucleic acid binding; molecular_function}
NGR-1A1562	{GO:0003676; nucleic acid binding; molecular_function}
NGR-1A1709	{GO:0003676; nucleic acid binding; molecular_function}
NGR-1A1814	{GO:0003676; nucleic acid binding; molecular_function}
NGR-1A1832	{GO:0003676; nucleic acid binding; molecular_function}
NGR-1A1862	{GO:0003676; nucleic acid binding; molecular_function}
NGR-1A1944	{GO:0003676; nucleic acid binding; molecular_function}
NGR-1A1955	{GO:0003676; nucleic acid binding; molecular_function}
NGR-1A1993	{GO:0003676; nucleic acid binding; molecular_function}
NGR-1A2081	{GO:0003676; nucleic acid binding; molecular_function}
NGR-1A2114	{GO:0003676; nucleic acid binding; molecular_function}
NGR-1A2412	{GO:0003676; nucleic acid binding; molecular_function}
NGR-1A2518	{GO:0003676; nucleic acid binding; molecular_function}
NGR-1A2722	{GO:0003676; nucleic acid binding; molecular_function}
NGR-1A3041	{GO:0003676; nucleic acid binding; molecular_function}
NGR-1A3362	{GO:0003676; nucleic acid binding; molecular_function}
NGR-1A3570	{GO:0003676; nucleic acid binding; molecular_function}
NGR-1A3723	{GO:0003676; nucleic acid binding; molecular_function}
NGR-1A4218	{GO:0003676; nucleic acid binding; molecular_function}
NGR-1A4431	{GO:0003676; nucleic acid binding; molecular_function}
NGR-1A4448	{GO:0003676; nucleic acid binding; molecular_function}
NGR-1A4510	{GO:0003676; nucleic acid binding; molecular_function}
NGR-1A4642	{GO:0003676; nucleic acid binding; molecular_function}
NGR-1A4772	{GO:0003676; nucleic acid binding; molecular_function}
NGR-1A4892	{GO:0003676; nucleic acid binding; molecular_function}
NGR-1A4925	{GO:0003676; nucleic acid binding; molecular_function}
NGR-1A5083	{GO:0003676; nucleic acid binding; molecular_function}
NGR-1A5084	{GO:0003676; nucleic acid binding; molecular_function}
NGR-1A5103	{GO:0003676; nucleic acid binding; molecular_function}
NGR-1A5104	{GO:0003676; nucleic acid binding; molecular_function}
NGR-1A5275	{GO:0003676; nucleic acid binding; molecular_function}
NGR-1A5587	{GO:0003676; nucleic acid binding; molecular_function}
NGR-1A5632	{GO:0003676; nucleic acid binding; molecular_function}
NGR-1A5638	{GO:0003676; nucleic acid binding; molecular_function}
NGR-1A5724	{GO:0003676; nucleic acid binding; molecular_function}
NGR-1A5821	{GO:0003676; nucleic acid binding; molecular_function}
NGR-1A0568	{GO:0003677; DNA binding; molecular_function GO:0000784; nuclear chromosome, telomeric region; cellular_component GO:0000723; telomere maintenance; biological_process}
NGR-1A2344	{GO:0003677; DNA binding; molecular_function GO:0003676; nucleic acid binding; molecular_function GO:0003887; DNA-directed DNA polymerase activity; molecular_function GO:0006139; nucleobase, nucleoside, nucleotide and nucleic acid metabolic process; biological_process GO:0008408; 3'-5' exonuclease activity; molecular_function GO:0006260; DNA replication; biological_process GO:0000166; nucleotide …
NGR-1A4134	{GO:0003677; DNA binding; molecular_function GO:0003676; nucleic acid binding; molecular_function GO:0003899; DNA-directed RNA polymerase activity; molecular_function GO:0005634; nucleus; cellular_component GO:0006351; transcription, DNA-dependent; biological_process GO:0006260; DNA replication; biological_process}
NGR-1A5100	{GO:0003677; DNA binding; molecular_function GO:0003676; nucleic acid binding; molecular_function GO:0005524; ATP binding; molecular_function GO:0008026; ATP-dependent helicase activity; molecular_function GO:0016787; hydrolase activity; molecular_function GO:0004386; helicase activity; molecular_function}
NGR-1A0825	{GO:0003677; DNA binding; molecular_function GO:0003676; nucleic acid binding; molecular_function GO:0005524; ATP binding; molecular_function GO:0016787; hydrolase activity; molecular_function GO:0008026; ATP-dependent helicase activity; molecular_function GO:0004386; helicase activity; molecular_function}
NGR-1A3672	{GO:0003677; DNA binding; molecular_function GO:0003676; nucleic acid binding; molecular_function GO:0005524; ATP binding; molecular_function GO:0016787; hydrolase activity; molecular_function GO:0008026; ATP-dependent helicase activity; molecular_function GO:0004386; helicase activity; molecular_function}
NGR-1A4002	{GO:0003677; DNA binding; molecular_function GO:0003676; nucleic acid binding; molecular_function GO:0005634; nucleus; cellular_component GO:0016787; hydrolase activity; molecular_function GO:0008026; ATP-dependent helicase activity; molecular_function GO:0005524; ATP binding; molecular_function GO:0004386; helicase activity; molecular_function}
NGR-1A2395	{GO:0003677; DNA binding; molecular_function GO:0003676; nucleic acid binding; molecular_function GO:0008026; ATP-dependent helicase activity; molecular_function GO:0016787; hydrolase activity; molecular_function GO:0005524; ATP binding; molecular_function GO:0004386; helicase activity; molecular_function}
NGR-1A3106	{GO:0003677; DNA binding; molecular_function GO:0003676; nucleic acid binding; molecular_function GO:0008026; ATP-dependent helicase activity; molecular_function GO:0016787; hydrolase activity; molecular_function GO:0005524; ATP binding; molecular_function GO:0004386; helicase activity; molecular_function}
NGR-1A0054	{GO:0003677; DNA binding; molecular_function GO:0003676; nucleic acid binding; molecular_function GO:0016787; hydrolase activity; molecular_function GO:0008026; ATP-dependent helicase activity; molecular_function GO:0005524; ATP binding; molecular_function GO:0004386; helicase activity; molecular_function}
NGR-1A1170	{GO:0003677; DNA binding; molecular_function GO:0003676; nucleic acid binding; molecular_function GO:0016787; hydrolase activity; molecular_function GO:0008026; ATP-dependent helicase activity; molecular_function GO:0005524; ATP binding; molecular_function GO:0004386; helicase activity; molecular_function}
NGR-1A2603	{GO:0003677; DNA binding; molecular_function GO:0003676; nucleic acid binding; molecular_function GO:0016787; hydrolase activity; molecular_function GO:0008026; ATP-dependent helicase activity; molecular_function GO:0005524; ATP binding; molecular_function GO:0004386; helicase activity; molecular_function}
NGR-1A5525	{GO:0003677; DNA binding; molecular_function GO:0003724; RNA helicase activity; molecular_function GO:0003723; RNA binding; molecular_function GO:0016887; ATPase activity; molecular_function GO:0016787; hydrolase activity; molecular_function GO:0004797; thymidine kinase activity; molecular_function GO:0016881; acid-amino acid ligase activity; molecular_function GO:0005524; ATP binding; molecular_…
NGR-1A2920	{GO:0003677; DNA binding; molecular_function GO:0003887; DNA-directed DNA polymerase activity; molecular_function GO:0006260; DNA replication; biological_process GO:0016021; integral to membrane; cellular_component}
NGR-1A0447	{GO:0003677; DNA binding; molecular_function GO:0003899; DNA-directed RNA polymerase activity; molecular_function GO:0006351; transcription, DNA-dependent; biological_process}
NGR-1A1244	{GO:0003677; DNA binding; molecular_function GO:0003899; DNA-directed RNA polymerase activity; molecular_function GO:0006351; transcription, DNA-dependent; biological_process}
NGR-1A4633	{GO:0003677; DNA binding; molecular_function GO:0003899; DNA-directed RNA polymerase activity; molecular_function GO:0006351; transcription, DNA-dependent; biological_process}
NGR-1A1603	{GO:0003677; DNA binding; molecular_function GO:0003917; DNA topoisomerase type I activity; molecular_function GO:0006265; DNA topological change; biological_process GO:0003918; DNA topoisomerase (ATP-hydrolyzing) activity; molecular_function GO:0005694; chromosome; cellular_component}
NGR-1A3236	{GO:0003677; DNA binding; molecular_function GO:0004518; nuclease activity; molecular_function}
NGR-1A5238	{GO:0003677; DNA binding; molecular_function GO:0004518; nuclease activity; molecular_function}
NGR-1A5702	{GO:0003677; DNA binding; molecular_function GO:0004803; transposase activity; molecular_function GO:0005515; protein binding; molecular_function GO:0005737; cytoplasm; cellular_component GO:0006313; transposition, DNA-mediated; biological_process}
NGR-1A3161	{GO:0003677; DNA binding; molecular_function GO:0005524; ATP binding; molecular_function GO:0016787; hydrolase activity; molecular_function}
NGR-1A3511	{GO:0003677; DNA binding; molecular_function GO:0005622; intracellular; cellular_component GO:0005634; nucleus; cellular_component GO:0006352; transcription initiation, DNA-dependent; biological_process GO:0043565; sequence-specific DNA binding; molecular_function}
NGR-1A3574	{GO:0003677; DNA binding; molecular_function GO:0005622; intracellular; cellular_component GO:0005634; nucleus; cellular_component GO:0043565; sequence-specific DNA binding; molecular_function GO:0006352; transcription initiation, DNA-dependent; biological_process}
NGR-1A1694	{GO:0003677; DNA binding; molecular_function GO:0005622; intracellular; cellular_component GO:0005669; transcription factor TFIID complex; cellular_component GO:0006352; transcription initiation, DNA-dependent; biological_process GO:0043565; sequence-specific DNA binding; molecular_function GO:0006366; transcription from RNA polymerase II promoter; biological_process}
NGR-1A4546	{GO:0003677; DNA binding; molecular_function GO:0005622; intracellular; cellular_component GO:0006810; transport; biological_process GO:0016301; kinase activity; molecular_function GO:0016021; integral to membrane; cellular_component GO:0007059; chromosome segregation; biological_process GO:0016887; ATPase activity; molecular_function GO:0005525; GTP binding; molecular_function GO:0005524; ATP bi…
NGR-1A3509	{GO:0003677; DNA binding; molecular_function GO:0005622; intracellular; cellular_component GO:0043565; sequence-specific DNA binding; molecular_function}
NGR-1A5120	{GO:0003677; DNA binding; molecular_function GO:0005622; intracellular; cellular_component GO:0043565; sequence-specific DNA binding; molecular_function}
NGR-1A1120	{GO:0003677; DNA binding; molecular_function GO:0005622; intracellular; cellular_component}
NGR-1A1398	{GO:0003677; DNA binding; molecular_function GO:0005622; intracellular; cellular_component}
NGR-1A3742	{GO:0003677; DNA binding; molecular_function GO:0005634; nucleus; cellular_component GO:0008270; zinc ion binding; molecular_function GO:0006351; transcription, DNA-dependent; biological_process}
NGR-1A4787	{GO:0003677; DNA binding; molecular_function GO:0005664; nuclear origin of replication recognition complex; cellular_component GO:0006260; DNA replication; biological_process}
NGR-1A1936	{GO:0003677; DNA binding; molecular_function GO:0006260; DNA replication; biological_process GO:0005664; nuclear origin of replication recognition complex; cellular_component}
NGR-1A5961	{GO:0003677; DNA binding; molecular_function GO:0006260; DNA replication; biological_process}
NGR-1A5929	{GO:0003677; DNA binding; molecular_function GO:0006265; DNA topological change; biological_process GO:0003918; DNA topoisomerase (ATP-hydrolyzing) activity; molecular_function GO:0005524; ATP binding; molecular_function}
NGR-1A4028	{GO:0003677; DNA binding; molecular_function GO:0006270; DNA-dependent DNA replication initiation; biological_process GO:0046983; protein dimerization activity; molecular_function}
NGR-1A0629	{GO:0003677; DNA binding; molecular_function GO:0006275; regulation of DNA replication; biological_process GO:0055114; oxidation-reduction process; biological_process GO:0016705; oxidoreductase activity, acting on paired donors, with incorporation or reduction of molecular oxygen; molecular_function GO:0016491; oxidoreductase activity; molecular_function GO:0050660; flavin adenine dinucleotide bi…
NGR-1A5359	{GO:0003677; DNA binding; molecular_function GO:0006289; nucleotide-excision repair; biological_process GO:0004003; ATP-dependent DNA helicase activity; molecular_function GO:0005634; nucleus; cellular_component GO:0015074; DNA integration; biological_process GO:0000439; core TFIIH complex; cellular_component}
NGR-1A4138	{GO:0003677; DNA binding; molecular_function GO:0006355; regulation of transcription, DNA-dependent; biological_process GO:0000981; sequence-specific DNA binding RNA polymerase II transcription factor activity; molecular_function GO:0008270; zinc ion binding; molecular_function GO:0005634; nucleus; cellular_component GO:0006351; transcription, DNA-dependent; biological_process}
NGR-1A5816	{GO:0003677; DNA binding; molecular_function GO:0006355; regulation of transcription, DNA-dependent; biological_process GO:0003676; nucleic acid binding; molecular_function GO:0004386; helicase activity; molecular_function GO:0005515; protein binding; molecular_function GO:0005634; nucleus; cellular_component GO:0016818; hydrolase activity, acting on acid anhydrides, in phosphorus-containing anhy…
NGR-1A4053	{GO:0003677; DNA binding; molecular_function GO:0006355; regulation of transcription, DNA-dependent; biological_process GO:0003700; sequence-specific DNA binding transcription factor activity; molecular_function GO:0016987; sigma factor activity; molecular_function GO:0006352; transcription initiation, DNA-dependent; biological_process}
NGR-1A2606	{GO:0003677; DNA binding; molecular_function GO:0006355; regulation of transcription, DNA-dependent; biological_process GO:0005622; intracellular; cellular_component}
NGR-1A5241	{GO:0003677; DNA binding; molecular_function GO:0006355; regulation of transcription, DNA-dependent; biological_process GO:0005634; nucleus; cellular_component}
NGR-1A1888	{GO:0003677; DNA binding; molecular_function GO:0006355; regulation of transcription, DNA-dependent; biological_process GO:0016020; membrane; cellular_component GO:0015171; amino acid transmembrane transporter activity; molecular_function GO:0003333; amino acid transmembrane transport; biological_process GO:0005634; nucleus; cellular_component}
NGR-1A1060	{GO:0003677; DNA binding; molecular_function GO:0006355; regulation of transcription, DNA-dependent; biological_process GO:0016192; vesicle-mediated transport; biological_process GO:0003682; chromatin binding; molecular_function GO:0006886; intracellular protein transport; biological_process GO:0044183; protein binding involved in protein folding; molecular_function GO:0005634; nucleus; cellular_…
NGR-1A2986	{GO:0003677; DNA binding; molecular_function GO:0006355; regulation of transcription, DNA-dependent; biological_process GO:0019867; outer membrane; cellular_component GO:0016021; integral to membrane; cellular_component GO:0006260; DNA replication; biological_process GO:0005634; nucleus; cellular_component GO:0003700; sequence-specific DNA binding transcription factor activity; molecular_function…
NGR-1A2058	{GO:0003677; DNA binding; molecular_function GO:0006355; regulation of transcription, DNA-dependent; biological_process}
NGR-1A2305	{GO:0003677; DNA binding; molecular_function GO:0006355; regulation of transcription, DNA-dependent; biological_process}
NGR-1A1735	{GO:0003677; DNA binding; molecular_function GO:0006468; protein phosphorylation; biological_process GO:0004672; protein kinase activity; molecular_function GO:0003887; DNA-directed DNA polymerase activity; molecular_function GO:0005524; ATP binding; molecular_function GO:0006260; DNA replication; biological_process}
NGR-1A3146	{GO:0003677; DNA binding; molecular_function GO:0008168; methyltransferase activity; molecular_function GO:0008276; protein methyltransferase activity; molecular_function GO:0006306; DNA methylation; biological_process GO:0031167; rRNA methylation; biological_process GO:0005737; cytoplasm; cellular_component GO:0008649; rRNA methyltransferase activity; molecular_function GO:0008170; N-methyltrans…
NGR-1A5093	{GO:0003677; DNA binding; molecular_function GO:0008270; zinc ion binding; molecular_function GO:0005634; nucleus; cellular_component GO:0006351; transcription, DNA-dependent; biological_process}
NGR-1A5420	{GO:0003677; DNA binding; molecular_function GO:0008270; zinc ion binding; molecular_function GO:0005634; nucleus; cellular_component GO:0006351; transcription, DNA-dependent; biological_process}
NGR-1A2367	{GO:0003677; DNA binding; molecular_function GO:0008270; zinc ion binding; molecular_function}
NGR-1A2740	{GO:0003677; DNA binding; molecular_function GO:0009036; Type II site-specific deoxyribonuclease activity; molecular_function GO:0009307; DNA restriction-modification system; biological_process GO:0000287; magnesium ion binding; molecular_function}
NGR-1A5218	{GO:0003677; DNA binding; molecular_function GO:0016020; membrane; cellular_component GO:0003676; nucleic acid binding; molecular_function GO:0008026; ATP-dependent helicase activity; molecular_function GO:0016787; hydrolase activity; molecular_function GO:0004386; helicase activity; molecular_function GO:0017038; protein import; biological_process GO:0005524; ATP binding; molecular_function}
NGR-1A0940	{GO:0003677; DNA binding; molecular_function GO:0016020; membrane; cellular_component GO:0003676; nucleic acid binding; molecular_function GO:0016787; hydrolase activity; molecular_function GO:0008026; ATP-dependent helicase activity; molecular_function GO:0046872; metal ion binding; molecular_function GO:0004386; helicase activity; molecular_function GO:0017038; protein import; biological_proces…
NGR-1A5604	{GO:0003677; DNA binding; molecular_function GO:0016020; membrane; cellular_component GO:0006355; regulation of transcription, DNA-dependent; biological_process GO:0006811; ion transport; biological_process}
NGR-1A1689	{GO:0003677; DNA binding; molecular_function GO:0016301; kinase activity; molecular_function GO:0051301; cell division; biological_process GO:0016887; ATPase activity; molecular_function GO:0007059; chromosome segregation; biological_process GO:0004386; helicase activity; molecular_function GO:0003724; RNA helicase activity; molecular_function GO:0016021; integral to membrane; cellular_component …
NGR-1A0170	{GO:0003677; DNA binding; molecular_function GO:0016746; transferase activity, transferring acyl groups; molecular_function GO:0003676; nucleic acid binding; molecular_function GO:0005524; ATP binding; molecular_function GO:0008026; ATP-dependent helicase activity; molecular_function GO:0016787; hydrolase activity; molecular_function GO:0004386; helicase activity; molecular_function}
NGR-1A4983	{GO:0003677; DNA binding; molecular_function GO:0016817; hydrolase activity, acting on acid anhydrides; molecular_function GO:0016787; hydrolase activity; molecular_function GO:0005524; ATP binding; molecular_function}
NGR-1A3586	{GO:0003677; DNA binding; molecular_function GO:0032775; DNA methylation on adenine; biological_process GO:0009007; site-specific DNA-methyltransferase (adenine-specific) activity; molecular_function}
NGR-1A5640	{GO:0003677; DNA binding; molecular_function GO:0042729; DASH complex; cellular_component GO:0008608; attachment of spindle microtubules to kinetochore; biological_process GO:0072686; mitotic spindle; cellular_component GO:0006260; DNA replication; biological_process GO:0005664; nuclear origin of replication recognition complex; cellular_component}
NGR-1A0735	{GO:0003677; DNA binding; molecular_function GO:0045893; positive regulation of transcription, DNA-dependent; biological_process GO:0005634; nucleus; cellular_component GO:0006260; DNA replication; biological_process}
NGR-1A4566	{GO:0003677; DNA binding; molecular_function GO:0045893; positive regulation of transcription, DNA-dependent; biological_process GO:0006508; proteolysis; biological_process GO:0004197; cysteine-type endopeptidase activity; molecular_function GO:0005634; nucleus; cellular_component GO:0032040; small-subunit processome; cellular_component GO:0003676; nucleic acid binding; molecular_function}
NGR-1A1283	{GO:0003677; DNA binding; molecular_function GO:0051536; iron-sulfur cluster binding; molecular_function GO:0046872; metal ion binding; molecular_function}
NGR-1A0973	{GO:0003677; DNA binding; molecular_function}
NGR-1A1978	{GO:0003677; DNA binding; molecular_function}
NGR-1A2319	{GO:0003677; DNA binding; molecular_function}
NGR-1A3845	{GO:0003677; DNA binding; molecular_function}
NGR-1A3949	{GO:0003677; DNA binding; molecular_function}
NGR-1A5349	{GO:0003677; DNA binding; molecular_function}
NGR-1A1951	{GO:0003682; chromatin binding; molecular_function GO:0000775; chromosome, centromeric region; cellular_component GO:0006355; regulation of transcription, DNA-dependent; biological_process GO:0003677; DNA binding; molecular_function GO:0005515; protein binding; molecular_function GO:0005634; nucleus; cellular_component}
NGR-1A5802	{GO:0003682; chromatin binding; molecular_function GO:0000775; chromosome, centromeric region; cellular_component GO:0006355; regulation of transcription, DNA-dependent; biological_process GO:0003677; DNA binding; molecular_function GO:0005634; nucleus; cellular_component GO:0005515; protein binding; molecular_function}
NGR-1A0996	{GO:0003682; chromatin binding; molecular_function GO:0005515; protein binding; molecular_function GO:0008270; zinc ion binding; molecular_function}
NGR-1A5707	{GO:0003682; chromatin binding; molecular_function GO:0005515; protein binding; molecular_function GO:0008270; zinc ion binding; molecular_function}
NGR-1A5434	{GO:0003682; chromatin binding; molecular_function GO:0006355; regulation of transcription, DNA-dependent; biological_process GO:0000775; chromosome, centromeric region; cellular_component GO:0003677; DNA binding; molecular_function GO:0032040; small-subunit processome; cellular_component GO:0005634; nucleus; cellular_component}
NGR-1A4436	{GO:0003682; chromatin binding; molecular_function GO:0032040; small-subunit processome; cellular_component GO:0005524; ATP binding; molecular_function GO:0005576; NA}
NGR-1A0656	{GO:0003682; chromatin binding; molecular_function GO:0032040; small-subunit processome; cellular_component GO:0006364; rRNA processing; biological_process GO:0046872; metal ion binding; molecular_function}
NGR-1A0187	{GO:0003682; chromatin binding; molecular_function}
NGR-1A0591	{GO:0003682; chromatin binding; molecular_function}
NGR-1A4812	{GO:0003682; chromatin binding; molecular_function}
NGR-1A5128	{GO:0003682; chromatin binding; molecular_function}
NGR-1A5952	{GO:0003682; chromatin binding; molecular_function}
NGR-1A0235	{GO:0003684; damaged DNA binding; molecular_function GO:0043161; proteasomal ubiquitin-dependent protein catabolic process; biological_process GO:0005515; protein binding; molecular_function GO:0006289; nucleotide-excision repair; biological_process GO:0006508; proteolysis; biological_process GO:0004190; aspartic-type endopeptidase activity; molecular_function}
NGR-1A1719	{GO:0003690; double-stranded DNA binding; molecular_function GO:0003700; sequence-specific DNA binding transcription factor activity; molecular_function GO:0042262; DNA protection; biological_process GO:0006355; regulation of transcription, DNA-dependent; biological_process GO:0043565; sequence-specific DNA binding; molecular_function}
NGR-1A4199	{GO:0003697; single-stranded DNA binding; molecular_function GO:0003676; nucleic acid binding; molecular_function}
NGR-1A0903	{GO:0003697; single-stranded DNA binding; molecular_function}
NGR-1A0634	{GO:0003700; sequence-specific DNA binding transcription factor activity; molecular_function GO:0005515; protein binding; molecular_function GO:0006355; regulation of transcription, DNA-dependent; biological_process}
NGR-1A3012	{GO:0003700; sequence-specific DNA binding transcription factor activity; molecular_function GO:0005634; nucleus; cellular_component GO:0000978; RNA polymerase II core promoter proximal region sequence-specific DNA binding; molecular_function GO:0006355; regulation of transcription, DNA-dependent; biological_process GO:0003677; DNA binding; molecular_function GO:0000982; RNA polymerase II core pr…
NGR-1A0644	{GO:0003700; sequence-specific DNA binding transcription factor activity; molecular_function GO:0005634; nucleus; cellular_component GO:0003677; DNA binding; molecular_function GO:0006355; regulation of transcription, DNA-dependent; biological_process GO:0043565; sequence-specific DNA binding; molecular_function GO:0005761; mitochondrial ribosome; cellular_component GO:0006914; autophagy; biologi…
NGR-1A5225	{GO:0003700; sequence-specific DNA binding transcription factor activity; molecular_function GO:0005634; nucleus; cellular_component GO:0003677; DNA binding; molecular_function GO:0006355; regulation of transcription, DNA-dependent; biological_process}
NGR-1A1543	{GO:0003700; sequence-specific DNA binding transcription factor activity; molecular_function GO:0005634; nucleus; cellular_component GO:0006260; DNA replication; biological_process GO:0006351; transcription, DNA-dependent; biological_process GO:0003899; DNA-directed RNA polymerase activity; molecular_function GO:0006355; regulation of transcription, DNA-dependent; biological_process GO:0003677; D…
NGR-1A1857	{GO:0003700; sequence-specific DNA binding transcription factor activity; molecular_function GO:0005634; nucleus; cellular_component GO:0006355; regulation of transcription, DNA-dependent; biological_process GO:0003677; DNA binding; molecular_function GO:0043565; sequence-specific DNA binding; molecular_function}
NGR-1A2537	{GO:0003700; sequence-specific DNA binding transcription factor activity; molecular_function GO:0006270; DNA-dependent DNA replication initiation; biological_process GO:0032040; small-subunit processome; cellular_component GO:0016987; sigma factor activity; molecular_function GO:0003677; DNA binding; molecular_function GO:0016020; membrane; cellular_component GO:0006355; regulation of transcripti…
NGR-1A3073	{GO:0003700; sequence-specific DNA binding transcription factor activity; molecular_function GO:0006355; regulation of transcription, DNA-dependent; biological_process GO:0005622; intracellular; cellular_component}
NGR-1A4992	{GO:0003700; sequence-specific DNA binding transcription factor activity; molecular_function GO:0006355; regulation of transcription, DNA-dependent; biological_process GO:0016831; carboxy-lyase activity; molecular_function}
NGR-1A2151	{GO:0003700; sequence-specific DNA binding transcription factor activity; molecular_function GO:0006355; regulation of transcription, DNA-dependent; biological_process GO:0043565; sequence-specific DNA binding; molecular_function}
NGR-1A4527	{GO:0003700; sequence-specific DNA binding transcription factor activity; molecular_function GO:0006355; regulation of transcription, DNA-dependent; biological_process GO:0043565; sequence-specific DNA binding; molecular_function}
NGR-1A5740	{GO:0003700; sequence-specific DNA binding transcription factor activity; molecular_function GO:0006355; regulation of transcription, DNA-dependent; biological_process GO:0043565; sequence-specific DNA binding; molecular_function}
NGR-1A5650	{GO:0003700; sequence-specific DNA binding transcription factor activity; molecular_function GO:0006355; regulation of transcription, DNA-dependent; biological_process GO:0046983; protein dimerization activity; molecular_function}
NGR-1A0192	{GO:0003700; sequence-specific DNA binding transcription factor activity; molecular_function GO:0006355; regulation of transcription, DNA-dependent; biological_process}
NGR-1A2073	{GO:0003700; sequence-specific DNA binding transcription factor activity; molecular_function GO:0006355; regulation of transcription, DNA-dependent; biological_process}
NGR-1A2088	{GO:0003700; sequence-specific DNA binding transcription factor activity; molecular_function GO:0006355; regulation of transcription, DNA-dependent; biological_process}
NGR-1A1234	{GO:0003700; sequence-specific DNA binding transcription factor activity; molecular_function GO:0007264; small GTPase mediated signal transduction; biological_process GO:0006576; cellular biogenic amine metabolic process; biological_process GO:0003924; GTPase activity; molecular_function GO:0000166; nucleotide binding; molecular_function GO:0051301; cell division; biological_process GO:0005525; G…
NGR-1A4774	{GO:0003700; sequence-specific DNA binding transcription factor activity; molecular_function GO:0008270; zinc ion binding; molecular_function GO:0006355; regulation of transcription, DNA-dependent; biological_process GO:0043565; sequence-specific DNA binding; molecular_function}
NGR-1A5622	{GO:0003700; sequence-specific DNA binding transcription factor activity; molecular_function GO:0016032; NA GO:0042157; lipoprotein metabolic process; biological_process GO:0005576; NA GO:0006355; regulation of transcription, DNA-dependent; biological_process GO:0019058; viral infectious cycle; biological_process GO:0006869; lipid transport; biological_process GO:0008289; lipid binding; molecular…
NGR-1A0810	{GO:0003700; sequence-specific DNA binding transcription factor activity; molecular_function GO:0032040; small-subunit processome; cellular_component GO:0006355; regulation of transcription, DNA-dependent; biological_process}
NGR-1A3759	{GO:0003700; sequence-specific DNA binding transcription factor activity; molecular_function GO:0042025; host cell nucleus; cellular_component GO:0006355; regulation of transcription, DNA-dependent; biological_process}
NGR-1A2027	{GO:0003700; sequence-specific DNA binding transcription factor activity; molecular_function GO:0043565; sequence-specific DNA binding; molecular_function GO:0005840; ribosome; cellular_component GO:0006414; translational elongation; biological_process GO:0006270; DNA-dependent DNA replication initiation; biological_process GO:0003735; structural constituent of ribosome; molecular_function GO:001…
NGR-1A5270	{GO:0003700; sequence-specific DNA binding transcription factor activity; molecular_function GO:0044780; NA GO:0005515; protein binding; molecular_function GO:0006355; regulation of transcription, DNA-dependent; biological_process GO:0005622; intracellular; cellular_component}
NGR-1A5056	{GO:0003712; transcription cofactor activity; molecular_function GO:0000124; SAGA complex; cellular_component}
NGR-1A4838	{GO:0003723; RNA binding; molecular_function GO:0003676; nucleic acid binding; molecular_function GO:0003824; NA GO:0030529; ribonucleoprotein complex; cellular_component GO:0003677; DNA binding; molecular_function}
NGR-1A5287	{GO:0003723; RNA binding; molecular_function GO:0003676; nucleic acid binding; molecular_function}
NGR-1A1387	{GO:0003723; RNA binding; molecular_function GO:0003724; RNA helicase activity; molecular_function GO:0016887; ATPase activity; molecular_function GO:0005622; intracellular; cellular_component GO:0003924; GTPase activity; molecular_function GO:0007264; small GTPase mediated signal transduction; biological_process GO:0005524; ATP binding; molecular_function GO:0005525; GTP binding; molecular_funct…
NGR-1A0277	{GO:0003723; RNA binding; molecular_function GO:0003724; RNA helicase activity; molecular_function}
NGR-1A2781	{GO:0003723; RNA binding; molecular_function GO:0003968; RNA-directed RNA polymerase activity; molecular_function GO:0006351; transcription, DNA-dependent; biological_process GO:0008270; zinc ion binding; molecular_function GO:0005634; nucleus; cellular_component GO:0032040; small-subunit processome; cellular_component}
NGR-1A1245	{GO:0003723; RNA binding; molecular_function GO:0004525; ribonuclease III activity; molecular_function GO:0006396; RNA processing; biological_process}
NGR-1A2736	{GO:0003723; RNA binding; molecular_function GO:0004525; ribonuclease III activity; molecular_function GO:0006396; RNA processing; biological_process}
NGR-1A2429	{GO:0003723; RNA binding; molecular_function GO:0004540; ribonuclease activity; molecular_function}
NGR-1A1583	{GO:0003723; RNA binding; molecular_function GO:0005515; protein binding; molecular_function}
NGR-1A2041	{GO:0003723; RNA binding; molecular_function GO:0005515; protein binding; molecular_function}
NGR-1A3559	{GO:0003723; RNA binding; molecular_function GO:0005515; protein binding; molecular_function}
NGR-1A4307	{GO:0003723; RNA binding; molecular_function GO:0005515; protein binding; molecular_function}
NGR-1A2854	{GO:0003723; RNA binding; molecular_function GO:0005737; cytoplasm; cellular_component GO:0016788; hydrolase activity, acting on ester bonds; molecular_function GO:0006397; mRNA processing; biological_process GO:0005634; nucleus; cellular_component GO:0003676; nucleic acid binding; molecular_function}
NGR-1A0603	{GO:0003723; RNA binding; molecular_function GO:0006396; RNA processing; biological_process GO:0004525; ribonuclease III activity; molecular_function GO:0006364; rRNA processing; biological_process}
NGR-1A4520	{GO:0003723; RNA binding; molecular_function GO:0006396; RNA processing; biological_process}
NGR-1A4850	{GO:0003723; RNA binding; molecular_function GO:0006397; mRNA processing; biological_process GO:0005634; nucleus; cellular_component}
NGR-1A0327	{GO:0003723; RNA binding; molecular_function GO:0006413; translational initiation; biological_process GO:0003743; translation initiation factor activity; molecular_function}
NGR-1A3168	{GO:0003723; RNA binding; molecular_function GO:0008270; zinc ion binding; molecular_function GO:0005506; iron ion binding; molecular_function}
NGR-1A5428	{GO:0003723; RNA binding; molecular_function GO:0009405; pathogenesis; biological_process GO:0004540; ribonuclease activity; molecular_function}
NGR-1A3565	{GO:0003723; RNA binding; molecular_function GO:0016021; integral to membrane; cellular_component GO:0005737; cytoplasm; cellular_component GO:0006874; cellular calcium ion homeostasis; biological_process GO:0006397; mRNA processing; biological_process GO:0051082; unfolded protein binding; molecular_function GO:0005634; nucleus; cellular_component GO:0005219; ryanodine-sensitive calcium-release c…
NGR-1A3462	{GO:0003723; RNA binding; molecular_function GO:0019050; suppression by virus of host apoptosis; biological_process}
NGR-1A2514	{GO:0003723; RNA binding; molecular_function GO:0033897; ribonuclease T2 activity; molecular_function}
NGR-1A0299	{GO:0003723; RNA binding; molecular_function GO:0045901; positive regulation of translational elongation; biological_process GO:0003746; translation elongation factor activity; molecular_function GO:0045905; positive regulation of translational termination; biological_process GO:0043022; ribosome binding; molecular_function GO:0006452; translational frameshifting; biological_process}
NGR-1A1002	{GO:0003723; RNA binding; molecular_function}
NGR-1A1985	{GO:0003723; RNA binding; molecular_function}
NGR-1A2664	{GO:0003723; RNA binding; molecular_function}
NGR-1A2682	{GO:0003723; RNA binding; molecular_function}
NGR-1A2741	{GO:0003723; RNA binding; molecular_function}
NGR-1A2796	{GO:0003723; RNA binding; molecular_function}
NGR-1A3135	{GO:0003723; RNA binding; molecular_function}
NGR-1A3533	{GO:0003723; RNA binding; molecular_function}
NGR-1A4407	{GO:0003723; RNA binding; molecular_function}
NGR-1A4726	{GO:0003723; RNA binding; molecular_function}
NGR-1A4981	{GO:0003723; RNA binding; molecular_function}
NGR-1A5710	{GO:0003723; RNA binding; molecular_function}
NGR-1A5870	{GO:0003723; RNA binding; molecular_function}
NGR-1A5925	{GO:0003723; RNA binding; molecular_function}
NGR-1A1508	{GO:0003724; RNA helicase activity; molecular_function GO:0003723; RNA binding; molecular_function GO:0016887; ATPase activity; molecular_function GO:0004176; ATP-dependent peptidase activity; molecular_function GO:0006281; DNA repair; biological_process GO:0006310; DNA recombination; biological_process GO:0006508; proteolysis; biological_process GO:0003924; GTPase activity; molecular_function GO…
NGR-1A0880	{GO:0003725; double-stranded RNA binding; molecular_function}
NGR-1A1514	{GO:0003735; structural constituent of ribosome; molecular_function GO:0006412; translation; biological_process GO:0005622; intracellular; cellular_component GO:0005840; ribosome; cellular_component}
NGR-1A1725	{GO:0003735; structural constituent of ribosome; molecular_function GO:0006412; translation; biological_process GO:0005622; intracellular; cellular_component GO:0005840; ribosome; cellular_component}
NGR-1A1780	{GO:0003735; structural constituent of ribosome; molecular_function GO:0006412; translation; biological_process GO:0005622; intracellular; cellular_component GO:0005840; ribosome; cellular_component}
NGR-1A1948	{GO:0003735; structural constituent of ribosome; molecular_function GO:0006412; translation; biological_process GO:0005622; intracellular; cellular_component GO:0005840; ribosome; cellular_component}
NGR-1A2220	{GO:0003735; structural constituent of ribosome; molecular_function GO:0006412; translation; biological_process GO:0005622; intracellular; cellular_component GO:0005840; ribosome; cellular_component}
NGR-1A2942	{GO:0003735; structural constituent of ribosome; molecular_function GO:0006412; translation; biological_process GO:0005622; intracellular; cellular_component GO:0005840; ribosome; cellular_component}
NGR-1A4239	{GO:0003735; structural constituent of ribosome; molecular_function GO:0006412; translation; biological_process GO:0005622; intracellular; cellular_component GO:0005840; ribosome; cellular_component}
NGR-1A4522	{GO:0003735; structural constituent of ribosome; molecular_function GO:0006412; translation; biological_process GO:0005622; intracellular; cellular_component GO:0005840; ribosome; cellular_component}
NGR-1A5274	{GO:0003735; structural constituent of ribosome; molecular_function GO:0006412; translation; biological_process GO:0005840; ribosome; cellular_component GO:0003723; RNA binding; molecular_function}
NGR-1A4283	{GO:0003735; structural constituent of ribosome; molecular_function GO:0006412; translation; biological_process GO:0005840; ribosome; cellular_component GO:0019843; rRNA binding; molecular_function}
NGR-1A0365	{GO:0003735; structural constituent of ribosome; molecular_function GO:0006412; translation; biological_process GO:0005840; ribosome; cellular_component}
NGR-1A0957	{GO:0003735; structural constituent of ribosome; molecular_function GO:0006412; translation; biological_process GO:0005840; ribosome; cellular_component}
NGR-1A1070	{GO:0003735; structural constituent of ribosome; molecular_function GO:0006412; translation; biological_process GO:0005840; ribosome; cellular_component}
NGR-1A2208	{GO:0003735; structural constituent of ribosome; molecular_function GO:0006412; translation; biological_process GO:0005840; ribosome; cellular_component}
NGR-1A2263	{GO:0003735; structural constituent of ribosome; molecular_function GO:0006412; translation; biological_process GO:0005840; ribosome; cellular_component}
NGR-1A5531	{GO:0003735; structural constituent of ribosome; molecular_function GO:0006412; translation; biological_process GO:0005840; ribosome; cellular_component}
NGR-1A1574	{GO:0003735; structural constituent of ribosome; molecular_function GO:0006414; translational elongation; biological_process GO:0005622; intracellular; cellular_component GO:0003677; DNA binding; molecular_function GO:0005840; ribosome; cellular_component}
NGR-1A3087	{GO:0003735; structural constituent of ribosome; molecular_function GO:0006414; translational elongation; biological_process GO:0005622; intracellular; cellular_component GO:0005840; ribosome; cellular_component}
NGR-1A3832	{GO:0003735; structural constituent of ribosome; molecular_function GO:0006414; translational elongation; biological_process GO:0005622; intracellular; cellular_component GO:0006355; regulation of transcription, DNA-dependent; biological_process GO:0043565; sequence-specific DNA binding; molecular_function GO:0005840; ribosome; cellular_component GO:0003700; sequence-specific DNA binding transcri…
NGR-1A2097	{GO:0003735; structural constituent of ribosome; molecular_function GO:0008270; zinc ion binding; molecular_function GO:0006414; translational elongation; biological_process GO:0005622; intracellular; cellular_component GO:0008060; ARF GTPase activator activity; molecular_function GO:0005840; ribosome; cellular_component GO:0032312; regulation of ARF GTPase activity; biological_process}
NGR-1A2669	{GO:0003735; structural constituent of ribosome; molecular_function GO:0055114; oxidation-reduction process; biological_process GO:0005622; intracellular; cellular_component GO:0016491; oxidoreductase activity; molecular_function GO:0003723; RNA binding; molecular_function GO:0010181; FMN binding; molecular_function GO:0006412; translation; biological_process GO:0005840; ribosome; cellular_compon…
NGR-1A0181	{GO:0003743; translation initiation factor activity; molecular_function GO:0005852; eukaryotic translation initiation factor 3 complex; cellular_component GO:0005737; cytoplasm; cellular_component}
NGR-1A1461	{GO:0003743; translation initiation factor activity; molecular_function GO:0006413; translational initiation; biological_process}
NGR-1A2381	{GO:0003743; translation initiation factor activity; molecular_function GO:0009231; riboflavin biosynthetic process; biological_process GO:0003935; GTP cyclohydrolase II activity; molecular_function GO:0005737; cytoplasm; cellular_component GO:0005852; eukaryotic translation initiation factor 3 complex; cellular_component}
NGR-1A1828	{GO:0003746; translation elongation factor activity; molecular_function GO:0005622; intracellular; cellular_component GO:0006414; translational elongation; biological_process GO:0005515; protein binding; molecular_function}
NGR-1A5414	{GO:0003746; translation elongation factor activity; molecular_function GO:0005853; eukaryotic translation elongation factor 1 complex; cellular_component GO:0006414; translational elongation; biological_process}
NGR-1A5267	{GO:0003747; translation release factor activity; molecular_function GO:0006415; translational termination; biological_process GO:0005515; protein binding; molecular_function GO:0006508; proteolysis; biological_process GO:0016020; membrane; cellular_component}
NGR-1A0117	{GO:0003755; peptidyl-prolyl cis-trans isomerase activity; molecular_function GO:0003676; nucleic acid binding; molecular_function GO:0006457; protein folding; biological_process}
NGR-1A0616	{GO:0003755; peptidyl-prolyl cis-trans isomerase activity; molecular_function GO:0006457; protein folding; biological_process}
NGR-1A1516	{GO:0003755; peptidyl-prolyl cis-trans isomerase activity; molecular_function GO:0006457; protein folding; biological_process}
NGR-1A2270	{GO:0003755; peptidyl-prolyl cis-trans isomerase activity; molecular_function GO:0006457; protein folding; biological_process}
NGR-1A1529	{GO:0003774; motor activity; molecular_function GO:0005777; peroxisome; cellular_component GO:0009288; bacterial-type flagellum; cellular_component GO:0001539; ciliary or flagellar motility; biological_process GO:0005198; NA}
NGR-1A2525	{GO:0003774; motor activity; molecular_function GO:0008134; transcription factor binding; molecular_function GO:0005882; intermediate filament; cellular_component GO:0016459; myosin complex; cellular_component GO:0042803; protein homodimerization activity; molecular_function GO:0019031; viral envelope; cellular_component GO:0019028; viral capsid; cellular_component GO:0005198; NA GO:0045502; dyne…
NGR-1A5666	{GO:0003779; actin binding; molecular_function GO:0005515; protein binding; molecular_function GO:0005089; Rho guanyl-nucleotide exchange factor activity; molecular_function GO:0005524; ATP binding; molecular_function GO:0008152; NA GO:0016301; kinase activity; molecular_function GO:0035023; regulation of Rho protein signal transduction; biological_process GO:0005509; calcium ion binding; molecul…
NGR-1A2249	{GO:0003779; actin binding; molecular_function GO:0007010; cytoskeleton organization; biological_process}
NGR-1A3906	{GO:0003779; actin binding; molecular_function GO:0007010; cytoskeleton organization; biological_process}
NGR-1A4323	{GO:0003779; actin binding; molecular_function GO:0007010; cytoskeleton organization; biological_process}
NGR-1A3339	{GO:0003779; actin binding; molecular_function GO:0030036; actin cytoskeleton organization; biological_process GO:0016043; cellular component organization; biological_process GO:0017048; Rho GTPase binding; molecular_function}
NGR-1A3649	{GO:0003779; actin binding; molecular_function GO:0030036; actin cytoskeleton organization; biological_process GO:0017048; Rho GTPase binding; molecular_function}
NGR-1A3430	{GO:0003779; actin binding; molecular_function GO:0030036; actin cytoskeleton organization; biological_process GO:0071203; WASH complex; cellular_component GO:0008290; F-actin capping protein complex; cellular_component}
NGR-1A3956	{GO:0003779; actin binding; molecular_function GO:0030036; actin cytoskeleton organization; biological_process GO:0071203; WASH complex; cellular_component GO:0008290; F-actin capping protein complex; cellular_component}
NGR-1A3047	{GO:0003779; actin binding; molecular_function}
NGR-1A5610	{GO:0003779; actin binding; molecular_function}
NGR-1A0694	{GO:0003824; NA GO:0003854; 3-beta-hydroxy-delta5-steroid dehydrogenase activity; molecular_function GO:0044237; cellular metabolic process; biological_process GO:0006694; steroid biosynthetic process; biological_process GO:0016616; oxidoreductase activity, acting on the CH-OH group of donors, NAD or NADP as acceptor; molecular_function GO:0055114; oxidation-reduction process; biological_process …
NGR-1A3232	{GO:0003824; NA GO:0003854; 3-beta-hydroxy-delta5-steroid dehydrogenase activity; molecular_function GO:0044237; cellular metabolic process; biological_process GO:0016616; oxidoreductase activity, acting on the CH-OH group of donors, NAD or NADP as acceptor; molecular_function GO:0006694; steroid biosynthetic process; biological_process GO:0055114; oxidation-reduction process; biological_process …
NGR-1A1740	{GO:0003824; NA GO:0003854; 3-beta-hydroxy-delta5-steroid dehydrogenase activity; molecular_function GO:0044237; cellular metabolic process; biological_process GO:0045226; extracellular polysaccharide biosynthetic process; biological_process GO:0016616; oxidoreductase activity, acting on the CH-OH group of donors, NAD or NADP as acceptor; molecular_function GO:0006694; steroid biosynthetic proces…
NGR-1A0422	{GO:0003824; NA GO:0003857; 3-hydroxyacyl-CoA dehydrogenase activity; molecular_function GO:0009396; folic acid-containing compound biosynthetic process; biological_process GO:0044237; cellular metabolic process; biological_process GO:0004488; methylenetetrahydrofolate dehydrogenase (NADP+) activity; molecular_function GO:0050662; coenzyme binding; molecular_function GO:0008152; NA GO:0006631; fa…
NGR-1A2090	{GO:0003824; NA GO:0004134; 4-alpha-glucanotransferase activity; molecular_function GO:0043169; cation binding; molecular_function GO:0005980; glycogen catabolic process; biological_process GO:0004135; amylo-alpha-1,6-glucosidase activity; molecular_function GO:0005975; carbohydrate metabolic process; biological_process GO:0004553; hydrolase activity, hydrolyzing O-glycosyl compounds; molecular_f…
NGR-1A5671	{GO:0003824; NA GO:0004672; protein kinase activity; molecular_function GO:0004674; protein serine/threonine kinase activity; molecular_function GO:0006468; protein phosphorylation; biological_process GO:0005524; ATP binding; molecular_function GO:0009103; lipopolysaccharide biosynthetic process; biological_process GO:0016020; membrane; cellular_component GO:0016773; phosphotransferase activity, …
NGR-1A4271	{GO:0003824; NA GO:0004672; protein kinase activity; molecular_function GO:0006468; protein phosphorylation; biological_process GO:0005524; ATP binding; molecular_function}
NGR-1A3895	{GO:0003824; NA GO:0005615; extracellular space; cellular_component}
NGR-1A2386	{GO:0003824; NA GO:0005634; nucleus; cellular_component GO:0005515; protein binding; molecular_function GO:0008270; zinc ion binding; molecular_function GO:0007049; cell cycle; biological_process GO:0046872; metal ion binding; molecular_function}
NGR-1A4399	{GO:0003824; NA GO:0005741; mitochondrial outer membrane; cellular_component GO:0016020; membrane; cellular_component GO:0006626; protein targeting to mitochondrion; biological_process}
NGR-1A2786	{GO:0003824; NA GO:0006464; protein modification process; biological_process GO:0005524; ATP binding; molecular_function GO:0008641; small protein activating enzyme activity; molecular_function}
NGR-1A5262	{GO:0003824; NA GO:0006464; protein modification process; biological_process GO:0009236; cobalamin biosynthetic process; biological_process}
NGR-1A5934	{GO:0003824; NA GO:0006464; protein modification process; biological_process}
NGR-1A3467	{GO:0003824; NA GO:0006520; cellular amino acid metabolic process; biological_process GO:0030170; pyridoxal phosphate binding; molecular_function GO:0009058; biosynthetic process; biological_process GO:0016829; lyase activity; molecular_function}
NGR-1A4427	{GO:0003824; NA GO:0006520; cellular amino acid metabolic process; biological_process GO:0045226; extracellular polysaccharide biosynthetic process; biological_process GO:0044237; cellular metabolic process; biological_process GO:0003857; 3-hydroxyacyl-CoA dehydrogenase activity; molecular_function GO:0050662; coenzyme binding; molecular_function GO:0008831; dTDP-4-dehydrorhamnose reductase activ…
NGR-1A3756	{GO:0003824; NA GO:0007049; cell cycle; biological_process GO:0044237; cellular metabolic process; biological_process}
NGR-1A4128	{GO:0003824; NA GO:0008152; NA GO:0003723; RNA binding; molecular_function}
NGR-1A0204	{GO:0003824; NA GO:0008152; NA}
NGR-1A0205	{GO:0003824; NA GO:0008152; NA}
NGR-1A0748	{GO:0003824; NA GO:0008152; NA}
NGR-1A1333	{GO:0003824; NA GO:0008152; NA}
NGR-1A2092	{GO:0003824; NA GO:0008152; NA}
NGR-1A2577	{GO:0003824; NA GO:0008152; NA}
NGR-1A2806	{GO:0003824; NA GO:0008152; NA}
NGR-1A4424	{GO:0003824; NA GO:0008152; NA}
NGR-1A4434	{GO:0003824; NA GO:0008152; NA}
NGR-1A4886	{GO:0003824; NA GO:0008152; NA}
NGR-1A5136	{GO:0003824; NA GO:0008152; NA}
NGR-1A5512	{GO:0003824; NA GO:0008152; NA}
NGR-1A5940	{GO:0003824; NA GO:0008152; NA}
NGR-1A0041	{GO:0003824; NA GO:0008771; [citrate (pro-3S)-lyase] ligase activity; molecular_function GO:0009058; biosynthetic process; biological_process}
NGR-1A0308	{GO:0003824; NA GO:0009058; biosynthetic process; biological_process}
NGR-1A3241	{GO:0003824; NA GO:0009058; biosynthetic process; biological_process}
NGR-1A5447	{GO:0003824; NA GO:0009103; lipopolysaccharide biosynthetic process; biological_process GO:0004672; protein kinase activity; molecular_function GO:0006468; protein phosphorylation; biological_process GO:0016020; membrane; cellular_component GO:0016773; phosphotransferase activity, alcohol group as acceptor; molecular_function GO:0005524; ATP binding; molecular_function}
NGR-1A5857	{GO:0003824; NA GO:0009231; riboflavin biosynthetic process; biological_process GO:0003919; FMN adenylyltransferase activity; molecular_function GO:0009058; biosynthetic process; biological_process}
NGR-1A1622	{GO:0003824; NA GO:0016020; membrane; cellular_component}
NGR-1A1890	{GO:0003824; NA GO:0016020; membrane; cellular_component}
NGR-1A3534	{GO:0003824; NA GO:0016616; oxidoreductase activity, acting on the CH-OH group of donors, NAD or NADP as acceptor; molecular_function GO:0051287; NAD binding; molecular_function GO:0003857; 3-hydroxyacyl-CoA dehydrogenase activity; molecular_function GO:0006779; porphyrin biosynthetic process; biological_process GO:0006631; fatty acid metabolic process; biological_process GO:0055114; oxidation-re…
NGR-1A0480	{GO:0003824; NA GO:0016810; hydrolase activity, acting on carbon-nitrogen (but not peptide) bonds; molecular_function GO:0005975; carbohydrate metabolic process; biological_process}
NGR-1A2941	{GO:0003824; NA GO:0030170; pyridoxal phosphate binding; molecular_function GO:0030151; molybdenum ion binding; molecular_function}
NGR-1A1958	{GO:0003824; NA GO:0043169; cation binding; molecular_function GO:0009250; glucan biosynthetic process; biological_process GO:0046527; glucosyltransferase activity; molecular_function GO:0005975; carbohydrate metabolic process; biological_process GO:0004553; hydrolase activity, hydrolyzing O-glycosyl compounds; molecular_function}
NGR-1A1270	{GO:0003824; NA GO:0046168; glycerol-3-phosphate catabolic process; biological_process GO:0006098; pentose-phosphate shunt; biological_process GO:0050660; flavin adenine dinucleotide binding; molecular_function GO:0016616; oxidoreductase activity, acting on the CH-OH group of donors, NAD or NADP as acceptor; molecular_function GO:0006631; fatty acid metabolic process; biological_process GO:001649…
NGR-1A4620	{GO:0003824; NA GO:0046872; metal ion binding; molecular_function}
NGR-1A4508	{GO:0003824; NA GO:0050662; coenzyme binding; molecular_function GO:0008152; NA GO:0016491; oxidoreductase activity; molecular_function GO:0044237; cellular metabolic process; biological_process}
NGR-1A2481	{GO:0003824; NA GO:0055114; oxidation-reduction process; biological_process GO:0004488; methylenetetrahydrofolate dehydrogenase (NADP+) activity; molecular_function GO:0009396; folic acid-containing compound biosynthetic process; biological_process}
NGR-1A2294	{GO:0003824; NA GO:0055114; oxidation-reduction process; biological_process GO:0005506; iron ion binding; molecular_function GO:0008199; ferric iron binding; molecular_function GO:0018576; catechol 1,2-dioxygenase activity; molecular_function GO:0006725; cellular aromatic compound metabolic process; biological_process GO:0009712; catechol metabolic process; biological_process}
NGR-1A1756	{GO:0003824; NA GO:0055114; oxidation-reduction process; biological_process GO:0018580; nitronate monooxygenase activity; molecular_function}
NGR-1A0018	{GO:0003824; NA}
NGR-1A0097	{GO:0003824; NA}
NGR-1A0888	{GO:0003824; NA}
NGR-1A1298	{GO:0003824; NA}
NGR-1A1820	{GO:0003824; NA}
NGR-1A2046	{GO:0003824; NA}
NGR-1A2064	{GO:0003824; NA}
NGR-1A2129	{GO:0003824; NA}
NGR-1A3030	{GO:0003824; NA}
NGR-1A3185	{GO:0003824; NA}
NGR-1A3317	{GO:0003824; NA}
NGR-1A3354	{GO:0003824; NA}
NGR-1A3741	{GO:0003824; NA}
NGR-1A4075	{GO:0003824; NA}
NGR-1A4568	{GO:0003824; NA}
NGR-1A4857	{GO:0003824; NA}
NGR-1A5177	{GO:0003824; NA}
NGR-1A5485	{GO:0003824; NA}
NGR-1A5731	{GO:0003824; NA}
NGR-1A5927	{GO:0003824; NA}
NGR-1A1568	{GO:0003847; 1-alkyl-2-acetylglycerophosphocholine esterase activity; molecular_function GO:0047746; chlorophyllase activity; molecular_function GO:0016787; hydrolase activity; molecular_function GO:0015996; chlorophyll catabolic process; biological_process GO:0016042; lipid catabolic process; biological_process}
NGR-1A4474	{GO:0003849; 3-deoxy-7-phosphoheptulonate synthase activity; molecular_function GO:0009073; aromatic amino acid family biosynthetic process; biological_process}
NGR-1A3054	{GO:0003854; 3-beta-hydroxy-delta5-steroid dehydrogenase activity; molecular_function GO:0003824; NA GO:0045226; extracellular polysaccharide biosynthetic process; biological_process GO:0006694; steroid biosynthetic process; biological_process GO:0016616; oxidoreductase activity, acting on the CH-OH group of donors, NAD or NADP as acceptor; molecular_function GO:0044237; cellular metabolic proces…
NGR-1A3744	{GO:0003854; 3-beta-hydroxy-delta5-steroid dehydrogenase activity; molecular_function GO:0016620; oxidoreductase activity, acting on the aldehyde or oxo group of donors, NAD or NADP as acceptor; molecular_function GO:0003824; NA GO:0051287; NAD binding; molecular_function GO:0006694; steroid biosynthetic process; biological_process GO:0016616; oxidoreductase activity, acting on the CH-OH group of…
NGR-1A4723	{GO:0003855; 3-dehydroquinate dehydratase activity; molecular_function GO:0003856; 3-dehydroquinate synthase activity; molecular_function GO:0009073; aromatic amino acid family biosynthetic process; biological_process GO:0004764; shikimate 5-dehydrogenase activity; molecular_function GO:0005198; NA GO:0055114; oxidation-reduction process; biological_process GO:0019028; viral capsid; cellular_comp…
NGR-1A1391	{GO:0003855; 3-dehydroquinate dehydratase activity; molecular_function}
NGR-1A4741	{GO:0003857; 3-hydroxyacyl-CoA dehydrogenase activity; molecular_function GO:0006614; SRP-dependent cotranslational protein targeting to membrane; biological_process GO:0005525; GTP binding; molecular_function GO:0003855; 3-dehydroquinate dehydratase activity; molecular_function GO:0016491; oxidoreductase activity; molecular_function GO:0019354; siroheme biosynthetic process; biological_process G…
NGR-1A3485	{GO:0003857; 3-hydroxyacyl-CoA dehydrogenase activity; molecular_function GO:0008677; 2-dehydropantoate 2-reductase activity; molecular_function GO:0004143; diacylglycerol kinase activity; molecular_function GO:0004506; squalene monooxygenase activity; molecular_function GO:0050660; flavin adenine dinucleotide binding; molecular_function GO:0016021; integral to membrane; cellular_component GO:001…
NGR-1A1552	{GO:0003857; 3-hydroxyacyl-CoA dehydrogenase activity; molecular_function GO:0016117; carotenoid biosynthetic process; biological_process GO:0051287; NAD binding; molecular_function GO:0016616; oxidoreductase activity, acting on the CH-OH group of donors, NAD or NADP as acceptor; molecular_function GO:0008033; tRNA processing; biological_process GO:0050660; flavin adenine dinucleotide binding; mo…
NGR-1A4136	{GO:0003857; 3-hydroxyacyl-CoA dehydrogenase activity; molecular_function GO:0016616; oxidoreductase activity, acting on the CH-OH group of donors, NAD or NADP as acceptor; molecular_function GO:0051287; NAD binding; molecular_function GO:0008677; 2-dehydropantoate 2-reductase activity; molecular_function GO:0008033; tRNA processing; biological_process GO:0050660; flavin adenine dinucleotide bind…
NGR-1A4923	{GO:0003864; 3-methyl-2-oxobutanoate hydroxymethyltransferase activity; molecular_function GO:0015940; pantothenate biosynthetic process; biological_process}
NGR-1A1839	{GO:0003872; 6-phosphofructokinase activity; molecular_function GO:0005945; 6-phosphofructokinase complex; cellular_component GO:0006096; glycolysis; biological_process}
NGR-1A4349	{GO:0003873; 6-phosphofructo-2-kinase activity; molecular_function GO:0006000; fructose metabolic process; biological_process GO:0005524; ATP binding; molecular_function}
NGR-1A2161	{GO:0003877; ATP adenylyltransferase activity; molecular_function}
NGR-1A2667	{GO:0003877; ATP adenylyltransferase activity; molecular_function}
NGR-1A5452	{GO:0003879; ATP phosphoribosyltransferase activity; molecular_function GO:0005737; cytoplasm; cellular_component GO:0000287; magnesium ion binding; molecular_function GO:0000105; histidine biosynthetic process; biological_process}
NGR-1A4617	{GO:0003887; DNA-directed DNA polymerase activity; molecular_function GO:0003677; DNA binding; molecular_function GO:0006260; DNA replication; biological_process}
NGR-1A3513	{GO:0003887; DNA-directed DNA polymerase activity; molecular_function GO:0032040; small-subunit processome; cellular_component GO:0003677; DNA binding; molecular_function GO:0001882; nucleoside binding; molecular_function GO:0006260; DNA replication; biological_process GO:0000166; nucleotide binding; molecular_function}
NGR-1A2134	{GO:0003896; DNA primase activity; molecular_function GO:0003677; DNA binding; molecular_function GO:0008270; zinc ion binding; molecular_function GO:0003899; DNA-directed RNA polymerase activity; molecular_function GO:0005634; nucleus; cellular_component GO:0006351; transcription, DNA-dependent; biological_process GO:0004386; helicase activity; molecular_function}
NGR-1A0970	{GO:0003896; DNA primase activity; molecular_function GO:0005525; GTP binding; molecular_function GO:0005634; nucleus; cellular_component GO:0019001; guanyl nucleotide binding; molecular_function GO:0008270; zinc ion binding; molecular_function GO:0031683; G-protein beta/gamma-subunit complex binding; molecular_function GO:0007049; cell cycle; biological_process GO:0005524; ATP binding; molecular…
NGR-1A5763	{GO:0003896; DNA primase activity; molecular_function GO:0006269; DNA replication, synthesis of RNA primer; biological_process}
NGR-1A5129	{GO:0003899; DNA-directed RNA polymerase activity; molecular_function GO:0000902; cell morphogenesis; biological_process GO:0003677; DNA binding; molecular_function GO:0006351; transcription, DNA-dependent; biological_process}
NGR-1A0419	{GO:0003899; DNA-directed RNA polymerase activity; molecular_function GO:0003677; DNA binding; molecular_function GO:0006351; transcription, DNA-dependent; biological_process}
NGR-1A1153	{GO:0003899; DNA-directed RNA polymerase activity; molecular_function GO:0003677; DNA binding; molecular_function GO:0006351; transcription, DNA-dependent; biological_process}
NGR-1A5964	{GO:0003899; DNA-directed RNA polymerase activity; molecular_function GO:0003677; DNA binding; molecular_function GO:0006351; transcription, DNA-dependent; biological_process}
NGR-1A5900	{GO:0003899; DNA-directed RNA polymerase activity; molecular_function GO:0005634; nucleus; cellular_component GO:0003677; DNA binding; molecular_function GO:0009307; DNA restriction-modification system; biological_process GO:0006351; transcription, DNA-dependent; biological_process GO:0004519; endonuclease activity; molecular_function}
NGR-1A3678	{GO:0003899; DNA-directed RNA polymerase activity; molecular_function GO:0006351; transcription, DNA-dependent; biological_process GO:0046983; protein dimerization activity; molecular_function}
NGR-1A1549	{GO:0003899; DNA-directed RNA polymerase activity; molecular_function GO:0006351; transcription, DNA-dependent; biological_process}
NGR-1A2347	{GO:0003899; DNA-directed RNA polymerase activity; molecular_function GO:0006351; transcription, DNA-dependent; biological_process}
NGR-1A4824	{GO:0003899; DNA-directed RNA polymerase activity; molecular_function GO:0006432; phenylalanyl-tRNA aminoacylation; biological_process GO:0003677; DNA binding; molecular_function GO:0003723; RNA binding; molecular_function GO:0000287; magnesium ion binding; molecular_function GO:0006351; transcription, DNA-dependent; biological_process GO:0005524; ATP binding; molecular_function}
NGR-1A3343	{GO:0003899; DNA-directed RNA polymerase activity; molecular_function GO:0006464; protein modification process; biological_process GO:0003677; DNA binding; molecular_function GO:0006351; transcription, DNA-dependent; biological_process GO:0016151; nickel ion binding; molecular_function}
NGR-1A0493	{GO:0003913; DNA photolyase activity; molecular_function GO:0006281; DNA repair; biological_process GO:0006950; response to stress; biological_process}
NGR-1A2102	{GO:0003913; DNA photolyase activity; molecular_function GO:0006281; DNA repair; biological_process}
NGR-1A3029	{GO:0003916; DNA topoisomerase activity; molecular_function GO:0003676; nucleic acid binding; molecular_function GO:0006265; DNA topological change; biological_process GO:0008270; zinc ion binding; molecular_function GO:0003677; DNA binding; molecular_function}
NGR-1A4717	{GO:0003924; GTPase activity; molecular_function GO:0005525; GTP binding; molecular_function GO:0015093; ferrous iron transmembrane transporter activity; molecular_function GO:0015684; ferrous iron transport; biological_process GO:0016021; integral to membrane; cellular_component}
NGR-1A0725	{GO:0003924; GTPase activity; molecular_function GO:0005525; GTP binding; molecular_function}
NGR-1A2792	{GO:0003924; GTPase activity; molecular_function GO:0005525; GTP binding; molecular_function}
NGR-1A2232	{GO:0003924; GTPase activity; molecular_function GO:0005622; intracellular; cellular_component GO:0005085; guanyl-nucleotide exchange factor activity; molecular_function GO:0005525; GTP binding; molecular_function GO:0007264; small GTPase mediated signal transduction; biological_process GO:0051056; regulation of small GTPase mediated signal transduction; biological_process}
NGR-1A4882	{GO:0003924; GTPase activity; molecular_function GO:0005622; intracellular; cellular_component GO:0005525; GTP binding; molecular_function GO:0015093; ferrous iron transmembrane transporter activity; molecular_function GO:0007264; small GTPase mediated signal transduction; biological_process GO:0015684; ferrous iron transport; biological_process GO:0016021; integral to membrane; cellular_componen…
NGR-1A0737	{GO:0003924; GTPase activity; molecular_function GO:0005622; intracellular; cellular_component GO:0005525; GTP binding; molecular_function GO:0015093; ferrous iron transmembrane transporter activity; molecular_function GO:0016021; integral to membrane; cellular_component GO:0007264; small GTPase mediated signal transduction; biological_process GO:0015684; ferrous iron transport; biological_proces…
NGR-1A5709	{GO:0003924; GTPase activity; molecular_function GO:0005622; intracellular; cellular_component GO:0006576; cellular biogenic amine metabolic process; biological_process GO:0000166; nucleotide binding; molecular_function GO:0016021; integral to membrane; cellular_component GO:0005737; cytoplasm; cellular_component GO:0016887; ATPase activity; molecular_function GO:0005525; GTP binding; molecular_f…
NGR-1A0148	{GO:0003924; GTPase activity; molecular_function GO:0005622; intracellular; cellular_component GO:0006576; cellular biogenic amine metabolic process; biological_process GO:0008855; exodeoxyribonuclease VII activity; molecular_function GO:0016887; ATPase activity; molecular_function GO:0003724; RNA helicase activity; molecular_function GO:0003723; RNA binding; molecular_function GO:0005525; GTP bi…
NGR-1A0101	{GO:0003924; GTPase activity; molecular_function GO:0007186; G-protein coupled receptor protein signaling pathway; biological_process GO:0004871; signal transducer activity; molecular_function GO:0051301; cell division; biological_process GO:0000166; nucleotide binding; molecular_function GO:0003724; RNA helicase activity; molecular_function GO:0003723; RNA binding; molecular_function GO:0007264;…
NGR-1A3568	{GO:0003924; GTPase activity; molecular_function GO:0008152; NA GO:0005622; intracellular; cellular_component GO:0004871; signal transducer activity; molecular_function GO:0007186; G-protein coupled receptor protein signaling pathway; biological_process GO:0009058; biosynthetic process; biological_process GO:0005737; cytoplasm; cellular_component GO:0019001; guanyl nucleotide binding; molecular_f…
NGR-1A1837	{GO:0003924; GTPase activity; molecular_function GO:0016055; Wnt receptor signaling pathway; biological_process GO:0006886; intracellular protein transport; biological_process GO:0005622; intracellular; cellular_component GO:0016020; membrane; cellular_component GO:0005737; cytoplasm; cellular_component GO:0006184; GTP catabolic process; biological_process GO:0005047; signal recognition particle …
NGR-1A4956	{GO:0003924; GTPase activity; molecular_function GO:0016301; kinase activity; molecular_function GO:0004871; signal transducer activity; molecular_function GO:0007186; G-protein coupled receptor protein signaling pathway; biological_process GO:0006810; transport; biological_process GO:0016887; ATPase activity; molecular_function GO:0016021; integral to membrane; cellular_component GO:0055085; tra…
NGR-1A4285	{GO:0003924; GTPase activity; molecular_function GO:0016820; hydrolase activity, acting on acid anhydrides, catalyzing transmembrane movement of substances; molecular_function GO:0033178; proton-transporting two-sector ATPase complex, catalytic domain; cellular_component GO:0043531; ADP binding; molecular_function GO:0003724; RNA helicase activity; molecular_function GO:0003723; RNA binding; mole…
NGR-1A3283	{GO:0003924; GTPase activity; molecular_function GO:0051301; cell division; biological_process GO:0006260; DNA replication; biological_process GO:0003723; RNA binding; molecular_function GO:0000166; nucleotide binding; molecular_function GO:0003724; RNA helicase activity; molecular_function GO:0004003; ATP-dependent DNA helicase activity; molecular_function GO:0005515; protein binding; molecular_…
NGR-1A5336	{GO:0003924; GTPase activity; molecular_function GO:0055114; oxidation-reduction process; biological_process GO:0005525; GTP binding; molecular_function GO:0043531; ADP binding; molecular_function GO:0005524; ATP binding; molecular_function GO:0016491; oxidoreductase activity; molecular_function}
NGR-1A3953	{GO:0003935; GTP cyclohydrolase II activity; molecular_function GO:0009231; riboflavin biosynthetic process; biological_process}
NGR-1A2118	{GO:0003937; IMP cyclohydrolase activity; molecular_function GO:0006164; purine nucleotide biosynthetic process; biological_process GO:0004643; phosphoribosylaminoimidazolecarboxamide formyltransferase activity; molecular_function}
NGR-1A4996	{GO:0003941; L-serine ammonia-lyase activity; molecular_function GO:0006094; gluconeogenesis; biological_process GO:0051539; 4 iron, 4 sulfur cluster binding; molecular_function}
NGR-1A1853	{GO:0003964; RNA-directed DNA polymerase activity; molecular_function}
NGR-1A4514	{GO:0003968; RNA-directed RNA polymerase activity; molecular_function GO:0019083; viral transcription; biological_process}
NGR-1A0891	{GO:0003968; RNA-directed RNA polymerase activity; molecular_function}
NGR-1A1640	{GO:0003968; RNA-directed RNA polymerase activity; molecular_function}
NGR-1A4057	{GO:0003968; RNA-directed RNA polymerase activity; molecular_function}
NGR-1A4345	{GO:0003968; RNA-directed RNA polymerase activity; molecular_function}
NGR-1A5635	{GO:0003968; RNA-directed RNA polymerase activity; molecular_function}
NGR-1A2818	{GO:0003993; acid phosphatase activity; molecular_function GO:0016020; membrane; cellular_component}
NGR-1A1726	{GO:0003993; acid phosphatase activity; molecular_function}
NGR-1A1875	{GO:0003993; acid phosphatase activity; molecular_function}
NGR-1A3863	{GO:0003993; acid phosphatase activity; molecular_function}
NGR-1A5061	{GO:0003993; acid phosphatase activity; molecular_function}
NGR-1A5174	{GO:0003995; acyl-CoA dehydrogenase activity; molecular_function GO:0016491; oxidoreductase activity; molecular_function GO:0016627; oxidoreductase activity, acting on the CH-CH group of donors; molecular_function GO:0020037; heme binding; molecular_function GO:0055114; oxidation-reduction process; biological_process GO:0050660; flavin adenine dinucleotide binding; molecular_function GO:0008152; …
NGR-1A2602	{GO:0003995; acyl-CoA dehydrogenase activity; molecular_function GO:0016491; oxidoreductase activity; molecular_function GO:0055114; oxidation-reduction process; biological_process GO:0008218; bioluminescence; biological_process GO:0008152; NA}
NGR-1A3928	{GO:0004003; ATP-dependent DNA helicase activity; molecular_function GO:0005634; nucleus; cellular_component GO:0016818; hydrolase activity, acting on acid anhydrides, in phosphorus-containing anhydrides; molecular_function GO:0005524; ATP binding; molecular_function GO:0006139; nucleobase, nucleoside, nucleotide and nucleic acid metabolic process; biological_process GO:0003677; DNA binding; mole…
NGR-1A4551	{GO:0004003; ATP-dependent DNA helicase activity; molecular_function GO:0008270; zinc ion binding; molecular_function GO:0005515; protein binding; molecular_function GO:0005524; ATP binding; molecular_function GO:0003677; DNA binding; molecular_function GO:0003676; nucleic acid binding; molecular_function GO:0004386; helicase activity; molecular_function GO:0046872; metal ion binding; molecular_f…
NGR-1A5459	{GO:0004020; adenylylsulfate kinase activity; molecular_function GO:0055085; transmembrane transport; biological_process GO:0003924; GTPase activity; molecular_function GO:0008152; NA GO:0007186; G-protein coupled receptor protein signaling pathway; biological_process GO:0004871; signal transducer activity; molecular_function GO:0051301; cell division; biological_process GO:0000166; nucleotide bi…
NGR-1A0020	{GO:0004045; aminoacyl-tRNA hydrolase activity; molecular_function}
NGR-1A4846	{GO:0004045; aminoacyl-tRNA hydrolase activity; molecular_function}
NGR-1A2926	{GO:0004047; aminomethyltransferase activity; molecular_function GO:0005739; mitochondrion; cellular_component GO:0030145; manganese ion binding; molecular_function GO:0016787; hydrolase activity; molecular_function GO:0005737; cytoplasm; cellular_component GO:0045333; cellular respiration; biological_process GO:0016462; pyrophosphatase activity; molecular_function GO:0005634; nucleus; cellular_c…
NGR-1A2206	{GO:0004057; arginyltransferase activity; molecular_function GO:0016598; protein arginylation; biological_process}
NGR-1A2860	{GO:0004064; arylesterase activity; molecular_function}
NGR-1A4604	{GO:0004064; arylesterase activity; molecular_function}
NGR-1A4770	{GO:0004064; arylesterase activity; molecular_function}
NGR-1A5852	{GO:0004066; asparagine synthase (glutamine-hydrolyzing) activity; molecular_function GO:0006529; asparagine biosynthetic process; biological_process GO:0008152; NA}
NGR-1A3651	{GO:0004066; asparagine synthase (glutamine-hydrolyzing) activity; molecular_function GO:0006807; nitrogen compound metabolic process; biological_process GO:0016810; hydrolase activity, acting on carbon-nitrogen (but not peptide) bonds; molecular_function GO:0006529; asparagine biosynthetic process; biological_process}
NGR-1A1479	{GO:0004071; aspartate-ammonia ligase activity; molecular_function GO:0001104; RNA polymerase II transcription cofactor activity; molecular_function GO:0017048; Rho GTPase binding; molecular_function GO:0006357; regulation of transcription from RNA polymerase II promoter; biological_process GO:0005737; cytoplasm; cellular_component GO:0006355; regulation of transcription, DNA-dependent; biologica…
NGR-1A2080	{GO:0004089; carbonate dehydratase activity; molecular_function GO:0008270; zinc ion binding; molecular_function}
NGR-1A1141	{GO:0004096; catalase activity; molecular_function GO:0055114; oxidation-reduction process; biological_process GO:0005515; protein binding; molecular_function GO:0020037; heme binding; molecular_function}
NGR-1A4654	{GO:0004096; catalase activity; molecular_function GO:0055114; oxidation-reduction process; biological_process GO:0020037; heme binding; molecular_function}
NGR-1A3347	{GO:0004100; chitin synthase activity; molecular_function GO:0006031; chitin biosynthetic process; biological_process}
NGR-1A5639	{GO:0004100; chitin synthase activity; molecular_function GO:0006031; chitin biosynthetic process; biological_process}
NGR-1A4729	{GO:0004100; chitin synthase activity; molecular_function GO:0016757; transferase activity, transferring glycosyl groups; molecular_function GO:0006031; chitin biosynthetic process; biological_process}
NGR-1A4542	{GO:0004107; chorismate synthase activity; molecular_function GO:0009073; aromatic amino acid family biosynthetic process; biological_process}
NGR-1A4742	{GO:0004109; coproporphyrinogen oxidase activity; molecular_function GO:0006779; porphyrin biosynthetic process; biological_process GO:0055114; oxidation-reduction process; biological_process}
NGR-1A4966	{GO:0004114; 3',5'-cyclic-nucleotide phosphodiesterase activity; molecular_function GO:0007165; signal transduction; biological_process}
NGR-1A2035	{GO:0004129; cytochrome-c oxidase activity; molecular_function GO:0005740; mitochondrial envelope; cellular_component}
NGR-1A2421	{GO:0004129; cytochrome-c oxidase activity; molecular_function GO:0005743; mitochondrial inner membrane; cellular_component GO:0005751; mitochondrial respiratory chain complex IV; cellular_component}
NGR-1A1397	{GO:0004129; cytochrome-c oxidase activity; molecular_function}
NGR-1A1418	{GO:0004129; cytochrome-c oxidase activity; molecular_function}
NGR-1A2865	{GO:0004143; diacylglycerol kinase activity; molecular_function GO:0007205; activation of protein kinase C activity by G-protein coupled receptor protein signaling pathway; biological_process}
NGR-1A1403	{GO:0004144; diacylglycerol O-acyltransferase activity; molecular_function GO:0004026; alcohol O-acetyltransferase activity; molecular_function GO:0045017; glycerolipid biosynthetic process; biological_process GO:0006066; alcohol metabolic process; biological_process}
NGR-1A5242	{GO:0004146; dihydrofolate reductase activity; molecular_function GO:0009165; nucleotide biosynthetic process; biological_process GO:0055114; oxidation-reduction process; biological_process GO:0006545; glycine biosynthetic process; biological_process}
NGR-1A5908	{GO:0004175; endopeptidase activity; molecular_function GO:0019773; proteasome core complex, alpha-subunit complex; cellular_component GO:0006511; ubiquitin-dependent protein catabolic process; biological_process GO:0005515; protein binding; molecular_function}
NGR-1A5670	{GO:0004176; ATP-dependent peptidase activity; molecular_function GO:0003723; RNA binding; molecular_function GO:0046872; metal ion binding; molecular_function GO:0006508; proteolysis; biological_process GO:0008270; zinc ion binding; molecular_function GO:0005515; protein binding; molecular_function}
NGR-1A5182	{GO:0004177; aminopeptidase activity; molecular_function GO:0006508; proteolysis; biological_process GO:0005622; intracellular; cellular_component}
NGR-1A3623	{GO:0004177; aminopeptidase activity; molecular_function GO:0006508; proteolysis; biological_process GO:0008236; serine-type peptidase activity; molecular_function}
NGR-1A1566	{GO:0004185; serine-type carboxypeptidase activity; molecular_function GO:0006508; proteolysis; biological_process}
NGR-1A2250	{GO:0004185; serine-type carboxypeptidase activity; molecular_function GO:0006508; proteolysis; biological_process}
NGR-1A0230	{GO:0004190; aspartic-type endopeptidase activity; molecular_function GO:0006508; proteolysis; biological_process}
NGR-1A0800	{GO:0004190; aspartic-type endopeptidase activity; molecular_function GO:0006508; proteolysis; biological_process}
NGR-1A1645	{GO:0004190; aspartic-type endopeptidase activity; molecular_function GO:0006508; proteolysis; biological_process}
NGR-1A1819	{GO:0004190; aspartic-type endopeptidase activity; molecular_function GO:0006508; proteolysis; biological_process}
NGR-1A1846	{GO:0004190; aspartic-type endopeptidase activity; molecular_function GO:0006508; proteolysis; biological_process}
NGR-1A2142	{GO:0004190; aspartic-type endopeptidase activity; molecular_function GO:0006508; proteolysis; biological_process}
NGR-1A2483	{GO:0004190; aspartic-type endopeptidase activity; molecular_function GO:0006508; proteolysis; biological_process}
NGR-1A5457	{GO:0004190; aspartic-type endopeptidase activity; molecular_function GO:0006508; proteolysis; biological_process}
NGR-1A1278	{GO:0004190; aspartic-type endopeptidase activity; molecular_function GO:0006874; cellular calcium ion homeostasis; biological_process GO:0016021; integral to membrane; cellular_component GO:0006886; intracellular protein transport; biological_process GO:0016560; protein import into peroxisome matrix, docking; biological_process GO:0006270; DNA-dependent DNA replication initiation; biological_pro…
NGR-1A0693	{GO:0004190; aspartic-type endopeptidase activity; molecular_function GO:0008033; tRNA processing; biological_process GO:0006508; proteolysis; biological_process GO:0050660; flavin adenine dinucleotide binding; molecular_function GO:0017150; tRNA dihydrouridine synthase activity; molecular_function GO:0055114; oxidation-reduction process; biological_process}
NGR-1A1927	{GO:0004190; aspartic-type endopeptidase activity; molecular_function GO:0016020; membrane; cellular_component GO:0006508; proteolysis; biological_process}
NGR-1A1249	{GO:0004197; cysteine-type endopeptidase activity; molecular_function GO:0006508; proteolysis; biological_process}
NGR-1A5123	{GO:0004197; cysteine-type endopeptidase activity; molecular_function GO:0006508; proteolysis; biological_process}
NGR-1A1430	{GO:0004221; ubiquitin thiolesterase activity; molecular_function GO:0006367; transcription initiation from RNA polymerase II promoter; biological_process GO:0006511; ubiquitin-dependent protein catabolic process; biological_process GO:0005672; transcription factor TFIIA complex; cellular_component}
NGR-1A1768	{GO:0004221; ubiquitin thiolesterase activity; molecular_function GO:0006511; ubiquitin-dependent protein catabolic process; biological_process GO:0006281; DNA repair; biological_process GO:0005634; nucleus; cellular_component}
NGR-1A2440	{GO:0004221; ubiquitin thiolesterase activity; molecular_function GO:0006511; ubiquitin-dependent protein catabolic process; biological_process GO:0008270; zinc ion binding; molecular_function}
NGR-1A0243	{GO:0004221; ubiquitin thiolesterase activity; molecular_function GO:0006511; ubiquitin-dependent protein catabolic process; biological_process}
NGR-1A5118	{GO:0004221; ubiquitin thiolesterase activity; molecular_function GO:0006511; ubiquitin-dependent protein catabolic process; biological_process}
NGR-1A1290	{GO:0004222; metalloendopeptidase activity; molecular_function GO:0003887; DNA-directed DNA polymerase activity; molecular_function GO:0006412; translation; biological_process GO:0005840; ribosome; cellular_component GO:0005622; intracellular; cellular_component GO:0006508; proteolysis; biological_process GO:0016020; membrane; cellular_component GO:0003677; DNA binding; molecular_function GO:0003…
NGR-1A1180	{GO:0004222; metalloendopeptidase activity; molecular_function GO:0006508; proteolysis; biological_process GO:0008270; zinc ion binding; molecular_function}
NGR-1A3356	{GO:0004222; metalloendopeptidase activity; molecular_function GO:0006508; proteolysis; biological_process}
NGR-1A3380	{GO:0004222; metalloendopeptidase activity; molecular_function GO:0006508; proteolysis; biological_process}
NGR-1A3551	{GO:0004222; metalloendopeptidase activity; molecular_function GO:0006508; proteolysis; biological_process}
NGR-1A2369	{GO:0004222; metalloendopeptidase activity; molecular_function GO:0007155; cell adhesion; biological_process GO:0008565; protein transporter activity; molecular_function GO:0006508; proteolysis; biological_process GO:0048280; vesicle fusion with Golgi apparatus; biological_process GO:0000139; Golgi membrane; cellular_component GO:0006886; intracellular protein transport; biological_process GO:001…
NGR-1A4246	{GO:0004222; metalloendopeptidase activity; molecular_function GO:0016021; integral to membrane; cellular_component}
NGR-1A3151	{GO:0004222; metalloendopeptidase activity; molecular_function GO:0022900; electron transport chain; biological_process GO:0016021; integral to membrane; cellular_component}
NGR-1A2296	{GO:0004252; serine-type endopeptidase activity; molecular_function GO:0006508; proteolysis; biological_process}
NGR-1A4263	{GO:0004252; serine-type endopeptidase activity; molecular_function GO:0006508; proteolysis; biological_process}
NGR-1A0134	{GO:0004298; threonine-type endopeptidase activity; molecular_function GO:0005839; proteasome core complex; cellular_component GO:0051603; proteolysis involved in cellular protein catabolic process; biological_process}
NGR-1A1532	{GO:0004298; threonine-type endopeptidase activity; molecular_function GO:0005839; proteasome core complex; cellular_component GO:0051603; proteolysis involved in cellular protein catabolic process; biological_process}
NGR-1A2855	{GO:0004298; threonine-type endopeptidase activity; molecular_function GO:0005839; proteasome core complex; cellular_component GO:0051603; proteolysis involved in cellular protein catabolic process; biological_process}
NGR-1A4679	{GO:0004298; threonine-type endopeptidase activity; molecular_function GO:0006511; ubiquitin-dependent protein catabolic process; biological_process GO:0005839; proteasome core complex; cellular_component GO:0051603; proteolysis involved in cellular protein catabolic process; biological_process GO:0019773; proteasome core complex, alpha-subunit complex; cellular_component GO:0004175; endopeptidas…
NGR-1A1771	{GO:0004298; threonine-type endopeptidase activity; molecular_function GO:0006511; ubiquitin-dependent protein catabolic process; biological_process GO:0051603; proteolysis involved in cellular protein catabolic process; biological_process GO:0005839; proteasome core complex; cellular_component GO:0004175; endopeptidase activity; molecular_function GO:0019773; proteasome core complex, alpha-subun…
NGR-1A3816	{GO:0004298; threonine-type endopeptidase activity; molecular_function GO:0051603; proteolysis involved in cellular protein catabolic process; biological_process GO:0005839; proteasome core complex; cellular_component}
NGR-1A2299	{GO:0004315; 3-oxoacyl-[acyl-carrier-protein] synthase activity; molecular_function GO:0008152; NA GO:0006633; fatty acid biosynthetic process; biological_process GO:0008610; lipid biosynthetic process; biological_process GO:0016747; transferase activity, transferring acyl groups other than amino-acyl groups; molecular_function}
NGR-1A3560	{GO:0004318; enoyl-[acyl-carrier-protein] reductase (NADH) activity; molecular_function GO:0055114; oxidation-reduction process; biological_process}
NGR-1A0673	{GO:0004334; fumarylacetoacetase activity; molecular_function GO:0009072; aromatic amino acid family metabolic process; biological_process}
NGR-1A4518	{GO:0004336; galactosylceramidase activity; molecular_function GO:0006683; galactosylceramide catabolic process; biological_process}
NGR-1A2166	{GO:0004357; glutamate-cysteine ligase activity; molecular_function GO:0016787; hydrolase activity; molecular_function GO:0042398; cellular modified amino acid biosynthetic process; biological_process}
NGR-1A2187	{GO:0004386; helicase activity; molecular_function GO:0005524; ATP binding; molecular_function GO:0003676; nucleic acid binding; molecular_function}
NGR-1A4984	{GO:0004386; helicase activity; molecular_function GO:0005524; ATP binding; molecular_function GO:0003676; nucleic acid binding; molecular_function}
NGR-1A3620	{GO:0004386; helicase activity; molecular_function GO:0005524; ATP binding; molecular_function GO:0008026; ATP-dependent helicase activity; molecular_function GO:0003676; nucleic acid binding; molecular_function}
NGR-1A3865	{GO:0004386; helicase activity; molecular_function GO:0005524; ATP binding; molecular_function GO:0008270; zinc ion binding; molecular_function GO:0005515; protein binding; molecular_function GO:0003676; nucleic acid binding; molecular_function GO:0003677; DNA binding; molecular_function}
NGR-1A0033	{GO:0004386; helicase activity; molecular_function GO:0005524; ATP binding; molecular_function GO:0016787; hydrolase activity; molecular_function GO:0003676; nucleic acid binding; molecular_function GO:0035556; intracellular signal transduction; biological_process GO:0005515; protein binding; molecular_function GO:0003677; DNA binding; molecular_function}
NGR-1A0420	{GO:0004386; helicase activity; molecular_function GO:0005524; ATP binding; molecular_function GO:0016787; hydrolase activity; molecular_function GO:0008026; ATP-dependent helicase activity; molecular_function GO:0003676; nucleic acid binding; molecular_function GO:0003677; DNA binding; molecular_function}
NGR-1A4295	{GO:0004386; helicase activity; molecular_function GO:0008026; ATP-dependent helicase activity; molecular_function GO:0005524; ATP binding; molecular_function GO:0003676; nucleic acid binding; molecular_function GO:0005634; nucleus; cellular_component}
NGR-1A3250	{GO:0004386; helicase activity; molecular_function GO:0008026; ATP-dependent helicase activity; molecular_function GO:0005524; ATP binding; molecular_function GO:0003676; nucleic acid binding; molecular_function}
NGR-1A3552	{GO:0004386; helicase activity; molecular_function GO:0008026; ATP-dependent helicase activity; molecular_function GO:0016787; hydrolase activity; molecular_function GO:0005524; ATP binding; molecular_function GO:0003676; nucleic acid binding; molecular_function GO:0003677; DNA binding; molecular_function}
NGR-1A4793	{GO:0004386; helicase activity; molecular_function GO:0016787; hydrolase activity; molecular_function GO:0008026; ATP-dependent helicase activity; molecular_function GO:0006338; chromatin remodeling; biological_process GO:0043044; ATP-dependent chromatin remodeling; biological_process GO:0003676; nucleic acid binding; molecular_function GO:0003677; DNA binding; molecular_function GO:0016817; hydr…
NGR-1A4538	{GO:0004386; helicase activity; molecular_function GO:0016887; ATPase activity; molecular_function GO:0008026; ATP-dependent helicase activity; molecular_function GO:0003676; nucleic acid binding; molecular_function GO:0003924; GTPase activity; molecular_function GO:0003774; motor activity; molecular_function GO:0005524; ATP binding; molecular_function GO:0005525; GTP binding; molecular_function …
NGR-1A2597	{GO:0004386; helicase activity; molecular_function GO:0019079; viral genome replication; biological_process GO:0016787; hydrolase activity; molecular_function GO:0008026; ATP-dependent helicase activity; molecular_function GO:0003676; nucleic acid binding; molecular_function GO:0006810; transport; biological_process GO:0008152; NA GO:0006614; SRP-dependent cotranslational protein targeting to mem…
NGR-1A1818	{GO:0004411; homogentisate 1,2-dioxygenase activity; molecular_function GO:0006570; tyrosine metabolic process; biological_process GO:0055114; oxidation-reduction process; biological_process GO:0006559; L-phenylalanine catabolic process; biological_process}
NGR-1A1405	{GO:0004418; hydroxymethylbilane synthase activity; molecular_function GO:0033014; tetrapyrrole biosynthetic process; biological_process}
NGR-1A5911	{GO:0004418; hydroxymethylbilane synthase activity; molecular_function GO:0033014; tetrapyrrole biosynthetic process; biological_process}
NGR-1A5223	{GO:0004421; hydroxymethylglutaryl-CoA synthase activity; molecular_function GO:0004315; 3-oxoacyl-[acyl-carrier-protein] synthase activity; molecular_function GO:0008299; isoprenoid biosynthetic process; biological_process GO:0006633; fatty acid biosynthetic process; biological_process}
NGR-1A0620	{GO:0004425; indole-3-glycerol-phosphate synthase activity; molecular_function GO:0018580; nitronate monooxygenase activity; molecular_function GO:0055114; oxidation-reduction process; biological_process GO:0017150; tRNA dihydrouridine synthase activity; molecular_function GO:0006051; N-acetylmannosamine metabolic process; biological_process GO:0008033; tRNA processing; biological_process GO:0050…
NGR-1A0195	{GO:0004471; malate dehydrogenase (decarboxylating) activity; molecular_function GO:0051287; NAD binding; molecular_function GO:0055114; oxidation-reduction process; biological_process}
NGR-1A3594	{GO:0004476; mannose-6-phosphate isomerase activity; molecular_function GO:0005975; carbohydrate metabolic process; biological_process GO:0008270; zinc ion binding; molecular_function}
NGR-1A5590	{GO:0004488; methylenetetrahydrofolate dehydrogenase (NADP+) activity; molecular_function GO:0009396; folic acid-containing compound biosynthetic process; biological_process GO:0003857; 3-hydroxyacyl-CoA dehydrogenase activity; molecular_function GO:0050660; flavin adenine dinucleotide binding; molecular_function GO:0008033; tRNA processing; biological_process GO:0003824; NA GO:0016491; oxidoredu…
NGR-1A2150	{GO:0004518; nuclease activity; molecular_function GO:0006281; DNA repair; biological_process}
NGR-1A2693	{GO:0004518; nuclease activity; molecular_function GO:0006281; DNA repair; biological_process}
NGR-1A5785	{GO:0004518; nuclease activity; molecular_function}
NGR-1A1969	{GO:0004519; endonuclease activity; molecular_function GO:0005634; nucleus; cellular_component GO:0003684; damaged DNA binding; molecular_function GO:0006281; DNA repair; biological_process}
NGR-1A4260	{GO:0004523; ribonuclease H activity; molecular_function GO:0003676; nucleic acid binding; molecular_function}
NGR-1A0226	{GO:0004525; ribonuclease III activity; molecular_function GO:0003723; RNA binding; molecular_function GO:0006396; RNA processing; biological_process}
NGR-1A4042	{GO:0004525; ribonuclease III activity; molecular_function GO:0003723; RNA binding; molecular_function GO:0006396; RNA processing; biological_process}
NGR-1A5968	{GO:0004525; ribonuclease III activity; molecular_function GO:0006396; RNA processing; biological_process GO:0003723; RNA binding; molecular_function}
NGR-1A0007	{GO:0004525; ribonuclease III activity; molecular_function GO:0016491; oxidoreductase activity; molecular_function GO:0003723; RNA binding; molecular_function GO:0006396; RNA processing; biological_process GO:0055114; oxidation-reduction process; biological_process}
NGR-1A2389	{GO:0004527; exonuclease activity; molecular_function GO:0005622; intracellular; cellular_component GO:0003676; nucleic acid binding; molecular_function}
NGR-1A1219	{GO:0004540; ribonuclease activity; molecular_function GO:0003723; RNA binding; molecular_function}
NGR-1A3547	{GO:0004540; ribonuclease activity; molecular_function GO:0008033; tRNA processing; biological_process GO:0000172; ribonuclease MRP complex; cellular_component GO:0006379; mRNA cleavage; biological_process GO:0030677; ribonuclease P complex; cellular_component GO:0006364; rRNA processing; biological_process GO:0003723; RNA binding; molecular_function}
NGR-1A0686	{GO:0004540; ribonuclease activity; molecular_function GO:0008033; tRNA processing; biological_process}
NGR-1A3101	{GO:0004540; ribonuclease activity; molecular_function GO:0008033; tRNA processing; biological_process}
NGR-1A5843	{GO:0004553; hydrolase activity, hydrolyzing O-glycosyl compounds; molecular_function GO:0005975; carbohydrate metabolic process; biological_process GO:0019867; outer membrane; cellular_component}
NGR-1A0955	{GO:0004553; hydrolase activity, hydrolyzing O-glycosyl compounds; molecular_function GO:0005975; carbohydrate metabolic process; biological_process}
NGR-1A1185	{GO:0004553; hydrolase activity, hydrolyzing O-glycosyl compounds; molecular_function GO:0005975; carbohydrate metabolic process; biological_process}
NGR-1A1804	{GO:0004553; hydrolase activity, hydrolyzing O-glycosyl compounds; molecular_function GO:0005975; carbohydrate metabolic process; biological_process}
NGR-1A2459	{GO:0004553; hydrolase activity, hydrolyzing O-glycosyl compounds; molecular_function GO:0005975; carbohydrate metabolic process; biological_process}
NGR-1A2711	{GO:0004553; hydrolase activity, hydrolyzing O-glycosyl compounds; molecular_function GO:0005975; carbohydrate metabolic process; biological_process}
NGR-1A2725	{GO:0004553; hydrolase activity, hydrolyzing O-glycosyl compounds; molecular_function GO:0005975; carbohydrate metabolic process; biological_process}
NGR-1A2747	{GO:0004553; hydrolase activity, hydrolyzing O-glycosyl compounds; molecular_function GO:0005975; carbohydrate metabolic process; biological_process}
NGR-1A3235	{GO:0004553; hydrolase activity, hydrolyzing O-glycosyl compounds; molecular_function GO:0005975; carbohydrate metabolic process; biological_process}
NGR-1A3590	{GO:0004553; hydrolase activity, hydrolyzing O-glycosyl compounds; molecular_function GO:0005975; carbohydrate metabolic process; biological_process}
NGR-1A3824	{GO:0004553; hydrolase activity, hydrolyzing O-glycosyl compounds; molecular_function GO:0005975; carbohydrate metabolic process; biological_process}
NGR-1A4037	{GO:0004553; hydrolase activity, hydrolyzing O-glycosyl compounds; molecular_function GO:0005975; carbohydrate metabolic process; biological_process}
NGR-1A4184	{GO:0004553; hydrolase activity, hydrolyzing O-glycosyl compounds; molecular_function GO:0005975; carbohydrate metabolic process; biological_process}
NGR-1A4237	{GO:0004553; hydrolase activity, hydrolyzing O-glycosyl compounds; molecular_function GO:0005975; carbohydrate metabolic process; biological_process}
NGR-1A4622	{GO:0004553; hydrolase activity, hydrolyzing O-glycosyl compounds; molecular_function GO:0005975; carbohydrate metabolic process; biological_process}
NGR-1A4903	{GO:0004553; hydrolase activity, hydrolyzing O-glycosyl compounds; molecular_function GO:0005975; carbohydrate metabolic process; biological_process}
NGR-1A5141	{GO:0004553; hydrolase activity, hydrolyzing O-glycosyl compounds; molecular_function GO:0005975; carbohydrate metabolic process; biological_process}
NGR-1A5310	{GO:0004553; hydrolase activity, hydrolyzing O-glycosyl compounds; molecular_function GO:0005975; carbohydrate metabolic process; biological_process}
NGR-1A5654	{GO:0004553; hydrolase activity, hydrolyzing O-glycosyl compounds; molecular_function GO:0005975; carbohydrate metabolic process; biological_process}
NGR-1A4591	{GO:0004553; hydrolase activity, hydrolyzing O-glycosyl compounds; molecular_function GO:0005976; polysaccharide metabolic process; biological_process GO:2001070; NA}
NGR-1A1754	{GO:0004553; hydrolase activity, hydrolyzing O-glycosyl compounds; molecular_function GO:0008061; chitin binding; molecular_function GO:0005975; carbohydrate metabolic process; biological_process}
NGR-1A1999	{GO:0004553; hydrolase activity, hydrolyzing O-glycosyl compounds; molecular_function GO:0008270; zinc ion binding; molecular_function}
NGR-1A2009	{GO:0004553; hydrolase activity, hydrolyzing O-glycosyl compounds; molecular_function GO:0016743; carboxyl- or carbamoyltransferase activity; molecular_function GO:0005975; carbohydrate metabolic process; biological_process GO:0016597; amino acid binding; molecular_function GO:0006520; cellular amino acid metabolic process; biological_process}
NGR-1A5708	{GO:0004564; beta-fructofuranosidase activity; molecular_function GO:0004575; sucrose alpha-glucosidase activity; molecular_function}
NGR-1A0617	{GO:0004571; mannosyl-oligosaccharide 1,2-alpha-mannosidase activity; molecular_function GO:0005509; calcium ion binding; molecular_function GO:0016020; membrane; cellular_component}
NGR-1A3436	{GO:0004573; mannosyl-oligosaccharide glucosidase activity; molecular_function GO:0004134; 4-alpha-glucanotransferase activity; molecular_function GO:0005980; glycogen catabolic process; biological_process GO:0004135; amylo-alpha-1,6-glucosidase activity; molecular_function GO:0005991; trehalose metabolic process; biological_process GO:0009311; oligosaccharide metabolic process; biological_proces…
NGR-1A0914	{GO:0004575; sucrose alpha-glucosidase activity; molecular_function GO:0016020; membrane; cellular_component GO:0004564; beta-fructofuranosidase activity; molecular_function}
NGR-1A5198	{GO:0004590; orotidine-5'-phosphate decarboxylase activity; molecular_function GO:0006207; 'de novo' pyrimidine base biosynthetic process; biological_process}
NGR-1A4746	{GO:0004594; pantothenate kinase activity; molecular_function GO:0005524; ATP binding; molecular_function GO:0015937; coenzyme A biosynthetic process; biological_process}
NGR-1A2011	{GO:0004601; peroxidase activity; molecular_function GO:0006979; response to oxidative stress; biological_process GO:0055114; oxidation-reduction process; biological_process GO:0020037; heme binding; molecular_function}
NGR-1A1420	{GO:0004601; peroxidase activity; molecular_function}
NGR-1A5736	{GO:0004609; phosphatidylserine decarboxylase activity; molecular_function GO:0008654; phospholipid biosynthetic process; biological_process}
NGR-1A3884	{GO:0004615; phosphomannomutase activity; molecular_function GO:0019307; mannose biosynthetic process; biological_process GO:0005737; cytoplasm; cellular_component GO:0016021; integral to membrane; cellular_component}
NGR-1A4396	{GO:0004616; phosphogluconate dehydrogenase (decarboxylating) activity; molecular_function GO:0008677; 2-dehydropantoate 2-reductase activity; molecular_function GO:0055114; oxidation-reduction process; biological_process GO:0050661; NADP binding; molecular_function GO:0006098; pentose-phosphate shunt; biological_process}
NGR-1A1478	{GO:0004616; phosphogluconate dehydrogenase (decarboxylating) activity; molecular_function GO:0016616; oxidoreductase activity, acting on the CH-OH group of donors, NAD or NADP as acceptor; molecular_function GO:0048037; cofactor binding; molecular_function GO:0055114; oxidation-reduction process; biological_process GO:0006098; pentose-phosphate shunt; biological_process}
NGR-1A2618	{GO:0004616; phosphogluconate dehydrogenase (decarboxylating) activity; molecular_function GO:0048037; cofactor binding; molecular_function GO:0055114; oxidation-reduction process; biological_process GO:0008152; NA GO:0016616; oxidoreductase activity, acting on the CH-OH group of donors, NAD or NADP as acceptor; molecular_function GO:0051287; NAD binding; molecular_function GO:0005515; protein bi…
NGR-1A2384	{GO:0004616; phosphogluconate dehydrogenase (decarboxylating) activity; molecular_function GO:0055114; oxidation-reduction process; biological_process GO:0006098; pentose-phosphate shunt; biological_process}
NGR-1A1191	{GO:0004618; phosphoglycerate kinase activity; molecular_function GO:0006096; glycolysis; biological_process}
NGR-1A4710	{GO:0004637; phosphoribosylamine-glycine ligase activity; molecular_function GO:0003824; NA GO:0009113; purine base biosynthetic process; biological_process GO:0046872; metal ion binding; molecular_function GO:0005524; ATP binding; molecular_function}
NGR-1A1419	{GO:0004672; protein kinase activity; molecular_function GO:0003824; NA GO:0006468; protein phosphorylation; biological_process GO:0005524; ATP binding; molecular_function}
NGR-1A2879	{GO:0004672; protein kinase activity; molecular_function GO:0005515; protein binding; molecular_function GO:0005634; nucleus; cellular_component GO:0006468; protein phosphorylation; biological_process GO:0043565; sequence-specific DNA binding; molecular_function GO:0005524; ATP binding; molecular_function}
NGR-1A5258	{GO:0004672; protein kinase activity; molecular_function GO:0005515; protein binding; molecular_function GO:0006468; protein phosphorylation; biological_process GO:0005524; ATP binding; molecular_function}
NGR-1A5704	{GO:0004672; protein kinase activity; molecular_function GO:0006468; protein phosphorylation; biological_process GO:0004540; ribonuclease activity; molecular_function GO:0005524; ATP binding; molecular_function GO:0009103; lipopolysaccharide biosynthetic process; biological_process GO:0016020; membrane; cellular_component GO:0006397; mRNA processing; biological_process GO:0016773; phosphotransfer…
NGR-1A0508	{GO:0004672; protein kinase activity; molecular_function GO:0006468; protein phosphorylation; biological_process GO:0005524; ATP binding; molecular_function}
NGR-1A0771	{GO:0004672; protein kinase activity; molecular_function GO:0006468; protein phosphorylation; biological_process GO:0005524; ATP binding; molecular_function}
NGR-1A1435	{GO:0004672; protein kinase activity; molecular_function GO:0006468; protein phosphorylation; biological_process GO:0005524; ATP binding; molecular_function}
NGR-1A1535	{GO:0004672; protein kinase activity; molecular_function GO:0006468; protein phosphorylation; biological_process GO:0005524; ATP binding; molecular_function}
NGR-1A2048	{GO:0004672; protein kinase activity; molecular_function GO:0006468; protein phosphorylation; biological_process GO:0005524; ATP binding; molecular_function}
NGR-1A4022	{GO:0004672; protein kinase activity; molecular_function GO:0006468; protein phosphorylation; biological_process GO:0005524; ATP binding; molecular_function}
NGR-1A5125	{GO:0004672; protein kinase activity; molecular_function GO:0006468; protein phosphorylation; biological_process GO:0005524; ATP binding; molecular_function}
NGR-1A5192	{GO:0004672; protein kinase activity; molecular_function GO:0006468; protein phosphorylation; biological_process GO:0005524; ATP binding; molecular_function}
NGR-1A5953	{GO:0004672; protein kinase activity; molecular_function GO:0006468; protein phosphorylation; biological_process GO:0005524; ATP binding; molecular_function}
NGR-1A2548	{GO:0004672; protein kinase activity; molecular_function GO:0006468; protein phosphorylation; biological_process GO:0042597; periplasmic space; cellular_component GO:0042122; alginic acid catabolic process; biological_process GO:0045135; poly(beta-D-mannuronate) lyase activity; molecular_function GO:0005524; ATP binding; molecular_function}
NGR-1A5578	{GO:0004672; protein kinase activity; molecular_function GO:0007010; cytoskeleton organization; biological_process GO:0006468; protein phosphorylation; biological_process GO:0003779; actin binding; molecular_function GO:0004674; protein serine/threonine kinase activity; molecular_function GO:0005524; ATP binding; molecular_function}
NGR-1A4154	{GO:0004672; protein kinase activity; molecular_function GO:0007275; multicellular organismal development; biological_process GO:0006468; protein phosphorylation; biological_process GO:0005213; structural constituent of chorion; molecular_function GO:0042600; chorion; cellular_component GO:0007304; chorion-containing eggshell formation; biological_process GO:0005524; ATP binding; molecular_functi…
NGR-1A2801	{GO:0004672; protein kinase activity; molecular_function GO:0009103; lipopolysaccharide biosynthetic process; biological_process GO:0003824; NA GO:0016020; membrane; cellular_component GO:0006468; protein phosphorylation; biological_process GO:0016773; phosphotransferase activity, alcohol group as acceptor; molecular_function GO:0005524; ATP binding; molecular_function}
NGR-1A5424	{GO:0004672; protein kinase activity; molecular_function GO:0009103; lipopolysaccharide biosynthetic process; biological_process GO:0006468; protein phosphorylation; biological_process GO:0016020; membrane; cellular_component GO:0016773; phosphotransferase activity, alcohol group as acceptor; molecular_function GO:0005524; ATP binding; molecular_function}
NGR-1A0463	{GO:0004672; protein kinase activity; molecular_function GO:0009103; lipopolysaccharide biosynthetic process; biological_process GO:0016020; membrane; cellular_component GO:0006468; protein phosphorylation; biological_process GO:0016773; phosphotransferase activity, alcohol group as acceptor; molecular_function GO:0005524; ATP binding; molecular_function}
NGR-1A3474	{GO:0004672; protein kinase activity; molecular_function GO:0009103; lipopolysaccharide biosynthetic process; biological_process GO:0016020; membrane; cellular_component GO:0006468; protein phosphorylation; biological_process GO:0016773; phosphotransferase activity, alcohol group as acceptor; molecular_function GO:0005524; ATP binding; molecular_function}
NGR-1A5456	{GO:0004672; protein kinase activity; molecular_function GO:0009103; lipopolysaccharide biosynthetic process; biological_process GO:0016020; membrane; cellular_component GO:0006468; protein phosphorylation; biological_process GO:0016773; phosphotransferase activity, alcohol group as acceptor; molecular_function GO:0005524; ATP binding; molecular_function}
NGR-1A5868	{GO:0004672; protein kinase activity; molecular_function GO:0009103; lipopolysaccharide biosynthetic process; biological_process GO:0016020; membrane; cellular_component GO:0006468; protein phosphorylation; biological_process GO:0016773; phosphotransferase activity, alcohol group as acceptor; molecular_function GO:0005524; ATP binding; molecular_function}
NGR-1A3405	{GO:0004674; protein serine/threonine kinase activity; molecular_function GO:0006457; protein folding; biological_process}
NGR-1A2564	{GO:0004674; protein serine/threonine kinase activity; molecular_function GO:0006886; intracellular protein transport; biological_process GO:0005783; endoplasmic reticulum; cellular_component GO:0016021; integral to membrane; cellular_component}
NGR-1A5119	{GO:0004674; protein serine/threonine kinase activity; molecular_function GO:0007165; signal transduction; biological_process GO:0004871; signal transducer activity; molecular_function GO:0016758; transferase activity, transferring hexosyl groups; molecular_function GO:0031227; intrinsic to endoplasmic reticulum membrane; cellular_component GO:0016021; integral to membrane; cellular_component}
NGR-1A0518	{GO:0004719; protein-L-isoaspartate (D-aspartate) O-methyltransferase activity; molecular_function GO:0006464; protein modification process; biological_process GO:0008168; methyltransferase activity; molecular_function GO:0031515; tRNA (m1A) methyltransferase complex; cellular_component GO:0008610; lipid biosynthetic process; biological_process GO:0003723; RNA binding; molecular_function GO:00164…
NGR-1A2945	{GO:0004721; phosphoprotein phosphatase activity; molecular_function GO:0006397; mRNA processing; biological_process GO:0005634; nucleus; cellular_component}
NGR-1A2969	{GO:0004725; protein tyrosine phosphatase activity; molecular_function GO:0004721; phosphoprotein phosphatase activity; molecular_function GO:0008138; protein tyrosine/serine/threonine phosphatase activity; molecular_function GO:0006470; protein dephosphorylation; biological_process}
NGR-1A3253	{GO:0004725; protein tyrosine phosphatase activity; molecular_function GO:0006470; protein dephosphorylation; biological_process}
NGR-1A5914	{GO:0004725; protein tyrosine phosphatase activity; molecular_function GO:0008138; protein tyrosine/serine/threonine phosphatase activity; molecular_function GO:0004721; phosphoprotein phosphatase activity; molecular_function GO:0006470; protein dephosphorylation; biological_process GO:0016787; hydrolase activity; molecular_function}
NGR-1A2670	{GO:0004733; pyridoxamine-phosphate oxidase activity; molecular_function GO:0006412; translation; biological_process GO:0055114; oxidation-reduction process; biological_process GO:0003735; structural constituent of ribosome; molecular_function GO:0005622; intracellular; cellular_component GO:0010181; FMN binding; molecular_function GO:0005840; ribosome; cellular_component}
NGR-1A3787	{GO:0004733; pyridoxamine-phosphate oxidase activity; molecular_function GO:0055114; oxidation-reduction process; biological_process GO:0016638; oxidoreductase activity, acting on the CH-NH2 group of donors; molecular_function GO:0010181; FMN binding; molecular_function}
NGR-1A1380	{GO:0004751; ribose-5-phosphate isomerase activity; molecular_function GO:0009052; pentose-phosphate shunt, non-oxidative branch; biological_process GO:0030246; carbohydrate binding; molecular_function}
NGR-1A1143	{GO:0004788; thiamine diphosphokinase activity; molecular_function GO:0005524; ATP binding; molecular_function GO:0009229; thiamine diphosphate biosynthetic process; biological_process}
NGR-1A2077	{GO:0004806; triglyceride lipase activity; molecular_function GO:0006629; lipid metabolic process; biological_process GO:0016787; hydrolase activity; molecular_function GO:0006505; GPI anchor metabolic process; biological_process GO:0016788; hydrolase activity, acting on ester bonds; molecular_function GO:0006886; intracellular protein transport; biological_process}
NGR-1A0724	{GO:0004806; triglyceride lipase activity; molecular_function GO:0006629; lipid metabolic process; biological_process}
NGR-1A3369	{GO:0004806; triglyceride lipase activity; molecular_function GO:0006629; lipid metabolic process; biological_process}
NGR-1A4845	{GO:0004806; triglyceride lipase activity; molecular_function GO:0016042; lipid catabolic process; biological_process GO:0016787; hydrolase activity; molecular_function}
NGR-1A0681	{GO:0004809; tRNA (guanine-N2-)-methyltransferase activity; molecular_function GO:0003723; RNA binding; molecular_function GO:0008033; tRNA processing; biological_process}
NGR-1A2251	{GO:0004812; aminoacyl-tRNA ligase activity; molecular_function GO:0000166; nucleotide binding; molecular_function GO:0006418; tRNA aminoacylation for protein translation; biological_process GO:0005524; ATP binding; molecular_function GO:0002161; aminoacyl-tRNA editing activity; molecular_function}
NGR-1A1631	{GO:0004812; aminoacyl-tRNA ligase activity; molecular_function GO:0000166; nucleotide binding; molecular_function GO:0006418; tRNA aminoacylation for protein translation; biological_process GO:0005524; ATP binding; molecular_function}
NGR-1A4485	{GO:0004812; aminoacyl-tRNA ligase activity; molecular_function GO:0000166; nucleotide binding; molecular_function GO:0006418; tRNA aminoacylation for protein translation; biological_process GO:0005524; ATP binding; molecular_function}
NGR-1A1642	{GO:0004812; aminoacyl-tRNA ligase activity; molecular_function GO:0006418; tRNA aminoacylation for protein translation; biological_process GO:0000166; nucleotide binding; molecular_function GO:0005524; ATP binding; molecular_function}
NGR-1A1965	{GO:0004813; alanine-tRNA ligase activity; molecular_function GO:0003676; nucleic acid binding; molecular_function GO:0006419; alanyl-tRNA aminoacylation; biological_process GO:0000166; nucleotide binding; molecular_function GO:0043039; tRNA aminoacylation; biological_process GO:0005524; ATP binding; molecular_function GO:0016876; ligase activity, forming aminoacyl-tRNA and related compounds; mol…
NGR-1A1973	{GO:0004826; phenylalanine-tRNA ligase activity; molecular_function GO:0003723; RNA binding; molecular_function GO:0000287; magnesium ion binding; molecular_function GO:0005524; ATP binding; molecular_function GO:0006432; phenylalanyl-tRNA aminoacylation; biological_process}
NGR-1A2753	{GO:0004828; serine-tRNA ligase activity; molecular_function GO:0006434; seryl-tRNA aminoacylation; biological_process GO:0005524; ATP binding; molecular_function GO:0000166; nucleotide binding; molecular_function GO:0005737; cytoplasm; cellular_component}
NGR-1A1212	{GO:0004828; serine-tRNA ligase activity; molecular_function GO:0006434; seryl-tRNA aminoacylation; biological_process GO:0005524; ATP binding; molecular_function GO:0005737; cytoplasm; cellular_component GO:0000166; nucleotide binding; molecular_function}
NGR-1A5440	{GO:0004832; valine-tRNA ligase activity; molecular_function GO:0051082; unfolded protein binding; molecular_function GO:0005515; protein binding; molecular_function GO:0006438; valyl-tRNA aminoacylation; biological_process GO:0016272; prefoldin complex; cellular_component GO:0000166; nucleotide binding; molecular_function GO:0042803; protein homodimerization activity; molecular_function GO:00064…
NGR-1A3607	{GO:0004834; tryptophan synthase activity; molecular_function GO:0006568; tryptophan metabolic process; biological_process}
NGR-1A4721	{GO:0004842; ubiquitin-protein ligase activity; molecular_function GO:0005515; protein binding; molecular_function GO:0008270; zinc ion binding; molecular_function GO:0005680; anaphase-promoting complex; cellular_component GO:0046872; metal ion binding; molecular_function GO:0003723; RNA binding; molecular_function}
NGR-1A1575	{GO:0004842; ubiquitin-protein ligase activity; molecular_function GO:0005515; protein binding; molecular_function GO:0008270; zinc ion binding; molecular_function GO:0005680; anaphase-promoting complex; cellular_component GO:0046872; metal ion binding; molecular_function}
NGR-1A3478	{GO:0004842; ubiquitin-protein ligase activity; molecular_function GO:0005515; protein binding; molecular_function GO:0016567; protein ubiquitination; biological_process GO:0010506; regulation of autophagy; biological_process GO:0000151; ubiquitin ligase complex; cellular_component GO:0005615; extracellular space; cellular_component}
NGR-1A3573	{GO:0004842; ubiquitin-protein ligase activity; molecular_function GO:0005515; protein binding; molecular_function}
NGR-1A5918	{GO:0004842; ubiquitin-protein ligase activity; molecular_function GO:0005515; protein binding; molecular_function}
NGR-1A1134	{GO:0004842; ubiquitin-protein ligase activity; molecular_function GO:0008270; zinc ion binding; molecular_function GO:0005515; protein binding; molecular_function GO:0005680; anaphase-promoting complex; cellular_component GO:0046872; metal ion binding; molecular_function}
NGR-1A5808	{GO:0004842; ubiquitin-protein ligase activity; molecular_function GO:0016810; hydrolase activity, acting on carbon-nitrogen (but not peptide) bonds; molecular_function GO:0008270; zinc ion binding; molecular_function GO:0030163; protein catabolic process; biological_process GO:0006807; nitrogen compound metabolic process; biological_process}
NGR-1A3576	{GO:0004842; ubiquitin-protein ligase activity; molecular_function GO:0045893; positive regulation of transcription, DNA-dependent; biological_process GO:0006457; protein folding; biological_process GO:0003755; peptidyl-prolyl cis-trans isomerase activity; molecular_function GO:0000151; ubiquitin ligase complex; cellular_component GO:0008270; zinc ion binding; molecular_function GO:0016567; prote…
NGR-1A2288	{GO:0004842; ubiquitin-protein ligase activity; molecular_function}
NGR-1A3848	{GO:0004842; ubiquitin-protein ligase activity; molecular_function}
NGR-1A0061	{GO:0004852; uroporphyrinogen-III synthase activity; molecular_function GO:0008108; UDP-glucose:hexose-1-phosphate uridylyltransferase activity; molecular_function GO:0033014; tetrapyrrole biosynthetic process; biological_process GO:0006012; galactose metabolic process; biological_process}
NGR-1A4738	{GO:0004853; uroporphyrinogen decarboxylase activity; molecular_function GO:0006779; porphyrin biosynthetic process; biological_process}
NGR-1A2951	{GO:0004871; signal transducer activity; molecular_function GO:0000156; two-component response regulator activity; molecular_function GO:0005198; NA GO:0000160; two-component signal transduction system (phosphorelay); biological_process GO:0006355; regulation of transcription, DNA-dependent; biological_process GO:0016020; membrane; cellular_component GO:0019028; viral capsid; cellular_component G…
NGR-1A3879	{GO:0004871; signal transducer activity; molecular_function GO:0000160; two-component signal transduction system (phosphorelay); biological_process}
NGR-1A4419	{GO:0004871; signal transducer activity; molecular_function GO:0003700; sequence-specific DNA binding transcription factor activity; molecular_function GO:0007165; signal transduction; biological_process GO:0005515; protein binding; molecular_function GO:0008270; zinc ion binding; molecular_function GO:0006355; regulation of transcription, DNA-dependent; biological_process GO:0043565; sequence-sp…
NGR-1A1750	{GO:0004871; signal transducer activity; molecular_function GO:0006355; regulation of transcription, DNA-dependent; biological_process GO:0016020; membrane; cellular_component GO:0043565; sequence-specific DNA binding; molecular_function GO:0008270; zinc ion binding; molecular_function GO:0005515; protein binding; molecular_function GO:0015693; magnesium ion transport; biological_process GO:00150…
NGR-1A4919	{GO:0004871; signal transducer activity; molecular_function GO:0007165; signal transduction; biological_process GO:0038032; NA}
NGR-1A5301	{GO:0004930; G-protein coupled receptor activity; molecular_function GO:0007186; G-protein coupled receptor protein signaling pathway; biological_process GO:0042729; DASH complex; cellular_component GO:0016021; integral to membrane; cellular_component GO:0005876; spindle microtubule; cellular_component GO:0008608; attachment of spindle microtubules to kinetochore; biological_process}
NGR-1A3165	{GO:0005086; ARF guanyl-nucleotide exchange factor activity; molecular_function GO:0032012; regulation of ARF protein signal transduction; biological_process}
NGR-1A3934	{GO:0005086; ARF guanyl-nucleotide exchange factor activity; molecular_function GO:0032012; regulation of ARF protein signal transduction; biological_process}
NGR-1A2044	{GO:0005089; Rho guanyl-nucleotide exchange factor activity; molecular_function GO:0035023; regulation of Rho protein signal transduction; biological_process}
NGR-1A3072	{GO:0005094; Rho GDP-dissociation inhibitor activity; molecular_function GO:0071203; WASH complex; cellular_component GO:0005737; cytoplasm; cellular_component}
NGR-1A1710	{GO:0005097; Rab GTPase activator activity; molecular_function GO:0003677; DNA binding; molecular_function GO:0032313; regulation of Rab GTPase activity; biological_process GO:0005664; nuclear origin of replication recognition complex; cellular_component GO:0006260; DNA replication; biological_process}
NGR-1A5804	{GO:0005097; Rab GTPase activator activity; molecular_function GO:0032313; regulation of Rab GTPase activity; biological_process GO:0007049; cell cycle; biological_process}
NGR-1A4205	{GO:0005097; Rab GTPase activator activity; molecular_function GO:0032313; regulation of Rab GTPase activity; biological_process}
NGR-1A4565	{GO:0005097; Rab GTPase activator activity; molecular_function GO:0032313; regulation of Rab GTPase activity; biological_process}
NGR-1A5222	{GO:0005097; Rab GTPase activator activity; molecular_function GO:0032313; regulation of Rab GTPase activity; biological_process}
NGR-1A2479	{GO:0005097; Rab GTPase activator activity; molecular_function GO:0055114; oxidation-reduction process; biological_process GO:0050660; flavin adenine dinucleotide binding; molecular_function GO:0016491; oxidoreductase activity; molecular_function GO:0032313; regulation of Rab GTPase activity; biological_process}
NGR-1A0022	{GO:0005102; receptor binding; molecular_function GO:0051258; protein polymerization; biological_process GO:0005577; fibrinogen complex; cellular_component GO:0007165; signal transduction; biological_process GO:0000445; THO complex part of transcription export complex; cellular_component GO:0030168; platelet activation; biological_process GO:0030674; protein binding, bridging; molecular_function …
NGR-1A3954	{GO:0005179; hormone activity; molecular_function GO:0003824; NA GO:0005576; NA GO:0030976; thiamine pyrophosphate binding; molecular_function GO:0000287; magnesium ion binding; molecular_function}
NGR-1A0359	{GO:0005179; hormone activity; molecular_function GO:0005576; NA}
NGR-1A0368	{GO:0005179; hormone activity; molecular_function GO:0005576; NA}
NGR-1A1266	{GO:0005198; NA GO:0000079; regulation of cyclin-dependent protein kinase activity; biological_process GO:0019028; viral capsid; cellular_component GO:0019901; protein kinase binding; molecular_function}
NGR-1A5518	{GO:0005198; NA GO:0005515; protein binding; molecular_function GO:0019031; viral envelope; cellular_component GO:0019028; viral capsid; cellular_component}
NGR-1A1943	{GO:0005198; NA GO:0005882; intermediate filament; cellular_component GO:0007049; cell cycle; biological_process}
NGR-1A0702	{GO:0005198; NA GO:0005882; intermediate filament; cellular_component}
NGR-1A5054	{GO:0005198; NA GO:0005882; intermediate filament; cellular_component}
NGR-1A1785	{GO:0005198; NA GO:0006891; intra-Golgi vesicle-mediated transport; biological_process GO:0007165; signal transduction; biological_process GO:0003700; sequence-specific DNA binding transcription factor activity; molecular_function GO:0033179; proton-transporting V-type ATPase, V0 domain; cellular_component GO:0005102; receptor binding; molecular_function GO:0043565; sequence-specific DNA binding;…
NGR-1A2688	{GO:0005198; NA GO:0008299; isoprenoid biosynthetic process; biological_process GO:0008219; cell death; biological_process GO:0019028; viral capsid; cellular_component GO:0019031; viral envelope; cellular_component}
NGR-1A0598	{GO:0005198; NA GO:0009288; bacterial-type flagellum; cellular_component GO:0001539; ciliary or flagellar motility; biological_process}
NGR-1A4783	{GO:0005198; NA GO:0009399; nitrogen fixation; biological_process GO:0005882; intermediate filament; cellular_component}
NGR-1A2006	{GO:0005198; NA GO:0015078; hydrogen ion transmembrane transporter activity; molecular_function GO:0045502; dynein binding; molecular_function GO:0006914; autophagy; biological_process GO:0019028; viral capsid; cellular_component GO:0042803; protein homodimerization activity; molecular_function GO:0015991; ATP hydrolysis coupled proton transport; biological_process GO:0033179; proton-transporting…
NGR-1A5583	{GO:0005198; NA GO:0016192; vesicle-mediated transport; biological_process GO:0006886; intracellular protein transport; biological_process GO:0048500; signal recognition particle; cellular_component GO:0005515; protein binding; molecular_function GO:0030117; membrane coat; cellular_component GO:0008312; 7S RNA binding; molecular_function GO:0006614; SRP-dependent cotranslational protein targeting…
NGR-1A0055	{GO:0005198; NA GO:0017056; structural constituent of nuclear pore; molecular_function GO:0000176; nuclear exosome (RNase complex); cellular_component GO:0019031; viral envelope; cellular_component GO:0019028; viral capsid; cellular_component GO:0005604; basement membrane; cellular_component GO:0005643; nuclear pore; cellular_component GO:0006396; RNA processing; biological_process GO:0007155; ce…
NGR-1A2923	{GO:0005198; NA GO:0019028; viral capsid; cellular_component GO:0019031; viral envelope; cellular_component}
NGR-1A1704	{GO:0005198; NA GO:0019031; viral envelope; cellular_component GO:0019028; viral capsid; cellular_component}
NGR-1A5376	{GO:0005198; NA GO:0019905; syntaxin binding; molecular_function GO:0019031; viral envelope; cellular_component GO:0001539; ciliary or flagellar motility; biological_process GO:0005882; intermediate filament; cellular_component GO:0009288; bacterial-type flagellum; cellular_component GO:0019028; viral capsid; cellular_component}
NGR-1A4980	{GO:0005198; NA GO:0030117; membrane coat; cellular_component GO:0016192; vesicle-mediated transport; biological_process GO:0006886; intracellular protein transport; biological_process GO:0005515; protein binding; molecular_function GO:0030126; COPI vesicle coat; cellular_component}
NGR-1A3809	{GO:0005198; NA}
NGR-1A2516	{GO:0005215; NA GO:0005737; cytoplasm; cellular_component GO:0016021; integral to membrane; cellular_component GO:0006810; transport; biological_process}
NGR-1A0046	{GO:0005215; NA GO:0006810; transport; biological_process GO:0016020; membrane; cellular_component}
NGR-1A0929	{GO:0005215; NA GO:0006810; transport; biological_process GO:0016020; membrane; cellular_component}
NGR-1A3699	{GO:0005215; NA GO:0006810; transport; biological_process GO:0016020; membrane; cellular_component}
NGR-1A4467	{GO:0005215; NA GO:0006810; transport; biological_process GO:0055085; transmembrane transport; biological_process GO:0016020; membrane; cellular_component}
NGR-1A5006	{GO:0005215; NA GO:0006811; ion transport; biological_process GO:0016020; membrane; cellular_component GO:0006355; regulation of transcription, DNA-dependent; biological_process}
NGR-1A0714	{GO:0005215; NA GO:0009289; pilus; cellular_component GO:0006810; transport; biological_process GO:0016020; membrane; cellular_component}
NGR-1A4068	{GO:0005215; NA GO:0016020; membrane; cellular_component GO:0006810; transport; biological_process}
NGR-1A4441	{GO:0005215; NA GO:0016020; membrane; cellular_component GO:0055085; transmembrane transport; biological_process GO:0006810; transport; biological_process}
NGR-1A1008	{GO:0005215; NA GO:0016021; integral to membrane; cellular_component GO:0005737; cytoplasm; cellular_component GO:0006810; transport; biological_process}
NGR-1A2329	{GO:0005215; NA GO:0016021; integral to membrane; cellular_component GO:0016020; membrane; cellular_component GO:0003676; nucleic acid binding; molecular_function GO:0006810; transport; biological_process}
NGR-1A5206	{GO:0005215; NA GO:0016021; integral to membrane; cellular_component GO:0016020; membrane; cellular_component GO:0055085; transmembrane transport; biological_process GO:0006810; transport; biological_process}
NGR-1A5369	{GO:0005215; NA GO:0016887; ATPase activity; molecular_function GO:0016021; integral to membrane; cellular_component GO:0003924; GTPase activity; molecular_function GO:0006810; transport; biological_process GO:0005524; ATP binding; molecular_function GO:0042626; ATPase activity, coupled to transmembrane movement of substances; molecular_function GO:0055085; transmembrane transport; biological_pro…
NGR-1A0680	{GO:0005215; NA GO:0032797; SMN complex; cellular_component GO:0006810; transport; biological_process}
NGR-1A5178	{GO:0005216; ion channel activity; molecular_function GO:0016020; membrane; cellular_component GO:0006811; ion transport; biological_process GO:0019898; extrinsic to membrane; cellular_component GO:0008092; cytoskeletal protein binding; molecular_function GO:0005737; cytoplasm; cellular_component}
NGR-1A3554	{GO:0005216; ion channel activity; molecular_function GO:0016020; membrane; cellular_component GO:0016301; kinase activity; molecular_function GO:0006811; ion transport; biological_process GO:0006810; transport; biological_process GO:0016772; transferase activity, transferring phosphorus-containing groups; molecular_function GO:0016887; ATPase activity; molecular_function GO:0016021; integral to …
NGR-1A0350	{GO:0005219; ryanodine-sensitive calcium-release channel activity; molecular_function GO:0006874; cellular calcium ion homeostasis; biological_process GO:0016021; integral to membrane; cellular_component}
NGR-1A2858	{GO:0005219; ryanodine-sensitive calcium-release channel activity; molecular_function GO:0008080; N-acetyltransferase activity; molecular_function GO:0016021; integral to membrane; cellular_component GO:0006874; cellular calcium ion homeostasis; biological_process GO:0016747; transferase activity, transferring acyl groups other than amino-acyl groups; molecular_function}
NGR-1A4067	{GO:0005219; ryanodine-sensitive calcium-release channel activity; molecular_function GO:0016021; integral to membrane; cellular_component GO:0006874; cellular calcium ion homeostasis; biological_process}
NGR-1A1980	{GO:0005351; sugar:hydrogen symporter activity; molecular_function GO:0000139; Golgi membrane; cellular_component GO:0016020; membrane; cellular_component GO:0016021; integral to membrane; cellular_component GO:0015693; magnesium ion transport; biological_process GO:0015095; magnesium ion transmembrane transporter activity; molecular_function GO:0042710; biofilm formation; biological_process GO:0…
NGR-1A3800	{GO:0005351; sugar:hydrogen symporter activity; molecular_function GO:0000139; Golgi membrane; cellular_component GO:0016757; transferase activity, transferring glycosyl groups; molecular_function GO:0016021; integral to membrane; cellular_component GO:0008643; carbohydrate transport; biological_process}
NGR-1A3821	{GO:0005351; sugar:hydrogen symporter activity; molecular_function GO:0000139; Golgi membrane; cellular_component GO:0016757; transferase activity, transferring glycosyl groups; molecular_function GO:0016021; integral to membrane; cellular_component GO:0008643; carbohydrate transport; biological_process}
NGR-1A2426	{GO:0005375; copper ion transmembrane transporter activity; molecular_function GO:0035434; copper ion transmembrane transport; biological_process GO:0016021; integral to membrane; cellular_component GO:0016020; membrane; cellular_component}
NGR-1A3355	{GO:0005506; iron ion binding; molecular_function GO:0016706; oxidoreductase activity, acting on paired donors, with incorporation or reduction of molecular oxygen, 2-oxoglutarate as one donor, and incorporation of one atom each of oxygen into both donors; molecular_function GO:0003824; NA GO:0005524; ATP binding; molecular_function GO:0031418; L-ascorbic acid binding; molecular_function GO:00067…
NGR-1A3633	{GO:0005506; iron ion binding; molecular_function GO:0020037; heme binding; molecular_function GO:0009055; NA}
NGR-1A3818	{GO:0005506; iron ion binding; molecular_function GO:0020037; heme binding; molecular_function GO:0009055; NA}
NGR-1A0114	{GO:0005506; iron ion binding; molecular_function}
NGR-1A2968	{GO:0005507; copper ion binding; molecular_function GO:0009055; NA}
NGR-1A3411	{GO:0005507; copper ion binding; molecular_function GO:0055114; oxidation-reduction process; biological_process GO:0016491; oxidoreductase activity; molecular_function}
NGR-1A3558	{GO:0005507; copper ion binding; molecular_function}
NGR-1A3046	{GO:0005509; calcium ion binding; molecular_function GO:0005578; proteinaceous extracellular matrix; cellular_component GO:0006351; transcription, DNA-dependent; biological_process GO:0003899; DNA-directed RNA polymerase activity; molecular_function GO:0007165; signal transduction; biological_process}
NGR-1A1126	{GO:0005509; calcium ion binding; molecular_function GO:0005578; proteinaceous extracellular matrix; cellular_component GO:0007165; signal transduction; biological_process}
NGR-1A1755	{GO:0005509; calcium ion binding; molecular_function GO:0016020; membrane; cellular_component GO:0048193; Golgi vesicle transport; biological_process GO:0005515; protein binding; molecular_function}
NGR-1A0288	{GO:0005509; calcium ion binding; molecular_function GO:0016491; oxidoreductase activity; molecular_function GO:0015035; protein disulfide oxidoreductase activity; molecular_function GO:0045454; cell redox homeostasis; biological_process GO:0009055; NA GO:0055114; oxidation-reduction process; biological_process GO:0016209; NA}
NGR-1A0459	{GO:0005509; calcium ion binding; molecular_function}
NGR-1A1956	{GO:0005509; calcium ion binding; molecular_function}
NGR-1A2140	{GO:0005509; calcium ion binding; molecular_function}
NGR-1A3652	{GO:0005509; calcium ion binding; molecular_function}
NGR-1A4102	{GO:0005509; calcium ion binding; molecular_function}
NGR-1A5616	{GO:0005509; calcium ion binding; molecular_function}
NGR-1A1693	{GO:0005515; protein binding; molecular_function GO:0000030; mannosyltransferase activity; molecular_function GO:0016020; membrane; cellular_component GO:0006486; protein glycosylation; biological_process}
NGR-1A1924	{GO:0005515; protein binding; molecular_function GO:0000062; fatty-acyl-CoA binding; molecular_function}
NGR-1A2650	{GO:0005515; protein binding; molecular_function GO:0000228; nuclear chromosome; cellular_component}
NGR-1A2868	{GO:0005515; protein binding; molecular_function GO:0003676; nucleic acid binding; molecular_function}
NGR-1A0857	{GO:0005515; protein binding; molecular_function GO:0003677; DNA binding; molecular_function GO:0006260; DNA replication; biological_process GO:0005615; extracellular space; cellular_component GO:0009405; pathogenesis; biological_process}
NGR-1A0850	{GO:0005515; protein binding; molecular_function GO:0003682; chromatin binding; molecular_function}
NGR-1A3537	{GO:0005515; protein binding; molecular_function GO:0003723; RNA binding; molecular_function GO:0006396; RNA processing; biological_process}
NGR-1A1243	{GO:0005515; protein binding; molecular_function GO:0003743; translation initiation factor activity; molecular_function GO:0006413; translational initiation; biological_process}
NGR-1A3128	{GO:0005515; protein binding; molecular_function GO:0003824; NA GO:0008716; D-alanine-D-alanine ligase activity; molecular_function GO:0008152; NA GO:0046872; metal ion binding; molecular_function GO:0016874; ligase activity; molecular_function GO:0005524; ATP binding; molecular_function}
NGR-1A4240	{GO:0005515; protein binding; molecular_function GO:0004221; ubiquitin thiolesterase activity; molecular_function GO:0006511; ubiquitin-dependent protein catabolic process; biological_process}
NGR-1A1232	{GO:0005515; protein binding; molecular_function GO:0004609; phosphatidylserine decarboxylase activity; molecular_function GO:0005509; calcium ion binding; molecular_function GO:0008654; phospholipid biosynthetic process; biological_process}
NGR-1A4293	{GO:0005515; protein binding; molecular_function GO:0004842; ubiquitin-protein ligase activity; molecular_function}
NGR-1A3814	{GO:0005515; protein binding; molecular_function GO:0005085; guanyl-nucleotide exchange factor activity; molecular_function GO:0005622; intracellular; cellular_component GO:0007264; small GTPase mediated signal transduction; biological_process GO:0051056; regulation of small GTPase mediated signal transduction; biological_process}
NGR-1A2164	{GO:0005515; protein binding; molecular_function GO:0005089; Rho guanyl-nucleotide exchange factor activity; molecular_function GO:0005737; cytoplasm; cellular_component GO:0035023; regulation of Rho protein signal transduction; biological_process}
NGR-1A5909	{GO:0005515; protein binding; molecular_function GO:0005198; NA GO:0030117; membrane coat; cellular_component GO:0016192; vesicle-mediated transport; biological_process GO:0006886; intracellular protein transport; biological_process}
NGR-1A1932	{GO:0005515; protein binding; molecular_function GO:0005248; voltage-gated sodium channel activity; molecular_function GO:0001518; voltage-gated sodium channel complex; cellular_component GO:0000922; spindle pole; cellular_component GO:0000226; microtubule cytoskeleton organization; biological_process GO:0005815; microtubule organizing center; cellular_component GO:0006814; sodium ion transport; …
NGR-1A3877	{GO:0005515; protein binding; molecular_function GO:0005509; calcium ion binding; molecular_function GO:0016021; integral to membrane; cellular_component}
NGR-1A1343	{GO:0005515; protein binding; molecular_function GO:0005509; calcium ion binding; molecular_function}
NGR-1A0100	{GO:0005515; protein binding; molecular_function GO:0005524; ATP binding; molecular_function GO:0008134; transcription factor binding; molecular_function GO:0016851; magnesium chelatase activity; molecular_function GO:0015995; chlorophyll biosynthetic process; biological_process GO:0006355; regulation of transcription, DNA-dependent; biological_process GO:0003677; DNA binding; molecular_function …
NGR-1A4692	{GO:0005515; protein binding; molecular_function GO:0005525; GTP binding; molecular_function}
NGR-1A4852	{GO:0005515; protein binding; molecular_function GO:0005634; nucleus; cellular_component GO:0006310; DNA recombination; biological_process GO:0003677; DNA binding; molecular_function}
NGR-1A0919	{GO:0005515; protein binding; molecular_function GO:0005634; nucleus; cellular_component GO:0006355; regulation of transcription, DNA-dependent; biological_process}
NGR-1A4203	{GO:0005515; protein binding; molecular_function GO:0005634; nucleus; cellular_component GO:0008270; zinc ion binding; molecular_function GO:0005622; intracellular; cellular_component GO:0003677; DNA binding; molecular_function}
NGR-1A2838	{GO:0005515; protein binding; molecular_function GO:0005634; nucleus; cellular_component GO:0030117; membrane coat; cellular_component GO:0005840; ribosome; cellular_component GO:0006364; rRNA processing; biological_process GO:0032040; small-subunit processome; cellular_component GO:0003735; structural constituent of ribosome; molecular_function GO:0006414; translational elongation; biological_pr…
NGR-1A1362	{GO:0005515; protein binding; molecular_function GO:0005680; anaphase-promoting complex; cellular_component GO:0030071; regulation of mitotic metaphase/anaphase transition; biological_process}
NGR-1A0750	{GO:0005515; protein binding; molecular_function GO:0005730; nucleolus; cellular_component GO:0006364; rRNA processing; biological_process}
NGR-1A2111	{GO:0005515; protein binding; molecular_function GO:0005737; cytoplasm; cellular_component GO:0016032; NA}
NGR-1A0155	{GO:0005515; protein binding; molecular_function GO:0005737; cytoplasm; cellular_component}
NGR-1A2015	{GO:0005515; protein binding; molecular_function GO:0005886; plasma membrane; cellular_component GO:0030133; transport vesicle; cellular_component GO:0006810; transport; biological_process GO:0008017; microtubule binding; molecular_function GO:0005198; NA GO:0019028; viral capsid; cellular_component GO:0005737; cytoplasm; cellular_component GO:0019031; viral envelope; cellular_component GO:003108…
NGR-1A5138	{GO:0005515; protein binding; molecular_function GO:0005938; cell cortex; cellular_component GO:0005543; phospholipid binding; molecular_function GO:0032065; cortical protein anchoring; biological_process}
NGR-1A1428	{GO:0005515; protein binding; molecular_function GO:0005938; cell cortex; cellular_component GO:0042765; GPI-anchor transamidase complex; cellular_component GO:0005543; phospholipid binding; molecular_function GO:0032065; cortical protein anchoring; biological_process GO:0016255; attachment of GPI anchor to protein; biological_process}
NGR-1A4702	{GO:0005515; protein binding; molecular_function GO:0005975; carbohydrate metabolic process; biological_process GO:0004553; hydrolase activity, hydrolyzing O-glycosyl compounds; molecular_function}
NGR-1A0362	{GO:0005515; protein binding; molecular_function GO:0006270; DNA-dependent DNA replication initiation; biological_process}
NGR-1A1331	{GO:0005515; protein binding; molecular_function GO:0006270; DNA-dependent DNA replication initiation; biological_process}
NGR-1A0178	{GO:0005515; protein binding; molecular_function GO:0006281; DNA repair; biological_process GO:0006310; DNA recombination; biological_process}
NGR-1A3214	{GO:0005515; protein binding; molecular_function GO:0006281; DNA repair; biological_process GO:0016192; vesicle-mediated transport; biological_process GO:0006886; intracellular protein transport; biological_process GO:0030117; membrane coat; cellular_component GO:0016032; NA}
NGR-1A1451	{GO:0005515; protein binding; molecular_function GO:0006310; DNA recombination; biological_process GO:0006281; DNA repair; biological_process GO:0003677; DNA binding; molecular_function GO:0009378; four-way junction helicase activity; molecular_function}
NGR-1A2985	{GO:0005515; protein binding; molecular_function GO:0006364; rRNA processing; biological_process}
NGR-1A0796	{GO:0005515; protein binding; molecular_function GO:0006367; transcription initiation from RNA polymerase II promoter; biological_process GO:0005672; transcription factor TFIIA complex; cellular_component}
NGR-1A4060	{GO:0005515; protein binding; molecular_function GO:0006418; tRNA aminoacylation for protein translation; biological_process GO:0000166; nucleotide binding; molecular_function}
NGR-1A3043	{GO:0005515; protein binding; molecular_function GO:0006464; protein modification process; biological_process GO:0015031; protein transport; biological_process GO:0016881; acid-amino acid ligase activity; molecular_function}
NGR-1A4917	{GO:0005515; protein binding; molecular_function GO:0006508; proteolysis; biological_process GO:0004197; cysteine-type endopeptidase activity; molecular_function}
NGR-1A1891	{GO:0005515; protein binding; molecular_function GO:0006508; proteolysis; biological_process GO:0016020; membrane; cellular_component}
NGR-1A4006	{GO:0005515; protein binding; molecular_function GO:0006886; intracellular protein transport; biological_process GO:0005622; intracellular; cellular_component}
NGR-1A0363	{GO:0005515; protein binding; molecular_function GO:0006886; intracellular protein transport; biological_process GO:0008536; Ran GTPase binding; molecular_function GO:0044183; protein binding involved in protein folding; molecular_function}
NGR-1A0144	{GO:0005515; protein binding; molecular_function GO:0006886; intracellular protein transport; biological_process GO:0008536; Ran GTPase binding; molecular_function}
NGR-1A3033	{GO:0005515; protein binding; molecular_function GO:0006886; intracellular protein transport; biological_process GO:0008536; Ran GTPase binding; molecular_function}
NGR-1A4954	{GO:0005515; protein binding; molecular_function GO:0006886; intracellular protein transport; biological_process GO:0016192; vesicle-mediated transport; biological_process GO:0030117; membrane coat; cellular_component GO:0005198; NA}
NGR-1A2373	{GO:0005515; protein binding; molecular_function GO:0006886; intracellular protein transport; biological_process GO:0016192; vesicle-mediated transport; biological_process GO:0030117; membrane coat; cellular_component}
NGR-1A4849	{GO:0005515; protein binding; molecular_function GO:0006886; intracellular protein transport; biological_process GO:0016192; vesicle-mediated transport; biological_process GO:0030117; membrane coat; cellular_component}
NGR-1A1152	{GO:0005515; protein binding; molecular_function GO:0006886; intracellular protein transport; biological_process GO:0016192; vesicle-mediated transport; biological_process GO:0030131; clathrin adaptor complex; cellular_component}
NGR-1A4577	{GO:0005515; protein binding; molecular_function GO:0006886; intracellular protein transport; biological_process GO:0030117; membrane coat; cellular_component GO:0016192; vesicle-mediated transport; biological_process GO:0005198; NA GO:0030130; clathrin coat of trans-Golgi network vesicle; cellular_component GO:0030132; clathrin coat of coated pit; cellular_component}
NGR-1A4859	{GO:0005515; protein binding; molecular_function GO:0006890; retrograde vesicle-mediated transport, Golgi to ER; biological_process GO:0005198; NA}
NGR-1A4019	{GO:0005515; protein binding; molecular_function GO:0007165; signal transduction; biological_process GO:0004672; protein kinase activity; molecular_function GO:0006468; protein phosphorylation; biological_process GO:0004674; protein serine/threonine kinase activity; molecular_function GO:0005576; NA GO:0005524; ATP binding; molecular_function GO:0055114; oxidation-reduction process; biological_pr…
NGR-1A5584	{GO:0005515; protein binding; molecular_function GO:0007165; signal transduction; biological_process GO:0005524; ATP binding; molecular_function GO:0006355; regulation of transcription, DNA-dependent; biological_process GO:0016020; membrane; cellular_component GO:0000160; two-component signal transduction system (phosphorelay); biological_process GO:0004871; signal transducer activity; molecular_…
NGR-1A2755	{GO:0005515; protein binding; molecular_function GO:0007165; signal transduction; biological_process}
NGR-1A3273	{GO:0005515; protein binding; molecular_function GO:0008191; metalloendopeptidase inhibitor activity; molecular_function}
NGR-1A2566	{GO:0005515; protein binding; molecular_function GO:0008237; metallopeptidase activity; molecular_function GO:0008270; zinc ion binding; molecular_function}
NGR-1A4278	{GO:0005515; protein binding; molecular_function GO:0008270; zinc ion binding; molecular_function GO:0004221; ubiquitin thiolesterase activity; molecular_function GO:0006511; ubiquitin-dependent protein catabolic process; biological_process}
NGR-1A2173	{GO:0005515; protein binding; molecular_function GO:0008270; zinc ion binding; molecular_function GO:0004518; nuclease activity; molecular_function GO:0005524; ATP binding; molecular_function GO:0003676; nucleic acid binding; molecular_function GO:0003677; DNA binding; molecular_function GO:0006281; DNA repair; biological_process GO:0046872; metal ion binding; molecular_function GO:0004386; helic…
NGR-1A5573	{GO:0005515; protein binding; molecular_function GO:0008270; zinc ion binding; molecular_function GO:0004842; ubiquitin-protein ligase activity; molecular_function GO:0046872; metal ion binding; molecular_function GO:0005680; anaphase-promoting complex; cellular_component}
NGR-1A0411	{GO:0005515; protein binding; molecular_function GO:0008270; zinc ion binding; molecular_function GO:0005524; ATP binding; molecular_function GO:0003676; nucleic acid binding; molecular_function GO:0003677; DNA binding; molecular_function GO:0046872; metal ion binding; molecular_function GO:0005737; cytoplasm; cellular_component GO:0004386; helicase activity; molecular_function GO:0003723; RNA bi…
NGR-1A2520	{GO:0005515; protein binding; molecular_function GO:0008270; zinc ion binding; molecular_function GO:0006281; DNA repair; biological_process}
NGR-1A2163	{GO:0005515; protein binding; molecular_function GO:0008270; zinc ion binding; molecular_function GO:0046872; metal ion binding; molecular_function}
NGR-1A4163	{GO:0005515; protein binding; molecular_function GO:0008889; glycerophosphodiester phosphodiesterase activity; molecular_function GO:0006071; glycerol metabolic process; biological_process}
NGR-1A0828	{GO:0005515; protein binding; molecular_function GO:0009378; four-way junction helicase activity; molecular_function GO:0015995; chlorophyll biosynthetic process; biological_process GO:0003723; RNA binding; molecular_function GO:0003724; RNA helicase activity; molecular_function GO:0016787; hydrolase activity; molecular_function GO:0005524; ATP binding; molecular_function GO:0051085; chaperone me…
NGR-1A4016	{GO:0005515; protein binding; molecular_function GO:0009579; thylakoid; cellular_component GO:0015979; photosynthesis; biological_process GO:0016021; integral to membrane; cellular_component GO:0009522; photosystem I; cellular_component}
NGR-1A0938	{GO:0005515; protein binding; molecular_function GO:0016020; membrane; cellular_component GO:0004872; receptor activity; molecular_function}
NGR-1A3585	{GO:0005515; protein binding; molecular_function GO:0016020; membrane; cellular_component}
NGR-1A3209	{GO:0005515; protein binding; molecular_function GO:0016021; integral to membrane; cellular_component}
NGR-1A0849	{GO:0005515; protein binding; molecular_function GO:0016192; vesicle-mediated transport; biological_process GO:0006886; intracellular protein transport; biological_process GO:0030117; membrane coat; cellular_component GO:0005198; NA}
NGR-1A0121	{GO:0005515; protein binding; molecular_function GO:0016192; vesicle-mediated transport; biological_process GO:0006886; intracellular protein transport; biological_process}
NGR-1A1088	{GO:0005515; protein binding; molecular_function GO:0016817; hydrolase activity, acting on acid anhydrides; molecular_function}
NGR-1A0147	{GO:0005515; protein binding; molecular_function GO:0016853; isomerase activity; molecular_function}
NGR-1A3443	{GO:0005515; protein binding; molecular_function GO:0016881; acid-amino acid ligase activity; molecular_function GO:0003950; NAD+ ADP-ribosyltransferase activity; molecular_function}
NGR-1A1467	{GO:0005515; protein binding; molecular_function GO:0016881; acid-amino acid ligase activity; molecular_function}
NGR-1A3195	{GO:0005515; protein binding; molecular_function GO:0016881; acid-amino acid ligase activity; molecular_function}
NGR-1A3305	{GO:0005515; protein binding; molecular_function GO:0016881; acid-amino acid ligase activity; molecular_function}
NGR-1A5202	{GO:0005515; protein binding; molecular_function GO:0030036; actin cytoskeleton organization; biological_process GO:0003779; actin binding; molecular_function GO:0017048; Rho GTPase binding; molecular_function GO:0051087; chaperone binding; molecular_function}
NGR-1A1195	{GO:0005515; protein binding; molecular_function GO:0030117; membrane coat; cellular_component GO:0016192; vesicle-mediated transport; biological_process GO:0006886; intracellular protein transport; biological_process}
NGR-1A2301	{GO:0005515; protein binding; molecular_function GO:0030117; membrane coat; cellular_component GO:0016192; vesicle-mediated transport; biological_process GO:0006886; intracellular protein transport; biological_process}
NGR-1A2337	{GO:0005515; protein binding; molecular_function GO:0030117; membrane coat; cellular_component GO:0016192; vesicle-mediated transport; biological_process GO:0006886; intracellular protein transport; biological_process}
NGR-1A0483	{GO:0005515; protein binding; molecular_function GO:0030131; clathrin adaptor complex; cellular_component GO:0006886; intracellular protein transport; biological_process GO:0016192; vesicle-mediated transport; biological_process}
NGR-1A5860	{GO:0005515; protein binding; molecular_function GO:0032040; small-subunit processome; cellular_component GO:0006270; DNA-dependent DNA replication initiation; biological_process}
NGR-1A0928	{GO:0005515; protein binding; molecular_function GO:0032040; small-subunit processome; cellular_component GO:0006364; rRNA processing; biological_process GO:0019013; viral nucleocapsid; cellular_component}
NGR-1A1409	{GO:0005515; protein binding; molecular_function GO:0035091; phosphatidylinositol binding; molecular_function GO:0005179; hormone activity; molecular_function GO:0003677; DNA binding; molecular_function GO:0005576; NA}
NGR-1A0566	{GO:0005515; protein binding; molecular_function GO:0035556; intracellular signal transduction; biological_process}
NGR-1A2790	{GO:0005515; protein binding; molecular_function GO:0035556; intracellular signal transduction; biological_process}
NGR-1A3919	{GO:0005515; protein binding; molecular_function GO:0042025; host cell nucleus; cellular_component GO:0003697; single-stranded DNA binding; molecular_function GO:0006260; DNA replication; biological_process}
NGR-1A1190	{GO:0005515; protein binding; molecular_function GO:0042729; DASH complex; cellular_component GO:0072686; mitotic spindle; cellular_component GO:0005694; chromosome; cellular_component GO:0008608; attachment of spindle microtubules to kinetochore; biological_process GO:0005524; ATP binding; molecular_function GO:0051276; chromosome organization; biological_process GO:0019031; viral envelope; cell…
NGR-1A0167	{GO:0005515; protein binding; molecular_function GO:0042802; identical protein binding; molecular_function}
NGR-1A5863	{GO:0005515; protein binding; molecular_function GO:0042802; identical protein binding; molecular_function}
NGR-1A0391	{GO:0005515; protein binding; molecular_function GO:0043130; ubiquitin binding; molecular_function GO:0030127; COPII vesicle coat; cellular_component GO:0008270; zinc ion binding; molecular_function GO:0006886; intracellular protein transport; biological_process GO:0032266; phosphatidylinositol-3-phosphate binding; molecular_function GO:0006888; ER to Golgi vesicle-mediated transport; biological_…
NGR-1A4497	{GO:0005515; protein binding; molecular_function GO:0044183; protein binding involved in protein folding; molecular_function}
NGR-1A0887	{GO:0005515; protein binding; molecular_function GO:0045158; electron transporter, transferring electrons within cytochrome b6/f complex of photosystem II activity; molecular_function GO:0017004; cytochrome complex assembly; biological_process GO:0009512; cytochrome b6f complex; cellular_component}
NGR-1A3557	{GO:0005515; protein binding; molecular_function GO:0050053; levansucrase activity; molecular_function GO:0003887; DNA-directed DNA polymerase activity; molecular_function GO:0009758; NA}
NGR-1A5291	{GO:0005515; protein binding; molecular_function GO:0051082; unfolded protein binding; molecular_function GO:0019069; viral capsid assembly; biological_process GO:0031083; BLOC-1 complex; cellular_component GO:0030133; transport vesicle; cellular_component}
NGR-1A1802	{GO:0005515; protein binding; molecular_function GO:0051259; protein oligomerization; biological_process GO:0003677; DNA binding; molecular_function}
NGR-1A2608	{GO:0005515; protein binding; molecular_function GO:0055114; oxidation-reduction process; biological_process GO:0045454; cell redox homeostasis; biological_process GO:0016209; NA GO:0016491; oxidoreductase activity; molecular_function}
NGR-1A4125	{GO:0005515; protein binding; molecular_function GO:0070588; calcium ion transmembrane transport; biological_process GO:0005245; voltage-gated calcium channel activity; molecular_function GO:0005891; voltage-gated calcium channel complex; cellular_component}
NGR-1A0510	{GO:0005515; protein binding; molecular_function GO:0071203; WASH complex; cellular_component}
NGR-1A3994	{GO:0005515; protein binding; molecular_function GO:0071203; WASH complex; cellular_component}
NGR-1A0003	{GO:0005515; protein binding; molecular_function}
NGR-1A0011	{GO:0005515; protein binding; molecular_function}
NGR-1A0032	{GO:0005515; protein binding; molecular_function}
NGR-1A0058	{GO:0005515; protein binding; molecular_function}
NGR-1A0059	{GO:0005515; protein binding; molecular_function}
NGR-1A0073	{GO:0005515; protein binding; molecular_function}
NGR-1A0083	{GO:0005515; protein binding; molecular_function}
NGR-1A0089	{GO:0005515; protein binding; molecular_function}
NGR-1A0098	{GO:0005515; protein binding; molecular_function}
NGR-1A0109	{GO:0005515; protein binding; molecular_function}
NGR-1A0111	{GO:0005515; protein binding; molecular_function}
NGR-1A0113	{GO:0005515; protein binding; molecular_function}
NGR-1A0125	{GO:0005515; protein binding; molecular_function}
NGR-1A0126	{GO:0005515; protein binding; molecular_function}
NGR-1A0157	{GO:0005515; protein binding; molecular_function}
NGR-1A0166	{GO:0005515; protein binding; molecular_function}
NGR-1A0174	{GO:0005515; protein binding; molecular_function}
NGR-1A0188	{GO:0005515; protein binding; molecular_function}
NGR-1A0238	{GO:0005515; protein binding; molecular_function}
NGR-1A0239	{GO:0005515; protein binding; molecular_function}
NGR-1A0245	{GO:0005515; protein binding; molecular_function}
NGR-1A0276	{GO:0005515; protein binding; molecular_function}
NGR-1A0336	{GO:0005515; protein binding; molecular_function}
NGR-1A0341	{GO:0005515; protein binding; molecular_function}
NGR-1A0375	{GO:0005515; protein binding; molecular_function}
NGR-1A0395	{GO:0005515; protein binding; molecular_function}
NGR-1A0418	{GO:0005515; protein binding; molecular_function}
NGR-1A0433	{GO:0005515; protein binding; molecular_function}
NGR-1A0468	{GO:0005515; protein binding; molecular_function}
NGR-1A0472	{GO:0005515; protein binding; molecular_function}
NGR-1A0535	{GO:0005515; protein binding; molecular_function}
NGR-1A0577	{GO:0005515; protein binding; molecular_function}
NGR-1A0610	{GO:0005515; protein binding; molecular_function}
NGR-1A0647	{GO:0005515; protein binding; molecular_function}
NGR-1A0685	{GO:0005515; protein binding; molecular_function}
NGR-1A0692	{GO:0005515; protein binding; molecular_function}
NGR-1A0699	{GO:0005515; protein binding; molecular_function}
NGR-1A0765	{GO:0005515; protein binding; molecular_function}
NGR-1A0766	{GO:0005515; protein binding; molecular_function}
NGR-1A0804	{GO:0005515; protein binding; molecular_function}
NGR-1A0838	{GO:0005515; protein binding; molecular_function}
NGR-1A0839	{GO:0005515; protein binding; molecular_function}
NGR-1A0845	{GO:0005515; protein binding; molecular_function}
NGR-1A0856	{GO:0005515; protein binding; molecular_function}
NGR-1A0859	{GO:0005515; protein binding; molecular_function}
NGR-1A0864	{GO:0005515; protein binding; molecular_function}
NGR-1A0869	{GO:0005515; protein binding; molecular_function}
NGR-1A0884	{GO:0005515; protein binding; molecular_function}
NGR-1A0907	{GO:0005515; protein binding; molecular_function}
NGR-1A0968	{GO:0005515; protein binding; molecular_function}
NGR-1A0976	{GO:0005515; protein binding; molecular_function}
NGR-1A1006	{GO:0005515; protein binding; molecular_function}
NGR-1A1027	{GO:0005515; protein binding; molecular_function}
NGR-1A1052	{GO:0005515; protein binding; molecular_function}
NGR-1A1078	{GO:0005515; protein binding; molecular_function}
NGR-1A1081	{GO:0005515; protein binding; molecular_function}
NGR-1A1085	{GO:0005515; protein binding; molecular_function}
NGR-1A1132	{GO:0005515; protein binding; molecular_function}
NGR-1A1133	{GO:0005515; protein binding; molecular_function}
NGR-1A1140	{GO:0005515; protein binding; molecular_function}
NGR-1A1161	{GO:0005515; protein binding; molecular_function}
NGR-1A1228	{GO:0005515; protein binding; molecular_function}
NGR-1A1246	{GO:0005515; protein binding; molecular_function}
NGR-1A1262	{GO:0005515; protein binding; molecular_function}
NGR-1A1265	{GO:0005515; protein binding; molecular_function}
NGR-1A1307	{GO:0005515; protein binding; molecular_function}
NGR-1A1319	{GO:0005515; protein binding; molecular_function}
NGR-1A1373	{GO:0005515; protein binding; molecular_function}
NGR-1A1424	{GO:0005515; protein binding; molecular_function}
NGR-1A1491	{GO:0005515; protein binding; molecular_function}
NGR-1A1492	{GO:0005515; protein binding; molecular_function}
NGR-1A1610	{GO:0005515; protein binding; molecular_function}
NGR-1A1623	{GO:0005515; protein binding; molecular_function}
NGR-1A1634	{GO:0005515; protein binding; molecular_function}
NGR-1A1647	{GO:0005515; protein binding; molecular_function}
NGR-1A1651	{GO:0005515; protein binding; molecular_function}
NGR-1A1655	{GO:0005515; protein binding; molecular_function}
NGR-1A1670	{GO:0005515; protein binding; molecular_function}
NGR-1A1690	{GO:0005515; protein binding; molecular_function}
NGR-1A1697	{GO:0005515; protein binding; molecular_function}
NGR-1A1707	{GO:0005515; protein binding; molecular_function}
NGR-1A1721	{GO:0005515; protein binding; molecular_function}
NGR-1A1744	{GO:0005515; protein binding; molecular_function}
NGR-1A1790	{GO:0005515; protein binding; molecular_function}
NGR-1A1797	{GO:0005515; protein binding; molecular_function}
NGR-1A1823	{GO:0005515; protein binding; molecular_function}
NGR-1A1850	{GO:0005515; protein binding; molecular_function}
NGR-1A1885	{GO:0005515; protein binding; molecular_function}
NGR-1A1953	{GO:0005515; protein binding; molecular_function}
NGR-1A1960	{GO:0005515; protein binding; molecular_function}
NGR-1A1974	{GO:0005515; protein binding; molecular_function}
NGR-1A1976	{GO:0005515; protein binding; molecular_function}
NGR-1A2000	{GO:0005515; protein binding; molecular_function}
NGR-1A2047	{GO:0005515; protein binding; molecular_function}
NGR-1A2051	{GO:0005515; protein binding; molecular_function}
NGR-1A2052	{GO:0005515; protein binding; molecular_function}
NGR-1A2093	{GO:0005515; protein binding; molecular_function}
NGR-1A2108	{GO:0005515; protein binding; molecular_function}
NGR-1A2109	{GO:0005515; protein binding; molecular_function}
NGR-1A2138	{GO:0005515; protein binding; molecular_function}
NGR-1A2145	{GO:0005515; protein binding; molecular_function}
NGR-1A2209	{GO:0005515; protein binding; molecular_function}
NGR-1A2262	{GO:0005515; protein binding; molecular_function}
NGR-1A2266	{GO:0005515; protein binding; molecular_function}
NGR-1A2312	{GO:0005515; protein binding; molecular_function}
NGR-1A2328	{GO:0005515; protein binding; molecular_function}
NGR-1A2333	{GO:0005515; protein binding; molecular_function}
NGR-1A2363	{GO:0005515; protein binding; molecular_function}
NGR-1A2424	{GO:0005515; protein binding; molecular_function}
NGR-1A2460	{GO:0005515; protein binding; molecular_function}
NGR-1A2486	{GO:0005515; protein binding; molecular_function}
NGR-1A2512	{GO:0005515; protein binding; molecular_function}
NGR-1A2533	{GO:0005515; protein binding; molecular_function}
NGR-1A2585	{GO:0005515; protein binding; molecular_function}
NGR-1A2623	{GO:0005515; protein binding; molecular_function}
NGR-1A2632	{GO:0005515; protein binding; molecular_function}
NGR-1A2648	{GO:0005515; protein binding; molecular_function}
NGR-1A2657	{GO:0005515; protein binding; molecular_function}
NGR-1A2660	{GO:0005515; protein binding; molecular_function}
NGR-1A2686	{GO:0005515; protein binding; molecular_function}
NGR-1A2698	{GO:0005515; protein binding; molecular_function}
NGR-1A2756	{GO:0005515; protein binding; molecular_function}
NGR-1A2782	{GO:0005515; protein binding; molecular_function}
NGR-1A2840	{GO:0005515; protein binding; molecular_function}
NGR-1A2887	{GO:0005515; protein binding; molecular_function}
NGR-1A2910	{GO:0005515; protein binding; molecular_function}
NGR-1A2927	{GO:0005515; protein binding; molecular_function}
NGR-1A2962	{GO:0005515; protein binding; molecular_function}
NGR-1A3004	{GO:0005515; protein binding; molecular_function}
NGR-1A3006	{GO:0005515; protein binding; molecular_function}
NGR-1A3016	{GO:0005515; protein binding; molecular_function}
NGR-1A3067	{GO:0005515; protein binding; molecular_function}
NGR-1A3083	{GO:0005515; protein binding; molecular_function}
NGR-1A3085	{GO:0005515; protein binding; molecular_function}
NGR-1A3097	{GO:0005515; protein binding; molecular_function}
NGR-1A3117	{GO:0005515; protein binding; molecular_function}
NGR-1A3137	{GO:0005515; protein binding; molecular_function}
NGR-1A3176	{GO:0005515; protein binding; molecular_function}
NGR-1A3177	{GO:0005515; protein binding; molecular_function}
NGR-1A3221	{GO:0005515; protein binding; molecular_function}
NGR-1A3224	{GO:0005515; protein binding; molecular_function}
NGR-1A3227	{GO:0005515; protein binding; molecular_function}
NGR-1A3263	{GO:0005515; protein binding; molecular_function}
NGR-1A3264	{GO:0005515; protein binding; molecular_function}
NGR-1A3268	{GO:0005515; protein binding; molecular_function}
NGR-1A3329	{GO:0005515; protein binding; molecular_function}
NGR-1A3330	{GO:0005515; protein binding; molecular_function}
NGR-1A3335	{GO:0005515; protein binding; molecular_function}
NGR-1A3350	{GO:0005515; protein binding; molecular_function}
NGR-1A3390	{GO:0005515; protein binding; molecular_function}
NGR-1A3415	{GO:0005515; protein binding; molecular_function}
NGR-1A3417	{GO:0005515; protein binding; molecular_function}
NGR-1A3419	{GO:0005515; protein binding; molecular_function}
NGR-1A3437	{GO:0005515; protein binding; molecular_function}
NGR-1A3449	{GO:0005515; protein binding; molecular_function}
NGR-1A3481	{GO:0005515; protein binding; molecular_function}
NGR-1A3493	{GO:0005515; protein binding; molecular_function}
NGR-1A3500	{GO:0005515; protein binding; molecular_function}
NGR-1A3519	{GO:0005515; protein binding; molecular_function}
NGR-1A3526	{GO:0005515; protein binding; molecular_function}
NGR-1A3606	{GO:0005515; protein binding; molecular_function}
NGR-1A3636	{GO:0005515; protein binding; molecular_function}
NGR-1A3646	{GO:0005515; protein binding; molecular_function}
NGR-1A3662	{GO:0005515; protein binding; molecular_function}
NGR-1A3668	{GO:0005515; protein binding; molecular_function}
NGR-1A3688	{GO:0005515; protein binding; molecular_function}
NGR-1A3732	{GO:0005515; protein binding; molecular_function}
NGR-1A3754	{GO:0005515; protein binding; molecular_function}
NGR-1A3770	{GO:0005515; protein binding; molecular_function}
NGR-1A3781	{GO:0005515; protein binding; molecular_function}
NGR-1A3842	{GO:0005515; protein binding; molecular_function}
NGR-1A3869	{GO:0005515; protein binding; molecular_function}
NGR-1A3901	{GO:0005515; protein binding; molecular_function}
NGR-1A3968	{GO:0005515; protein binding; molecular_function}
NGR-1A3975	{GO:0005515; protein binding; molecular_function}
NGR-1A3995	{GO:0005515; protein binding; molecular_function}
NGR-1A4010	{GO:0005515; protein binding; molecular_function}
NGR-1A4024	{GO:0005515; protein binding; molecular_function}
NGR-1A4058	{GO:0005515; protein binding; molecular_function}
NGR-1A4096	{GO:0005515; protein binding; molecular_function}
NGR-1A4101	{GO:0005515; protein binding; molecular_function}
NGR-1A4115	{GO:0005515; protein binding; molecular_function}
NGR-1A4116	{GO:0005515; protein binding; molecular_function}
NGR-1A4126	{GO:0005515; protein binding; molecular_function}
NGR-1A4131	{GO:0005515; protein binding; molecular_function}
NGR-1A4133	{GO:0005515; protein binding; molecular_function}
NGR-1A4148	{GO:0005515; protein binding; molecular_function}
NGR-1A4162	{GO:0005515; protein binding; molecular_function}
NGR-1A4257	{GO:0005515; protein binding; molecular_function}
NGR-1A4266	{GO:0005515; protein binding; molecular_function}
NGR-1A4320	{GO:0005515; protein binding; molecular_function}
NGR-1A4340	{GO:0005515; protein binding; molecular_function}
NGR-1A4381	{GO:0005515; protein binding; molecular_function}
NGR-1A4456	{GO:0005515; protein binding; molecular_function}
NGR-1A4475	{GO:0005515; protein binding; molecular_function}
NGR-1A4509	{GO:0005515; protein binding; molecular_function}
NGR-1A4541	{GO:0005515; protein binding; molecular_function}
NGR-1A4552	{GO:0005515; protein binding; molecular_function}
NGR-1A4556	{GO:0005515; protein binding; molecular_function}
NGR-1A4606	{GO:0005515; protein binding; molecular_function}
NGR-1A4641	{GO:0005515; protein binding; molecular_function}
NGR-1A4661	{GO:0005515; protein binding; molecular_function}
NGR-1A4669	{GO:0005515; protein binding; molecular_function}
NGR-1A4681	{GO:0005515; protein binding; molecular_function}
NGR-1A4698	{GO:0005515; protein binding; molecular_function}
NGR-1A4701	{GO:0005515; protein binding; molecular_function}
NGR-1A4703	{GO:0005515; protein binding; molecular_function}
NGR-1A4719	{GO:0005515; protein binding; molecular_function}
NGR-1A4727	{GO:0005515; protein binding; molecular_function}
NGR-1A4779	{GO:0005515; protein binding; molecular_function}
NGR-1A4782	{GO:0005515; protein binding; molecular_function}
NGR-1A4799	{GO:0005515; protein binding; molecular_function}
NGR-1A4805	{GO:0005515; protein binding; molecular_function}
NGR-1A4815	{GO:0005515; protein binding; molecular_function}
NGR-1A4853	{GO:0005515; protein binding; molecular_function}
NGR-1A4855	{GO:0005515; protein binding; molecular_function}
NGR-1A4926	{GO:0005515; protein binding; molecular_function}
NGR-1A4930	{GO:0005515; protein binding; molecular_function}
NGR-1A4945	{GO:0005515; protein binding; molecular_function}
NGR-1A4958	{GO:0005515; protein binding; molecular_function}
NGR-1A4959	{GO:0005515; protein binding; molecular_function}
NGR-1A4969	{GO:0005515; protein binding; molecular_function}
NGR-1A5000	{GO:0005515; protein binding; molecular_function}
NGR-1A5018	{GO:0005515; protein binding; molecular_function}
NGR-1A5023	{GO:0005515; protein binding; molecular_function}
NGR-1A5047	{GO:0005515; protein binding; molecular_function}
NGR-1A5076	{GO:0005515; protein binding; molecular_function}
NGR-1A5132	{GO:0005515; protein binding; molecular_function}
NGR-1A5144	{GO:0005515; protein binding; molecular_function}
NGR-1A5146	{GO:0005515; protein binding; molecular_function}
NGR-1A5165	{GO:0005515; protein binding; molecular_function}
NGR-1A5208	{GO:0005515; protein binding; molecular_function}
NGR-1A5243	{GO:0005515; protein binding; molecular_function}
NGR-1A5244	{GO:0005515; protein binding; molecular_function}
NGR-1A5247	{GO:0005515; protein binding; molecular_function}
NGR-1A5250	{GO:0005515; protein binding; molecular_function}
NGR-1A5271	{GO:0005515; protein binding; molecular_function}
NGR-1A5273	{GO:0005515; protein binding; molecular_function}
NGR-1A5303	{GO:0005515; protein binding; molecular_function}
NGR-1A5309	{GO:0005515; protein binding; molecular_function}
NGR-1A5321	{GO:0005515; protein binding; molecular_function}
NGR-1A5322	{GO:0005515; protein binding; molecular_function}
NGR-1A5326	{GO:0005515; protein binding; molecular_function}
NGR-1A5345	{GO:0005515; protein binding; molecular_function}
NGR-1A5357	{GO:0005515; protein binding; molecular_function}
NGR-1A5399	{GO:0005515; protein binding; molecular_function}
NGR-1A5416	{GO:0005515; protein binding; molecular_function}
NGR-1A5427	{GO:0005515; protein binding; molecular_function}
NGR-1A5432	{GO:0005515; protein binding; molecular_function}
NGR-1A5438	{GO:0005515; protein binding; molecular_function}
NGR-1A5442	{GO:0005515; protein binding; molecular_function}
NGR-1A5443	{GO:0005515; protein binding; molecular_function}
NGR-1A5469	{GO:0005515; protein binding; molecular_function}
NGR-1A5471	{GO:0005515; protein binding; molecular_function}
NGR-1A5474	{GO:0005515; protein binding; molecular_function}
NGR-1A5506	{GO:0005515; protein binding; molecular_function}
NGR-1A5509	{GO:0005515; protein binding; molecular_function}
NGR-1A5581	{GO:0005515; protein binding; molecular_function}
NGR-1A5599	{GO:0005515; protein binding; molecular_function}
NGR-1A5612	{GO:0005515; protein binding; molecular_function}
NGR-1A5621	{GO:0005515; protein binding; molecular_function}
NGR-1A5648	{GO:0005515; protein binding; molecular_function}
NGR-1A5687	{GO:0005515; protein binding; molecular_function}
NGR-1A5691	{GO:0005515; protein binding; molecular_function}
NGR-1A5697	{GO:0005515; protein binding; molecular_function}
NGR-1A5722	{GO:0005515; protein binding; molecular_function}
NGR-1A5743	{GO:0005515; protein binding; molecular_function}
NGR-1A5753	{GO:0005515; protein binding; molecular_function}
NGR-1A5757	{GO:0005515; protein binding; molecular_function}
NGR-1A5776	{GO:0005515; protein binding; molecular_function}
NGR-1A5819	{GO:0005515; protein binding; molecular_function}
NGR-1A5831	{GO:0005515; protein binding; molecular_function}
NGR-1A5839	{GO:0005515; protein binding; molecular_function}
NGR-1A5876	{GO:0005515; protein binding; molecular_function}
NGR-1A5892	{GO:0005515; protein binding; molecular_function}
NGR-1A5945	{GO:0005515; protein binding; molecular_function}
NGR-1A5950	{GO:0005515; protein binding; molecular_function}
NGR-1A5963	{GO:0005515; protein binding; molecular_function}
NGR-1A1148	{GO:0005524; ATP binding; molecular_function GO:0000166; nucleotide binding; molecular_function GO:0004812; aminoacyl-tRNA ligase activity; molecular_function GO:0006418; tRNA aminoacylation for protein translation; biological_process}
NGR-1A2465	{GO:0005524; ATP binding; molecular_function GO:0000166; nucleotide binding; molecular_function GO:0005737; cytoplasm; cellular_component GO:0004828; serine-tRNA ligase activity; molecular_function GO:0006434; seryl-tRNA aminoacylation; biological_process}
NGR-1A1777	{GO:0005524; ATP binding; molecular_function GO:0003682; chromatin binding; molecular_function GO:0003824; NA}
NGR-1A1639	{GO:0005524; ATP binding; molecular_function GO:0003723; RNA binding; molecular_function GO:0006418; tRNA aminoacylation for protein translation; biological_process GO:0000166; nucleotide binding; molecular_function GO:0004812; aminoacyl-tRNA ligase activity; molecular_function}
NGR-1A4678	{GO:0005524; ATP binding; molecular_function GO:0003723; RNA binding; molecular_function GO:0016887; ATPase activity; molecular_function GO:0015979; photosynthesis; biological_process GO:0006270; DNA-dependent DNA replication initiation; biological_process GO:0016851; magnesium chelatase activity; molecular_function GO:0015995; chlorophyll biosynthetic process; biological_process}
NGR-1A4391	{GO:0005524; ATP binding; molecular_function GO:0003725; double-stranded RNA binding; molecular_function GO:0044267; cellular protein metabolic process; biological_process}
NGR-1A0814	{GO:0005524; ATP binding; molecular_function GO:0003774; motor activity; molecular_function GO:0005515; protein binding; molecular_function GO:0016459; myosin complex; cellular_component}
NGR-1A5762	{GO:0005524; ATP binding; molecular_function GO:0003824; NA}
NGR-1A5499	{GO:0005524; ATP binding; molecular_function GO:0003910; DNA ligase (ATP) activity; molecular_function GO:0006281; DNA repair; biological_process GO:0003677; DNA binding; molecular_function GO:0006310; DNA recombination; biological_process}
NGR-1A0546	{GO:0005524; ATP binding; molecular_function GO:0003918; DNA topoisomerase (ATP-hydrolyzing) activity; molecular_function GO:0035556; intracellular signal transduction; biological_process GO:0005515; protein binding; molecular_function GO:0005634; nucleus; cellular_component GO:0003677; DNA binding; molecular_function}
NGR-1A3386	{GO:0005524; ATP binding; molecular_function GO:0003972; RNA ligase (ATP) activity; molecular_function GO:0006388; tRNA splicing, via endonucleolytic cleavage and ligation; biological_process}
NGR-1A3486	{GO:0005524; ATP binding; molecular_function GO:0003989; acetyl-CoA carboxylase activity; molecular_function GO:0003824; NA GO:0006633; fatty acid biosynthetic process; biological_process GO:0016874; ligase activity; molecular_function GO:0046872; metal ion binding; molecular_function GO:0008716; D-alanine-D-alanine ligase activity; molecular_function GO:0008152; NA}
NGR-1A4999	{GO:0005524; ATP binding; molecular_function GO:0004185; serine-type carboxypeptidase activity; molecular_function GO:0051082; unfolded protein binding; molecular_function GO:0006457; protein folding; biological_process GO:0006508; proteolysis; biological_process GO:0006950; response to stress; biological_process}
NGR-1A4000	{GO:0005524; ATP binding; molecular_function GO:0004386; helicase activity; molecular_function GO:0003676; nucleic acid binding; molecular_function}
NGR-1A4007	{GO:0005524; ATP binding; molecular_function GO:0004386; helicase activity; molecular_function GO:0003723; RNA binding; molecular_function GO:0032259; methylation; biological_process GO:0005845; mRNA cap binding complex; cellular_component GO:0003676; nucleic acid binding; molecular_function}
NGR-1A0272	{GO:0005524; ATP binding; molecular_function GO:0004672; protein kinase activity; molecular_function GO:0003824; NA GO:0006468; protein phosphorylation; biological_process}
NGR-1A5814	{GO:0005524; ATP binding; molecular_function GO:0004672; protein kinase activity; molecular_function GO:0004674; protein serine/threonine kinase activity; molecular_function GO:0006468; protein phosphorylation; biological_process}
NGR-1A2966	{GO:0005524; ATP binding; molecular_function GO:0004672; protein kinase activity; molecular_function GO:0005515; protein binding; molecular_function GO:0004674; protein serine/threonine kinase activity; molecular_function GO:0006468; protein phosphorylation; biological_process GO:0016773; phosphotransferase activity, alcohol group as acceptor; molecular_function GO:0009103; lipopolysaccharide bio…
NGR-1A0417	{GO:0005524; ATP binding; molecular_function GO:0004672; protein kinase activity; molecular_function GO:0006468; protein phosphorylation; biological_process}
NGR-1A1718	{GO:0005524; ATP binding; molecular_function GO:0004672; protein kinase activity; molecular_function GO:0006468; protein phosphorylation; biological_process}
NGR-1A1938	{GO:0005524; ATP binding; molecular_function GO:0004672; protein kinase activity; molecular_function GO:0006468; protein phosphorylation; biological_process}
NGR-1A1989	{GO:0005524; ATP binding; molecular_function GO:0004672; protein kinase activity; molecular_function GO:0006468; protein phosphorylation; biological_process}
NGR-1A2457	{GO:0005524; ATP binding; molecular_function GO:0004672; protein kinase activity; molecular_function GO:0006468; protein phosphorylation; biological_process}
NGR-1A2903	{GO:0005524; ATP binding; molecular_function GO:0004672; protein kinase activity; molecular_function GO:0006468; protein phosphorylation; biological_process}
NGR-1A4403	{GO:0005524; ATP binding; molecular_function GO:0004672; protein kinase activity; molecular_function GO:0006468; protein phosphorylation; biological_process}
NGR-1A2332	{GO:0005524; ATP binding; molecular_function GO:0004674; protein serine/threonine kinase activity; molecular_function GO:0006468; protein phosphorylation; biological_process}
NGR-1A1629	{GO:0005524; ATP binding; molecular_function GO:0004781; sulfate adenylyltransferase (ATP) activity; molecular_function GO:0004020; adenylylsulfate kinase activity; molecular_function GO:0000103; sulfate assimilation; biological_process}
NGR-1A2499	{GO:0005524; ATP binding; molecular_function GO:0004828; serine-tRNA ligase activity; molecular_function GO:0006434; seryl-tRNA aminoacylation; biological_process GO:0004484; mRNA guanylyltransferase activity; molecular_function GO:0000166; nucleotide binding; molecular_function GO:0006370; mRNA capping; biological_process GO:0005737; cytoplasm; cellular_component GO:0006310; DNA recombination; b…
NGR-1A0190	{GO:0005524; ATP binding; molecular_function GO:0005515; protein binding; molecular_function GO:0000156; two-component response regulator activity; molecular_function GO:0030554; adenyl nucleotide binding; molecular_function GO:0000160; two-component signal transduction system (phosphorelay); biological_process GO:0003677; DNA binding; molecular_function}
NGR-1A0759	{GO:0005524; ATP binding; molecular_function GO:0005634; nucleus; cellular_component GO:0003779; actin binding; molecular_function GO:0004386; helicase activity; molecular_function GO:0008026; ATP-dependent helicase activity; molecular_function GO:0016787; hydrolase activity; molecular_function GO:0003676; nucleic acid binding; molecular_function GO:0003677; DNA binding; molecular_function}
NGR-1A2378	{GO:0005524; ATP binding; molecular_function GO:0005634; nucleus; cellular_component GO:0008026; ATP-dependent helicase activity; molecular_function GO:0016787; hydrolase activity; molecular_function GO:0019079; viral genome replication; biological_process GO:0004386; helicase activity; molecular_function GO:0003677; DNA binding; molecular_function GO:0003676; nucleic acid binding; molecular_func…
NGR-1A4894	{GO:0005524; ATP binding; molecular_function GO:0005694; chromosome; cellular_component GO:0051276; chromosome organization; biological_process GO:0005515; protein binding; molecular_function}
NGR-1A0826	{GO:0005524; ATP binding; molecular_function GO:0005840; ribosome; cellular_component GO:0006412; translation; biological_process GO:0019843; rRNA binding; molecular_function GO:0016787; hydrolase activity; molecular_function GO:0006306; DNA methylation; biological_process GO:0003735; structural constituent of ribosome; molecular_function GO:0008168; methyltransferase activity; molecular_function…
NGR-1A3792	{GO:0005524; ATP binding; molecular_function GO:0006094; gluconeogenesis; biological_process GO:0004612; phosphoenolpyruvate carboxykinase (ATP) activity; molecular_function}
NGR-1A1633	{GO:0005524; ATP binding; molecular_function GO:0006139; nucleobase, nucleoside, nucleotide and nucleic acid metabolic process; biological_process GO:0033014; tetrapyrrole biosynthetic process; biological_process GO:0016818; hydrolase activity, acting on acid anhydrides, in phosphorus-containing anhydrides; molecular_function GO:0008026; ATP-dependent helicase activity; molecular_function GO:0016…
NGR-1A0592	{GO:0005524; ATP binding; molecular_function GO:0006281; DNA repair; biological_process GO:0003677; DNA binding; molecular_function GO:0006310; DNA recombination; biological_process GO:0003910; DNA ligase (ATP) activity; molecular_function}
NGR-1A3425	{GO:0005524; ATP binding; molecular_function GO:0006298; mismatch repair; biological_process GO:0030983; mismatched DNA binding; molecular_function}
NGR-1A3697	{GO:0005524; ATP binding; molecular_function GO:0006298; mismatch repair; biological_process GO:0030983; mismatched DNA binding; molecular_function}
NGR-1A5308	{GO:0005524; ATP binding; molecular_function GO:0006298; mismatch repair; biological_process GO:0030983; mismatched DNA binding; molecular_function}
NGR-1A5569	{GO:0005524; ATP binding; molecular_function GO:0006298; mismatch repair; biological_process GO:0030983; mismatched DNA binding; molecular_function}
NGR-1A1291	{GO:0005524; ATP binding; molecular_function GO:0006310; DNA recombination; biological_process GO:0003677; DNA binding; molecular_function GO:0006281; DNA repair; biological_process GO:0005515; protein binding; molecular_function GO:0003910; DNA ligase (ATP) activity; molecular_function}
NGR-1A3228	{GO:0005524; ATP binding; molecular_function GO:0006367; transcription initiation from RNA polymerase II promoter; biological_process GO:0005674; transcription factor TFIIF complex; cellular_component}
NGR-1A0140	{GO:0005524; ATP binding; molecular_function GO:0006396; RNA processing; biological_process GO:0004525; ribonuclease III activity; molecular_function GO:0003677; DNA binding; molecular_function GO:0003676; nucleic acid binding; molecular_function GO:0016891; endoribonuclease activity, producing 5'-phosphomonoesters; molecular_function GO:0008026; ATP-dependent helicase activity; molecular_functio…
NGR-1A5895	{GO:0005524; ATP binding; molecular_function GO:0006418; tRNA aminoacylation for protein translation; biological_process GO:0000166; nucleotide binding; molecular_function GO:0004812; aminoacyl-tRNA ligase activity; molecular_function}
NGR-1A2816	{GO:0005524; ATP binding; molecular_function GO:0006425; glutaminyl-tRNA aminoacylation; biological_process GO:0000166; nucleotide binding; molecular_function GO:0005737; cytoplasm; cellular_component GO:0004819; glutamine-tRNA ligase activity; molecular_function}
NGR-1A2001	{GO:0005524; ATP binding; molecular_function GO:0006468; protein phosphorylation; biological_process GO:0003824; NA GO:0004672; protein kinase activity; molecular_function}
NGR-1A1861	{GO:0005524; ATP binding; molecular_function GO:0006468; protein phosphorylation; biological_process GO:0004672; protein kinase activity; molecular_function GO:0005515; protein binding; molecular_function}
NGR-1A0053	{GO:0005524; ATP binding; molecular_function GO:0006468; protein phosphorylation; biological_process GO:0004672; protein kinase activity; molecular_function}
NGR-1A0723	{GO:0005524; ATP binding; molecular_function GO:0006468; protein phosphorylation; biological_process GO:0004672; protein kinase activity; molecular_function}
NGR-1A1154	{GO:0005524; ATP binding; molecular_function GO:0006468; protein phosphorylation; biological_process GO:0004672; protein kinase activity; molecular_function}
NGR-1A1775	{GO:0005524; ATP binding; molecular_function GO:0006468; protein phosphorylation; biological_process GO:0004672; protein kinase activity; molecular_function}
NGR-1A2963	{GO:0005524; ATP binding; molecular_function GO:0006468; protein phosphorylation; biological_process GO:0004672; protein kinase activity; molecular_function}
NGR-1A1913	{GO:0005524; ATP binding; molecular_function GO:0006614; SRP-dependent cotranslational protein targeting to membrane; biological_process GO:0016301; kinase activity; molecular_function GO:0005525; GTP binding; molecular_function}
NGR-1A4842	{GO:0005524; ATP binding; molecular_function GO:0006904; vesicle docking involved in exocytosis; biological_process GO:0000145; exocyst; cellular_component GO:0016301; kinase activity; molecular_function GO:0015031; protein transport; biological_process}
NGR-1A2976	{GO:0005524; ATP binding; molecular_function GO:0007049; cell cycle; biological_process GO:0006614; SRP-dependent cotranslational protein targeting to membrane; biological_process GO:0008134; transcription factor binding; molecular_function GO:0005525; GTP binding; molecular_function GO:0016021; integral to membrane; cellular_component GO:0007059; chromosome segregation; biological_process GO:001…
NGR-1A2366	{GO:0005524; ATP binding; molecular_function GO:0007049; cell cycle; biological_process GO:0007264; small GTPase mediated signal transduction; biological_process GO:0042626; ATPase activity, coupled to transmembrane movement of substances; molecular_function GO:0055085; transmembrane transport; biological_process GO:0005525; GTP binding; molecular_function GO:0051301; cell division; biological_pr…
NGR-1A5053	{GO:0005524; ATP binding; molecular_function GO:0007049; cell cycle; biological_process GO:0008134; transcription factor binding; molecular_function GO:0098519; NA GO:0007264; small GTPase mediated signal transduction; biological_process GO:0005525; GTP binding; molecular_function GO:0005515; protein binding; molecular_function GO:0016787; hydrolase activity; molecular_function GO:0003724; RNA he…
NGR-1A1230	{GO:0005524; ATP binding; molecular_function GO:0007165; signal transduction; biological_process GO:0005515; protein binding; molecular_function GO:0000155; two-component sensor activity; molecular_function GO:0004871; signal transducer activity; molecular_function GO:0000156; two-component response regulator activity; molecular_function GO:0000160; two-component signal transduction system (phosp…
NGR-1A3262	{GO:0005524; ATP binding; molecular_function GO:0008026; ATP-dependent helicase activity; molecular_function GO:0004386; helicase activity; molecular_function GO:0003676; nucleic acid binding; molecular_function}
NGR-1A2227	{GO:0005524; ATP binding; molecular_function GO:0008026; ATP-dependent helicase activity; molecular_function GO:0004386; helicase activity; molecular_function GO:0016817; hydrolase activity, acting on acid anhydrides; molecular_function GO:0003676; nucleic acid binding; molecular_function}
NGR-1A2370	{GO:0005524; ATP binding; molecular_function GO:0008026; ATP-dependent helicase activity; molecular_function GO:0006139; nucleobase, nucleoside, nucleotide and nucleic acid metabolic process; biological_process GO:0004386; helicase activity; molecular_function GO:0003676; nucleic acid binding; molecular_function GO:0016818; hydrolase activity, acting on acid anhydrides, in phosphorus-containing a…
NGR-1A2590	{GO:0005524; ATP binding; molecular_function GO:0008026; ATP-dependent helicase activity; molecular_function GO:0016787; hydrolase activity; molecular_function GO:0006810; transport; biological_process GO:0016851; magnesium chelatase activity; molecular_function GO:0003676; nucleic acid binding; molecular_function GO:0015995; chlorophyll biosynthetic process; biological_process GO:0003677; DNA bi…
NGR-1A1227	{GO:0005524; ATP binding; molecular_function GO:0008270; zinc ion binding; molecular_function GO:0003676; nucleic acid binding; molecular_function GO:0008033; tRNA processing; biological_process}
NGR-1A0414	{GO:0005524; ATP binding; molecular_function GO:0008757; S-adenosylmethionine-dependent methyltransferase activity; molecular_function GO:0009312; oligosaccharide biosynthetic process; biological_process GO:0008168; methyltransferase activity; molecular_function GO:0008152; NA GO:0009877; nodulation; biological_process}
NGR-1A3987	{GO:0005524; ATP binding; molecular_function GO:0009236; cobalamin biosynthetic process; biological_process GO:0007017; microtubule-based process; biological_process GO:0005875; microtubule associated complex; cellular_component GO:0008817; cob(I)yrinic acid a,c-diamide adenosyltransferase activity; molecular_function}
NGR-1A1760	{GO:0005524; ATP binding; molecular_function GO:0009306; protein secretion; biological_process GO:0017038; protein import; biological_process GO:0005975; carbohydrate metabolic process; biological_process GO:0008026; ATP-dependent helicase activity; molecular_function GO:0004553; hydrolase activity, hydrolyzing O-glycosyl compounds; molecular_function GO:0003676; nucleic acid binding; molecular_f…
NGR-1A5585	{GO:0005524; ATP binding; molecular_function GO:0016301; kinase activity; molecular_function GO:0051085; chaperone mediated protein folding requiring cofactor; biological_process}
NGR-1A1293	{GO:0005524; ATP binding; molecular_function GO:0016301; kinase activity; molecular_function}
NGR-1A2143	{GO:0005524; ATP binding; molecular_function GO:0016491; oxidoreductase activity; molecular_function GO:0003924; GTPase activity; molecular_function GO:0055114; oxidation-reduction process; biological_process GO:0005525; GTP binding; molecular_function}
NGR-1A2849	{GO:0005524; ATP binding; molecular_function GO:0016773; phosphotransferase activity, alcohol group as acceptor; molecular_function GO:0006468; protein phosphorylation; biological_process GO:0016020; membrane; cellular_component GO:0004672; protein kinase activity; molecular_function GO:0009103; lipopolysaccharide biosynthetic process; biological_process}
NGR-1A4731	{GO:0005524; ATP binding; molecular_function GO:0016773; phosphotransferase activity, alcohol group as acceptor; molecular_function GO:0006468; protein phosphorylation; biological_process GO:0016020; membrane; cellular_component GO:0009103; lipopolysaccharide biosynthetic process; biological_process GO:0004672; protein kinase activity; molecular_function GO:0005515; protein binding; molecular_fun…
NGR-1A1268	{GO:0005524; ATP binding; molecular_function GO:0016773; phosphotransferase activity, alcohol group as acceptor; molecular_function GO:0009244; lipopolysaccharide core region biosynthetic process; biological_process GO:0006468; protein phosphorylation; biological_process GO:0016020; membrane; cellular_component GO:0009103; lipopolysaccharide biosynthetic process; biological_process GO:0004672; pr…
NGR-1A3110	{GO:0005524; ATP binding; molecular_function GO:0016773; phosphotransferase activity, alcohol group as acceptor; molecular_function GO:0016020; membrane; cellular_component GO:0006468; protein phosphorylation; biological_process GO:0009103; lipopolysaccharide biosynthetic process; biological_process GO:0004672; protein kinase activity; molecular_function}
NGR-1A5299	{GO:0005524; ATP binding; molecular_function GO:0016787; hydrolase activity; molecular_function GO:0003677; DNA binding; molecular_function}
NGR-1A3251	{GO:0005524; ATP binding; molecular_function GO:0016787; hydrolase activity; molecular_function GO:0008026; ATP-dependent helicase activity; molecular_function GO:0003676; nucleic acid binding; molecular_function GO:0003677; DNA binding; molecular_function}
NGR-1A4208	{GO:0005524; ATP binding; molecular_function GO:0016787; hydrolase activity; molecular_function GO:0008026; ATP-dependent helicase activity; molecular_function GO:0019079; viral genome replication; biological_process GO:0004386; helicase activity; molecular_function GO:0003677; DNA binding; molecular_function GO:0003676; nucleic acid binding; molecular_function}
NGR-1A2540	{GO:0005524; ATP binding; molecular_function GO:0016791; phosphatase activity; molecular_function GO:0004672; protein kinase activity; molecular_function GO:0006468; protein phosphorylation; biological_process}
NGR-1A1767	{GO:0005524; ATP binding; molecular_function GO:0016818; hydrolase activity, acting on acid anhydrides, in phosphorus-containing anhydrides; molecular_function GO:0005515; protein binding; molecular_function}
NGR-1A0441	{GO:0005524; ATP binding; molecular_function GO:0016876; ligase activity, forming aminoacyl-tRNA and related compounds; molecular_function GO:0004812; aminoacyl-tRNA ligase activity; molecular_function GO:0000166; nucleotide binding; molecular_function GO:0006418; tRNA aminoacylation for protein translation; biological_process GO:0043039; tRNA aminoacylation; biological_process GO:0005737; cytopl…
NGR-1A3861	{GO:0005524; ATP binding; molecular_function GO:0016887; ATPase activity; molecular_function GO:0003678; DNA helicase activity; molecular_function GO:0015937; coenzyme A biosynthetic process; biological_process GO:0004140; dephospho-CoA kinase activity; molecular_function GO:0005525; GTP binding; molecular_function}
NGR-1A5356	{GO:0005524; ATP binding; molecular_function GO:0016887; ATPase activity; molecular_function GO:0032266; phosphatidylinositol-3-phosphate binding; molecular_function GO:0043130; ubiquitin binding; molecular_function}
NGR-1A0197	{GO:0005524; ATP binding; molecular_function GO:0016887; ATPase activity; molecular_function}
NGR-1A2224	{GO:0005524; ATP binding; molecular_function GO:0016887; ATPase activity; molecular_function}
NGR-1A2042	{GO:0005524; ATP binding; molecular_function GO:0030272; 5-formyltetrahydrofolate cyclo-ligase activity; molecular_function GO:0009396; folic acid-containing compound biosynthetic process; biological_process}
NGR-1A5932	{GO:0005524; ATP binding; molecular_function GO:0032259; methylation; biological_process GO:0016887; ATPase activity; molecular_function GO:0008152; NA GO:0006810; transport; biological_process GO:0016301; kinase activity; molecular_function GO:0008168; methyltransferase activity; molecular_function}
NGR-1A4164	{GO:0005524; ATP binding; molecular_function GO:0035299; inositol pentakisphosphate 2-kinase activity; molecular_function}
NGR-1A4209	{GO:0005524; ATP binding; molecular_function GO:0035299; inositol pentakisphosphate 2-kinase activity; molecular_function}
NGR-1A0982	{GO:0005524; ATP binding; molecular_function GO:0043039; tRNA aminoacylation; biological_process GO:0004812; aminoacyl-tRNA ligase activity; molecular_function GO:0000049; tRNA binding; molecular_function GO:0005737; cytoplasm; cellular_component GO:0000166; nucleotide binding; molecular_function GO:0006418; tRNA aminoacylation for protein translation; biological_process GO:0003676; nucleic acid …
NGR-1A3178	{GO:0005524; ATP binding; molecular_function GO:0043531; ADP binding; molecular_function GO:0003676; nucleic acid binding; molecular_function}
NGR-1A1468	{GO:0005524; ATP binding; molecular_function GO:0044237; cellular metabolic process; biological_process GO:0008152; NA GO:0050662; coenzyme binding; molecular_function GO:0008716; D-alanine-D-alanine ligase activity; molecular_function GO:0003824; NA}
NGR-1A1815	{GO:0005524; ATP binding; molecular_function GO:0044267; cellular protein metabolic process; biological_process}
NGR-1A4363	{GO:0005524; ATP binding; molecular_function GO:0044267; cellular protein metabolic process; biological_process}
NGR-1A4696	{GO:0005524; ATP binding; molecular_function GO:0044267; cellular protein metabolic process; biological_process}
NGR-1A5561	{GO:0005524; ATP binding; molecular_function GO:0044267; cellular protein metabolic process; biological_process}
NGR-1A0638	{GO:0005524; ATP binding; molecular_function GO:0046034; ATP metabolic process; biological_process GO:0016820; hydrolase activity, acting on acid anhydrides, catalyzing transmembrane movement of substances; molecular_function GO:0033178; proton-transporting two-sector ATPase complex, catalytic domain; cellular_component GO:0015992; proton transport; biological_process GO:0015991; ATP hydrolysis c…
NGR-1A2292	{GO:0005524; ATP binding; molecular_function GO:0051082; unfolded protein binding; molecular_function GO:0006950; response to stress; biological_process GO:0006457; protein folding; biological_process}
NGR-1A0469	{GO:0005524; ATP binding; molecular_function GO:0055114; oxidation-reduction process; biological_process GO:0035556; intracellular signal transduction; biological_process GO:0005515; protein binding; molecular_function GO:0004672; protein kinase activity; molecular_function GO:0006468; protein phosphorylation; biological_process GO:0047134; protein-disulfide reductase activity; molecular_function}
NGR-1A0586	{GO:0005524; ATP binding; molecular_function GO:0072669; tRNA-splicing ligase complex; cellular_component GO:0004672; protein kinase activity; molecular_function GO:0006468; protein phosphorylation; biological_process GO:0048598; embryonic morphogenesis; biological_process}
NGR-1A5905	{GO:0005524; ATP binding; molecular_function GO:0098519; NA}
NGR-1A0179	{GO:0005524; ATP binding; molecular_function}
NGR-1A1020	{GO:0005524; ATP binding; molecular_function}
NGR-1A1110	{GO:0005524; ATP binding; molecular_function}
NGR-1A2798	{GO:0005524; ATP binding; molecular_function}
NGR-1A3505	{GO:0005524; ATP binding; molecular_function}
NGR-1A4600	{GO:0005524; ATP binding; molecular_function}
NGR-1A4893	{GO:0005524; ATP binding; molecular_function}
NGR-1A5261	{GO:0005524; ATP binding; molecular_function}
NGR-1A5268	{GO:0005524; ATP binding; molecular_function}
NGR-1A1046	{GO:0005525; GTP binding; molecular_function GO:0003700; sequence-specific DNA binding transcription factor activity; molecular_function GO:0005634; nucleus; cellular_component GO:0005047; signal recognition particle binding; molecular_function GO:0005785; signal recognition particle receptor complex; cellular_component GO:0016987; sigma factor activity; molecular_function GO:0003924; GTPase acti…
NGR-1A3068	{GO:0005525; GTP binding; molecular_function GO:0003924; GTPase activity; molecular_function GO:0005622; intracellular; cellular_component GO:0007264; small GTPase mediated signal transduction; biological_process}
NGR-1A3359	{GO:0005525; GTP binding; molecular_function GO:0003924; GTPase activity; molecular_function GO:0016020; membrane; cellular_component GO:0016887; ATPase activity; molecular_function GO:0019050; suppression by virus of host apoptosis; biological_process GO:0005524; ATP binding; molecular_function}
NGR-1A5008	{GO:0005525; GTP binding; molecular_function GO:0003924; GTPase activity; molecular_function GO:0016021; integral to membrane; cellular_component GO:0015684; ferrous iron transport; biological_process GO:0015093; ferrous iron transmembrane transporter activity; molecular_function}
NGR-1A5175	{GO:0005525; GTP binding; molecular_function GO:0003924; GTPase activity; molecular_function GO:0016887; ATPase activity; molecular_function GO:0015684; ferrous iron transport; biological_process GO:0016021; integral to membrane; cellular_component GO:0015093; ferrous iron transmembrane transporter activity; molecular_function GO:0005524; ATP binding; molecular_function}
NGR-1A1238	{GO:0005525; GTP binding; molecular_function GO:0003924; GTPase activity; molecular_function GO:0019835; cytolysis; biological_process GO:0005622; intracellular; cellular_component GO:0050829; defense response to Gram-negative bacterium; biological_process GO:0016021; integral to membrane; cellular_component GO:0007264; small GTPase mediated signal transduction; biological_process}
NGR-1A4621	{GO:0005525; GTP binding; molecular_function GO:0003924; GTPase activity; molecular_function}
NGR-1A5625	{GO:0005525; GTP binding; molecular_function GO:0003924; GTPase activity; molecular_function}
NGR-1A1274	{GO:0005525; GTP binding; molecular_function GO:0004871; signal transducer activity; molecular_function GO:0019001; guanyl nucleotide binding; molecular_function GO:0007186; G-protein coupled receptor protein signaling pathway; biological_process GO:0003924; GTPase activity; molecular_function GO:0031683; G-protein beta/gamma-subunit complex binding; molecular_function}
NGR-1A1050	{GO:0005525; GTP binding; molecular_function GO:0005515; protein binding; molecular_function GO:0003924; GTPase activity; molecular_function}
NGR-1A4181	{GO:0005525; GTP binding; molecular_function GO:0005515; protein binding; molecular_function GO:0007264; small GTPase mediated signal transduction; biological_process GO:0005524; ATP binding; molecular_function GO:0007049; cell cycle; biological_process GO:0003677; DNA binding; molecular_function GO:0003924; GTPase activity; molecular_function GO:0005622; intracellular; cellular_component GO:0016…
NGR-1A0731	{GO:0005525; GTP binding; molecular_function GO:0005524; ATP binding; molecular_function GO:0009378; four-way junction helicase activity; molecular_function GO:0003924; GTPase activity; molecular_function GO:0006310; DNA recombination; biological_process GO:0006281; DNA repair; biological_process GO:0016887; ATPase activity; molecular_function GO:0003723; RNA binding; molecular_function GO:000372…
NGR-1A0044	{GO:0005525; GTP binding; molecular_function GO:0005524; ATP binding; molecular_function GO:0015093; ferrous iron transmembrane transporter activity; molecular_function GO:0007264; small GTPase mediated signal transduction; biological_process GO:0015684; ferrous iron transport; biological_process GO:0003677; DNA binding; molecular_function GO:0005622; intracellular; cellular_component GO:0003924;…
NGR-1A2511	{GO:0005525; GTP binding; molecular_function GO:0005524; ATP binding; molecular_function GO:0015093; ferrous iron transmembrane transporter activity; molecular_function GO:0015684; ferrous iron transport; biological_process GO:0007264; small GTPase mediated signal transduction; biological_process GO:0005622; intracellular; cellular_component GO:0003924; GTPase activity; molecular_function GO:0000…
NGR-1A4535	{GO:0005525; GTP binding; molecular_function GO:0005622; intracellular; cellular_component GO:0003924; GTPase activity; molecular_function GO:0007264; small GTPase mediated signal transduction; biological_process GO:0016887; ATPase activity; molecular_function GO:0005524; ATP binding; molecular_function}
NGR-1A0424	{GO:0005525; GTP binding; molecular_function GO:0005634; nucleus; cellular_component GO:0007264; small GTPase mediated signal transduction; biological_process GO:0005524; ATP binding; molecular_function GO:0006576; cellular biogenic amine metabolic process; biological_process GO:0005622; intracellular; cellular_component GO:0016887; ATPase activity; molecular_function GO:0005737; cytoplasm; cellu…
NGR-1A2842	{GO:0005525; GTP binding; molecular_function GO:0005634; nucleus; cellular_component GO:0007264; small GTPase mediated signal transduction; biological_process GO:0005622; intracellular; cellular_component GO:0003924; GTPase activity; molecular_function GO:0005737; cytoplasm; cellular_component GO:0003723; RNA binding; molecular_function GO:0003724; RNA helicase activity; molecular_function}
NGR-1A5601	{GO:0005525; GTP binding; molecular_function GO:0007049; cell cycle; biological_process GO:0005524; ATP binding; molecular_function GO:0007264; small GTPase mediated signal transduction; biological_process GO:0003924; GTPase activity; molecular_function GO:0005622; intracellular; cellular_component GO:0003677; DNA binding; molecular_function GO:0006576; cellular biogenic amine metabolic process; …
NGR-1A5529	{GO:0005525; GTP binding; molecular_function GO:0007264; small GTPase mediated signal transduction; biological_process GO:0007049; cell cycle; biological_process GO:0005524; ATP binding; molecular_function GO:0005622; intracellular; cellular_component GO:0003924; GTPase activity; molecular_function GO:0003677; DNA binding; molecular_function GO:0007059; chromosome segregation; biological_process …
NGR-1A4388	{GO:0005525; GTP binding; molecular_function GO:0016301; kinase activity; molecular_function GO:0008152; NA GO:0000103; sulfate assimilation; biological_process GO:0004020; adenylylsulfate kinase activity; molecular_function GO:0005524; ATP binding; molecular_function}
NGR-1A5841	{GO:0005525; GTP binding; molecular_function GO:0016301; kinase activity; molecular_function GO:0055114; oxidation-reduction process; biological_process GO:0016491; oxidoreductase activity; molecular_function GO:0006614; SRP-dependent cotranslational protein targeting to membrane; biological_process GO:0005524; ATP binding; molecular_function GO:0043531; ADP binding; molecular_function}
NGR-1A1700	{GO:0005525; GTP binding; molecular_function GO:0043234; protein complex; cellular_component GO:0003924; GTPase activity; molecular_function GO:0051258; protein polymerization; biological_process GO:0006184; GTP catabolic process; biological_process GO:0009020; tRNA (guanosine-2'-O-)-methyltransferase activity; molecular_function}
NGR-1A3026	{GO:0005525; GTP binding; molecular_function GO:0055085; transmembrane transport; biological_process GO:0042626; ATPase activity, coupled to transmembrane movement of substances; molecular_function GO:0005524; ATP binding; molecular_function GO:0006810; transport; biological_process GO:0003924; GTPase activity; molecular_function GO:0016887; ATPase activity; molecular_function GO:0016021; integra…
NGR-1A2211	{GO:0005525; GTP binding; molecular_function GO:0055085; transmembrane transport; biological_process GO:0042626; ATPase activity, coupled to transmembrane movement of substances; molecular_function GO:0005524; ATP binding; molecular_function GO:0016301; kinase activity; molecular_function GO:0006810; transport; biological_process GO:0003924; GTPase activity; molecular_function GO:0016887; ATPase …
NGR-1A0901	{GO:0005543; phospholipid binding; molecular_function}
NGR-1A1712	{GO:0005543; phospholipid binding; molecular_function}
NGR-1A5524	{GO:0005543; phospholipid binding; molecular_function}
NGR-1A3713	{GO:0005576; NA GO:0001503; ossification; biological_process GO:0006260; DNA replication; biological_process GO:0007155; cell adhesion; biological_process GO:0016020; membrane; cellular_component GO:0005634; nucleus; cellular_component}
NGR-1A2588	{GO:0005576; NA GO:0001503; ossification; biological_process GO:0007155; cell adhesion; biological_process GO:0005783; endoplasmic reticulum; cellular_component}
NGR-1A3799	{GO:0005576; NA GO:0001503; ossification; biological_process GO:0007155; cell adhesion; biological_process GO:0045893; positive regulation of transcription, DNA-dependent; biological_process GO:0003677; DNA binding; molecular_function GO:0005634; nucleus; cellular_component}
NGR-1A1184	{GO:0005576; NA GO:0005184; neuropeptide hormone activity; molecular_function}
NGR-1A4100	{GO:0005576; NA GO:0006355; regulation of transcription, DNA-dependent; biological_process GO:0000981; sequence-specific DNA binding RNA polymerase II transcription factor activity; molecular_function GO:0008270; zinc ion binding; molecular_function GO:0007275; multicellular organismal development; biological_process GO:0030178; negative regulation of Wnt receptor signaling pathway; biological_pr…
NGR-1A4186	{GO:0005576; NA GO:0008061; chitin binding; molecular_function GO:0006030; chitin metabolic process; biological_process}
NGR-1A0988	{GO:0005576; NA GO:0009405; pathogenesis; biological_process GO:0008200; ion channel inhibitor activity; molecular_function}
NGR-1A4192	{GO:0005576; NA GO:0009405; pathogenesis; biological_process GO:0030550; acetylcholine receptor inhibitor activity; molecular_function}
NGR-1A0500	{GO:0005576; NA GO:0009424; bacterial-type flagellum hook; cellular_component GO:0001104; RNA polymerase II transcription cofactor activity; molecular_function GO:0010508; positive regulation of autophagy; biological_process GO:0016592; mediator complex; cellular_component GO:0006357; regulation of transcription from RNA polymerase II promoter; biological_process GO:0005179; hormone activity; mol…
NGR-1A5229	{GO:0005577; fibrinogen complex; cellular_component GO:0005102; receptor binding; molecular_function GO:0051258; protein polymerization; biological_process GO:0048870; cell motility; biological_process GO:0008270; zinc ion binding; molecular_function GO:0007165; signal transduction; biological_process GO:0005515; protein binding; molecular_function GO:0031514; motile cilium; cellular_component GO…
NGR-1A0090	{GO:0005578; proteinaceous extracellular matrix; cellular_component GO:0005509; calcium ion binding; molecular_function GO:0007165; signal transduction; biological_process}
NGR-1A2643	{GO:0005578; proteinaceous extracellular matrix; cellular_component GO:0005509; calcium ion binding; molecular_function GO:0007165; signal transduction; biological_process}
NGR-1A1895	{GO:0005578; proteinaceous extracellular matrix; cellular_component GO:0005509; calcium ion binding; molecular_function GO:0051082; unfolded protein binding; molecular_function GO:0007165; signal transduction; biological_process GO:0016020; membrane; cellular_component GO:0006457; protein folding; biological_process}
NGR-1A4433	{GO:0005604; basement membrane; cellular_component GO:0007155; cell adhesion; biological_process}
NGR-1A5293	{GO:0005606; laminin-1 complex; cellular_component GO:0006413; translational initiation; biological_process GO:0003743; translation initiation factor activity; molecular_function GO:0005102; receptor binding; molecular_function GO:0030334; regulation of cell migration; biological_process GO:0030155; regulation of cell adhesion; biological_process GO:0045995; regulation of embryonic development; b…
NGR-1A1667	{GO:0005615; extracellular space; cellular_component GO:0004222; metalloendopeptidase activity; molecular_function GO:0008270; zinc ion binding; molecular_function}
NGR-1A3058	{GO:0005615; extracellular space; cellular_component GO:0004222; metalloendopeptidase activity; molecular_function GO:0008270; zinc ion binding; molecular_function}
NGR-1A1929	{GO:0005615; extracellular space; cellular_component GO:0046872; metal ion binding; molecular_function GO:0000186; activation of MAPKK activity; biological_process GO:0007186; G-protein coupled receptor protein signaling pathway; biological_process GO:0008343; adult feeding behavior; biological_process GO:0003676; nucleic acid binding; molecular_function GO:0001678; cellular glucose homeostasis; …
NGR-1A3022	{GO:0005618; cell wall; cellular_component GO:0006508; proteolysis; biological_process GO:0016020; membrane; cellular_component GO:0004252; serine-type endopeptidase activity; molecular_function}
NGR-1A5255	{GO:0005622; intracellular; cellular_component GO:0003676; nucleic acid binding; molecular_function GO:0006810; transport; biological_process}
NGR-1A0540	{GO:0005622; intracellular; cellular_component GO:0003677; DNA binding; molecular_function GO:0003735; structural constituent of ribosome; molecular_function GO:0030261; chromosome condensation; biological_process GO:0006412; translation; biological_process GO:0005840; ribosome; cellular_component}
NGR-1A1007	{GO:0005622; intracellular; cellular_component GO:0003677; DNA binding; molecular_function GO:0043565; sequence-specific DNA binding; molecular_function}
NGR-1A3244	{GO:0005622; intracellular; cellular_component GO:0003677; DNA binding; molecular_function GO:0043565; sequence-specific DNA binding; molecular_function}
NGR-1A5116	{GO:0005622; intracellular; cellular_component GO:0003677; DNA binding; molecular_function GO:0043565; sequence-specific DNA binding; molecular_function}
NGR-1A0676	{GO:0005622; intracellular; cellular_component GO:0003735; structural constituent of ribosome; molecular_function GO:0005515; protein binding; molecular_function GO:0006414; translational elongation; biological_process GO:0005840; ribosome; cellular_component}
NGR-1A0285	{GO:0005622; intracellular; cellular_component GO:0003735; structural constituent of ribosome; molecular_function GO:0006412; translation; biological_process GO:0005840; ribosome; cellular_component}
NGR-1A0543	{GO:0005622; intracellular; cellular_component GO:0003735; structural constituent of ribosome; molecular_function GO:0006412; translation; biological_process GO:0005840; ribosome; cellular_component}
NGR-1A3070	{GO:0005622; intracellular; cellular_component GO:0003735; structural constituent of ribosome; molecular_function GO:0006412; translation; biological_process GO:0005840; ribosome; cellular_component}
NGR-1A3274	{GO:0005622; intracellular; cellular_component GO:0003735; structural constituent of ribosome; molecular_function GO:0006412; translation; biological_process GO:0005840; ribosome; cellular_component}
NGR-1A3302	{GO:0005622; intracellular; cellular_component GO:0003735; structural constituent of ribosome; molecular_function GO:0006412; translation; biological_process GO:0005840; ribosome; cellular_component}
NGR-1A5828	{GO:0005622; intracellular; cellular_component GO:0003735; structural constituent of ribosome; molecular_function GO:0006412; translation; biological_process GO:0005840; ribosome; cellular_component}
NGR-1A5922	{GO:0005622; intracellular; cellular_component GO:0003743; translation initiation factor activity; molecular_function GO:0006511; ubiquitin-dependent protein catabolic process; biological_process GO:0006355; regulation of transcription, DNA-dependent; biological_process GO:0006413; translational initiation; biological_process GO:0003700; sequence-specific DNA binding transcription factor activity…
NGR-1A5147	{GO:0005622; intracellular; cellular_component GO:0003779; actin binding; molecular_function GO:0005515; protein binding; molecular_function}
NGR-1A1882	{GO:0005622; intracellular; cellular_component GO:0003779; actin binding; molecular_function}
NGR-1A3986	{GO:0005622; intracellular; cellular_component GO:0003779; actin binding; molecular_function}
NGR-1A4950	{GO:0005622; intracellular; cellular_component GO:0003779; actin binding; molecular_function}
NGR-1A5516	{GO:0005622; intracellular; cellular_component GO:0003924; GTPase activity; molecular_function GO:0003873; 6-phosphofructo-2-kinase activity; molecular_function GO:0006576; cellular biogenic amine metabolic process; biological_process GO:0004871; signal transducer activity; molecular_function GO:0007186; G-protein coupled receptor protein signaling pathway; biological_process GO:0006000; fructose…
NGR-1A4800	{GO:0005622; intracellular; cellular_component GO:0003924; GTPase activity; molecular_function GO:0005525; GTP binding; molecular_function GO:0000166; nucleotide binding; molecular_function GO:0007264; small GTPase mediated signal transduction; biological_process}
NGR-1A4667	{GO:0005622; intracellular; cellular_component GO:0003924; GTPase activity; molecular_function GO:0005525; GTP binding; molecular_function GO:0007264; small GTPase mediated signal transduction; biological_process}
NGR-1A2882	{GO:0005622; intracellular; cellular_component GO:0003924; GTPase activity; molecular_function GO:0005525; GTP binding; molecular_function GO:0015093; ferrous iron transmembrane transporter activity; molecular_function GO:0016021; integral to membrane; cellular_component GO:0015684; ferrous iron transport; biological_process GO:0007264; small GTPase mediated signal transduction; biological_proces…
NGR-1A4393	{GO:0005622; intracellular; cellular_component GO:0003924; GTPase activity; molecular_function GO:0007186; G-protein coupled receptor protein signaling pathway; biological_process GO:0004871; signal transducer activity; molecular_function GO:0016021; integral to membrane; cellular_component GO:0005737; cytoplasm; cellular_component GO:0019001; guanyl nucleotide binding; molecular_function GO:0005…
NGR-1A0935	{GO:0005622; intracellular; cellular_component GO:0003924; GTPase activity; molecular_function GO:0016887; ATPase activity; molecular_function GO:0003723; RNA binding; molecular_function GO:0003724; RNA helicase activity; molecular_function GO:0043531; ADP binding; molecular_function GO:0005525; GTP binding; molecular_function GO:0007264; small GTPase mediated signal transduction; biological_proc…
NGR-1A1275	{GO:0005622; intracellular; cellular_component GO:0003924; GTPase activity; molecular_function GO:0016887; ATPase activity; molecular_function GO:0005737; cytoplasm; cellular_component GO:0016021; integral to membrane; cellular_component GO:0005525; GTP binding; molecular_function GO:0005634; nucleus; cellular_component GO:0015093; ferrous iron transmembrane transporter activity; molecular_functi…
NGR-1A4685	{GO:0005622; intracellular; cellular_component GO:0004221; ubiquitin thiolesterase activity; molecular_function GO:0006511; ubiquitin-dependent protein catabolic process; biological_process}
NGR-1A1722	{GO:0005622; intracellular; cellular_component GO:0005085; guanyl-nucleotide exchange factor activity; molecular_function GO:0051056; regulation of small GTPase mediated signal transduction; biological_process GO:0007264; small GTPase mediated signal transduction; biological_process}
NGR-1A3451	{GO:0005622; intracellular; cellular_component GO:0005515; protein binding; molecular_function GO:0003676; nucleic acid binding; molecular_function GO:0006810; transport; biological_process}
NGR-1A5596	{GO:0005622; intracellular; cellular_component GO:0005669; transcription factor TFIID complex; cellular_component GO:0006352; transcription initiation, DNA-dependent; biological_process GO:0043565; sequence-specific DNA binding; molecular_function}
NGR-1A4405	{GO:0005622; intracellular; cellular_component GO:0005801; cis-Golgi network; cellular_component GO:0006888; ER to Golgi vesicle-mediated transport; biological_process}
NGR-1A2829	{GO:0005622; intracellular; cellular_component GO:0006412; translation; biological_process GO:0003735; structural constituent of ribosome; molecular_function GO:0005840; ribosome; cellular_component}
NGR-1A3589	{GO:0005622; intracellular; cellular_component GO:0006412; translation; biological_process GO:0003735; structural constituent of ribosome; molecular_function GO:0005840; ribosome; cellular_component}
NGR-1A4012	{GO:0005622; intracellular; cellular_component GO:0006412; translation; biological_process GO:0003735; structural constituent of ribosome; molecular_function GO:0005840; ribosome; cellular_component}
NGR-1A4748	{GO:0005622; intracellular; cellular_component GO:0006412; translation; biological_process GO:0003735; structural constituent of ribosome; molecular_function GO:0005840; ribosome; cellular_component}
NGR-1A3528	{GO:0005622; intracellular; cellular_component GO:0006412; translation; biological_process GO:0005515; protein binding; molecular_function GO:0003735; structural constituent of ribosome; molecular_function GO:0005840; ribosome; cellular_component}
NGR-1A3876	{GO:0005622; intracellular; cellular_component GO:0006414; translational elongation; biological_process GO:0003676; nucleic acid binding; molecular_function GO:0003735; structural constituent of ribosome; molecular_function GO:0005840; ribosome; cellular_component}
NGR-1A4380	{GO:0005622; intracellular; cellular_component GO:0006414; translational elongation; biological_process GO:0003735; structural constituent of ribosome; molecular_function GO:0005840; ribosome; cellular_component}
NGR-1A3081	{GO:0005622; intracellular; cellular_component GO:0006414; translational elongation; biological_process GO:0006412; translation; biological_process GO:0003735; structural constituent of ribosome; molecular_function GO:0005840; ribosome; cellular_component}
NGR-1A0503	{GO:0005622; intracellular; cellular_component GO:0006508; proteolysis; biological_process GO:0004222; metalloendopeptidase activity; molecular_function GO:0019843; rRNA binding; molecular_function GO:0003723; RNA binding; molecular_function}
NGR-1A2215	{GO:0005622; intracellular; cellular_component GO:0006508; proteolysis; biological_process GO:0008289; lipid binding; molecular_function GO:0004198; calcium-dependent cysteine-type endopeptidase activity; molecular_function GO:0046872; metal ion binding; molecular_function}
NGR-1A5685	{GO:0005622; intracellular; cellular_component GO:0006511; ubiquitin-dependent protein catabolic process; biological_process GO:0005198; NA GO:0004221; ubiquitin thiolesterase activity; molecular_function GO:0016818; hydrolase activity, acting on acid anhydrides, in phosphorus-containing anhydrides; molecular_function GO:0018144; RNA-protein covalent cross-linking; biological_process GO:0003968; …
NGR-1A4943	{GO:0005622; intracellular; cellular_component GO:0006886; intracellular protein transport; biological_process}
NGR-1A0690	{GO:0005622; intracellular; cellular_component GO:0008270; zinc ion binding; molecular_function GO:0003676; nucleic acid binding; molecular_function}
NGR-1A5184	{GO:0005622; intracellular; cellular_component GO:0008270; zinc ion binding; molecular_function}
NGR-1A4360	{GO:0005634; nucleus; cellular_component GO:0000166; nucleotide binding; molecular_function GO:0003950; NAD+ ADP-ribosyltransferase activity; molecular_function GO:0046872; metal ion binding; molecular_function}
NGR-1A4972	{GO:0005634; nucleus; cellular_component GO:0000775; chromosome, centromeric region; cellular_component GO:0007067; mitosis; biological_process}
NGR-1A1169	{GO:0005634; nucleus; cellular_component GO:0003676; nucleic acid binding; molecular_function GO:0003677; DNA binding; molecular_function GO:0006355; regulation of transcription, DNA-dependent; biological_process}
NGR-1A2871	{GO:0005634; nucleus; cellular_component GO:0003677; DNA binding; molecular_function GO:0006310; DNA recombination; biological_process GO:0006302; double-strand break repair; biological_process}
NGR-1A2374	{GO:0005634; nucleus; cellular_component GO:0003677; DNA binding; molecular_function GO:0006351; transcription, DNA-dependent; biological_process}
NGR-1A3480	{GO:0005634; nucleus; cellular_component GO:0003677; DNA binding; molecular_function GO:0045893; positive regulation of transcription, DNA-dependent; biological_process}
NGR-1A1876	{GO:0005634; nucleus; cellular_component GO:0003682; chromatin binding; molecular_function GO:0000775; chromosome, centromeric region; cellular_component GO:0006355; regulation of transcription, DNA-dependent; biological_process GO:0003677; DNA binding; molecular_function}
NGR-1A1017	{GO:0005634; nucleus; cellular_component GO:0003700; sequence-specific DNA binding transcription factor activity; molecular_function GO:0000775; chromosome, centromeric region; cellular_component GO:0005664; nuclear origin of replication recognition complex; cellular_component GO:0003682; chromatin binding; molecular_function GO:0003677; DNA binding; molecular_function GO:0006355; regulation of t…
NGR-1A1864	{GO:0005634; nucleus; cellular_component GO:0003700; sequence-specific DNA binding transcription factor activity; molecular_function GO:0005783; endoplasmic reticulum; cellular_component GO:0043565; sequence-specific DNA binding; molecular_function GO:0006886; intracellular protein transport; biological_process GO:0006355; regulation of transcription, DNA-dependent; biological_process GO:0003677;…
NGR-1A1851	{GO:0005634; nucleus; cellular_component GO:0003700; sequence-specific DNA binding transcription factor activity; molecular_function GO:0006355; regulation of transcription, DNA-dependent; biological_process GO:0003677; DNA binding; molecular_function GO:0043565; sequence-specific DNA binding; molecular_function GO:0007049; cell cycle; biological_process}
NGR-1A3108	{GO:0005634; nucleus; cellular_component GO:0003700; sequence-specific DNA binding transcription factor activity; molecular_function GO:0006355; regulation of transcription, DNA-dependent; biological_process GO:0043565; sequence-specific DNA binding; molecular_function}
NGR-1A4056	{GO:0005634; nucleus; cellular_component GO:0003735; structural constituent of ribosome; molecular_function GO:0006414; translational elongation; biological_process GO:0005622; intracellular; cellular_component GO:0005840; ribosome; cellular_component}
NGR-1A5871	{GO:0005634; nucleus; cellular_component GO:0005515; protein binding; molecular_function GO:0006886; intracellular protein transport; biological_process GO:0016192; vesicle-mediated transport; biological_process GO:0030117; membrane coat; cellular_component GO:0051090; regulation of sequence-specific DNA binding transcription factor activity; biological_process}
NGR-1A3538	{GO:0005634; nucleus; cellular_component GO:0005525; GTP binding; molecular_function GO:0019001; guanyl nucleotide binding; molecular_function GO:0007264; small GTPase mediated signal transduction; biological_process GO:0031683; G-protein beta/gamma-subunit complex binding; molecular_function GO:0005524; ATP binding; molecular_function GO:0004871; signal transducer activity; molecular_function GO…
NGR-1A3457	{GO:0005634; nucleus; cellular_component GO:0005622; intracellular; cellular_component GO:0003677; DNA binding; molecular_function GO:0006367; transcription initiation from RNA polymerase II promoter; biological_process GO:0043565; sequence-specific DNA binding; molecular_function}
NGR-1A5503	{GO:0005634; nucleus; cellular_component GO:0006260; DNA replication; biological_process GO:0016021; integral to membrane; cellular_component}
NGR-1A0325	{GO:0005634; nucleus; cellular_component GO:0006260; DNA replication; biological_process}
NGR-1A3766	{GO:0005634; nucleus; cellular_component GO:0006302; double-strand break repair; biological_process GO:0016787; hydrolase activity; molecular_function GO:0004519; endonuclease activity; molecular_function GO:0030145; manganese ion binding; molecular_function}
NGR-1A0370	{GO:0005634; nucleus; cellular_component GO:0006333; chromatin assembly or disassembly; biological_process}
NGR-1A2708	{GO:0005634; nucleus; cellular_component GO:0006355; regulation of transcription, DNA-dependent; biological_process GO:0000775; chromosome, centromeric region; cellular_component GO:0003677; DNA binding; molecular_function GO:0003682; chromatin binding; molecular_function}
NGR-1A4547	{GO:0005634; nucleus; cellular_component GO:0006355; regulation of transcription, DNA-dependent; biological_process GO:0003677; DNA binding; molecular_function}
NGR-1A1433	{GO:0005634; nucleus; cellular_component GO:0006355; regulation of transcription, DNA-dependent; biological_process GO:0006334; nucleosome assembly; biological_process}
NGR-1A3866	{GO:0005634; nucleus; cellular_component GO:0006355; regulation of transcription, DNA-dependent; biological_process GO:0006353; transcription termination, DNA-dependent; biological_process}
NGR-1A2147	{GO:0005634; nucleus; cellular_component GO:0006355; regulation of transcription, DNA-dependent; biological_process GO:0009116; nucleoside metabolic process; biological_process}
NGR-1A1329	{GO:0005634; nucleus; cellular_component GO:0006355; regulation of transcription, DNA-dependent; biological_process GO:0016020; membrane; cellular_component GO:0006886; intracellular protein transport; biological_process GO:0005801; cis-Golgi network; cellular_component}
NGR-1A4459	{GO:0005634; nucleus; cellular_component GO:0006355; regulation of transcription, DNA-dependent; biological_process GO:0016021; integral to membrane; cellular_component}
NGR-1A0556	{GO:0005634; nucleus; cellular_component GO:0006355; regulation of transcription, DNA-dependent; biological_process}
NGR-1A0921	{GO:0005634; nucleus; cellular_component GO:0006355; regulation of transcription, DNA-dependent; biological_process}
NGR-1A1571	{GO:0005634; nucleus; cellular_component GO:0006355; regulation of transcription, DNA-dependent; biological_process}
NGR-1A2824	{GO:0005634; nucleus; cellular_component GO:0006355; regulation of transcription, DNA-dependent; biological_process}
NGR-1A4461	{GO:0005634; nucleus; cellular_component GO:0006355; regulation of transcription, DNA-dependent; biological_process}
NGR-1A5528	{GO:0005634; nucleus; cellular_component GO:0006355; regulation of transcription, DNA-dependent; biological_process}
NGR-1A1587	{GO:0005634; nucleus; cellular_component GO:0006396; RNA processing; biological_process GO:0007049; cell cycle; biological_process}
NGR-1A5266	{GO:0005634; nucleus; cellular_component GO:0006397; mRNA processing; biological_process GO:0005622; intracellular; cellular_component GO:0019835; cytolysis; biological_process GO:0016021; integral to membrane; cellular_component GO:0006396; RNA processing; biological_process GO:0050829; defense response to Gram-negative bacterium; biological_process}
NGR-1A1854	{GO:0005634; nucleus; cellular_component GO:0006464; protein modification process; biological_process GO:0016151; nickel ion binding; molecular_function GO:0017025; TBP-class protein binding; molecular_function}
NGR-1A3498	{GO:0005634; nucleus; cellular_component GO:0006508; proteolysis; biological_process GO:0003677; DNA binding; molecular_function GO:0006355; regulation of transcription, DNA-dependent; biological_process GO:0006352; transcription initiation, DNA-dependent; biological_process}
NGR-1A5577	{GO:0005634; nucleus; cellular_component GO:0008081; phosphoric diester hydrolase activity; molecular_function GO:0031514; motile cilium; cellular_component GO:0048870; cell motility; biological_process GO:0008134; transcription factor binding; molecular_function GO:0005861; troponin complex; cellular_component GO:0045502; dynein binding; molecular_function GO:0006281; DNA repair; biological_proc…
NGR-1A4282	{GO:0005634; nucleus; cellular_component GO:0008270; zinc ion binding; molecular_function GO:0000981; sequence-specific DNA binding RNA polymerase II transcription factor activity; molecular_function GO:0003677; DNA binding; molecular_function GO:0006355; regulation of transcription, DNA-dependent; biological_process GO:0006351; transcription, DNA-dependent; biological_process}
NGR-1A5726	{GO:0005634; nucleus; cellular_component GO:0008270; zinc ion binding; molecular_function GO:0000981; sequence-specific DNA binding RNA polymerase II transcription factor activity; molecular_function GO:0003677; DNA binding; molecular_function GO:0006355; regulation of transcription, DNA-dependent; biological_process GO:0046872; metal ion binding; molecular_function GO:0006351; transcription, DNA…
NGR-1A4254	{GO:0005634; nucleus; cellular_component GO:0008270; zinc ion binding; molecular_function GO:0000981; sequence-specific DNA binding RNA polymerase II transcription factor activity; molecular_function GO:0006355; regulation of transcription, DNA-dependent; biological_process}
NGR-1A5406	{GO:0005634; nucleus; cellular_component GO:0008270; zinc ion binding; molecular_function GO:0000981; sequence-specific DNA binding RNA polymerase II transcription factor activity; molecular_function GO:0006355; regulation of transcription, DNA-dependent; biological_process}
NGR-1A5969	{GO:0005634; nucleus; cellular_component GO:0008270; zinc ion binding; molecular_function GO:0000981; sequence-specific DNA binding RNA polymerase II transcription factor activity; molecular_function GO:0006355; regulation of transcription, DNA-dependent; biological_process}
NGR-1A2519	{GO:0005634; nucleus; cellular_component GO:0008270; zinc ion binding; molecular_function GO:0003677; DNA binding; molecular_function GO:0006351; transcription, DNA-dependent; biological_process}
NGR-1A2891	{GO:0005634; nucleus; cellular_component GO:0008270; zinc ion binding; molecular_function GO:0003677; DNA binding; molecular_function GO:0046872; metal ion binding; molecular_function GO:0006351; transcription, DNA-dependent; biological_process}
NGR-1A2513	{GO:0005634; nucleus; cellular_component GO:0008270; zinc ion binding; molecular_function GO:0005488; NA}
NGR-1A0525	{GO:0005634; nucleus; cellular_component GO:0008270; zinc ion binding; molecular_function GO:0006357; regulation of transcription from RNA polymerase II promoter; biological_process GO:0001104; RNA polymerase II transcription cofactor activity; molecular_function GO:0015078; hydrogen ion transmembrane transporter activity; molecular_function GO:0016592; mediator complex; cellular_component GO:000…
NGR-1A1023	{GO:0005634; nucleus; cellular_component GO:0016818; hydrolase activity, acting on acid anhydrides, in phosphorus-containing anhydrides; molecular_function GO:0005524; ATP binding; molecular_function GO:0003676; nucleic acid binding; molecular_function GO:0003677; DNA binding; molecular_function GO:0004386; helicase activity; molecular_function GO:0003723; RNA binding; molecular_function GO:00080…
NGR-1A2810	{GO:0005634; nucleus; cellular_component GO:0019001; guanyl nucleotide binding; molecular_function GO:0005525; GTP binding; molecular_function GO:0007264; small GTPase mediated signal transduction; biological_process GO:0031683; G-protein beta/gamma-subunit complex binding; molecular_function GO:0005524; ATP binding; molecular_function GO:0004871; signal transducer activity; molecular_function GO…
NGR-1A1534	{GO:0005634; nucleus; cellular_component GO:0019074; viral RNA genome packaging; biological_process GO:0008270; zinc ion binding; molecular_function GO:0019013; viral nucleocapsid; cellular_component GO:0019028; viral capsid; cellular_component}
NGR-1A1841	{GO:0005634; nucleus; cellular_component GO:0030915; Smc5-Smc6 complex; cellular_component GO:0045893; positive regulation of transcription, DNA-dependent; biological_process GO:0006281; DNA repair; biological_process GO:0003677; DNA binding; molecular_function}
NGR-1A4268	{GO:0005634; nucleus; cellular_component GO:0042254; ribosome biogenesis; biological_process}
NGR-1A2234	{GO:0005634; nucleus; cellular_component GO:0043631; RNA polyadenylation; biological_process GO:0003723; RNA binding; molecular_function GO:0004652; polynucleotide adenylyltransferase activity; molecular_function GO:0016779; nucleotidyltransferase activity; molecular_function}
NGR-1A2935	{GO:0005634; nucleus; cellular_component GO:0045892; negative regulation of transcription, DNA-dependent; biological_process}
NGR-1A0745	{GO:0005634; nucleus; cellular_component GO:0045893; positive regulation of transcription, DNA-dependent; biological_process GO:0003677; DNA binding; molecular_function}
NGR-1A4055	{GO:0005634; nucleus; cellular_component GO:0045893; positive regulation of transcription, DNA-dependent; biological_process GO:0003677; DNA binding; molecular_function}
NGR-1A3349	{GO:0005634; nucleus; cellular_component GO:0045893; positive regulation of transcription, DNA-dependent; biological_process GO:0006355; regulation of transcription, DNA-dependent; biological_process GO:0003677; DNA binding; molecular_function GO:0003713; transcription coactivator activity; molecular_function}
NGR-1A0008	{GO:0005634; nucleus; cellular_component}
NGR-1A0047	{GO:0005634; nucleus; cellular_component}
NGR-1A0264	{GO:0005634; nucleus; cellular_component}
NGR-1A0722	{GO:0005634; nucleus; cellular_component}
NGR-1A1589	{GO:0005634; nucleus; cellular_component}
NGR-1A2399	{GO:0005634; nucleus; cellular_component}
NGR-1A2991	{GO:0005634; nucleus; cellular_component}
NGR-1A3284	{GO:0005634; nucleus; cellular_component}
NGR-1A3318	{GO:0005634; nucleus; cellular_component}
NGR-1A3504	{GO:0005634; nucleus; cellular_component}
NGR-1A3624	{GO:0005634; nucleus; cellular_component}
NGR-1A3791	{GO:0005634; nucleus; cellular_component}
NGR-1A4077	{GO:0005634; nucleus; cellular_component}
NGR-1A4487	{GO:0005634; nucleus; cellular_component}
NGR-1A4796	{GO:0005634; nucleus; cellular_component}
NGR-1A5755	{GO:0005634; nucleus; cellular_component}
NGR-1A4376	{GO:0005639; integral to nuclear inner membrane; cellular_component}
NGR-1A5286	{GO:0005643; nuclear pore; cellular_component GO:0005576; NA GO:0005524; ATP binding; molecular_function GO:0003933; GTP cyclohydrolase activity; molecular_function GO:0009058; biosynthetic process; biological_process GO:0006869; lipid transport; biological_process GO:0005737; cytoplasm; cellular_component GO:0019031; viral envelope; cellular_component GO:0004828; serine-tRNA ligase activity; mol…
NGR-1A3774	{GO:0005643; nuclear pore; cellular_component GO:0006606; protein import into nucleus; biological_process}
NGR-1A4964	{GO:0005643; nuclear pore; cellular_component GO:0006810; transport; biological_process}
NGR-1A5913	{GO:0005643; nuclear pore; cellular_component GO:0006810; transport; biological_process}
NGR-1A5809	{GO:0005643; nuclear pore; cellular_component GO:0006821; chloride transport; biological_process GO:0030554; adenyl nucleotide binding; molecular_function GO:0006810; transport; biological_process GO:0055085; transmembrane transport; biological_process GO:0005247; voltage-gated chloride channel activity; molecular_function GO:0016020; membrane; cellular_component}
NGR-1A3423	{GO:0005643; nuclear pore; cellular_component GO:0016973; poly(A)+ mRNA export from nucleus; biological_process}
NGR-1A1445	{GO:0005643; nuclear pore; cellular_component}
NGR-1A3497	{GO:0005666; DNA-directed RNA polymerase III complex; cellular_component GO:0006383; transcription from RNA polymerase III promoter; biological_process GO:0003677; DNA binding; molecular_function GO:0003899; DNA-directed RNA polymerase activity; molecular_function}
NGR-1A4123	{GO:0005669; transcription factor TFIID complex; cellular_component GO:0006367; transcription initiation from RNA polymerase II promoter; biological_process GO:0032040; small-subunit processome; cellular_component}
NGR-1A5155	{GO:0005669; transcription factor TFIID complex; cellular_component GO:0043565; sequence-specific DNA binding; molecular_function GO:0006352; transcription initiation, DNA-dependent; biological_process GO:0005622; intracellular; cellular_component GO:0003677; DNA binding; molecular_function}
NGR-1A5851	{GO:0005672; transcription factor TFIIA complex; cellular_component GO:0006367; transcription initiation from RNA polymerase II promoter; biological_process GO:0032040; small-subunit processome; cellular_component GO:0005515; protein binding; molecular_function}
NGR-1A1916	{GO:0005672; transcription factor TFIIA complex; cellular_component GO:0006367; transcription initiation from RNA polymerase II promoter; biological_process}
NGR-1A3172	{GO:0005672; transcription factor TFIIA complex; cellular_component GO:0006367; transcription initiation from RNA polymerase II promoter; biological_process}
NGR-1A3796	{GO:0005672; transcription factor TFIIA complex; cellular_component GO:0006367; transcription initiation from RNA polymerase II promoter; biological_process}
NGR-1A4144	{GO:0005672; transcription factor TFIIA complex; cellular_component GO:0006367; transcription initiation from RNA polymerase II promoter; biological_process}
NGR-1A4180	{GO:0005672; transcription factor TFIIA complex; cellular_component GO:0006367; transcription initiation from RNA polymerase II promoter; biological_process}
NGR-1A4916	{GO:0005672; transcription factor TFIIA complex; cellular_component GO:0006367; transcription initiation from RNA polymerase II promoter; biological_process}
NGR-1A5445	{GO:0005672; transcription factor TFIIA complex; cellular_component GO:0006367; transcription initiation from RNA polymerase II promoter; biological_process}
NGR-1A2133	{GO:0005672; transcription factor TFIIA complex; cellular_component GO:0016592; mediator complex; cellular_component GO:0006367; transcription initiation from RNA polymerase II promoter; biological_process GO:0005515; protein binding; molecular_function GO:0006357; regulation of transcription from RNA polymerase II promoter; biological_process GO:0001104; RNA polymerase II transcription cofactor …
NGR-1A5973	{GO:0005680; anaphase-promoting complex; cellular_component GO:0003723; RNA binding; molecular_function GO:0046872; metal ion binding; molecular_function GO:0004842; ubiquitin-protein ligase activity; molecular_function GO:0008270; zinc ion binding; molecular_function GO:0005515; protein binding; molecular_function}
NGR-1A5794	{GO:0005680; anaphase-promoting complex; cellular_component GO:0030071; regulation of mitotic metaphase/anaphase transition; biological_process}
NGR-1A3598	{GO:0005680; anaphase-promoting complex; cellular_component GO:0046872; metal ion binding; molecular_function GO:0004842; ubiquitin-protein ligase activity; molecular_function GO:0005515; protein binding; molecular_function GO:0008270; zinc ion binding; molecular_function}
NGR-1A5212	{GO:0005680; anaphase-promoting complex; cellular_component GO:0046872; metal ion binding; molecular_function GO:0004842; ubiquitin-protein ligase activity; molecular_function GO:0005515; protein binding; molecular_function GO:0032040; small-subunit processome; cellular_component GO:0008270; zinc ion binding; molecular_function}
NGR-1A1572	{GO:0005680; anaphase-promoting complex; cellular_component GO:0046872; metal ion binding; molecular_function GO:0004842; ubiquitin-protein ligase activity; molecular_function GO:0008270; zinc ion binding; molecular_function GO:0005515; protein binding; molecular_function}
NGR-1A2972	{GO:0005680; anaphase-promoting complex; cellular_component GO:0046872; metal ion binding; molecular_function GO:0004842; ubiquitin-protein ligase activity; molecular_function GO:0008270; zinc ion binding; molecular_function GO:0005515; protein binding; molecular_function}
NGR-1A3138	{GO:0005680; anaphase-promoting complex; cellular_component GO:0046872; metal ion binding; molecular_function GO:0004842; ubiquitin-protein ligase activity; molecular_function GO:0008270; zinc ion binding; molecular_function GO:0005515; protein binding; molecular_function}
NGR-1A0431	{GO:0005680; anaphase-promoting complex; cellular_component}
NGR-1A1444	{GO:0005681; spliceosomal complex; cellular_component GO:0000398; nuclear mRNA splicing, via spliceosome; biological_process}
NGR-1A2823	{GO:0005681; spliceosomal complex; cellular_component GO:0000398; nuclear mRNA splicing, via spliceosome; biological_process}
NGR-1A2633	{GO:0005681; spliceosomal complex; cellular_component GO:0007067; mitosis; biological_process}
NGR-1A0652	{GO:0005681; spliceosomal complex; cellular_component GO:0008380; RNA splicing; biological_process}
NGR-1A4202	{GO:0005685; U1 snRNP; cellular_component GO:0003729; mRNA binding; molecular_function GO:0006376; mRNA splice site selection; biological_process}
NGR-1A0504	{GO:0005694; chromosome; cellular_component GO:0018024; histone-lysine N-methyltransferase activity; molecular_function GO:0006355; regulation of transcription, DNA-dependent; biological_process GO:0034968; histone lysine methylation; biological_process GO:0005515; protein binding; molecular_function}
NGR-1A3687	{GO:0005730; nucleolus; cellular_component GO:0042254; ribosome biogenesis; biological_process}
NGR-1A1321	{GO:0005737; cytoplasm; cellular_component GO:0000045; autophagic vacuole assembly; biological_process}
NGR-1A3092	{GO:0005737; cytoplasm; cellular_component GO:0000166; nucleotide binding; molecular_function GO:0005524; ATP binding; molecular_function GO:0006434; seryl-tRNA aminoacylation; biological_process GO:0004828; serine-tRNA ligase activity; molecular_function}
NGR-1A0335	{GO:0005737; cytoplasm; cellular_component GO:0000166; nucleotide binding; molecular_function GO:0006606; protein import into nucleus; biological_process GO:0006355; regulation of transcription, DNA-dependent; biological_process GO:0043565; sequence-specific DNA binding; molecular_function GO:0005643; nuclear pore; cellular_component GO:0005524; ATP binding; molecular_function GO:0048870; cell mo…
NGR-1A2334	{GO:0005737; cytoplasm; cellular_component GO:0000166; nucleotide binding; molecular_function GO:0043039; tRNA aminoacylation; biological_process GO:0006418; tRNA aminoacylation for protein translation; biological_process GO:0004812; aminoacyl-tRNA ligase activity; molecular_function GO:0000049; tRNA binding; molecular_function GO:0005524; ATP binding; molecular_function}
NGR-1A1873	{GO:0005737; cytoplasm; cellular_component GO:0000287; magnesium ion binding; molecular_function GO:0004427; inorganic diphosphatase activity; molecular_function GO:0006796; phosphate metabolic process; biological_process}
NGR-1A0959	{GO:0005737; cytoplasm; cellular_component GO:0004826; phenylalanine-tRNA ligase activity; molecular_function GO:0000049; tRNA binding; molecular_function GO:0000287; magnesium ion binding; molecular_function GO:0006355; regulation of transcription, DNA-dependent; biological_process GO:0004812; aminoacyl-tRNA ligase activity; molecular_function GO:0043039; tRNA aminoacylation; biological_process …
NGR-1A1029	{GO:0005737; cytoplasm; cellular_component GO:0004888; transmembrane receptor activity; molecular_function GO:0016592; mediator complex; cellular_component GO:0016020; membrane; cellular_component GO:0006935; chemotaxis; biological_process GO:0006810; transport; biological_process GO:0001104; RNA polymerase II transcription cofactor activity; molecular_function GO:0007165; signal transduction; bi…
NGR-1A2989	{GO:0005737; cytoplasm; cellular_component GO:0005622; intracellular; cellular_component GO:0003924; GTPase activity; molecular_function GO:0007186; G-protein coupled receptor protein signaling pathway; biological_process GO:0004871; signal transducer activity; molecular_function GO:0031683; G-protein beta/gamma-subunit complex binding; molecular_function GO:0007264; small GTPase mediated signal …
NGR-1A3941	{GO:0005737; cytoplasm; cellular_component GO:0005634; nucleus; cellular_component}
NGR-1A5410	{GO:0005737; cytoplasm; cellular_component GO:0005852; eukaryotic translation initiation factor 3 complex; cellular_component GO:0005515; protein binding; molecular_function GO:0003743; translation initiation factor activity; molecular_function}
NGR-1A1102	{GO:0005737; cytoplasm; cellular_component GO:0006352; transcription initiation, DNA-dependent; biological_process GO:0016987; sigma factor activity; molecular_function GO:0006270; DNA-dependent DNA replication initiation; biological_process GO:0003924; GTPase activity; molecular_function GO:0005622; intracellular; cellular_component GO:0006355; regulation of transcription, DNA-dependent; biologi…
NGR-1A0042	{GO:0005737; cytoplasm; cellular_component GO:0006355; regulation of transcription, DNA-dependent; biological_process GO:0007623; circadian rhythm; biological_process GO:0005634; nucleus; cellular_component}
NGR-1A1942	{GO:0005737; cytoplasm; cellular_component GO:0006364; rRNA processing; biological_process GO:0008168; methyltransferase activity; molecular_function GO:0008649; rRNA methyltransferase activity; molecular_function}
NGR-1A3421	{GO:0005737; cytoplasm; cellular_component GO:0006415; translational termination; biological_process GO:0003747; translation release factor activity; molecular_function GO:0016149; translation release factor activity, codon specific; molecular_function}
NGR-1A4957	{GO:0005737; cytoplasm; cellular_component GO:0006418; tRNA aminoacylation for protein translation; biological_process GO:0000166; nucleotide binding; molecular_function GO:0002161; aminoacyl-tRNA editing activity; molecular_function GO:0004812; aminoacyl-tRNA ligase activity; molecular_function GO:0005524; ATP binding; molecular_function GO:0006433; prolyl-tRNA aminoacylation; biological_process…
NGR-1A5460	{GO:0005737; cytoplasm; cellular_component GO:0006418; tRNA aminoacylation for protein translation; biological_process GO:0000166; nucleotide binding; molecular_function GO:0016876; ligase activity, forming aminoacyl-tRNA and related compounds; molecular_function GO:0006423; cysteinyl-tRNA aminoacylation; biological_process GO:0004824; lysine-tRNA ligase activity; molecular_function GO:0006430; l…
NGR-1A1648	{GO:0005737; cytoplasm; cellular_component GO:0006418; tRNA aminoacylation for protein translation; biological_process GO:0000166; nucleotide binding; molecular_function GO:0016876; ligase activity, forming aminoacyl-tRNA and related compounds; molecular_function GO:0006425; glutaminyl-tRNA aminoacylation; biological_process GO:0004812; aminoacyl-tRNA ligase activity; molecular_function GO:004303…
NGR-1A3307	{GO:0005737; cytoplasm; cellular_component GO:0006457; protein folding; biological_process}
NGR-1A3427	{GO:0005737; cytoplasm; cellular_component GO:0006479; protein methylation; biological_process GO:0008276; protein methyltransferase activity; molecular_function GO:0003824; NA GO:0008168; methyltransferase activity; molecular_function GO:0008152; NA}
NGR-1A0784	{GO:0005737; cytoplasm; cellular_component GO:0006576; cellular biogenic amine metabolic process; biological_process GO:0005622; intracellular; cellular_component GO:0003924; GTPase activity; molecular_function GO:0007264; small GTPase mediated signal transduction; biological_process GO:0005524; ATP binding; molecular_function GO:0005525; GTP binding; molecular_function GO:0005634; nucleus; cellu…
NGR-1A4994	{GO:0005737; cytoplasm; cellular_component GO:0006886; intracellular protein transport; biological_process}
NGR-1A4026	{GO:0005737; cytoplasm; cellular_component GO:0007018; microtubule-based movement; biological_process GO:0005524; ATP binding; molecular_function GO:0003777; microtubule motor activity; molecular_function GO:0008017; microtubule binding; molecular_function}
NGR-1A0486	{GO:0005737; cytoplasm; cellular_component GO:0007264; small GTPase mediated signal transduction; biological_process GO:0005525; GTP binding; molecular_function GO:0005634; nucleus; cellular_component GO:0003924; GTPase activity; molecular_function GO:0005622; intracellular; cellular_component}
NGR-1A2177	{GO:0005737; cytoplasm; cellular_component GO:0007264; small GTPase mediated signal transduction; biological_process GO:0005525; GTP binding; molecular_function GO:0017183; peptidyl-diphthamide biosynthetic process from peptidyl-histidine; biological_process GO:0005622; intracellular; cellular_component}
NGR-1A4066	{GO:0005737; cytoplasm; cellular_component GO:0007264; small GTPase mediated signal transduction; biological_process GO:0005622; intracellular; cellular_component GO:0003924; GTPase activity; molecular_function GO:0005525; GTP binding; molecular_function GO:0005634; nucleus; cellular_component}
NGR-1A5541	{GO:0005737; cytoplasm; cellular_component GO:0007264; small GTPase mediated signal transduction; biological_process GO:0005622; intracellular; cellular_component GO:0005634; nucleus; cellular_component GO:0005525; GTP binding; molecular_function}
NGR-1A0917	{GO:0005737; cytoplasm; cellular_component GO:0007623; circadian rhythm; biological_process GO:0006355; regulation of transcription, DNA-dependent; biological_process GO:0005634; nucleus; cellular_component}
NGR-1A1360	{GO:0005737; cytoplasm; cellular_component GO:0008033; tRNA processing; biological_process GO:0016740; transferase activity; molecular_function}
NGR-1A5337	{GO:0005737; cytoplasm; cellular_component GO:0008092; cytoskeletal protein binding; molecular_function GO:0019898; extrinsic to membrane; cellular_component}
NGR-1A0354	{GO:0005737; cytoplasm; cellular_component GO:0009058; biosynthetic process; biological_process GO:0016813; hydrolase activity, acting on carbon-nitrogen (but not peptide) bonds, in linear amidines; molecular_function GO:0051082; unfolded protein binding; molecular_function GO:0006457; protein folding; biological_process GO:0016272; prefoldin complex; cellular_component}
NGR-1A4469	{GO:0005737; cytoplasm; cellular_component GO:0016887; ATPase activity; molecular_function GO:0006576; cellular biogenic amine metabolic process; biological_process GO:0005622; intracellular; cellular_component GO:0007264; small GTPase mediated signal transduction; biological_process GO:0005524; ATP binding; molecular_function GO:0005634; nucleus; cellular_component GO:0005525; GTP binding; molec…
NGR-1A4297	{GO:0005737; cytoplasm; cellular_component GO:0016887; ATPase activity; molecular_function GO:0007049; cell cycle; biological_process GO:0005524; ATP binding; molecular_function GO:0005525; GTP binding; molecular_function GO:0005634; nucleus; cellular_component GO:0003924; GTPase activity; molecular_function}
NGR-1A5209	{GO:0005737; cytoplasm; cellular_component GO:0043039; tRNA aminoacylation; biological_process GO:0000166; nucleotide binding; molecular_function GO:0004812; aminoacyl-tRNA ligase activity; molecular_function GO:0006418; tRNA aminoacylation for protein translation; biological_process GO:0000049; tRNA binding; molecular_function GO:0005524; ATP binding; molecular_function}
NGR-1A4798	{GO:0005737; cytoplasm; cellular_component GO:0046872; metal ion binding; molecular_function GO:0003723; RNA binding; molecular_function GO:0006402; mRNA catabolic process; biological_process GO:0005634; nucleus; cellular_component GO:0004535; poly(A)-specific ribonuclease activity; molecular_function}
NGR-1A4070	{GO:0005737; cytoplasm; cellular_component GO:0051276; chromosome organization; biological_process GO:0005634; nucleus; cellular_component GO:0006259; DNA metabolic process; biological_process}
NGR-1A1346	{GO:0005737; cytoplasm; cellular_component GO:0051536; iron-sulfur cluster binding; molecular_function GO:0016226; iron-sulfur cluster assembly; biological_process GO:0006915; apoptosis; biological_process}
NGR-1A3587	{GO:0005737; cytoplasm; cellular_component}
NGR-1A0653	{GO:0005739; mitochondrion; cellular_component GO:0004129; cytochrome-c oxidase activity; molecular_function}
NGR-1A0721	{GO:0005739; mitochondrion; cellular_component GO:0004129; cytochrome-c oxidase activity; molecular_function}
NGR-1A3764	{GO:0005739; mitochondrion; cellular_component GO:0004129; cytochrome-c oxidase activity; molecular_function}
NGR-1A5311	{GO:0005739; mitochondrion; cellular_component GO:0004129; cytochrome-c oxidase activity; molecular_function}
NGR-1A5227	{GO:0005739; mitochondrion; cellular_component GO:0004408; holocytochrome-c synthase activity; molecular_function}
NGR-1A5375	{GO:0005739; mitochondrion; cellular_component GO:0004408; holocytochrome-c synthase activity; molecular_function}
NGR-1A3595	{GO:0005739; mitochondrion; cellular_component GO:0005747; mitochondrial respiratory chain complex I; cellular_component GO:0022857; transmembrane transporter activity; molecular_function GO:0022900; electron transport chain; biological_process GO:0055085; transmembrane transport; biological_process GO:0016021; integral to membrane; cellular_component}
NGR-1A3746	{GO:0005740; mitochondrial envelope; cellular_component GO:0004129; cytochrome-c oxidase activity; molecular_function}
NGR-1A4693	{GO:0005740; mitochondrial envelope; cellular_component GO:0004553; hydrolase activity, hydrolyzing O-glycosyl compounds; molecular_function GO:0016021; integral to membrane; cellular_component GO:0005975; carbohydrate metabolic process; biological_process GO:0043065; positive regulation of apoptosis; biological_process GO:0008152; NA GO:0016746; transferase activity, transferring acyl groups; mo…
NGR-1A2572	{GO:0005741; mitochondrial outer membrane; cellular_component}
NGR-1A0307	{GO:0005743; mitochondrial inner membrane; cellular_component GO:0004129; cytochrome-c oxidase activity; molecular_function GO:0003743; translation initiation factor activity; molecular_function GO:0005852; eukaryotic translation initiation factor 3 complex; cellular_component GO:0005737; cytoplasm; cellular_component}
NGR-1A2190	{GO:0005743; mitochondrial inner membrane; cellular_component GO:0006850; mitochondrial pyruvate transport; biological_process}
NGR-1A0823	{GO:0005743; mitochondrial inner membrane; cellular_component GO:0007005; mitochondrion organization; biological_process GO:0019031; viral envelope; cellular_component}
NGR-1A0865	{GO:0005744; mitochondrial inner membrane presequence translocase complex; cellular_component GO:0030150; protein import into mitochondrial matrix; biological_process}
NGR-1A1009	{GO:0005761; mitochondrial ribosome; cellular_component GO:0006412; translation; biological_process GO:0005515; protein binding; molecular_function GO:0003735; structural constituent of ribosome; molecular_function}
NGR-1A2098	{GO:0005763; mitochondrial small ribosomal subunit; cellular_component GO:0003735; structural constituent of ribosome; molecular_function}
NGR-1A1422	{GO:0005777; peroxisome; cellular_component GO:0003997; acyl-CoA oxidase activity; molecular_function GO:0003995; acyl-CoA dehydrogenase activity; molecular_function GO:0016627; oxidoreductase activity, acting on the CH-CH group of donors; molecular_function GO:0006635; fatty acid beta-oxidation; biological_process GO:0055114; oxidation-reduction process; biological_process}
NGR-1A5586	{GO:0005777; peroxisome; cellular_component GO:0016021; integral to membrane; cellular_component GO:0016560; protein import into peroxisome matrix, docking; biological_process GO:0005515; protein binding; molecular_function}
NGR-1A3564	{GO:0005779; integral to peroxisomal membrane; cellular_component GO:0016559; peroxisome fission; biological_process}
NGR-1A4570	{GO:0005779; integral to peroxisomal membrane; cellular_component GO:0016559; peroxisome fission; biological_process}
NGR-1A0301	{GO:0005783; endoplasmic reticulum; cellular_component GO:0006886; intracellular protein transport; biological_process GO:0016021; integral to membrane; cellular_component}
NGR-1A1355	{GO:0005783; endoplasmic reticulum; cellular_component GO:0016021; integral to membrane; cellular_component GO:0006486; protein glycosylation; biological_process GO:0004579; dolichyl-diphosphooligosaccharide-protein glycotransferase activity; molecular_function}
NGR-1A0502	{GO:0005783; endoplasmic reticulum; cellular_component GO:0032040; small-subunit processome; cellular_component}
NGR-1A1900	{GO:0005783; endoplasmic reticulum; cellular_component GO:0042802; identical protein binding; molecular_function GO:0005515; protein binding; molecular_function}
NGR-1A1981	{GO:0005783; endoplasmic reticulum; cellular_component GO:0046872; metal ion binding; molecular_function}
NGR-1A1542	{GO:0005783; endoplasmic reticulum; cellular_component GO:0047750; cholestenol delta-isomerase activity; molecular_function GO:0016125; sterol metabolic process; biological_process GO:0016021; integral to membrane; cellular_component}
NGR-1A0651	{GO:0005783; endoplasmic reticulum; cellular_component}
NGR-1A4545	{GO:0005783; endoplasmic reticulum; cellular_component}
NGR-1A2638	{GO:0005785; signal recognition particle receptor complex; cellular_component GO:0005047; signal recognition particle binding; molecular_function GO:0005525; GTP binding; molecular_function GO:0006184; GTP catabolic process; biological_process GO:0046872; metal ion binding; molecular_function GO:0003677; DNA binding; molecular_function GO:0006886; intracellular protein transport; biological_proce…
NGR-1A0430	{GO:0005787; signal peptidase complex; cellular_component GO:0006465; signal peptide processing; biological_process GO:0008233; peptidase activity; molecular_function GO:0016021; integral to membrane; cellular_component}
NGR-1A0364	{GO:0005789; endoplasmic reticulum membrane; cellular_component GO:0004579; dolichyl-diphosphooligosaccharide-protein glycotransferase activity; molecular_function GO:0018279; protein N-linked glycosylation via asparagine; biological_process}
NGR-1A3859	{GO:0005789; endoplasmic reticulum membrane; cellular_component GO:0016758; transferase activity, transferring hexosyl groups; molecular_function}
NGR-1A1030	{GO:0005839; proteasome core complex; cellular_component GO:0051603; proteolysis involved in cellular protein catabolic process; biological_process GO:0004298; threonine-type endopeptidase activity; molecular_function}
NGR-1A1579	{GO:0005839; proteasome core complex; cellular_component GO:0051603; proteolysis involved in cellular protein catabolic process; biological_process GO:0005524; ATP binding; molecular_function GO:0004298; threonine-type endopeptidase activity; molecular_function}
NGR-1A1135	{GO:0005839; proteasome core complex; cellular_component GO:0051603; proteolysis involved in cellular protein catabolic process; biological_process GO:0019773; proteasome core complex, alpha-subunit complex; cellular_component GO:0004175; endopeptidase activity; molecular_function GO:0004298; threonine-type endopeptidase activity; molecular_function GO:0006511; ubiquitin-dependent protein catabol…
NGR-1A3602	{GO:0005839; proteasome core complex; cellular_component GO:0051603; proteolysis involved in cellular protein catabolic process; biological_process GO:0019773; proteasome core complex, alpha-subunit complex; cellular_component GO:0004175; endopeptidase activity; molecular_function GO:0004298; threonine-type endopeptidase activity; molecular_function GO:0006511; ubiquitin-dependent protein catabol…
NGR-1A2769	{GO:0005840; ribosome; cellular_component GO:0003723; RNA binding; molecular_function GO:0006412; translation; biological_process GO:0003735; structural constituent of ribosome; molecular_function}
NGR-1A0475	{GO:0005840; ribosome; cellular_component GO:0003735; structural constituent of ribosome; molecular_function GO:0005515; protein binding; molecular_function GO:0006412; translation; biological_process}
NGR-1A0541	{GO:0005840; ribosome; cellular_component GO:0003735; structural constituent of ribosome; molecular_function GO:0006412; translation; biological_process GO:0005622; intracellular; cellular_component GO:0003677; DNA binding; molecular_function GO:0006355; regulation of transcription, DNA-dependent; biological_process}
NGR-1A0160	{GO:0005840; ribosome; cellular_component GO:0003735; structural constituent of ribosome; molecular_function GO:0006412; translation; biological_process GO:0005622; intracellular; cellular_component}
NGR-1A1564	{GO:0005840; ribosome; cellular_component GO:0003735; structural constituent of ribosome; molecular_function GO:0006412; translation; biological_process GO:0005622; intracellular; cellular_component}
NGR-1A2338	{GO:0005840; ribosome; cellular_component GO:0003735; structural constituent of ribosome; molecular_function GO:0006412; translation; biological_process GO:0005622; intracellular; cellular_component}
NGR-1A2472	{GO:0005840; ribosome; cellular_component GO:0003735; structural constituent of ribosome; molecular_function GO:0006412; translation; biological_process GO:0005622; intracellular; cellular_component}
NGR-1A3149	{GO:0005840; ribosome; cellular_component GO:0003735; structural constituent of ribosome; molecular_function GO:0006412; translation; biological_process GO:0005622; intracellular; cellular_component}
NGR-1A3982	{GO:0005840; ribosome; cellular_component GO:0003735; structural constituent of ribosome; molecular_function GO:0006412; translation; biological_process GO:0005622; intracellular; cellular_component}
NGR-1A5642	{GO:0005840; ribosome; cellular_component GO:0003735; structural constituent of ribosome; molecular_function GO:0006412; translation; biological_process GO:0005622; intracellular; cellular_component}
NGR-1A5768	{GO:0005840; ribosome; cellular_component GO:0003735; structural constituent of ribosome; molecular_function GO:0006412; translation; biological_process GO:0005622; intracellular; cellular_component}
NGR-1A0899	{GO:0005840; ribosome; cellular_component GO:0003735; structural constituent of ribosome; molecular_function GO:0006412; translation; biological_process}
NGR-1A5560	{GO:0005840; ribosome; cellular_component GO:0003735; structural constituent of ribosome; molecular_function GO:0006412; translation; biological_process}
NGR-1A5641	{GO:0005840; ribosome; cellular_component GO:0003968; RNA-directed RNA polymerase activity; molecular_function GO:0003735; structural constituent of ribosome; molecular_function GO:0006412; translation; biological_process GO:0005622; intracellular; cellular_component}
NGR-1A0394	{GO:0005840; ribosome; cellular_component GO:0005622; intracellular; cellular_component GO:0003735; structural constituent of ribosome; molecular_function GO:0006412; translation; biological_process}
NGR-1A0703	{GO:0005840; ribosome; cellular_component GO:0005622; intracellular; cellular_component GO:0003735; structural constituent of ribosome; molecular_function GO:0006412; translation; biological_process}
NGR-1A3760	{GO:0005840; ribosome; cellular_component GO:0005622; intracellular; cellular_component GO:0003735; structural constituent of ribosome; molecular_function GO:0006412; translation; biological_process}
NGR-1A4519	{GO:0005840; ribosome; cellular_component GO:0005622; intracellular; cellular_component GO:0003735; structural constituent of ribosome; molecular_function GO:0006412; translation; biological_process}
NGR-1A4684	{GO:0005840; ribosome; cellular_component GO:0005622; intracellular; cellular_component GO:0003735; structural constituent of ribosome; molecular_function GO:0006412; translation; biological_process}
NGR-1A3435	{GO:0005840; ribosome; cellular_component GO:0005622; intracellular; cellular_component GO:0003735; structural constituent of ribosome; molecular_function GO:0008270; zinc ion binding; molecular_function GO:0006412; translation; biological_process}
NGR-1A2455	{GO:0005840; ribosome; cellular_component GO:0005622; intracellular; cellular_component GO:0006412; translation; biological_process GO:0003735; structural constituent of ribosome; molecular_function}
NGR-1A5276	{GO:0005840; ribosome; cellular_component GO:0005622; intracellular; cellular_component GO:0006414; translational elongation; biological_process GO:0003735; structural constituent of ribosome; molecular_function}
NGR-1A0078	{GO:0005840; ribosome; cellular_component GO:0005622; intracellular; cellular_component GO:0006414; translational elongation; biological_process GO:0015031; protein transport; biological_process GO:0003735; structural constituent of ribosome; molecular_function}
NGR-1A5392	{GO:0005840; ribosome; cellular_component GO:0005634; nucleus; cellular_component GO:0006355; regulation of transcription, DNA-dependent; biological_process GO:0003677; DNA binding; molecular_function GO:0071008; U2-type post-mRNA release spliceosomal complex; cellular_component GO:0005622; intracellular; cellular_component GO:0000390; spliceosome disassembly; biological_process GO:0006414; trans…
NGR-1A2899	{GO:0005840; ribosome; cellular_component GO:0006412; translation; biological_process GO:0003735; structural constituent of ribosome; molecular_function GO:0005622; intracellular; cellular_component}
NGR-1A4607	{GO:0005840; ribosome; cellular_component GO:0006412; translation; biological_process GO:0003735; structural constituent of ribosome; molecular_function GO:0005622; intracellular; cellular_component}
NGR-1A5210	{GO:0005840; ribosome; cellular_component GO:0006412; translation; biological_process GO:0003735; structural constituent of ribosome; molecular_function GO:0005622; intracellular; cellular_component}
NGR-1A2023	{GO:0005840; ribosome; cellular_component GO:0006412; translation; biological_process GO:0003735; structural constituent of ribosome; molecular_function GO:0006777; Mo-molybdopterin cofactor biosynthetic process; biological_process GO:0005622; intracellular; cellular_component}
NGR-1A0631	{GO:0005840; ribosome; cellular_component GO:0006412; translation; biological_process GO:0003735; structural constituent of ribosome; molecular_function}
NGR-1A1095	{GO:0005840; ribosome; cellular_component GO:0006412; translation; biological_process GO:0003735; structural constituent of ribosome; molecular_function}
NGR-1A1540	{GO:0005840; ribosome; cellular_component GO:0006412; translation; biological_process GO:0003735; structural constituent of ribosome; molecular_function}
NGR-1A1781	{GO:0005840; ribosome; cellular_component GO:0006412; translation; biological_process GO:0003735; structural constituent of ribosome; molecular_function}
NGR-1A2255	{GO:0005840; ribosome; cellular_component GO:0006412; translation; biological_process GO:0003735; structural constituent of ribosome; molecular_function}
NGR-1A3773	{GO:0005840; ribosome; cellular_component GO:0006412; translation; biological_process GO:0003735; structural constituent of ribosome; molecular_function}
NGR-1A5157	{GO:0005840; ribosome; cellular_component GO:0006412; translation; biological_process GO:0003735; structural constituent of ribosome; molecular_function}
NGR-1A5637	{GO:0005840; ribosome; cellular_component GO:0006412; translation; biological_process GO:0003735; structural constituent of ribosome; molecular_function}
NGR-1A2450	{GO:0005840; ribosome; cellular_component GO:0006412; translation; biological_process GO:0005507; copper ion binding; molecular_function GO:0003735; structural constituent of ribosome; molecular_function GO:0005622; intracellular; cellular_component}
NGR-1A0177	{GO:0005840; ribosome; cellular_component GO:0006414; translational elongation; biological_process GO:0003700; sequence-specific DNA binding transcription factor activity; molecular_function GO:0003735; structural constituent of ribosome; molecular_function GO:0032040; small-subunit processome; cellular_component GO:0006355; regulation of transcription, DNA-dependent; biological_process GO:000562…
NGR-1A2394	{GO:0005840; ribosome; cellular_component GO:0006814; sodium ion transport; biological_process GO:0050897; cobalt ion binding; molecular_function GO:0030269; tetrahydromethanopterin S-methyltransferase activity; molecular_function GO:0005622; intracellular; cellular_component GO:0003735; structural constituent of ribosome; molecular_function GO:0006412; translation; biological_process}
NGR-1A2045	{GO:0005840; ribosome; cellular_component GO:0008152; NA GO:0005622; intracellular; cellular_component GO:0006412; translation; biological_process GO:0016846; carbon-sulfur lyase activity; molecular_function GO:0003735; structural constituent of ribosome; molecular_function}
NGR-1A1688	{GO:0005840; ribosome; cellular_component GO:0008152; NA GO:0006412; translation; biological_process GO:0016746; transferase activity, transferring acyl groups; molecular_function GO:0003735; structural constituent of ribosome; molecular_function}
NGR-1A0215	{GO:0005840; ribosome; cellular_component GO:0016021; integral to membrane; cellular_component GO:0003743; translation initiation factor activity; molecular_function GO:0006413; translational initiation; biological_process GO:0005622; intracellular; cellular_component GO:0006412; translation; biological_process GO:0003735; structural constituent of ribosome; molecular_function}
NGR-1A3603	{GO:0005840; ribosome; cellular_component GO:0055085; transmembrane transport; biological_process GO:0005515; protein binding; molecular_function GO:0006821; chloride transport; biological_process GO:0030554; adenyl nucleotide binding; molecular_function GO:0006412; translation; biological_process GO:0005622; intracellular; cellular_component GO:0005247; voltage-gated chloride channel activity; m…
NGR-1A0056	{GO:0005850; eukaryotic translation initiation factor 2 complex; cellular_component GO:0003743; translation initiation factor activity; molecular_function GO:0003723; RNA binding; molecular_function}
NGR-1A4244	{GO:0005852; eukaryotic translation initiation factor 3 complex; cellular_component GO:0005737; cytoplasm; cellular_component GO:0003743; translation initiation factor activity; molecular_function}
NGR-1A5634	{GO:0005853; eukaryotic translation elongation factor 1 complex; cellular_component GO:0007165; signal transduction; biological_process GO:0005634; nucleus; cellular_component GO:0005515; protein binding; molecular_function GO:0003746; translation elongation factor activity; molecular_function GO:0005577; fibrinogen complex; cellular_component GO:0051258; protein polymerization; biological_proces…
NGR-1A1548	{GO:0005856; cytoskeleton; cellular_component GO:0005885; Arp2/3 protein complex; cellular_component GO:0034314; Arp2/3 complex-mediated actin nucleation; biological_process GO:0030041; actin filament polymerization; biological_process}
NGR-1A5417	{GO:0005856; cytoskeleton; cellular_component}
NGR-1A0922	{GO:0005861; troponin complex; cellular_component GO:0005219; ryanodine-sensitive calcium-release channel activity; molecular_function GO:0006874; cellular calcium ion homeostasis; biological_process GO:0016021; integral to membrane; cellular_component GO:0010508; positive regulation of autophagy; biological_process}
NGR-1A5152	{GO:0005869; dynactin complex; cellular_component}
NGR-1A5421	{GO:0005882; intermediate filament; cellular_component GO:0003774; motor activity; molecular_function GO:0008134; transcription factor binding; molecular_function GO:0005524; ATP binding; molecular_function GO:0016459; myosin complex; cellular_component GO:0004813; alanine-tRNA ligase activity; molecular_function GO:0000921; septin ring assembly; biological_process GO:0000166; nucleotide binding;…
NGR-1A4991	{GO:0005882; intermediate filament; cellular_component GO:0004175; endopeptidase activity; molecular_function GO:0005634; nucleus; cellular_component GO:0005515; protein binding; molecular_function GO:0019773; proteasome core complex, alpha-subunit complex; cellular_component GO:0005198; NA GO:0006511; ubiquitin-dependent protein catabolic process; biological_process GO:0003677; DNA binding; mole…
NGR-1A2943	{GO:0005882; intermediate filament; cellular_component GO:0005198; NA GO:0005515; protein binding; molecular_function}
NGR-1A4819	{GO:0005886; plasma membrane; cellular_component GO:0004150; dihydroneopterin aldolase activity; molecular_function GO:0006760; folic acid-containing compound metabolic process; biological_process GO:0042558; pteridine-containing compound metabolic process; biological_process GO:0009396; folic acid-containing compound biosynthetic process; biological_process GO:0003848; 2-amino-4-hydroxy-6-hydrox…
NGR-1A5544	{GO:0005887; integral to plasma membrane; cellular_component GO:0005524; ATP binding; molecular_function GO:0007169; transmembrane receptor protein tyrosine kinase signaling pathway; biological_process GO:0008152; NA GO:0004714; transmembrane receptor protein tyrosine kinase activity; molecular_function GO:0006468; protein phosphorylation; biological_process GO:0003824; NA}
NGR-1A1528	{GO:0005956; protein kinase CK2 complex; cellular_component GO:0019887; protein kinase regulator activity; molecular_function}
NGR-1A1906	{GO:0005975; carbohydrate metabolic process; biological_process GO:0003824; NA GO:0016810; hydrolase activity, acting on carbon-nitrogen (but not peptide) bonds; molecular_function}
NGR-1A1255	{GO:0005975; carbohydrate metabolic process; biological_process GO:0003824; NA GO:0043169; cation binding; molecular_function}
NGR-1A1051	{GO:0005975; carbohydrate metabolic process; biological_process GO:0004476; mannose-6-phosphate isomerase activity; molecular_function GO:0008270; zinc ion binding; molecular_function}
NGR-1A0774	{GO:0005975; carbohydrate metabolic process; biological_process GO:0004553; hydrolase activity, hydrolyzing O-glycosyl compounds; molecular_function GO:0005515; protein binding; molecular_function}
NGR-1A4296	{GO:0005975; carbohydrate metabolic process; biological_process GO:0004553; hydrolase activity, hydrolyzing O-glycosyl compounds; molecular_function GO:0005515; protein binding; molecular_function}
NGR-1A0761	{GO:0005975; carbohydrate metabolic process; biological_process GO:0004553; hydrolase activity, hydrolyzing O-glycosyl compounds; molecular_function}
NGR-1A1381	{GO:0005975; carbohydrate metabolic process; biological_process GO:0004553; hydrolase activity, hydrolyzing O-glycosyl compounds; molecular_function}
NGR-1A2038	{GO:0005975; carbohydrate metabolic process; biological_process GO:0004553; hydrolase activity, hydrolyzing O-glycosyl compounds; molecular_function}
NGR-1A2094	{GO:0005975; carbohydrate metabolic process; biological_process GO:0004553; hydrolase activity, hydrolyzing O-glycosyl compounds; molecular_function}
NGR-1A4214	{GO:0005975; carbohydrate metabolic process; biological_process GO:0004553; hydrolase activity, hydrolyzing O-glycosyl compounds; molecular_function}
NGR-1A4500	{GO:0005975; carbohydrate metabolic process; biological_process GO:0004553; hydrolase activity, hydrolyzing O-glycosyl compounds; molecular_function}
NGR-1A5363	{GO:0005975; carbohydrate metabolic process; biological_process GO:0004553; hydrolase activity, hydrolyzing O-glycosyl compounds; molecular_function}
NGR-1A5756	{GO:0005975; carbohydrate metabolic process; biological_process GO:0004553; hydrolase activity, hydrolyzing O-glycosyl compounds; molecular_function}
NGR-1A5803	{GO:0005975; carbohydrate metabolic process; biological_process GO:0004553; hydrolase activity, hydrolyzing O-glycosyl compounds; molecular_function}
NGR-1A5196	{GO:0005975; carbohydrate metabolic process; biological_process GO:0005737; cytoplasm; cellular_component GO:0004367; glycerol-3-phosphate dehydrogenase [NAD+] activity; molecular_function GO:0016616; oxidoreductase activity, acting on the CH-OH group of donors, NAD or NADP as acceptor; molecular_function GO:0051287; NAD binding; molecular_function GO:0055114; oxidation-reduction process; biologi…
NGR-1A2469	{GO:0005975; carbohydrate metabolic process; biological_process GO:0008107; galactoside 2-alpha-L-fucosyltransferase activity; molecular_function GO:0016020; membrane; cellular_component}
NGR-1A4837	{GO:0005975; carbohydrate metabolic process; biological_process GO:0016773; phosphotransferase activity, alcohol group as acceptor; molecular_function GO:0009254; peptidoglycan turnover; biological_process GO:0005524; ATP binding; molecular_function GO:0006040; amino sugar metabolic process; biological_process}
NGR-1A1223	{GO:0005975; carbohydrate metabolic process; biological_process GO:0016773; phosphotransferase activity, alcohol group as acceptor; molecular_function}
NGR-1A5713	{GO:0005975; carbohydrate metabolic process; biological_process GO:0016810; hydrolase activity, acting on carbon-nitrogen (but not peptide) bonds; molecular_function GO:0003824; NA}
NGR-1A0029	{GO:0005975; carbohydrate metabolic process; biological_process GO:0016810; hydrolase activity, acting on carbon-nitrogen (but not peptide) bonds; molecular_function}
NGR-1A0343	{GO:0005975; carbohydrate metabolic process; biological_process GO:0016810; hydrolase activity, acting on carbon-nitrogen (but not peptide) bonds; molecular_function}
NGR-1A0792	{GO:0005975; carbohydrate metabolic process; biological_process GO:0016853; isomerase activity; molecular_function}
NGR-1A3653	{GO:0005975; carbohydrate metabolic process; biological_process GO:0016857; racemase and epimerase activity, acting on carbohydrates and derivatives; molecular_function}
NGR-1A5437	{GO:0005975; carbohydrate metabolic process; biological_process GO:0016868; intramolecular transferase activity, phosphotransferases; molecular_function GO:0015979; photosynthesis; biological_process}
NGR-1A2598	{GO:0005975; carbohydrate metabolic process; biological_process GO:0016868; intramolecular transferase activity, phosphotransferases; molecular_function}
NGR-1A4127	{GO:0005975; carbohydrate metabolic process; biological_process GO:0046854; phosphatidylinositol phosphorylation; biological_process GO:0042132; fructose 1,6-bisphosphate 1-phosphatase activity; molecular_function GO:0042578; phosphoric ester hydrolase activity; molecular_function}
NGR-1A2896	{GO:0005975; carbohydrate metabolic process; biological_process}
NGR-1A5827	{GO:0005975; carbohydrate metabolic process; biological_process}
NGR-1A5902	{GO:0005976; polysaccharide metabolic process; biological_process GO:0004553; hydrolase activity, hydrolyzing O-glycosyl compounds; molecular_function}
NGR-1A5197	{GO:0005976; polysaccharide metabolic process; biological_process GO:0006281; DNA repair; biological_process GO:0004519; endonuclease activity; molecular_function GO:0004553; hydrolase activity, hydrolyzing O-glycosyl compounds; molecular_function}
NGR-1A2655	{GO:0005992; trehalose biosynthetic process; biological_process GO:0003824; NA GO:0009058; biosynthetic process; biological_process}
NGR-1A1509	{GO:0005993; trehalose catabolic process; biological_process GO:0005509; calcium ion binding; molecular_function GO:0005737; cytoplasm; cellular_component GO:0005991; trehalose metabolic process; biological_process GO:0004555; alpha,alpha-trehalase activity; molecular_function}
NGR-1A5430	{GO:0006006; glucose metabolic process; biological_process GO:0004345; glucose-6-phosphate dehydrogenase activity; molecular_function GO:0055114; oxidation-reduction process; biological_process GO:0050661; NADP binding; molecular_function}
NGR-1A0655	{GO:0006012; galactose metabolic process; biological_process GO:0008108; UDP-glucose:hexose-1-phosphate uridylyltransferase activity; molecular_function}
NGR-1A5511	{GO:0006031; chitin biosynthetic process; biological_process GO:0004100; chitin synthase activity; molecular_function}
NGR-1A1701	{GO:0006071; glycerol metabolic process; biological_process GO:0004371; glycerone kinase activity; molecular_function GO:0006355; regulation of transcription, DNA-dependent; biological_process}
NGR-1A0741	{GO:0006071; glycerol metabolic process; biological_process GO:0005634; nucleus; cellular_component GO:0005515; protein binding; molecular_function GO:0004371; glycerone kinase activity; molecular_function GO:0006355; regulation of transcription, DNA-dependent; biological_process}
NGR-1A5149	{GO:0006071; glycerol metabolic process; biological_process GO:0043565; sequence-specific DNA binding; molecular_function GO:0006352; transcription initiation, DNA-dependent; biological_process GO:0008889; glycerophosphodiester phosphodiesterase activity; molecular_function GO:0005669; transcription factor TFIID complex; cellular_component GO:0003677; DNA binding; molecular_function GO:0005622; i…
NGR-1A3831	{GO:0006080; substituted mannan metabolic process; biological_process GO:0008810; cellulase activity; molecular_function GO:0016985; mannan endo-1,4-beta-mannosidase activity; molecular_function}
NGR-1A4995	{GO:0006094; gluconeogenesis; biological_process GO:0003941; L-serine ammonia-lyase activity; molecular_function GO:0051539; 4 iron, 4 sulfur cluster binding; molecular_function}
NGR-1A3044	{GO:0006094; gluconeogenesis; biological_process GO:0004347; glucose-6-phosphate isomerase activity; molecular_function GO:0006096; glycolysis; biological_process}
NGR-1A2490	{GO:0006096; glycolysis; biological_process GO:0000287; magnesium ion binding; molecular_function GO:0004634; phosphopyruvate hydratase activity; molecular_function GO:0000015; phosphopyruvate hydratase complex; cellular_component}
NGR-1A1411	{GO:0006096; glycolysis; biological_process GO:0005975; carbohydrate metabolic process; biological_process GO:0000287; magnesium ion binding; molecular_function GO:0004553; hydrolase activity, hydrolyzing O-glycosyl compounds; molecular_function GO:0055114; oxidation-reduction process; biological_process GO:0004743; pyruvate kinase activity; molecular_function GO:0006725; cellular aromatic compou…
NGR-1A2327	{GO:0006098; pentose-phosphate shunt; biological_process GO:0008652; cellular amino acid biosynthetic process; biological_process GO:0003857; 3-hydroxyacyl-CoA dehydrogenase activity; molecular_function GO:0051287; NAD binding; molecular_function GO:0016616; oxidoreductase activity, acting on the CH-OH group of donors, NAD or NADP as acceptor; molecular_function GO:0006631; fatty acid metabolic p…
NGR-1A5086	{GO:0006098; pentose-phosphate shunt; biological_process GO:0008652; cellular amino acid biosynthetic process; biological_process GO:0016616; oxidoreductase activity, acting on the CH-OH group of donors, NAD or NADP as acceptor; molecular_function GO:0051287; NAD binding; molecular_function GO:0004455; ketol-acid reductoisomerase activity; molecular_function GO:0055114; oxidation-reduction proces…
NGR-1A4076	{GO:0006122; mitochondrial electron transport, ubiquinol to cytochrome c; biological_process GO:0005750; mitochondrial respiratory chain complex III; cellular_component}
NGR-1A4960	{GO:0006139; nucleobase, nucleoside, nucleotide and nucleic acid metabolic process; biological_process GO:0030983; mismatched DNA binding; molecular_function GO:0008408; 3'-5' exonuclease activity; molecular_function GO:0006298; mismatch repair; biological_process GO:0005524; ATP binding; molecular_function GO:0003887; DNA-directed DNA polymerase activity; molecular_function GO:0006260; DNA repli…
NGR-1A5281	{GO:0006164; purine nucleotide biosynthetic process; biological_process GO:0004019; adenylosuccinate synthase activity; molecular_function GO:0005525; GTP binding; molecular_function}
NGR-1A5566	{GO:0006184; GTP catabolic process; biological_process GO:0016021; integral to membrane; cellular_component GO:0006914; autophagy; biological_process GO:0019012; NA GO:0005741; mitochondrial outer membrane; cellular_component GO:0031423; hexon binding; molecular_function GO:0015078; hydrogen ion transmembrane transporter activity; molecular_function GO:0003924; GTPase activity; molecular_function…
NGR-1A1395	{GO:0006184; GTP catabolic process; biological_process GO:0051258; protein polymerization; biological_process GO:0003924; GTPase activity; molecular_function GO:0043234; protein complex; cellular_component GO:0005525; GTP binding; molecular_function}
NGR-1A1080	{GO:0006184; GTP catabolic process; biological_process GO:0051258; protein polymerization; biological_process GO:0043234; protein complex; cellular_component GO:0005525; GTP binding; molecular_function GO:0051260; protein homooligomerization; biological_process GO:0003924; GTPase activity; molecular_function}
NGR-1A2049	{GO:0006221; pyrimidine nucleotide biosynthetic process; biological_process GO:0016787; hydrolase activity; molecular_function GO:0003883; CTP synthase activity; molecular_function GO:0006541; glutamine metabolic process; biological_process}
NGR-1A3458	{GO:0006222; UMP biosynthetic process; biological_process GO:0015930; glutamate synthase activity; molecular_function GO:0006537; glutamate biosynthetic process; biological_process GO:0003824; NA GO:0000105; histidine biosynthetic process; biological_process GO:0004152; dihydroorotate dehydrogenase activity; molecular_function GO:0016491; oxidoreductase activity; molecular_function GO:0020037; he…
NGR-1A3793	{GO:0006231; dTMP biosynthetic process; biological_process GO:0004799; thymidylate synthase activity; molecular_function}
NGR-1A1058	{GO:0006260; DNA replication; biological_process GO:0000808; origin recognition complex; cellular_component GO:0005634; nucleus; cellular_component}
NGR-1A3748	{GO:0006260; DNA replication; biological_process GO:0003677; DNA binding; molecular_function GO:0003887; DNA-directed DNA polymerase activity; molecular_function}
NGR-1A5388	{GO:0006260; DNA replication; biological_process GO:0003723; RNA binding; molecular_function GO:0006096; glycolysis; biological_process GO:0016773; phosphotransferase activity, alcohol group as acceptor; molecular_function GO:0004332; fructose-bisphosphate aldolase activity; molecular_function GO:0008270; zinc ion binding; molecular_function GO:0003887; DNA-directed DNA polymerase activity; molec…
NGR-1A3190	{GO:0006260; DNA replication; biological_process GO:0003887; DNA-directed DNA polymerase activity; molecular_function GO:0003677; DNA binding; molecular_function}
NGR-1A3938	{GO:0006260; DNA replication; biological_process GO:0004386; helicase activity; molecular_function GO:0008026; ATP-dependent helicase activity; molecular_function GO:0003676; nucleic acid binding; molecular_function GO:0006281; DNA repair; biological_process GO:0043140; ATP-dependent 3'-5' DNA helicase activity; molecular_function GO:0005622; intracellular; cellular_component GO:0005524; ATP bind…
NGR-1A0521	{GO:0006260; DNA replication; biological_process GO:0004748; ribonucleoside-diphosphate reductase activity; molecular_function GO:0005524; ATP binding; molecular_function GO:0055114; oxidation-reduction process; biological_process}
NGR-1A2718	{GO:0006260; DNA replication; biological_process GO:0005634; nucleus; cellular_component GO:0000808; origin recognition complex; cellular_component}
NGR-1A4025	{GO:0006260; DNA replication; biological_process GO:0005634; nucleus; cellular_component GO:0006270; DNA-dependent DNA replication initiation; biological_process}
NGR-1A0338	{GO:0006260; DNA replication; biological_process GO:0005634; nucleus; cellular_component}
NGR-1A2434	{GO:0006260; DNA replication; biological_process GO:0005634; nucleus; cellular_component}
NGR-1A4386	{GO:0006260; DNA replication; biological_process GO:0005840; ribosome; cellular_component GO:0006412; translation; biological_process GO:0000808; origin recognition complex; cellular_component GO:0003735; structural constituent of ribosome; molecular_function GO:0005634; nucleus; cellular_component}
NGR-1A0558	{GO:0006260; DNA replication; biological_process GO:0006270; DNA-dependent DNA replication initiation; biological_process GO:0005634; nucleus; cellular_component GO:0032040; small-subunit processome; cellular_component}
NGR-1A1747	{GO:0006260; DNA replication; biological_process GO:0016887; ATPase activity; molecular_function GO:0006355; regulation of transcription, DNA-dependent; biological_process GO:0003677; DNA binding; molecular_function GO:0015979; photosynthesis; biological_process GO:0016851; magnesium chelatase activity; molecular_function GO:0015995; chlorophyll biosynthetic process; biological_process GO:0005524…
NGR-1A5045	{GO:0006260; DNA replication; biological_process GO:0016887; ATPase activity; molecular_function GO:0006355; regulation of transcription, DNA-dependent; biological_process GO:0003677; DNA binding; molecular_function GO:0015979; photosynthesis; biological_process GO:0016851; magnesium chelatase activity; molecular_function GO:0015995; chlorophyll biosynthetic process; biological_process GO:0005524…
NGR-1A5480	{GO:0006260; DNA replication; biological_process GO:0016887; ATPase activity; molecular_function GO:0016851; magnesium chelatase activity; molecular_function GO:0015995; chlorophyll biosynthetic process; biological_process GO:0006355; regulation of transcription, DNA-dependent; biological_process GO:0003677; DNA binding; molecular_function GO:0015979; photosynthesis; biological_process GO:0005524…
NGR-1A1151	{GO:0006260; DNA replication; biological_process GO:0019028; viral capsid; cellular_component GO:0005198; NA GO:0005634; nucleus; cellular_component}
NGR-1A1282	{GO:0006260; DNA replication; biological_process GO:0019079; viral genome replication; biological_process GO:0003678; DNA helicase activity; molecular_function GO:0016887; ATPase activity; molecular_function GO:0016851; magnesium chelatase activity; molecular_function GO:0016301; kinase activity; molecular_function GO:0015995; chlorophyll biosynthetic process; biological_process GO:0006355; regul…
NGR-1A0742	{GO:0006260; DNA replication; biological_process GO:0042742; defense response to bacterium; biological_process GO:0016021; integral to membrane; cellular_component GO:0050832; defense response to fungus; biological_process GO:0003677; DNA binding; molecular_function GO:0003887; DNA-directed DNA polymerase activity; molecular_function}
NGR-1A5137	{GO:0006269; DNA replication, synthesis of RNA primer; biological_process GO:0003896; DNA primase activity; molecular_function}
NGR-1A3211	{GO:0006270; DNA-dependent DNA replication initiation; biological_process GO:0005515; protein binding; molecular_function GO:0032040; small-subunit processome; cellular_component}
NGR-1A5936	{GO:0006270; DNA-dependent DNA replication initiation; biological_process GO:0005515; protein binding; molecular_function}
NGR-1A1301	{GO:0006270; DNA-dependent DNA replication initiation; biological_process GO:0005634; nucleus; cellular_component GO:0032040; small-subunit processome; cellular_component GO:0005681; spliceosomal complex; cellular_component GO:0003677; DNA binding; molecular_function GO:0045893; positive regulation of transcription, DNA-dependent; biological_process GO:0000398; nuclear mRNA splicing, via spliceos…
NGR-1A4356	{GO:0006270; DNA-dependent DNA replication initiation; biological_process GO:0005741; mitochondrial outer membrane; cellular_component GO:0016987; sigma factor activity; molecular_function GO:0006355; regulation of transcription, DNA-dependent; biological_process GO:0003677; DNA binding; molecular_function GO:0006352; transcription initiation, DNA-dependent; biological_process GO:0016021; integra…
NGR-1A4187	{GO:0006270; DNA-dependent DNA replication initiation; biological_process GO:0032040; small-subunit processome; cellular_component GO:0006418; tRNA aminoacylation for protein translation; biological_process GO:0004812; aminoacyl-tRNA ligase activity; molecular_function GO:0000166; nucleotide binding; molecular_function GO:0005524; ATP binding; molecular_function}
NGR-1A2873	{GO:0006270; DNA-dependent DNA replication initiation; biological_process}
NGR-1A3413	{GO:0006270; DNA-dependent DNA replication initiation; biological_process}
NGR-1A4616	{GO:0006270; DNA-dependent DNA replication initiation; biological_process}
NGR-1A0920	{GO:0006278; RNA-dependent DNA replication; biological_process GO:0003723; RNA binding; molecular_function GO:0003964; RNA-directed DNA polymerase activity; molecular_function}
NGR-1A3639	{GO:0006281; DNA repair; biological_process GO:0003684; damaged DNA binding; molecular_function GO:0003887; DNA-directed DNA polymerase activity; molecular_function}
NGR-1A2813	{GO:0006281; DNA repair; biological_process GO:0003824; NA}
NGR-1A5148	{GO:0006281; DNA repair; biological_process GO:0004518; nuclease activity; molecular_function}
NGR-1A4965	{GO:0006281; DNA repair; biological_process GO:0006310; DNA recombination; biological_process GO:0003910; DNA ligase (ATP) activity; molecular_function GO:0005524; ATP binding; molecular_function}
NGR-1A1448	{GO:0006281; DNA repair; biological_process GO:0006397; mRNA processing; biological_process GO:0006310; DNA recombination; biological_process GO:0003910; DNA ligase (ATP) activity; molecular_function GO:0004484; mRNA guanylyltransferase activity; molecular_function GO:0005524; ATP binding; molecular_function GO:0006370; mRNA capping; biological_process}
NGR-1A0842	{GO:0006281; DNA repair; biological_process GO:0008270; zinc ion binding; molecular_function}
NGR-1A5304	{GO:0006281; DNA repair; biological_process GO:0016887; ATPase activity; molecular_function GO:0009432; SOS response; biological_process GO:0003697; single-stranded DNA binding; molecular_function GO:0005524; ATP binding; molecular_function}
NGR-1A4435	{GO:0006284; base-excision repair; biological_process GO:0003677; DNA binding; molecular_function}
NGR-1A0466	{GO:0006284; base-excision repair; biological_process}
NGR-1A2609	{GO:0006284; base-excision repair; biological_process}
NGR-1A0514	{GO:0006289; nucleotide-excision repair; biological_process GO:0003677; DNA binding; molecular_function GO:0005634; nucleus; cellular_component GO:0003684; damaged DNA binding; molecular_function}
NGR-1A4450	{GO:0006289; nucleotide-excision repair; biological_process GO:0003684; damaged DNA binding; molecular_function GO:0006284; base-excision repair; biological_process GO:0008534; oxidized purine base lesion DNA N-glycosylase activity; molecular_function}
NGR-1A2388	{GO:0006289; nucleotide-excision repair; biological_process GO:0003684; damaged DNA binding; molecular_function GO:0008534; oxidized purine base lesion DNA N-glycosylase activity; molecular_function}
NGR-1A4383	{GO:0006289; nucleotide-excision repair; biological_process GO:0003684; damaged DNA binding; molecular_function GO:0016799; hydrolase activity, hydrolyzing N-glycosyl compounds; molecular_function GO:0008270; zinc ion binding; molecular_function GO:0006284; base-excision repair; biological_process GO:0003906; DNA-(apurinic or apyrimidinic site) lyase activity; molecular_function}
NGR-1A2526	{GO:0006289; nucleotide-excision repair; biological_process GO:0009411; response to UV; biological_process GO:0004519; endonuclease activity; molecular_function}
NGR-1A1366	{GO:0006289; nucleotide-excision repair; biological_process GO:0043161; proteasomal ubiquitin-dependent protein catabolic process; biological_process GO:0005515; protein binding; molecular_function GO:0003684; damaged DNA binding; molecular_function}
NGR-1A5746	{GO:0006298; mismatch repair; biological_process GO:0005524; ATP binding; molecular_function GO:0030983; mismatched DNA binding; molecular_function GO:0008017; microtubule binding; molecular_function}
NGR-1A0005	{GO:0006303; double-strand break repair via nonhomologous end joining; biological_process GO:0003677; DNA binding; molecular_function GO:0004003; ATP-dependent DNA helicase activity; molecular_function GO:0004518; nuclease activity; molecular_function}
NGR-1A1173	{GO:0006303; double-strand break repair via nonhomologous end joining; biological_process GO:0016817; hydrolase activity, acting on acid anhydrides; molecular_function GO:0003677; DNA binding; molecular_function}
NGR-1A3605	{GO:0006304; DNA modification; biological_process GO:0003824; NA GO:0003677; DNA binding; molecular_function}
NGR-1A2542	{GO:0006306; DNA methylation; biological_process GO:0003677; DNA binding; molecular_function GO:0008168; methyltransferase activity; molecular_function}
NGR-1A3164	{GO:0006308; DNA catabolic process; biological_process GO:0004519; endonuclease activity; molecular_function GO:0003676; nucleic acid binding; molecular_function}
NGR-1A4982	{GO:0006310; DNA recombination; biological_process GO:0003677; DNA binding; molecular_function GO:0006355; regulation of transcription, DNA-dependent; biological_process GO:0006281; DNA repair; biological_process}
NGR-1A3786	{GO:0006310; DNA recombination; biological_process GO:0006281; DNA repair; biological_process GO:0009378; four-way junction helicase activity; molecular_function GO:0005524; ATP binding; molecular_function}
NGR-1A2002	{GO:0006334; nucleosome assembly; biological_process GO:0006270; DNA-dependent DNA replication initiation; biological_process GO:0005634; nucleus; cellular_component GO:0032040; small-subunit processome; cellular_component GO:0006367; transcription initiation from RNA polymerase II promoter; biological_process GO:0005672; transcription factor TFIIA complex; cellular_component}
NGR-1A3461	{GO:0006338; chromatin remodeling; biological_process GO:0000228; nuclear chromosome; cellular_component GO:0003723; RNA binding; molecular_function}
NGR-1A2742	{GO:0006351; transcription, DNA-dependent; biological_process GO:0000981; sequence-specific DNA binding RNA polymerase II transcription factor activity; molecular_function GO:0006355; regulation of transcription, DNA-dependent; biological_process GO:0003677; DNA binding; molecular_function GO:0005634; nucleus; cellular_component GO:0008270; zinc ion binding; molecular_function}
NGR-1A0505	{GO:0006351; transcription, DNA-dependent; biological_process GO:0003677; DNA binding; molecular_function GO:0003899; DNA-directed RNA polymerase activity; molecular_function GO:0005634; nucleus; cellular_component}
NGR-1A4590	{GO:0006351; transcription, DNA-dependent; biological_process GO:0003677; DNA binding; molecular_function GO:0003899; DNA-directed RNA polymerase activity; molecular_function}
NGR-1A0292	{GO:0006351; transcription, DNA-dependent; biological_process GO:0003677; DNA binding; molecular_function GO:0005634; nucleus; cellular_component GO:0008270; zinc ion binding; molecular_function}
NGR-1A5049	{GO:0006351; transcription, DNA-dependent; biological_process GO:0003677; DNA binding; molecular_function GO:0005634; nucleus; cellular_component GO:0008270; zinc ion binding; molecular_function}
NGR-1A5099	{GO:0006351; transcription, DNA-dependent; biological_process GO:0003677; DNA binding; molecular_function GO:0005634; nucleus; cellular_component GO:0008270; zinc ion binding; molecular_function}
NGR-1A3752	{GO:0006351; transcription, DNA-dependent; biological_process GO:0003677; DNA binding; molecular_function GO:0006355; regulation of transcription, DNA-dependent; biological_process GO:0000981; sequence-specific DNA binding RNA polymerase II transcription factor activity; molecular_function GO:0043565; sequence-specific DNA binding; molecular_function GO:0008270; zinc ion binding; molecular_functi…
NGR-1A2732	{GO:0006351; transcription, DNA-dependent; biological_process GO:0003677; DNA binding; molecular_function GO:0008270; zinc ion binding; molecular_function GO:0005634; nucleus; cellular_component}
NGR-1A2881	{GO:0006351; transcription, DNA-dependent; biological_process GO:0003677; DNA binding; molecular_function GO:0008270; zinc ion binding; molecular_function GO:0005634; nucleus; cellular_component}
NGR-1A5364	{GO:0006351; transcription, DNA-dependent; biological_process GO:0003723; RNA binding; molecular_function GO:0003899; DNA-directed RNA polymerase activity; molecular_function}
NGR-1A4117	{GO:0006351; transcription, DNA-dependent; biological_process GO:0003887; DNA-directed DNA polymerase activity; molecular_function GO:0003677; DNA binding; molecular_function}
NGR-1A4979	{GO:0006351; transcription, DNA-dependent; biological_process GO:0003899; DNA-directed RNA polymerase activity; molecular_function GO:0003677; DNA binding; molecular_function}
NGR-1A4035	{GO:0006351; transcription, DNA-dependent; biological_process GO:0003899; DNA-directed RNA polymerase activity; molecular_function GO:0055114; oxidation-reduction process; biological_process GO:0016846; carbon-sulfur lyase activity; molecular_function GO:0033743; peptide-methionine (R)-S-oxide reductase activity; molecular_function GO:0003677; DNA binding; molecular_function GO:0008152; NA}
NGR-1A4046	{GO:0006351; transcription, DNA-dependent; biological_process GO:0003899; DNA-directed RNA polymerase activity; molecular_function}
NGR-1A5203	{GO:0006351; transcription, DNA-dependent; biological_process GO:0005615; extracellular space; cellular_component GO:0046983; protein dimerization activity; molecular_function}
NGR-1A2025	{GO:0006351; transcription, DNA-dependent; biological_process GO:0005634; nucleus; cellular_component GO:0003677; DNA binding; molecular_function}
NGR-1A2131	{GO:0006351; transcription, DNA-dependent; biological_process GO:0005634; nucleus; cellular_component GO:0003899; DNA-directed RNA polymerase activity; molecular_function GO:0000184; nuclear-transcribed mRNA catabolic process, nonsense-mediated decay; biological_process}
NGR-1A1011	{GO:0006351; transcription, DNA-dependent; biological_process GO:0005634; nucleus; cellular_component GO:0008270; zinc ion binding; molecular_function GO:0003677; DNA binding; molecular_function}
NGR-1A4216	{GO:0006351; transcription, DNA-dependent; biological_process GO:0005634; nucleus; cellular_component GO:0008270; zinc ion binding; molecular_function GO:0003677; DNA binding; molecular_function}
NGR-1A1459	{GO:0006351; transcription, DNA-dependent; biological_process GO:0005672; transcription factor TFIIA complex; cellular_component GO:0006367; transcription initiation from RNA polymerase II promoter; biological_process GO:0003677; DNA binding; molecular_function GO:0005634; nucleus; cellular_component GO:0003899; DNA-directed RNA polymerase activity; molecular_function}
NGR-1A4292	{GO:0006351; transcription, DNA-dependent; biological_process GO:0006355; regulation of transcription, DNA-dependent; biological_process}
NGR-1A4334	{GO:0006351; transcription, DNA-dependent; biological_process GO:0006629; lipid metabolic process; biological_process GO:0016788; hydrolase activity, acting on ester bonds; molecular_function GO:0003677; DNA binding; molecular_function GO:0005634; nucleus; cellular_component GO:0008270; zinc ion binding; molecular_function}
NGR-1A0709	{GO:0006351; transcription, DNA-dependent; biological_process GO:0008270; zinc ion binding; molecular_function GO:0003676; nucleic acid binding; molecular_function GO:0003899; DNA-directed RNA polymerase activity; molecular_function GO:0003677; DNA binding; molecular_function}
NGR-1A2480	{GO:0006351; transcription, DNA-dependent; biological_process GO:0008270; zinc ion binding; molecular_function GO:0005634; nucleus; cellular_component GO:0003677; DNA binding; molecular_function}
NGR-1A4174	{GO:0006351; transcription, DNA-dependent; biological_process GO:0009317; acetyl-CoA carboxylase complex; cellular_component GO:0006457; protein folding; biological_process GO:0016020; membrane; cellular_component GO:0048193; Golgi vesicle transport; biological_process GO:0019089; transmission of virus; biological_process GO:0007049; cell cycle; biological_process GO:0006633; fatty acid biosynthe…
NGR-1A0367	{GO:0006351; transcription, DNA-dependent; biological_process GO:0046983; protein dimerization activity; molecular_function GO:0003899; DNA-directed RNA polymerase activity; molecular_function}
NGR-1A1086	{GO:0006351; transcription, DNA-dependent; biological_process}
NGR-1A2833	{GO:0006351; transcription, DNA-dependent; biological_process}
NGR-1A5959	{GO:0006352; transcription initiation, DNA-dependent; biological_process GO:0003677; DNA binding; molecular_function GO:0006355; regulation of transcription, DNA-dependent; biological_process GO:0003700; sequence-specific DNA binding transcription factor activity; molecular_function GO:0016987; sigma factor activity; molecular_function}
NGR-1A5840	{GO:0006352; transcription initiation, DNA-dependent; biological_process GO:0003677; DNA binding; molecular_function}
NGR-1A1919	{GO:0006352; transcription initiation, DNA-dependent; biological_process GO:0004386; helicase activity; molecular_function GO:0016787; hydrolase activity; molecular_function GO:0003676; nucleic acid binding; molecular_function GO:0003677; DNA binding; molecular_function GO:0016592; mediator complex; cellular_component GO:0001104; RNA polymerase II transcription cofactor activity; molecular_functi…
NGR-1A1696	{GO:0006352; transcription initiation, DNA-dependent; biological_process GO:0005669; transcription factor TFIID complex; cellular_component}
NGR-1A5580	{GO:0006352; transcription initiation, DNA-dependent; biological_process GO:0016021; integral to membrane; cellular_component GO:0003677; DNA binding; molecular_function GO:0006355; regulation of transcription, DNA-dependent; biological_process GO:0003700; sequence-specific DNA binding transcription factor activity; molecular_function GO:0016987; sigma factor activity; molecular_function GO:00062…
NGR-1A5921	{GO:0006352; transcription initiation, DNA-dependent; biological_process GO:0016987; sigma factor activity; molecular_function GO:0003700; sequence-specific DNA binding transcription factor activity; molecular_function GO:0003677; DNA binding; molecular_function GO:0006355; regulation of transcription, DNA-dependent; biological_process}
NGR-1A4107	{GO:0006352; transcription initiation, DNA-dependent; biological_process GO:0016987; sigma factor activity; molecular_function GO:0003700; sequence-specific DNA binding transcription factor activity; molecular_function GO:0006355; regulation of transcription, DNA-dependent; biological_process GO:0003677; DNA binding; molecular_function}
NGR-1A5436	{GO:0006352; transcription initiation, DNA-dependent; biological_process GO:0016987; sigma factor activity; molecular_function GO:0006355; regulation of transcription, DNA-dependent; biological_process GO:0003677; DNA binding; molecular_function GO:0005524; ATP binding; molecular_function GO:0003700; sequence-specific DNA binding transcription factor activity; molecular_function GO:0004672; prote…
NGR-1A4063	{GO:0006352; transcription initiation, DNA-dependent; biological_process GO:0043565; sequence-specific DNA binding; molecular_function GO:0003677; DNA binding; molecular_function GO:0005622; intracellular; cellular_component GO:0005634; nucleus; cellular_component}
NGR-1A3476	{GO:0006352; transcription initiation, DNA-dependent; biological_process GO:0043565; sequence-specific DNA binding; molecular_function GO:0005622; intracellular; cellular_component GO:0003677; DNA binding; molecular_function}
NGR-1A1218	{GO:0006355; regulation of transcription, DNA-dependent; biological_process GO:0000981; sequence-specific DNA binding RNA polymerase II transcription factor activity; molecular_function GO:0008270; zinc ion binding; molecular_function GO:0005634; nucleus; cellular_component}
NGR-1A1392	{GO:0006355; regulation of transcription, DNA-dependent; biological_process GO:0000981; sequence-specific DNA binding RNA polymerase II transcription factor activity; molecular_function GO:0008270; zinc ion binding; molecular_function GO:0005634; nucleus; cellular_component}
NGR-1A5550	{GO:0006355; regulation of transcription, DNA-dependent; biological_process GO:0000981; sequence-specific DNA binding RNA polymerase II transcription factor activity; molecular_function GO:0008270; zinc ion binding; molecular_function GO:0005634; nucleus; cellular_component}
NGR-1A1427	{GO:0006355; regulation of transcription, DNA-dependent; biological_process GO:0003677; DNA binding; molecular_function GO:0000981; sequence-specific DNA binding RNA polymerase II transcription factor activity; molecular_function GO:0008270; zinc ion binding; molecular_function GO:0005634; nucleus; cellular_component GO:0006351; transcription, DNA-dependent; biological_process}
NGR-1A1401	{GO:0006355; regulation of transcription, DNA-dependent; biological_process GO:0003677; DNA binding; molecular_function GO:0005524; ATP binding; molecular_function GO:0044267; cellular protein metabolic process; biological_process}
NGR-1A4201	{GO:0006355; regulation of transcription, DNA-dependent; biological_process GO:0003677; DNA binding; molecular_function GO:0008270; zinc ion binding; molecular_function GO:0008146; sulfotransferase activity; molecular_function GO:0005634; nucleus; cellular_component GO:0006351; transcription, DNA-dependent; biological_process GO:0016021; integral to membrane; cellular_component}
NGR-1A5849	{GO:0006355; regulation of transcription, DNA-dependent; biological_process GO:0003677; DNA binding; molecular_function GO:0031423; hexon binding; molecular_function GO:0019012; NA GO:0007049; cell cycle; biological_process GO:0043565; sequence-specific DNA binding; molecular_function GO:0003700; sequence-specific DNA binding transcription factor activity; molecular_function GO:0005634; nucleus; …
NGR-1A0974	{GO:0006355; regulation of transcription, DNA-dependent; biological_process GO:0003677; DNA binding; molecular_function}
NGR-1A2021	{GO:0006355; regulation of transcription, DNA-dependent; biological_process GO:0003677; DNA binding; molecular_function}
NGR-1A2082	{GO:0006355; regulation of transcription, DNA-dependent; biological_process GO:0003677; DNA binding; molecular_function}
NGR-1A3864	{GO:0006355; regulation of transcription, DNA-dependent; biological_process GO:0003700; sequence-specific DNA binding transcription factor activity; molecular_function GO:0005634; nucleus; cellular_component GO:0043565; sequence-specific DNA binding; molecular_function}
NGR-1A4409	{GO:0006355; regulation of transcription, DNA-dependent; biological_process GO:0003700; sequence-specific DNA binding transcription factor activity; molecular_function GO:0005634; nucleus; cellular_component}
NGR-1A5052	{GO:0006355; regulation of transcription, DNA-dependent; biological_process GO:0003700; sequence-specific DNA binding transcription factor activity; molecular_function GO:0005634; nucleus; cellular_component}
NGR-1A1407	{GO:0006355; regulation of transcription, DNA-dependent; biological_process GO:0003700; sequence-specific DNA binding transcription factor activity; molecular_function GO:0008270; zinc ion binding; molecular_function GO:0043565; sequence-specific DNA binding; molecular_function}
NGR-1A4553	{GO:0006355; regulation of transcription, DNA-dependent; biological_process GO:0003700; sequence-specific DNA binding transcription factor activity; molecular_function GO:0032040; small-subunit processome; cellular_component}
NGR-1A0275	{GO:0006355; regulation of transcription, DNA-dependent; biological_process GO:0003700; sequence-specific DNA binding transcription factor activity; molecular_function GO:0042025; host cell nucleus; cellular_component}
NGR-1A1852	{GO:0006355; regulation of transcription, DNA-dependent; biological_process GO:0003700; sequence-specific DNA binding transcription factor activity; molecular_function GO:0043565; sequence-specific DNA binding; molecular_function}
NGR-1A4920	{GO:0006355; regulation of transcription, DNA-dependent; biological_process GO:0004871; signal transducer activity; molecular_function GO:0005515; protein binding; molecular_function GO:0007165; signal transduction; biological_process}
NGR-1A3320	{GO:0006355; regulation of transcription, DNA-dependent; biological_process GO:0005515; protein binding; molecular_function GO:0004871; signal transducer activity; molecular_function GO:0007165; signal transduction; biological_process GO:0003700; sequence-specific DNA binding transcription factor activity; molecular_function GO:0008270; zinc ion binding; molecular_function GO:0043565; sequence-sp…
NGR-1A2743	{GO:0006355; regulation of transcription, DNA-dependent; biological_process GO:0005515; protein binding; molecular_function GO:0005634; nucleus; cellular_component}
NGR-1A5745	{GO:0006355; regulation of transcription, DNA-dependent; biological_process GO:0005634; nucleus; cellular_component GO:0003700; sequence-specific DNA binding transcription factor activity; molecular_function}
NGR-1A4189	{GO:0006355; regulation of transcription, DNA-dependent; biological_process GO:0005634; nucleus; cellular_component GO:0004402; histone acetyltransferase activity; molecular_function GO:0008080; N-acetyltransferase activity; molecular_function GO:0016568; chromatin modification; biological_process GO:0016747; transferase activity, transferring acyl groups other than amino-acyl groups; molecular_f…
NGR-1A1807	{GO:0006355; regulation of transcription, DNA-dependent; biological_process GO:0005634; nucleus; cellular_component GO:0016747; transferase activity, transferring acyl groups other than amino-acyl groups; molecular_function}
NGR-1A1874	{GO:0006355; regulation of transcription, DNA-dependent; biological_process GO:0005634; nucleus; cellular_component}
NGR-1A2105	{GO:0006355; regulation of transcription, DNA-dependent; biological_process GO:0005634; nucleus; cellular_component}
NGR-1A2207	{GO:0006355; regulation of transcription, DNA-dependent; biological_process GO:0005634; nucleus; cellular_component}
NGR-1A5770	{GO:0006355; regulation of transcription, DNA-dependent; biological_process GO:0006289; nucleotide-excision repair; biological_process GO:0000439; core TFIIH complex; cellular_component}
NGR-1A1779	{GO:0006355; regulation of transcription, DNA-dependent; biological_process GO:0006357; regulation of transcription from RNA polymerase II promoter; biological_process GO:0033588; Elongator holoenzyme complex; cellular_component}
NGR-1A3342	{GO:0006355; regulation of transcription, DNA-dependent; biological_process GO:0006886; intracellular protein transport; biological_process GO:0005741; mitochondrial outer membrane; cellular_component GO:0032040; small-subunit processome; cellular_component GO:0019013; viral nucleocapsid; cellular_component GO:0006260; DNA replication; biological_process GO:0008270; zinc ion binding; molecular_fu…
NGR-1A4580	{GO:0006355; regulation of transcription, DNA-dependent; biological_process GO:0006950; response to stress; biological_process GO:0005634; nucleus; cellular_component}
NGR-1A2340	{GO:0006355; regulation of transcription, DNA-dependent; biological_process GO:0008270; zinc ion binding; molecular_function GO:0005097; Rab GTPase activator activity; molecular_function GO:0003700; sequence-specific DNA binding transcription factor activity; molecular_function GO:0043565; sequence-specific DNA binding; molecular_function GO:0032313; regulation of Rab GTPase activity; biological_…
NGR-1A0462	{GO:0006355; regulation of transcription, DNA-dependent; biological_process GO:0016021; integral to membrane; cellular_component}
NGR-1A2981	{GO:0006355; regulation of transcription, DNA-dependent; biological_process GO:0016485; protein processing; biological_process GO:0003700; sequence-specific DNA binding transcription factor activity; molecular_function GO:0032040; small-subunit processome; cellular_component GO:0019069; viral capsid assembly; biological_process GO:0008565; protein transporter activity; molecular_function GO:00435…
NGR-1A3692	{GO:0006355; regulation of transcription, DNA-dependent; biological_process GO:0055070; copper ion homeostasis; biological_process GO:0030976; thiamine pyrophosphate binding; molecular_function GO:0000287; magnesium ion binding; molecular_function GO:0070403; NAD+ binding; molecular_function GO:0017136; NAD-dependent histone deacetylase activity; molecular_function GO:0006476; protein deacetylati…
NGR-1A0322	{GO:0006355; regulation of transcription, DNA-dependent; biological_process}
NGR-1A2587	{GO:0006355; regulation of transcription, DNA-dependent; biological_process}
NGR-1A2731	{GO:0006355; regulation of transcription, DNA-dependent; biological_process}
NGR-1A4112	{GO:0006355; regulation of transcription, DNA-dependent; biological_process}
NGR-1A4327	{GO:0006355; regulation of transcription, DNA-dependent; biological_process}
NGR-1A2768	{GO:0006357; regulation of transcription from RNA polymerase II promoter; biological_process GO:0003697; single-stranded DNA binding; molecular_function GO:0033588; Elongator holoenzyme complex; cellular_component GO:0005524; ATP binding; molecular_function GO:0009432; SOS response; biological_process GO:0003677; DNA binding; molecular_function GO:0006281; DNA repair; biological_process GO:000367…
NGR-1A1457	{GO:0006357; regulation of transcription from RNA polymerase II promoter; biological_process GO:0005515; protein binding; molecular_function GO:0003824; NA GO:0008152; NA GO:0016592; mediator complex; cellular_component GO:0001104; RNA polymerase II transcription cofactor activity; molecular_function}
NGR-1A4609	{GO:0006357; regulation of transcription from RNA polymerase II promoter; biological_process GO:0008200; ion channel inhibitor activity; molecular_function GO:0033588; Elongator holoenzyme complex; cellular_component GO:0009405; pathogenesis; biological_process GO:0005576; NA}
NGR-1A1314	{GO:0006357; regulation of transcription from RNA polymerase II promoter; biological_process GO:0016592; mediator complex; cellular_component GO:0001104; RNA polymerase II transcription cofactor activity; molecular_function}
NGR-1A1849	{GO:0006357; regulation of transcription from RNA polymerase II promoter; biological_process GO:0016592; mediator complex; cellular_component GO:0001104; RNA polymerase II transcription cofactor activity; molecular_function}
NGR-1A3631	{GO:0006357; regulation of transcription from RNA polymerase II promoter; biological_process GO:0016592; mediator complex; cellular_component GO:0001104; RNA polymerase II transcription cofactor activity; molecular_function}
NGR-1A4924	{GO:0006357; regulation of transcription from RNA polymerase II promoter; biological_process GO:0016592; mediator complex; cellular_component GO:0001104; RNA polymerase II transcription cofactor activity; molecular_function}
NGR-1A4504	{GO:0006357; regulation of transcription from RNA polymerase II promoter; biological_process GO:0016592; mediator complex; cellular_component GO:0006950; response to stress; biological_process GO:0001104; RNA polymerase II transcription cofactor activity; molecular_function GO:0001671; ATPase activator activity; molecular_function GO:0051087; chaperone binding; molecular_function}
NGR-1A2396	{GO:0006364; rRNA processing; biological_process GO:0030488; tRNA methylation; biological_process GO:0008033; tRNA processing; biological_process GO:0016429; tRNA (adenine-N1-)-methyltransferase activity; molecular_function GO:0032259; methylation; biological_process GO:0003723; RNA binding; molecular_function GO:0031515; tRNA (m1A) methyltransferase complex; cellular_component GO:0006464; protei…
NGR-1A1469	{GO:0006364; rRNA processing; biological_process GO:0030688; preribosome, small subunit precursor; cellular_component}
NGR-1A3286	{GO:0006364; rRNA processing; biological_process GO:0032040; small-subunit processome; cellular_component}
NGR-1A4651	{GO:0006364; rRNA processing; biological_process GO:0032040; small-subunit processome; cellular_component}
NGR-1A4747	{GO:0006364; rRNA processing; biological_process GO:0032259; methylation; biological_process GO:0005634; nucleus; cellular_component GO:0008168; methyltransferase activity; molecular_function}
NGR-1A2961	{GO:0006366; transcription from RNA polymerase II promoter; biological_process}
NGR-1A4309	{GO:0006366; transcription from RNA polymerase II promoter; biological_process}
NGR-1A4230	{GO:0006367; transcription initiation from RNA polymerase II promoter; biological_process GO:0005672; transcription factor TFIIA complex; cellular_component GO:0016592; mediator complex; cellular_component GO:0016021; integral to membrane; cellular_component GO:0007059; chromosome segregation; biological_process GO:0006357; regulation of transcription from RNA polymerase II promoter; biological_p…
NGR-1A4223	{GO:0006367; transcription initiation from RNA polymerase II promoter; biological_process GO:0005672; transcription factor TFIIA complex; cellular_component}
NGR-1A0309	{GO:0006367; transcription initiation from RNA polymerase II promoter; biological_process GO:0005673; transcription factor TFIIE complex; cellular_component}
NGR-1A2322	{GO:0006378; mRNA polyadenylation; biological_process GO:0003729; mRNA binding; molecular_function GO:0005849; mRNA cleavage factor complex; cellular_component}
NGR-1A3525	{GO:0006388; tRNA splicing, via endonucleolytic cleavage and ligation; biological_process GO:0000213; tRNA-intron endonuclease activity; molecular_function}
NGR-1A2343	{GO:0006388; tRNA splicing, via endonucleolytic cleavage and ligation; biological_process GO:0004020; adenylylsulfate kinase activity; molecular_function GO:0004140; dephospho-CoA kinase activity; molecular_function GO:0005524; ATP binding; molecular_function GO:0000103; sulfate assimilation; biological_process GO:0008152; NA GO:0015937; coenzyme A biosynthetic process; biological_process GO:0016…
NGR-1A0895	{GO:0006388; tRNA splicing, via endonucleolytic cleavage and ligation; biological_process GO:0016772; transferase activity, transferring phosphorus-containing groups; molecular_function}
NGR-1A0068	{GO:0006396; RNA processing; biological_process GO:0003723; RNA binding; molecular_function GO:0016779; nucleotidyltransferase activity; molecular_function}
NGR-1A0151	{GO:0006396; RNA processing; biological_process GO:0005524; ATP binding; molecular_function GO:0005515; protein binding; molecular_function GO:0005634; nucleus; cellular_component GO:0051082; unfolded protein binding; molecular_function GO:0005622; intracellular; cellular_component GO:0006950; response to stress; biological_process GO:0006457; protein folding; biological_process GO:0006397; mRNA …
NGR-1A2830	{GO:0006396; RNA processing; biological_process GO:0008173; RNA methyltransferase activity; molecular_function GO:0006479; protein methylation; biological_process GO:0016740; transferase activity; molecular_function GO:0001510; RNA methylation; biological_process GO:0009452; RNA capping; biological_process GO:0005737; cytoplasm; cellular_component GO:0008276; protein methyltransferase activity; m…
NGR-1A0621	{GO:0006396; RNA processing; biological_process GO:0031167; rRNA methylation; biological_process GO:0009452; RNA capping; biological_process GO:0001510; RNA methylation; biological_process GO:0016740; transferase activity; molecular_function GO:0008168; methyltransferase activity; molecular_function GO:0008173; RNA methyltransferase activity; molecular_function}
NGR-1A0821	{GO:0006396; RNA processing; biological_process}
NGR-1A4217	{GO:0006397; mRNA processing; biological_process GO:0000445; THO complex part of transcription export complex; cellular_component}
NGR-1A0945	{GO:0006397; mRNA processing; biological_process GO:0003677; DNA binding; molecular_function GO:0008168; methyltransferase activity; molecular_function GO:0003676; nucleic acid binding; molecular_function GO:0006306; DNA methylation; biological_process}
NGR-1A5542	{GO:0006397; mRNA processing; biological_process GO:0005515; protein binding; molecular_function GO:0005634; nucleus; cellular_component GO:0000398; nuclear mRNA splicing, via spliceosome; biological_process}
NGR-1A5737	{GO:0006397; mRNA processing; biological_process GO:0005634; nucleus; cellular_component GO:0003723; RNA binding; molecular_function GO:0005737; cytoplasm; cellular_component}
NGR-1A2362	{GO:0006397; mRNA processing; biological_process GO:0005634; nucleus; cellular_component}
NGR-1A4281	{GO:0006397; mRNA processing; biological_process GO:0016788; hydrolase activity, acting on ester bonds; molecular_function GO:0019074; viral RNA genome packaging; biological_process GO:0016787; hydrolase activity; molecular_function GO:0019013; viral nucleocapsid; cellular_component}
NGR-1A5143	{GO:0006397; mRNA processing; biological_process}
NGR-1A0291	{GO:0006400; tRNA modification; biological_process GO:0008168; methyltransferase activity; molecular_function GO:0008152; NA GO:0008176; tRNA (guanine-N7-)-methyltransferase activity; molecular_function}
NGR-1A0451	{GO:0006400; tRNA modification; biological_process GO:0008168; methyltransferase activity; molecular_function GO:0008152; NA GO:0008176; tRNA (guanine-N7-)-methyltransferase activity; molecular_function}
NGR-1A0989	{GO:0006400; tRNA modification; biological_process GO:0008616; queuosine biosynthetic process; biological_process GO:0008479; queuine tRNA-ribosyltransferase activity; molecular_function}
NGR-1A5164	{GO:0006406; mRNA export from nucleus; biological_process GO:0031965; nuclear membrane; cellular_component GO:0006998; nuclear envelope organization; biological_process GO:0006611; protein export from nucleus; biological_process}
NGR-1A5035	{GO:0006412; translation; biological_process GO:0003735; structural constituent of ribosome; molecular_function GO:0005515; protein binding; molecular_function GO:0003676; nucleic acid binding; molecular_function GO:0005840; ribosome; cellular_component}
NGR-1A0093	{GO:0006412; translation; biological_process GO:0003735; structural constituent of ribosome; molecular_function GO:0005622; intracellular; cellular_component GO:0003723; RNA binding; molecular_function GO:0005840; ribosome; cellular_component}
NGR-1A0217	{GO:0006412; translation; biological_process GO:0003735; structural constituent of ribosome; molecular_function GO:0005622; intracellular; cellular_component GO:0005840; ribosome; cellular_component}
NGR-1A2793	{GO:0006412; translation; biological_process GO:0003735; structural constituent of ribosome; molecular_function GO:0005622; intracellular; cellular_component GO:0005840; ribosome; cellular_component}
NGR-1A3261	{GO:0006412; translation; biological_process GO:0003735; structural constituent of ribosome; molecular_function GO:0005622; intracellular; cellular_component GO:0005840; ribosome; cellular_component}
NGR-1A4874	{GO:0006412; translation; biological_process GO:0003735; structural constituent of ribosome; molecular_function GO:0005622; intracellular; cellular_component GO:0005840; ribosome; cellular_component}
NGR-1A3872	{GO:0006412; translation; biological_process GO:0003735; structural constituent of ribosome; molecular_function GO:0005761; mitochondrial ribosome; cellular_component}
NGR-1A3980	{GO:0006412; translation; biological_process GO:0003735; structural constituent of ribosome; molecular_function GO:0005840; ribosome; cellular_component GO:0019843; rRNA binding; molecular_function}
NGR-1A0366	{GO:0006412; translation; biological_process GO:0003735; structural constituent of ribosome; molecular_function GO:0005840; ribosome; cellular_component}
NGR-1A0817	{GO:0006412; translation; biological_process GO:0003735; structural constituent of ribosome; molecular_function GO:0005840; ribosome; cellular_component}
NGR-1A0912	{GO:0006412; translation; biological_process GO:0003735; structural constituent of ribosome; molecular_function GO:0005840; ribosome; cellular_component}
NGR-1A2925	{GO:0006412; translation; biological_process GO:0003735; structural constituent of ribosome; molecular_function GO:0005840; ribosome; cellular_component}
NGR-1A4086	{GO:0006412; translation; biological_process GO:0003735; structural constituent of ribosome; molecular_function GO:0005840; ribosome; cellular_component}
NGR-1A5277	{GO:0006412; translation; biological_process GO:0003735; structural constituent of ribosome; molecular_function GO:0005840; ribosome; cellular_component}
NGR-1A5497	{GO:0006412; translation; biological_process GO:0003735; structural constituent of ribosome; molecular_function GO:0016020; membrane; cellular_component GO:0005840; ribosome; cellular_component}
NGR-1A1224	{GO:0006412; translation; biological_process GO:0003857; 3-hydroxyacyl-CoA dehydrogenase activity; molecular_function GO:0005840; ribosome; cellular_component GO:0016616; oxidoreductase activity, acting on the CH-OH group of donors, NAD or NADP as acceptor; molecular_function GO:0003735; structural constituent of ribosome; molecular_function GO:0055114; oxidation-reduction process; biological_pro…
NGR-1A5715	{GO:0006412; translation; biological_process GO:0005840; ribosome; cellular_component GO:0030151; molybdenum ion binding; molecular_function GO:0007049; cell cycle; biological_process GO:0000276; mitochondrial proton-transporting ATP synthase complex, coupling factor F(o); cellular_component GO:0005622; intracellular; cellular_component GO:0003735; structural constituent of ribosome; molecular_fu…
NGR-1A5507	{GO:0006412; translation; biological_process GO:0006629; lipid metabolic process; biological_process GO:0005840; ribosome; cellular_component GO:0003735; structural constituent of ribosome; molecular_function GO:0006505; GPI anchor metabolic process; biological_process GO:0016788; hydrolase activity, acting on ester bonds; molecular_function GO:0008374; O-acyltransferase activity; molecular_funct…
NGR-1A1506	{GO:0006412; translation; biological_process GO:0008033; tRNA processing; biological_process GO:0005840; ribosome; cellular_component GO:0005524; ATP binding; molecular_function GO:0016879; ligase activity, forming carbon-nitrogen bonds; molecular_function GO:0003735; structural constituent of ribosome; molecular_function GO:0005622; intracellular; cellular_component GO:0005737; cytoplasm; cellul…
NGR-1A4612	{GO:0006412; translation; biological_process GO:0008168; methyltransferase activity; molecular_function GO:0008152; NA}
NGR-1A2122	{GO:0006412; translation; biological_process GO:0051726; regulation of cell cycle; biological_process GO:0005634; nucleus; cellular_component GO:0003735; structural constituent of ribosome; molecular_function GO:0005622; intracellular; cellular_component GO:0005840; ribosome; cellular_component}
NGR-1A1847	{GO:0006413; translational initiation; biological_process GO:0003743; translation initiation factor activity; molecular_function GO:0003723; RNA binding; molecular_function GO:0005737; cytoplasm; cellular_component}
NGR-1A3328	{GO:0006413; translational initiation; biological_process GO:0003743; translation initiation factor activity; molecular_function GO:0003723; RNA binding; molecular_function}
NGR-1A3014	{GO:0006413; translational initiation; biological_process GO:0003743; translation initiation factor activity; molecular_function GO:0005737; cytoplasm; cellular_component GO:0003723; RNA binding; molecular_function}
NGR-1A0758	{GO:0006413; translational initiation; biological_process GO:0003743; translation initiation factor activity; molecular_function}
NGR-1A1090	{GO:0006413; translational initiation; biological_process GO:0003743; translation initiation factor activity; molecular_function}
NGR-1A5264	{GO:0006414; translational elongation; biological_process GO:0003735; structural constituent of ribosome; molecular_function GO:0042254; ribosome biogenesis; biological_process GO:0005622; intracellular; cellular_component GO:0005840; ribosome; cellular_component}
NGR-1A3336	{GO:0006414; translational elongation; biological_process GO:0055114; oxidation-reduction process; biological_process GO:0003735; structural constituent of ribosome; molecular_function GO:0042597; periplasmic space; cellular_component GO:0005622; intracellular; cellular_component GO:0006807; nitrogen compound metabolic process; biological_process GO:0042279; nitrite reductase (cytochrome, ammonia…
NGR-1A4085	{GO:0006418; tRNA aminoacylation for protein translation; biological_process GO:0000166; nucleotide binding; molecular_function GO:0004812; aminoacyl-tRNA ligase activity; molecular_function GO:0005524; ATP binding; molecular_function}
NGR-1A4090	{GO:0006434; seryl-tRNA aminoacylation; biological_process GO:0004828; serine-tRNA ligase activity; molecular_function GO:0031514; motile cilium; cellular_component GO:0048870; cell motility; biological_process GO:0005524; ATP binding; molecular_function GO:0005089; Rho guanyl-nucleotide exchange factor activity; molecular_function GO:0008017; microtubule binding; molecular_function GO:0005737; c…
NGR-1A5854	{GO:0006457; protein folding; biological_process GO:0000774; adenyl-nucleotide exchange factor activity; molecular_function GO:0051087; chaperone binding; molecular_function GO:0042803; protein homodimerization activity; molecular_function}
NGR-1A0026	{GO:0006457; protein folding; biological_process GO:0003755; peptidyl-prolyl cis-trans isomerase activity; molecular_function}
NGR-1A0045	{GO:0006457; protein folding; biological_process GO:0003755; peptidyl-prolyl cis-trans isomerase activity; molecular_function}
NGR-1A1254	{GO:0006457; protein folding; biological_process GO:0003755; peptidyl-prolyl cis-trans isomerase activity; molecular_function}
NGR-1A3839	{GO:0006457; protein folding; biological_process GO:0003755; peptidyl-prolyl cis-trans isomerase activity; molecular_function}
NGR-1A4176	{GO:0006457; protein folding; biological_process GO:0003755; peptidyl-prolyl cis-trans isomerase activity; molecular_function}
NGR-1A4862	{GO:0006457; protein folding; biological_process GO:0005515; protein binding; molecular_function GO:0003755; peptidyl-prolyl cis-trans isomerase activity; molecular_function}
NGR-1A2237	{GO:0006457; protein folding; biological_process GO:0005737; cytoplasm; cellular_component GO:0000166; nucleotide binding; molecular_function GO:0006434; seryl-tRNA aminoacylation; biological_process GO:0051082; unfolded protein binding; molecular_function GO:0031514; motile cilium; cellular_component GO:0004828; serine-tRNA ligase activity; molecular_function GO:0016272; prefoldin complex; cellu…
NGR-1A4446	{GO:0006457; protein folding; biological_process GO:0015078; hydrogen ion transmembrane transporter activity; molecular_function GO:0031083; BLOC-1 complex; cellular_component GO:0016272; prefoldin complex; cellular_component GO:0007165; signal transduction; biological_process GO:0015991; ATP hydrolysis coupled proton transport; biological_process GO:0051082; unfolded protein binding; molecular_f…
NGR-1A2621	{GO:0006457; protein folding; biological_process GO:0016020; membrane; cellular_component GO:0051082; unfolded protein binding; molecular_function}
NGR-1A1907	{GO:0006457; protein folding; biological_process GO:0016272; prefoldin complex; cellular_component GO:0031423; hexon binding; molecular_function GO:0051082; unfolded protein binding; molecular_function GO:0019012; NA}
NGR-1A1619	{GO:0006457; protein folding; biological_process}
NGR-1A2010	{GO:0006457; protein folding; biological_process}
NGR-1A5574	{GO:0006457; protein folding; biological_process}
NGR-1A1666	{GO:0006461; protein complex assembly; biological_process GO:0005739; mitochondrion; cellular_component}
NGR-1A4832	{GO:0006464; protein modification process; biological_process GO:0000287; magnesium ion binding; molecular_function GO:0030976; thiamine pyrophosphate binding; molecular_function GO:0016151; nickel ion binding; molecular_function GO:0070403; NAD+ binding; molecular_function}
NGR-1A2642	{GO:0006464; protein modification process; biological_process GO:0005515; protein binding; molecular_function GO:0016151; nickel ion binding; molecular_function}
NGR-1A2361	{GO:0006464; protein modification process; biological_process}
NGR-1A0627	{GO:0006465; signal peptide processing; biological_process GO:0008233; peptidase activity; molecular_function GO:0048500; signal recognition particle; cellular_component GO:0008312; 7S RNA binding; molecular_function GO:0016021; integral to membrane; cellular_component GO:0006614; SRP-dependent cotranslational protein targeting to membrane; biological_process GO:0005787; signal peptidase complex;…
NGR-1A3313	{GO:0006468; protein phosphorylation; biological_process GO:0003824; NA GO:0004672; protein kinase activity; molecular_function GO:0005524; ATP binding; molecular_function}
NGR-1A5894	{GO:0006468; protein phosphorylation; biological_process GO:0003824; NA GO:0004672; protein kinase activity; molecular_function GO:0005524; ATP binding; molecular_function}
NGR-1A0141	{GO:0006468; protein phosphorylation; biological_process GO:0004672; protein kinase activity; molecular_function GO:0005524; ATP binding; molecular_function}
NGR-1A1067	{GO:0006468; protein phosphorylation; biological_process GO:0004672; protein kinase activity; molecular_function GO:0005524; ATP binding; molecular_function}
NGR-1A1713	{GO:0006468; protein phosphorylation; biological_process GO:0004672; protein kinase activity; molecular_function GO:0005524; ATP binding; molecular_function}
NGR-1A1772	{GO:0006468; protein phosphorylation; biological_process GO:0004672; protein kinase activity; molecular_function GO:0005524; ATP binding; molecular_function}
NGR-1A1915	{GO:0006468; protein phosphorylation; biological_process GO:0004672; protein kinase activity; molecular_function GO:0005524; ATP binding; molecular_function}
NGR-1A2165	{GO:0006468; protein phosphorylation; biological_process GO:0004672; protein kinase activity; molecular_function GO:0005524; ATP binding; molecular_function}
NGR-1A2671	{GO:0006468; protein phosphorylation; biological_process GO:0004672; protein kinase activity; molecular_function GO:0005524; ATP binding; molecular_function}
NGR-1A2779	{GO:0006468; protein phosphorylation; biological_process GO:0004672; protein kinase activity; molecular_function GO:0005524; ATP binding; molecular_function}
NGR-1A2900	{GO:0006468; protein phosphorylation; biological_process GO:0004672; protein kinase activity; molecular_function GO:0005524; ATP binding; molecular_function}
NGR-1A2982	{GO:0006468; protein phosphorylation; biological_process GO:0004672; protein kinase activity; molecular_function GO:0005524; ATP binding; molecular_function}
NGR-1A3767	{GO:0006468; protein phosphorylation; biological_process GO:0004672; protein kinase activity; molecular_function GO:0005524; ATP binding; molecular_function}
NGR-1A4034	{GO:0006468; protein phosphorylation; biological_process GO:0004672; protein kinase activity; molecular_function GO:0005524; ATP binding; molecular_function}
NGR-1A5289	{GO:0006468; protein phosphorylation; biological_process GO:0004672; protein kinase activity; molecular_function GO:0005524; ATP binding; molecular_function}
NGR-1A5374	{GO:0006468; protein phosphorylation; biological_process GO:0004672; protein kinase activity; molecular_function GO:0005524; ATP binding; molecular_function}
NGR-1A5778	{GO:0006468; protein phosphorylation; biological_process GO:0004672; protein kinase activity; molecular_function GO:0005524; ATP binding; molecular_function}
NGR-1A3580	{GO:0006468; protein phosphorylation; biological_process GO:0004674; protein serine/threonine kinase activity; molecular_function GO:0003824; NA GO:0006412; translation; biological_process GO:0005840; ribosome; cellular_component GO:0005524; ATP binding; molecular_function GO:0005622; intracellular; cellular_component GO:0006457; protein folding; biological_process GO:0016020; membrane; cellular_…
NGR-1A1945	{GO:0006468; protein phosphorylation; biological_process GO:0005515; protein binding; molecular_function GO:0004672; protein kinase activity; molecular_function GO:0005524; ATP binding; molecular_function GO:0016020; membrane; cellular_component GO:0035556; intracellular signal transduction; biological_process GO:0009103; lipopolysaccharide biosynthetic process; biological_process GO:0016773; pho…
NGR-1A1869	{GO:0006468; protein phosphorylation; biological_process GO:0005515; protein binding; molecular_function GO:0004672; protein kinase activity; molecular_function GO:0005524; ATP binding; molecular_function}
NGR-1A1997	{GO:0006468; protein phosphorylation; biological_process GO:0016020; membrane; cellular_component GO:0004672; protein kinase activity; molecular_function GO:0009103; lipopolysaccharide biosynthetic process; biological_process GO:0005524; ATP binding; molecular_function GO:0016773; phosphotransferase activity, alcohol group as acceptor; molecular_function}
NGR-1A2983	{GO:0006468; protein phosphorylation; biological_process GO:0016020; membrane; cellular_component GO:0004672; protein kinase activity; molecular_function GO:0009103; lipopolysaccharide biosynthetic process; biological_process GO:0005524; ATP binding; molecular_function GO:0016773; phosphotransferase activity, alcohol group as acceptor; molecular_function}
NGR-1A0361	{GO:0006468; protein phosphorylation; biological_process GO:0016020; membrane; cellular_component GO:0009103; lipopolysaccharide biosynthetic process; biological_process GO:0004672; protein kinase activity; molecular_function GO:0005524; ATP binding; molecular_function GO:0016773; phosphotransferase activity, alcohol group as acceptor; molecular_function}
NGR-1A4653	{GO:0006468; protein phosphorylation; biological_process GO:0016020; membrane; cellular_component GO:0009103; lipopolysaccharide biosynthetic process; biological_process GO:0004672; protein kinase activity; molecular_function GO:0005524; ATP binding; molecular_function GO:0016773; phosphotransferase activity, alcohol group as acceptor; molecular_function}
NGR-1A0779	{GO:0006470; protein dephosphorylation; biological_process GO:0008138; protein tyrosine/serine/threonine phosphatase activity; molecular_function GO:0004725; protein tyrosine phosphatase activity; molecular_function}
NGR-1A2556	{GO:0006470; protein dephosphorylation; biological_process GO:0008138; protein tyrosine/serine/threonine phosphatase activity; molecular_function GO:0004725; protein tyrosine phosphatase activity; molecular_function}
NGR-1A5698	{GO:0006470; protein dephosphorylation; biological_process GO:0008138; protein tyrosine/serine/threonine phosphatase activity; molecular_function GO:0004725; protein tyrosine phosphatase activity; molecular_function}
NGR-1A4484	{GO:0006479; protein methylation; biological_process GO:0016740; transferase activity; molecular_function GO:0008649; rRNA methyltransferase activity; molecular_function GO:0008033; tRNA processing; biological_process GO:0000154; rRNA modification; biological_process GO:0008276; protein methyltransferase activity; molecular_function GO:0008168; methyltransferase activity; molecular_function GO:00…
NGR-1A3466	{GO:0006479; protein methylation; biological_process GO:0018024; histone-lysine N-methyltransferase activity; molecular_function GO:0005737; cytoplasm; cellular_component GO:0032259; methylation; biological_process GO:0008610; lipid biosynthetic process; biological_process GO:0008168; methyltransferase activity; molecular_function GO:0004719; protein-L-isoaspartate (D-aspartate) O-methyltransfera…
NGR-1A3561	{GO:0006481; C-terminal protein methylation; biological_process GO:0016020; membrane; cellular_component GO:0004671; protein C-terminal S-isoprenylcysteine carboxyl O-methyltransferase activity; molecular_function GO:0016021; integral to membrane; cellular_component}
NGR-1A4498	{GO:0006486; protein glycosylation; biological_process GO:0000030; mannosyltransferase activity; molecular_function GO:0016020; membrane; cellular_component}
NGR-1A4602	{GO:0006486; protein glycosylation; biological_process GO:0008270; zinc ion binding; molecular_function GO:0005634; nucleus; cellular_component GO:0016757; transferase activity, transferring glycosyl groups; molecular_function}
NGR-1A4210	{GO:0006486; protein glycosylation; biological_process GO:0008417; fucosyltransferase activity; molecular_function GO:0016020; membrane; cellular_component}
NGR-1A5193	{GO:0006486; protein glycosylation; biological_process GO:0016020; membrane; cellular_component GO:0004576; oligosaccharyl transferase activity; molecular_function}
NGR-1A3459	{GO:0006486; protein glycosylation; biological_process GO:0016757; transferase activity, transferring glycosyl groups; molecular_function}
NGR-1A2254	{GO:0006486; protein glycosylation; biological_process}
NGR-1A3926	{GO:0006486; protein glycosylation; biological_process}
NGR-1A4324	{GO:0006487; protein N-linked glycosylation; biological_process GO:0016020; membrane; cellular_component GO:0003830; beta-1,4-mannosylglycoprotein 4-beta-N-acetylglucosaminyltransferase activity; molecular_function}
NGR-1A5037	{GO:0006506; GPI anchor biosynthetic process; biological_process GO:0009058; biosynthetic process; biological_process}
NGR-1A2594	{GO:0006506; GPI anchor biosynthetic process; biological_process GO:0016021; integral to membrane; cellular_component GO:0005789; endoplasmic reticulum membrane; cellular_component}
NGR-1A0843	{GO:0006506; GPI anchor biosynthetic process; biological_process GO:0016746; transferase activity, transferring acyl groups; molecular_function GO:0016021; integral to membrane; cellular_component GO:0005789; endoplasmic reticulum membrane; cellular_component}
NGR-1A2831	{GO:0006506; GPI anchor biosynthetic process; biological_process GO:0017176; phosphatidylinositol N-acetylglucosaminyltransferase activity; molecular_function GO:0016021; integral to membrane; cellular_component}
NGR-1A1898	{GO:0006508; proteolysis; biological_process GO:0004181; metallocarboxypeptidase activity; molecular_function GO:0008270; zinc ion binding; molecular_function}
NGR-1A1599	{GO:0006508; proteolysis; biological_process GO:0004185; serine-type carboxypeptidase activity; molecular_function}
NGR-1A1793	{GO:0006508; proteolysis; biological_process GO:0004185; serine-type carboxypeptidase activity; molecular_function}
NGR-1A2680	{GO:0006508; proteolysis; biological_process GO:0004185; serine-type carboxypeptidase activity; molecular_function}
NGR-1A0927	{GO:0006508; proteolysis; biological_process GO:0004190; aspartic-type endopeptidase activity; molecular_function}
NGR-1A3675	{GO:0006508; proteolysis; biological_process GO:0004190; aspartic-type endopeptidase activity; molecular_function}
NGR-1A4539	{GO:0006508; proteolysis; biological_process GO:0004190; aspartic-type endopeptidase activity; molecular_function}
NGR-1A0051	{GO:0006508; proteolysis; biological_process GO:0004197; cysteine-type endopeptidase activity; molecular_function}
NGR-1A4179	{GO:0006508; proteolysis; biological_process GO:0004197; cysteine-type endopeptidase activity; molecular_function}
NGR-1A1886	{GO:0006508; proteolysis; biological_process GO:0004222; metalloendopeptidase activity; molecular_function GO:0005515; protein binding; molecular_function GO:0008270; zinc ion binding; molecular_function GO:0046872; metal ion binding; molecular_function}
NGR-1A2787	{GO:0006508; proteolysis; biological_process GO:0004222; metalloendopeptidase activity; molecular_function GO:0005524; ATP binding; molecular_function}
NGR-1A4690	{GO:0006508; proteolysis; biological_process GO:0004252; serine-type endopeptidase activity; molecular_function GO:0008236; serine-type peptidase activity; molecular_function GO:0070008; serine-type exopeptidase activity; molecular_function}
NGR-1A2677	{GO:0006508; proteolysis; biological_process GO:0004252; serine-type endopeptidase activity; molecular_function}
NGR-1A5214	{GO:0006508; proteolysis; biological_process GO:0005634; nucleus; cellular_component GO:0008233; peptidase activity; molecular_function}
NGR-1A4507	{GO:0006508; proteolysis; biological_process GO:0006886; intracellular protein transport; biological_process GO:0016788; hydrolase activity, acting on ester bonds; molecular_function GO:0006505; GPI anchor metabolic process; biological_process GO:0008236; serine-type peptidase activity; molecular_function GO:0016787; hydrolase activity; molecular_function}
NGR-1A5937	{GO:0006508; proteolysis; biological_process GO:0008152; NA GO:0003824; NA GO:0016021; integral to membrane; cellular_component GO:0008233; peptidase activity; molecular_function}
NGR-1A3254	{GO:0006508; proteolysis; biological_process GO:0008152; NA GO:0008236; serine-type peptidase activity; molecular_function GO:0016787; hydrolase activity; molecular_function GO:0016042; lipid catabolic process; biological_process GO:0004806; triglyceride lipase activity; molecular_function GO:0006629; lipid metabolic process; biological_process}
NGR-1A2420	{GO:0006508; proteolysis; biological_process GO:0008152; NA GO:0008236; serine-type peptidase activity; molecular_function GO:0016787; hydrolase activity; molecular_function}
NGR-1A5412	{GO:0006508; proteolysis; biological_process GO:0008152; NA GO:0008236; serine-type peptidase activity; molecular_function GO:0016787; hydrolase activity; molecular_function}
NGR-1A2141	{GO:0006508; proteolysis; biological_process GO:0008152; NA GO:0016787; hydrolase activity; molecular_function GO:0008233; peptidase activity; molecular_function}
NGR-1A3399	{GO:0006508; proteolysis; biological_process GO:0008233; peptidase activity; molecular_function}
NGR-1A0545	{GO:0006508; proteolysis; biological_process GO:0008234; cysteine-type peptidase activity; molecular_function}
NGR-1A1408	{GO:0006508; proteolysis; biological_process GO:0008236; serine-type peptidase activity; molecular_function GO:0016787; hydrolase activity; molecular_function}
NGR-1A0642	{GO:0006508; proteolysis; biological_process GO:0008236; serine-type peptidase activity; molecular_function}
NGR-1A1606	{GO:0006508; proteolysis; biological_process GO:0008236; serine-type peptidase activity; molecular_function}
NGR-1A1146	{GO:0006508; proteolysis; biological_process GO:0016020; membrane; cellular_component GO:0004222; metalloendopeptidase activity; molecular_function}
NGR-1A2853	{GO:0006508; proteolysis; biological_process GO:0016020; membrane; cellular_component GO:0004252; serine-type endopeptidase activity; molecular_function GO:0005618; cell wall; cellular_component}
NGR-1A2103	{GO:0006508; proteolysis; biological_process GO:0016805; dipeptidase activity; molecular_function}
NGR-1A1902	{GO:0006508; proteolysis; biological_process GO:0030436; asexual sporulation; biological_process GO:0004190; aspartic-type endopeptidase activity; molecular_function}
NGR-1A2154	{GO:0006508; proteolysis; biological_process}
NGR-1A3689	{GO:0006508; proteolysis; biological_process}
NGR-1A5714	{GO:0006508; proteolysis; biological_process}
NGR-1A4290	{GO:0006511; ubiquitin-dependent protein catabolic process; biological_process GO:0004221; ubiquitin thiolesterase activity; molecular_function GO:0005515; protein binding; molecular_function GO:0008270; zinc ion binding; molecular_function}
NGR-1A0390	{GO:0006511; ubiquitin-dependent protein catabolic process; biological_process GO:0004221; ubiquitin thiolesterase activity; molecular_function GO:0005737; cytoplasm; cellular_component}
NGR-1A0402	{GO:0006511; ubiquitin-dependent protein catabolic process; biological_process GO:0004221; ubiquitin thiolesterase activity; molecular_function GO:0015991; ATP hydrolysis coupled proton transport; biological_process GO:0015078; hydrogen ion transmembrane transporter activity; molecular_function GO:0005515; protein binding; molecular_function GO:0033179; proton-transporting V-type ATPase, V0 domai…
NGR-1A2767	{GO:0006511; ubiquitin-dependent protein catabolic process; biological_process GO:0004221; ubiquitin thiolesterase activity; molecular_function}
NGR-1A3709	{GO:0006511; ubiquitin-dependent protein catabolic process; biological_process GO:0004221; ubiquitin thiolesterase activity; molecular_function}
NGR-1A2933	{GO:0006511; ubiquitin-dependent protein catabolic process; biological_process GO:0004298; threonine-type endopeptidase activity; molecular_function GO:0004175; endopeptidase activity; molecular_function GO:0019773; proteasome core complex, alpha-subunit complex; cellular_component GO:0051603; proteolysis involved in cellular protein catabolic process; biological_process GO:0005839; proteasome co…
NGR-1A3084	{GO:0006511; ubiquitin-dependent protein catabolic process; biological_process GO:0004298; threonine-type endopeptidase activity; molecular_function GO:0019773; proteasome core complex, alpha-subunit complex; cellular_component GO:0004175; endopeptidase activity; molecular_function GO:0005839; proteasome core complex; cellular_component GO:0051603; proteolysis involved in cellular protein catabol…
NGR-1A4737	{GO:0006511; ubiquitin-dependent protein catabolic process; biological_process GO:0004298; threonine-type endopeptidase activity; molecular_function GO:0019773; proteasome core complex, alpha-subunit complex; cellular_component GO:0004175; endopeptidase activity; molecular_function GO:0005839; proteasome core complex; cellular_component GO:0051603; proteolysis involved in cellular protein catabol…
NGR-1A2496	{GO:0006511; ubiquitin-dependent protein catabolic process; biological_process GO:0005515; protein binding; molecular_function}
NGR-1A0143	{GO:0006511; ubiquitin-dependent protein catabolic process; biological_process GO:0016020; membrane; cellular_component GO:0007275; multicellular organismal development; biological_process GO:0008270; zinc ion binding; molecular_function GO:0005515; protein binding; molecular_function GO:0005634; nucleus; cellular_component GO:0046872; metal ion binding; molecular_function}
NGR-1A3174	{GO:0006511; ubiquitin-dependent protein catabolic process; biological_process}
NGR-1A4272	{GO:0006511; ubiquitin-dependent protein catabolic process; biological_process}
NGR-1A0477	{GO:0006520; cellular amino acid metabolic process; biological_process GO:0003824; NA GO:0044237; cellular metabolic process; biological_process GO:0055114; oxidation-reduction process; biological_process GO:0006779; porphyrin biosynthetic process; biological_process GO:0008152; NA GO:0050662; coenzyme binding; molecular_function GO:0016491; oxidoreductase activity; molecular_function GO:0019354;…
NGR-1A1843	{GO:0006520; cellular amino acid metabolic process; biological_process GO:0005515; protein binding; molecular_function}
NGR-1A0060	{GO:0006520; cellular amino acid metabolic process; biological_process GO:0008152; NA GO:0016829; lyase activity; molecular_function GO:0009058; biosynthetic process; biological_process GO:0030170; pyridoxal phosphate binding; molecular_function}
NGR-1A1748	{GO:0006520; cellular amino acid metabolic process; biological_process GO:0016829; lyase activity; molecular_function GO:0030170; pyridoxal phosphate binding; molecular_function GO:0009058; biosynthetic process; biological_process}
NGR-1A5579	{GO:0006520; cellular amino acid metabolic process; biological_process}
NGR-1A3664	{GO:0006526; arginine biosynthetic process; biological_process GO:0004358; glutamate N-acetyltransferase activity; molecular_function}
[truncated: 2,063 more rows]

## Sheet: CC
Gene_id	{GO}
NGR-1A4511	{GO:0000030; mannosyltransferase activity; molecular_function GO:0016020; membrane; cellular_component GO:0006486; protein glycosylation; biological_process}
[truncated: 1,882 more rows]

## Sheet: BP
Gene_id	{GO}
[truncated: 2,802 more rows]

## Sheet: MF
Gene_id	{GO}
[truncated: 3,388 more rows]
