# Supplementary material for: Whole genome sequencing and comparative genomic analysis of oleaginous red yeast Sporobolomyces pararoseus NGR identifies candidate genes for biotechnological potential and ballistospores-shooting
Source: BMC Genomics. 2020 Feb 24;21:181. doi: 10.1186/s12864-020-6593-1 (PMC7041287; doi:10.1186/s12864-020-6593-1)
Supplement: Supplementary file 6 — Additional file 6. Mini-satellite DNA annotation file of NGR. [file 12864_2020_6593_MOESM6_ESM.txt]

##gff-version 3
Scaffold1	TRF	TandemRepeat	7899	7933	61	+	.	ID=NGR-1_TR0001;PeriodSize=17;CopyNumber=2.1;PercentMatches=94;PercentIndels=0;Consensus=CTTTTCCCTTTCTCCCT;
Scaffold1	TRF	TandemRepeat	35775	35800	52	+	.	ID=NGR-1_TR0002;PeriodSize=11;CopyNumber=2.4;PercentMatches=100;PercentIndels=0;Consensus=CAACAAACTTT;
Scaffold1	TRF	TandemRepeat	39347	39381	52	+	.	ID=NGR-1_TR0003;PeriodSize=13;CopyNumber=2.7;PercentMatches=90;PercentIndels=0;Consensus=AGAGAGAAAAAGA;
Scaffold1	TRF	TandemRepeat	39664	39705	57	+	.	ID=NGR-1_TR0005;PeriodSize=15;CopyNumber=2.8;PercentMatches=85;PercentIndels=0;Consensus=GGTTGAGGAGCGACA;
Scaffold1	TRF	TandemRepeat	42268	42292	50	+	.	ID=NGR-1_TR0007;PeriodSize=12;CopyNumber=2.1;PercentMatches=100;PercentIndels=0;Consensus=CGTTTCCATTTC;
Scaffold1	TRF	TandemRepeat	90498	90537	55	+	.	ID=NGR-1_TR0010;PeriodSize=18;CopyNumber=2.3;PercentMatches=86;PercentIndels=4;Consensus=GAGAGAAGAAATGGGAAA;
Scaffold1	TRF	TandemRepeat	92395	92461	107	+	.	ID=NGR-1_TR0011;PeriodSize=27;CopyNumber=2.5;PercentMatches=92;PercentIndels=0;Consensus=AATGGAACGACAACATCTACGAATGCG;
Scaffold1	TRF	TandemRepeat	135345	135385	55	+	.	ID=NGR-1_TR0012;PeriodSize=21;CopyNumber=2.0;PercentMatches=85;PercentIndels=0;Consensus=GAGGAGGAGATAGAGGGAAAG;
Scaffold1	TRF	TandemRepeat	138933	138959	54	+	.	ID=NGR-1_TR0013;PeriodSize=13;CopyNumber=2.1;PercentMatches=100;PercentIndels=0;Consensus=AGGAGGAGGAGGC;
Scaffold1	TRF	TandemRepeat	156363	156403	55	+	.	ID=NGR-1_TR0014;PeriodSize=15;CopyNumber=2.7;PercentMatches=84;PercentIndels=0;Consensus=TCATCGTCATCATCG;
Scaffold1	TRF	TandemRepeat	168258	168293	63	+	.	ID=NGR-1_TR0019;PeriodSize=12;CopyNumber=3.0;PercentMatches=95;PercentIndels=0;Consensus=GATGATGTTGAT;
Scaffold1	TRF	TandemRepeat	187804	187841	60	+	.	ID=NGR-1_TR0020;PeriodSize=18;CopyNumber=2.2;PercentMatches=90;PercentIndels=4;Consensus=CTCGTATTTTTCGCAAAT;
Scaffold1	TRF	TandemRepeat	218439	218495	91	+	.	ID=NGR-1_TR0022;PeriodSize=30;CopyNumber=2.0;PercentMatches=89;PercentIndels=6;Consensus=AGAGAGAGAGAGAGAGAAAAGAAGAGAGAG;
Scaffold1	TRF	TandemRepeat	218439	218504	62	+	.	ID=NGR-1_TR0023;PeriodSize=12;CopyNumber=5.5;PercentMatches=84;PercentIndels=12;Consensus=AGAGAGAAAAG;
Scaffold1	TRF	TandemRepeat	218439	218504	86	+	.	ID=NGR-1_TR0024;PeriodSize=30;CopyNumber=2.2;PercentMatches=84;PercentIndels=10;Consensus=AGAGAGAAGAGAGAGAAAGAAGAGAGAAAGAG;
Scaffold1	TRF	TandemRepeat	228145	228185	57	+	.	ID=NGR-1_TR0027;PeriodSize=22;CopyNumber=2.0;PercentMatches=85;PercentIndels=9;Consensus=GTAAGTTTCCAATCTCTTGCA;
Scaffold1	TRF	TandemRepeat	250998	251028	53	+	.	ID=NGR-1_TR0028;PeriodSize=14;CopyNumber=2.2;PercentMatches=94;PercentIndels=0;Consensus=AGAGAAAGGGAAAT;
Scaffold1	TRF	TandemRepeat	283509	283557	73	+	.	ID=NGR-1_TR0029;PeriodSize=24;CopyNumber=2.0;PercentMatches=88;PercentIndels=7;Consensus=CTTCTCGCCTCCTTCAATCTTCGA;
Scaffold1	TRF	TandemRepeat	301743	301781	69	+	.	ID=NGR-1_TR0030;PeriodSize=12;CopyNumber=3.2;PercentMatches=92;PercentIndels=0;Consensus=ACAACAACAGCA;
Scaffold1	TRF	TandemRepeat	306764	306795	57	+	.	ID=NGR-1_TR0033;PeriodSize=17;CopyNumber=1.9;PercentMatches=93;PercentIndels=6;Consensus=TTTTCTCTCTTCTCTCT;
Scaffold1	TRF	TandemRepeat	314768	314802	56	+	.	ID=NGR-1_TR0035;PeriodSize=14;CopyNumber=2.5;PercentMatches=90;PercentIndels=9;Consensus=CTCTCTCTCCTCTTT;
Scaffold1	TRF	TandemRepeat	314767	314802	54	+	.	ID=NGR-1_TR0036;PeriodSize=15;CopyNumber=2.4;PercentMatches=86;PercentIndels=13;Consensus=CCTCTCTCCTCTTT;
Scaffold1	TRF	TandemRepeat	329279	329314	54	+	.	ID=NGR-1_TR0037;PeriodSize=16;CopyNumber=2.4;PercentMatches=86;PercentIndels=13;Consensus=GAGAGGAAAGAGGA;
Scaffold1	TRF	TandemRepeat	329279	329313	56	+	.	ID=NGR-1_TR0038;PeriodSize=14;CopyNumber=2.5;PercentMatches=90;PercentIndels=9;Consensus=GAGAGAGAAAGAGGA;
Scaffold1	TRF	TandemRepeat	335583	335610	56	+	.	ID=NGR-1_TR0040;PeriodSize=13;CopyNumber=2.2;PercentMatches=100;PercentIndels=0;Consensus=AAACGAAAACGAA;
Scaffold1	TRF	TandemRepeat	347873	347910	60	+	.	ID=NGR-1_TR0041;PeriodSize=20;CopyNumber=1.9;PercentMatches=89;PercentIndels=10;Consensus=CCCTCGTTCGTGTTCATATT;
Scaffold1	TRF	TandemRepeat	351129	351153	50	+	.	ID=NGR-1_TR0042;PeriodSize=12;CopyNumber=2.1;PercentMatches=100;PercentIndels=0;Consensus=TCATCGGAGGAG;
Scaffold1	TRF	TandemRepeat	353360	353401	52	+	.	ID=NGR-1_TR0044;PeriodSize=18;CopyNumber=2.3;PercentMatches=80;PercentIndels=16;Consensus=CGGGAGAGAAGGGAGAGAA;
Scaffold1	TRF	TandemRepeat	413662	413715	63	+	.	ID=NGR-1_TR0046;PeriodSize=18;CopyNumber=3.0;PercentMatches=86;PercentIndels=0;Consensus=GAGTGAGAATGAGAATGG;
Scaffold1	TRF	TandemRepeat	428288	428326	53	+	.	ID=NGR-1_TR0048;PeriodSize=20;CopyNumber=1.9;PercentMatches=84;PercentIndels=5;Consensus=GATCTCGCCCCTCTATTCCCA;
Scaffold1	TRF	TandemRepeat	455594	455632	78	+	.	ID=NGR-1_TR0055;PeriodSize=18;CopyNumber=2.2;PercentMatches=100;PercentIndels=0;Consensus=CGTGCCCAAATCACCCTT;
Scaffold1	TRF	TandemRepeat	474876	474906	62	+	.	ID=NGR-1_TR0056;PeriodSize=15;CopyNumber=2.1;PercentMatches=100;PercentIndels=0;Consensus=AAACGCTTTCGACTG;
Scaffold1	TRF	TandemRepeat	514291	514329	51	+	.	ID=NGR-1_TR0058;PeriodSize=17;CopyNumber=2.3;PercentMatches=83;PercentIndels=12;Consensus=TTTCGATTCGTCGAGG;
Scaffold1	TRF	TandemRepeat	540112	540145	61	+	.	ID=NGR-1_TR0060;PeriodSize=18;CopyNumber=1.9;PercentMatches=94;PercentIndels=5;Consensus=GACGAATCAGGAGAAGAT;
Scaffold1	TRF	TandemRepeat	569639	569691	79	+	.	ID=NGR-1_TR0065;PeriodSize=24;CopyNumber=2.2;PercentMatches=86;PercentIndels=0;Consensus=AGGAAGAGGAAGAGGAAGAGGAGA;
Scaffold1	TRF	TandemRepeat	570469	570533	71	+	.	ID=NGR-1_TR0066;PeriodSize=24;CopyNumber=2.7;PercentMatches=78;PercentIndels=7;Consensus=CGAGGAGGTAGAGGTGGCGCCAGTA;
Scaffold1	TRF	TandemRepeat	583185	583234	68	+	.	ID=NGR-1_TR0067;PeriodSize=23;CopyNumber=2.1;PercentMatches=85;PercentIndels=7;Consensus=AGAAGAGAAAGCGGGGAAAGAAAGG;
Scaffold1	TRF	TandemRepeat	585079	585120	84	+	.	ID=NGR-1_TR0068;PeriodSize=17;CopyNumber=2.5;PercentMatches=100;PercentIndels=0;Consensus=CTCTCCTCTCTCCTTCC;
Scaffold1	TRF	TandemRepeat	625361	625406	58	+	.	ID=NGR-1_TR0071;PeriodSize=22;CopyNumber=2.0;PercentMatches=83;PercentIndels=4;Consensus=AAAGAGGAGAAAGAGAGAAAGAG;
Scaffold1	TRF	TandemRepeat	671547	671589	54	+	.	ID=NGR-1_TR0073;PeriodSize=21;CopyNumber=2.0;PercentMatches=82;PercentIndels=17;Consensus=CCCCCTTCTCTTTCTTATTTCC;
Scaffold1	TRF	TandemRepeat	704822	704852	53	+	.	ID=NGR-1_TR0074;PeriodSize=12;CopyNumber=2.5;PercentMatches=94;PercentIndels=5;Consensus=ACGATTCCTCCG;
Scaffold1	TRF	TandemRepeat	732312	732358	53	+	.	ID=NGR-1_TR0075;PeriodSize=10;CopyNumber=4.4;PercentMatches=81;PercentIndels=10;Consensus=GAAACAAAAAC;
Scaffold1	TRF	TandemRepeat	733055	733088	59	+	.	ID=NGR-1_TR0076;PeriodSize=16;CopyNumber=2.1;PercentMatches=94;PercentIndels=0;Consensus=AGTAGACTGTTCTAGA;
Scaffold1	TRF	TandemRepeat	745643	745682	53	+	.	ID=NGR-1_TR0077;PeriodSize=12;CopyNumber=3.3;PercentMatches=85;PercentIndels=0;Consensus=CTCCTCTTCTTC;
Scaffold1	TRF	TandemRepeat	827456	827494	57	+	.	ID=NGR-1_TR0085;PeriodSize=12;CopyNumber=3.0;PercentMatches=89;PercentIndels=10;Consensus=TCTCTTTCTCTCTC;
Scaffold1	TRF	TandemRepeat	837702	837740	69	+	.	ID=NGR-1_TR0090;PeriodSize=18;CopyNumber=2.2;PercentMatches=95;PercentIndels=0;Consensus=GAGGTGGAAGGGCAGACT;
Scaffold1	TRF	TandemRepeat	859905	859929	50	+	.	ID=NGR-1_TR0091;PeriodSize=13;CopyNumber=1.9;PercentMatches=100;PercentIndels=0;Consensus=AGCGGCTTCCGAT;
Scaffold1	TRF	TandemRepeat	898412	898452	59	+	.	ID=NGR-1_TR0096;PeriodSize=18;CopyNumber=2.2;PercentMatches=87;PercentIndels=12;Consensus=CTCCCTTTCTCCCTTTCTC;
Scaffold1	TRF	TandemRepeat	898409	898458	75	+	.	ID=NGR-1_TR0097;PeriodSize=26;CopyNumber=1.9;PercentMatches=88;PercentIndels=8;Consensus=TTTCTCCCTTTCCTCCTCCTCCTCCC;
Scaffold1	TRF	TandemRepeat	971757	971794	67	+	.	ID=NGR-1_TR0099;PeriodSize=12;CopyNumber=3.2;PercentMatches=96;PercentIndels=0;Consensus=CAGTCTACAGTA;
Scaffold1	TRF	TandemRepeat	976122	976161	64	+	.	ID=NGR-1_TR0100;PeriodSize=17;CopyNumber=2.4;PercentMatches=91;PercentIndels=8;Consensus=AGAGGAAGAAAGAGAAG;
Scaffold1	TRF	TandemRepeat	1076429	1076485	64	+	.	ID=NGR-1_TR0104;PeriodSize=27;CopyNumber=2.1;PercentMatches=81;PercentIndels=12;Consensus=ACCTCGACCCGAAGCCGACGGAGAAGA;
Scaffold1	TRF	TandemRepeat	1239902	1239932	53	+	.	ID=NGR-1_TR0106;PeriodSize=16;CopyNumber=1.9;PercentMatches=93;PercentIndels=0;Consensus=TTCATTCATTCGTTCG;
Scaffold1	TRF	TandemRepeat	1239898	1239940	77	+	.	ID=NGR-1_TR0107;PeriodSize=20;CopyNumber=2.2;PercentMatches=95;PercentIndels=0;Consensus=TTCATTCATTCGTTCGTTCG;
Scaffold1	TRF	TandemRepeat	1256045	1256102	59	+	.	ID=NGR-1_TR0108;PeriodSize=25;CopyNumber=2.3;PercentMatches=77;PercentIndels=19;Consensus=TTCTCTCCACTTCCCCCCCTCCTCC;
Scaffold1	TRF	TandemRepeat	1258559	1258585	54	+	.	ID=NGR-1_TR0109;PeriodSize=12;CopyNumber=2.2;PercentMatches=100;PercentIndels=0;Consensus=CTCTCTCTCCCT;
Scaffold1	TRF	TandemRepeat	1284836	1284864	51	+	.	ID=NGR-1_TR0111;PeriodSize=13;CopyNumber=2.1;PercentMatches=93;PercentIndels=6;Consensus=GAAGTGATGAAGTG;
Scaffold1	TRF	TandemRepeat	1296969	1296994	52	+	.	ID=NGR-1_TR0112;PeriodSize=12;CopyNumber=2.2;PercentMatches=100;PercentIndels=0;Consensus=GGAGGAGTGAGA;
Scaffold1	TRF	TandemRepeat	1312409	1312437	51	+	.	ID=NGR-1_TR0113;PeriodSize=14;CopyNumber=2.0;PercentMatches=93;PercentIndels=6;Consensus=CTCCCTCCCTCTTTC;
Scaffold1	TRF	TandemRepeat	1340417	1340475	95	+	.	ID=NGR-1_TR0114;PeriodSize=30;CopyNumber=1.9;PercentMatches=90;PercentIndels=10;Consensus=CTTCTCCTTCATCTTCTCCTTCTGTTTGTGT;
Scaffold1	TRF	TandemRepeat	1396317	1396365	71	+	.	ID=NGR-1_TR0116;PeriodSize=24;CopyNumber=2.1;PercentMatches=88;PercentIndels=3;Consensus=TCTTTTGCTCCTCCTCCTTCTCT;
Scaffold1	TRF	TandemRepeat	1419482	1419509	56	+	.	ID=NGR-1_TR0117;PeriodSize=14;CopyNumber=2.0;PercentMatches=100;PercentIndels=0;Consensus=TTATTCTCTTCTTA;
Scaffold1	TRF	TandemRepeat	1428972	1429006	70	+	.	ID=NGR-1_TR0119;PeriodSize=18;CopyNumber=1.9;PercentMatches=100;PercentIndels=0;Consensus=GTGGAAGTAGAAGTGGAA;
Scaffold1	TRF	TandemRepeat	1474342	1474370	51	+	.	ID=NGR-1_TR0121;PeriodSize=13;CopyNumber=2.1;PercentMatches=93;PercentIndels=6;Consensus=GAAAGAGAGAAAGA;
Scaffold1	TRF	TandemRepeat	1475101	1475154	69	+	.	ID=NGR-1_TR0123;PeriodSize=21;CopyNumber=2.7;PercentMatches=86;PercentIndels=8;Consensus=AAGAGAGAAGAGAGAGAAAGA;
Scaffold1	TRF	TandemRepeat	1480248	1480299	65	+	.	ID=NGR-1_TR0126;PeriodSize=21;CopyNumber=2.5;PercentMatches=81;PercentIndels=12;Consensus=TCTCTTCTCTCCTCTCTTTCTC;
Scaffold1	TRF	TandemRepeat	1481032	1481060	51	+	.	ID=NGR-1_TR0127;PeriodSize=13;CopyNumber=2.1;PercentMatches=93;PercentIndels=6;Consensus=TCTCTTTCTCTCTT;
Scaffold1	TRF	TandemRepeat	1515984	1516013	60	+	.	ID=NGR-1_TR0129;PeriodSize=14;CopyNumber=2.1;PercentMatches=100;PercentIndels=0;Consensus=GAAGAATTCGGTCT;
Scaffold1	TRF	TandemRepeat	1535939	1535983	63	+	.	ID=NGR-1_TR0130;PeriodSize=21;CopyNumber=2.1;PercentMatches=87;PercentIndels=0;Consensus=GCGTTGACGGCGTCGTTCTTC;
Scaffold1	TRF	TandemRepeat	1535939	1535997	57	+	.	ID=NGR-1_TR0131;PeriodSize=21;CopyNumber=2.8;PercentMatches=82;PercentIndels=5;Consensus=GCGTCGACGTCGTCGTTCTTC;
Scaffold1	TRF	TandemRepeat	1569104	1569147	51	+	.	ID=NGR-1_TR0133;PeriodSize=19;CopyNumber=2.3;PercentMatches=74;PercentIndels=22;Consensus=TGGAGATCAATTCGTGAGATC;
Scaffold1	TRF	TandemRepeat	1572799	1572834	72	+	.	ID=NGR-1_TR0135;PeriodSize=18;CopyNumber=2.0;PercentMatches=100;PercentIndels=0;Consensus=AGCTTCGACTTCGACTTC;
Scaffold1	TRF	TandemRepeat	1708875	1708920	67	+	.	ID=NGR-1_TR0140;PeriodSize=24;CopyNumber=2.0;PercentMatches=86;PercentIndels=4;Consensus=GAGAGCAGAGAGGGCGGCAACTGC;
Scaffold1	TRF	TandemRepeat	1751883	1751908	52	+	.	ID=NGR-1_TR0142;PeriodSize=13;CopyNumber=2.0;PercentMatches=100;PercentIndels=0;Consensus=GAGAAATTGACAA;
Scaffold1	TRF	TandemRepeat	1838512	1838544	66	+	.	ID=NGR-1_TR0145;PeriodSize=15;CopyNumber=2.2;PercentMatches=100;PercentIndels=0;Consensus=TTCGCCTTCAGCTCC;
Scaffold1	TRF	TandemRepeat	1876528	1876560	59	+	.	ID=NGR-1_TR0147;PeriodSize=15;CopyNumber=2.1;PercentMatches=94;PercentIndels=5;Consensus=CTCTCTCTCCTATTCT;
Scaffold1	TRF	TandemRepeat	1883244	1883268	50	+	.	ID=NGR-1_TR0149;PeriodSize=12;CopyNumber=2.1;PercentMatches=100;PercentIndels=0;Consensus=GAGGAGGAAGAA;
Scaffold1	TRF	TandemRepeat	1914180	1914211	50	+	.	ID=NGR-1_TR0151;PeriodSize=11;CopyNumber=2.8;PercentMatches=86;PercentIndels=13;Consensus=AGAGAAAGAAGA;
Scaffold1	TRF	TandemRepeat	1914182	1914220	53	+	.	ID=NGR-1_TR0152;PeriodSize=18;CopyNumber=2.2;PercentMatches=86;PercentIndels=9;Consensus=AGAAAGAAAGAAAAAAGA;
Scaffold1	TRF	TandemRepeat	1921772	1921812	73	+	.	ID=NGR-1_TR0153;PeriodSize=19;CopyNumber=2.2;PercentMatches=95;PercentIndels=0;Consensus=AGAACACTGATGACCAGAT;
Scaffold1	TRF	TandemRepeat	1963829	1963869	55	+	.	ID=NGR-1_TR0154;PeriodSize=18;CopyNumber=2.3;PercentMatches=86;PercentIndels=0;Consensus=GAAGAAGAAGACGAGGCG;
Scaffold1	TRF	TandemRepeat	2036519	2036553	70	+	.	ID=NGR-1_TR0155;PeriodSize=14;CopyNumber=2.5;PercentMatches=100;PercentIndels=0;Consensus=GAAAAGGGGTGAGC;
Scaffold1	TRF	TandemRepeat	2044653	2044682	51	+	.	ID=NGR-1_TR0156;PeriodSize=15;CopyNumber=2.0;PercentMatches=93;PercentIndels=0;Consensus=GACGACGAAGAGTTT;
Scaffold1	TRF	TandemRepeat	2062857	2062905	89	+	.	ID=NGR-1_TR0157;PeriodSize=22;CopyNumber=2.2;PercentMatches=96;PercentIndels=0;Consensus=CGTCGATTCTGACGCTCTCTAC;
Scaffold1	TRF	TandemRepeat	2082253	2082292	53	+	.	ID=NGR-1_TR0158;PeriodSize=15;CopyNumber=2.7;PercentMatches=84;PercentIndels=0;Consensus=CCTCTTCCTCTCCTC;
Scaffold1	TRF	TandemRepeat	2084784	2084837	72	+	.	ID=NGR-1_TR0159;PeriodSize=21;CopyNumber=2.6;PercentMatches=85;PercentIndels=8;Consensus=TCGAAACCTCAACTACGAAA;
Scaffold1	TRF	TandemRepeat	2095480	2095533	58	+	.	ID=NGR-1_TR0160;PeriodSize=21;CopyNumber=2.4;PercentMatches=75;PercentIndels=9;Consensus=AAAGAAGAAGAAGGGATCAGATC;
Scaffold1	TRF	TandemRepeat	2107899	2107928	51	+	.	ID=NGR-1_TR0161;PeriodSize=14;CopyNumber=2.1;PercentMatches=93;PercentIndels=0;Consensus=GAAGGGAGAGAGGA;
Scaffold1	TRF	TandemRepeat	2110274	2110320	51	+	.	ID=NGR-1_TR0162;PeriodSize=21;CopyNumber=2.2;PercentMatches=77;PercentIndels=7;Consensus=GACGAAGATAACGAACAGTAA;
Scaffold1	TRF	TandemRepeat	2128770	2128799	53	+	.	ID=NGR-1_TR0164;PeriodSize=13;CopyNumber=2.4;PercentMatches=94;PercentIndels=5;Consensus=AAAAGAAAAAGAA;
Scaffold1	TRF	TandemRepeat	2249595	2249633	60	+	.	ID=NGR-1_TR0171;PeriodSize=16;CopyNumber=2.5;PercentMatches=91;PercentIndels=8;Consensus=AAAAAAACAAAAAAA;
Scaffold1	TRF	TandemRepeat	2249597	2249635	62	+	.	ID=NGR-1_TR0172;PeriodSize=11;CopyNumber=3.5;PercentMatches=89;PercentIndels=10;Consensus=AAAAAAAAAAC;
Scaffold1	TRF	TandemRepeat	2268185	2268214	60	+	.	ID=NGR-1_TR0173;PeriodSize=15;CopyNumber=2.0;PercentMatches=100;PercentIndels=0;Consensus=TCTTCTTGTTCTCTC;
Scaffold1	TRF	TandemRepeat	2316092	2316154	83	+	.	ID=NGR-1_TR0176;PeriodSize=15;CopyNumber=4.2;PercentMatches=86;PercentIndels=8;Consensus=CTTTTCTTTTCCTTT;
Scaffold1	TRF	TandemRepeat	2316092	2316154	81	+	.	ID=NGR-1_TR0177;PeriodSize=20;CopyNumber=3.2;PercentMatches=82;PercentIndels=10;Consensus=CTTTTCTTTCGTTTCTTTT;
Scaffold1	TRF	TandemRepeat	2316647	2316707	77	+	.	ID=NGR-1_TR0178;PeriodSize=15;CopyNumber=4.1;PercentMatches=84;PercentIndels=0;Consensus=TTCCATACCTTCATG;
Scaffold1	TRF	TandemRepeat	2327183	2327222	53	+	.	ID=NGR-1_TR0179;PeriodSize=15;CopyNumber=2.7;PercentMatches=76;PercentIndels=0;Consensus=GTAAGGAGGAGGACG;
Scaffold1	TRF	TandemRepeat	2327571	2327652	62	+	.	ID=NGR-1_TR0180;PeriodSize=17;CopyNumber=4.8;PercentMatches=73;PercentIndels=14;Consensus=GGAAGAGAGAGGAAGGA;
Scaffold1	TRF	TandemRepeat	2334379	2334409	55	+	.	ID=NGR-1_TR0182;PeriodSize=15;CopyNumber=2.1;PercentMatches=94;PercentIndels=5;Consensus=AACTCCCACTCCCAG;
Scaffold1	TRF	TandemRepeat	2348440	2348470	53	+	.	ID=NGR-1_TR0183;PeriodSize=13;CopyNumber=2.4;PercentMatches=94;PercentIndels=0;Consensus=AGCGCGTGAACTG;
Scaffold1	TRF	TandemRepeat	2368825	2368879	56	+	.	ID=NGR-1_TR0185;PeriodSize=15;CopyNumber=3.4;PercentMatches=76;PercentIndels=16;Consensus=TCTCTCTCTCTCACT;
Scaffold1	TRF	TandemRepeat	2368833	2368902	81	+	.	ID=NGR-1_TR0186;PeriodSize=26;CopyNumber=2.8;PercentMatches=83;PercentIndels=12;Consensus=TCTCTCTCTCTCCTTCTCTCAACCT;
Scaffold1	TRF	TandemRepeat	2369300	2369325	52	+	.	ID=NGR-1_TR0187;PeriodSize=12;CopyNumber=2.2;PercentMatches=100;PercentIndels=0;Consensus=GGAGGAGGATGG;
Scaffold1	TRF	TandemRepeat	2405780	2405810	53	+	.	ID=NGR-1_TR0189;PeriodSize=14;CopyNumber=2.2;PercentMatches=94;PercentIndels=0;Consensus=CTCGTCGAAAACCT;
Scaffold1	TRF	TandemRepeat	2422872	2422931	61	+	.	ID=NGR-1_TR0192;PeriodSize=18;CopyNumber=3.2;PercentMatches=81;PercentIndels=11;Consensus=TCATCGCTCGTCGTCCTCG;
Scaffold1	TRF	TandemRepeat	2436864	2436892	58	+	.	ID=NGR-1_TR0194;PeriodSize=13;CopyNumber=2.2;PercentMatches=100;PercentIndels=0;Consensus=AAAAGAGAAAAGA;
Scaffold1	TRF	TandemRepeat	2441470	2441503	50	+	.	ID=NGR-1_TR0196;PeriodSize=12;CopyNumber=2.8;PercentMatches=86;PercentIndels=0;Consensus=GAGGTTACGGAC;
Scaffold1	TRF	TandemRepeat	2441493	2441553	68	+	.	ID=NGR-1_TR0197;PeriodSize=27;CopyNumber=2.3;PercentMatches=82;PercentIndels=0;Consensus=GGAGGTTGGGGTTACGGAGGAAGATAC;
Scaffold1	TRF	TandemRepeat	2444054	2444088	52	+	.	ID=NGR-1_TR0198;PeriodSize=12;CopyNumber=2.9;PercentMatches=86;PercentIndels=0;Consensus=TAACCTCCTCCA;
Scaffold1	TRF	TandemRepeat	2446259	2446310	70	+	.	ID=NGR-1_TR0200;PeriodSize=27;CopyNumber=1.9;PercentMatches=84;PercentIndels=7;Consensus=AGGAAGAGTCGGGAGAAGAAGAAGAGT;
Scaffold1	TRF	TandemRepeat	2446841	2446877	65	+	.	ID=NGR-1_TR0201;PeriodSize=18;CopyNumber=2.1;PercentMatches=94;PercentIndels=0;Consensus=AAACCTCCTCCATAACCT;
Scaffold1	TRF	TandemRepeat	2462071	2462107	58	+	.	ID=NGR-1_TR0202;PeriodSize=12;CopyNumber=3.1;PercentMatches=92;PercentIndels=7;Consensus=GGGAGAGGGAAA;
Scaffold1	TRF	TandemRepeat	2462292	2462344	72	+	.	ID=NGR-1_TR0203;PeriodSize=24;CopyNumber=2.2;PercentMatches=86;PercentIndels=6;Consensus=GAAAGAGAAAGAGACAGAGAAAGG;
Scaffold1	TRF	TandemRepeat	2462292	2462347	67	+	.	ID=NGR-1_TR0204;PeriodSize=18;CopyNumber=3.1;PercentMatches=81;PercentIndels=0;Consensus=GAAAGAGAAAGAGAAAGG;
Scaffold1	TRF	TandemRepeat	2462292	2462344	63	+	.	ID=NGR-1_TR0206;PeriodSize=12;CopyNumber=4.4;PercentMatches=79;PercentIndels=9;Consensus=GAAAGAGAAAGG;
Scaffold1	TRF	TandemRepeat	2480009	2480039	53	+	.	ID=NGR-1_TR0208;PeriodSize=16;CopyNumber=2.0;PercentMatches=93;PercentIndels=6;Consensus=AAGAAAAAGGGAAAG;
Scaffold1	TRF	TandemRepeat	2480638	2480672	54	+	.	ID=NGR-1_TR0209;PeriodSize=16;CopyNumber=2.1;PercentMatches=89;PercentIndels=5;Consensus=CAACTTTCACAACACAA;
Scaffold1	TRF	TandemRepeat	2481331	2481383	106	+	.	ID=NGR-1_TR0210;PeriodSize=15;CopyNumber=3.5;PercentMatches=100;PercentIndels=0;Consensus=TGGAGGAGGAGCAGC;
Scaffold1	TRF	TandemRepeat	2507044	2507079	63	+	.	ID=NGR-1_TR0212;PeriodSize=11;CopyNumber=3.3;PercentMatches=92;PercentIndels=0;Consensus=CTGATACATTA;
Scaffold1	TRF	TandemRepeat	2507572	2507608	56	+	.	ID=NGR-1_TR0213;PeriodSize=12;CopyNumber=3.0;PercentMatches=88;PercentIndels=7;Consensus=CCTCTCTTTCTC;
Scaffold1	TRF	TandemRepeat	2507680	2507704	50	+	.	ID=NGR-1_TR0214;PeriodSize=12;CopyNumber=2.1;PercentMatches=100;PercentIndels=0;Consensus=AGCGAGGAAGAT;
Scaffold1	TRF	TandemRepeat	2508155	2508206	68	+	.	ID=NGR-1_TR0215;PeriodSize=18;CopyNumber=2.9;PercentMatches=85;PercentIndels=0;Consensus=TAGGATACGGAGGAGGTT;
Scaffold1	TRF	TandemRepeat	2510672	2510773	81	+	.	ID=NGR-1_TR0217;PeriodSize=16;CopyNumber=6.5;PercentMatches=76;PercentIndels=17;Consensus=TCTCTCTCTCTCCCTC;
Scaffold1	TRF	TandemRepeat	2518853	2518882	51	+	.	ID=NGR-1_TR0218;PeriodSize=13;CopyNumber=2.3;PercentMatches=94;PercentIndels=0;Consensus=GAGAAGAGAGAGA;
Scaffold1	TRF	TandemRepeat	2577843	2577875	59	+	.	ID=NGR-1_TR0220;PeriodSize=12;CopyNumber=2.6;PercentMatches=90;PercentIndels=9;Consensus=GAGGAGGAAGCAG;
Scaffold1	TRF	TandemRepeat	2584126	2584164	71	+	.	ID=NGR-1_TR0221;PeriodSize=20;CopyNumber=2.0;PercentMatches=95;PercentIndels=5;Consensus=TCTCTCTCTCTCTCCTCTTT;
Scaffold1	TRF	TandemRepeat	2587193	2587233	57	+	.	ID=NGR-1_TR0222;PeriodSize=21;CopyNumber=2.0;PercentMatches=85;PercentIndels=9;Consensus=AAATCTTAAATTCTACCTCTC;
Scaffold1	TRF	TandemRepeat	2594107	2594162	96	+	.	ID=NGR-1_TR0224;PeriodSize=19;CopyNumber=3.0;PercentMatches=92;PercentIndels=2;Consensus=TCTCTCTCTCTCTCTCTCT;
Scaffold1	TRF	TandemRepeat	2594535	2594568	50	+	.	ID=NGR-1_TR0225;PeriodSize=12;CopyNumber=2.8;PercentMatches=86;PercentIndels=0;Consensus=TCCTCCTTACCG;
Scaffold1	TRF	TandemRepeat	2594960	2595015	60	+	.	ID=NGR-1_TR0226;PeriodSize=18;CopyNumber=3.2;PercentMatches=79;PercentIndels=2;Consensus=GGTAGTGGAGGAGGATAC;
Scaffold1	TRF	TandemRepeat	2595004	2595029	52	+	.	ID=NGR-1_TR0227;PeriodSize=12;CopyNumber=2.2;PercentMatches=100;PercentIndels=0;Consensus=GGAAGATACGGT;
Scaffold1	TRF	TandemRepeat	2604418	2604455	53	+	.	ID=NGR-1_TR0228;PeriodSize=18;CopyNumber=2.0;PercentMatches=85;PercentIndels=15;Consensus=CGAAGTATGTCGAGAGGAGT;
Scaffold1	TRF	TandemRepeat	2630837	2630866	60	+	.	ID=NGR-1_TR0229;PeriodSize=15;CopyNumber=2.0;PercentMatches=100;PercentIndels=0;Consensus=TTTGGACTGCTTGAA;
Scaffold1	TRF	TandemRepeat	2638974	2639030	96	+	.	ID=NGR-1_TR0230;PeriodSize=30;CopyNumber=1.9;PercentMatches=92;PercentIndels=0;Consensus=CTTTCCCTCTCGACCTCCTCCTCCTCTTCC;
Scaffold1	TRF	TandemRepeat	2647412	2647472	83	+	.	ID=NGR-1_TR0233;PeriodSize=20;CopyNumber=3.0;PercentMatches=86;PercentIndels=11;Consensus=AAAAAAAAAAAAAAGGGAAAA;
Scaffold1	TRF	TandemRepeat	2716059	2716086	56	+	.	ID=NGR-1_TR0235;PeriodSize=12;CopyNumber=2.3;PercentMatches=100;PercentIndels=0;Consensus=CTTTACCTTTGC;
Scaffold1	TRF	TandemRepeat	2726110	2726143	52	+	.	ID=NGR-1_TR0237;PeriodSize=11;CopyNumber=2.9;PercentMatches=86;PercentIndels=8;Consensus=TCCTTTTCCTTC;
Scaffold1	TRF	TandemRepeat	2726109	2726145	65	+	.	ID=NGR-1_TR0238;PeriodSize=17;CopyNumber=2.2;PercentMatches=95;PercentIndels=0;Consensus=TTCCTTTTCCTTCTCCT;
Scaffold1	TRF	TandemRepeat	2774494	2774527	59	+	.	ID=NGR-1_TR0240;PeriodSize=18;CopyNumber=1.9;PercentMatches=94;PercentIndels=5;Consensus=AAGGAAAAGAGAAGGAG;
Scaffold1	TRF	TandemRepeat	2775841	2775887	60	+	.	ID=NGR-1_TR0241;PeriodSize=13;CopyNumber=3.5;PercentMatches=83;PercentIndels=11;Consensus=TAGAAACGAAGAG;
Scaffold1	TRF	TandemRepeat	2788783	2788815	66	+	.	ID=NGR-1_TR0243;PeriodSize=11;CopyNumber=3.0;PercentMatches=100;PercentIndels=0;Consensus=GGATAGTCGAG;
Scaffold1	TRF	TandemRepeat	2813635	2813677	61	+	.	ID=NGR-1_TR0244;PeriodSize=22;CopyNumber=1.9;PercentMatches=85;PercentIndels=4;Consensus=CTTCTTCCTTCATCTTCTTCTAC;
Scaffold1	TRF	TandemRepeat	2816803	2816827	50	+	.	ID=NGR-1_TR0246;PeriodSize=12;CopyNumber=2.1;PercentMatches=100;PercentIndels=0;Consensus=TCGTTGTCGTCG;
Scaffold1	TRF	TandemRepeat	2819584	2819613	51	+	.	ID=NGR-1_TR0250;PeriodSize=15;CopyNumber=2.0;PercentMatches=93;PercentIndels=0;Consensus=GTTGAAAAAGAAAAA;
Scaffold1	TRF	TandemRepeat	2838304	2838351	69	+	.	ID=NGR-1_TR0252;PeriodSize=24;CopyNumber=2.0;PercentMatches=87;PercentIndels=0;Consensus=AGAGAGAAAGAAAGTGGAGAAAAG;
Scaffold1	TRF	TandemRepeat	2862125	2862167	52	+	.	ID=NGR-1_TR0253;PeriodSize=22;CopyNumber=2.0;PercentMatches=81;PercentIndels=9;Consensus=TGCTCTCGCCTCCTCGAATCGA;
Scaffold1	TRF	TandemRepeat	2893114	2893156	59	+	.	ID=NGR-1_TR0258;PeriodSize=12;CopyNumber=3.6;PercentMatches=87;PercentIndels=0;Consensus=TCGAGAGGGTAA;
Scaffold1	TRF	TandemRepeat	2971572	2971612	82	+	.	ID=NGR-1_TR0259;PeriodSize=15;CopyNumber=2.7;PercentMatches=100;PercentIndels=0;Consensus=AAGGAGAAGCAGTGG;
Scaffold1	TRF	TandemRepeat	2988968	2989018	59	+	.	ID=NGR-1_TR0262;PeriodSize=12;CopyNumber=4.2;PercentMatches=80;PercentIndels=7;Consensus=CCTTTTCCTTCT;
Scaffold1	TRF	TandemRepeat	2988968	2989018	59	+	.	ID=NGR-1_TR0263;PeriodSize=18;CopyNumber=2.8;PercentMatches=82;PercentIndels=5;Consensus=CCTTTTCCTTCTCCTTCT;
Scaffold1	TRF	TandemRepeat	2997509	2997539	53	+	.	ID=NGR-1_TR0267;PeriodSize=15;CopyNumber=2.1;PercentMatches=93;PercentIndels=0;Consensus=CTTCCTCTTCCCCCT;
Scaffold1	TRF	TandemRepeat	3055144	3055182	55	+	.	ID=NGR-1_TR0269;PeriodSize=19;CopyNumber=2.0;PercentMatches=85;PercentIndels=10;Consensus=CTCTCTCTCTCTCGTTCGCCC;
Scaffold1	TRF	TandemRepeat	3095387	3095421	52	+	.	ID=NGR-1_TR0270;PeriodSize=18;CopyNumber=1.9;PercentMatches=88;PercentIndels=0;Consensus=CCCTCCCATTCTCCTCCC;
Scaffold1	TRF	TandemRepeat	3107886	3107925	53	+	.	ID=NGR-1_TR0271;PeriodSize=18;CopyNumber=2.2;PercentMatches=86;PercentIndels=0;Consensus=CTTTCCCTCTCCCGTTCC;
Scaffold1	TRF	TandemRepeat	3107888	3107967	90	+	.	ID=NGR-1_TR0272;PeriodSize=33;CopyNumber=2.6;PercentMatches=79;PercentIndels=14;Consensus=TTCCCTCTCCCTCTCTCTTTCCCTCTCCCG;
Scaffold1	TRF	TandemRepeat	3107988	3108056	86	+	.	ID=NGR-1_TR0273;PeriodSize=36;CopyNumber=1.9;PercentMatches=82;PercentIndels=5;Consensus=TGAACCTCCCGGTCTCGTTGTAGTTCCCTCTCTCTT;
Scaffold1	TRF	TandemRepeat	3132851	3132888	76	+	.	ID=NGR-1_TR0274;PeriodSize=17;CopyNumber=2.2;PercentMatches=100;PercentIndels=0;Consensus=ATTGCAAGCGGAGAAGC;
Scaffold1	TRF	TandemRepeat	3173997	3174021	50	+	.	ID=NGR-1_TR0276;PeriodSize=12;CopyNumber=2.1;PercentMatches=100;PercentIndels=0;Consensus=CATTCACAAGCT;
Scaffold1	TRF	TandemRepeat	3178678	3178718	59	+	.	ID=NGR-1_TR0277;PeriodSize=21;CopyNumber=2.0;PercentMatches=86;PercentIndels=13;Consensus=GTTTCTTCTGTTTTGCAATTT;
Scaffold1	TRF	TandemRepeat	3217677	3217711	52	+	.	ID=NGR-1_TR0282;PeriodSize=12;CopyNumber=2.9;PercentMatches=91;PercentIndels=0;Consensus=CTCGCTCTCTCC;
Scaffold1	TRF	TandemRepeat	3220321	3220359	53	+	.	ID=NGR-1_TR0283;PeriodSize=14;CopyNumber=2.8;PercentMatches=88;PercentIndels=7;Consensus=GAAAGAGAGAGAGA;
Scaffold1	TRF	TandemRepeat	3250469	3250509	66	+	.	ID=NGR-1_TR0284;PeriodSize=19;CopyNumber=2.2;PercentMatches=91;PercentIndels=8;Consensus=CCTTTCGCTCTCCTCGCAT;
Scaffold1	TRF	TandemRepeat	3308846	3308917	64	+	.	ID=NGR-1_TR0288;PeriodSize=23;CopyNumber=3.1;PercentMatches=75;PercentIndels=18;Consensus=AGAGGGAGAGAAAGGAAGGAGAGA;
Scaffold1	TRF	TandemRepeat	3318936	3318995	61	+	.	ID=NGR-1_TR0289;PeriodSize=23;CopyNumber=2.6;PercentMatches=79;PercentIndels=12;Consensus=TCTTTCCTCCCTTCTCCCTCTCT;
Scaffold1	TRF	TandemRepeat	3319713	3319788	98	+	.	ID=NGR-1_TR0290;PeriodSize=30;CopyNumber=2.5;PercentMatches=84;PercentIndels=0;Consensus=TACTACTATCCTCAAGGTTCTCCCGCTGAA;
Scaffold1	TRF	TandemRepeat	3333197	3333243	60	+	.	ID=NGR-1_TR0292;PeriodSize=24;CopyNumber=2.0;PercentMatches=83;PercentIndels=8;Consensus=GAAGGGATGGAGTCGAGGAAGTCA;
Scaffold1	TRF	TandemRepeat	3352505	3352534	51	+	.	ID=NGR-1_TR0293;PeriodSize=12;CopyNumber=2.5;PercentMatches=94;PercentIndels=0;Consensus=TGTTGTTTCTGT;
Scaffold1	TRF	TandemRepeat	3381936	3381971	58	+	.	ID=NGR-1_TR0296;PeriodSize=17;CopyNumber=2.0;PercentMatches=89;PercentIndels=10;Consensus=AGAGAAAGAGAGAGAGAGA;
Scaffold1	TRF	TandemRepeat	3393308	3393348	55	+	.	ID=NGR-1_TR0297;PeriodSize=20;CopyNumber=2.0;PercentMatches=85;PercentIndels=4;Consensus=GTTTCCTCTTGATAGAATCG;
Scaffold1	TRF	TandemRepeat	3412136	3412175	71	+	.	ID=NGR-1_TR0299;PeriodSize=15;CopyNumber=2.7;PercentMatches=96;PercentIndels=0;Consensus=GGGGGAAGGGGGAAA;
Scaffold1	TRF	TandemRepeat	3413445	3413495	102	+	.	ID=NGR-1_TR0300;PeriodSize=26;CopyNumber=2.0;PercentMatches=100;PercentIndels=0;Consensus=TGATGAAGATGGCGGGTCACTTTCGA;
Scaffold1	TRF	TandemRepeat	3426364	3426397	68	+	.	ID=NGR-1_TR0301;PeriodSize=16;CopyNumber=2.1;PercentMatches=100;PercentIndels=0;Consensus=CTGAACAGCATGAATC;
Scaffold1	TRF	TandemRepeat	3512051	3512098	57	+	.	ID=NGR-1_TR0304;PeriodSize=20;CopyNumber=2.4;PercentMatches=80;PercentIndels=16;Consensus=TTCTCTTCCAACTCCTTCCAA;
Scaffold1	TRF	TandemRepeat	3544248	3544338	98	+	.	ID=NGR-1_TR0308;PeriodSize=24;CopyNumber=3.6;PercentMatches=83;PercentIndels=7;Consensus=AGAAGAAGGAGAAGAAGGAAAAGAG;
Scaffold1	TRF	TandemRepeat	3544258	3544338	108	+	.	ID=NGR-1_TR0309;PeriodSize=24;CopyNumber=3.2;PercentMatches=85;PercentIndels=5;Consensus=GAAGAAGGAAAAGAAGGAGAAGAA;
Scaffold1	TRF	TandemRepeat	3565198	3565238	55	+	.	ID=NGR-1_TR0311;PeriodSize=18;CopyNumber=2.3;PercentMatches=86;PercentIndels=0;Consensus=AGAAGCAGAAGCAGAAGA;
Scaffold1	TRF	TandemRepeat	3568117	3568149	50	+	.	ID=NGR-1_TR0312;PeriodSize=12;CopyNumber=2.6;PercentMatches=90;PercentIndels=4;Consensus=CTTTCTTTCCTTT;
Scaffold1	TRF	TandemRepeat	3581922	3581961	53	+	.	ID=NGR-1_TR0313;PeriodSize=18;CopyNumber=2.2;PercentMatches=86;PercentIndels=0;Consensus=CCTCCTCATCATCATCAT;
Scaffold1	TRF	TandemRepeat	3654071	3654111	55	+	.	ID=NGR-1_TR0315;PeriodSize=20;CopyNumber=2.0;PercentMatches=85;PercentIndels=4;Consensus=CCATCTCCTCGTCTACTCCT;
Scaffold1	TRF	TandemRepeat	3742026	3742068	56	+	.	ID=NGR-1_TR0318;PeriodSize=18;CopyNumber=2.4;PercentMatches=81;PercentIndels=18;Consensus=CTCCTTCCTCTTCCTCTCC;
Scaffold1	TRF	TandemRepeat	3766324	3766359	54	+	.	ID=NGR-1_TR0320;PeriodSize=18;CopyNumber=2.0;PercentMatches=88;PercentIndels=0;Consensus=TTCCACCTCGTCCACCTC;
Scaffold1	TRF	TandemRepeat	3793214	3793250	51	+	.	ID=NGR-1_TR0321;PeriodSize=12;CopyNumber=3.5;PercentMatches=82;PercentIndels=17;Consensus=TCTTCCCTCCT;
Scaffold1	TRF	TandemRepeat	3806967	3807008	84	+	.	ID=NGR-1_TR0322;PeriodSize=21;CopyNumber=2.0;PercentMatches=100;PercentIndels=0;Consensus=GAGAAAAAGAGAAAAGTCAGA;
Scaffold1	TRF	TandemRepeat	3808302	3808348	62	+	.	ID=NGR-1_TR0323;PeriodSize=19;CopyNumber=2.5;PercentMatches=83;PercentIndels=16;Consensus=AGGAGAAGATGGAGAAAGG;
Scaffold1	TRF	TandemRepeat	3842375	3842417	63	+	.	ID=NGR-1_TR0328;PeriodSize=12;CopyNumber=3.8;PercentMatches=87;PercentIndels=6;Consensus=GAGAGAGAGAAC;
Scaffold1	TRF	TandemRepeat	3855532	3855571	53	+	.	ID=NGR-1_TR0332;PeriodSize=21;CopyNumber=1.9;PercentMatches=84;PercentIndels=0;Consensus=GAAGAGAGAGAGAAAGAGAGA;
Scaffold1	TRF	TandemRepeat	3869205	3869243	55	+	.	ID=NGR-1_TR0333;PeriodSize=12;CopyNumber=2.9;PercentMatches=85;PercentIndels=14;Consensus=CTGCTGTTGTTGAT;
Scaffold1	TRF	TandemRepeat	3869205	3869252	66	+	.	ID=NGR-1_TR0334;PeriodSize=15;CopyNumber=3.4;PercentMatches=86;PercentIndels=11;Consensus=CTGCTGTTGTTGCAT;
Scaffold1	TRF	TandemRepeat	3876988	3877030	52	+	.	ID=NGR-1_TR0335;PeriodSize=17;CopyNumber=2.5;PercentMatches=81;PercentIndels=7;Consensus=TCTCTCTCCGTCAAGTG;
Scaffold1	TRF	TandemRepeat	3884442	3884480	53	+	.	ID=NGR-1_TR0336;PeriodSize=13;CopyNumber=3.1;PercentMatches=85;PercentIndels=3;Consensus=GAAGAGAGAGGAA;
Scaffold1	TRF	TandemRepeat	3926579	3926636	66	+	.	ID=NGR-1_TR0340;PeriodSize=25;CopyNumber=2.3;PercentMatches=80;PercentIndels=11;Consensus=CTCGTCTCCCTCTTTTTACTCCTTT;
Scaffold1	TRF	TandemRepeat	3934903	3934949	58	+	.	ID=NGR-1_TR0341;PeriodSize=20;CopyNumber=2.4;PercentMatches=85;PercentIndels=7;Consensus=CTCTCACTCTCCTCTCACT;
Scaffold1	TRF	TandemRepeat	3947108	3947142	70	+	.	ID=NGR-1_TR0342;PeriodSize=16;CopyNumber=2.2;PercentMatches=100;PercentIndels=0;Consensus=AAACTTGGTTTTTGCG;
Scaffold1	TRF	TandemRepeat	3960265	3960296	55	+	.	ID=NGR-1_TR0347;PeriodSize=14;CopyNumber=2.3;PercentMatches=94;PercentIndels=0;Consensus=GAGACAGAGAAAGA;
Scaffold1	TRF	TandemRepeat	3961388	3961419	64	+	.	ID=NGR-1_TR0348;PeriodSize=16;CopyNumber=2.0;PercentMatches=100;PercentIndels=0;Consensus=GAGAGAGAGAGAGGAA;
Scaffold1	TRF	TandemRepeat	3963643	3963704	61	+	.	ID=NGR-1_TR0349;PeriodSize=12;CopyNumber=5.2;PercentMatches=82;PercentIndels=0;Consensus=GAGCGAGATCGA;
Scaffold1	TRF	TandemRepeat	3963637	3963686	64	+	.	ID=NGR-1_TR0350;PeriodSize=24;CopyNumber=2.1;PercentMatches=84;PercentIndels=0;Consensus=GAACGGGAACGAGAGCGAGAGCGA;
Scaffold1	TRF	TandemRepeat	3963646	3963693	51	+	.	ID=NGR-1_TR0351;PeriodSize=18;CopyNumber=2.7;PercentMatches=76;PercentIndels=0;Consensus=CGAGAACGAGAGCGAGAA;
Scaffold1	TRF	TandemRepeat	3966367	3966397	53	+	.	ID=NGR-1_TR0352;PeriodSize=16;CopyNumber=1.9;PercentMatches=93;PercentIndels=0;Consensus=TTTTCTTTCTCCCTTA;
Scaffold1	TRF	TandemRepeat	3974918	3974956	51	+	.	ID=NGR-1_TR0353;PeriodSize=17;CopyNumber=2.3;PercentMatches=86;PercentIndels=0;Consensus=AGAGGAGAGAAAAAGAG;
Scaffold1	TRF	TandemRepeat	4003043	4003077	52	+	.	ID=NGR-1_TR0354;PeriodSize=18;CopyNumber=1.9;PercentMatches=88;PercentIndels=0;Consensus=TCGTCATCTTCCTCCTCC;
Scaffold1	TRF	TandemRepeat	4015590	4015620	62	+	.	ID=NGR-1_TR0355;PeriodSize=14;CopyNumber=2.2;PercentMatches=100;PercentIndels=0;Consensus=CGAGAGATCGTTCT;
Scaffold2	TRF	TandemRepeat	463	525	76	+	.	ID=NGR-1_TR0357;PeriodSize=24;CopyNumber=2.7;PercentMatches=85;PercentIndels=7;Consensus=TTTCTAATGTCAAGACATGATCAA;
Scaffold2	TRF	TandemRepeat	624	652	51	+	.	ID=NGR-1_TR0358;PeriodSize=12;CopyNumber=2.3;PercentMatches=94;PercentIndels=5;Consensus=ATCTAATCTACGA;
Scaffold2	TRF	TandemRepeat	45525	45571	60	+	.	ID=NGR-1_TR0359;PeriodSize=13;CopyNumber=3.6;PercentMatches=85;PercentIndels=8;Consensus=TTTTTCGTATTGT;
Scaffold2	TRF	TandemRepeat	45524	45565	57	+	.	ID=NGR-1_TR0360;PeriodSize=12;CopyNumber=3.4;PercentMatches=87;PercentIndels=6;Consensus=GTTTTTCGTATT;
Scaffold2	TRF	TandemRepeat	62817	62855	51	+	.	ID=NGR-1_TR0361;PeriodSize=12;CopyNumber=3.2;PercentMatches=85;PercentIndels=0;Consensus=TCGTCATCTTCC;
Scaffold2	TRF	TandemRepeat	105127	105176	68	+	.	ID=NGR-1_TR0368;PeriodSize=25;CopyNumber=2.0;PercentMatches=84;PercentIndels=11;Consensus=TTTCCACAGCTTCTCCGTCCTCCTTC;
Scaffold2	TRF	TandemRepeat	144173	144204	55	+	.	ID=NGR-1_TR0369;PeriodSize=16;CopyNumber=2.0;PercentMatches=93;PercentIndels=0;Consensus=AGAAGGGACCCTCTTC;
Scaffold2	TRF	TandemRepeat	150277	150313	56	+	.	ID=NGR-1_TR0370;PeriodSize=18;CopyNumber=2.1;PercentMatches=89;PercentIndels=0;Consensus=TTCCACTTCAACCTACTC;
Scaffold2	TRF	TandemRepeat	181305	181342	58	+	.	ID=NGR-1_TR0372;PeriodSize=17;CopyNumber=2.4;PercentMatches=84;PercentIndels=16;Consensus=CACTCTACGGAATCT;
Scaffold2	TRF	TandemRepeat	181310	181347	76	+	.	ID=NGR-1_TR0373;PeriodSize=17;CopyNumber=2.2;PercentMatches=100;PercentIndels=0;Consensus=TACGGAATCTCACTCTT;
Scaffold2	TRF	TandemRepeat	194689	194746	71	+	.	ID=NGR-1_TR0377;PeriodSize=15;CopyNumber=3.9;PercentMatches=82;PercentIndels=13;Consensus=TCGATTTTCGATTT;
Scaffold2	TRF	TandemRepeat	200567	200593	54	+	.	ID=NGR-1_TR0379;PeriodSize=14;CopyNumber=1.9;PercentMatches=100;PercentIndels=0;Consensus=TTTCTCTCTCTCTT;
Scaffold2	TRF	TandemRepeat	209568	209610	59	+	.	ID=NGR-1_TR0383;PeriodSize=12;CopyNumber=3.5;PercentMatches=87;PercentIndels=3;Consensus=AGGAGGAAGAGG;
Scaffold2	TRF	TandemRepeat	219432	219489	64	+	.	ID=NGR-1_TR0384;PeriodSize=27;CopyNumber=2.1;PercentMatches=81;PercentIndels=6;Consensus=GTTCGCGTACTTCTCTTGCTCTCAATC;
Scaffold2	TRF	TandemRepeat	226457	226487	62	+	.	ID=NGR-1_TR0385;PeriodSize=15;CopyNumber=2.1;PercentMatches=100;PercentIndels=0;Consensus=TGAGAGTAAGGTCAG;
Scaffold2	TRF	TandemRepeat	268644	268700	114	+	.	ID=NGR-1_TR0388;PeriodSize=12;CopyNumber=4.8;PercentMatches=100;PercentIndels=0;Consensus=GACGAAGAGGAG;
Scaffold2	TRF	TandemRepeat	270164	270202	51	+	.	ID=NGR-1_TR0389;PeriodSize=18;CopyNumber=2.2;PercentMatches=85;PercentIndels=0;Consensus=CAAGAAACCTCGTAAAGT;
Scaffold2	TRF	TandemRepeat	327445	327478	68	+	.	ID=NGR-1_TR0391;PeriodSize=17;CopyNumber=2.0;PercentMatches=100;PercentIndels=0;Consensus=AAAAAAAAAAAAAAAAG;
Scaffold2	TRF	TandemRepeat	341278	341308	53	+	.	ID=NGR-1_TR0393;PeriodSize=14;CopyNumber=2.2;PercentMatches=94;PercentIndels=0;Consensus=CTATCTCTCTCACT;
Scaffold2	TRF	TandemRepeat	342132	342171	53	+	.	ID=NGR-1_TR0394;PeriodSize=16;CopyNumber=2.4;PercentMatches=87;PercentIndels=4;Consensus=GAGAAAGTTTTCGACG;
Scaffold2	TRF	TandemRepeat	369990	370055	69	+	.	ID=NGR-1_TR0395;PeriodSize=31;CopyNumber=2.2;PercentMatches=75;PercentIndels=17;Consensus=TCGAAAGAACACTTCGACAAAGATTGAA;
Scaffold2	TRF	TandemRepeat	369999	370062	110	+	.	ID=NGR-1_TR0396;PeriodSize=31;CopyNumber=2.1;PercentMatches=93;PercentIndels=0;Consensus=ACACTTCGACAAAGATTGAATCGAAACAAGA;
Scaffold2	TRF	TandemRepeat	376192	376237	65	+	.	ID=NGR-1_TR0397;PeriodSize=21;CopyNumber=2.2;PercentMatches=88;PercentIndels=0;Consensus=GAGGAGGACGAGGAAGAACAA;
Scaffold2	TRF	TandemRepeat	410358	410405	64	+	.	ID=NGR-1_TR0399;PeriodSize=11;CopyNumber=4.5;PercentMatches=82;PercentIndels=10;Consensus=CTCCTCTCTCT;
Scaffold2	TRF	TandemRepeat	410367	410406	80	+	.	ID=NGR-1_TR0400;PeriodSize=20;CopyNumber=2.0;PercentMatches=100;PercentIndels=0;Consensus=CTCTCCTCTCTCTTTCCTCC;
Scaffold2	TRF	TandemRepeat	410357	410428	66	+	.	ID=NGR-1_TR0401;PeriodSize=22;CopyNumber=3.3;PercentMatches=76;PercentIndels=18;Consensus=CCTCCTCCCTCTCCTCCCTCTTT;
Scaffold2	TRF	TandemRepeat	428662	428707	67	+	.	ID=NGR-1_TR0402;PeriodSize=24;CopyNumber=2.0;PercentMatches=87;PercentIndels=8;Consensus=GAGAGGAAGGACAGAGAATTGAA;
Scaffold2	TRF	TandemRepeat	470789	470818	51	+	.	ID=NGR-1_TR0404;PeriodSize=14;CopyNumber=2.1;PercentMatches=93;PercentIndels=0;Consensus=GGGGAAAAGGAAAA;
Scaffold2	TRF	TandemRepeat	472331	472371	55	+	.	ID=NGR-1_TR0405;PeriodSize=22;CopyNumber=2.0;PercentMatches=85;PercentIndels=9;Consensus=ACGGGAAGAATCGAAAACTG;
Scaffold2	TRF	TandemRepeat	479066	479099	68	+	.	ID=NGR-1_TR0406;PeriodSize=16;CopyNumber=2.1;PercentMatches=100;PercentIndels=0;Consensus=GGAAGAGGTGTAGGAG;
Scaffold2	TRF	TandemRepeat	497048	497077	53	+	.	ID=NGR-1_TR0408;PeriodSize=15;CopyNumber=1.9;PercentMatches=93;PercentIndels=6;Consensus=AAAAAGAGAAACGAGG;
Scaffold2	TRF	TandemRepeat	497867	497917	68	+	.	ID=NGR-1_TR0409;PeriodSize=24;CopyNumber=2.1;PercentMatches=85;PercentIndels=7;Consensus=TCTGGTTCTGCAAGTCCATCACGT;
Scaffold2	TRF	TandemRepeat	510706	510817	206	+	.	ID=NGR-1_TR0410;PeriodSize=57;CopyNumber=2.0;PercentMatches=96;PercentIndels=0;Consensus=CTCTCCCCCCTCTTCAACCTGAAAACTATTCTCACTCTCCGGACTCTTCCTCCTCTC;
Scaffold2	TRF	TandemRepeat	519521	519561	64	+	.	ID=NGR-1_TR0411;PeriodSize=21;CopyNumber=2.0;PercentMatches=90;PercentIndels=0;Consensus=TTCCAAAACTGTTTTCTCTTC;
Scaffold2	TRF	TandemRepeat	531819	531848	51	+	.	ID=NGR-1_TR0412;PeriodSize=12;CopyNumber=2.5;PercentMatches=94;PercentIndels=0;Consensus=TCTTCGTCGTCC;
Scaffold2	TRF	TandemRepeat	536426	536452	54	+	.	ID=NGR-1_TR0414;PeriodSize=13;CopyNumber=2.1;PercentMatches=100;PercentIndels=0;Consensus=AGAGAGAGAGAGA;
Scaffold2	TRF	TandemRepeat	539794	539818	50	+	.	ID=NGR-1_TR0415;PeriodSize=12;CopyNumber=2.1;PercentMatches=100;PercentIndels=0;Consensus=CCTCTTCCCCTT;
Scaffold2	TRF	TandemRepeat	549685	549740	73	+	.	ID=NGR-1_TR0416;PeriodSize=27;CopyNumber=2.0;PercentMatches=83;PercentIndels=13;Consensus=AGGAGGTATGTGGTCAATGCAACGACAGG;
Scaffold2	TRF	TandemRepeat	606410	606439	51	+	.	ID=NGR-1_TR0420;PeriodSize=15;CopyNumber=2.0;PercentMatches=93;PercentIndels=0;Consensus=TTTTTTTTTTCCTTC;
Scaffold2	TRF	TandemRepeat	619310	619345	63	+	.	ID=NGR-1_TR0421;PeriodSize=18;CopyNumber=1.9;PercentMatches=94;PercentIndels=5;Consensus=TCTTTTTCGAAGTTTTCT;
Scaffold2	TRF	TandemRepeat	635975	636029	67	+	.	ID=NGR-1_TR0422;PeriodSize=15;CopyNumber=3.7;PercentMatches=87;PercentIndels=2;Consensus=CTTTACCTTTCTTAC;
Scaffold2	TRF	TandemRepeat	639808	639863	53	+	.	ID=NGR-1_TR0423;PeriodSize=13;CopyNumber=4.2;PercentMatches=75;PercentIndels=20;Consensus=AAGGAGAGGGGAG;
Scaffold2	TRF	TandemRepeat	674984	675019	56	+	.	ID=NGR-1_TR0425;PeriodSize=18;CopyNumber=2.0;PercentMatches=89;PercentIndels=10;Consensus=CTTCTTCATCTCGAACAG;
Scaffold2	TRF	TandemRepeat	693352	693392	55	+	.	ID=NGR-1_TR0426;PeriodSize=21;CopyNumber=2.0;PercentMatches=85;PercentIndels=0;Consensus=GGAGGAAGACGAAGAAGAGGA;
Scaffold2	TRF	TandemRepeat	711003	711042	50	+	.	ID=NGR-1_TR0427;PeriodSize=15;CopyNumber=2.4;PercentMatches=80;PercentIndels=12;Consensus=GGAGAAGAGGGAGCGAAC;
Scaffold2	TRF	TandemRepeat	732183	732222	53	+	.	ID=NGR-1_TR0429;PeriodSize=12;CopyNumber=3.3;PercentMatches=82;PercentIndels=0;Consensus=TCTTTCTCTCTC;
Scaffold2	TRF	TandemRepeat	733320	733361	52	+	.	ID=NGR-1_TR0431;PeriodSize=18;CopyNumber=2.3;PercentMatches=84;PercentIndels=12;Consensus=CATCAACACCAACATCAAC;
Scaffold2	TRF	TandemRepeat	796534	796564	53	+	.	ID=NGR-1_TR0437;PeriodSize=13;CopyNumber=2.4;PercentMatches=94;PercentIndels=0;Consensus=TCTCTTTATTCTC;
Scaffold2	TRF	TandemRepeat	804422	804469	96	+	.	ID=NGR-1_TR0438;PeriodSize=20;CopyNumber=2.4;PercentMatches=100;PercentIndels=0;Consensus=AAATCGAATAAGTCTATAAA;
Scaffold2	TRF	TandemRepeat	807326	807379	56	+	.	ID=NGR-1_TR0439;PeriodSize=21;CopyNumber=2.6;PercentMatches=73;PercentIndels=2;Consensus=TCCCTTTCTCCCTCTCTCATC;
Scaffold2	TRF	TandemRepeat	811675	811716	57	+	.	ID=NGR-1_TR0441;PeriodSize=18;CopyNumber=2.3;PercentMatches=87;PercentIndels=0;Consensus=CGACGACAACAACGACGA;
Scaffold2	TRF	TandemRepeat	814415	814458	61	+	.	ID=NGR-1_TR0442;PeriodSize=18;CopyNumber=2.4;PercentMatches=88;PercentIndels=0;Consensus=GTCCTACGCCTTCATAGT;
Scaffold2	TRF	TandemRepeat	822567	822601	61	+	.	ID=NGR-1_TR0443;PeriodSize=18;CopyNumber=1.9;PercentMatches=94;PercentIndels=0;Consensus=TCGTCGTCATCGTTGTCA;
Scaffold2	TRF	TandemRepeat	847270	847305	56	+	.	ID=NGR-1_TR0444;PeriodSize=18;CopyNumber=2.0;PercentMatches=89;PercentIndels=10;Consensus=TCCCTCGCTTTCTTCTTT;
Scaffold2	TRF	TandemRepeat	902129	902174	60	+	.	ID=NGR-1_TR0446;PeriodSize=23;CopyNumber=2.0;PercentMatches=83;PercentIndels=12;Consensus=ACTTTCATCTGCATATCCTTTTCC;
Scaffold2	TRF	TandemRepeat	904751	904785	54	+	.	ID=NGR-1_TR0447;PeriodSize=12;CopyNumber=2.9;PercentMatches=84;PercentIndels=16;Consensus=AAGAATAAGAAG;
Scaffold2	TRF	TandemRepeat	955959	955985	54	+	.	ID=NGR-1_TR0452;PeriodSize=14;CopyNumber=1.9;PercentMatches=100;PercentIndels=0;Consensus=ATCAATACGACAAT;
Scaffold2	TRF	TandemRepeat	985143	985180	62	+	.	ID=NGR-1_TR0453;PeriodSize=18;CopyNumber=2.1;PercentMatches=90;PercentIndels=9;Consensus=GAGAAAGGCCAAGGCAGAA;
Scaffold2	TRF	TandemRepeat	1055075	1055103	58	+	.	ID=NGR-1_TR0456;PeriodSize=15;CopyNumber=1.9;PercentMatches=100;PercentIndels=0;Consensus=TTCTCCTTCTTCAGG;
Scaffold2	TRF	TandemRepeat	1176168	1176209	50	+	.	ID=NGR-1_TR0461;PeriodSize=13;CopyNumber=3.3;PercentMatches=86;PercentIndels=3;Consensus=GAGAGAAGAGAAA;
Scaffold2	TRF	TandemRepeat	1179452	1179525	85	+	.	ID=NGR-1_TR0462;PeriodSize=37;CopyNumber=2.0;PercentMatches=81;PercentIndels=0;Consensus=TCACATGGACACTTCCTGCTCATCCACAAGAATTCTG;
Scaffold2	TRF	TandemRepeat	1204798	1204839	57	+	.	ID=NGR-1_TR0463;PeriodSize=16;CopyNumber=2.9;PercentMatches=83;PercentIndels=13;Consensus=TCCTCCACTTCAGC;
Scaffold2	TRF	TandemRepeat	1208898	1208933	56	+	.	ID=NGR-1_TR0464;PeriodSize=18;CopyNumber=2.0;PercentMatches=89;PercentIndels=10;Consensus=AGACGATCGAAGAGGAGA;
Scaffold2	TRF	TandemRepeat	1237056	1237087	55	+	.	ID=NGR-1_TR0467;PeriodSize=12;CopyNumber=2.7;PercentMatches=95;PercentIndels=0;Consensus=AAACCTCAACCC;
Scaffold2	TRF	TandemRepeat	1286333	1286358	52	+	.	ID=NGR-1_TR0468;PeriodSize=13;CopyNumber=2.0;PercentMatches=100;PercentIndels=0;Consensus=AATGAGATGAGAA;
Scaffold2	TRF	TandemRepeat	1359749	1359783	52	+	.	ID=NGR-1_TR0472;PeriodSize=18;CopyNumber=1.9;PercentMatches=88;PercentIndels=0;Consensus=TTCTCCCCTCTCATTCAC;
Scaffold2	TRF	TandemRepeat	1380819	1380852	50	+	.	ID=NGR-1_TR0473;PeriodSize=17;CopyNumber=1.9;PercentMatches=88;PercentIndels=5;Consensus=CCATCACCAGCCTCAAG;
Scaffold2	TRF	TandemRepeat	1409571	1409619	98	+	.	ID=NGR-1_TR0476;PeriodSize=15;CopyNumber=3.3;PercentMatches=100;PercentIndels=0;Consensus=TCTCTTCGAGCAGTC;
Scaffold2	TRF	TandemRepeat	1412420	1412445	52	+	.	ID=NGR-1_TR0477;PeriodSize=10;CopyNumber=2.6;PercentMatches=100;PercentIndels=0;Consensus=CCTCTCTTCC;
Scaffold2	TRF	TandemRepeat	1444822	1444854	52	+	.	ID=NGR-1_TR0479;PeriodSize=14;CopyNumber=2.3;PercentMatches=85;PercentIndels=15;Consensus=AGAATGAAGAGAAGA;
Scaffold2	TRF	TandemRepeat	1445911	1445949	60	+	.	ID=NGR-1_TR0482;PeriodSize=12;CopyNumber=3.2;PercentMatches=88;PercentIndels=0;Consensus=AGAAGATGAAGA;
Scaffold2	TRF	TandemRepeat	1446217	1446257	57	+	.	ID=NGR-1_TR0483;PeriodSize=22;CopyNumber=1.9;PercentMatches=85;PercentIndels=14;Consensus=TTTTCCAAAGTTCTAAATCAA;
Scaffold2	TRF	TandemRepeat	1481981	1482014	50	+	.	ID=NGR-1_TR0485;PeriodSize=18;CopyNumber=1.9;PercentMatches=88;PercentIndels=5;Consensus=GAGAAAGAGAGGAGAAG;
Scaffold2	TRF	TandemRepeat	1492452	1492494	59	+	.	ID=NGR-1_TR0486;PeriodSize=21;CopyNumber=2.0;PercentMatches=86;PercentIndels=0;Consensus=GAGGAGAATCGGGAAGAACGG;
Scaffold2	TRF	TandemRepeat	1495960	1496001	84	+	.	ID=NGR-1_TR0487;PeriodSize=21;CopyNumber=2.0;PercentMatches=100;PercentIndels=0;Consensus=TCGCGAGAAACTGAACTTTTC;
Scaffold2	TRF	TandemRepeat	1582835	1582863	58	+	.	ID=NGR-1_TR0490;PeriodSize=15;CopyNumber=1.9;PercentMatches=100;PercentIndels=0;Consensus=TCCTCTACCTCTACT;
Scaffold2	TRF	TandemRepeat	1592612	1592651	53	+	.	ID=NGR-1_TR0494;PeriodSize=21;CopyNumber=2.0;PercentMatches=85;PercentIndels=5;Consensus=CAGGTAAAGAACATGATCAA;
Scaffold2	TRF	TandemRepeat	1642204	1642251	96	+	.	ID=NGR-1_TR0497;PeriodSize=16;CopyNumber=3.0;PercentMatches=100;PercentIndels=0;Consensus=GAGGAGAATGCTATCA;
Scaffold2	TRF	TandemRepeat	1665630	1665661	64	+	.	ID=NGR-1_TR0498;PeriodSize=15;CopyNumber=2.1;PercentMatches=100;PercentIndels=0;Consensus=GACTCCACTGACGTT;
Scaffold2	TRF	TandemRepeat	1668199	1668235	74	+	.	ID=NGR-1_TR0499;PeriodSize=11;CopyNumber=3.4;PercentMatches=100;PercentIndels=0;Consensus=TGGATACTATC;
Scaffold2	TRF	TandemRepeat	1674590	1674621	50	+	.	ID=NGR-1_TR0500;PeriodSize=13;CopyNumber=2.4;PercentMatches=90;PercentIndels=10;Consensus=GGAAAGAAGGCTGA;
Scaffold2	TRF	TandemRepeat	1675049	1675086	58	+	.	ID=NGR-1_TR0501;PeriodSize=19;CopyNumber=2.1;PercentMatches=90;PercentIndels=5;Consensus=ATTCGAGCTGAGAGATCG;
Scaffold2	TRF	TandemRepeat	1698849	1698910	52	+	.	ID=NGR-1_TR0502;PeriodSize=11;CopyNumber=5.5;PercentMatches=78;PercentIndels=3;Consensus=TCTCTCTTCTC;
Scaffold2	TRF	TandemRepeat	1699755	1699790	63	+	.	ID=NGR-1_TR0503;PeriodSize=18;CopyNumber=2.0;PercentMatches=94;PercentIndels=0;Consensus=AACGGAAATGGAAACGGA;
Scaffold2	TRF	TandemRepeat	1705958	1705986	58	+	.	ID=NGR-1_TR0505;PeriodSize=15;CopyNumber=1.9;PercentMatches=100;PercentIndels=0;Consensus=CTCTCTCTCTTCTTT;
Scaffold2	TRF	TandemRepeat	1728440	1728491	63	+	.	ID=NGR-1_TR0507;PeriodSize=24;CopyNumber=2.1;PercentMatches=82;PercentIndels=7;Consensus=TCTTCCTCATCTACCTTCCTATCCAC;
Scaffold2	TRF	TandemRepeat	1750634	1750716	77	+	.	ID=NGR-1_TR0508;PeriodSize=12;CopyNumber=7.1;PercentMatches=73;PercentIndels=20;Consensus=TTTCTCACTTCC;
Scaffold2	TRF	TandemRepeat	1794340	1794404	96	+	.	ID=NGR-1_TR0510;PeriodSize=25;CopyNumber=2.6;PercentMatches=90;PercentIndels=7;Consensus=CTCTTCTCTCTCTCCCCTCTCCCCT;
Scaffold2	TRF	TandemRepeat	1794683	1794728	67	+	.	ID=NGR-1_TR0512;PeriodSize=24;CopyNumber=1.9;PercentMatches=86;PercentIndels=8;Consensus=ACTCTCGATACTCGCTTCACTCTC;
Scaffold2	TRF	TandemRepeat	1798884	1798922	55	+	.	ID=NGR-1_TR0513;PeriodSize=19;CopyNumber=2.0;PercentMatches=85;PercentIndels=10;Consensus=AGAGCTAGTCTTGAAGTTGAG;
Scaffold2	TRF	TandemRepeat	1808444	1808473	51	+	.	ID=NGR-1_TR0514;PeriodSize=16;CopyNumber=1.9;PercentMatches=93;PercentIndels=6;Consensus=ATCACTCGAAGAGGG;
Scaffold2	TRF	TandemRepeat	1824437	1824461	50	+	.	ID=NGR-1_TR0515;PeriodSize=12;CopyNumber=2.1;PercentMatches=100;PercentIndels=0;Consensus=CTCTTTCTCTCT;
Scaffold2	TRF	TandemRepeat	1826541	1826579	51	+	.	ID=NGR-1_TR0518;PeriodSize=18;CopyNumber=2.2;PercentMatches=85;PercentIndels=0;Consensus=ACTTTTAAAACTTTTACC;
Scaffold2	TRF	TandemRepeat	1830997	1831029	57	+	.	ID=NGR-1_TR0522;PeriodSize=12;CopyNumber=2.8;PercentMatches=95;PercentIndels=0;Consensus=AGAGAGCGAGAG;
Scaffold2	TRF	TandemRepeat	1833946	1833985	62	+	.	ID=NGR-1_TR0525;PeriodSize=16;CopyNumber=2.6;PercentMatches=88;PercentIndels=7;Consensus=TTTTCTTTTTTTCTT;
Scaffold2	TRF	TandemRepeat	1899908	1899954	53	+	.	ID=NGR-1_TR0528;PeriodSize=21;CopyNumber=2.3;PercentMatches=78;PercentIndels=10;Consensus=TTCCTCGTCGCTCTCAGCTTA;
Scaffold2	TRF	TandemRepeat	1907772	1907822	54	+	.	ID=NGR-1_TR0529;PeriodSize=17;CopyNumber=3.1;PercentMatches=76;PercentIndels=15;Consensus=CCTCTCTCCACTTTCTC;
Scaffold2	TRF	TandemRepeat	1927312	1927351	50	+	.	ID=NGR-1_TR0532;PeriodSize=11;CopyNumber=3.8;PercentMatches=81;PercentIndels=18;Consensus=AGAGAGAGAGA;
Scaffold2	TRF	TandemRepeat	1957352	1957410	75	+	.	ID=NGR-1_TR0537;PeriodSize=14;CopyNumber=4.1;PercentMatches=82;PercentIndels=12;Consensus=CCTCTCTCTCTCTA;
Scaffold2	TRF	TandemRepeat	1966278	1966312	61	+	.	ID=NGR-1_TR0538;PeriodSize=12;CopyNumber=2.9;PercentMatches=95;PercentIndels=0;Consensus=GCTCAACAAGCA;
Scaffold2	TRF	TandemRepeat	1980562	1980604	50	+	.	ID=NGR-1_TR0539;PeriodSize=13;CopyNumber=3.3;PercentMatches=80;PercentIndels=0;Consensus=GTCTTTCGCCCTC;
Scaffold2	TRF	TandemRepeat	2000889	2000954	68	+	.	ID=NGR-1_TR0541;PeriodSize=15;CopyNumber=4.6;PercentMatches=78;PercentIndels=14;Consensus=GCAACAACAACAGCA;
Scaffold2	TRF	TandemRepeat	2000890	2000954	67	+	.	ID=NGR-1_TR0543;PeriodSize=18;CopyNumber=3.5;PercentMatches=77;PercentIndels=20;Consensus=CAACAACACAGCAGCAA;
Scaffold2	TRF	TandemRepeat	2039316	2039347	55	+	.	ID=NGR-1_TR0544;PeriodSize=14;CopyNumber=2.3;PercentMatches=94;PercentIndels=0;Consensus=CTCTCTTCCTTACC;
Scaffold2	TRF	TandemRepeat	2141292	2141320	58	+	.	ID=NGR-1_TR0547;PeriodSize=12;CopyNumber=2.4;PercentMatches=100;PercentIndels=0;Consensus=GATGACAATCAA;
Scaffold2	TRF	TandemRepeat	2153592	2153626	61	+	.	ID=NGR-1_TR0548;PeriodSize=18;CopyNumber=1.9;PercentMatches=94;PercentIndels=0;Consensus=ACTGCCTCTTCTTCCGCA;
Scaffold2	TRF	TandemRepeat	2158742	2158768	54	+	.	ID=NGR-1_TR0549;PeriodSize=13;CopyNumber=2.1;PercentMatches=100;PercentIndels=0;Consensus=GAGAAGGAAGAAA;
Scaffold2	TRF	TandemRepeat	2175533	2175582	84	+	.	ID=NGR-1_TR0550;PeriodSize=21;CopyNumber=2.4;PercentMatches=93;PercentIndels=3;Consensus=AGACAAAATTGATTTGAGAAC;
Scaffold2	TRF	TandemRepeat	2178650	2178675	52	+	.	ID=NGR-1_TR0551;PeriodSize=12;CopyNumber=2.2;PercentMatches=100;PercentIndels=0;Consensus=GATGGTGGACTC;
Scaffold2	TRF	TandemRepeat	2191810	2191867	73	+	.	ID=NGR-1_TR0552;PeriodSize=30;CopyNumber=1.9;PercentMatches=82;PercentIndels=6;Consensus=GAGGATACCTACAACGATTGCGAGCTGACA;
Scaffold2	TRF	TandemRepeat	2203837	2203917	74	+	.	ID=NGR-1_TR0553;PeriodSize=12;CopyNumber=6.8;PercentMatches=76;PercentIndels=5;Consensus=AGGTTGAGCTTG;
Scaffold2	TRF	TandemRepeat	2203850	2203917	136	+	.	ID=NGR-1_TR0554;PeriodSize=30;CopyNumber=2.3;PercentMatches=100;PercentIndels=0;Consensus=GGTTGAGCTTGAGGCTGAGATTGAGGTTGA;
Scaffold2	TRF	TandemRepeat	2203978	2204025	71	+	.	ID=NGR-1_TR0556;PeriodSize=24;CopyNumber=2.0;PercentMatches=88;PercentIndels=8;Consensus=TTGCTGAACGAGAGGAGCTTGTTG;
Scaffold2	TRF	TandemRepeat	2203991	2204036	65	+	.	ID=NGR-1_TR0557;PeriodSize=24;CopyNumber=1.9;PercentMatches=86;PercentIndels=0;Consensus=GGAGCTTGTTGCTGCGGAACGATG;
Scaffold2	TRF	TandemRepeat	2203990	2204042	61	+	.	ID=NGR-1_TR0558;PeriodSize=24;CopyNumber=2.2;PercentMatches=79;PercentIndels=0;Consensus=AGGAGCTTGTTGCTGCGGAACGAC;
Scaffold2	TRF	TandemRepeat	2249335	2249371	56	+	.	ID=NGR-1_TR0560;PeriodSize=16;CopyNumber=2.3;PercentMatches=86;PercentIndels=13;Consensus=GTGAGTGGTTGAGTG;
Scaffold2	TRF	TandemRepeat	2332446	2332474	58	+	.	ID=NGR-1_TR0571;PeriodSize=14;CopyNumber=2.1;PercentMatches=100;PercentIndels=0;Consensus=ATCTCCATGATTGC;
Scaffold2	TRF	TandemRepeat	2412422	2412452	62	+	.	ID=NGR-1_TR0572;PeriodSize=12;CopyNumber=2.6;PercentMatches=100;PercentIndels=0;Consensus=ATATTTTTTCTT;
Scaffold2	TRF	TandemRepeat	2433538	2433573	54	+	.	ID=NGR-1_TR0574;PeriodSize=18;CopyNumber=2.0;PercentMatches=88;PercentIndels=0;Consensus=CGAATCCAGGAGGGGGAG;
Scaffold2	TRF	TandemRepeat	2484486	2484524	51	+	.	ID=NGR-1_TR0576;PeriodSize=18;CopyNumber=2.2;PercentMatches=85;PercentIndels=0;Consensus=GATAAGGGAGATAATGGA;
Scaffold2	TRF	TandemRepeat	2494816	2494859	52	+	.	ID=NGR-1_TR0577;PeriodSize=24;CopyNumber=1.9;PercentMatches=81;PercentIndels=9;Consensus=AAGGAAGAGAAGAAGAAGGTGA;
Scaffold2	TRF	TandemRepeat	2538840	2538894	56	+	.	ID=NGR-1_TR0579;PeriodSize=18;CopyNumber=3.1;PercentMatches=79;PercentIndels=10;Consensus=AGAATTCGAACGGCTTG;
Scaffold2	TRF	TandemRepeat	2539408	2539437	60	+	.	ID=NGR-1_TR0580;PeriodSize=15;CopyNumber=2.0;PercentMatches=100;PercentIndels=0;Consensus=TCTGTTCTCGTATTC;
Scaffold2	TRF	TandemRepeat	2546636	2546674	78	+	.	ID=NGR-1_TR0581;PeriodSize=18;CopyNumber=2.2;PercentMatches=100;PercentIndels=0;Consensus=ATCGTCCATATCTGGAAT;
Scaffold2	TRF	TandemRepeat	2565251	2565279	58	+	.	ID=NGR-1_TR0582;PeriodSize=15;CopyNumber=1.9;PercentMatches=100;PercentIndels=0;Consensus=GAAACGAAAAAAAGG;
Scaffold2	TRF	TandemRepeat	2570742	2570788	76	+	.	ID=NGR-1_TR0584;PeriodSize=12;CopyNumber=3.9;PercentMatches=94;PercentIndels=0;Consensus=TGTTGTTGATGT;
Scaffold2	TRF	TandemRepeat	2599042	2599083	52	+	.	ID=NGR-1_TR0588;PeriodSize=16;CopyNumber=2.5;PercentMatches=77;PercentIndels=14;Consensus=AGAGGAGAGGAAAGTCG;
Scaffold2	TRF	TandemRepeat	2613712	2613743	55	+	.	ID=NGR-1_TR0589;PeriodSize=12;CopyNumber=2.7;PercentMatches=95;PercentIndels=0;Consensus=AAGGCAGTCTCA;
Scaffold2	TRF	TandemRepeat	2645708	2645749	84	+	.	ID=NGR-1_TR0590;PeriodSize=21;CopyNumber=2.0;PercentMatches=100;PercentIndels=0;Consensus=CAACGGACCGAGACTAGCTTA;
Scaffold2	TRF	TandemRepeat	2664282	2664309	56	+	.	ID=NGR-1_TR0591;PeriodSize=12;CopyNumber=2.3;PercentMatches=100;PercentIndels=0;Consensus=GGAGGTCAACGA;
Scaffold2	TRF	TandemRepeat	2668435	2668473	69	+	.	ID=NGR-1_TR0594;PeriodSize=19;CopyNumber=2.1;PercentMatches=95;PercentIndels=0;Consensus=TTCTCCTTCAACCGATTTC;
Scaffold2	TRF	TandemRepeat	2730778	2730816	62	+	.	ID=NGR-1_TR0597;PeriodSize=20;CopyNumber=1.9;PercentMatches=89;PercentIndels=5;Consensus=TCACTTCAAAGCTCACACTAC;
Scaffold2	TRF	TandemRepeat	2735879	2735908	53	+	.	ID=NGR-1_TR0598;PeriodSize=14;CopyNumber=2.2;PercentMatches=94;PercentIndels=5;Consensus=TCGAGTTTTGCCAT;
Scaffold2	TRF	TandemRepeat	2737606	2737636	53	+	.	ID=NGR-1_TR0599;PeriodSize=16;CopyNumber=1.9;PercentMatches=93;PercentIndels=0;Consensus=AAAGCTTCCAAAGACT;
Scaffold2	TRF	TandemRepeat	2740073	2740110	58	+	.	ID=NGR-1_TR0600;PeriodSize=15;CopyNumber=2.5;PercentMatches=91;PercentIndels=0;Consensus=GGAGGAGAGTTGCCC;
Scaffold2	TRF	TandemRepeat	2740714	2740738	50	+	.	ID=NGR-1_TR0601;PeriodSize=12;CopyNumber=2.1;PercentMatches=100;PercentIndels=0;Consensus=GTGTCGAGCCGA;
Scaffold2	TRF	TandemRepeat	2776131	2776169	53	+	.	ID=NGR-1_TR0602;PeriodSize=20;CopyNumber=2.0;PercentMatches=85;PercentIndels=5;Consensus=TTTCAAACTCTCCAATTCAA;
Scaffold2	TRF	TandemRepeat	2797953	2797990	58	+	.	ID=NGR-1_TR0603;PeriodSize=19;CopyNumber=2.0;PercentMatches=89;PercentIndels=0;Consensus=TGAACAAGCCTCATCTTCA;
Scaffold2	TRF	TandemRepeat	2806615	2806652	76	+	.	ID=NGR-1_TR0604;PeriodSize=19;CopyNumber=2.0;PercentMatches=100;PercentIndels=0;Consensus=TTTGGACTGCTTCACCGAT;
Scaffold2	TRF	TandemRepeat	2817764	2817804	64	+	.	ID=NGR-1_TR0605;PeriodSize=21;CopyNumber=2.0;PercentMatches=90;PercentIndels=0;Consensus=AGAGGAACGATCAACGACAAC;
Scaffold2	TRF	TandemRepeat	2820031	2820067	56	+	.	ID=NGR-1_TR0606;PeriodSize=19;CopyNumber=1.9;PercentMatches=88;PercentIndels=0;Consensus=TTTTCCTTGCCCTTTCCCC;
Scaffold2	TRF	TandemRepeat	2845074	2845109	56	+	.	ID=NGR-1_TR0609;PeriodSize=15;CopyNumber=2.5;PercentMatches=86;PercentIndels=4;Consensus=TCCAAACTTCCTCAA;
Scaffold2	TRF	TandemRepeat	2847327	2847357	62	+	.	ID=NGR-1_TR0610;PeriodSize=15;CopyNumber=2.1;PercentMatches=100;PercentIndels=0;Consensus=CTCAACAATCTCAAT;
Scaffold2	TRF	TandemRepeat	2848409	2848439	53	+	.	ID=NGR-1_TR0611;PeriodSize=15;CopyNumber=2.1;PercentMatches=93;PercentIndels=0;Consensus=TCCTAGAGGTGGAAT;
Scaffold2	TRF	TandemRepeat	2849027	2849058	55	+	.	ID=NGR-1_TR0612;PeriodSize=15;CopyNumber=2.1;PercentMatches=94;PercentIndels=0;Consensus=GAGGAGGAAGTTCAG;
Scaffold3	TRF	TandemRepeat	26314	26354	64	+	.	ID=NGR-1_TR0615;PeriodSize=21;CopyNumber=2.0;PercentMatches=90;PercentIndels=0;Consensus=TGAAGAGGAAGAGGAGGAAGG;
Scaffold3	TRF	TandemRepeat	36090	36119	51	+	.	ID=NGR-1_TR0617;PeriodSize=12;CopyNumber=2.5;PercentMatches=94;PercentIndels=0;Consensus=AGATGATGATGA;
Scaffold3	TRF	TandemRepeat	60889	60940	104	+	.	ID=NGR-1_TR0620;PeriodSize=25;CopyNumber=2.1;PercentMatches=100;PercentIndels=0;Consensus=TTCGCTTGCTCACTGCGACCTCGTC;
Scaffold3	TRF	TandemRepeat	60896	60951	85	+	.	ID=NGR-1_TR0621;PeriodSize=25;CopyNumber=2.2;PercentMatches=90;PercentIndels=0;Consensus=GCTCACTGCGACCTCGTCTTCGCAA;
Scaffold3	TRF	TandemRepeat	68604	68637	50	+	.	ID=NGR-1_TR0622;PeriodSize=16;CopyNumber=2.1;PercentMatches=88;PercentIndels=0;Consensus=TCCCGTCTCTCTGCCC;
Scaffold3	TRF	TandemRepeat	80747	80779	57	+	.	ID=NGR-1_TR0623;PeriodSize=17;CopyNumber=1.9;PercentMatches=93;PercentIndels=0;Consensus=ACAAGAACCAGGTTTGA;
Scaffold3	TRF	TandemRepeat	104970	104995	52	+	.	ID=NGR-1_TR0624;PeriodSize=13;CopyNumber=2.0;PercentMatches=100;PercentIndels=0;Consensus=GAGGCATCGTCGC;
Scaffold3	TRF	TandemRepeat	108043	108079	56	+	.	ID=NGR-1_TR0625;PeriodSize=15;CopyNumber=2.7;PercentMatches=84;PercentIndels=15;Consensus=GAGGAGAGAGATT;
Scaffold3	TRF	TandemRepeat	158387	158428	66	+	.	ID=NGR-1_TR0628;PeriodSize=18;CopyNumber=2.3;PercentMatches=91;PercentIndels=0;Consensus=GTCTCGATCTCTGTCCCT;
Scaffold3	TRF	TandemRepeat	161141	161191	59	+	.	ID=NGR-1_TR0630;PeriodSize=15;CopyNumber=3.4;PercentMatches=76;PercentIndels=10;Consensus=ATCTTCCATCTTTAC;
Scaffold3	TRF	TandemRepeat	171698	171729	55	+	.	ID=NGR-1_TR0633;PeriodSize=12;CopyNumber=2.7;PercentMatches=90;PercentIndels=0;Consensus=CTCTCTCTTTCT;
Scaffold3	TRF	TandemRepeat	187184	187226	61	+	.	ID=NGR-1_TR0634;PeriodSize=14;CopyNumber=2.9;PercentMatches=89;PercentIndels=6;Consensus=TCTCTCTTCTCTCCC;
Scaffold3	TRF	TandemRepeat	187206	187248	52	+	.	ID=NGR-1_TR0635;PeriodSize=18;CopyNumber=2.4;PercentMatches=84;PercentIndels=7;Consensus=CTCTCACTCTCCCTCTCA;
Scaffold3	TRF	TandemRepeat	204417	204456	64	+	.	ID=NGR-1_TR0636;PeriodSize=18;CopyNumber=2.2;PercentMatches=90;PercentIndels=4;Consensus=GAGGGAGAGGGAGAGAAGA;
Scaffold3	TRF	TandemRepeat	204421	204470	52	+	.	ID=NGR-1_TR0637;PeriodSize=12;CopyNumber=4.4;PercentMatches=75;PercentIndels=12;Consensus=GAGAGGGAGAGA;
Scaffold3	TRF	TandemRepeat	204421	204470	50	+	.	ID=NGR-1_TR0638;PeriodSize=14;CopyNumber=3.6;PercentMatches=79;PercentIndels=10;Consensus=GAGAGAGAGGGAGA;
Scaffold3	TRF	TandemRepeat	204428	204474	67	+	.	ID=NGR-1_TR0639;PeriodSize=21;CopyNumber=2.1;PercentMatches=88;PercentIndels=7;Consensus=AGAGAGAGGGGAGAAGAGAGA;
Scaffold3	TRF	TandemRepeat	204429	204471	61	+	.	ID=NGR-1_TR0640;PeriodSize=14;CopyNumber=2.9;PercentMatches=89;PercentIndels=6;Consensus=GAGAGAAGAGAGAGG;
Scaffold3	TRF	TandemRepeat	218024	218061	58	+	.	ID=NGR-1_TR0641;PeriodSize=15;CopyNumber=2.5;PercentMatches=91;PercentIndels=0;Consensus=TCATCGTCATCGTCC;
Scaffold3	TRF	TandemRepeat	220294	220320	54	+	.	ID=NGR-1_TR0642;PeriodSize=14;CopyNumber=1.9;PercentMatches=100;PercentIndels=0;Consensus=CTCTTTCTCTCACT;
Scaffold3	TRF	TandemRepeat	228761	228807	94	+	.	ID=NGR-1_TR0643;PeriodSize=20;CopyNumber=2.3;PercentMatches=100;PercentIndels=0;Consensus=TGATTGCAGAAAGCCCTCTC;
Scaffold3	TRF	TandemRepeat	352571	352600	51	+	.	ID=NGR-1_TR0645;PeriodSize=14;CopyNumber=2.1;PercentMatches=93;PercentIndels=0;Consensus=GAGAAAGAGAGAAT;
Scaffold3	TRF	TandemRepeat	357426	357452	54	+	.	ID=NGR-1_TR0646;PeriodSize=10;CopyNumber=2.7;PercentMatches=100;PercentIndels=0;Consensus=AACAAAACTG;
Scaffold3	TRF	TandemRepeat	363205	363238	52	+	.	ID=NGR-1_TR0649;PeriodSize=18;CopyNumber=1.9;PercentMatches=88;PercentIndels=5;Consensus=GTTTGAAGAGAGTTGGTT;
Scaffold3	TRF	TandemRepeat	373405	373436	64	+	.	ID=NGR-1_TR0652;PeriodSize=15;CopyNumber=2.1;PercentMatches=100;PercentIndels=0;Consensus=TGTTGTTGGGGTTGT;
Scaffold3	TRF	TandemRepeat	399701	399732	57	+	.	ID=NGR-1_TR0655;PeriodSize=15;CopyNumber=2.1;PercentMatches=94;PercentIndels=5;Consensus=TTTCGAAGGAGAAGGG;
Scaffold3	TRF	TandemRepeat	403008	403033	52	+	.	ID=NGR-1_TR0657;PeriodSize=12;CopyNumber=2.2;PercentMatches=100;PercentIndels=0;Consensus=GAGAAATAGGGA;
Scaffold3	TRF	TandemRepeat	494799	494840	52	+	.	ID=NGR-1_TR0662;PeriodSize=12;CopyNumber=3.4;PercentMatches=77;PercentIndels=9;Consensus=GTTGTTTTCATTT;
Scaffold3	TRF	TandemRepeat	499349	499373	50	+	.	ID=NGR-1_TR0663;PeriodSize=12;CopyNumber=2.1;PercentMatches=100;PercentIndels=0;Consensus=CGAAGAAAGCTG;
Scaffold3	TRF	TandemRepeat	527905	527936	55	+	.	ID=NGR-1_TR0666;PeriodSize=12;CopyNumber=2.7;PercentMatches=95;PercentIndels=0;Consensus=CAGGAGGAGGAC;
Scaffold3	TRF	TandemRepeat	545040	545075	54	+	.	ID=NGR-1_TR0667;PeriodSize=18;CopyNumber=1.9;PercentMatches=88;PercentIndels=5;Consensus=TGGATGGGACGATGAAGG;
Scaffold3	TRF	TandemRepeat	550483	550526	81	+	.	ID=NGR-1_TR0668;PeriodSize=15;CopyNumber=3.0;PercentMatches=96;PercentIndels=3;Consensus=GATGTCTTGACTGTT;
Scaffold3	TRF	TandemRepeat	556120	556170	102	+	.	ID=NGR-1_TR0669;PeriodSize=24;CopyNumber=2.1;PercentMatches=100;PercentIndels=0;Consensus=AAATGGAGTCTGAGAAGGATGCCA;
Scaffold3	TRF	TandemRepeat	573617	573667	52	+	.	ID=NGR-1_TR0671;PeriodSize=22;CopyNumber=2.4;PercentMatches=77;PercentIndels=9;Consensus=TCTCGAAACGTTCCTCTAAACC;
Scaffold3	TRF	TandemRepeat	588741	588775	61	+	.	ID=NGR-1_TR0675;PeriodSize=13;CopyNumber=2.7;PercentMatches=95;PercentIndels=0;Consensus=AACAACAACAACA;
Scaffold3	TRF	TandemRepeat	588738	588777	59	+	.	ID=NGR-1_TR0676;PeriodSize=13;CopyNumber=2.7;PercentMatches=77;PercentIndels=22;Consensus=AACAACAACCACAACA;
Scaffold3	TRF	TandemRepeat	601411	601473	65	+	.	ID=NGR-1_TR0680;PeriodSize=12;CopyNumber=5.2;PercentMatches=81;PercentIndels=7;Consensus=AAGGGAAAAGGA;
Scaffold3	TRF	TandemRepeat	662279	662303	50	+	.	ID=NGR-1_TR0681;PeriodSize=13;CopyNumber=1.9;PercentMatches=100;PercentIndels=0;Consensus=TTCCTCTCTGCTA;
Scaffold3	TRF	TandemRepeat	680693	680764	71	+	.	ID=NGR-1_TR0682;PeriodSize=24;CopyNumber=3.0;PercentMatches=78;PercentIndels=11;Consensus=GGAGAGAGGAGAAGGAAGAGAGAAG;
Scaffold3	TRF	TandemRepeat	688244	688275	50	+	.	ID=NGR-1_TR0683;PeriodSize=16;CopyNumber=2.1;PercentMatches=88;PercentIndels=11;Consensus=GAGAAGAGAGAAGATA;
Scaffold3	TRF	TandemRepeat	691281	691314	50	+	.	ID=NGR-1_TR0684;PeriodSize=18;CopyNumber=1.9;PercentMatches=88;PercentIndels=5;Consensus=ATCAGATTCAGAAGAAG;
Scaffold3	TRF	TandemRepeat	735318	735347	51	+	.	ID=NGR-1_TR0689;PeriodSize=13;CopyNumber=2.3;PercentMatches=94;PercentIndels=0;Consensus=TTCATCGCAAACC;
Scaffold3	TRF	TandemRepeat	751285	751324	53	+	.	ID=NGR-1_TR0690;PeriodSize=21;CopyNumber=1.9;PercentMatches=84;PercentIndels=0;Consensus=CAAGAAGCGCGACGAGCTCCT;
Scaffold3	TRF	TandemRepeat	753357	753417	56	+	.	ID=NGR-1_TR0691;PeriodSize=15;CopyNumber=4.3;PercentMatches=75;PercentIndels=12;Consensus=CTACGACCACGACAA;
Scaffold3	TRF	TandemRepeat	833342	833386	54	+	.	ID=NGR-1_TR0693;PeriodSize=14;CopyNumber=3.1;PercentMatches=81;PercentIndels=6;Consensus=AACAAACGAAACGA;
Scaffold3	TRF	TandemRepeat	868651	868682	55	+	.	ID=NGR-1_TR0694;PeriodSize=15;CopyNumber=2.1;PercentMatches=94;PercentIndels=0;Consensus=CAAAACCCTCTCGAA;
Scaffold3	TRF	TandemRepeat	897492	897518	54	+	.	ID=NGR-1_TR0697;PeriodSize=14;CopyNumber=1.9;PercentMatches=100;PercentIndels=0;Consensus=GTCAAGGTGATGTG;
Scaffold3	TRF	TandemRepeat	903266	903321	55	+	.	ID=NGR-1_TR0699;PeriodSize=16;CopyNumber=3.6;PercentMatches=75;PercentIndels=15;Consensus=AGGGGAAGGGGGAAGA;
Scaffold3	TRF	TandemRepeat	903267	903321	110	+	.	ID=NGR-1_TR0700;PeriodSize=23;CopyNumber=2.4;PercentMatches=100;PercentIndels=0;Consensus=GGGGAAGGGGGAAGAAGGGAAAG;
Scaffold3	TRF	TandemRepeat	966335	966367	52	+	.	ID=NGR-1_TR0702;PeriodSize=13;CopyNumber=2.5;PercentMatches=90;PercentIndels=9;Consensus=TAGAGAGTTGAGAG;
Scaffold3	TRF	TandemRepeat	982436	982475	57	+	.	ID=NGR-1_TR0704;PeriodSize=21;CopyNumber=1.9;PercentMatches=85;PercentIndels=10;Consensus=TCTCTTGTAGGATCTTGAAACC;
Scaffold3	TRF	TandemRepeat	984822	984865	58	+	.	ID=NGR-1_TR0706;PeriodSize=12;CopyNumber=3.9;PercentMatches=82;PercentIndels=14;Consensus=AGAGACAGAGAG;
Scaffold3	TRF	TandemRepeat	989878	989910	52	+	.	ID=NGR-1_TR0708;PeriodSize=10;CopyNumber=3.5;PercentMatches=88;PercentIndels=12;Consensus=GAGGAAGAAG;
Scaffold3	TRF	TandemRepeat	1017404	1017431	56	+	.	ID=NGR-1_TR0709;PeriodSize=13;CopyNumber=2.2;PercentMatches=100;PercentIndels=0;Consensus=CGTAGATTAGATA;
Scaffold3	TRF	TandemRepeat	1101902	1101961	66	+	.	ID=NGR-1_TR0711;PeriodSize=24;CopyNumber=2.5;PercentMatches=80;PercentIndels=0;Consensus=GCTCCTGCTCCCTCTACCGAAGCA;
Scaffold3	TRF	TandemRepeat	1110630	1110685	67	+	.	ID=NGR-1_TR0712;PeriodSize=20;CopyNumber=2.8;PercentMatches=81;PercentIndels=5;Consensus=CTTCTTCTCTTGACTCTTC;
Scaffold3	TRF	TandemRepeat	1114022	1114052	53	+	.	ID=NGR-1_TR0713;PeriodSize=12;CopyNumber=2.6;PercentMatches=94;PercentIndels=0;Consensus=GAGGAAGAAGAA;
Scaffold3	TRF	TandemRepeat	1145195	1145236	66	+	.	ID=NGR-1_TR0714;PeriodSize=22;CopyNumber=1.9;PercentMatches=90;PercentIndels=0;Consensus=TCGACCGCAATTCTGGACTACG;
Scaffold3	TRF	TandemRepeat	1173126	1173156	53	+	.	ID=NGR-1_TR0716;PeriodSize=15;CopyNumber=2.1;PercentMatches=93;PercentIndels=0;Consensus=GCTAATGCTAATGCT;
Scaffold3	TRF	TandemRepeat	1179221	1179270	100	+	.	ID=NGR-1_TR0717;PeriodSize=22;CopyNumber=2.3;PercentMatches=100;PercentIndels=0;Consensus=TCTCGAGACACGACGTTCCCCC;
Scaffold3	TRF	TandemRepeat	1207426	1207456	53	+	.	ID=NGR-1_TR0718;PeriodSize=12;CopyNumber=2.6;PercentMatches=94;PercentIndels=0;Consensus=GAGAAAGAAAGA;
Scaffold3	TRF	TandemRepeat	1214709	1214781	57	+	.	ID=NGR-1_TR0719;PeriodSize=15;CopyNumber=5.1;PercentMatches=71;PercentIndels=18;Consensus=CTTCGCTTTCTTCCT;
Scaffold3	TRF	TandemRepeat	1234330	1234374	90	+	.	ID=NGR-1_TR0723;PeriodSize=12;CopyNumber=3.8;PercentMatches=100;PercentIndels=0;Consensus=CTCTCTCTCGCT;
Scaffold3	TRF	TandemRepeat	1243693	1243731	60	+	.	ID=NGR-1_TR0726;PeriodSize=13;CopyNumber=3.0;PercentMatches=92;PercentIndels=0;Consensus=AAGAAGCGACAGA;
Scaffold3	TRF	TandemRepeat	1263577	1263654	102	+	.	ID=NGR-1_TR0730;PeriodSize=33;CopyNumber=2.4;PercentMatches=86;PercentIndels=0;Consensus=TCGTTGTTGGAAACTTCGTTCAAACCTCCTCCT;
Scaffold3	TRF	TandemRepeat	1263592	1263677	100	+	.	ID=NGR-1_TR0731;PeriodSize=33;CopyNumber=2.6;PercentMatches=84;PercentIndels=0;Consensus=TCGTTCGAACCTCCTTCTTCGTTGTCGGAAACG;
Scaffold3	TRF	TandemRepeat	1263676	1263708	57	+	.	ID=NGR-1_TR0732;PeriodSize=15;CopyNumber=2.2;PercentMatches=94;PercentIndels=0;Consensus=TCATCATCGTCATCG;
Scaffold3	TRF	TandemRepeat	1263989	1264057	70	+	.	ID=NGR-1_TR0733;PeriodSize=21;CopyNumber=3.3;PercentMatches=76;PercentIndels=13;Consensus=GAGAGAAGAGAGGGAGAGAG;
Scaffold3	TRF	TandemRepeat	1268937	1268986	68	+	.	ID=NGR-1_TR0736;PeriodSize=27;CopyNumber=2.0;PercentMatches=85;PercentIndels=14;Consensus=GAGTCAGGATCGAGGGTAAATAAAG;
Scaffold3	TRF	TandemRepeat	1274923	1274969	58	+	.	ID=NGR-1_TR0737;PeriodSize=21;CopyNumber=2.2;PercentMatches=84;PercentIndels=0;Consensus=TCTTCGTCATCGTCCTCTACA;
Scaffold3	TRF	TandemRepeat	1277552	1277591	80	+	.	ID=NGR-1_TR0738;PeriodSize=11;CopyNumber=3.6;PercentMatches=100;PercentIndels=0;Consensus=AGAGTGAACAG;
Scaffold3	TRF	TandemRepeat	1295413	1295445	50	+	.	ID=NGR-1_TR0740;PeriodSize=15;CopyNumber=2.2;PercentMatches=89;PercentIndels=10;Consensus=AAAGAGAGAGAAAGA;
Scaffold3	TRF	TandemRepeat	1295415	1295448	59	+	.	ID=NGR-1_TR0741;PeriodSize=17;CopyNumber=2.0;PercentMatches=94;PercentIndels=0;Consensus=AGAGAGAAAGAAAAAAG;
Scaffold3	TRF	TandemRepeat	1304660	1304692	50	+	.	ID=NGR-1_TR0743;PeriodSize=10;CopyNumber=3.3;PercentMatches=88;PercentIndels=12;Consensus=TTTCTAAAAC;
Scaffold3	TRF	TandemRepeat	1317535	1317569	54	+	.	ID=NGR-1_TR0747;PeriodSize=18;CopyNumber=1.9;PercentMatches=88;PercentIndels=11;Consensus=AAGAAGAAGAAGAAACTT;
Scaffold3	TRF	TandemRepeat	1345231	1345287	59	+	.	ID=NGR-1_TR0749;PeriodSize=12;CopyNumber=5.1;PercentMatches=85;PercentIndels=4;Consensus=CTCTCTCTCGTT;
Scaffold3	TRF	TandemRepeat	1407485	1407537	70	+	.	ID=NGR-1_TR0750;PeriodSize=23;CopyNumber=2.3;PercentMatches=81;PercentIndels=9;Consensus=CCTTGCTCCCTCCTCTCCTCTC;
Scaffold3	TRF	TandemRepeat	1430901	1430932	55	+	.	ID=NGR-1_TR0751;PeriodSize=16;CopyNumber=2.0;PercentMatches=93;PercentIndels=0;Consensus=TGTAGTGTAAAGCTGA;
Scaffold3	TRF	TandemRepeat	1431617	1431651	52	+	.	ID=NGR-1_TR0752;PeriodSize=11;CopyNumber=3.1;PercentMatches=91;PercentIndels=4;Consensus=CTCTCTCTTCT;
Scaffold3	TRF	TandemRepeat	1433734	1433760	54	+	.	ID=NGR-1_TR0754;PeriodSize=14;CopyNumber=1.9;PercentMatches=100;PercentIndels=0;Consensus=AAAAGACAGAAGAC;
Scaffold3	TRF	TandemRepeat	1466053	1466083	62	+	.	ID=NGR-1_TR0755;PeriodSize=15;CopyNumber=2.1;PercentMatches=100;PercentIndels=0;Consensus=ATGAGCTCTCGGGAG;
Scaffold3	TRF	TandemRepeat	1470963	1471000	76	+	.	ID=NGR-1_TR0756;PeriodSize=19;CopyNumber=2.0;PercentMatches=100;PercentIndels=0;Consensus=TTTTTCGATTCCTCTCTCG;
Scaffold3	TRF	TandemRepeat	1481346	1481388	50	+	.	ID=NGR-1_TR0757;PeriodSize=21;CopyNumber=2.0;PercentMatches=81;PercentIndels=0;Consensus=AGAGGAAAGTGAGAAGGAGGG;
Scaffold3	TRF	TandemRepeat	1486618	1486670	54	+	.	ID=NGR-1_TR0758;PeriodSize=15;CopyNumber=3.5;PercentMatches=79;PercentIndels=5;Consensus=TCGTATCCACGAGGT;
Scaffold3	TRF	TandemRepeat	1498452	1498491	71	+	.	ID=NGR-1_TR0762;PeriodSize=13;CopyNumber=3.1;PercentMatches=92;PercentIndels=0;Consensus=TTCCCTTTCTGTA;
Scaffold3	TRF	TandemRepeat	1519584	1519617	52	+	.	ID=NGR-1_TR0763;PeriodSize=18;CopyNumber=1.9;PercentMatches=88;PercentIndels=5;Consensus=CCTCCTACCTCTTCCATC;
Scaffold3	TRF	TandemRepeat	1520322	1520363	57	+	.	ID=NGR-1_TR0764;PeriodSize=16;CopyNumber=2.6;PercentMatches=84;PercentIndels=3;Consensus=TTCCTTCGAACCCACT;
Scaffold3	TRF	TandemRepeat	1598932	1598961	53	+	.	ID=NGR-1_TR0766;PeriodSize=12;CopyNumber=2.4;PercentMatches=88;PercentIndels=11;Consensus=TCTTTCCCTTTCC;
Scaffold3	TRF	TandemRepeat	1602092	1602145	108	+	.	ID=NGR-1_TR0767;PeriodSize=26;CopyNumber=2.1;PercentMatches=100;PercentIndels=0;Consensus=GTCACATATCTTCTTCTTTCTCGCTC;
Scaffold3	TRF	TandemRepeat	1614147	1614173	54	+	.	ID=NGR-1_TR0768;PeriodSize=13;CopyNumber=2.1;PercentMatches=100;PercentIndels=0;Consensus=ATTGAGCTTCAAC;
Scaffold3	TRF	TandemRepeat	1641433	1641467	54	+	.	ID=NGR-1_TR0770;PeriodSize=12;CopyNumber=2.9;PercentMatches=84;PercentIndels=16;Consensus=TCTTCATCTTGA;
Scaffold3	TRF	TandemRepeat	1651134	1651169	56	+	.	ID=NGR-1_TR0771;PeriodSize=19;CopyNumber=1.9;PercentMatches=88;PercentIndels=5;Consensus=AGTAACGGCAAAGGGAAAA;
Scaffold3	TRF	TandemRepeat	1655314	1655362	55	+	.	ID=NGR-1_TR0772;PeriodSize=15;CopyNumber=3.2;PercentMatches=77;PercentIndels=13;Consensus=GAGGACGAGGAAGAC;
Scaffold3	TRF	TandemRepeat	1681643	1681669	54	+	.	ID=NGR-1_TR0774;PeriodSize=14;CopyNumber=1.9;PercentMatches=100;PercentIndels=0;Consensus=GGAAAGAGGGAAAC;
Scaffold3	TRF	TandemRepeat	1725748	1725785	58	+	.	ID=NGR-1_TR0775;PeriodSize=19;CopyNumber=2.0;PercentMatches=89;PercentIndels=0;Consensus=AGAAGCGACAGCAAGGACT;
Scaffold3	TRF	TandemRepeat	1732937	1732971	52	+	.	ID=NGR-1_TR0776;PeriodSize=15;CopyNumber=2.3;PercentMatches=90;PercentIndels=0;Consensus=CAACAACAACAGCAG;
Scaffold3	TRF	TandemRepeat	1742482	1742525	88	+	.	ID=NGR-1_TR0777;PeriodSize=22;CopyNumber=2.0;PercentMatches=100;PercentIndels=0;Consensus=TCTCCACAACGAGCTATGCGAC;
Scaffold3	TRF	TandemRepeat	1774795	1774853	84	+	.	ID=NGR-1_TR0778;PeriodSize=30;CopyNumber=1.9;PercentMatches=86;PercentIndels=3;Consensus=TGTTCTTCGTTCCCCTTGCCTTTCCCCTTGT;
Scaffold3	TRF	TandemRepeat	1811318	1811354	58	+	.	ID=NGR-1_TR0779;PeriodSize=15;CopyNumber=2.5;PercentMatches=91;PercentIndels=8;Consensus=AACTTCTGGTCTCGC;
Scaffold3	TRF	TandemRepeat	1837803	1837862	68	+	.	ID=NGR-1_TR0788;PeriodSize=29;CopyNumber=2.1;PercentMatches=82;PercentIndels=11;Consensus=CTTCCCTCTTCCTCTCTCTAGTCACCA;
Scaffold3	TRF	TandemRepeat	1850968	1851012	56	+	.	ID=NGR-1_TR0789;PeriodSize=23;CopyNumber=2.0;PercentMatches=82;PercentIndels=8;Consensus=AAGAGGAAGGAGAAGAAGAGGAC;
Scaffold3	TRF	TandemRepeat	1907512	1907555	72	+	.	ID=NGR-1_TR0790;PeriodSize=12;CopyNumber=3.7;PercentMatches=90;PercentIndels=9;Consensus=GTGAGCTAGTCT;
Scaffold3	TRF	TandemRepeat	1950745	1950777	66	+	.	ID=NGR-1_TR0791;PeriodSize=16;CopyNumber=2.1;PercentMatches=100;PercentIndels=0;Consensus=AATCTCACAGACATCA;
Scaffold3	TRF	TandemRepeat	1961787	1961815	51	+	.	ID=NGR-1_TR0792;PeriodSize=10;CopyNumber=2.7;PercentMatches=89;PercentIndels=10;Consensus=CCTCTCCCCTC;
Scaffold3	TRF	TandemRepeat	1976497	1976529	57	+	.	ID=NGR-1_TR0794;PeriodSize=12;CopyNumber=2.8;PercentMatches=95;PercentIndels=0;Consensus=GAAGAAGAAAAA;
Scaffold3	TRF	TandemRepeat	1984129	1984172	63	+	.	ID=NGR-1_TR0795;PeriodSize=19;CopyNumber=2.3;PercentMatches=88;PercentIndels=7;Consensus=CTCTCTTCTTTCTCTCTCT;
Scaffold3	TRF	TandemRepeat	1995022	1995067	65	+	.	ID=NGR-1_TR0797;PeriodSize=24;CopyNumber=1.9;PercentMatches=86;PercentIndels=0;Consensus=ATCAGATCTAGAAGATGACGATCT;
Scaffold3	TRF	TandemRepeat	2001698	2001753	71	+	.	ID=NGR-1_TR0800;PeriodSize=21;CopyNumber=2.9;PercentMatches=82;PercentIndels=12;Consensus=TTTCTCTCTTTCCTCCTCC;
Scaffold3	TRF	TandemRepeat	2073334	2073358	50	+	.	ID=NGR-1_TR0803;PeriodSize=13;CopyNumber=1.9;PercentMatches=100;PercentIndels=0;Consensus=CCTCATCATCATT;
Scaffold3	TRF	TandemRepeat	2073810	2073844	63	+	.	ID=NGR-1_TR0804;PeriodSize=18;CopyNumber=2.0;PercentMatches=94;PercentIndels=5;Consensus=TTCCCCTCTCCCTCTCCT;
Scaffold3	TRF	TandemRepeat	2153126	2153159	59	+	.	ID=NGR-1_TR0806;PeriodSize=15;CopyNumber=2.3;PercentMatches=94;PercentIndels=0;Consensus=TTCTAATTCATCAAA;
Scaffold3	TRF	TandemRepeat	2163096	2163129	50	+	.	ID=NGR-1_TR0809;PeriodSize=16;CopyNumber=2.1;PercentMatches=88;PercentIndels=0;Consensus=TCTCTCTCTCTACCCC;
Scaffold3	TRF	TandemRepeat	2190321	2190363	50	+	.	ID=NGR-1_TR0813;PeriodSize=16;CopyNumber=2.9;PercentMatches=86;PercentIndels=6;Consensus=AGAGAGAAAGAGAA;
Scaffold3	TRF	TandemRepeat	2227343	2227382	52	+	.	ID=NGR-1_TR0816;PeriodSize=14;CopyNumber=2.9;PercentMatches=82;PercentIndels=17;Consensus=CTTACCTCTCCTCCT;
Scaffold3	TRF	TandemRepeat	2258760	2258784	50	+	.	ID=NGR-1_TR0818;PeriodSize=12;CopyNumber=2.1;PercentMatches=100;PercentIndels=0;Consensus=GGAGAAGGAGGA;
Scaffold3	TRF	TandemRepeat	2278671	2278695	50	+	.	ID=NGR-1_TR0820;PeriodSize=13;CopyNumber=1.9;PercentMatches=100;PercentIndels=0;Consensus=TGGAGAGAGGAGA;
Scaffold4	TRF	TandemRepeat	11056	11112	78	+	.	ID=NGR-1_TR0825;PeriodSize=12;CopyNumber=4.8;PercentMatches=91;PercentIndels=0;Consensus=AAGAGAGAGAGA;
Scaffold4	TRF	TandemRepeat	60682	60720	53	+	.	ID=NGR-1_TR0826;PeriodSize=21;CopyNumber=1.9;PercentMatches=84;PercentIndels=5;Consensus=AAAGGAAGAGGATGGAGAAAG;
Scaffold4	TRF	TandemRepeat	67071	67130	61	+	.	ID=NGR-1_TR0827;PeriodSize=18;CopyNumber=3.5;PercentMatches=76;PercentIndels=15;Consensus=TCTCGTCATCGTCTTCG;
Scaffold4	TRF	TandemRepeat	67082	67136	65	+	.	ID=NGR-1_TR0828;PeriodSize=24;CopyNumber=2.3;PercentMatches=83;PercentIndels=0;Consensus=TCTTCATCTTCGTCATCGTCGTCA;
Scaffold4	TRF	TandemRepeat	67266	67299	50	+	.	ID=NGR-1_TR0829;PeriodSize=12;CopyNumber=2.8;PercentMatches=90;PercentIndels=4;Consensus=TCCCTTCTTTCC;
Scaffold4	TRF	TandemRepeat	72501	72544	54	+	.	ID=NGR-1_TR0830;PeriodSize=21;CopyNumber=2.1;PercentMatches=83;PercentIndels=8;Consensus=CTTCTTCTCCCCTTGTTCATT;
Scaffold4	TRF	TandemRepeat	73257	73281	50	+	.	ID=NGR-1_TR0831;PeriodSize=12;CopyNumber=2.1;PercentMatches=100;PercentIndels=0;Consensus=TCTCTCCCTCTT;
Scaffold4	TRF	TandemRepeat	112872	112928	50	+	.	ID=NGR-1_TR0833;PeriodSize=19;CopyNumber=3.2;PercentMatches=61;PercentIndels=19;Consensus=TCGAAGAGAGGAGAAGTGA;
Scaffold4	TRF	TandemRepeat	112854	112928	150	+	.	ID=NGR-1_TR0834;PeriodSize=34;CopyNumber=2.2;PercentMatches=100;PercentIndels=0;Consensus=TGATCGAAAGAGATTTCTTCGAAGAGAGGAGAAG;
Scaffold4	TRF	TandemRepeat	126062	126133	74	+	.	ID=NGR-1_TR0835;PeriodSize=14;CopyNumber=5.1;PercentMatches=79;PercentIndels=3;Consensus=AACCCTTCAAGGAG;
Scaffold4	TRF	TandemRepeat	138395	138441	76	+	.	ID=NGR-1_TR0837;PeriodSize=13;CopyNumber=3.5;PercentMatches=91;PercentIndels=8;Consensus=GAGAGAGAGAGAG;
Scaffold4	TRF	TandemRepeat	140804	140850	53	+	.	ID=NGR-1_TR0838;PeriodSize=15;CopyNumber=3.4;PercentMatches=80;PercentIndels=17;Consensus=CTTCCCTTCTTCCT;
Scaffold4	TRF	TandemRepeat	166785	166842	53	+	.	ID=NGR-1_TR0841;PeriodSize=12;CopyNumber=4.3;PercentMatches=78;PercentIndels=18;Consensus=CCTCCTTCTCTC;
Scaffold4	TRF	TandemRepeat	166768	166842	86	+	.	ID=NGR-1_TR0842;PeriodSize=27;CopyNumber=2.7;PercentMatches=82;PercentIndels=14;Consensus=TCCCTCCTCTCTTTCCCTCCTCCTTCTCC;
Scaffold4	TRF	TandemRepeat	172075	172108	52	+	.	ID=NGR-1_TR0844;PeriodSize=14;CopyNumber=2.3;PercentMatches=85;PercentIndels=10;Consensus=GAGGTAAGATCGGGT;
Scaffold4	TRF	TandemRepeat	172817	172849	52	+	.	ID=NGR-1_TR0845;PeriodSize=18;CopyNumber=1.9;PercentMatches=88;PercentIndels=11;Consensus=TTCCGATTCTTCCTCCTT;
Scaffold4	TRF	TandemRepeat	172853	172881	58	+	.	ID=NGR-1_TR0846;PeriodSize=12;CopyNumber=2.4;PercentMatches=100;PercentIndels=0;Consensus=CTTTCGCTTTTC;
Scaffold4	TRF	TandemRepeat	176479	176513	52	+	.	ID=NGR-1_TR0847;PeriodSize=18;CopyNumber=1.9;PercentMatches=88;PercentIndels=0;Consensus=GAAAGGGAAAGCAAAAGG;
Scaffold4	TRF	TandemRepeat	195188	195234	78	+	.	ID=NGR-1_TR0851;PeriodSize=21;CopyNumber=2.2;PercentMatches=92;PercentIndels=3;Consensus=TCTCTTCTCCTCTCTTCTCTCA;
Scaffold4	TRF	TandemRepeat	196392	196426	52	+	.	ID=NGR-1_TR0852;PeriodSize=16;CopyNumber=2.2;PercentMatches=89;PercentIndels=0;Consensus=TCTGTCTCTCTCTATC;
Scaffold4	TRF	TandemRepeat	202290	202327	58	+	.	ID=NGR-1_TR0855;PeriodSize=18;CopyNumber=2.1;PercentMatches=90;PercentIndels=0;Consensus=TACCTCTACCTCTACAAT;
Scaffold4	TRF	TandemRepeat	224701	224735	52	+	.	ID=NGR-1_TR0856;PeriodSize=18;CopyNumber=1.9;PercentMatches=88;PercentIndels=0;Consensus=GATGAAGGAGGAGGAAGA;
Scaffold4	TRF	TandemRepeat	235015	235054	62	+	.	ID=NGR-1_TR0857;PeriodSize=18;CopyNumber=2.2;PercentMatches=90;PercentIndels=0;Consensus=GAGTTGAGGATGTCCGAA;
Scaffold4	TRF	TandemRepeat	244766	244799	68	+	.	ID=NGR-1_TR0858;PeriodSize=11;CopyNumber=3.1;PercentMatches=100;PercentIndels=0;Consensus=TTTAGCTATAA;
Scaffold4	TRF	TandemRepeat	284349	284389	82	+	.	ID=NGR-1_TR0859;PeriodSize=20;CopyNumber=2.0;PercentMatches=100;PercentIndels=0;Consensus=TGTTAACCTTCGGCTATCCC;
Scaffold4	TRF	TandemRepeat	299185	299217	66	+	.	ID=NGR-1_TR0860;PeriodSize=15;CopyNumber=2.2;PercentMatches=100;PercentIndels=0;Consensus=TTGTTGTTCTTGGTC;
Scaffold4	TRF	TandemRepeat	299177	299217	55	+	.	ID=NGR-1_TR0861;PeriodSize=21;CopyNumber=2.0;PercentMatches=85;PercentIndels=0;Consensus=TCTTGTGGTTCTTGGTCTTGG;
Scaffold4	TRF	TandemRepeat	300524	300572	53	+	.	ID=NGR-1_TR0862;PeriodSize=21;CopyNumber=2.3;PercentMatches=82;PercentIndels=0;Consensus=CTCTGCTCCTCCAACTTCTGG;
Scaffold4	TRF	TandemRepeat	313954	313998	56	+	.	ID=NGR-1_TR0864;PeriodSize=22;CopyNumber=2.3;PercentMatches=85;PercentIndels=14;Consensus=ACCTCTACCTCTCCCTCTT;
Scaffold4	TRF	TandemRepeat	351763	351814	65	+	.	ID=NGR-1_TR0865;PeriodSize=24;CopyNumber=2.1;PercentMatches=83;PercentIndels=16;Consensus=AGCGAGAGAAGAGTGAGAAGAACGG;
Scaffold4	TRF	TandemRepeat	354126	354160	52	+	.	ID=NGR-1_TR0868;PeriodSize=18;CopyNumber=1.9;PercentMatches=88;PercentIndels=0;Consensus=GAGGAGGAACAAGAAGAC;
Scaffold4	TRF	TandemRepeat	370696	370735	55	+	.	ID=NGR-1_TR0870;PeriodSize=22;CopyNumber=1.9;PercentMatches=85;PercentIndels=10;Consensus=TCCGAGTCGAGAGGAGAGGGT;
Scaffold4	TRF	TandemRepeat	404341	404368	56	+	.	ID=NGR-1_TR0871;PeriodSize=10;CopyNumber=2.8;PercentMatches=100;PercentIndels=0;Consensus=GAAACGAGGC;
Scaffold4	TRF	TandemRepeat	408791	408836	58	+	.	ID=NGR-1_TR0872;PeriodSize=24;CopyNumber=1.9;PercentMatches=82;PercentIndels=8;Consensus=GTCGAAGAGAACTGCACCAAGTGT;
Scaffold4	TRF	TandemRepeat	438421	438450	51	+	.	ID=NGR-1_TR0874;PeriodSize=15;CopyNumber=2.0;PercentMatches=93;PercentIndels=0;Consensus=GGAAAGCAGAACGAA;
Scaffold4	TRF	TandemRepeat	455221	455265	58	+	.	ID=NGR-1_TR0875;PeriodSize=18;CopyNumber=2.6;PercentMatches=86;PercentIndels=10;Consensus=GAGGAAGAAAGAAAGAAA;
Scaffold4	TRF	TandemRepeat	466078	466117	55	+	.	ID=NGR-1_TR0876;PeriodSize=21;CopyNumber=1.9;PercentMatches=85;PercentIndels=10;Consensus=CTCCTCTCCTCCTCTTCTCTT;
Scaffold4	TRF	TandemRepeat	472072	472112	73	+	.	ID=NGR-1_TR0877;PeriodSize=16;CopyNumber=2.6;PercentMatches=96;PercentIndels=0;Consensus=GTTTTCGTTCTTTTTG;
Scaffold4	TRF	TandemRepeat	536774	536813	53	+	.	ID=NGR-1_TR0879;PeriodSize=21;CopyNumber=2.0;PercentMatches=85;PercentIndels=5;Consensus=CGACTCAGAGACCCCTGTAA;
Scaffold4	TRF	TandemRepeat	543435	543474	62	+	.	ID=NGR-1_TR0880;PeriodSize=21;CopyNumber=1.9;PercentMatches=89;PercentIndels=0;Consensus=GAAAGGAAGAGGAAGGAGACT;
Scaffold4	TRF	TandemRepeat	592474	592515	84	+	.	ID=NGR-1_TR0881;PeriodSize=18;CopyNumber=2.3;PercentMatches=100;PercentIndels=0;Consensus=AAGACGAGAACGATAGCG;
Scaffold4	TRF	TandemRepeat	600919	600952	61	+	.	ID=NGR-1_TR0882;PeriodSize=18;CopyNumber=1.9;PercentMatches=94;PercentIndels=5;Consensus=AGCGGTCGCAGGGGAAGT;
Scaffold4	TRF	TandemRepeat	643361	643390	51	+	.	ID=NGR-1_TR0884;PeriodSize=15;CopyNumber=2.0;PercentMatches=93;PercentIndels=0;Consensus=GACCGATCAACTGCT;
Scaffold4	TRF	TandemRepeat	645988	646027	64	+	.	ID=NGR-1_TR0886;PeriodSize=21;CopyNumber=1.9;PercentMatches=90;PercentIndels=10;Consensus=TTTACGTTCTTCTTCGTAAGA;
Scaffold4	TRF	TandemRepeat	647458	647489	55	+	.	ID=NGR-1_TR0887;PeriodSize=16;CopyNumber=2.1;PercentMatches=94;PercentIndels=5;Consensus=AGAGTAAAGAGAGAG;
Scaffold4	TRF	TandemRepeat	650549	650626	86	+	.	ID=NGR-1_TR0889;PeriodSize=12;CopyNumber=6.5;PercentMatches=80;PercentIndels=5;Consensus=AAGAAGAAGAGG;
Scaffold4	TRF	TandemRepeat	650549	650631	96	+	.	ID=NGR-1_TR0891;PeriodSize=18;CopyNumber=4.6;PercentMatches=80;PercentIndels=5;Consensus=AAGAAGAAGAAGAAGAGG;
Scaffold4	TRF	TandemRepeat	651090	651117	56	+	.	ID=NGR-1_TR0892;PeriodSize=14;CopyNumber=2.0;PercentMatches=100;PercentIndels=0;Consensus=TCTCTCTCTTTCTC;
Scaffold4	TRF	TandemRepeat	659615	659649	70	+	.	ID=NGR-1_TR0893;PeriodSize=10;CopyNumber=3.5;PercentMatches=100;PercentIndels=0;Consensus=AGAGAGAGGA;
Scaffold4	TRF	TandemRepeat	686696	686766	83	+	.	ID=NGR-1_TR0894;PeriodSize=33;CopyNumber=2.2;PercentMatches=82;PercentIndels=10;Consensus=GGAGCAGTTCTCGGAGGAGCAGGAAGAGCTGGA;
Scaffold4	TRF	TandemRepeat	687607	687641	56	+	.	ID=NGR-1_TR0895;PeriodSize=15;CopyNumber=2.3;PercentMatches=90;PercentIndels=9;Consensus=AGAAGGCGAAGGAGAA;
Scaffold4	TRF	TandemRepeat	749003	749036	59	+	.	ID=NGR-1_TR0896;PeriodSize=13;CopyNumber=2.6;PercentMatches=90;PercentIndels=0;Consensus=TCTGTCACCTCTT;
Scaffold4	TRF	TandemRepeat	789838	789906	93	+	.	ID=NGR-1_TR0897;PeriodSize=24;CopyNumber=2.9;PercentMatches=84;PercentIndels=0;Consensus=TCTTCCTCCTCTTCCTCCTCACTC;
Scaffold4	TRF	TandemRepeat	801248	801283	58	+	.	ID=NGR-1_TR0900;PeriodSize=17;CopyNumber=2.0;PercentMatches=89;PercentIndels=10;Consensus=TTTTCTTCTTTGTTCTTTC;
Scaffold4	TRF	TandemRepeat	801239	801275	56	+	.	ID=NGR-1_TR0901;PeriodSize=17;CopyNumber=2.3;PercentMatches=90;PercentIndels=9;Consensus=TCTTTTTTTTTTTCT;
Scaffold4	TRF	TandemRepeat	824983	825024	70	+	.	ID=NGR-1_TR0902;PeriodSize=12;CopyNumber=3.4;PercentMatches=93;PercentIndels=6;Consensus=CTCTTTCCTCCCT;
Scaffold4	TRF	TandemRepeat	824991	825030	53	+	.	ID=NGR-1_TR0903;PeriodSize=12;CopyNumber=3.2;PercentMatches=85;PercentIndels=3;Consensus=CCCTCTCTTCCC;
Scaffold4	TRF	TandemRepeat	845882	845911	53	+	.	ID=NGR-1_TR0904;PeriodSize=14;CopyNumber=2.1;PercentMatches=93;PercentIndels=6;Consensus=AGACAGACTCAGATC;
Scaffold4	TRF	TandemRepeat	935168	935209	61	+	.	ID=NGR-1_TR0909;PeriodSize=21;CopyNumber=2.0;PercentMatches=86;PercentIndels=9;Consensus=GAAGAGGAAGGGGATATAAAGT;
Scaffold4	TRF	TandemRepeat	939153	939187	61	+	.	ID=NGR-1_TR0910;PeriodSize=18;CopyNumber=1.9;PercentMatches=94;PercentIndels=0;Consensus=CTTCTACTTCTACTTCTT;
Scaffold4	TRF	TandemRepeat	946928	946998	115	+	.	ID=NGR-1_TR0912;PeriodSize=36;CopyNumber=2.0;PercentMatches=91;PercentIndels=0;Consensus=GCCAGTGTTCGAACCGTAAGCAGCTCCGGTGTGAGA;
Scaffold4	TRF	TandemRepeat	954062	954100	62	+	.	ID=NGR-1_TR0913;PeriodSize=20;CopyNumber=2.0;PercentMatches=90;PercentIndels=5;Consensus=GCTTAGAGACTTCGAGAGCT;
Scaffold4	TRF	TandemRepeat	962065	962102	60	+	.	ID=NGR-1_TR0914;PeriodSize=18;CopyNumber=2.1;PercentMatches=90;PercentIndels=5;Consensus=CTATCAACTCTCTGCTCGT;
Scaffold4	TRF	TandemRepeat	974242	974304	65	+	.	ID=NGR-1_TR0915;PeriodSize=24;CopyNumber=2.7;PercentMatches=80;PercentIndels=9;Consensus=AGAAGAAGATGAAGAGGGAAGGG;
Scaffold4	TRF	TandemRepeat	1005310	1005348	55	+	.	ID=NGR-1_TR0916;PeriodSize=21;CopyNumber=1.9;PercentMatches=85;PercentIndels=15;Consensus=TTTTCTGTCCGATCCTTTCTC;
Scaffold4	TRF	TandemRepeat	1014805	1014839	52	+	.	ID=NGR-1_TR0918;PeriodSize=18;CopyNumber=1.9;PercentMatches=88;PercentIndels=0;Consensus=TCTTTGCCCTCTCTCCTG;
Scaffold4	TRF	TandemRepeat	1043981	1044039	79	+	.	ID=NGR-1_TR0921;PeriodSize=18;CopyNumber=3.4;PercentMatches=88;PercentIndels=6;Consensus=TCCTCTTCATTCTCTTCA;
Scaffold4	TRF	TandemRepeat	1047890	1047935	69	+	.	ID=NGR-1_TR0922;PeriodSize=20;CopyNumber=2.3;PercentMatches=88;PercentIndels=7;Consensus=CCTTCTTTTCGCCTTCTTTCC;
Scaffold4	TRF	TandemRepeat	1047890	1047947	55	+	.	ID=NGR-1_TR0923;PeriodSize=10;CopyNumber=6.2;PercentMatches=76;PercentIndels=13;Consensus=CCTTCTTTC;
Scaffold4	TRF	TandemRepeat	1060893	1060933	50	+	.	ID=NGR-1_TR0927;PeriodSize=12;CopyNumber=3.2;PercentMatches=80;PercentIndels=13;Consensus=TCATCATCAACTC;
Scaffold4	TRF	TandemRepeat	1065429	1065458	51	+	.	ID=NGR-1_TR0928;PeriodSize=14;CopyNumber=2.1;PercentMatches=93;PercentIndels=0;Consensus=AGAGAAAGAGGAAG;
Scaffold4	TRF	TandemRepeat	1065423	1065461	60	+	.	ID=NGR-1_TR0929;PeriodSize=20;CopyNumber=2.0;PercentMatches=89;PercentIndels=0;Consensus=AGAGAAAGAGAAAGAGGAAG;
Scaffold4	TRF	TandemRepeat	1067190	1067227	76	+	.	ID=NGR-1_TR0930;PeriodSize=19;CopyNumber=2.0;PercentMatches=100;PercentIndels=0;Consensus=TCCGTTCTTGATGAGTCTA;
Scaffold4	TRF	TandemRepeat	1093723	1093770	96	+	.	ID=NGR-1_TR0934;PeriodSize=24;CopyNumber=2.0;PercentMatches=100;PercentIndels=0;Consensus=AGTCACAGAGATAGAGATAGAGAT;
Scaffold4	TRF	TandemRepeat	1105722	1105758	56	+	.	ID=NGR-1_TR0935;PeriodSize=18;CopyNumber=2.1;PercentMatches=89;PercentIndels=0;Consensus=GAGGAGAGGAAAAAAGGA;
Scaffold4	TRF	TandemRepeat	1109152	1109187	54	+	.	ID=NGR-1_TR0936;PeriodSize=19;CopyNumber=1.9;PercentMatches=88;PercentIndels=5;Consensus=AGGAAGGAACAAAGTTCA;
Scaffold4	TRF	TandemRepeat	1188671	1188706	58	+	.	ID=NGR-1_TR0938;PeriodSize=14;CopyNumber=2.5;PercentMatches=91;PercentIndels=8;Consensus=GAGAAAGAGAGAGGA;
Scaffold4	TRF	TandemRepeat	1216783	1216887	111	+	.	ID=NGR-1_TR0941;PeriodSize=33;CopyNumber=3.2;PercentMatches=82;PercentIndels=2;Consensus=TTCTCTGCACTTTCTTACCCTCTTCGTATTTC;
Scaffold4	TRF	TandemRepeat	1250003	1250037	52	+	.	ID=NGR-1_TR0942;PeriodSize=18;CopyNumber=2.0;PercentMatches=88;PercentIndels=5;Consensus=GTTGGAAAAGAGAGGAA;
Scaffold4	TRF	TandemRepeat	1291442	1291471	51	+	.	ID=NGR-1_TR0944;PeriodSize=15;CopyNumber=2.0;PercentMatches=93;PercentIndels=0;Consensus=TTGAAGTCGTCGAAG;
Scaffold4	TRF	TandemRepeat	1322594	1322688	102	+	.	ID=NGR-1_TR0945;PeriodSize=42;CopyNumber=2.3;PercentMatches=79;PercentIndels=3;Consensus=TCGACGATTGAACATGCCAGAAGGAAGAGGAGAGGGAGCCTG;
Scaffold4	TRF	TandemRepeat	1334532	1334587	103	+	.	ID=NGR-1_TR0946;PeriodSize=27;CopyNumber=2.1;PercentMatches=96;PercentIndels=0;Consensus=GAAAGATATAATTTTTGAAGGGGAGAG;
Scaffold4	TRF	TandemRepeat	1336153	1336177	50	+	.	ID=NGR-1_TR0947;PeriodSize=12;CopyNumber=2.1;PercentMatches=100;PercentIndels=0;Consensus=CTACTCCTACTT;
Scaffold4	TRF	TandemRepeat	1344794	1344826	52	+	.	ID=NGR-1_TR0948;PeriodSize=17;CopyNumber=2.1;PercentMatches=88;PercentIndels=11;Consensus=CTCCTCCCACCACTCAT;
Scaffold4	TRF	TandemRepeat	1445990	1446025	56	+	.	ID=NGR-1_TR0950;PeriodSize=12;CopyNumber=2.8;PercentMatches=87;PercentIndels=8;Consensus=TCTCTTGTCTCTC;
Scaffold4	TRF	TandemRepeat	1474857	1474889	66	+	.	ID=NGR-1_TR0951;PeriodSize=17;CopyNumber=1.9;PercentMatches=100;PercentIndels=0;Consensus=TTCTCGTTCGCTTTCTG;
Scaffold4	TRF	TandemRepeat	1481773	1481804	64	+	.	ID=NGR-1_TR0953;PeriodSize=14;CopyNumber=2.3;PercentMatches=100;PercentIndels=0;Consensus=ACTTCTCATTCTTG;
Scaffold4	TRF	TandemRepeat	1488497	1488531	52	+	.	ID=NGR-1_TR0954;PeriodSize=18;CopyNumber=1.9;PercentMatches=88;PercentIndels=0;Consensus=CGAAGGTGTCCCAGGAGA;
Scaffold4	TRF	TandemRepeat	1516153	1516189	74	+	.	ID=NGR-1_TR0955;PeriodSize=18;CopyNumber=2.1;PercentMatches=100;PercentIndels=0;Consensus=AGAATGTTAGGCCCGAGT;
Scaffold4	TRF	TandemRepeat	1542867	1542906	53	+	.	ID=NGR-1_TR0958;PeriodSize=18;CopyNumber=2.2;PercentMatches=86;PercentIndels=0;Consensus=TTCTCATTCTCACTCTCA;
Scaffold4	TRF	TandemRepeat	1567573	1567694	235	+	.	ID=NGR-1_TR0960;PeriodSize=57;CopyNumber=2.1;PercentMatches=98;PercentIndels=0;Consensus=CGCTCTTCGACATCACTCCCCCGCCCTCCATCTTCAGAACCTTCGATCTCTCGCCAT;
Scaffold4	TRF	TandemRepeat	1567576	1567664	83	+	.	ID=NGR-1_TR0961;PeriodSize=27;CopyNumber=3.2;PercentMatches=68;PercentIndels=20;Consensus=TCTTCGACATCACTCCCCCGCCCTCCA;
Scaffold4	TRF	TandemRepeat	1602246	1602295	57	+	.	ID=NGR-1_TR0962;PeriodSize=18;CopyNumber=2.6;PercentMatches=84;PercentIndels=6;Consensus=CATTTTTTTTCTCTGTCTT;
Scaffold4	TRF	TandemRepeat	1630628	1630671	63	+	.	ID=NGR-1_TR0965;PeriodSize=21;CopyNumber=2.0;PercentMatches=86;PercentIndels=4;Consensus=AAGAAGAAGAAGAGGAATGGGA;
Scaffold4	TRF	TandemRepeat	1644122	1644177	67	+	.	ID=NGR-1_TR0966;PeriodSize=18;CopyNumber=3.1;PercentMatches=81;PercentIndels=0;Consensus=GAAACCTGAACTTCCTTC;
Scaffold4	TRF	TandemRepeat	1649872	1649910	53	+	.	ID=NGR-1_TR0967;PeriodSize=19;CopyNumber=2.2;PercentMatches=86;PercentIndels=13;Consensus=ACGAAAGGGAGACGAAT;
Scaffold4	TRF	TandemRepeat	1659049	1659087	51	+	.	ID=NGR-1_TR0969;PeriodSize=18;CopyNumber=2.1;PercentMatches=85;PercentIndels=9;Consensus=TCGAATTGAGAGATTTGA;
Scaffold4	TRF	TandemRepeat	1665080	1665134	51	+	.	ID=NGR-1_TR0970;PeriodSize=20;CopyNumber=2.8;PercentMatches=75;PercentIndels=10;Consensus=CTCCCTCTCTTCTCCCCCCC;
Scaffold4	TRF	TandemRepeat	1765479	1765520	61	+	.	ID=NGR-1_TR0975;PeriodSize=15;CopyNumber=3.1;PercentMatches=86;PercentIndels=13;Consensus=CCCATTCTCATTCT;
Scaffold4	TRF	TandemRepeat	1800307	1800341	52	+	.	ID=NGR-1_TR0979;PeriodSize=12;CopyNumber=2.9;PercentMatches=86;PercentIndels=0;Consensus=CCCCTACTCCTA;
Scaffold4	TRF	TandemRepeat	1803564	1803625	67	+	.	ID=NGR-1_TR0980;PeriodSize=21;CopyNumber=2.7;PercentMatches=73;PercentIndels=14;Consensus=TTTCTCTGCTTCTCCTCCTTCTTC;
Scaffold4	TRF	TandemRepeat	1837294	1837336	86	+	.	ID=NGR-1_TR0981;PeriodSize=21;CopyNumber=2.0;PercentMatches=100;PercentIndels=0;Consensus=TTCCGCCCTAAAGTAGTAAAG;
Scaffold4	TRF	TandemRepeat	1846852	1846897	67	+	.	ID=NGR-1_TR0982;PeriodSize=23;CopyNumber=2.0;PercentMatches=88;PercentIndels=12;Consensus=AGGGAAGAGAAGAAAGAGAGGG;
Scaffold4	TRF	TandemRepeat	1862316	1862370	110	+	.	ID=NGR-1_TR0983;PeriodSize=25;CopyNumber=2.2;PercentMatches=100;PercentIndels=0;Consensus=TTCTTGTTACCTTTGCTCTGACAAC;
Scaffold4	TRF	TandemRepeat	1891962	1891999	53	+	.	ID=NGR-1_TR0985;PeriodSize=16;CopyNumber=2.3;PercentMatches=86;PercentIndels=13;Consensus=GAGAGAGAGATAGAGAG;
Scaffold4	TRF	TandemRepeat	1943414	1943475	115	+	.	ID=NGR-1_TR0992;PeriodSize=30;CopyNumber=2.1;PercentMatches=96;PercentIndels=0;Consensus=GCTACTAGTGCTCAACAACCACAGCAACCT;
Scaffold4	TRF	TandemRepeat	1947799	1947863	94	+	.	ID=NGR-1_TR0993;PeriodSize=34;CopyNumber=1.9;PercentMatches=87;PercentIndels=3;Consensus=TCTCTCTCTTTCCCACTCCTCTCTCCCATCTTT;
Scaffold4	TRF	TandemRepeat	1965899	1965941	50	+	.	ID=NGR-1_TR0997;PeriodSize=18;CopyNumber=2.4;PercentMatches=84;PercentIndels=0;Consensus=GTGGTGGAGGACGAGGAC;
Scaffold4	TRF	TandemRepeat	1966064	1966108	90	+	.	ID=NGR-1_TR0998;PeriodSize=15;CopyNumber=3.0;PercentMatches=100;PercentIndels=0;Consensus=TACGGTGGAGGAGGA;
Scaffold4	TRF	TandemRepeat	1969684	1969728	90	+	.	ID=NGR-1_TR0999;PeriodSize=15;CopyNumber=3.0;PercentMatches=100;PercentIndels=0;Consensus=TCCTCCTCCACCGTA;
Scaffold4	TRF	TandemRepeat	1969854	1969896	50	+	.	ID=NGR-1_TR1000;PeriodSize=18;CopyNumber=2.4;PercentMatches=84;PercentIndels=0;Consensus=CCACCACGACCACCTCCT;
Scaffold4	TRF	TandemRepeat	1972295	1972356	79	+	.	ID=NGR-1_TR1001;PeriodSize=21;CopyNumber=3.0;PercentMatches=82;PercentIndels=0;Consensus=CCTCCTCCTCCACCGTATCCC;
Scaffold4	TRF	TandemRepeat	1972478	1972527	64	+	.	ID=NGR-1_TR1002;PeriodSize=24;CopyNumber=2.1;PercentMatches=84;PercentIndels=0;Consensus=CCTCCTCCACCACCGTAACCACCA;
Scaffold4	TRF	TandemRepeat	1979744	1979786	50	+	.	ID=NGR-1_TR1003;PeriodSize=18;CopyNumber=2.4;PercentMatches=84;PercentIndels=0;Consensus=GTGGTGGAGGACGAGGAC;
Scaffold4	TRF	TandemRepeat	1979912	1979956	90	+	.	ID=NGR-1_TR1004;PeriodSize=15;CopyNumber=3.0;PercentMatches=100;PercentIndels=0;Consensus=TACGGTGGAGGAGGA;
Scaffold4	TRF	TandemRepeat	2018580	2018636	64	+	.	ID=NGR-1_TR1008;PeriodSize=14;CopyNumber=3.9;PercentMatches=81;PercentIndels=6;Consensus=CTCTCTCCTCTCTCC;
Scaffold4	TRF	TandemRepeat	2018924	2018954	62	+	.	ID=NGR-1_TR1009;PeriodSize=15;CopyNumber=2.1;PercentMatches=100;PercentIndels=0;Consensus=ATCTCGAGGGGTGTT;
Scaffold4	TRF	TandemRepeat	2023486	2023531	60	+	.	ID=NGR-1_TR1011;PeriodSize=20;CopyNumber=2.2;PercentMatches=84;PercentIndels=7;Consensus=TTTCTACTTCCACCTCCTTCTC;
Scaffold4	TRF	TandemRepeat	2024363	2024414	61	+	.	ID=NGR-1_TR1012;PeriodSize=24;CopyNumber=2.2;PercentMatches=83;PercentIndels=10;Consensus=AAAGAGAAGGAGTTGAACGAGGT;
Scaffold5	TRF	TandemRepeat	23046	23116	83	+	.	ID=NGR-1_TR1015;PeriodSize=33;CopyNumber=2.2;PercentMatches=82;PercentIndels=10;Consensus=GTAAACCTGCCAAAGAAGAAGTTCAAAGAGTTG;
Scaffold5	TRF	TandemRepeat	24339	24385	52	+	.	ID=NGR-1_TR1016;PeriodSize=15;CopyNumber=3.5;PercentMatches=73;PercentIndels=26;Consensus=AGAAGGAACGAGAGA;
Scaffold5	TRF	TandemRepeat	24350	24398	71	+	.	ID=NGR-1_TR1017;PeriodSize=24;CopyNumber=2.0;PercentMatches=88;PercentIndels=0;Consensus=GAGAAGAAGGAACAAGAAGAAAAG;
Scaffold5	TRF	TandemRepeat	45440	45478	71	+	.	ID=NGR-1_TR1020;PeriodSize=14;CopyNumber=2.9;PercentMatches=96;PercentIndels=3;Consensus=CTTTTCTCCTCTTT;
Scaffold5	TRF	TandemRepeat	45803	45858	103	+	.	ID=NGR-1_TR1021;PeriodSize=28;CopyNumber=2.0;PercentMatches=96;PercentIndels=0;Consensus=GCCGCAGAAACTTTCTCAAGTGAGCTCT;
Scaffold5	TRF	TandemRepeat	47775	47825	50	+	.	ID=NGR-1_TR1022;PeriodSize=22;CopyNumber=2.5;PercentMatches=75;PercentIndels=15;Consensus=CTCGACTCGTCTCCTCGCTC;
Scaffold5	TRF	TandemRepeat	98670	98695	52	+	.	ID=NGR-1_TR1025;PeriodSize=12;CopyNumber=2.2;PercentMatches=100;PercentIndels=0;Consensus=TGATCCTCCTCC;
Scaffold5	TRF	TandemRepeat	99019	99043	50	+	.	ID=NGR-1_TR1026;PeriodSize=10;CopyNumber=2.5;PercentMatches=100;PercentIndels=0;Consensus=TCATCATTCA;
Scaffold5	TRF	TandemRepeat	99527	99581	56	+	.	ID=NGR-1_TR1027;PeriodSize=21;CopyNumber=2.6;PercentMatches=73;PercentIndels=0;Consensus=GATGATGAAGAAGCAGACGAA;
Scaffold5	TRF	TandemRepeat	108666	108697	55	+	.	ID=NGR-1_TR1028;PeriodSize=15;CopyNumber=2.1;PercentMatches=94;PercentIndels=0;Consensus=GAACAAGAAGAAGAA;
Scaffold5	TRF	TandemRepeat	131095	131127	50	+	.	ID=NGR-1_TR1029;PeriodSize=15;CopyNumber=2.1;PercentMatches=88;PercentIndels=5;Consensus=TTTCTAAATCTTCGTC;
Scaffold5	TRF	TandemRepeat	187912	187943	55	+	.	ID=NGR-1_TR1032;PeriodSize=15;CopyNumber=2.1;PercentMatches=94;PercentIndels=0;Consensus=TTCTTCTTATTCTTC;
Scaffold5	TRF	TandemRepeat	217644	217676	57	+	.	ID=NGR-1_TR1039;PeriodSize=12;CopyNumber=2.8;PercentMatches=95;PercentIndels=0;Consensus=CTCGGACAGTCG;
Scaffold5	TRF	TandemRepeat	225888	225930	52	+	.	ID=NGR-1_TR1041;PeriodSize=12;CopyNumber=3.6;PercentMatches=81;PercentIndels=6;Consensus=CTGAATCTGAAG;
Scaffold5	TRF	TandemRepeat	225888	225930	59	+	.	ID=NGR-1_TR1042;PeriodSize=18;CopyNumber=2.4;PercentMatches=88;PercentIndels=7;Consensus=CTGAATCTGAAGCTGAG;
Scaffold5	TRF	TandemRepeat	266364	266407	54	+	.	ID=NGR-1_TR1044;PeriodSize=24;CopyNumber=1.9;PercentMatches=81;PercentIndels=9;Consensus=TTCATCGCATCCGACTCCGCTTG;
Scaffold5	TRF	TandemRepeat	303306	303335	60	+	.	ID=NGR-1_TR1045;PeriodSize=14;CopyNumber=2.1;PercentMatches=100;PercentIndels=0;Consensus=CTGTTTTCTCTCCT;
Scaffold5	TRF	TandemRepeat	328456	328500	90	+	.	ID=NGR-1_TR1047;PeriodSize=13;CopyNumber=3.5;PercentMatches=100;PercentIndels=0;Consensus=GACAGAAAGAGGC;
Scaffold5	TRF	TandemRepeat	351397	351422	52	+	.	ID=NGR-1_TR1049;PeriodSize=11;CopyNumber=2.4;PercentMatches=100;PercentIndels=0;Consensus=AGGAAAGCGAG;
Scaffold5	TRF	TandemRepeat	362290	362320	53	+	.	ID=NGR-1_TR1050;PeriodSize=15;CopyNumber=2.1;PercentMatches=93;PercentIndels=0;Consensus=CCTCGTCCTCCTCTT;
Scaffold5	TRF	TandemRepeat	362315	362353	60	+	.	ID=NGR-1_TR1051;PeriodSize=15;CopyNumber=2.6;PercentMatches=83;PercentIndels=0;Consensus=CTCTTCATCATCCGA;
Scaffold5	TRF	TandemRepeat	367658	367682	50	+	.	ID=NGR-1_TR1052;PeriodSize=12;CopyNumber=2.1;PercentMatches=100;PercentIndels=0;Consensus=TCCTCTTCTTCT;
Scaffold5	TRF	TandemRepeat	409523	409547	50	+	.	ID=NGR-1_TR1055;PeriodSize=13;CopyNumber=1.9;PercentMatches=100;PercentIndels=0;Consensus=GAAGAAGGAGGAT;
Scaffold5	TRF	TandemRepeat	415966	416003	51	+	.	ID=NGR-1_TR1056;PeriodSize=18;CopyNumber=2.1;PercentMatches=85;PercentIndels=5;Consensus=CTTTTTCTTCTCTTCCTCT;
Scaffold5	TRF	TandemRepeat	440169	440207	62	+	.	ID=NGR-1_TR1062;PeriodSize=16;CopyNumber=2.6;PercentMatches=92;PercentIndels=8;Consensus=TTCTCTCTTTCTCTC;
Scaffold5	TRF	TandemRepeat	443203	443249	58	+	.	ID=NGR-1_TR1065;PeriodSize=23;CopyNumber=2.1;PercentMatches=84;PercentIndels=7;Consensus=CTCTTCTCCTCCTTCTTCTTT;
Scaffold5	TRF	TandemRepeat	491462	491518	60	+	.	ID=NGR-1_TR1068;PeriodSize=21;CopyNumber=2.7;PercentMatches=77;PercentIndels=0;Consensus=GAAGATGAAGATGAAGAAGCA;
Scaffold5	TRF	TandemRepeat	491456	491507	68	+	.	ID=NGR-1_TR1069;PeriodSize=27;CopyNumber=1.9;PercentMatches=84;PercentIndels=0;Consensus=GAAGACGAAGATGAAGACGAAGAAGCA;
Scaffold5	TRF	TandemRepeat	501554	501579	52	+	.	ID=NGR-1_TR1070;PeriodSize=12;CopyNumber=2.2;PercentMatches=100;PercentIndels=0;Consensus=TTCTTATCCTTC;
Scaffold5	TRF	TandemRepeat	508856	508894	51	+	.	ID=NGR-1_TR1072;PeriodSize=15;CopyNumber=2.6;PercentMatches=87;PercentIndels=0;Consensus=CTCTTCCTCTTCCTC;
Scaffold5	TRF	TandemRepeat	524530	524563	50	+	.	ID=NGR-1_TR1074;PeriodSize=15;CopyNumber=2.3;PercentMatches=89;PercentIndels=0;Consensus=CTTCATCTTCTTCCT;
Scaffold5	TRF	TandemRepeat	589357	589382	52	+	.	ID=NGR-1_TR1075;PeriodSize=12;CopyNumber=2.2;PercentMatches=100;PercentIndels=0;Consensus=TTTTCGTTTTCA;
Scaffold5	TRF	TandemRepeat	590412	590444	66	+	.	ID=NGR-1_TR1076;PeriodSize=12;CopyNumber=2.8;PercentMatches=100;PercentIndels=0;Consensus=CTCCATCTCCTA;
Scaffold5	TRF	TandemRepeat	590964	590995	55	+	.	ID=NGR-1_TR1077;PeriodSize=15;CopyNumber=2.1;PercentMatches=94;PercentIndels=0;Consensus=GAAAGAGAAAGGGAA;
Scaffold5	TRF	TandemRepeat	591347	591404	57	+	.	ID=NGR-1_TR1078;PeriodSize=21;CopyNumber=3.0;PercentMatches=75;PercentIndels=10;Consensus=TTTCGCTTCTTCTCCTCCTT;
Scaffold5	TRF	TandemRepeat	681928	681966	78	+	.	ID=NGR-1_TR1081;PeriodSize=15;CopyNumber=2.6;PercentMatches=100;PercentIndels=0;Consensus=AGGAGGATGTGAAGG;
Scaffold5	TRF	TandemRepeat	703280	703313	52	+	.	ID=NGR-1_TR1082;PeriodSize=17;CopyNumber=1.9;PercentMatches=88;PercentIndels=5;Consensus=CCCTTGCGAACCAAACGA;
Scaffold5	TRF	TandemRepeat	707585	707618	52	+	.	ID=NGR-1_TR1083;PeriodSize=18;CopyNumber=1.9;PercentMatches=88;PercentIndels=5;Consensus=GATTTCGAAGAAGATTGG;
Scaffold5	TRF	TandemRepeat	712002	712042	55	+	.	ID=NGR-1_TR1084;PeriodSize=12;CopyNumber=3.4;PercentMatches=86;PercentIndels=0;Consensus=ATCGGCGTCAGC;
Scaffold5	TRF	TandemRepeat	717211	717254	54	+	.	ID=NGR-1_TR1085;PeriodSize=15;CopyNumber=2.9;PercentMatches=77;PercentIndels=12;Consensus=GAGAAGGAAAAGAAA;
Scaffold5	TRF	TandemRepeat	717245	717287	52	+	.	ID=NGR-1_TR1086;PeriodSize=21;CopyNumber=2.0;PercentMatches=82;PercentIndels=8;Consensus=AGGAAGAAAAGAAAGCTTTGG;
Scaffold5	TRF	TandemRepeat	721226	721250	50	+	.	ID=NGR-1_TR1087;PeriodSize=12;CopyNumber=2.1;PercentMatches=100;PercentIndels=0;Consensus=ACGACAACAACA;
Scaffold5	TRF	TandemRepeat	730494	730526	57	+	.	ID=NGR-1_TR1095;PeriodSize=12;CopyNumber=2.8;PercentMatches=95;PercentIndels=0;Consensus=GGGAGAGAGAGA;
Scaffold5	TRF	TandemRepeat	739847	739871	50	+	.	ID=NGR-1_TR1096;PeriodSize=12;CopyNumber=2.1;PercentMatches=100;PercentIndels=0;Consensus=AAGAAGAAGGGA;
Scaffold5	TRF	TandemRepeat	824759	824799	55	+	.	ID=NGR-1_TR1097;PeriodSize=20;CopyNumber=2.0;PercentMatches=85;PercentIndels=0;Consensus=TGGGGAGTAAGAGATTGCTC;
Scaffold5	TRF	TandemRepeat	844445	844504	84	+	.	ID=NGR-1_TR1101;PeriodSize=27;CopyNumber=2.2;PercentMatches=87;PercentIndels=0;Consensus=TCTTCCTCCTCTTCCTCTTCTTCAAAC;
Scaffold5	TRF	TandemRepeat	860262	860294	50	+	.	ID=NGR-1_TR1104;PeriodSize=17;CopyNumber=1.9;PercentMatches=88;PercentIndels=11;Consensus=GGCTCGGGACAGAAAAC;
Scaffold5	TRF	TandemRepeat	894746	894781	54	+	.	ID=NGR-1_TR1105;PeriodSize=13;CopyNumber=2.8;PercentMatches=86;PercentIndels=0;Consensus=AGACGCATTGTTC;
Scaffold5	TRF	TandemRepeat	969252	969290	69	+	.	ID=NGR-1_TR1109;PeriodSize=12;CopyNumber=3.2;PercentMatches=92;PercentIndels=0;Consensus=AGAGAGAAAGAG;
Scaffold5	TRF	TandemRepeat	978005	978054	75	+	.	ID=NGR-1_TR1112;PeriodSize=12;CopyNumber=4.2;PercentMatches=89;PercentIndels=2;Consensus=CTCTATCTCTCT;
Scaffold5	TRF	TandemRepeat	989070	989123	108	+	.	ID=NGR-1_TR1113;PeriodSize=27;CopyNumber=2.0;PercentMatches=100;PercentIndels=0;Consensus=TCCTCCTCTTCGCTATGTACACCAAGA;
Scaffold5	TRF	TandemRepeat	1056505	1056542	60	+	.	ID=NGR-1_TR1118;PeriodSize=11;CopyNumber=3.5;PercentMatches=92;PercentIndels=3;Consensus=TCTCTCCCTAC;
Scaffold5	TRF	TandemRepeat	1101959	1101993	54	+	.	ID=NGR-1_TR1122;PeriodSize=17;CopyNumber=2.0;PercentMatches=88;PercentIndels=5;Consensus=GAAAAGGAGATAAGAAAA;
Scaffold5	TRF	TandemRepeat	1116017	1116075	55	+	.	ID=NGR-1_TR1123;PeriodSize=18;CopyNumber=3.1;PercentMatches=78;PercentIndels=7;Consensus=CCCCCTCCTCCTCCACCT;
Scaffold5	TRF	TandemRepeat	1166611	1166649	51	+	.	ID=NGR-1_TR1129;PeriodSize=17;CopyNumber=2.5;PercentMatches=83;PercentIndels=8;Consensus=TTTTTTTTCTTTTTC;
Scaffold5	TRF	TandemRepeat	1166612	1166650	51	+	.	ID=NGR-1_TR1130;PeriodSize=16;CopyNumber=2.6;PercentMatches=84;PercentIndels=15;Consensus=TTTTTTTCTTTTTC;
Scaffold5	TRF	TandemRepeat	1174080	1174107	56	+	.	ID=NGR-1_TR1132;PeriodSize=14;CopyNumber=2.0;PercentMatches=100;PercentIndels=0;Consensus=GAAATTCATTCGAG;
Scaffold5	TRF	TandemRepeat	1183337	1183378	59	+	.	ID=NGR-1_TR1133;PeriodSize=12;CopyNumber=3.6;PercentMatches=87;PercentIndels=3;Consensus=GAGGAGGTGGTG;
Scaffold5	TRF	TandemRepeat	1185978	1186021	54	+	.	ID=NGR-1_TR1134;PeriodSize=19;CopyNumber=2.3;PercentMatches=81;PercentIndels=18;Consensus=GAGAAGAAGAGAGAGAAA;
Scaffold5	TRF	TandemRepeat	1193261	1193290	51	+	.	ID=NGR-1_TR1135;PeriodSize=15;CopyNumber=2.0;PercentMatches=93;PercentIndels=0;Consensus=GAGACCGAGAATGAG;
Scaffold5	TRF	TandemRepeat	1199364	1199392	51	+	.	ID=NGR-1_TR1137;PeriodSize=13;CopyNumber=2.1;PercentMatches=93;PercentIndels=6;Consensus=AGGAGAGGGAGAGA;
Scaffold5	TRF	TandemRepeat	1245849	1245886	51	+	.	ID=NGR-1_TR1139;PeriodSize=11;CopyNumber=3.5;PercentMatches=85;PercentIndels=3;Consensus=GAGAGAGAAGA;
Scaffold5	TRF	TandemRepeat	1276365	1276399	61	+	.	ID=NGR-1_TR1141;PeriodSize=17;CopyNumber=2.1;PercentMatches=94;PercentIndels=5;Consensus=TTCTCTCTCTCTCACT;
Scaffold5	TRF	TandemRepeat	1290292	1290344	97	+	.	ID=NGR-1_TR1142;PeriodSize=22;CopyNumber=2.4;PercentMatches=96;PercentIndels=0;Consensus=GAGAGAGAAGTAGAACTGGAAG;
Scaffold5	TRF	TandemRepeat	1290950	1290995	65	+	.	ID=NGR-1_TR1143;PeriodSize=21;CopyNumber=2.2;PercentMatches=88;PercentIndels=0;Consensus=TCGAACTCGAAGGTTTTTTCG;
Scaffold5	TRF	TandemRepeat	1299409	1299457	71	+	.	ID=NGR-1_TR1144;PeriodSize=24;CopyNumber=2.0;PercentMatches=88;PercentIndels=0;Consensus=GCTGGAGGAGCCGCCCCTGCTGCC;
Scaffold5	TRF	TandemRepeat	1299425	1299472	51	+	.	ID=NGR-1_TR1145;PeriodSize=21;CopyNumber=2.3;PercentMatches=77;PercentIndels=0;Consensus=CTGCTGCCGCCGGAGGAGATG;
Scaffold5	TRF	TandemRepeat	1318748	1318787	55	+	.	ID=NGR-1_TR1146;PeriodSize=21;CopyNumber=1.9;PercentMatches=85;PercentIndels=10;Consensus=ACTCTTCTTCACCTCTCTCGA;
Scaffold5	TRF	TandemRepeat	1357823	1357854	55	+	.	ID=NGR-1_TR1149;PeriodSize=12;CopyNumber=2.7;PercentMatches=95;PercentIndels=0;Consensus=TCCTCCTCCTCA;
Scaffold5	TRF	TandemRepeat	1374240	1374278	53	+	.	ID=NGR-1_TR1150;PeriodSize=18;CopyNumber=2.1;PercentMatches=86;PercentIndels=13;Consensus=AACAGAAGAAACAAAAAA;
Scaffold5	TRF	TandemRepeat	1374247	1374289	54	+	.	ID=NGR-1_TR1151;PeriodSize=18;CopyNumber=2.2;PercentMatches=84;PercentIndels=8;Consensus=AAACAAGAAAAAACAGAAAG;
Scaffold5	TRF	TandemRepeat	1396074	1396133	70	+	.	ID=NGR-1_TR1153;PeriodSize=27;CopyNumber=2.2;PercentMatches=82;PercentIndels=5;Consensus=AGAAAGGGAAAGGAAAGAGAGAGAGAGG;
Scaffold5	TRF	TandemRepeat	1448932	1448969	51	+	.	ID=NGR-1_TR1155;PeriodSize=20;CopyNumber=1.9;PercentMatches=84;PercentIndels=10;Consensus=GTCTATTTGCATGTCCTAAG;
Scaffold5	TRF	TandemRepeat	1464859	1464884	52	+	.	ID=NGR-1_TR1156;PeriodSize=13;CopyNumber=2.0;PercentMatches=100;PercentIndels=0;Consensus=GATCTTTCCTCAA;
Scaffold5	TRF	TandemRepeat	1475431	1475470	55	+	.	ID=NGR-1_TR1157;PeriodSize=17;CopyNumber=2.3;PercentMatches=86;PercentIndels=4;Consensus=GAGTGGAGCGGCGCAGGA;
Scaffold5	TRF	TandemRepeat	1488442	1488477	54	+	.	ID=NGR-1_TR1159;PeriodSize=12;CopyNumber=3.0;PercentMatches=91;PercentIndels=0;Consensus=TTCTCTTTCCCT;
Scaffold5	TRF	TandemRepeat	1499004	1499040	51	+	.	ID=NGR-1_TR1161;PeriodSize=15;CopyNumber=2.4;PercentMatches=86;PercentIndels=8;Consensus=AAGAAGAGGATTGGAG;
Scaffold5	TRF	TandemRepeat	1513649	1513683	54	+	.	ID=NGR-1_TR1162;PeriodSize=18;CopyNumber=2.0;PercentMatches=88;PercentIndels=5;Consensus=CTCTCCTGTCCCTCTCCC;
Scaffold5	TRF	TandemRepeat	1530107	1530141	61	+	.	ID=NGR-1_TR1163;PeriodSize=18;CopyNumber=1.9;PercentMatches=94;PercentIndels=0;Consensus=CTCCTACTCTTCTTCCCT;
Scaffold5	TRF	TandemRepeat	1540492	1540535	88	+	.	ID=NGR-1_TR1164;PeriodSize=12;CopyNumber=3.7;PercentMatches=100;PercentIndels=0;Consensus=AGAGGAAGGTGC;
Scaffold5	TRF	TandemRepeat	1544094	1544123	51	+	.	ID=NGR-1_TR1166;PeriodSize=16;CopyNumber=1.9;PercentMatches=93;PercentIndels=6;Consensus=CCCTTCCCTCCTCCC;
Scaffold5	TRF	TandemRepeat	1556215	1556243	58	+	.	ID=NGR-1_TR1167;PeriodSize=13;CopyNumber=2.2;PercentMatches=100;PercentIndels=0;Consensus=TCTGTCGCCTCTT;
Scaffold5	TRF	TandemRepeat	1576393	1576437	54	+	.	ID=NGR-1_TR1168;PeriodSize=12;CopyNumber=3.8;PercentMatches=78;PercentIndels=0;Consensus=AGAAGAGGAGGA;
Scaffold5	TRF	TandemRepeat	1594500	1594549	66	+	.	ID=NGR-1_TR1169;PeriodSize=25;CopyNumber=2.0;PercentMatches=84;PercentIndels=7;Consensus=CTCCACTGCACTATACCTTCTTATC;
Scaffold6	TRF	TandemRepeat	1881	1922	61	+	.	ID=NGR-1_TR1175;PeriodSize=14;CopyNumber=2.9;PercentMatches=89;PercentIndels=6;Consensus=GAGAGAGAGGAAGAC;
Scaffold6	TRF	TandemRepeat	20609	20659	59	+	.	ID=NGR-1_TR1177;PeriodSize=21;CopyNumber=2.4;PercentMatches=80;PercentIndels=6;Consensus=TCCACCTCGTCCGCCACCACG;
Scaffold6	TRF	TandemRepeat	20728	20795	91	+	.	ID=NGR-1_TR1178;PeriodSize=33;CopyNumber=2.1;PercentMatches=85;PercentIndels=0;Consensus=CCGAAGCCACCGCGTCCTCCACCACGTCCTCCA;
Scaffold6	TRF	TandemRepeat	20766	20804	51	+	.	ID=NGR-1_TR1179;PeriodSize=12;CopyNumber=3.2;PercentMatches=85;PercentIndels=0;Consensus=TCCACCACGTCC;
Scaffold6	TRF	TandemRepeat	29347	29387	55	+	.	ID=NGR-1_TR1181;PeriodSize=21;CopyNumber=2.0;PercentMatches=85;PercentIndels=0;Consensus=CGAAGTAGAAGGTTCAGCGGA;
Scaffold6	TRF	TandemRepeat	41164	41203	53	+	.	ID=NGR-1_TR1183;PeriodSize=14;CopyNumber=2.9;PercentMatches=85;PercentIndels=7;Consensus=GGGAGAGATGAAA;
Scaffold6	TRF	TandemRepeat	41164	41198	54	+	.	ID=NGR-1_TR1184;PeriodSize=14;CopyNumber=2.6;PercentMatches=86;PercentIndels=4;Consensus=GGGAGAGATGAGAA;
Scaffold6	TRF	TandemRepeat	94563	94594	55	+	.	ID=NGR-1_TR1185;PeriodSize=16;CopyNumber=2.0;PercentMatches=93;PercentIndels=0;Consensus=ACGTTGAGAACTGAGA;
Scaffold6	TRF	TandemRepeat	157556	157596	64	+	.	ID=NGR-1_TR1187;PeriodSize=18;CopyNumber=2.3;PercentMatches=91;PercentIndels=0;Consensus=GCTTGAGCTTGAGCCTGC;
Scaffold6	TRF	TandemRepeat	213078	213111	50	+	.	ID=NGR-1_TR1189;PeriodSize=16;CopyNumber=2.2;PercentMatches=89;PercentIndels=5;Consensus=TTTTTTTTTTTCCCA;
Scaffold6	TRF	TandemRepeat	284989	285031	52	+	.	ID=NGR-1_TR1192;PeriodSize=15;CopyNumber=2.7;PercentMatches=86;PercentIndels=13;Consensus=AAGAGAGAGAAGAAG;
Scaffold6	TRF	TandemRepeat	284989	285030	61	+	.	ID=NGR-1_TR1193;PeriodSize=18;CopyNumber=2.2;PercentMatches=87;PercentIndels=8;Consensus=AAGAGAGAGAAGAAGAAGAG;
Scaffold6	TRF	TandemRepeat	310251	310285	70	+	.	ID=NGR-1_TR1194;PeriodSize=12;CopyNumber=2.9;PercentMatches=100;PercentIndels=0;Consensus=TCTTCGATCCTT;
Scaffold6	TRF	TandemRepeat	328245	328292	64	+	.	ID=NGR-1_TR1195;PeriodSize=21;CopyNumber=2.2;PercentMatches=85;PercentIndels=10;Consensus=GGAAGGGAGAAGAGGGAGAGGA;
Scaffold6	TRF	TandemRepeat	333621	333713	133	+	.	ID=NGR-1_TR1196;PeriodSize=11;CopyNumber=8.7;PercentMatches=88;PercentIndels=11;Consensus=TTTTCTCTCTC;
Scaffold6	TRF	TandemRepeat	417567	417605	51	+	.	ID=NGR-1_TR1198;PeriodSize=20;CopyNumber=1.9;PercentMatches=84;PercentIndels=5;Consensus=TTTTCCACCAGTTCTCCTAA;
Scaffold6	TRF	TandemRepeat	477241	477276	72	+	.	ID=NGR-1_TR1201;PeriodSize=18;CopyNumber=2.0;PercentMatches=100;PercentIndels=0;Consensus=TCCTCTTCGTCTTCTTCT;
Scaffold6	TRF	TandemRepeat	477243	477292	52	+	.	ID=NGR-1_TR1202;PeriodSize=18;CopyNumber=2.5;PercentMatches=81;PercentIndels=15;Consensus=CTCTTCGTCTTCTTCTACCT;
Scaffold6	TRF	TandemRepeat	481205	481242	58	+	.	ID=NGR-1_TR1203;PeriodSize=18;CopyNumber=2.1;PercentMatches=90;PercentIndels=0;Consensus=GAGGAAGAAGAGAGGGAA;
Scaffold6	TRF	TandemRepeat	501880	501913	59	+	.	ID=NGR-1_TR1205;PeriodSize=14;CopyNumber=2.4;PercentMatches=95;PercentIndels=0;Consensus=CTCCCTTCTCTCTT;
Scaffold6	TRF	TandemRepeat	510367	510410	88	+	.	ID=NGR-1_TR1206;PeriodSize=22;CopyNumber=2.0;PercentMatches=100;PercentIndels=0;Consensus=AGAGACGCTCAAAGTGCCTCAC;
Scaffold6	TRF	TandemRepeat	614842	614881	62	+	.	ID=NGR-1_TR1210;PeriodSize=20;CopyNumber=2.0;PercentMatches=90;PercentIndels=0;Consensus=CTCCTCCTCCTCCTCCTTGT;
Scaffold6	TRF	TandemRepeat	673231	673257	54	+	.	ID=NGR-1_TR1211;PeriodSize=13;CopyNumber=2.1;PercentMatches=100;PercentIndels=0;Consensus=TCTCCTGTTCCTC;
Scaffold6	TRF	TandemRepeat	753625	753655	53	+	.	ID=NGR-1_TR1216;PeriodSize=12;CopyNumber=2.6;PercentMatches=94;PercentIndels=0;Consensus=TCCTCCACCACC;
Scaffold6	TRF	TandemRepeat	798721	798759	51	+	.	ID=NGR-1_TR1218;PeriodSize=12;CopyNumber=3.2;PercentMatches=88;PercentIndels=0;Consensus=GAGTGAGAGGGA;
Scaffold6	TRF	TandemRepeat	808496	808533	69	+	.	ID=NGR-1_TR1220;PeriodSize=16;CopyNumber=2.3;PercentMatches=90;PercentIndels=9;Consensus=CTTTCTACCTTTCACTT;
Scaffold6	TRF	TandemRepeat	839697	839772	52	+	.	ID=NGR-1_TR1225;PeriodSize=18;CopyNumber=4.5;PercentMatches=70;PercentIndels=17;Consensus=AGGGAGAGAGAAGAAGG;
Scaffold6	TRF	TandemRepeat	839701	839792	71	+	.	ID=NGR-1_TR1226;PeriodSize=26;CopyNumber=3.7;PercentMatches=69;PercentIndels=16;Consensus=AGAGAGAAGAAGAGAGGGAGAGGA;
Scaffold6	TRF	TandemRepeat	839727	839794	52	+	.	ID=NGR-1_TR1227;PeriodSize=12;CopyNumber=5.2;PercentMatches=73;PercentIndels=19;Consensus=AAGAGGAAGGAGG;
Scaffold6	TRF	TandemRepeat	839729	839770	52	+	.	ID=NGR-1_TR1228;PeriodSize=21;CopyNumber=2.0;PercentMatches=82;PercentIndels=17;Consensus=GAAGAAGGAGAAGGAGAGGAG;
Scaffold6	TRF	TandemRepeat	839967	840013	51	+	.	ID=NGR-1_TR1229;PeriodSize=15;CopyNumber=3.1;PercentMatches=81;PercentIndels=6;Consensus=TCTACCGCATCTCCT;
Scaffold6	TRF	TandemRepeat	846750	846830	108	+	.	ID=NGR-1_TR1231;PeriodSize=15;CopyNumber=5.4;PercentMatches=90;PercentIndels=0;Consensus=GGAAGAGACAACCGA;
Scaffold6	TRF	TandemRepeat	871620	871671	70	+	.	ID=NGR-1_TR1232;PeriodSize=23;CopyNumber=2.3;PercentMatches=86;PercentIndels=6;Consensus=AGAGAGAGAGAAAGAAAGAGAGG;
Scaffold6	TRF	TandemRepeat	900863	900893	55	+	.	ID=NGR-1_TR1233;PeriodSize=16;CopyNumber=2.0;PercentMatches=93;PercentIndels=6;Consensus=CTGAGGATGAAGAGCG;
Scaffold6	TRF	TandemRepeat	901455	901494	53	+	.	ID=NGR-1_TR1234;PeriodSize=19;CopyNumber=2.1;PercentMatches=85;PercentIndels=0;Consensus=TCTCTCCTCCACTCCTCCC;
Scaffold6	TRF	TandemRepeat	902258	902334	84	+	.	ID=NGR-1_TR1235;PeriodSize=30;CopyNumber=2.7;PercentMatches=78;PercentIndels=9;Consensus=CCCAAGAAGGAGGAGCCCAAAGGAAGAA;
Scaffold6	TRF	TandemRepeat	902276	902341	96	+	.	ID=NGR-1_TR1236;PeriodSize=15;CopyNumber=4.4;PercentMatches=84;PercentIndels=0;Consensus=AAGGAAGAACCCAAG;
Scaffold6	TRF	TandemRepeat	919452	919485	50	+	.	ID=NGR-1_TR1238;PeriodSize=12;CopyNumber=2.8;PercentMatches=86;PercentIndels=0;Consensus=GTCAAGGAGAAA;
Scaffold6	TRF	TandemRepeat	924731	924760	51	+	.	ID=NGR-1_TR1240;PeriodSize=15;CopyNumber=2.0;PercentMatches=93;PercentIndels=0;Consensus=TTGTTGAGATTGAGA;
Scaffold6	TRF	TandemRepeat	956089	956194	212	+	.	ID=NGR-1_TR1243;PeriodSize=52;CopyNumber=2.0;PercentMatches=100;PercentIndels=0;Consensus=TTGACTGTGCCTCACACCTTTCATTCCTCCACCTATCAGAGACGACAACGAA;
Scaffold6	TRF	TandemRepeat	962643	962672	51	+	.	ID=NGR-1_TR1244;PeriodSize=15;CopyNumber=2.0;PercentMatches=93;PercentIndels=0;Consensus=CCCTCGAACCTTCCG;
Scaffold6	TRF	TandemRepeat	964413	964458	74	+	.	ID=NGR-1_TR1245;PeriodSize=24;CopyNumber=1.9;PercentMatches=90;PercentIndels=0;Consensus=AAAGAAGCGAGAGAAGGCAGAGGC;
Scaffold6	TRF	TandemRepeat	964824	964857	68	+	.	ID=NGR-1_TR1246;PeriodSize=14;CopyNumber=2.4;PercentMatches=100;PercentIndels=0;Consensus=TTTTCGTAGTCTGC;
Scaffold6	TRF	TandemRepeat	967939	967972	50	+	.	ID=NGR-1_TR1247;PeriodSize=17;CopyNumber=2.0;PercentMatches=88;PercentIndels=0;Consensus=AACCTATACCTTGGCCC;
Scaffold6	TRF	TandemRepeat	978800	978829	53	+	.	ID=NGR-1_TR1249;PeriodSize=15;CopyNumber=1.9;PercentMatches=93;PercentIndels=6;Consensus=AGAAGAACAAAACTTG;
Scaffold6	TRF	TandemRepeat	1016240	1016288	64	+	.	ID=NGR-1_TR1250;PeriodSize=25;CopyNumber=2.0;PercentMatches=84;PercentIndels=11;Consensus=AGGAAGGGAGGGAGAAGGGAGATG;
Scaffold6	TRF	TandemRepeat	1040961	1040999	53	+	.	ID=NGR-1_TR1252;PeriodSize=17;CopyNumber=2.2;PercentMatches=86;PercentIndels=4;Consensus=ATTGAAAAGAAGGAAAAA;
Scaffold6	TRF	TandemRepeat	1060204	1060243	55	+	.	ID=NGR-1_TR1253;PeriodSize=14;CopyNumber=2.6;PercentMatches=84;PercentIndels=15;Consensus=GTAGAGAAGAGTGGA;
Scaffold6	TRF	TandemRepeat	1150161	1150196	54	+	.	ID=NGR-1_TR1257;PeriodSize=17;CopyNumber=2.1;PercentMatches=89;PercentIndels=0;Consensus=GAGAAGAAGAAAAGAAA;
Scaffold6	TRF	TandemRepeat	1178715	1178765	59	+	.	ID=NGR-1_TR1260;PeriodSize=26;CopyNumber=2.0;PercentMatches=81;PercentIndels=14;Consensus=GAAGAAGAGAGGAGGGCAAGAGAGC;
Scaffold6	TRF	TandemRepeat	1180085	1180128	54	+	.	ID=NGR-1_TR1261;PeriodSize=21;CopyNumber=2.1;PercentMatches=83;PercentIndels=8;Consensus=AGATTTGAACGAGATGAAGAA;
Scaffold6	TRF	TandemRepeat	1242036	1242075	62	+	.	ID=NGR-1_TR1264;PeriodSize=17;CopyNumber=2.4;PercentMatches=91;PercentIndels=0;Consensus=AGAGGGAGTAAGAAAGA;
Scaffold6	TRF	TandemRepeat	1273452	1273511	66	+	.	ID=NGR-1_TR1266;PeriodSize=18;CopyNumber=3.3;PercentMatches=80;PercentIndels=0;Consensus=ATCAGAATCGTCCTCCGA;
Scaffold6	TRF	TandemRepeat	1282932	1282992	113	+	.	ID=NGR-1_TR1267;PeriodSize=26;CopyNumber=2.3;PercentMatches=97;PercentIndels=0;Consensus=GAGAGAGAACGAGAGGAAACGAGAGA;
Scaffold6	TRF	TandemRepeat	1284026	1284063	67	+	.	ID=NGR-1_TR1268;PeriodSize=18;CopyNumber=2.1;PercentMatches=95;PercentIndels=0;Consensus=TCGGGATCACTTCAAATT;
Scaffold6	TRF	TandemRepeat	1304510	1304579	131	+	.	ID=NGR-1_TR1269;PeriodSize=35;CopyNumber=2.0;PercentMatches=97;PercentIndels=0;Consensus=AGCATGATTGCAATAGAAACTGAAACGAGTTGAGA;
Scaffold6	TRF	TandemRepeat	1307995	1308037	56	+	.	ID=NGR-1_TR1270;PeriodSize=21;CopyNumber=2.0;PercentMatches=82;PercentIndels=17;Consensus=ACTTCGTGTATGAAACTACAGCC;
Scaffold6	TRF	TandemRepeat	1309632	1309671	55	+	.	ID=NGR-1_TR1271;PeriodSize=20;CopyNumber=2.0;PercentMatches=85;PercentIndels=4;Consensus=AAAAAAAAAAAGTGACCACG;
Scaffold6	TRF	TandemRepeat	1311963	1312010	96	+	.	ID=NGR-1_TR1272;PeriodSize=14;CopyNumber=3.4;PercentMatches=100;PercentIndels=0;Consensus=CCTTCGGCCCCAGT;
Scaffold6	TRF	TandemRepeat	1314258	1314310	54	+	.	ID=NGR-1_TR1274;PeriodSize=18;CopyNumber=2.9;PercentMatches=75;PercentIndels=13;Consensus=CGCTCTTCCTTTCCCTCT;
Scaffold6	TRF	TandemRepeat	1314430	1314493	85	+	.	ID=NGR-1_TR1275;PeriodSize=21;CopyNumber=3.0;PercentMatches=84;PercentIndels=8;Consensus=AGGGTAAGTGAGGGGAGAGGG;
Scaffold6	TRF	TandemRepeat	1323989	1324063	105	+	.	ID=NGR-1_TR1276;PeriodSize=39;CopyNumber=1.9;PercentMatches=86;PercentIndels=0;Consensus=AGCTTGCTCAGGATAATACATCGGCATCCCTTGCATGTA;
Scaffold6	TRF	TandemRepeat	1341149	1341196	53	+	.	ID=NGR-1_TR1277;PeriodSize=18;CopyNumber=2.5;PercentMatches=80;PercentIndels=10;Consensus=AAGAGAGAGAAAGAGAAAG;
Scaffold6	TRF	TandemRepeat	1354617	1354707	74	+	.	ID=NGR-1_TR1278;PeriodSize=24;CopyNumber=3.8;PercentMatches=74;PercentIndels=0;Consensus=TCCAATCTCTCCTTTTCAATCTTC;
Scaffold6	TRF	TandemRepeat	1357219	1357254	54	+	.	ID=NGR-1_TR1280;PeriodSize=13;CopyNumber=2.7;PercentMatches=91;PercentIndels=4;Consensus=CTCTTCTTCATCT;
Scaffold6	TRF	TandemRepeat	1405212	1405255	54	+	.	ID=NGR-1_TR1281;PeriodSize=23;CopyNumber=2.0;PercentMatches=82;PercentIndels=13;Consensus=AAGAACGACAAGACCGACAGAA;
Scaffold6	TRF	TandemRepeat	1413578	1413620	52	+	.	ID=NGR-1_TR1282;PeriodSize=13;CopyNumber=3.4;PercentMatches=77;PercentIndels=6;Consensus=AAGAGGGAGGAGG;
Scaffold6	TRF	TandemRepeat	1423732	1423761	53	+	.	ID=NGR-1_TR1285;PeriodSize=13;CopyNumber=2.4;PercentMatches=94;PercentIndels=5;Consensus=GAAACGAAAGAAA;
Scaffold6	TRF	TandemRepeat	1437610	1437663	67	+	.	ID=NGR-1_TR1288;PeriodSize=24;CopyNumber=2.2;PercentMatches=80;PercentIndels=9;Consensus=GAAGAGAGATAGTAGGAGTGAAGAG;
Scaffold6	TRF	TandemRepeat	1480612	1480666	58	+	.	ID=NGR-1_TR1290;PeriodSize=22;CopyNumber=2.3;PercentMatches=78;PercentIndels=9;Consensus=CTACCTCGACGTTCCTTCGCTCG;
Scaffold6	TRF	TandemRepeat	1495130	1495173	52	+	.	ID=NGR-1_TR1293;PeriodSize=15;CopyNumber=2.9;PercentMatches=86;PercentIndels=0;Consensus=CTCCTCCTGATCCTC;
Scaffold6	TRF	TandemRepeat	1501623	1501655	52	+	.	ID=NGR-1_TR1295;PeriodSize=14;CopyNumber=2.3;PercentMatches=90;PercentIndels=10;Consensus=GAGAGAGACAAGAGA;
Scaffold6	TRF	TandemRepeat	1524769	1524810	57	+	.	ID=NGR-1_TR1298;PeriodSize=21;CopyNumber=2.0;PercentMatches=85;PercentIndels=0;Consensus=GAGAAGAGGAAGAAGATGAAG;
Scaffold6	TRF	TandemRepeat	1531067	1531099	50	+	.	ID=NGR-1_TR1299;PeriodSize=11;CopyNumber=3.1;PercentMatches=91;PercentIndels=4;Consensus=TCGTTATTCTT;
Scaffold6	TRF	TandemRepeat	1531094	1531134	64	+	.	ID=NGR-1_TR1300;PeriodSize=15;CopyNumber=2.7;PercentMatches=88;PercentIndels=0;Consensus=TTCTTTTTCTTCTGT;
Scaffold6	TRF	TandemRepeat	1532124	1532167	88	+	.	ID=NGR-1_TR1301;PeriodSize=21;CopyNumber=2.1;PercentMatches=100;PercentIndels=0;Consensus=CAATTCTTGGGAAATCGTTCT;
Scaffold6	TRF	TandemRepeat	1554295	1554321	54	+	.	ID=NGR-1_TR1302;PeriodSize=11;CopyNumber=2.5;PercentMatches=100;PercentIndels=0;Consensus=AGTAGTCATTG;
Scaffold6	TRF	TandemRepeat	1555760	1555814	65	+	.	ID=NGR-1_TR1304;PeriodSize=24;CopyNumber=2.3;PercentMatches=80;PercentIndels=0;Consensus=GCTCCGTCGCTCCTTCGCTCCGTT;
Scaffold6	TRF	TandemRepeat	1555754	1555806	79	+	.	ID=NGR-1_TR1305;PeriodSize=16;CopyNumber=3.3;PercentMatches=91;PercentIndels=0;Consensus=TCCTTCGCTCCGTTGC;
Scaffold7	TRF	TandemRepeat	11217	11241	50	+	.	ID=NGR-1_TR1308;PeriodSize=13;CopyNumber=1.9;PercentMatches=100;PercentIndels=0;Consensus=CAAGTTCGACAAG;
Scaffold7	TRF	TandemRepeat	16684	16714	53	+	.	ID=NGR-1_TR1309;PeriodSize=15;CopyNumber=2.1;PercentMatches=93;PercentIndels=0;Consensus=ATGCGATGAGATGAG;
Scaffold7	TRF	TandemRepeat	77229	77263	56	+	.	ID=NGR-1_TR1312;PeriodSize=16;CopyNumber=2.1;PercentMatches=89;PercentIndels=10;Consensus=AGTTGAAGTGTAGGGAGA;
Scaffold7	TRF	TandemRepeat	117932	117962	62	+	.	ID=NGR-1_TR1313;PeriodSize=12;CopyNumber=2.6;PercentMatches=100;PercentIndels=0;Consensus=GAGCGAGTGCGG;
Scaffold7	TRF	TandemRepeat	130389	130418	51	+	.	ID=NGR-1_TR1314;PeriodSize=14;CopyNumber=2.2;PercentMatches=94;PercentIndels=5;Consensus=GAGAGAGAGAAGG;
Scaffold7	TRF	TandemRepeat	145906	145945	62	+	.	ID=NGR-1_TR1315;PeriodSize=19;CopyNumber=2.1;PercentMatches=90;PercentIndels=0;Consensus=TCTCTCCCTCTCCCCTCCC;
Scaffold7	TRF	TandemRepeat	150368	150408	55	+	.	ID=NGR-1_TR1317;PeriodSize=12;CopyNumber=3.3;PercentMatches=86;PercentIndels=3;Consensus=CTCTCTCTTTCG;
Scaffold7	TRF	TandemRepeat	150329	150415	83	+	.	ID=NGR-1_TR1318;PeriodSize=31;CopyNumber=2.7;PercentMatches=74;PercentIndels=17;Consensus=CTCTCTCTTTCTCTCTTTTCGTTTTCTCATTCA;
Scaffold7	TRF	TandemRepeat	151378	151412	54	+	.	ID=NGR-1_TR1320;PeriodSize=18;CopyNumber=1.9;PercentMatches=88;PercentIndels=11;Consensus=CGAGAGAGAGATAGAGAG;
Scaffold7	TRF	TandemRepeat	198355	198400	58	+	.	ID=NGR-1_TR1329;PeriodSize=18;CopyNumber=2.6;PercentMatches=82;PercentIndels=6;Consensus=AGAAGAATCAGAAGGATC;
Scaffold7	TRF	TandemRepeat	216581	216610	51	+	.	ID=NGR-1_TR1332;PeriodSize=15;CopyNumber=2.1;PercentMatches=93;PercentIndels=6;Consensus=CCTCCAGCTTGTTG;
Scaffold7	TRF	TandemRepeat	262774	262807	52	+	.	ID=NGR-1_TR1333;PeriodSize=15;CopyNumber=2.3;PercentMatches=90;PercentIndels=10;Consensus=AGAGCGGAAAGAGAA;
Scaffold7	TRF	TandemRepeat	279531	279575	65	+	.	ID=NGR-1_TR1334;PeriodSize=18;CopyNumber=2.6;PercentMatches=89;PercentIndels=3;Consensus=CCTGCTCCTCTCCATCTC;
Scaffold7	TRF	TandemRepeat	295307	295381	89	+	.	ID=NGR-1_TR1338;PeriodSize=29;CopyNumber=2.5;PercentMatches=80;PercentIndels=6;Consensus=AGAAGAGAAGAGAGGGAGAGAGAAGAGACG;
Scaffold7	TRF	TandemRepeat	295310	295383	69	+	.	ID=NGR-1_TR1339;PeriodSize=15;CopyNumber=5.0;PercentMatches=76;PercentIndels=14;Consensus=AGAGAAGAGAGGAG;
Scaffold7	TRF	TandemRepeat	295318	295380	67	+	.	ID=NGR-1_TR1340;PeriodSize=24;CopyNumber=2.6;PercentMatches=76;PercentIndels=14;Consensus=GAGAAGAGAAGAGAGAGACGAGAG;
Scaffold7	TRF	TandemRepeat	299247	299276	60	+	.	ID=NGR-1_TR1342;PeriodSize=11;CopyNumber=2.7;PercentMatches=100;PercentIndels=0;Consensus=TCTCTCTTCTC;
Scaffold7	TRF	TandemRepeat	299684	299715	64	+	.	ID=NGR-1_TR1343;PeriodSize=14;CopyNumber=2.3;PercentMatches=100;PercentIndels=0;Consensus=TCTCTCTCTCTTTC;
Scaffold7	TRF	TandemRepeat	309381	309413	66	+	.	ID=NGR-1_TR1344;PeriodSize=13;CopyNumber=2.5;PercentMatches=100;PercentIndels=0;Consensus=AGAGAAAAACAGT;
Scaffold7	TRF	TandemRepeat	315521	315608	176	+	.	ID=NGR-1_TR1346;PeriodSize=42;CopyNumber=2.1;PercentMatches=100;PercentIndels=0;Consensus=TTCATTGTTATTATTATTAGTTATAGTTAAATTTTCAATTTG;
Scaffold7	TRF	TandemRepeat	339319	339362	54	+	.	ID=NGR-1_TR1349;PeriodSize=21;CopyNumber=2.1;PercentMatches=83;PercentIndels=8;Consensus=AACCAGAATCTCCAATATTTC;
Scaffold7	TRF	TandemRepeat	349715	349744	51	+	.	ID=NGR-1_TR1351;PeriodSize=12;CopyNumber=2.5;PercentMatches=94;PercentIndels=0;Consensus=TCCTCCAGACTT;
Scaffold7	TRF	TandemRepeat	392072	392127	51	+	.	ID=NGR-1_TR1352;PeriodSize=12;CopyNumber=4.7;PercentMatches=78;PercentIndels=8;Consensus=GAACGAGAACGG;
Scaffold7	TRF	TandemRepeat	392072	392124	63	+	.	ID=NGR-1_TR1353;PeriodSize=18;CopyNumber=2.9;PercentMatches=81;PercentIndels=10;Consensus=GAACGAGAAGGGGAACGG;
Scaffold7	TRF	TandemRepeat	392072	392136	59	+	.	ID=NGR-1_TR1354;PeriodSize=18;CopyNumber=3.9;PercentMatches=72;PercentIndels=25;Consensus=GAACGAGAGGGGAACGG;
Scaffold7	TRF	TandemRepeat	392332	392373	61	+	.	ID=NGR-1_TR1355;PeriodSize=18;CopyNumber=2.3;PercentMatches=84;PercentIndels=12;Consensus=TCTCGAAGATCGAACGACT;
Scaffold7	TRF	TandemRepeat	399223	399302	106	+	.	ID=NGR-1_TR1356;PeriodSize=42;CopyNumber=1.9;PercentMatches=84;PercentIndels=0;Consensus=CCACCTCCGGAATGATGAGGAGGTCGAGAATCGTAGGATGGC;
Scaffold7	TRF	TandemRepeat	425309	425338	51	+	.	ID=NGR-1_TR1359;PeriodSize=15;CopyNumber=2.0;PercentMatches=93;PercentIndels=0;Consensus=GAGTGGTGGTGGTGG;
Scaffold7	TRF	TandemRepeat	438908	438970	54	+	.	ID=NGR-1_TR1362;PeriodSize=24;CopyNumber=2.6;PercentMatches=74;PercentIndels=18;Consensus=CTCTCTCCCTCTCCCTGTCTCA;
Scaffold7	TRF	TandemRepeat	442105	442150	92	+	.	ID=NGR-1_TR1363;PeriodSize=24;CopyNumber=1.9;PercentMatches=100;PercentIndels=0;Consensus=AGAAGAAGCAAGCTGCTCAAGCTC;
Scaffold7	TRF	TandemRepeat	474276	474320	58	+	.	ID=NGR-1_TR1365;PeriodSize=15;CopyNumber=2.7;PercentMatches=80;PercentIndels=16;Consensus=GAAACCTCCAGCGCGCC;
Scaffold7	TRF	TandemRepeat	474353	474419	80	+	.	ID=NGR-1_TR1366;PeriodSize=30;CopyNumber=2.2;PercentMatches=81;PercentIndels=0;Consensus=AACCTCCACCGAATCCACCACGACCACCGA;
Scaffold7	TRF	TandemRepeat	475407	475450	70	+	.	ID=NGR-1_TR1367;PeriodSize=18;CopyNumber=2.4;PercentMatches=92;PercentIndels=0;Consensus=GTTGAAGTCGAAATCGAA;
Scaffold7	TRF	TandemRepeat	475420	475454	52	+	.	ID=NGR-1_TR1368;PeriodSize=12;CopyNumber=2.9;PercentMatches=86;PercentIndels=0;Consensus=TCGAAGTTGAAG;
Scaffold7	TRF	TandemRepeat	492548	492576	51	+	.	ID=NGR-1_TR1370;PeriodSize=14;CopyNumber=2.0;PercentMatches=93;PercentIndels=6;Consensus=AGGCTGGCTCGAAGG;
Scaffold7	TRF	TandemRepeat	568489	568534	56	+	.	ID=NGR-1_TR1371;PeriodSize=18;CopyNumber=2.6;PercentMatches=71;PercentIndels=0;Consensus=CCTTCTCCTTCTTCTCTC;
Scaffold7	TRF	TandemRepeat	582954	583003	66	+	.	ID=NGR-1_TR1372;PeriodSize=26;CopyNumber=1.9;PercentMatches=84;PercentIndels=8;Consensus=GAATTGACCGAAGAGAGAGGGGGAGG;
Scaffold7	TRF	TandemRepeat	600624	600698	150	+	.	ID=NGR-1_TR1373;PeriodSize=37;CopyNumber=2.0;PercentMatches=100;PercentIndels=0;Consensus=AGTATCGAAAAACTCTTTTGTATACTTTCAAGACGAG;
Scaffold7	TRF	TandemRepeat	667261	667336	62	+	.	ID=NGR-1_TR1375;PeriodSize=12;CopyNumber=6.3;PercentMatches=73;PercentIndels=0;Consensus=AGAAAAGGAGAA;
Scaffold7	TRF	TandemRepeat	667261	667336	73	+	.	ID=NGR-1_TR1376;PeriodSize=24;CopyNumber=3.2;PercentMatches=77;PercentIndels=3;Consensus=AGAAAAAGAGAAAGAGATCGAGAA;
Scaffold7	TRF	TandemRepeat	678021	678188	158	+	.	ID=NGR-1_TR1377;PeriodSize=42;CopyNumber=4.0;PercentMatches=77;PercentIndels=1;Consensus=TTCGAAACGATTCGAGAAGTCGAAGTCATCAAGGAAGTTCCG;
Scaffold7	TRF	TandemRepeat	678225	678261	56	+	.	ID=NGR-1_TR1378;PeriodSize=18;CopyNumber=2.1;PercentMatches=89;PercentIndels=0;Consensus=AAGGAAGTAGAAGTAATC;
Scaffold7	TRF	TandemRepeat	678474	678627	93	+	.	ID=NGR-1_TR1379;PeriodSize=36;CopyNumber=4.3;PercentMatches=68;PercentIndels=5;Consensus=CCCGTCGAAAGTCATTCGAGAAGTCATCAAAGAAGTT;
Scaffold7	TRF	TandemRepeat	678681	678805	108	+	.	ID=NGR-1_TR1380;PeriodSize=42;CopyNumber=3.0;PercentMatches=78;PercentIndels=2;Consensus=GTCGAAATCATCAAAGAAGTACCTTTCGAAACGATCAAAGAA;
Scaffold7	TRF	TandemRepeat	678699	678829	109	+	.	ID=NGR-1_TR1381;PeriodSize=42;CopyNumber=3.1;PercentMatches=77;PercentIndels=0;Consensus=GTACCTTTCGAAACGATAAAAGAAGTGGAGGTAATCCGAGAA;
Scaffold7	TRF	TandemRepeat	678825	678871	67	+	.	ID=NGR-1_TR1382;PeriodSize=24;CopyNumber=2.0;PercentMatches=86;PercentIndels=0;Consensus=GTACCAGTCGAAGTAATCAAGGAA;
Scaffold7	TRF	TandemRepeat	679769	679796	56	+	.	ID=NGR-1_TR1383;PeriodSize=12;CopyNumber=2.3;PercentMatches=100;PercentIndels=0;Consensus=TTGTTGAGAAGA;
Scaffold7	TRF	TandemRepeat	709646	709672	54	+	.	ID=NGR-1_TR1385;PeriodSize=13;CopyNumber=2.1;PercentMatches=100;PercentIndels=0;Consensus=AGAGAGAAAAGAG;
Scaffold7	TRF	TandemRepeat	715626	715676	70	+	.	ID=NGR-1_TR1387;PeriodSize=24;CopyNumber=2.0;PercentMatches=85;PercentIndels=7;Consensus=GGGATCAAAGGAGTTTGTTTGGATCG;
Scaffold7	TRF	TandemRepeat	719312	719352	57	+	.	ID=NGR-1_TR1389;PeriodSize=18;CopyNumber=2.3;PercentMatches=87;PercentIndels=8;Consensus=CCTCCTCCACCACCCCCT;
Scaffold7	TRF	TandemRepeat	722327	722370	51	+	.	ID=NGR-1_TR1392;PeriodSize=17;CopyNumber=2.3;PercentMatches=77;PercentIndels=14;Consensus=CGACCTACAAACCTACCGCCT;
Scaffold7	TRF	TandemRepeat	732538	732601	128	+	.	ID=NGR-1_TR1394;PeriodSize=32;CopyNumber=2.0;PercentMatches=100;PercentIndels=0;Consensus=CCATAGCTCCGTGCGCCTCAGCAGTAAGCTTG;
Scaffold7	TRF	TandemRepeat	742317	742374	71	+	.	ID=NGR-1_TR1395;PeriodSize=30;CopyNumber=1.9;PercentMatches=82;PercentIndels=0;Consensus=CCGCTGGAAAAGCCCCTGCTAAAAAGGCCC;
Scaffold7	TRF	TandemRepeat	769867	769898	55	+	.	ID=NGR-1_TR1398;PeriodSize=12;CopyNumber=2.7;PercentMatches=95;PercentIndels=0;Consensus=TGCTGTTGTTGT;
Scaffold7	TRF	TandemRepeat	820881	820921	55	+	.	ID=NGR-1_TR1404;PeriodSize=18;CopyNumber=2.3;PercentMatches=86;PercentIndels=0;Consensus=CCTCTACCTCCTCCTCTC;
Scaffold7	TRF	TandemRepeat	835386	835447	124	+	.	ID=NGR-1_TR1405;PeriodSize=27;CopyNumber=2.3;PercentMatches=100;PercentIndels=0;Consensus=TTGACGACAGTCTTGACGGGTTTCTTA;
Scaffold7	TRF	TandemRepeat	860711	860769	91	+	.	ID=NGR-1_TR1409;PeriodSize=30;CopyNumber=2.0;PercentMatches=89;PercentIndels=0;Consensus=CTCTCAATTCGTAGTAACTCGAGGGATTCT;
Scaffold7	TRF	TandemRepeat	881783	881813	53	+	.	ID=NGR-1_TR1410;PeriodSize=15;CopyNumber=2.1;PercentMatches=93;PercentIndels=0;Consensus=GAAGGTTCGACCGAA;
Scaffold7	TRF	TandemRepeat	892099	892144	58	+	.	ID=NGR-1_TR1411;PeriodSize=18;CopyNumber=2.6;PercentMatches=86;PercentIndels=6;Consensus=AGGTTTCTCACCTTTCTC;
Scaffold7	TRF	TandemRepeat	968630	968670	55	+	.	ID=NGR-1_TR1413;PeriodSize=15;CopyNumber=2.7;PercentMatches=88;PercentIndels=0;Consensus=ATGAGGAGGAAGAGG;
Scaffold7	TRF	TandemRepeat	982029	982072	79	+	.	ID=NGR-1_TR1414;PeriodSize=22;CopyNumber=2.0;PercentMatches=95;PercentIndels=0;Consensus=TCACTTGCTAAATCTGGTTTTC;
Scaffold7	TRF	TandemRepeat	1010841	1010882	59	+	.	ID=NGR-1_TR1416;PeriodSize=20;CopyNumber=2.1;PercentMatches=86;PercentIndels=8;Consensus=GAAAGAGAGAGGTGAGAGAT;
Scaffold7	TRF	TandemRepeat	1032109	1032153	72	+	.	ID=NGR-1_TR1418;PeriodSize=12;CopyNumber=3.8;PercentMatches=93;PercentIndels=0;Consensus=GAGACAGAGATA;
Scaffold7	TRF	TandemRepeat	1077396	1077425	53	+	.	ID=NGR-1_TR1420;PeriodSize=14;CopyNumber=2.2;PercentMatches=94;PercentIndels=5;Consensus=GAGTTTGTTCAGTC;
Scaffold7	TRF	TandemRepeat	1084062	1084086	50	+	.	ID=NGR-1_TR1423;PeriodSize=12;CopyNumber=2.1;PercentMatches=100;PercentIndels=0;Consensus=TTGCAGTAATTG;
Scaffold7	TRF	TandemRepeat	1087771	1087808	76	+	.	ID=NGR-1_TR1425;PeriodSize=19;CopyNumber=2.0;PercentMatches=100;PercentIndels=0;Consensus=TCGCTACAGTCTCTGCATG;
Scaffold7	TRF	TandemRepeat	1102303	1102332	53	+	.	ID=NGR-1_TR1428;PeriodSize=14;CopyNumber=2.2;PercentMatches=94;PercentIndels=5;Consensus=GAGGGAGGAGCAGC;
Scaffold7	TRF	TandemRepeat	1116927	1116961	56	+	.	ID=NGR-1_TR1429;PeriodSize=13;CopyNumber=2.8;PercentMatches=87;PercentIndels=12;Consensus=GAAGAGGAAGTTT;
Scaffold7	TRF	TandemRepeat	1125917	1125954	67	+	.	ID=NGR-1_TR1430;PeriodSize=18;CopyNumber=2.1;PercentMatches=95;PercentIndels=0;Consensus=GACGACGACGAAGACGAG;
Scaffold7	TRF	TandemRepeat	1126199	1126223	50	+	.	ID=NGR-1_TR1431;PeriodSize=12;CopyNumber=2.1;PercentMatches=100;PercentIndels=0;Consensus=AGAGAAGGAGCA;
Scaffold7	TRF	TandemRepeat	1148680	1148714	52	+	.	ID=NGR-1_TR1433;PeriodSize=12;CopyNumber=2.9;PercentMatches=91;PercentIndels=0;Consensus=TCTTTTTTTCTT;
Scaffold7	TRF	TandemRepeat	1156604	1156645	52	+	.	ID=NGR-1_TR1434;PeriodSize=18;CopyNumber=2.4;PercentMatches=84;PercentIndels=7;Consensus=AAGACGATGAAGAAGAAG;
Scaffold7	TRF	TandemRepeat	1166531	1166556	52	+	.	ID=NGR-1_TR1436;PeriodSize=13;CopyNumber=2.0;PercentMatches=100;PercentIndels=0;Consensus=TTCTCTCTCTCTT;
Scaffold7	TRF	TandemRepeat	1168932	1168961	53	+	.	ID=NGR-1_TR1439;PeriodSize=15;CopyNumber=1.9;PercentMatches=93;PercentIndels=6;Consensus=GAGAAGGAGAGGAGAA;
Scaffold7	TRF	TandemRepeat	1183294	1183328	61	+	.	ID=NGR-1_TR1443;PeriodSize=18;CopyNumber=1.9;PercentMatches=94;PercentIndels=0;Consensus=TTCCACCTCCTCCTCCAC;
Scaffold7	TRF	TandemRepeat	1185510	1185544	54	+	.	ID=NGR-1_TR1445;PeriodSize=18;CopyNumber=2.1;PercentMatches=89;PercentIndels=10;Consensus=TAAAAGTTTTCAAAATG;
Scaffold7	TRF	TandemRepeat	1186829	1186866	51	+	.	ID=NGR-1_TR1446;PeriodSize=15;CopyNumber=2.5;PercentMatches=83;PercentIndels=8;Consensus=GGTGGAAGGGGTATG;
Scaffold7	TRF	TandemRepeat	1194139	1194173	54	+	.	ID=NGR-1_TR1448;PeriodSize=17;CopyNumber=2.1;PercentMatches=89;PercentIndels=10;Consensus=GAGAGAGAGGGAAAGAG;
Scaffold7	TRF	TandemRepeat	1197555	1197606	104	+	.	ID=NGR-1_TR1449;PeriodSize=26;CopyNumber=2.0;PercentMatches=100;PercentIndels=0;Consensus=GGCCTTCACTCAACAAATCCTGAAAT;
Scaffold7	TRF	TandemRepeat	1210781	1210817	56	+	.	ID=NGR-1_TR1450;PeriodSize=19;CopyNumber=1.9;PercentMatches=88;PercentIndels=0;Consensus=TCCTCGACCCGCAAACACC;
Scaffold7	TRF	TandemRepeat	1249699	1249739	64	+	.	ID=NGR-1_TR1451;PeriodSize=12;CopyNumber=3.4;PercentMatches=93;PercentIndels=0;Consensus=GAGGAGGCAGAG;
Scaffold7	TRF	TandemRepeat	1263278	1263308	55	+	.	ID=NGR-1_TR1455;PeriodSize=15;CopyNumber=2.0;PercentMatches=93;PercentIndels=6;Consensus=ACTTCTTCTTCCTCTT;
Scaffold7	TRF	TandemRepeat	1283389	1283423	54	+	.	ID=NGR-1_TR1457;PeriodSize=15;CopyNumber=2.3;PercentMatches=90;PercentIndels=9;Consensus=TCGAGGTTGTCGAGG;
Scaffold7	TRF	TandemRepeat	1284953	1285002	91	+	.	ID=NGR-1_TR1458;PeriodSize=15;CopyNumber=3.3;PercentMatches=97;PercentIndels=0;Consensus=TCTTCCTCAGAGAAC;
Scaffold7	TRF	TandemRepeat	1284953	1285010	89	+	.	ID=NGR-1_TR1459;PeriodSize=15;CopyNumber=3.9;PercentMatches=95;PercentIndels=0;Consensus=TCTTCCTCTGAGAAC;
Scaffold7	TRF	TandemRepeat	1310073	1310113	73	+	.	ID=NGR-1_TR1464;PeriodSize=21;CopyNumber=2.0;PercentMatches=95;PercentIndels=0;Consensus=AGTTTCGTGAATGTGTGAAAA;
Scaffold7	TRF	TandemRepeat	1326377	1326424	60	+	.	ID=NGR-1_TR1465;PeriodSize=18;CopyNumber=2.7;PercentMatches=86;PercentIndels=0;Consensus=TCCTCCGCCACCAAACCC;
Scaffold7	TRF	TandemRepeat	1326450	1326493	52	+	.	ID=NGR-1_TR1466;PeriodSize=12;CopyNumber=3.4;PercentMatches=77;PercentIndels=17;Consensus=CCTCCCATTCCT;
Scaffold7	TRF	TandemRepeat	1339399	1339445	67	+	.	ID=NGR-1_TR1468;PeriodSize=15;CopyNumber=3.1;PercentMatches=87;PercentIndels=0;Consensus=TTCTTGGTGGTGGTC;
Scaffold7	TRF	TandemRepeat	1339441	1339487	76	+	.	ID=NGR-1_TR1469;PeriodSize=24;CopyNumber=2.0;PercentMatches=91;PercentIndels=0;Consensus=GTCTTGGGCTTCGAAGTAGTAGTA;
Scaffold7	TRF	TandemRepeat	1340181	1340218	76	+	.	ID=NGR-1_TR1470;PeriodSize=15;CopyNumber=2.5;PercentMatches=100;PercentIndels=0;Consensus=ATAGAGAGAGAAAGG;
Scaffold7	TRF	TandemRepeat	1347915	1347939	50	+	.	ID=NGR-1_TR1471;PeriodSize=13;CopyNumber=1.9;PercentMatches=100;PercentIndels=0;Consensus=TCTTCCTTTCTCT;
Scaffold7	TRF	TandemRepeat	1350624	1350648	50	+	.	ID=NGR-1_TR1472;PeriodSize=13;CopyNumber=1.9;PercentMatches=100;PercentIndels=0;Consensus=TCTTCCTTTCTCT;
Scaffold7	TRF	TandemRepeat	1351444	1351494	102	+	.	ID=NGR-1_TR1473;PeriodSize=10;CopyNumber=5.1;PercentMatches=100;PercentIndels=0;Consensus=ATCCGCTTCG;
Scaffold7	TRF	TandemRepeat	1367867	1367900	68	+	.	ID=NGR-1_TR1474;PeriodSize=15;CopyNumber=2.3;PercentMatches=100;PercentIndels=0;Consensus=AGCACAAAACAAAAG;
Scaffold7	TRF	TandemRepeat	1436729	1436769	61	+	.	ID=NGR-1_TR1477;PeriodSize=21;CopyNumber=2.1;PercentMatches=86;PercentIndels=13;Consensus=TTTTCTTTCGGTTTCTCTTTC;
Scaffold7	TRF	TandemRepeat	1441361	1441391	53	+	.	ID=NGR-1_TR1481;PeriodSize=12;CopyNumber=2.6;PercentMatches=94;PercentIndels=0;Consensus=TCCTCCTGATCC;
Scaffold7	TRF	TandemRepeat	1457705	1457740	72	+	.	ID=NGR-1_TR1485;PeriodSize=17;CopyNumber=2.1;PercentMatches=100;PercentIndels=0;Consensus=GAGTAGATGAGAGTGAT;
Scaffold7	TRF	TandemRepeat	1466818	1466869	68	+	.	ID=NGR-1_TR1486;PeriodSize=21;CopyNumber=2.5;PercentMatches=80;PercentIndels=0;Consensus=TATTGCTCTTCTCCACCGTAA;
Scaffold7	TRF	TandemRepeat	1493626	1493662	74	+	.	ID=NGR-1_TR1487;PeriodSize=18;CopyNumber=2.1;PercentMatches=100;PercentIndels=0;Consensus=CTTGTGCTTCAGCTTGAG;
Scaffold7	TRF	TandemRepeat	1508386	1508418	57	+	.	ID=NGR-1_TR1488;PeriodSize=15;CopyNumber=2.2;PercentMatches=94;PercentIndels=0;Consensus=GATGAAGATGGTGAA;
Scaffold8	TRF	TandemRepeat	23097	23143	58	+	.	ID=NGR-1_TR1493;PeriodSize=18;CopyNumber=2.4;PercentMatches=86;PercentIndels=10;Consensus=CAACAACACCAACAGCAG;
Scaffold8	TRF	TandemRepeat	42815	42844	53	+	.	ID=NGR-1_TR1498;PeriodSize=15;CopyNumber=1.9;PercentMatches=93;PercentIndels=6;Consensus=TTTTTTCGCTCTCTCT;
Scaffold8	TRF	TandemRepeat	59015	59046	55	+	.	ID=NGR-1_TR1500;PeriodSize=15;CopyNumber=2.1;PercentMatches=94;PercentIndels=0;Consensus=GAGAAAAGAGAGAAA;
Scaffold8	TRF	TandemRepeat	97492	97531	53	+	.	ID=NGR-1_TR1504;PeriodSize=20;CopyNumber=2.1;PercentMatches=85;PercentIndels=4;Consensus=TCGCTTCTTCTTCTCTCTC;
Scaffold8	TRF	TandemRepeat	107456	107494	51	+	.	ID=NGR-1_TR1505;PeriodSize=13;CopyNumber=3.0;PercentMatches=84;PercentIndels=0;Consensus=TCTGTCGCATCTT;
Scaffold8	TRF	TandemRepeat	112728	112786	118	+	.	ID=NGR-1_TR1507;PeriodSize=30;CopyNumber=2.0;PercentMatches=100;PercentIndels=0;Consensus=ATTTCTACTCTAGATTCTTCACAACTACCC;
Scaffold8	TRF	TandemRepeat	113631	113667	56	+	.	ID=NGR-1_TR1508;PeriodSize=12;CopyNumber=3.1;PercentMatches=92;PercentIndels=0;Consensus=AAGAAGAAGAAC;
Scaffold8	TRF	TandemRepeat	162236	162278	52	+	.	ID=NGR-1_TR1510;PeriodSize=13;CopyNumber=3.1;PercentMatches=77;PercentIndels=12;Consensus=CAAGGACAAGTTGA;
Scaffold8	TRF	TandemRepeat	180110	180170	68	+	.	ID=NGR-1_TR1511;PeriodSize=15;CopyNumber=3.9;PercentMatches=79;PercentIndels=12;Consensus=GGAGGAGGAGGATAC;
Scaffold8	TRF	TandemRepeat	180125	180169	63	+	.	ID=NGR-1_TR1512;PeriodSize=18;CopyNumber=2.5;PercentMatches=88;PercentIndels=0;Consensus=GGAGGAGGAGGATACGCT;
Scaffold8	TRF	TandemRepeat	188707	188743	67	+	.	ID=NGR-1_TR1513;PeriodSize=11;CopyNumber=3.5;PercentMatches=96;PercentIndels=3;Consensus=CTCTACGGGTG;
Scaffold8	TRF	TandemRepeat	223645	223702	66	+	.	ID=NGR-1_TR1514;PeriodSize=27;CopyNumber=2.1;PercentMatches=81;PercentIndels=12;Consensus=GAGGTAGTTAAGGTATAGCTAGAGGTA;
Scaffold8	TRF	TandemRepeat	227001	227029	51	+	.	ID=NGR-1_TR1515;PeriodSize=13;CopyNumber=2.1;PercentMatches=93;PercentIndels=6;Consensus=AGCGAATCGATTTG;
Scaffold8	TRF	TandemRepeat	248410	248438	58	+	.	ID=NGR-1_TR1516;PeriodSize=14;CopyNumber=2.1;PercentMatches=100;PercentIndels=0;Consensus=CTCTCCTCCTTTCT;
Scaffold8	TRF	TandemRepeat	278346	278371	52	+	.	ID=NGR-1_TR1517;PeriodSize=12;CopyNumber=2.2;PercentMatches=100;PercentIndels=0;Consensus=CTTCGACCTCGA;
Scaffold8	TRF	TandemRepeat	304962	304997	72	+	.	ID=NGR-1_TR1520;PeriodSize=17;CopyNumber=2.1;PercentMatches=100;PercentIndels=0;Consensus=TCTCTCGTGAAGGGAAC;
Scaffold8	TRF	TandemRepeat	309756	309791	72	+	.	ID=NGR-1_TR1521;PeriodSize=17;CopyNumber=2.1;PercentMatches=100;PercentIndels=0;Consensus=GAGTTCCCTTCACGAGA;
Scaffold8	TRF	TandemRepeat	328358	328406	62	+	.	ID=NGR-1_TR1522;PeriodSize=20;CopyNumber=2.3;PercentMatches=82;PercentIndels=6;Consensus=CAAATCTTCTCTACCGCCCT;
Scaffold8	TRF	TandemRepeat	328358	328401	63	+	.	ID=NGR-1_TR1523;PeriodSize=20;CopyNumber=2.1;PercentMatches=87;PercentIndels=4;Consensus=CAAATCCTCTACTACCGCCCT;
Scaffold8	TRF	TandemRepeat	384723	384747	50	+	.	ID=NGR-1_TR1526;PeriodSize=12;CopyNumber=2.1;PercentMatches=100;PercentIndels=0;Consensus=GATACTGCTCAC;
Scaffold8	TRF	TandemRepeat	423618	423664	69	+	.	ID=NGR-1_TR1533;PeriodSize=24;CopyNumber=2.0;PercentMatches=87;PercentIndels=8;Consensus=TTGAAAGGATCGAGAAAGAGAAAC;
Scaffold8	TRF	TandemRepeat	477899	477937	51	+	.	ID=NGR-1_TR1535;PeriodSize=12;CopyNumber=3.2;PercentMatches=77;PercentIndels=0;Consensus=GGAGGAGGGGGA;
Scaffold8	TRF	TandemRepeat	480503	480533	53	+	.	ID=NGR-1_TR1536;PeriodSize=12;CopyNumber=2.6;PercentMatches=94;PercentIndels=0;Consensus=GAAGAAGTTGAA;
Scaffold8	TRF	TandemRepeat	495486	495538	56	+	.	ID=NGR-1_TR1539;PeriodSize=20;CopyNumber=2.9;PercentMatches=83;PercentIndels=13;Consensus=GAGAGAGGAAAGAGAGGA;
Scaffold8	TRF	TandemRepeat	584817	584852	54	+	.	ID=NGR-1_TR1541;PeriodSize=13;CopyNumber=2.8;PercentMatches=82;PercentIndels=0;Consensus=AGAGAAAGAAAGG;
Scaffold8	TRF	TandemRepeat	644131	644284	114	+	.	ID=NGR-1_TR1542;PeriodSize=48;CopyNumber=3.1;PercentMatches=61;PercentIndels=15;Consensus=CTTCTTTCTTCATCTCTCTACTCTCTTTCTTGTCATCACTCTTTTGTT;
Scaffold8	TRF	TandemRepeat	644143	644302	127	+	.	ID=NGR-1_TR1544;PeriodSize=53;CopyNumber=3.1;PercentMatches=60;PercentIndels=15;Consensus=TCTCTCTACTCTCTTTCTTGTCATCACTCTTTTGTTCTTCTCTACTTCCTCCC;
Scaffold8	TRF	TandemRepeat	677304	677340	65	+	.	ID=NGR-1_TR1546;PeriodSize=18;CopyNumber=2.1;PercentMatches=94;PercentIndels=0;Consensus=GAAAGGGAGAGGGAAAGG;
Scaffold8	TRF	TandemRepeat	695878	695936	84	+	.	ID=NGR-1_TR1547;PeriodSize=30;CopyNumber=2.0;PercentMatches=86;PercentIndels=6;Consensus=CTCCTACTCCCACTCCGACTTGAGCTTCTG;
Scaffold8	TRF	TandemRepeat	709793	709827	70	+	.	ID=NGR-1_TR1549;PeriodSize=18;CopyNumber=1.9;PercentMatches=100;PercentIndels=0;Consensus=GAAGCACTAGTAAGCATA;
Scaffold8	TRF	TandemRepeat	709794	709826	52	+	.	ID=NGR-1_TR1550;PeriodSize=10;CopyNumber=3.5;PercentMatches=84;PercentIndels=16;Consensus=AAGCACTAGT;
Scaffold8	TRF	TandemRepeat	749624	749659	54	+	.	ID=NGR-1_TR1551;PeriodSize=15;CopyNumber=2.4;PercentMatches=90;PercentIndels=0;Consensus=AGCTTGAGCAGCAGA;
Scaffold8	TRF	TandemRepeat	756104	756151	62	+	.	ID=NGR-1_TR1552;PeriodSize=18;CopyNumber=2.7;PercentMatches=78;PercentIndels=12;Consensus=GAGAAGAGAGGGGACAAA;
Scaffold8	TRF	TandemRepeat	793685	793716	50	+	.	ID=NGR-1_TR1556;PeriodSize=13;CopyNumber=2.3;PercentMatches=89;PercentIndels=10;Consensus=GAAAAGAGAGGAAGA;
Scaffold8	TRF	TandemRepeat	807238	807264	54	+	.	ID=NGR-1_TR1557;PeriodSize=14;CopyNumber=1.9;PercentMatches=100;PercentIndels=0;Consensus=TCGAATCTCGAACC;
Scaffold8	TRF	TandemRepeat	812275	812304	51	+	.	ID=NGR-1_TR1558;PeriodSize=12;CopyNumber=2.6;PercentMatches=90;PercentIndels=10;Consensus=TTTTTCTCCTT;
Scaffold8	TRF	TandemRepeat	862527	862604	147	+	.	ID=NGR-1_TR1559;PeriodSize=12;CopyNumber=6.5;PercentMatches=98;PercentIndels=0;Consensus=CTCGAAAAGACT;
Scaffold8	TRF	TandemRepeat	911978	912006	58	+	.	ID=NGR-1_TR1566;PeriodSize=14;CopyNumber=2.1;PercentMatches=100;PercentIndels=0;Consensus=TTCTCTCTCTCTCT;
Scaffold8	TRF	TandemRepeat	929946	929985	55	+	.	ID=NGR-1_TR1569;PeriodSize=17;CopyNumber=2.4;PercentMatches=87;PercentIndels=4;Consensus=TTGTTTCCCACTTCCTG;
Scaffold8	TRF	TandemRepeat	934279	934311	59	+	.	ID=NGR-1_TR1570;PeriodSize=16;CopyNumber=2.0;PercentMatches=94;PercentIndels=5;Consensus=TCTCTCTCTCGCTCTCT;
Scaffold8	TRF	TandemRepeat	998620	998665	92	+	.	ID=NGR-1_TR1576;PeriodSize=12;CopyNumber=3.8;PercentMatches=100;PercentIndels=0;Consensus=ACCTCCTCCTGG;
Scaffold8	TRF	TandemRepeat	1017811	1017842	64	+	.	ID=NGR-1_TR1578;PeriodSize=16;CopyNumber=2.0;PercentMatches=100;PercentIndels=0;Consensus=TGGTTTTTCGCGAGAA;
Scaffold8	TRF	TandemRepeat	1027132	1027156	50	+	.	ID=NGR-1_TR1579;PeriodSize=13;CopyNumber=1.9;PercentMatches=100;PercentIndels=0;Consensus=AAAAGAAAAAAAC;
Scaffold8	TRF	TandemRepeat	1062748	1062778	53	+	.	ID=NGR-1_TR1584;PeriodSize=15;CopyNumber=2.1;PercentMatches=93;PercentIndels=0;Consensus=GAAGGGCCAAGTGAT;
Scaffold8	TRF	TandemRepeat	1067295	1067328	50	+	.	ID=NGR-1_TR1585;PeriodSize=15;CopyNumber=2.3;PercentMatches=89;PercentIndels=0;Consensus=CTGAACCTTCTCCCG;
Scaffold8	TRF	TandemRepeat	1071250	1071317	68	+	.	ID=NGR-1_TR1587;PeriodSize=18;CopyNumber=3.8;PercentMatches=77;PercentIndels=11;Consensus=TGACCGTGATGACCATGA;
Scaffold8	TRF	TandemRepeat	1106223	1106256	50	+	.	ID=NGR-1_TR1589;PeriodSize=16;CopyNumber=2.1;PercentMatches=88;PercentIndels=0;Consensus=AAAAAAAAACGAAAAG;
Scaffold8	TRF	TandemRepeat	1106492	1106526	61	+	.	ID=NGR-1_TR1590;PeriodSize=18;CopyNumber=1.9;PercentMatches=94;PercentIndels=0;Consensus=GAAGAGAAAGCAAGGGAA;
Scaffold8	TRF	TandemRepeat	1107148	1107177	60	+	.	ID=NGR-1_TR1591;PeriodSize=15;CopyNumber=2.0;PercentMatches=100;PercentIndels=0;Consensus=TACGGTTCAATGGGA;
Scaffold8	TRF	TandemRepeat	1107175	1107206	55	+	.	ID=NGR-1_TR1592;PeriodSize=15;CopyNumber=2.1;PercentMatches=94;PercentIndels=0;Consensus=GGAATGGGAGGCTAC;
Scaffold8	TRF	TandemRepeat	1130560	1130601	68	+	.	ID=NGR-1_TR1594;PeriodSize=15;CopyNumber=2.9;PercentMatches=92;PercentIndels=3;Consensus=GAAAAGGAGAAAGCT;
Scaffold8	TRF	TandemRepeat	1134427	1134456	60	+	.	ID=NGR-1_TR1597;PeriodSize=12;CopyNumber=2.5;PercentMatches=100;PercentIndels=0;Consensus=CAACAAGCTCAA;
Scaffold8	TRF	TandemRepeat	1134421	1134463	61	+	.	ID=NGR-1_TR1598;PeriodSize=21;CopyNumber=2.0;PercentMatches=86;PercentIndels=8;Consensus=CAAGCTCAACAAGCACAACAA;
Scaffold8	TRF	TandemRepeat	1134612	1134670	66	+	.	ID=NGR-1_TR1600;PeriodSize=12;CopyNumber=4.9;PercentMatches=79;PercentIndels=4;Consensus=ACAAGCTCAAGT;
Scaffold8	TRF	TandemRepeat	1134613	1134670	80	+	.	ID=NGR-1_TR1601;PeriodSize=24;CopyNumber=2.4;PercentMatches=82;PercentIndels=0;Consensus=CAAGCTCAAGAACAAGCTCAAGCT;
Scaffold8	TRF	TandemRepeat	1134903	1134945	54	+	.	ID=NGR-1_TR1602;PeriodSize=24;CopyNumber=1.9;PercentMatches=81;PercentIndels=13;Consensus=ACAACTTTCAATCAACAACAACA;
Scaffold8	TRF	TandemRepeat	1156346	1156377	64	+	.	ID=NGR-1_TR1603;PeriodSize=14;CopyNumber=2.3;PercentMatches=100;PercentIndels=0;Consensus=GAGACGATACGGAA;
Scaffold9	TRF	TandemRepeat	2472	2505	54	+	.	ID=NGR-1_TR1606;PeriodSize=16;CopyNumber=2.0;PercentMatches=88;PercentIndels=11;Consensus=AGGGTGAAGAGGAAAGAG;
Scaffold9	TRF	TandemRepeat	11087	11114	56	+	.	ID=NGR-1_TR1607;PeriodSize=14;CopyNumber=2.0;PercentMatches=100;PercentIndels=0;Consensus=ACTCTTGTTGCGGA;
Scaffold9	TRF	TandemRepeat	25306	25349	56	+	.	ID=NGR-1_TR1608;PeriodSize=15;CopyNumber=2.6;PercentMatches=82;PercentIndels=10;Consensus=ATTCAGATTCATCAACG;
Scaffold9	TRF	TandemRepeat	25371	25447	93	+	.	ID=NGR-1_TR1609;PeriodSize=36;CopyNumber=2.1;PercentMatches=83;PercentIndels=4;Consensus=TCTTCATCTTCCTCTTCCTCCTCGAAACATCACAAA;
Scaffold9	TRF	TandemRepeat	30421	30458	51	+	.	ID=NGR-1_TR1610;PeriodSize=15;CopyNumber=2.5;PercentMatches=80;PercentIndels=12;Consensus=AAGAGGGAGGAGTGA;
Scaffold9	TRF	TandemRepeat	50788	50820	50	+	.	ID=NGR-1_TR1612;PeriodSize=16;CopyNumber=2.1;PercentMatches=88;PercentIndels=5;Consensus=TTGAGGAAGGAAAGGT;
Scaffold9	TRF	TandemRepeat	55140	55173	61	+	.	ID=NGR-1_TR1613;PeriodSize=15;CopyNumber=2.2;PercentMatches=94;PercentIndels=5;Consensus=CTCGCACCTCCTCCTC;
Scaffold9	TRF	TandemRepeat	78547	78573	54	+	.	ID=NGR-1_TR1614;PeriodSize=12;CopyNumber=2.2;PercentMatches=100;PercentIndels=0;Consensus=TCCTCCTCCTAT;
Scaffold9	TRF	TandemRepeat	84590	84645	85	+	.	ID=NGR-1_TR1616;PeriodSize=24;CopyNumber=2.3;PercentMatches=87;PercentIndels=0;Consensus=CAACAACAACAACAGTACGCTATG;
Scaffold9	TRF	TandemRepeat	97870	97932	74	+	.	ID=NGR-1_TR1619;PeriodSize=24;CopyNumber=2.5;PercentMatches=82;PercentIndels=15;Consensus=CTCTTCTTCTTCTCTTTCGTTTTT;
Scaffold9	TRF	TandemRepeat	119971	120001	53	+	.	ID=NGR-1_TR1621;PeriodSize=11;CopyNumber=2.8;PercentMatches=95;PercentIndels=0;Consensus=TTACCTCCGAA;
Scaffold9	TRF	TandemRepeat	127793	127819	54	+	.	ID=NGR-1_TR1623;PeriodSize=11;CopyNumber=2.5;PercentMatches=100;PercentIndels=0;Consensus=CTTTCAGCGGT;
Scaffold9	TRF	TandemRepeat	135726	135753	56	+	.	ID=NGR-1_TR1624;PeriodSize=14;CopyNumber=2.0;PercentMatches=100;PercentIndels=0;Consensus=TCATTGCCTGAGGT;
Scaffold9	TRF	TandemRepeat	157908	157937	53	+	.	ID=NGR-1_TR1626;PeriodSize=15;CopyNumber=1.9;PercentMatches=93;PercentIndels=6;Consensus=CCTCTCGACTTCTTCA;
Scaffold9	TRF	TandemRepeat	162841	162865	50	+	.	ID=NGR-1_TR1627;PeriodSize=13;CopyNumber=1.9;PercentMatches=100;PercentIndels=0;Consensus=GAGAGTGAGAGGT;
Scaffold9	TRF	TandemRepeat	193138	193167	53	+	.	ID=NGR-1_TR1631;PeriodSize=15;CopyNumber=1.9;PercentMatches=93;PercentIndels=6;Consensus=GTTCTTTCAGTTCTTT;
Scaffold9	TRF	TandemRepeat	216246	216284	60	+	.	ID=NGR-1_TR1632;PeriodSize=18;CopyNumber=2.2;PercentMatches=90;PercentIndels=0;Consensus=AAGATCAAGATCAAGGTG;
Scaffold9	TRF	TandemRepeat	216241	216278	58	+	.	ID=NGR-1_TR1633;PeriodSize=12;CopyNumber=3.2;PercentMatches=92;PercentIndels=0;Consensus=AGATCAAGGTGA;
Scaffold9	TRF	TandemRepeat	229902	229939	58	+	.	ID=NGR-1_TR1636;PeriodSize=12;CopyNumber=3.2;PercentMatches=92;PercentIndels=0;Consensus=TCAGAATCGTCT;
Scaffold9	TRF	TandemRepeat	230789	230829	82	+	.	ID=NGR-1_TR1637;PeriodSize=12;CopyNumber=3.4;PercentMatches=100;PercentIndels=0;Consensus=TCTTCATCTTCG;
Scaffold9	TRF	TandemRepeat	230785	230833	71	+	.	ID=NGR-1_TR1638;PeriodSize=18;CopyNumber=2.7;PercentMatches=90;PercentIndels=0;Consensus=TTCATCTTCGTCTTCATC;
Scaffold9	TRF	TandemRepeat	322607	322649	50	+	.	ID=NGR-1_TR1641;PeriodSize=18;CopyNumber=2.5;PercentMatches=81;PercentIndels=7;Consensus=TCCTTCTCCATTCTCCC;
Scaffold9	TRF	TandemRepeat	347626	347650	50	+	.	ID=NGR-1_TR1644;PeriodSize=13;CopyNumber=1.9;PercentMatches=100;PercentIndels=0;Consensus=TTGTCCCTCTCTG;
Scaffold9	TRF	TandemRepeat	357200	357274	62	+	.	ID=NGR-1_TR1645;PeriodSize=21;CopyNumber=3.6;PercentMatches=75;PercentIndels=7;Consensus=GAGGTAGGCGAGTATCTCGGA;
Scaffold9	TRF	TandemRepeat	365466	365498	57	+	.	ID=NGR-1_TR1646;PeriodSize=15;CopyNumber=2.3;PercentMatches=94;PercentIndels=5;Consensus=CGAGAGGACGAAGA;
Scaffold9	TRF	TandemRepeat	391875	391901	54	+	.	ID=NGR-1_TR1647;PeriodSize=12;CopyNumber=2.2;PercentMatches=100;PercentIndels=0;Consensus=AAGAAAGCTATG;
Scaffold9	TRF	TandemRepeat	391959	392010	63	+	.	ID=NGR-1_TR1648;PeriodSize=24;CopyNumber=2.2;PercentMatches=83;PercentIndels=10;Consensus=GAGGAAGAAAGAGAAAAAACGTGC;
Scaffold9	TRF	TandemRepeat	423232	423256	50	+	.	ID=NGR-1_TR1649;PeriodSize=11;CopyNumber=2.3;PercentMatches=100;PercentIndels=0;Consensus=CTGCGTGCTTA;
Scaffold9	TRF	TandemRepeat	452668	452709	61	+	.	ID=NGR-1_TR1651;PeriodSize=16;CopyNumber=2.8;PercentMatches=85;PercentIndels=7;Consensus=AGGGAGAACGAGAAAG;
Scaffold9	TRF	TandemRepeat	464075	464117	59	+	.	ID=NGR-1_TR1653;PeriodSize=21;CopyNumber=2.0;PercentMatches=86;PercentIndels=0;Consensus=GACGAGCTGCTAGGAAGAGTC;
Scaffold9	TRF	TandemRepeat	487383	487410	56	+	.	ID=NGR-1_TR1654;PeriodSize=12;CopyNumber=2.3;PercentMatches=100;PercentIndels=0;Consensus=CTTCTCGTCTTT;
Scaffold9	TRF	TandemRepeat	533790	533820	53	+	.	ID=NGR-1_TR1655;PeriodSize=10;CopyNumber=3.1;PercentMatches=95;PercentIndels=0;Consensus=ATAGAGAGAG;
Scaffold9	TRF	TandemRepeat	538805	538897	71	+	.	ID=NGR-1_TR1658;PeriodSize=12;CopyNumber=8.2;PercentMatches=95;PercentIndels=4;Consensus=AAGAGAGAGG;
Scaffold9	TRF	TandemRepeat	542388	542461	148	+	.	ID=NGR-1_TR1659;PeriodSize=12;CopyNumber=6.2;PercentMatches=100;PercentIndels=0;Consensus=TCTTTCTTTTTC;
Scaffold9	TRF	TandemRepeat	560668	560702	56	+	.	ID=NGR-1_TR1661;PeriodSize=17;CopyNumber=2.1;PercentMatches=89;PercentIndels=10;Consensus=GATTGTCGACGAGAGTGG;
Scaffold9	TRF	TandemRepeat	605054	605079	52	+	.	ID=NGR-1_TR1663;PeriodSize=13;CopyNumber=2.0;PercentMatches=100;PercentIndels=0;Consensus=TCTTCTTTCTTTT;
Scaffold9	TRF	TandemRepeat	610702	610754	61	+	.	ID=NGR-1_TR1664;PeriodSize=24;CopyNumber=2.3;PercentMatches=80;PercentIndels=3;Consensus=GAGGAGAACGCAAGAAGAAGGGG;
Scaffold9	TRF	TandemRepeat	632359	632391	50	+	.	ID=NGR-1_TR1665;PeriodSize=15;CopyNumber=2.1;PercentMatches=88;PercentIndels=5;Consensus=AAGAAATCAAAACTTG;
Scaffold9	TRF	TandemRepeat	633617	633645	51	+	.	ID=NGR-1_TR1666;PeriodSize=12;CopyNumber=2.3;PercentMatches=94;PercentIndels=5;Consensus=GCAGAGAAAGAGA;
Scaffold9	TRF	TandemRepeat	654740	654769	51	+	.	ID=NGR-1_TR1669;PeriodSize=15;CopyNumber=2.1;PercentMatches=93;PercentIndels=6;Consensus=ACTTCTCTCATCTC;
Scaffold9	TRF	TandemRepeat	687150	687189	62	+	.	ID=NGR-1_TR1672;PeriodSize=12;CopyNumber=3.3;PercentMatches=89;PercentIndels=0;Consensus=TTCTTCTCCTTC;
Scaffold9	TRF	TandemRepeat	706439	706467	51	+	.	ID=NGR-1_TR1673;PeriodSize=12;CopyNumber=2.3;PercentMatches=94;PercentIndels=5;Consensus=CTTTCCTCTTTCC;
Scaffold9	TRF	TandemRepeat	744594	744659	114	+	.	ID=NGR-1_TR1675;PeriodSize=26;CopyNumber=2.5;PercentMatches=92;PercentIndels=0;Consensus=GAGAACGGAAAGTGAAGGACGTTGGA;
Scaffold9	TRF	TandemRepeat	755114	755153	80	+	.	ID=NGR-1_TR1676;PeriodSize=19;CopyNumber=2.1;PercentMatches=100;PercentIndels=0;Consensus=TCACAACCTATCTTGCACC;
Scaffold9	TRF	TandemRepeat	755186	755224	51	+	.	ID=NGR-1_TR1677;PeriodSize=18;CopyNumber=2.2;PercentMatches=85;PercentIndels=0;Consensus=CCTACCAATCCGAGAACT;
Scaffold9	TRF	TandemRepeat	757288	757321	52	+	.	ID=NGR-1_TR1678;PeriodSize=18;CopyNumber=1.9;PercentMatches=88;PercentIndels=5;Consensus=AAGTTCTCGTAGACTACC;
Scaffold9	TRF	TandemRepeat	766692	766724	50	+	.	ID=NGR-1_TR1679;PeriodSize=17;CopyNumber=1.9;PercentMatches=88;PercentIndels=11;Consensus=TTCAACATTTCCGATCG;
Scaffold9	TRF	TandemRepeat	788412	788479	127	+	.	ID=NGR-1_TR1680;PeriodSize=27;CopyNumber=2.5;PercentMatches=97;PercentIndels=0;Consensus=AGGAGGGAGGCAGAAATGGACGAGGGA;
Scaffold9	TRF	TandemRepeat	822321	822362	50	+	.	ID=NGR-1_TR1681;PeriodSize=21;CopyNumber=2.0;PercentMatches=81;PercentIndels=9;Consensus=TCCCTCCGCTCGATCCCTCCT;
Scaffold9	TRF	TandemRepeat	830837	830872	54	+	.	ID=NGR-1_TR1683;PeriodSize=15;CopyNumber=2.5;PercentMatches=86;PercentIndels=8;Consensus=AGAAGAGAGAGAAG;
Scaffold9	TRF	TandemRepeat	836872	836964	159	+	.	ID=NGR-1_TR1684;PeriodSize=48;CopyNumber=1.9;PercentMatches=93;PercentIndels=0;Consensus=TCGATTCCAGAGAAGGTTTCTCGAGAGAAGGAATCGAGGCTGAGATAT;
Scaffold9	TRF	TandemRepeat	848487	848524	69	+	.	ID=NGR-1_TR1685;PeriodSize=17;CopyNumber=2.2;PercentMatches=95;PercentIndels=4;Consensus=TTCACTTCTTCCTTCTTC;
Scaffold9	TRF	TandemRepeat	869197	869230	50	+	.	ID=NGR-1_TR1686;PeriodSize=12;CopyNumber=2.8;PercentMatches=90;PercentIndels=0;Consensus=CATCATCGTCAC;
Scaffold9	TRF	TandemRepeat	890997	891060	119	+	.	ID=NGR-1_TR1690;PeriodSize=32;CopyNumber=2.0;PercentMatches=96;PercentIndels=0;Consensus=GTTGAGCGACTCACGAAGGAATCGCAAGTACA;
Scaffold9	TRF	TandemRepeat	903527	903568	61	+	.	ID=NGR-1_TR1691;PeriodSize=18;CopyNumber=2.2;PercentMatches=87;PercentIndels=8;Consensus=CTTCATCCTCCTCTCGCGCT;
Scaffold9	TRF	TandemRepeat	913859	913897	51	+	.	ID=NGR-1_TR1692;PeriodSize=17;CopyNumber=2.3;PercentMatches=86;PercentIndels=0;Consensus=AGAGGAGGAAGAGAGAA;
Scaffold9	TRF	TandemRepeat	919111	919148	58	+	.	ID=NGR-1_TR1693;PeriodSize=20;CopyNumber=1.9;PercentMatches=88;PercentIndels=0;Consensus=TCTTTCTTTCTCTCTCTCCC;
Scaffold9	TRF	TandemRepeat	976052	976078	54	+	.	ID=NGR-1_TR1698;PeriodSize=12;CopyNumber=2.2;PercentMatches=100;PercentIndels=0;Consensus=GTTGTTGTTGTC;
Scaffold9	TRF	TandemRepeat	1013745	1013784	64	+	.	ID=NGR-1_TR1701;PeriodSize=21;CopyNumber=1.9;PercentMatches=90;PercentIndels=10;Consensus=GAAGAAAGGAAGGAAAGGTGG;
Scaffold9	TRF	TandemRepeat	1019691	1019729	62	+	.	ID=NGR-1_TR1702;PeriodSize=20;CopyNumber=2.0;PercentMatches=90;PercentIndels=10;Consensus=GACATCGCTTTCCCTCTTCC;
Scaffold9	TRF	TandemRepeat	1040129	1040158	51	+	.	ID=NGR-1_TR1703;PeriodSize=15;CopyNumber=2.0;PercentMatches=93;PercentIndels=0;Consensus=GGATTACGTTGCTGA;
Scaffold9	TRF	TandemRepeat	1057773	1057809	56	+	.	ID=NGR-1_TR1705;PeriodSize=12;CopyNumber=3.1;PercentMatches=92;PercentIndels=0;Consensus=CTTCTCCTGACT;
Scaffold9	TRF	TandemRepeat	1075815	1075851	74	+	.	ID=NGR-1_TR1706;PeriodSize=18;CopyNumber=2.1;PercentMatches=100;PercentIndels=0;Consensus=TGACTGTCGTCTCATATA;
Scaffold10	TRF	TandemRepeat	5578	5624	69	+	.	ID=NGR-1_TR1708;PeriodSize=19;CopyNumber=2.4;PercentMatches=89;PercentIndels=3;Consensus=TTCTCTCATTTGTTATTTCC;
Scaffold10	TRF	TandemRepeat	7293	7332	62	+	.	ID=NGR-1_TR1711;PeriodSize=12;CopyNumber=3.5;PercentMatches=90;PercentIndels=10;Consensus=TCTCTCTCTCT;
Scaffold10	TRF	TandemRepeat	7292	7332	59	+	.	ID=NGR-1_TR1712;PeriodSize=14;CopyNumber=2.9;PercentMatches=85;PercentIndels=10;Consensus=CTCTCTCTTCTCTCT;
Scaffold10	TRF	TandemRepeat	11716	11747	55	+	.	ID=NGR-1_TR1714;PeriodSize=14;CopyNumber=2.3;PercentMatches=94;PercentIndels=0;Consensus=TTCGTTTGATTGTC;
Scaffold10	TRF	TandemRepeat	50451	50476	52	+	.	ID=NGR-1_TR1715;PeriodSize=12;CopyNumber=2.2;PercentMatches=100;PercentIndels=0;Consensus=AGGTGCAAGATG;
Scaffold10	TRF	TandemRepeat	83383	83422	53	+	.	ID=NGR-1_TR1716;PeriodSize=19;CopyNumber=2.1;PercentMatches=85;PercentIndels=0;Consensus=CAGTCGACCGTCAACGGCA;
Scaffold10	TRF	TandemRepeat	104677	104710	50	+	.	ID=NGR-1_TR1717;PeriodSize=12;CopyNumber=2.8;PercentMatches=86;PercentIndels=0;Consensus=TGAGCTTGAGGC;
Scaffold10	TRF	TandemRepeat	130619	130672	63	+	.	ID=NGR-1_TR1719;PeriodSize=27;CopyNumber=2.0;PercentMatches=81;PercentIndels=0;Consensus=CTTCTACTTCTACCTCTACCTCAGCGA;
Scaffold10	TRF	TandemRepeat	172351	172395	65	+	.	ID=NGR-1_TR1725;PeriodSize=20;CopyNumber=2.3;PercentMatches=84;PercentIndels=3;Consensus=GTGAGAGAGCGAAAGCGAAG;
Scaffold10	TRF	TandemRepeat	211128	211175	60	+	.	ID=NGR-1_TR1727;PeriodSize=24;CopyNumber=2.0;PercentMatches=83;PercentIndels=0;Consensus=CCTCCTCCTCCACCTCCTCCTCTC;
Scaffold10	TRF	TandemRepeat	246177	246202	52	+	.	ID=NGR-1_TR1729;PeriodSize=12;CopyNumber=2.2;PercentMatches=100;PercentIndels=0;Consensus=TCAGTAAGCAGT;
Scaffold10	TRF	TandemRepeat	254020	254063	70	+	.	ID=NGR-1_TR1731;PeriodSize=18;CopyNumber=2.4;PercentMatches=92;PercentIndels=0;Consensus=GGAATGGGAATGGGGATG;
Scaffold10	TRF	TandemRepeat	254020	254067	69	+	.	ID=NGR-1_TR1732;PeriodSize=12;CopyNumber=4.0;PercentMatches=88;PercentIndels=0;Consensus=GGAATGGGGATG;
Scaffold10	TRF	TandemRepeat	274355	274383	51	+	.	ID=NGR-1_TR1733;PeriodSize=11;CopyNumber=2.5;PercentMatches=88;PercentIndels=11;Consensus=AGAAAGAGAGAG;
Scaffold10	TRF	TandemRepeat	312048	312088	64	+	.	ID=NGR-1_TR1736;PeriodSize=12;CopyNumber=3.4;PercentMatches=89;PercentIndels=0;Consensus=AGAAGAAGAGGA;
Scaffold10	TRF	TandemRepeat	322155	322195	64	+	.	ID=NGR-1_TR1737;PeriodSize=21;CopyNumber=2.0;PercentMatches=90;PercentIndels=0;Consensus=GAAGGTTGAGAAGAGGAAGAA;
Scaffold10	TRF	TandemRepeat	328554	328596	52	+	.	ID=NGR-1_TR1739;PeriodSize=21;CopyNumber=2.0;PercentMatches=82;PercentIndels=8;Consensus=GAGGGGGAGGTGGAGGAGGAC;
Scaffold10	TRF	TandemRepeat	328565	328611	60	+	.	ID=NGR-1_TR1740;PeriodSize=21;CopyNumber=2.2;PercentMatches=85;PercentIndels=7;Consensus=GGAGGAGGACGAGGCGGTGGT;
Scaffold10	TRF	TandemRepeat	333016	333055	71	+	.	ID=NGR-1_TR1741;PeriodSize=21;CopyNumber=1.9;PercentMatches=94;PercentIndels=0;Consensus=CTCCTCCTTCGTCGTCATCTG;
Scaffold10	TRF	TandemRepeat	364372	364414	59	+	.	ID=NGR-1_TR1743;PeriodSize=22;CopyNumber=2.0;PercentMatches=85;PercentIndels=0;Consensus=TTTCCCTTCAGTAATCTTTTCC;
Scaffold10	TRF	TandemRepeat	374850	374902	97	+	.	ID=NGR-1_TR1744;PeriodSize=22;CopyNumber=2.4;PercentMatches=96;PercentIndels=0;Consensus=CCCTCTCCCTTCTTCCACGCCT;
Scaffold10	TRF	TandemRepeat	396318	396368	52	+	.	ID=NGR-1_TR1746;PeriodSize=15;CopyNumber=3.0;PercentMatches=77;PercentIndels=16;Consensus=AGAAGCAGAAGAGAAGT;
Scaffold10	TRF	TandemRepeat	408694	408739	58	+	.	ID=NGR-1_TR1748;PeriodSize=24;CopyNumber=1.9;PercentMatches=82;PercentIndels=8;Consensus=GGGAGAACGAAGAGCGAGAGAGAA;
Scaffold10	TRF	TandemRepeat	419612	419641	60	+	.	ID=NGR-1_TR1749;PeriodSize=15;CopyNumber=2.0;PercentMatches=100;PercentIndels=0;Consensus=AACCTCTATCTCCTA;
Scaffold10	TRF	TandemRepeat	429403	429448	65	+	.	ID=NGR-1_TR1750;PeriodSize=16;CopyNumber=2.9;PercentMatches=90;PercentIndels=0;Consensus=CTTTTCTTTCTCTCAC;
Scaffold10	TRF	TandemRepeat	461860	461898	78	+	.	ID=NGR-1_TR1751;PeriodSize=18;CopyNumber=2.2;PercentMatches=100;PercentIndels=0;Consensus=CGAGACGACGGACACTGA;
Scaffold10	TRF	TandemRepeat	536507	536543	56	+	.	ID=NGR-1_TR1753;PeriodSize=20;CopyNumber=1.9;PercentMatches=89;PercentIndels=10;Consensus=CTCTTTCCCTTCCTCTCT;
Scaffold10	TRF	TandemRepeat	572216	572245	51	+	.	ID=NGR-1_TR1754;PeriodSize=15;CopyNumber=2.0;PercentMatches=93;PercentIndels=0;Consensus=TCTTCATCTTCAGCT;
Scaffold10	TRF	TandemRepeat	577819	577856	60	+	.	ID=NGR-1_TR1757;PeriodSize=18;CopyNumber=2.1;PercentMatches=90;PercentIndels=5;Consensus=ATCCTCAAGTTGCGCAAAA;
Scaffold10	TRF	TandemRepeat	604134	604166	57	+	.	ID=NGR-1_TR1758;PeriodSize=16;CopyNumber=2.1;PercentMatches=94;PercentIndels=5;Consensus=CTAGCTGTTCTCGTT;
Scaffold10	TRF	TandemRepeat	668065	668094	53	+	.	ID=NGR-1_TR1763;PeriodSize=15;CopyNumber=2.1;PercentMatches=93;PercentIndels=6;Consensus=TTCTCTTTTCTCTTT;
Scaffold10	TRF	TandemRepeat	671038	671086	71	+	.	ID=NGR-1_TR1766;PeriodSize=14;CopyNumber=3.4;PercentMatches=88;PercentIndels=2;Consensus=AAGAGACAAGAGAG;
Scaffold10	TRF	TandemRepeat	671046	671093	69	+	.	ID=NGR-1_TR1767;PeriodSize=21;CopyNumber=2.2;PercentMatches=88;PercentIndels=7;Consensus=AGAGACAAGAGACAAGAGAGG;
Scaffold10	TRF	TandemRepeat	700746	700812	68	+	.	ID=NGR-1_TR1768;PeriodSize=10;CopyNumber=6.8;PercentMatches=75;PercentIndels=14;Consensus=AAGAGAAGAA;
Scaffold10	TRF	TandemRepeat	700753	700812	120	+	.	ID=NGR-1_TR1769;PeriodSize=20;CopyNumber=3.0;PercentMatches=100;PercentIndels=0;Consensus=GAAAAGAGGAGAAAAGGAAG;
Scaffold10	TRF	TandemRepeat	748687	748766	126	+	.	ID=NGR-1_TR1773;PeriodSize=31;CopyNumber=2.6;PercentMatches=92;PercentIndels=4;Consensus=GAAAACTCTGTCGGAAGAGTTTCGTCTGTCG;
Scaffold10	TRF	TandemRepeat	757255	757282	56	+	.	ID=NGR-1_TR1774;PeriodSize=11;CopyNumber=2.5;PercentMatches=100;PercentIndels=0;Consensus=TCTGACACGTA;
Scaffold10	TRF	TandemRepeat	771074	771112	55	+	.	ID=NGR-1_TR1775;PeriodSize=18;CopyNumber=2.3;PercentMatches=86;PercentIndels=8;Consensus=TTCTCTCTCTCTGTCTCC;
Scaffold10	TRF	TandemRepeat	781358	781385	56	+	.	ID=NGR-1_TR1776;PeriodSize=14;CopyNumber=2.0;PercentMatches=100;PercentIndels=0;Consensus=GTAACGTCTTCTCC;
Scaffold10	TRF	TandemRepeat	788796	788826	53	+	.	ID=NGR-1_TR1777;PeriodSize=15;CopyNumber=2.1;PercentMatches=93;PercentIndels=0;Consensus=TCCCCTCCAACCTCC;
Scaffold10	TRF	TandemRepeat	790750	790803	53	+	.	ID=NGR-1_TR1778;PeriodSize=12;CopyNumber=4.8;PercentMatches=74;PercentIndels=21;Consensus=GAGGAGGAAGAA;
Scaffold10	TRF	TandemRepeat	807827	807851	50	+	.	ID=NGR-1_TR1781;PeriodSize=13;CopyNumber=1.9;PercentMatches=100;PercentIndels=0;Consensus=GAAAGAGAAGGGG;
Scaffold10	TRF	TandemRepeat	830458	830488	53	+	.	ID=NGR-1_TR1782;PeriodSize=16;CopyNumber=1.9;PercentMatches=93;PercentIndels=0;Consensus=TGAAAAAAACGAGAAT;
Scaffold10	TRF	TandemRepeat	835096	835127	55	+	.	ID=NGR-1_TR1784;PeriodSize=15;CopyNumber=2.1;PercentMatches=94;PercentIndels=0;Consensus=GAAGACGACGACGAG;
Scaffold10	TRF	TandemRepeat	855273	855308	63	+	.	ID=NGR-1_TR1787;PeriodSize=15;CopyNumber=2.4;PercentMatches=95;PercentIndels=0;Consensus=GAGAAGGAGAAGAAA;
Scaffold10	TRF	TandemRepeat	862283	862312	51	+	.	ID=NGR-1_TR1788;PeriodSize=15;CopyNumber=2.0;PercentMatches=93;PercentIndels=0;Consensus=GGATACTAGGAGACC;
Scaffold10	TRF	TandemRepeat	865823	865864	61	+	.	ID=NGR-1_TR1789;PeriodSize=21;CopyNumber=2.0;PercentMatches=86;PercentIndels=13;Consensus=GAAAGAGGAAGCAACGGGAGAT;
Scaffold10	TRF	TandemRepeat	889452	889481	51	+	.	ID=NGR-1_TR1790;PeriodSize=15;CopyNumber=2.0;PercentMatches=93;PercentIndels=0;Consensus=GAAGAACAAGAAGAG;
Scaffold10	TRF	TandemRepeat	894751	894785	52	+	.	ID=NGR-1_TR1791;PeriodSize=16;CopyNumber=2.2;PercentMatches=89;PercentIndels=0;Consensus=TTTTAAGTAGTTTTCG;
Scaffold10	TRF	TandemRepeat	902933	902962	60	+	.	ID=NGR-1_TR1794;PeriodSize=15;CopyNumber=2.0;PercentMatches=100;PercentIndels=0;Consensus=AGATTCAGATTCAGA;
Scaffold10	TRF	TandemRepeat	902932	902974	68	+	.	ID=NGR-1_TR1795;PeriodSize=21;CopyNumber=2.1;PercentMatches=91;PercentIndels=4;Consensus=CAGATTCAGATTCAGAAATT;
Scaffold10	TRF	TandemRepeat	919155	919215	104	+	.	ID=NGR-1_TR1796;PeriodSize=12;CopyNumber=5.1;PercentMatches=95;PercentIndels=0;Consensus=CTCTTTCTCGTT;
Scaffold10	TRF	TandemRepeat	921407	921446	50	+	.	ID=NGR-1_TR1798;PeriodSize=11;CopyNumber=3.9;PercentMatches=78;PercentIndels=15;Consensus=AGAGAGAGAAG;
Scaffold10	TRF	TandemRepeat	921409	921455	51	+	.	ID=NGR-1_TR1799;PeriodSize=15;CopyNumber=3.3;PercentMatches=76;PercentIndels=11;Consensus=AGAGAGAGAAGAAA;
Scaffold10	TRF	TandemRepeat	931220	931258	69	+	.	ID=NGR-1_TR1800;PeriodSize=10;CopyNumber=3.9;PercentMatches=93;PercentIndels=0;Consensus=GAAAGAAGAA;
Scaffold10	TRF	TandemRepeat	937846	937910	67	+	.	ID=NGR-1_TR1802;PeriodSize=18;CopyNumber=3.6;PercentMatches=78;PercentIndels=0;Consensus=CCGTTGCCGATGAAAGTA;
Scaffold10	TRF	TandemRepeat	938035	938090	67	+	.	ID=NGR-1_TR1803;PeriodSize=18;CopyNumber=3.1;PercentMatches=78;PercentIndels=0;Consensus=TTCGAAATGATGGTCGAG;
Scaffold10	TRF	TandemRepeat	943620	943659	55	+	.	ID=NGR-1_TR1804;PeriodSize=20;CopyNumber=2.0;PercentMatches=85;PercentIndels=9;Consensus=TACTAGCCGAACAACAAAAA;
Scaffold10	TRF	TandemRepeat	959818	959862	63	+	.	ID=NGR-1_TR1806;PeriodSize=23;CopyNumber=2.0;PercentMatches=86;PercentIndels=0;Consensus=TGAGAAGAAGGAAAGGAAAAGAG;
Scaffold10	TRF	TandemRepeat	974803	974834	50	+	.	ID=NGR-1_TR1807;PeriodSize=12;CopyNumber=2.6;PercentMatches=90;PercentIndels=9;Consensus=ACGGTGGATTCCA;
Scaffold10	TRF	TandemRepeat	987105	987131	54	+	.	ID=NGR-1_TR1809;PeriodSize=11;CopyNumber=2.5;PercentMatches=100;PercentIndels=0;Consensus=CTCTCAGGTTA;
Scaffold11	TRF	TandemRepeat	2051	2089	69	+	.	ID=NGR-1_TR1811;PeriodSize=12;CopyNumber=3.2;PercentMatches=92;PercentIndels=0;Consensus=CGACAGCTTCCT;
Scaffold11	TRF	TandemRepeat	13952	13996	62	+	.	ID=NGR-1_TR1812;PeriodSize=21;CopyNumber=2.1;PercentMatches=76;PercentIndels=23;Consensus=TTCTCTTTCTCTCTCCTCCAACC;
Scaffold11	TRF	TandemRepeat	22950	22984	70	+	.	ID=NGR-1_TR1813;PeriodSize=16;CopyNumber=2.2;PercentMatches=100;PercentIndels=0;Consensus=AAAAGAAAGGGGAAAA;
Scaffold11	TRF	TandemRepeat	42682	42737	62	+	.	ID=NGR-1_TR1814;PeriodSize=16;CopyNumber=3.5;PercentMatches=79;PercentIndels=13;Consensus=GAGAAGAAAAGAGAGA;
Scaffold11	TRF	TandemRepeat	45876	45903	56	+	.	ID=NGR-1_TR1815;PeriodSize=13;CopyNumber=2.2;PercentMatches=100;PercentIndels=0;Consensus=TCCTCCTCCTTCT;
Scaffold11	TRF	TandemRepeat	45869	45906	60	+	.	ID=NGR-1_TR1816;PeriodSize=16;CopyNumber=2.4;PercentMatches=91;PercentIndels=4;Consensus=CTTCTTCCTCCTCCTC;
Scaffold11	TRF	TandemRepeat	48322	48346	50	+	.	ID=NGR-1_TR1817;PeriodSize=12;CopyNumber=2.1;PercentMatches=100;PercentIndels=0;Consensus=AGAGAGAGAGAT;
Scaffold11	TRF	TandemRepeat	66858	66899	59	+	.	ID=NGR-1_TR1820;PeriodSize=15;CopyNumber=2.8;PercentMatches=89;PercentIndels=7;Consensus=AAGGAGAAGAAGGAG;
Scaffold11	TRF	TandemRepeat	114171	114212	59	+	.	ID=NGR-1_TR1821;PeriodSize=20;CopyNumber=2.1;PercentMatches=86;PercentIndels=8;Consensus=TTTTCGTTCGATTCTCTTTG;
Scaffold11	TRF	TandemRepeat	118855	118895	57	+	.	ID=NGR-1_TR1822;PeriodSize=21;CopyNumber=2.1;PercentMatches=86;PercentIndels=13;Consensus=CCGAATCTAACTACCTCCT;
Scaffold11	TRF	TandemRepeat	142872	142916	56	+	.	ID=NGR-1_TR1825;PeriodSize=14;CopyNumber=3.2;PercentMatches=81;PercentIndels=6;Consensus=CTTTTCCTCTTTTC;
Scaffold11	TRF	TandemRepeat	224817	224852	54	+	.	ID=NGR-1_TR1828;PeriodSize=17;CopyNumber=2.1;PercentMatches=89;PercentIndels=0;Consensus=AGCAAAGGAGGAAGAAG;
Scaffold11	TRF	TandemRepeat	247401	247430	51	+	.	ID=NGR-1_TR1829;PeriodSize=13;CopyNumber=2.4;PercentMatches=94;PercentIndels=5;Consensus=CACCTCCTCACG;
Scaffold11	TRF	TandemRepeat	252585	252615	53	+	.	ID=NGR-1_TR1831;PeriodSize=12;CopyNumber=2.6;PercentMatches=94;PercentIndels=0;Consensus=GAGGAGGAAAAG;
Scaffold11	TRF	TandemRepeat	259710	259748	53	+	.	ID=NGR-1_TR1832;PeriodSize=20;CopyNumber=1.9;PercentMatches=84;PercentIndels=5;Consensus=ACAACGCGATGGGCTCGCTCG;
Scaffold11	TRF	TandemRepeat	284200	284237	53	+	.	ID=NGR-1_TR1833;PeriodSize=12;CopyNumber=2.9;PercentMatches=76;PercentIndels=15;Consensus=TCTCTCTTTTTCTC;
Scaffold11	TRF	TandemRepeat	292978	293005	56	+	.	ID=NGR-1_TR1836;PeriodSize=14;CopyNumber=2.0;PercentMatches=100;PercentIndels=0;Consensus=CGCGCCCTAGTCGA;
Scaffold11	TRF	TandemRepeat	300208	300235	56	+	.	ID=NGR-1_TR1837;PeriodSize=11;CopyNumber=2.5;PercentMatches=100;PercentIndels=0;Consensus=CAAAAAAAAAA;
Scaffold11	TRF	TandemRepeat	324907	324941	54	+	.	ID=NGR-1_TR1838;PeriodSize=13;CopyNumber=2.6;PercentMatches=90;PercentIndels=4;Consensus=AGAAGAGAGGAGAG;
Scaffold11	TRF	TandemRepeat	330239	330273	70	+	.	ID=NGR-1_TR1839;PeriodSize=12;CopyNumber=2.9;PercentMatches=100;PercentIndels=0;Consensus=AGTAGGAGGAGG;
Scaffold11	TRF	TandemRepeat	330901	330933	57	+	.	ID=NGR-1_TR1840;PeriodSize=15;CopyNumber=2.2;PercentMatches=94;PercentIndels=0;Consensus=TCGCCGTCCTCGTCG;
Scaffold11	TRF	TandemRepeat	342174	342200	54	+	.	ID=NGR-1_TR1841;PeriodSize=14;CopyNumber=1.9;PercentMatches=100;PercentIndels=0;Consensus=TCTCTCTCTCTATC;
Scaffold11	TRF	TandemRepeat	347397	347426	51	+	.	ID=NGR-1_TR1844;PeriodSize=14;CopyNumber=2.1;PercentMatches=93;PercentIndels=0;Consensus=AAAAAAAAAAACTG;
Scaffold11	TRF	TandemRepeat	379999	380078	53	+	.	ID=NGR-1_TR1847;PeriodSize=18;CopyNumber=4.6;PercentMatches=67;PercentIndels=19;Consensus=GATGACGAAGAAGGTGAA;
Scaffold11	TRF	TandemRepeat	380038	380095	71	+	.	ID=NGR-1_TR1849;PeriodSize=15;CopyNumber=3.9;PercentMatches=83;PercentIndels=0;Consensus=GACGAAGAAGAGGAA;
Scaffold11	TRF	TandemRepeat	381313	381364	61	+	.	ID=NGR-1_TR1850;PeriodSize=24;CopyNumber=2.2;PercentMatches=82;PercentIndels=6;Consensus=AAAGCGAAAGAAGACGCCGAACGA;
Scaffold11	TRF	TandemRepeat	384064	384112	77	+	.	ID=NGR-1_TR1852;PeriodSize=18;CopyNumber=2.7;PercentMatches=93;PercentIndels=6;Consensus=GAAGAAGCATGAAGAGCAT;
Scaffold11	TRF	TandemRepeat	384073	384131	75	+	.	ID=NGR-1_TR1853;PeriodSize=27;CopyNumber=2.2;PercentMatches=84;PercentIndels=6;Consensus=GAAGAGCATGAAGAGCATGAAGAGAAA;
Scaffold11	TRF	TandemRepeat	402242	402282	57	+	.	ID=NGR-1_TR1854;PeriodSize=21;CopyNumber=2.0;PercentMatches=85;PercentIndels=9;Consensus=CGAGAGCTTGACTATTCCGTG;
Scaffold11	TRF	TandemRepeat	436091	436135	65	+	.	ID=NGR-1_TR1856;PeriodSize=23;CopyNumber=1.9;PercentMatches=86;PercentIndels=4;Consensus=CTTCCTCCTCTGCTATCTCCATCG;
Scaffold11	TRF	TandemRepeat	486685	486720	63	+	.	ID=NGR-1_TR1858;PeriodSize=18;CopyNumber=2.0;PercentMatches=94;PercentIndels=0;Consensus=CAAACCTTTCTTGCCTTT;
Scaffold11	TRF	TandemRepeat	507250	507293	54	+	.	ID=NGR-1_TR1859;PeriodSize=20;CopyNumber=2.2;PercentMatches=80;PercentIndels=4;Consensus=AAGGGGAAAGGGAGAGAAGG;
Scaffold11	TRF	TandemRepeat	521328	521359	55	+	.	ID=NGR-1_TR1860;PeriodSize=12;CopyNumber=2.7;PercentMatches=90;PercentIndels=0;Consensus=GACTGTGATTGT;
Scaffold11	TRF	TandemRepeat	569652	569702	57	+	.	ID=NGR-1_TR1861;PeriodSize=18;CopyNumber=2.8;PercentMatches=84;PercentIndels=3;Consensus=TCCTTCCCCTTCCCCCTC;
Scaffold11	TRF	TandemRepeat	569653	569702	64	+	.	ID=NGR-1_TR1862;PeriodSize=24;CopyNumber=2.0;PercentMatches=84;PercentIndels=3;Consensus=CCTTCACCCTCTCCATCTCCTTCC;
Scaffold11	TRF	TandemRepeat	616199	616243	65	+	.	ID=NGR-1_TR1866;PeriodSize=23;CopyNumber=2.0;PercentMatches=86;PercentIndels=8;Consensus=GAAGGGCAAGAGAAAGGGAGGAG;
Scaffold11	TRF	TandemRepeat	620609	620646	76	+	.	ID=NGR-1_TR1867;PeriodSize=15;CopyNumber=2.5;PercentMatches=100;PercentIndels=0;Consensus=CGAACGAATCGAAAC;
Scaffold11	TRF	TandemRepeat	622009	622043	54	+	.	ID=NGR-1_TR1868;PeriodSize=17;CopyNumber=2.0;PercentMatches=88;PercentIndels=5;Consensus=CTTGTTTAGCTACCTCGA;
Scaffold11	TRF	TandemRepeat	625882	625929	59	+	.	ID=NGR-1_TR1870;PeriodSize=15;CopyNumber=3.1;PercentMatches=80;PercentIndels=14;Consensus=GGAGAGAAGGAGAGAGA;
Scaffold11	TRF	TandemRepeat	625883	625930	64	+	.	ID=NGR-1_TR1871;PeriodSize=17;CopyNumber=2.9;PercentMatches=84;PercentIndels=6;Consensus=GAGAGAGAGAGAGAGAA;
Scaffold11	TRF	TandemRepeat	625883	625930	64	+	.	ID=NGR-1_TR1872;PeriodSize=19;CopyNumber=2.6;PercentMatches=83;PercentIndels=6;Consensus=GAGAGAGAGAGAGAGAAGA;
Scaffold11	TRF	TandemRepeat	635322	635387	105	+	.	ID=NGR-1_TR1875;PeriodSize=12;CopyNumber=5.5;PercentMatches=92;PercentIndels=0;Consensus=GAGAGAGAAAGA;
Scaffold11	TRF	TandemRepeat	653912	654096	217	+	.	ID=NGR-1_TR1882;PeriodSize=48;CopyNumber=3.9;PercentMatches=86;PercentIndels=0;Consensus=GAGACGGTGCAACCGGGCATGGTGTAACCGATAGTAGGGTAAGATTTA;
Scaffold11	TRF	TandemRepeat	656865	656911	85	+	.	ID=NGR-1_TR1885;PeriodSize=23;CopyNumber=2.0;PercentMatches=95;PercentIndels=0;Consensus=TAAACTGAGTGGAGCTTCCTTAC;
Scaffold11	TRF	TandemRepeat	657453	657594	194	+	.	ID=NGR-1_TR1886;PeriodSize=48;CopyNumber=3.0;PercentMatches=87;PercentIndels=3;Consensus=GAGACGGTGCAACCGGGCATGGTGTAGCCGATAGTAGGGTAAGATTA;
Scaffold11	TRF	TandemRepeat	659330	659367	60	+	.	ID=NGR-1_TR1888;PeriodSize=17;CopyNumber=2.2;PercentMatches=90;PercentIndels=4;Consensus=TCCTCATCTCCGTCCCGC;
Scaffold11	TRF	TandemRepeat	677758	677944	221	+	.	ID=NGR-1_TR1890;PeriodSize=48;CopyNumber=3.9;PercentMatches=86;PercentIndels=0;Consensus=CCTACCCTACTATCGGCTACACCATGCCCGGCTGCACCGTCTCAAAAT;
Scaffold11	TRF	TandemRepeat	720155	720224	95	+	.	ID=NGR-1_TR1892;PeriodSize=28;CopyNumber=2.5;PercentMatches=88;PercentIndels=0;Consensus=GCTTGTCGGAAAGCACTGAGCGAAAGTA;
Scaffold11	TRF	TandemRepeat	720289	720525	88	+	.	ID=NGR-1_TR1893;PeriodSize=14;CopyNumber=16.5;PercentMatches=68;PercentIndels=11;Consensus=GTCGAAAATAGATT;
Scaffold11	TRF	TandemRepeat	720303	720494	111	+	.	ID=NGR-1_TR1894;PeriodSize=28;CopyNumber=6.7;PercentMatches=68;PercentIndels=17;Consensus=TGTCGAAATAGATTGTCGAAAGTAGTT;
Scaffold11	TRF	TandemRepeat	720474	720541	66	+	.	ID=NGR-1_TR1896;PeriodSize=28;CopyNumber=2.4;PercentMatches=78;PercentIndels=9;Consensus=TTGTCGAAAGTAAAGTGTCGAGAATAAC;
Scaffold11	TRF	TandemRepeat	720547	720696	110	+	.	ID=NGR-1_TR1898;PeriodSize=28;CopyNumber=5.2;PercentMatches=73;PercentIndels=15;Consensus=TCGAAAGTAGCTCGTCGAAAGCAGTTTG;
Scaffold11	TRF	TandemRepeat	720618	720711	127	+	.	ID=NGR-1_TR1899;PeriodSize=28;CopyNumber=3.3;PercentMatches=86;PercentIndels=5;Consensus=TGTCGAAAGCAGTTTGTCGAAAATAACC;
Scaffold11	TRF	TandemRepeat	720574	720742	77	+	.	ID=NGR-1_TR1900;PeriodSize=14;CopyNumber=11.6;PercentMatches=70;PercentIndels=9;Consensus=TGTCGAAAGGTAACT;
Scaffold11	TRF	TandemRepeat	726308	726347	62	+	.	ID=NGR-1_TR1901;PeriodSize=17;CopyNumber=2.3;PercentMatches=91;PercentIndels=4;Consensus=AAAATGCACAAATCGAG;
Scaffold11	TRF	TandemRepeat	748771	748802	55	+	.	ID=NGR-1_TR1905;PeriodSize=17;CopyNumber=1.9;PercentMatches=93;PercentIndels=6;Consensus=CTCTCCTTCTCTTCTT;
Scaffold11	TRF	TandemRepeat	786079	786138	66	+	.	ID=NGR-1_TR1913;PeriodSize=12;CopyNumber=5.1;PercentMatches=80;PercentIndels=13;Consensus=TCTTCCTCCTC;
Scaffold11	TRF	TandemRepeat	786070	786137	77	+	.	ID=NGR-1_TR1914;PeriodSize=24;CopyNumber=2.8;PercentMatches=82;PercentIndels=8;Consensus=TCCTCCCTCTCTTCCTCCTCGTCT;
Scaffold11	TRF	TandemRepeat	786070	786147	75	+	.	ID=NGR-1_TR1915;PeriodSize=24;CopyNumber=3.3;PercentMatches=80;PercentIndels=7;Consensus=TCCTCCCCTCTTCCTCCTCTTCT;
Scaffold11	TRF	TandemRepeat	823168	823205	76	+	.	ID=NGR-1_TR1916;PeriodSize=19;CopyNumber=2.0;PercentMatches=100;PercentIndels=0;Consensus=CTAGTTCTTCCTCTTGACT;
Scaffold11	TRF	TandemRepeat	829228	829265	76	+	.	ID=NGR-1_TR1917;PeriodSize=19;CopyNumber=2.0;PercentMatches=100;PercentIndels=0;Consensus=AGTCAAGAGGAAGAACTAG;
Scaffold11	TRF	TandemRepeat	839383	839423	57	+	.	ID=NGR-1_TR1918;PeriodSize=16;CopyNumber=2.6;PercentMatches=84;PercentIndels=3;Consensus=GAGGAAAGGGAGAGAA;
Scaffold11	TRF	TandemRepeat	866347	866380	50	+	.	ID=NGR-1_TR1921;PeriodSize=17;CopyNumber=2.1;PercentMatches=89;PercentIndels=10;Consensus=CTTCTTCTTCCTCTT;
Scaffold11	TRF	TandemRepeat	878848	878915	127	+	.	ID=NGR-1_TR1923;PeriodSize=12;CopyNumber=5.7;PercentMatches=98;PercentIndels=0;Consensus=TCTCAATCTCAG;
Scaffold12	TRF	TandemRepeat	12579	12615	56	+	.	ID=NGR-1_TR1926;PeriodSize=18;CopyNumber=2.1;PercentMatches=89;PercentIndels=0;Consensus=CATCTTCGTCTTCCTCCT;
Scaffold12	TRF	TandemRepeat	33133	33161	51	+	.	ID=NGR-1_TR1929;PeriodSize=13;CopyNumber=2.3;PercentMatches=94;PercentIndels=5;Consensus=CTTGTGGGAAAAA;
Scaffold12	TRF	TandemRepeat	66112	66140	58	+	.	ID=NGR-1_TR1932;PeriodSize=15;CopyNumber=1.9;PercentMatches=100;PercentIndels=0;Consensus=AGGGGAAGAGGAAGT;
Scaffold12	TRF	TandemRepeat	94366	94420	85	+	.	ID=NGR-1_TR1933;PeriodSize=17;CopyNumber=3.2;PercentMatches=92;PercentIndels=5;Consensus=TTGCAGGTGGAACTATT;
Scaffold12	TRF	TandemRepeat	109464	109496	57	+	.	ID=NGR-1_TR1934;PeriodSize=12;CopyNumber=2.8;PercentMatches=90;PercentIndels=0;Consensus=GGGAGAGAGAGA;
Scaffold12	TRF	TandemRepeat	147965	148020	51	+	.	ID=NGR-1_TR1937;PeriodSize=18;CopyNumber=3.1;PercentMatches=70;PercentIndels=10;Consensus=GGGAGAGGTAGACCTAGA;
Scaffold12	TRF	TandemRepeat	182381	182419	60	+	.	ID=NGR-1_TR1939;PeriodSize=12;CopyNumber=3.2;PercentMatches=88;PercentIndels=0;Consensus=AGAGGGAGAGAG;
Scaffold12	TRF	TandemRepeat	198497	198560	128	+	.	ID=NGR-1_TR1941;PeriodSize=16;CopyNumber=4.0;PercentMatches=100;PercentIndels=0;Consensus=CTTTCGAGATAGAGAA;
Scaffold12	TRF	TandemRepeat	207887	207925	53	+	.	ID=NGR-1_TR1942;PeriodSize=16;CopyNumber=2.5;PercentMatches=83;PercentIndels=4;Consensus=TTTCCCTTTCCCTTTC;
Scaffold12	TRF	TandemRepeat	209726	209751	52	+	.	ID=NGR-1_TR1944;PeriodSize=12;CopyNumber=2.2;PercentMatches=100;PercentIndels=0;Consensus=CTTCAGCTTCAA;
Scaffold12	TRF	TandemRepeat	231887	231938	52	+	.	ID=NGR-1_TR1948;PeriodSize=17;CopyNumber=2.9;PercentMatches=75;PercentIndels=16;Consensus=AGAGGAGGGGAAGAAGC;
Scaffold12	TRF	TandemRepeat	323824	323870	60	+	.	ID=NGR-1_TR1954;PeriodSize=19;CopyNumber=2.4;PercentMatches=82;PercentIndels=10;Consensus=AGAGAGAGGAAGAGAAGAG;
Scaffold12	TRF	TandemRepeat	324769	324818	55	+	.	ID=NGR-1_TR1956;PeriodSize=18;CopyNumber=2.8;PercentMatches=84;PercentIndels=6;Consensus=AAGGGAAAGAAGGAAAA;
Scaffold12	TRF	TandemRepeat	325537	325583	69	+	.	ID=NGR-1_TR1957;PeriodSize=20;CopyNumber=2.4;PercentMatches=89;PercentIndels=3;Consensus=TGAGAGAAGGAAAAAACAAA;
Scaffold12	TRF	TandemRepeat	348249	348307	82	+	.	ID=NGR-1_TR1958;PeriodSize=27;CopyNumber=2.2;PercentMatches=87;PercentIndels=0;Consensus=GAGGGAAAACGAAAGGGACGAGAGGAA;
Scaffold12	TRF	TandemRepeat	362550	362589	53	+	.	ID=NGR-1_TR1960;PeriodSize=21;CopyNumber=1.9;PercentMatches=84;PercentIndels=0;Consensus=GGAAGAAGTAGAAATCGAGAT;
Scaffold12	TRF	TandemRepeat	396771	396803	57	+	.	ID=NGR-1_TR1961;PeriodSize=17;CopyNumber=1.9;PercentMatches=93;PercentIndels=0;Consensus=CCTCCTTCCTTCCTTCG;
Scaffold12	TRF	TandemRepeat	450141	450235	72	+	.	ID=NGR-1_TR1965;PeriodSize=29;CopyNumber=3.2;PercentMatches=63;PercentIndels=26;Consensus=CTCGTCAGCTCAGATCGATTTCCTTTCGA;
Scaffold12	TRF	TandemRepeat	450130	450254	243	+	.	ID=NGR-1_TR1966;PeriodSize=60;CopyNumber=2.1;PercentMatches=98;PercentIndels=1;Consensus=ACTAAACGTATCTCGTCAGCTCAGATCGATTTCCTTTCGACTCGTCGCCAATTACTATACT;
Scaffold12	TRF	TandemRepeat	450240	450287	96	+	.	ID=NGR-1_TR1967;PeriodSize=24;CopyNumber=2.0;PercentMatches=100;PercentIndels=0;Consensus=ATTACTATACTACTACTCGCAGTC;
Scaffold12	TRF	TandemRepeat	469639	469687	98	+	.	ID=NGR-1_TR1970;PeriodSize=23;CopyNumber=2.1;PercentMatches=100;PercentIndels=0;Consensus=CGTACCGAGAGTGCCTCTTGGTT;
Scaffold12	TRF	TandemRepeat	473366	473410	54	+	.	ID=NGR-1_TR1971;PeriodSize=13;CopyNumber=3.5;PercentMatches=78;PercentIndels=0;Consensus=TTCGCCCCTCTCT;
Scaffold12	TRF	TandemRepeat	494343	494406	96	+	.	ID=NGR-1_TR1972;PeriodSize=24;CopyNumber=2.8;PercentMatches=85;PercentIndels=4;Consensus=GAGTAGGATAGGTCGAGAAGAGAC;
Scaffold12	TRF	TandemRepeat	494751	494966	174	+	.	ID=NGR-1_TR1973;PeriodSize=20;CopyNumber=10.6;PercentMatches=76;PercentIndels=13;Consensus=AGTCGAGTCTTGTTAGGTAA;
Scaffold12	TRF	TandemRepeat	494954	495009	80	+	.	ID=NGR-1_TR1974;PeriodSize=22;CopyNumber=2.6;PercentMatches=88;PercentIndels=8;Consensus=AAGTCGAGTCTTGAAAATGAAA;
Scaffold12	TRF	TandemRepeat	494728	495076	160	+	.	ID=NGR-1_TR1975;PeriodSize=20;CopyNumber=16.7;PercentMatches=73;PercentIndels=15;Consensus=AAAGTCGAGTCTTGTTAGAG;
Scaffold12	TRF	TandemRepeat	498767	498795	58	+	.	ID=NGR-1_TR1976;PeriodSize=15;CopyNumber=1.9;PercentMatches=100;PercentIndels=0;Consensus=TTACGATTTGAGAGT;
Scaffold12	TRF	TandemRepeat	555889	555938	50	+	.	ID=NGR-1_TR1980;PeriodSize=18;CopyNumber=2.5;PercentMatches=71;PercentIndels=15;Consensus=TCCTCCTCCTCTTCGTCTTG;
Scaffold12	TRF	TandemRepeat	581485	581530	74	+	.	ID=NGR-1_TR1982;PeriodSize=18;CopyNumber=2.6;PercentMatches=92;PercentIndels=0;Consensus=AAGAAGAAGACGAGGAAA;
Scaffold12	TRF	TandemRepeat	582734	582784	61	+	.	ID=NGR-1_TR1983;PeriodSize=15;CopyNumber=3.5;PercentMatches=81;PercentIndels=7;Consensus=CTCTCCTTTCTCTCT;
Scaffold12	TRF	TandemRepeat	582734	582782	50	+	.	ID=NGR-1_TR1984;PeriodSize=17;CopyNumber=3.0;PercentMatches=77;PercentIndels=16;Consensus=CTCTTCCTTTCTTCTCC;
Scaffold12	TRF	TandemRepeat	627137	627171	54	+	.	ID=NGR-1_TR1986;PeriodSize=18;CopyNumber=1.9;PercentMatches=88;PercentIndels=11;Consensus=GAGGTCTGAATTGATTTT;
Scaffold12	TRF	TandemRepeat	628388	628435	69	+	.	ID=NGR-1_TR1988;PeriodSize=24;CopyNumber=1.9;PercentMatches=87;PercentIndels=8;Consensus=AAAAGAAAAAGGAAAAAACGAGAA;
Scaffold12	TRF	TandemRepeat	667640	667676	65	+	.	ID=NGR-1_TR1991;PeriodSize=19;CopyNumber=1.9;PercentMatches=94;PercentIndels=0;Consensus=TCCTCCAACTTTCTCTTCC;
Scaffold12	TRF	TandemRepeat	675259	675327	77	+	.	ID=NGR-1_TR1993;PeriodSize=30;CopyNumber=2.3;PercentMatches=82;PercentIndels=7;Consensus=CTCCCCTCACTCACAAATATACATCTAAT;
Scaffold12	TRF	TandemRepeat	688896	688947	61	+	.	ID=NGR-1_TR1994;PeriodSize=12;CopyNumber=4.4;PercentMatches=75;PercentIndels=4;Consensus=GAGGAGGAAGAG;
Scaffold12	TRF	TandemRepeat	711208	711252	51	+	.	ID=NGR-1_TR2000;PeriodSize=18;CopyNumber=2.5;PercentMatches=79;PercentIndels=17;Consensus=CTATCCTCCTCAGAGCAAG;
Scaffold13	TRF	TandemRepeat	11154	11188	63	+	.	ID=NGR-1_TR2002;PeriodSize=13;CopyNumber=2.6;PercentMatches=95;PercentIndels=4;Consensus=TTGCGAGATACTTT;
Scaffold13	TRF	TandemRepeat	47707	47736	51	+	.	ID=NGR-1_TR2005;PeriodSize=15;CopyNumber=2.0;PercentMatches=93;PercentIndels=0;Consensus=CCATCTTCAACATCT;
Scaffold13	TRF	TandemRepeat	47795	47824	51	+	.	ID=NGR-1_TR2006;PeriodSize=15;CopyNumber=2.0;PercentMatches=93;PercentIndels=0;Consensus=CACTATCTTCATCAC;
Scaffold13	TRF	TandemRepeat	58223	58280	66	+	.	ID=NGR-1_TR2014;PeriodSize=13;CopyNumber=4.2;PercentMatches=88;PercentIndels=6;Consensus=CCCCCCCCCCCCTC;
Scaffold13	TRF	TandemRepeat	59908	59969	101	+	.	ID=NGR-1_TR2017;PeriodSize=16;CopyNumber=4.0;PercentMatches=93;PercentIndels=4;Consensus=GAGAGAGAAGAGAGAG;
Scaffold13	TRF	TandemRepeat	75739	75775	65	+	.	ID=NGR-1_TR2020;PeriodSize=17;CopyNumber=2.2;PercentMatches=95;PercentIndels=0;Consensus=TCTGATTTCCCCTTCCC;
Scaffold13	TRF	TandemRepeat	85134	85194	65	+	.	ID=NGR-1_TR2022;PeriodSize=24;CopyNumber=2.5;PercentMatches=72;PercentIndels=17;Consensus=TCTTGTTTGCCTTCTTCGCCGCCTT;
Scaffold13	TRF	TandemRepeat	98008	98055	51	+	.	ID=NGR-1_TR2023;PeriodSize=15;CopyNumber=3.2;PercentMatches=81;PercentIndels=0;Consensus=TCTTCCTCATCCTCA;
Scaffold13	TRF	TandemRepeat	124768	124802	52	+	.	ID=NGR-1_TR2025;PeriodSize=18;CopyNumber=1.9;PercentMatches=88;PercentIndels=0;Consensus=TTCTTGACGAGCTTCTTG;
Scaffold13	TRF	TandemRepeat	134168	134205	51	+	.	ID=NGR-1_TR2026;PeriodSize=12;CopyNumber=3.2;PercentMatches=85;PercentIndels=7;Consensus=TTTCTTTCTGTC;
Scaffold13	TRF	TandemRepeat	169601	169625	50	+	.	ID=NGR-1_TR2028;PeriodSize=12;CopyNumber=2.1;PercentMatches=100;PercentIndels=0;Consensus=GAAGAAGAGGAA;
Scaffold13	TRF	TandemRepeat	171012	171069	80	+	.	ID=NGR-1_TR2029;PeriodSize=27;CopyNumber=2.1;PercentMatches=87;PercentIndels=0;Consensus=AGAAAGAGAAAGAACAAGCCAGGAAGG;
Scaffold13	TRF	TandemRepeat	171095	171153	75	+	.	ID=NGR-1_TR2030;PeriodSize=27;CopyNumber=2.2;PercentMatches=84;PercentIndels=6;Consensus=AAGGAGAAGGACAAGCTCAAGAAGGAA;
Scaffold13	TRF	TandemRepeat	192108	192139	64	+	.	ID=NGR-1_TR2031;PeriodSize=16;CopyNumber=2.0;PercentMatches=100;PercentIndels=0;Consensus=ATGAACAGACGAGAAA;
Scaffold13	TRF	TandemRepeat	237784	237810	54	+	.	ID=NGR-1_TR2034;PeriodSize=13;CopyNumber=2.1;PercentMatches=100;PercentIndels=0;Consensus=TGTTTTTTTTTTT;
Scaffold13	TRF	TandemRepeat	247710	247745	54	+	.	ID=NGR-1_TR2036;PeriodSize=15;CopyNumber=2.4;PercentMatches=90;PercentIndels=0;Consensus=TCGTCTGAATCATCA;
Scaffold13	TRF	TandemRepeat	260657	260700	56	+	.	ID=NGR-1_TR2037;PeriodSize=19;CopyNumber=2.2;PercentMatches=84;PercentIndels=8;Consensus=GAGGTACGATAGGTCGAGAGA;
Scaffold13	TRF	TandemRepeat	293969	294026	71	+	.	ID=NGR-1_TR2039;PeriodSize=21;CopyNumber=2.8;PercentMatches=83;PercentIndels=0;Consensus=CTCCTCTTTGACCTCTCCGAG;
Scaffold13	TRF	TandemRepeat	293978	294068	101	+	.	ID=NGR-1_TR2040;PeriodSize=42;CopyNumber=2.2;PercentMatches=81;PercentIndels=0;Consensus=GACCTCTCAGAGTTCCTCCTCGACCTCTGAGAGCTCCTCCTC;
Scaffold13	TRF	TandemRepeat	294012	294071	120	+	.	ID=NGR-1_TR2041;PeriodSize=21;CopyNumber=2.9;PercentMatches=100;PercentIndels=0;Consensus=TCCTCCTCGACCTCTGATAGT;
Scaffold13	TRF	TandemRepeat	313577	313609	50	+	.	ID=NGR-1_TR2042;PeriodSize=15;CopyNumber=2.2;PercentMatches=89;PercentIndels=10;Consensus=CTTCTTCTTCTCCTT;
Scaffold13	TRF	TandemRepeat	359038	359106	95	+	.	ID=NGR-1_TR2044;PeriodSize=33;CopyNumber=2.1;PercentMatches=86;PercentIndels=5;Consensus=ACTTCGGCTGTAGGATCGGTCGTATCAGACGTG;
Scaffold13	TRF	TandemRepeat	383874	383911	76	+	.	ID=NGR-1_TR2047;PeriodSize=19;CopyNumber=2.0;PercentMatches=100;PercentIndels=0;Consensus=CAGCAACAATCGAGGAGCG;
Scaffold13	TRF	TandemRepeat	390792	390843	68	+	.	ID=NGR-1_TR2048;PeriodSize=18;CopyNumber=2.9;PercentMatches=85;PercentIndels=0;Consensus=CTTGAGCTTGAGCCTGCG;
Scaffold13	TRF	TandemRepeat	390800	390855	69	+	.	ID=NGR-1_TR2050;PeriodSize=18;CopyNumber=3.1;PercentMatches=84;PercentIndels=5;Consensus=TGAGCCTGTGCTTGAGCC;
Scaffold13	TRF	TandemRepeat	397896	397951	67	+	.	ID=NGR-1_TR2051;PeriodSize=30;CopyNumber=2.0;PercentMatches=82;PercentIndels=10;Consensus=CTTCTTCTTCTGTTTATCCTTCTCTTG;
Scaffold13	TRF	TandemRepeat	421639	421683	65	+	.	ID=NGR-1_TR2053;PeriodSize=14;CopyNumber=3.3;PercentMatches=87;PercentIndels=3;Consensus=GAGAGGGAAAGAGG;
Scaffold13	TRF	TandemRepeat	452472	452499	56	+	.	ID=NGR-1_TR2056;PeriodSize=14;CopyNumber=2.0;PercentMatches=100;PercentIndels=0;Consensus=AGTAAGCAAGTATC;
Scaffold13	TRF	TandemRepeat	461928	461959	57	+	.	ID=NGR-1_TR2058;PeriodSize=15;CopyNumber=2.1;PercentMatches=94;PercentIndels=5;Consensus=TTTTTCGTTTTTTCGT;
Scaffold13	TRF	TandemRepeat	461925	461969	63	+	.	ID=NGR-1_TR2059;PeriodSize=23;CopyNumber=2.0;PercentMatches=86;PercentIndels=0;Consensus=TCGTTTTTCGTTGTTGAGTTTTT;
Scaffold13	TRF	TandemRepeat	491032	491075	79	+	.	ID=NGR-1_TR2061;PeriodSize=22;CopyNumber=2.0;PercentMatches=95;PercentIndels=0;Consensus=ATCTGCACTGCAGGTGTTGATT;
Scaffold14	TRF	TandemRepeat	8352	8397	92	+	.	ID=NGR-1_TR2062;PeriodSize=11;CopyNumber=4.2;PercentMatches=100;PercentIndels=0;Consensus=TCTGCCATTCT;
Scaffold14	TRF	TandemRepeat	48460	48486	54	+	.	ID=NGR-1_TR2063;PeriodSize=10;CopyNumber=2.7;PercentMatches=100;PercentIndels=0;Consensus=GAAGGAAGGA;
Scaffold14	TRF	TandemRepeat	62081	62115	70	+	.	ID=NGR-1_TR2064;PeriodSize=11;CopyNumber=3.2;PercentMatches=100;PercentIndels=0;Consensus=AATGAGGAGGG;
Scaffold14	TRF	TandemRepeat	68045	68103	50	+	.	ID=NGR-1_TR2065;PeriodSize=14;CopyNumber=4.1;PercentMatches=73;PercentIndels=16;Consensus=GAGAAGGAGGAATG;
Scaffold14	TRF	TandemRepeat	68047	68103	62	+	.	ID=NGR-1_TR2066;PeriodSize=21;CopyNumber=2.7;PercentMatches=78;PercentIndels=8;Consensus=GAAGGAGGAATGGAGAAAGGG;
Scaffold14	TRF	TandemRepeat	111947	112014	136	+	.	ID=NGR-1_TR2067;PeriodSize=34;CopyNumber=2.0;PercentMatches=100;PercentIndels=0;Consensus=TGAAAGCAGCTGTGAGCATGCGAGAAGGTGAACT;
Scaffold14	TRF	TandemRepeat	116105	116140	56	+	.	ID=NGR-1_TR2068;PeriodSize=18;CopyNumber=2.0;PercentMatches=89;PercentIndels=10;Consensus=CGCACTCTTTCCGATCTC;
Scaffold14	TRF	TandemRepeat	121712	121756	81	+	.	ID=NGR-1_TR2069;PeriodSize=12;CopyNumber=3.8;PercentMatches=96;PercentIndels=0;Consensus=GCTCCTCCTGCC;
Scaffold14	TRF	TandemRepeat	125825	125851	54	+	.	ID=NGR-1_TR2070;PeriodSize=14;CopyNumber=1.9;PercentMatches=100;PercentIndels=0;Consensus=GAAAGGAAAGGAAA;
Scaffold14	TRF	TandemRepeat	139012	139059	96	+	.	ID=NGR-1_TR2071;PeriodSize=23;CopyNumber=2.1;PercentMatches=100;PercentIndels=0;Consensus=TCTCCTTCTTACTCGAAATCTCG;
Scaffold14	TRF	TandemRepeat	148698	148740	86	+	.	ID=NGR-1_TR2072;PeriodSize=18;CopyNumber=2.4;PercentMatches=100;PercentIndels=0;Consensus=CTCACTCCATCCACGCAG;
Scaffold14	TRF	TandemRepeat	163081	163113	57	+	.	ID=NGR-1_TR2075;PeriodSize=12;CopyNumber=2.7;PercentMatches=95;PercentIndels=4;Consensus=AAATGAAATGTA;
Scaffold14	TRF	TandemRepeat	169949	170042	181	+	.	ID=NGR-1_TR2076;PeriodSize=45;CopyNumber=2.1;PercentMatches=98;PercentIndels=2;Consensus=GATCGTCATAGCTCTTTCCGAAGTCTGCCAAGTCAAAGGTATCGT;
Scaffold32	TRF	TandemRepeat	499	536	76	+	.	ID=NGR-1_TR2079;PeriodSize=19;CopyNumber=2.0;PercentMatches=100;PercentIndels=0;Consensus=CTAGTTCTTCCTCTTGACT;
Scaffold38	TRF	TandemRepeat	576	649	58	+	.	ID=NGR-1_TR2083;PeriodSize=12;CopyNumber=5.9;PercentMatches=78;PercentIndels=9;Consensus=TCATCATCATCG;
Scaffold63	TRF	TandemRepeat	1	588	282	+	.	ID=NGR-1_TR2088;PeriodSize=26;CopyNumber=23.9;PercentMatches=74;PercentIndels=13;Consensus=GAATGGAATCATCATAGAATGGAATC;
Scaffold63	TRF	TandemRepeat	38	473	358	+	.	ID=NGR-1_TR2089;PeriodSize=23;CopyNumber=18.2;PercentMatches=76;PercentIndels=10;Consensus=TCATCGAATGGAATCGAATGGAA;
Scaffold63	TRF	TandemRepeat	43	360	192	+	.	ID=NGR-1_TR2090;PeriodSize=49;CopyNumber=6.6;PercentMatches=76;PercentIndels=7;Consensus=GAATGGAATCGAATGGAATCATTGAATGGACTCGATAGGGATCATTATC;
Scaffold63	TRF	TandemRepeat	263	443	77	+	.	ID=NGR-1_TR2091;PeriodSize=10;CopyNumber=16.8;PercentMatches=66;PercentIndels=25;Consensus=AATGGAATCG;
