# Supplementary material for: Whole genome sequencing and comparative genomic analysis of oleaginous red yeast Sporobolomyces pararoseus NGR identifies candidate genes for biotechnological potential and ballistospores-shooting
Source: BMC Genomics. 2020 Feb 24;21:181. doi: 10.1186/s12864-020-6593-1 (PMC7041287; doi:10.1186/s12864-020-6593-1)
Supplement: Supplementary file 7 — Additional file 7. Micro-satellites DNA annotation file of NGR. [file 12864_2020_6593_MOESM7_ESM.txt]

##gff-version 3
Scaffold1	TRF	TandemRepeat	39490	39514	50	+	.	ID=NGR-1_TR0004;PeriodSize=5;CopyNumber=5.0;PercentMatches=100;PercentIndels=0;Consensus=GAAGA;
Scaffold1	TRF	TandemRepeat	41852	41921	76	+	.	ID=NGR-1_TR0006;PeriodSize=2;CopyNumber=36.0;PercentMatches=78;PercentIndels=16;Consensus=AG;
Scaffold1	TRF	TandemRepeat	44989	45023	70	+	.	ID=NGR-1_TR0008;PeriodSize=2;CopyNumber=17.5;PercentMatches=100;PercentIndels=0;Consensus=TC;
Scaffold1	TRF	TandemRepeat	47250	47281	55	+	.	ID=NGR-1_TR0009;PeriodSize=3;CopyNumber=10.3;PercentMatches=93;PercentIndels=6;Consensus=TCT;
Scaffold1	TRF	TandemRepeat	163033	163085	79	+	.	ID=NGR-1_TR0015;PeriodSize=2;CopyNumber=26.5;PercentMatches=88;PercentIndels=0;Consensus=GA;
Scaffold1	TRF	TandemRepeat	166730	166762	66	+	.	ID=NGR-1_TR0016;PeriodSize=6;CopyNumber=5.5;PercentMatches=100;PercentIndels=0;Consensus=GAAGAG;
Scaffold1	TRF	TandemRepeat	168258	168293	54	+	.	ID=NGR-1_TR0018;PeriodSize=3;CopyNumber=12.0;PercentMatches=87;PercentIndels=0;Consensus=GAT;
Scaffold1	TRF	TandemRepeat	218439	218495	77	+	.	ID=NGR-1_TR0021;PeriodSize=2;CopyNumber=30.5;PercentMatches=84;PercentIndels=13;Consensus=AG;
Scaffold1	TRF	TandemRepeat	224047	224074	56	+	.	ID=NGR-1_TR0025;PeriodSize=3;CopyNumber=9.3;PercentMatches=100;PercentIndels=0;Consensus=CGT;
Scaffold1	TRF	TandemRepeat	303777	303801	50	+	.	ID=NGR-1_TR0031;PeriodSize=2;CopyNumber=12.5;PercentMatches=100;PercentIndels=0;Consensus=GT;
Scaffold1	TRF	TandemRepeat	304646	304678	66	+	.	ID=NGR-1_TR0032;PeriodSize=2;CopyNumber=16.5;PercentMatches=100;PercentIndels=0;Consensus=CT;
Scaffold1	TRF	TandemRepeat	314451	314488	67	+	.	ID=NGR-1_TR0034;PeriodSize=5;CopyNumber=7.4;PercentMatches=96;PercentIndels=3;Consensus=GTTCT;
Scaffold1	TRF	TandemRepeat	413662	413693	55	+	.	ID=NGR-1_TR0045;PeriodSize=6;CopyNumber=5.3;PercentMatches=96;PercentIndels=0;Consensus=GAGTGA;
Scaffold1	TRF	TandemRepeat	416419	416447	58	+	.	ID=NGR-1_TR0047;PeriodSize=6;CopyNumber=4.8;PercentMatches=100;PercentIndels=0;Consensus=GAAGAT;
Scaffold1	TRF	TandemRepeat	429222	429290	63	+	.	ID=NGR-1_TR0049;PeriodSize=6;CopyNumber=12.0;PercentMatches=80;PercentIndels=9;Consensus=CAAGCT;
Scaffold1	TRF	TandemRepeat	429555	429580	52	+	.	ID=NGR-1_TR0050;PeriodSize=3;CopyNumber=8.7;PercentMatches=100;PercentIndels=0;Consensus=ACA;
Scaffold1	TRF	TandemRepeat	435606	435634	58	+	.	ID=NGR-1_TR0051;PeriodSize=2;CopyNumber=14.5;PercentMatches=100;PercentIndels=0;Consensus=AG;
Scaffold1	TRF	TandemRepeat	443420	443464	81	+	.	ID=NGR-1_TR0052;PeriodSize=6;CopyNumber=7.5;PercentMatches=97;PercentIndels=0;Consensus=CTCCAA;
Scaffold1	TRF	TandemRepeat	445104	445131	56	+	.	ID=NGR-1_TR0054;PeriodSize=4;CopyNumber=7.0;PercentMatches=100;PercentIndels=0;Consensus=TCTT;
Scaffold1	TRF	TandemRepeat	501205	501229	50	+	.	ID=NGR-1_TR0057;PeriodSize=3;CopyNumber=8.3;PercentMatches=100;PercentIndels=0;Consensus=TCG;
Scaffold1	TRF	TandemRepeat	569638	569684	60	+	.	ID=NGR-1_TR0064;PeriodSize=6;CopyNumber=7.8;PercentMatches=81;PercentIndels=9;Consensus=GAGGAA;
Scaffold1	TRF	TandemRepeat	624584	624681	178	+	.	ID=NGR-1_TR0069;PeriodSize=2;CopyNumber=49.0;PercentMatches=95;PercentIndels=0;Consensus=TC;
Scaffold1	TRF	TandemRepeat	626026	626050	50	+	.	ID=NGR-1_TR0072;PeriodSize=4;CopyNumber=6.2;PercentMatches=100;PercentIndels=0;Consensus=TTGA;
Scaffold1	TRF	TandemRepeat	756601	756625	50	+	.	ID=NGR-1_TR0078;PeriodSize=3;CopyNumber=8.3;PercentMatches=100;PercentIndels=0;Consensus=GAG;
Scaffold1	TRF	TandemRepeat	756934	756967	59	+	.	ID=NGR-1_TR0079;PeriodSize=3;CopyNumber=11.3;PercentMatches=93;PercentIndels=0;Consensus=GTA;
Scaffold1	TRF	TandemRepeat	757380	757404	50	+	.	ID=NGR-1_TR0080;PeriodSize=6;CopyNumber=4.2;PercentMatches=100;PercentIndels=0;Consensus=CTCAAT;
Scaffold1	TRF	TandemRepeat	762404	762433	51	+	.	ID=NGR-1_TR0081;PeriodSize=2;CopyNumber=15.0;PercentMatches=92;PercentIndels=0;Consensus=CT;
Scaffold1	TRF	TandemRepeat	802409	802440	55	+	.	ID=NGR-1_TR0082;PeriodSize=2;CopyNumber=16.0;PercentMatches=93;PercentIndels=0;Consensus=CT;
Scaffold1	TRF	TandemRepeat	805667	805694	56	+	.	ID=NGR-1_TR0083;PeriodSize=2;CopyNumber=14.0;PercentMatches=100;PercentIndels=0;Consensus=TC;
Scaffold1	TRF	TandemRepeat	827456	827490	52	+	.	ID=NGR-1_TR0084;PeriodSize=6;CopyNumber=5.5;PercentMatches=87;PercentIndels=12;Consensus=TCTCTT;
Scaffold1	TRF	TandemRepeat	828882	828913	55	+	.	ID=NGR-1_TR0086;PeriodSize=5;CopyNumber=6.2;PercentMatches=92;PercentIndels=7;Consensus=CTCTC;
Scaffold1	TRF	TandemRepeat	829897	829976	151	+	.	ID=NGR-1_TR0087;PeriodSize=2;CopyNumber=40.0;PercentMatches=97;PercentIndels=0;Consensus=GA;
Scaffold1	TRF	TandemRepeat	830167	830258	132	+	.	ID=NGR-1_TR0088;PeriodSize=2;CopyNumber=46.0;PercentMatches=88;PercentIndels=4;Consensus=GA;
Scaffold1	TRF	TandemRepeat	833727	833754	56	+	.	ID=NGR-1_TR0089;PeriodSize=2;CopyNumber=14.0;PercentMatches=100;PercentIndels=0;Consensus=TC;
Scaffold1	TRF	TandemRepeat	932850	932876	54	+	.	ID=NGR-1_TR0098;PeriodSize=3;CopyNumber=9.0;PercentMatches=100;PercentIndels=0;Consensus=GGA;
Scaffold1	TRF	TandemRepeat	1006781	1006812	57	+	.	ID=NGR-1_TR0102;PeriodSize=2;CopyNumber=16.5;PercentMatches=93;PercentIndels=6;Consensus=GA;
Scaffold1	TRF	TandemRepeat	1016969	1017006	51	+	.	ID=NGR-1_TR0103;PeriodSize=3;CopyNumber=13.0;PercentMatches=83;PercentIndels=5;Consensus=TCC;
Scaffold1	TRF	TandemRepeat	1274421	1274446	52	+	.	ID=NGR-1_TR0110;PeriodSize=2;CopyNumber=13.0;PercentMatches=100;PercentIndels=0;Consensus=CT;
Scaffold1	TRF	TandemRepeat	1374580	1374609	51	+	.	ID=NGR-1_TR0115;PeriodSize=2;CopyNumber=14.5;PercentMatches=93;PercentIndels=6;Consensus=AG;
Scaffold1	TRF	TandemRepeat	1428972	1429006	52	+	.	ID=NGR-1_TR0118;PeriodSize=6;CopyNumber=5.8;PercentMatches=86;PercentIndels=0;Consensus=GTGGAA;
Scaffold1	TRF	TandemRepeat	1473423	1473450	56	+	.	ID=NGR-1_TR0120;PeriodSize=2;CopyNumber=14.0;PercentMatches=100;PercentIndels=0;Consensus=GA;
Scaffold1	TRF	TandemRepeat	1475102	1475154	51	+	.	ID=NGR-1_TR0122;PeriodSize=2;CopyNumber=28.5;PercentMatches=74;PercentIndels=14;Consensus=AG;
Scaffold1	TRF	TandemRepeat	1480248	1480300	51	+	.	ID=NGR-1_TR0124;PeriodSize=2;CopyNumber=28.5;PercentMatches=74;PercentIndels=14;Consensus=TC;
Scaffold1	TRF	TandemRepeat	1481952	1481977	52	+	.	ID=NGR-1_TR0128;PeriodSize=2;CopyNumber=13.0;PercentMatches=100;PercentIndels=0;Consensus=TC;
Scaffold1	TRF	TandemRepeat	1537703	1537744	84	+	.	ID=NGR-1_TR0132;PeriodSize=2;CopyNumber=21.0;PercentMatches=100;PercentIndels=0;Consensus=AG;
Scaffold1	TRF	TandemRepeat	1572801	1572834	52	+	.	ID=NGR-1_TR0134;PeriodSize=6;CopyNumber=5.7;PercentMatches=86;PercentIndels=13;Consensus=CTTCGA;
Scaffold1	TRF	TandemRepeat	1575265	1575361	70	+	.	ID=NGR-1_TR0136;PeriodSize=6;CopyNumber=16.2;PercentMatches=75;PercentIndels=4;Consensus=TCAAGC;
Scaffold1	TRF	TandemRepeat	1652908	1652947	71	+	.	ID=NGR-1_TR0138;PeriodSize=2;CopyNumber=20.0;PercentMatches=94;PercentIndels=0;Consensus=CT;
Scaffold1	TRF	TandemRepeat	1726231	1726258	56	+	.	ID=NGR-1_TR0141;PeriodSize=3;CopyNumber=9.3;PercentMatches=100;PercentIndels=0;Consensus=CTC;
Scaffold1	TRF	TandemRepeat	1826792	1826825	50	+	.	ID=NGR-1_TR0144;PeriodSize=3;CopyNumber=11.3;PercentMatches=87;PercentIndels=0;Consensus=TTG;
Scaffold1	TRF	TandemRepeat	1874068	1874100	57	+	.	ID=NGR-1_TR0146;PeriodSize=3;CopyNumber=11.0;PercentMatches=93;PercentIndels=0;Consensus=TTC;
Scaffold1	TRF	TandemRepeat	1882957	1882996	73	+	.	ID=NGR-1_TR0148;PeriodSize=2;CopyNumber=20.5;PercentMatches=94;PercentIndels=5;Consensus=AG;
Scaffold1	TRF	TandemRepeat	1906695	1906726	64	+	.	ID=NGR-1_TR0150;PeriodSize=4;CopyNumber=8.0;PercentMatches=100;PercentIndels=0;Consensus=AAAG;
Scaffold1	TRF	TandemRepeat	2137638	2137668	53	+	.	ID=NGR-1_TR0165;PeriodSize=2;CopyNumber=15.0;PercentMatches=93;PercentIndels=6;Consensus=CT;
Scaffold1	TRF	TandemRepeat	2139531	2139558	56	+	.	ID=NGR-1_TR0168;PeriodSize=2;CopyNumber=14.0;PercentMatches=100;PercentIndels=0;Consensus=CT;
Scaffold1	TRF	TandemRepeat	2249597	2249634	55	+	.	ID=NGR-1_TR0170;PeriodSize=6;CopyNumber=6.8;PercentMatches=82;PercentIndels=17;Consensus=AAAAAC;
Scaffold1	TRF	TandemRepeat	2284813	2284839	54	+	.	ID=NGR-1_TR0174;PeriodSize=2;CopyNumber=13.5;PercentMatches=100;PercentIndels=0;Consensus=AG;
Scaffold1	TRF	TandemRepeat	2316092	2316154	65	+	.	ID=NGR-1_TR0175;PeriodSize=5;CopyNumber=12.6;PercentMatches=83;PercentIndels=6;Consensus=CTTTT;
Scaffold1	TRF	TandemRepeat	2330520	2330557	76	+	.	ID=NGR-1_TR0181;PeriodSize=3;CopyNumber=12.7;PercentMatches=100;PercentIndels=0;Consensus=CCT;
Scaffold1	TRF	TandemRepeat	2368816	2368908	51	+	.	ID=NGR-1_TR0184;PeriodSize=2;CopyNumber=50.0;PercentMatches=69;PercentIndels=21;Consensus=TC;
Scaffold1	TRF	TandemRepeat	2378986	2379014	58	+	.	ID=NGR-1_TR0188;PeriodSize=3;CopyNumber=9.7;PercentMatches=100;PercentIndels=0;Consensus=TCC;
Scaffold1	TRF	TandemRepeat	2419028	2419062	70	+	.	ID=NGR-1_TR0190;PeriodSize=3;CopyNumber=11.7;PercentMatches=100;PercentIndels=0;Consensus=ACA;
Scaffold1	TRF	TandemRepeat	2421921	2421946	52	+	.	ID=NGR-1_TR0191;PeriodSize=3;CopyNumber=8.7;PercentMatches=100;PercentIndels=0;Consensus=TGT;
Scaffold1	TRF	TandemRepeat	2431115	2431145	62	+	.	ID=NGR-1_TR0193;PeriodSize=3;CopyNumber=10.3;PercentMatches=100;PercentIndels=0;Consensus=TCG;
Scaffold1	TRF	TandemRepeat	2440591	2440667	113	+	.	ID=NGR-1_TR0195;PeriodSize=2;CopyNumber=39.5;PercentMatches=87;PercentIndels=5;Consensus=TC;
Scaffold1	TRF	TandemRepeat	2444858	2444988	221	+	.	ID=NGR-1_TR0199;PeriodSize=2;CopyNumber=66.5;PercentMatches=92;PercentIndels=3;Consensus=AG;
Scaffold1	TRF	TandemRepeat	2462292	2462353	52	+	.	ID=NGR-1_TR0205;PeriodSize=6;CopyNumber=10.3;PercentMatches=78;PercentIndels=0;Consensus=GAAAGG;
Scaffold1	TRF	TandemRepeat	2462358	2462390	57	+	.	ID=NGR-1_TR0207;PeriodSize=6;CopyNumber=5.5;PercentMatches=96;PercentIndels=0;Consensus=GAACGA;
Scaffold1	TRF	TandemRepeat	2487969	2488007	78	+	.	ID=NGR-1_TR0211;PeriodSize=6;CopyNumber=6.5;PercentMatches=100;PercentIndels=0;Consensus=TGAGAT;
Scaffold1	TRF	TandemRepeat	2510672	2510733	96	+	.	ID=NGR-1_TR0216;PeriodSize=2;CopyNumber=33.0;PercentMatches=87;PercentIndels=12;Consensus=TC;
Scaffold1	TRF	TandemRepeat	2576002	2576032	53	+	.	ID=NGR-1_TR0219;PeriodSize=3;CopyNumber=10.0;PercentMatches=93;PercentIndels=6;Consensus=AGA;
Scaffold1	TRF	TandemRepeat	2594107	2594162	82	+	.	ID=NGR-1_TR0223;PeriodSize=2;CopyNumber=29.5;PercentMatches=85;PercentIndels=10;Consensus=TC;
Scaffold1	TRF	TandemRepeat	2726109	2726144	56	+	.	ID=NGR-1_TR0236;PeriodSize=6;CopyNumber=6.2;PercentMatches=87;PercentIndels=6;Consensus=TTCCTT;
Scaffold1	TRF	TandemRepeat	2726175	2726249	107	+	.	ID=NGR-1_TR0239;PeriodSize=6;CopyNumber=12.5;PercentMatches=85;PercentIndels=5;Consensus=AGAGGT;
Scaffold1	TRF	TandemRepeat	2783277	2783322	74	+	.	ID=NGR-1_TR0242;PeriodSize=6;CopyNumber=7.7;PercentMatches=90;PercentIndels=0;Consensus=CTCTAC;
Scaffold1	TRF	TandemRepeat	2813716	2813741	52	+	.	ID=NGR-1_TR0245;PeriodSize=6;CopyNumber=4.3;PercentMatches=100;PercentIndels=0;Consensus=TTGAGA;
Scaffold1	TRF	TandemRepeat	2817663	2817693	62	+	.	ID=NGR-1_TR0247;PeriodSize=6;CopyNumber=5.2;PercentMatches=100;PercentIndels=0;Consensus=TGAGAA;
Scaffold1	TRF	TandemRepeat	2819254	2819286	57	+	.	ID=NGR-1_TR0249;PeriodSize=3;CopyNumber=11.0;PercentMatches=93;PercentIndels=0;Consensus=CAA;
Scaffold1	TRF	TandemRepeat	2828215	2828249	61	+	.	ID=NGR-1_TR0251;PeriodSize=5;CopyNumber=7.0;PercentMatches=93;PercentIndels=0;Consensus=TTTCG;
Scaffold1	TRF	TandemRepeat	2884067	2884092	52	+	.	ID=NGR-1_TR0254;PeriodSize=6;CopyNumber=4.3;PercentMatches=100;PercentIndels=0;Consensus=CTACCT;
Scaffold1	TRF	TandemRepeat	2889024	2889064	54	+	.	ID=NGR-1_TR0256;PeriodSize=2;CopyNumber=22.5;PercentMatches=81;PercentIndels=18;Consensus=GA;
Scaffold1	TRF	TandemRepeat	2889024	2889064	54	+	.	ID=NGR-1_TR0257;PeriodSize=5;CopyNumber=7.5;PercentMatches=79;PercentIndels=20;Consensus=GAGAGA;
Scaffold1	TRF	TandemRepeat	2987929	2987953	50	+	.	ID=NGR-1_TR0260;PeriodSize=3;CopyNumber=8.3;PercentMatches=100;PercentIndels=0;Consensus=AAC;
Scaffold1	TRF	TandemRepeat	2988619	2988666	53	+	.	ID=NGR-1_TR0261;PeriodSize=2;CopyNumber=24.5;PercentMatches=80;PercentIndels=4;Consensus=AG;
Scaffold1	TRF	TandemRepeat	2988974	2989018	54	+	.	ID=NGR-1_TR0264;PeriodSize=6;CopyNumber=7.5;PercentMatches=87;PercentIndels=0;Consensus=CCTTCT;
Scaffold1	TRF	TandemRepeat	2989297	2989322	52	+	.	ID=NGR-1_TR0265;PeriodSize=6;CopyNumber=4.3;PercentMatches=100;PercentIndels=0;Consensus=TTCTTG;
Scaffold1	TRF	TandemRepeat	2992465	2992492	56	+	.	ID=NGR-1_TR0266;PeriodSize=3;CopyNumber=9.3;PercentMatches=100;PercentIndels=0;Consensus=CTT;
Scaffold1	TRF	TandemRepeat	3017037	3017067	62	+	.	ID=NGR-1_TR0268;PeriodSize=3;CopyNumber=10.3;PercentMatches=100;PercentIndels=0;Consensus=CTC;
Scaffold1	TRF	TandemRepeat	3165992	3166018	54	+	.	ID=NGR-1_TR0275;PeriodSize=6;CopyNumber=4.5;PercentMatches=100;PercentIndels=0;Consensus=CGACTC;
Scaffold1	TRF	TandemRepeat	3182195	3182238	79	+	.	ID=NGR-1_TR0278;PeriodSize=3;CopyNumber=14.7;PercentMatches=95;PercentIndels=0;Consensus=CAG;
Scaffold1	TRF	TandemRepeat	3213086	3213293	362	+	.	ID=NGR-1_TR0281;PeriodSize=2;CopyNumber=104.0;PercentMatches=95;PercentIndels=0;Consensus=CT;
Scaffold1	TRF	TandemRepeat	3255618	3255644	54	+	.	ID=NGR-1_TR0285;PeriodSize=6;CopyNumber=4.5;PercentMatches=100;PercentIndels=0;Consensus=TCCCAT;
Scaffold1	TRF	TandemRepeat	3260810	3260834	50	+	.	ID=NGR-1_TR0286;PeriodSize=6;CopyNumber=4.2;PercentMatches=100;PercentIndels=0;Consensus=GCGAGA;
Scaffold1	TRF	TandemRepeat	3292902	3292937	54	+	.	ID=NGR-1_TR0287;PeriodSize=3;CopyNumber=12.0;PercentMatches=87;PercentIndels=0;Consensus=AGG;
Scaffold1	TRF	TandemRepeat	3320527	3320559	57	+	.	ID=NGR-1_TR0291;PeriodSize=2;CopyNumber=16.5;PercentMatches=93;PercentIndels=0;Consensus=TC;
Scaffold1	TRF	TandemRepeat	3505357	3505390	59	+	.	ID=NGR-1_TR0303;PeriodSize=2;CopyNumber=17.0;PercentMatches=93;PercentIndels=0;Consensus=CT;
Scaffold1	TRF	TandemRepeat	3534175	3534199	50	+	.	ID=NGR-1_TR0306;PeriodSize=3;CopyNumber=8.3;PercentMatches=100;PercentIndels=0;Consensus=GGA;
Scaffold1	TRF	TandemRepeat	3565197	3565226	60	+	.	ID=NGR-1_TR0310;PeriodSize=6;CopyNumber=5.0;PercentMatches=100;PercentIndels=0;Consensus=CAGAAG;
Scaffold1	TRF	TandemRepeat	3728140	3728176	65	+	.	ID=NGR-1_TR0317;PeriodSize=2;CopyNumber=18.5;PercentMatches=94;PercentIndels=0;Consensus=TC;
Scaffold1	TRF	TandemRepeat	3838304	3838411	180	+	.	ID=NGR-1_TR0324;PeriodSize=2;CopyNumber=54.0;PercentMatches=92;PercentIndels=0;Consensus=TC;
Scaffold1	TRF	TandemRepeat	3838489	3838517	58	+	.	ID=NGR-1_TR0325;PeriodSize=2;CopyNumber=14.5;PercentMatches=100;PercentIndels=0;Consensus=TC;
Scaffold1	TRF	TandemRepeat	3840032	3840086	96	+	.	ID=NGR-1_TR0326;PeriodSize=2;CopyNumber=28.5;PercentMatches=92;PercentIndels=7;Consensus=GA;
Scaffold1	TRF	TandemRepeat	3842371	3842417	53	+	.	ID=NGR-1_TR0327;PeriodSize=2;CopyNumber=23.5;PercentMatches=79;PercentIndels=16;Consensus=GA;
Scaffold1	TRF	TandemRepeat	3842510	3842558	98	+	.	ID=NGR-1_TR0329;PeriodSize=2;CopyNumber=24.5;PercentMatches=100;PercentIndels=0;Consensus=AG;
Scaffold1	TRF	TandemRepeat	3850214	3850257	54	+	.	ID=NGR-1_TR0330;PeriodSize=2;CopyNumber=22.5;PercentMatches=81;PercentIndels=4;Consensus=TC;
Scaffold1	TRF	TandemRepeat	3852755	3852791	56	+	.	ID=NGR-1_TR0331;PeriodSize=5;CopyNumber=7.4;PercentMatches=87;PercentIndels=0;Consensus=TTCTT;
Scaffold1	TRF	TandemRepeat	3906707	3906782	152	+	.	ID=NGR-1_TR0338;PeriodSize=6;CopyNumber=12.7;PercentMatches=100;PercentIndels=0;Consensus=GAGAAC;
Scaffold1	TRF	TandemRepeat	3921599	3921623	50	+	.	ID=NGR-1_TR0339;PeriodSize=3;CopyNumber=8.3;PercentMatches=100;PercentIndels=0;Consensus=TTC;
Scaffold1	TRF	TandemRepeat	3949303	3949332	60	+	.	ID=NGR-1_TR0343;PeriodSize=6;CopyNumber=5.0;PercentMatches=100;PercentIndels=0;Consensus=CAGGAA;
Scaffold1	TRF	TandemRepeat	3950092	3950130	78	+	.	ID=NGR-1_TR0345;PeriodSize=3;CopyNumber=13.0;PercentMatches=100;PercentIndels=0;Consensus=TCC;
Scaffold1	TRF	TandemRepeat	3957624	3957662	53	+	.	ID=NGR-1_TR0346;PeriodSize=2;CopyNumber=20.0;PercentMatches=84;PercentIndels=5;Consensus=GA;
Scaffold1	TRF	TandemRepeat	4025591	4025647	114	+	.	ID=NGR-1_TR0356;PeriodSize=6;CopyNumber=9.5;PercentMatches=100;PercentIndels=0;Consensus=TTAGGG;
Scaffold2	TRF	TandemRepeat	71668	71701	59	+	.	ID=NGR-1_TR0362;PeriodSize=6;CopyNumber=5.7;PercentMatches=92;PercentIndels=0;Consensus=GGAAAC;
Scaffold2	TRF	TandemRepeat	71958	71983	52	+	.	ID=NGR-1_TR0363;PeriodSize=2;CopyNumber=13.0;PercentMatches=100;PercentIndels=0;Consensus=TC;
Scaffold2	TRF	TandemRepeat	86419	86457	69	+	.	ID=NGR-1_TR0364;PeriodSize=2;CopyNumber=19.5;PercentMatches=94;PercentIndels=0;Consensus=CT;
Scaffold2	TRF	TandemRepeat	87639	87665	54	+	.	ID=NGR-1_TR0365;PeriodSize=2;CopyNumber=13.5;PercentMatches=100;PercentIndels=0;Consensus=GA;
Scaffold2	TRF	TandemRepeat	89372	89401	60	+	.	ID=NGR-1_TR0366;PeriodSize=6;CopyNumber=5.0;PercentMatches=100;PercentIndels=0;Consensus=GAAAAG;
Scaffold2	TRF	TandemRepeat	98159	98214	112	+	.	ID=NGR-1_TR0367;PeriodSize=2;CopyNumber=28.0;PercentMatches=100;PercentIndels=0;Consensus=GA;
Scaffold2	TRF	TandemRepeat	168236	168269	68	+	.	ID=NGR-1_TR0371;PeriodSize=2;CopyNumber=17.0;PercentMatches=100;PercentIndels=0;Consensus=GA;
Scaffold2	TRF	TandemRepeat	186097	186127	53	+	.	ID=NGR-1_TR0374;PeriodSize=3;CopyNumber=10.3;PercentMatches=92;PercentIndels=0;Consensus=GTC;
Scaffold2	TRF	TandemRepeat	190994	191024	62	+	.	ID=NGR-1_TR0375;PeriodSize=2;CopyNumber=15.5;PercentMatches=100;PercentIndels=0;Consensus=TC;
Scaffold2	TRF	TandemRepeat	205939	205982	88	+	.	ID=NGR-1_TR0380;PeriodSize=5;CopyNumber=8.8;PercentMatches=100;PercentIndels=0;Consensus=TTCTT;
Scaffold2	TRF	TandemRepeat	209069	209097	58	+	.	ID=NGR-1_TR0381;PeriodSize=2;CopyNumber=14.5;PercentMatches=100;PercentIndels=0;Consensus=TC;
Scaffold2	TRF	TandemRepeat	209568	209610	50	+	.	ID=NGR-1_TR0382;PeriodSize=3;CopyNumber=14.0;PercentMatches=80;PercentIndels=4;Consensus=AGG;
Scaffold2	TRF	TandemRepeat	242407	242432	52	+	.	ID=NGR-1_TR0386;PeriodSize=3;CopyNumber=8.7;PercentMatches=100;PercentIndels=0;Consensus=GTA;
Scaffold2	TRF	TandemRepeat	249175	249201	54	+	.	ID=NGR-1_TR0387;PeriodSize=2;CopyNumber=13.5;PercentMatches=100;PercentIndels=0;Consensus=GA;
Scaffold2	TRF	TandemRepeat	339673	339700	56	+	.	ID=NGR-1_TR0392;PeriodSize=2;CopyNumber=14.0;PercentMatches=100;PercentIndels=0;Consensus=TC;
Scaffold2	TRF	TandemRepeat	379329	379357	51	+	.	ID=NGR-1_TR0398;PeriodSize=2;CopyNumber=15.0;PercentMatches=92;PercentIndels=7;Consensus=AG;
Scaffold2	TRF	TandemRepeat	434108	434132	50	+	.	ID=NGR-1_TR0403;PeriodSize=3;CopyNumber=8.3;PercentMatches=100;PercentIndels=0;Consensus=AGG;
Scaffold2	TRF	TandemRepeat	483842	483867	52	+	.	ID=NGR-1_TR0407;PeriodSize=3;CopyNumber=8.7;PercentMatches=100;PercentIndels=0;Consensus=CTC;
Scaffold2	TRF	TandemRepeat	536414	536451	51	+	.	ID=NGR-1_TR0413;PeriodSize=2;CopyNumber=19.5;PercentMatches=83;PercentIndels=5;Consensus=AG;
Scaffold2	TRF	TandemRepeat	583531	583555	50	+	.	ID=NGR-1_TR0418;PeriodSize=3;CopyNumber=8.3;PercentMatches=100;PercentIndels=0;Consensus=TCC;
Scaffold2	TRF	TandemRepeat	642996	643034	64	+	.	ID=NGR-1_TR0424;PeriodSize=5;CopyNumber=8.2;PercentMatches=88;PercentIndels=11;Consensus=GAGAA;
Scaffold2	TRF	TandemRepeat	733320	733350	53	+	.	ID=NGR-1_TR0432;PeriodSize=6;CopyNumber=5.2;PercentMatches=96;PercentIndels=0;Consensus=CATCAA;
Scaffold2	TRF	TandemRepeat	733626	733658	66	+	.	ID=NGR-1_TR0433;PeriodSize=3;CopyNumber=11.0;PercentMatches=100;PercentIndels=0;Consensus=CAA;
Scaffold2	TRF	TandemRepeat	761574	761620	69	+	.	ID=NGR-1_TR0434;PeriodSize=2;CopyNumber=24.0;PercentMatches=86;PercentIndels=4;Consensus=TC;
Scaffold2	TRF	TandemRepeat	772151	772184	61	+	.	ID=NGR-1_TR0435;PeriodSize=2;CopyNumber=17.5;PercentMatches=93;PercentIndels=6;Consensus=TC;
Scaffold2	TRF	TandemRepeat	897100	897127	56	+	.	ID=NGR-1_TR0445;PeriodSize=3;CopyNumber=9.3;PercentMatches=100;PercentIndels=0;Consensus=TCC;
Scaffold2	TRF	TandemRepeat	953935	953963	58	+	.	ID=NGR-1_TR0451;PeriodSize=6;CopyNumber=4.8;PercentMatches=100;PercentIndels=0;Consensus=GGAACG;
Scaffold2	TRF	TandemRepeat	1050406	1050443	53	+	.	ID=NGR-1_TR0454;PeriodSize=5;CopyNumber=8.0;PercentMatches=82;PercentIndels=11;Consensus=TTTCT;
Scaffold2	TRF	TandemRepeat	1052063	1052088	52	+	.	ID=NGR-1_TR0455;PeriodSize=2;CopyNumber=13.0;PercentMatches=100;PercentIndels=0;Consensus=GA;
Scaffold2	TRF	TandemRepeat	1103644	1103736	186	+	.	ID=NGR-1_TR0457;PeriodSize=2;CopyNumber=46.5;PercentMatches=100;PercentIndels=0;Consensus=CT;
Scaffold2	TRF	TandemRepeat	1114154	1114183	60	+	.	ID=NGR-1_TR0458;PeriodSize=6;CopyNumber=5.0;PercentMatches=100;PercentIndels=0;Consensus=ACCTCC;
Scaffold2	TRF	TandemRepeat	1114731	1114779	98	+	.	ID=NGR-1_TR0459;PeriodSize=3;CopyNumber=16.3;PercentMatches=100;PercentIndels=0;Consensus=CCT;
Scaffold2	TRF	TandemRepeat	1155990	1156024	70	+	.	ID=NGR-1_TR0460;PeriodSize=6;CopyNumber=5.8;PercentMatches=100;PercentIndels=0;Consensus=TGATTC;
Scaffold2	TRF	TandemRepeat	1212438	1212483	71	+	.	ID=NGR-1_TR0465;PeriodSize=6;CopyNumber=8.2;PercentMatches=86;PercentIndels=13;Consensus=GTAGAG;
Scaffold2	TRF	TandemRepeat	1219135	1219161	54	+	.	ID=NGR-1_TR0466;PeriodSize=2;CopyNumber=13.5;PercentMatches=100;PercentIndels=0;Consensus=TC;
Scaffold2	TRF	TandemRepeat	1298795	1298829	61	+	.	ID=NGR-1_TR0469;PeriodSize=3;CopyNumber=11.7;PercentMatches=93;PercentIndels=0;Consensus=GAG;
Scaffold2	TRF	TandemRepeat	1300785	1300838	108	+	.	ID=NGR-1_TR0470;PeriodSize=2;CopyNumber=27.0;PercentMatches=100;PercentIndels=0;Consensus=AG;
Scaffold2	TRF	TandemRepeat	1301889	1301918	60	+	.	ID=NGR-1_TR0471;PeriodSize=2;CopyNumber=15.0;PercentMatches=100;PercentIndels=0;Consensus=GA;
Scaffold2	TRF	TandemRepeat	1389020	1389044	50	+	.	ID=NGR-1_TR0474;PeriodSize=5;CopyNumber=5.0;PercentMatches=100;PercentIndels=0;Consensus=GAGAT;
Scaffold2	TRF	TandemRepeat	1390331	1390355	50	+	.	ID=NGR-1_TR0475;PeriodSize=3;CopyNumber=8.3;PercentMatches=100;PercentIndels=0;Consensus=TTC;
Scaffold2	TRF	TandemRepeat	1434649	1434674	52	+	.	ID=NGR-1_TR0478;PeriodSize=4;CopyNumber=6.5;PercentMatches=100;PercentIndels=0;Consensus=TCAG;
Scaffold2	TRF	TandemRepeat	1445172	1445224	74	+	.	ID=NGR-1_TR0480;PeriodSize=2;CopyNumber=27.5;PercentMatches=88;PercentIndels=7;Consensus=TC;
Scaffold2	TRF	TandemRepeat	1445911	1445949	51	+	.	ID=NGR-1_TR0481;PeriodSize=3;CopyNumber=13.0;PercentMatches=83;PercentIndels=0;Consensus=AGA;
Scaffold2	TRF	TandemRepeat	1579807	1579841	63	+	.	ID=NGR-1_TR0488;PeriodSize=2;CopyNumber=18.0;PercentMatches=94;PercentIndels=5;Consensus=GA;
Scaffold2	TRF	TandemRepeat	1580353	1580407	83	+	.	ID=NGR-1_TR0489;PeriodSize=6;CopyNumber=9.2;PercentMatches=87;PercentIndels=0;Consensus=TTCTTG;
Scaffold2	TRF	TandemRepeat	1587375	1587416	84	+	.	ID=NGR-1_TR0491;PeriodSize=2;CopyNumber=21.0;PercentMatches=100;PercentIndels=0;Consensus=AG;
Scaffold2	TRF	TandemRepeat	1590626	1590671	65	+	.	ID=NGR-1_TR0493;PeriodSize=6;CopyNumber=7.7;PercentMatches=92;PercentIndels=0;Consensus=GAAAGG;
Scaffold2	TRF	TandemRepeat	1604238	1604271	50	+	.	ID=NGR-1_TR0495;PeriodSize=3;CopyNumber=11.3;PercentMatches=87;PercentIndels=0;Consensus=GAG;
Scaffold2	TRF	TandemRepeat	1641460	1641503	88	+	.	ID=NGR-1_TR0496;PeriodSize=2;CopyNumber=22.0;PercentMatches=100;PercentIndels=0;Consensus=CT;
Scaffold2	TRF	TandemRepeat	1700649	1700688	73	+	.	ID=NGR-1_TR0504;PeriodSize=2;CopyNumber=20.5;PercentMatches=94;PercentIndels=5;Consensus=AG;
Scaffold2	TRF	TandemRepeat	1720981	1721008	56	+	.	ID=NGR-1_TR0506;PeriodSize=3;CopyNumber=9.3;PercentMatches=100;PercentIndels=0;Consensus=GAG;
Scaffold2	TRF	TandemRepeat	1824965	1824994	60	+	.	ID=NGR-1_TR0516;PeriodSize=2;CopyNumber=15.0;PercentMatches=100;PercentIndels=0;Consensus=GA;
Scaffold2	TRF	TandemRepeat	1828858	1828906	98	+	.	ID=NGR-1_TR0519;PeriodSize=3;CopyNumber=16.3;PercentMatches=100;PercentIndels=0;Consensus=GTA;
Scaffold2	TRF	TandemRepeat	1830257	1830293	56	+	.	ID=NGR-1_TR0520;PeriodSize=2;CopyNumber=18.0;PercentMatches=88;PercentIndels=5;Consensus=GA;
Scaffold2	TRF	TandemRepeat	1830997	1831026	51	+	.	ID=NGR-1_TR0521;PeriodSize=2;CopyNumber=15.0;PercentMatches=92;PercentIndels=0;Consensus=AG;
Scaffold2	TRF	TandemRepeat	1867341	1867373	57	+	.	ID=NGR-1_TR0527;PeriodSize=6;CopyNumber=5.5;PercentMatches=96;PercentIndels=0;Consensus=CCTCAA;
Scaffold2	TRF	TandemRepeat	1927312	1927351	50	+	.	ID=NGR-1_TR0530;PeriodSize=2;CopyNumber=21.5;PercentMatches=82;PercentIndels=14;Consensus=AG;
Scaffold2	TRF	TandemRepeat	1940017	1940052	63	+	.	ID=NGR-1_TR0533;PeriodSize=2;CopyNumber=18.0;PercentMatches=94;PercentIndels=0;Consensus=CT;
Scaffold2	TRF	TandemRepeat	1941594	1941624	55	+	.	ID=NGR-1_TR0534;PeriodSize=2;CopyNumber=16.0;PercentMatches=93;PercentIndels=6;Consensus=TC;
Scaffold2	TRF	TandemRepeat	1942292	1942320	58	+	.	ID=NGR-1_TR0535;PeriodSize=3;CopyNumber=9.7;PercentMatches=100;PercentIndels=0;Consensus=TCA;
Scaffold2	TRF	TandemRepeat	1957370	1957413	54	+	.	ID=NGR-1_TR0536;PeriodSize=2;CopyNumber=21.5;PercentMatches=82;PercentIndels=13;Consensus=TC;
Scaffold2	TRF	TandemRepeat	1983404	1983443	53	+	.	ID=NGR-1_TR0540;PeriodSize=6;CopyNumber=6.7;PercentMatches=82;PercentIndels=0;Consensus=AGGAAG;
Scaffold2	TRF	TandemRepeat	2000905	2000954	55	+	.	ID=NGR-1_TR0542;PeriodSize=3;CopyNumber=16.7;PercentMatches=91;PercentIndels=0;Consensus=CAA;
Scaffold2	TRF	TandemRepeat	2125171	2125204	68	+	.	ID=NGR-1_TR0545;PeriodSize=3;CopyNumber=11.3;PercentMatches=100;PercentIndels=0;Consensus=GAA;
Scaffold2	TRF	TandemRepeat	2125929	2125965	74	+	.	ID=NGR-1_TR0546;PeriodSize=3;CopyNumber=12.3;PercentMatches=100;PercentIndels=0;Consensus=AGA;
Scaffold2	TRF	TandemRepeat	2203850	2203916	80	+	.	ID=NGR-1_TR0555;PeriodSize=6;CopyNumber=11.2;PercentMatches=80;PercentIndels=0;Consensus=GGTTGA;
Scaffold2	TRF	TandemRepeat	2260400	2260424	50	+	.	ID=NGR-1_TR0562;PeriodSize=6;CopyNumber=4.2;PercentMatches=100;PercentIndels=0;Consensus=GTTCTC;
Scaffold2	TRF	TandemRepeat	2269883	2269907	50	+	.	ID=NGR-1_TR0563;PeriodSize=2;CopyNumber=12.5;PercentMatches=100;PercentIndels=0;Consensus=AG;
Scaffold2	TRF	TandemRepeat	2271324	2271367	88	+	.	ID=NGR-1_TR0564;PeriodSize=4;CopyNumber=11.0;PercentMatches=100;PercentIndels=0;Consensus=TTTC;
Scaffold2	TRF	TandemRepeat	2288628	2288658	55	+	.	ID=NGR-1_TR0565;PeriodSize=2;CopyNumber=16.0;PercentMatches=93;PercentIndels=6;Consensus=AG;
Scaffold2	TRF	TandemRepeat	2320405	2320432	56	+	.	ID=NGR-1_TR0567;PeriodSize=2;CopyNumber=14.0;PercentMatches=100;PercentIndels=0;Consensus=TC;
Scaffold2	TRF	TandemRepeat	2321816	2321866	61	+	.	ID=NGR-1_TR0568;PeriodSize=2;CopyNumber=26.5;PercentMatches=80;PercentIndels=7;Consensus=TC;
Scaffold2	TRF	TandemRepeat	2329535	2329568	59	+	.	ID=NGR-1_TR0570;PeriodSize=2;CopyNumber=17.0;PercentMatches=93;PercentIndels=0;Consensus=GA;
Scaffold2	TRF	TandemRepeat	2416582	2416625	58	+	.	ID=NGR-1_TR0573;PeriodSize=2;CopyNumber=23.5;PercentMatches=82;PercentIndels=13;Consensus=CT;
Scaffold2	TRF	TandemRepeat	2495498	2495527	60	+	.	ID=NGR-1_TR0578;PeriodSize=3;CopyNumber=10.0;PercentMatches=100;PercentIndels=0;Consensus=AGA;
Scaffold2	TRF	TandemRepeat	2570733	2570782	55	+	.	ID=NGR-1_TR0583;PeriodSize=3;CopyNumber=16.7;PercentMatches=80;PercentIndels=0;Consensus=TGT;
Scaffold2	TRF	TandemRepeat	2573811	2573843	57	+	.	ID=NGR-1_TR0585;PeriodSize=6;CopyNumber=5.5;PercentMatches=92;PercentIndels=0;Consensus=TCTCAT;
Scaffold2	TRF	TandemRepeat	2580355	2580379	50	+	.	ID=NGR-1_TR0586;PeriodSize=6;CopyNumber=4.2;PercentMatches=100;PercentIndels=0;Consensus=GAGTGA;
Scaffold2	TRF	TandemRepeat	2586532	2586572	75	+	.	ID=NGR-1_TR0587;PeriodSize=2;CopyNumber=21.0;PercentMatches=95;PercentIndels=5;Consensus=CT;
Scaffold2	TRF	TandemRepeat	2664871	2664901	62	+	.	ID=NGR-1_TR0592;PeriodSize=2;CopyNumber=15.5;PercentMatches=100;PercentIndels=0;Consensus=TC;
Scaffold2	TRF	TandemRepeat	2666185	2666209	50	+	.	ID=NGR-1_TR0593;PeriodSize=6;CopyNumber=4.2;PercentMatches=100;PercentIndels=0;Consensus=GGGAAA;
Scaffold2	TRF	TandemRepeat	2844882	2844907	52	+	.	ID=NGR-1_TR0608;PeriodSize=3;CopyNumber=8.7;PercentMatches=100;PercentIndels=0;Consensus=TCT;
Scaffold2	TRF	TandemRepeat	2852697	2852754	116	+	.	ID=NGR-1_TR0613;PeriodSize=6;CopyNumber=9.7;PercentMatches=100;PercentIndels=0;Consensus=TAGGGT;
Scaffold3	TRF	TandemRepeat	1	58	116	+	.	ID=NGR-1_TR0614;PeriodSize=6;CopyNumber=9.7;PercentMatches=100;PercentIndels=0;Consensus=CTAACC;
Scaffold3	TRF	TandemRepeat	29945	29978	68	+	.	ID=NGR-1_TR0616;PeriodSize=3;CopyNumber=11.3;PercentMatches=100;PercentIndels=0;Consensus=TCG;
Scaffold3	TRF	TandemRepeat	39604	39631	56	+	.	ID=NGR-1_TR0618;PeriodSize=2;CopyNumber=14.0;PercentMatches=100;PercentIndels=0;Consensus=AG;
Scaffold3	TRF	TandemRepeat	53713	53742	53	+	.	ID=NGR-1_TR0619;PeriodSize=2;CopyNumber=15.5;PercentMatches=93;PercentIndels=6;Consensus=AG;
Scaffold3	TRF	TandemRepeat	151208	151235	56	+	.	ID=NGR-1_TR0627;PeriodSize=4;CopyNumber=7.0;PercentMatches=100;PercentIndels=0;Consensus=TCAC;
Scaffold3	TRF	TandemRepeat	158754	158779	52	+	.	ID=NGR-1_TR0629;PeriodSize=6;CopyNumber=4.3;PercentMatches=100;PercentIndels=0;Consensus=TCCCGT;
Scaffold3	TRF	TandemRepeat	166246	166272	54	+	.	ID=NGR-1_TR0631;PeriodSize=3;CopyNumber=9.0;PercentMatches=100;PercentIndels=0;Consensus=TCC;
Scaffold3	TRF	TandemRepeat	168984	169016	66	+	.	ID=NGR-1_TR0632;PeriodSize=6;CopyNumber=5.5;PercentMatches=100;PercentIndels=0;Consensus=GAGTTT;
Scaffold3	TRF	TandemRepeat	360500	360524	50	+	.	ID=NGR-1_TR0647;PeriodSize=2;CopyNumber=12.5;PercentMatches=100;PercentIndels=0;Consensus=CT;
Scaffold3	TRF	TandemRepeat	361955	361986	64	+	.	ID=NGR-1_TR0648;PeriodSize=3;CopyNumber=10.7;PercentMatches=100;PercentIndels=0;Consensus=CCT;
Scaffold3	TRF	TandemRepeat	365222	365247	52	+	.	ID=NGR-1_TR0650;PeriodSize=3;CopyNumber=8.7;PercentMatches=100;PercentIndels=0;Consensus=TCT;
Scaffold3	TRF	TandemRepeat	366056	366082	54	+	.	ID=NGR-1_TR0651;PeriodSize=3;CopyNumber=9.0;PercentMatches=100;PercentIndels=0;Consensus=AGT;
Scaffold3	TRF	TandemRepeat	376524	376555	64	+	.	ID=NGR-1_TR0653;PeriodSize=3;CopyNumber=10.7;PercentMatches=100;PercentIndels=0;Consensus=GGA;
Scaffold3	TRF	TandemRepeat	389666	389734	78	+	.	ID=NGR-1_TR0654;PeriodSize=2;CopyNumber=37.5;PercentMatches=79;PercentIndels=16;Consensus=GA;
Scaffold3	TRF	TandemRepeat	401132	401165	61	+	.	ID=NGR-1_TR0656;PeriodSize=6;CopyNumber=5.8;PercentMatches=96;PercentIndels=3;Consensus=AGGAGA;
Scaffold3	TRF	TandemRepeat	408113	408142	60	+	.	ID=NGR-1_TR0658;PeriodSize=6;CopyNumber=5.0;PercentMatches=100;PercentIndels=0;Consensus=AGGTTG;
Scaffold3	TRF	TandemRepeat	436454	436481	56	+	.	ID=NGR-1_TR0659;PeriodSize=3;CopyNumber=9.3;PercentMatches=100;PercentIndels=0;Consensus=GAA;
Scaffold3	TRF	TandemRepeat	444346	444371	52	+	.	ID=NGR-1_TR0660;PeriodSize=3;CopyNumber=8.7;PercentMatches=100;PercentIndels=0;Consensus=AGG;
Scaffold3	TRF	TandemRepeat	450567	450626	111	+	.	ID=NGR-1_TR0661;PeriodSize=6;CopyNumber=10.0;PercentMatches=98;PercentIndels=0;Consensus=TCTCCT;
Scaffold3	TRF	TandemRepeat	516279	516303	50	+	.	ID=NGR-1_TR0664;PeriodSize=3;CopyNumber=8.3;PercentMatches=100;PercentIndels=0;Consensus=TGT;
Scaffold3	TRF	TandemRepeat	517428	517460	57	+	.	ID=NGR-1_TR0665;PeriodSize=3;CopyNumber=11.0;PercentMatches=93;PercentIndels=0;Consensus=CCT;
Scaffold3	TRF	TandemRepeat	571417	571445	58	+	.	ID=NGR-1_TR0670;PeriodSize=2;CopyNumber=14.5;PercentMatches=100;PercentIndels=0;Consensus=CT;
Scaffold3	TRF	TandemRepeat	579350	579376	54	+	.	ID=NGR-1_TR0672;PeriodSize=2;CopyNumber=13.5;PercentMatches=100;PercentIndels=0;Consensus=GA;
Scaffold3	TRF	TandemRepeat	583910	583940	62	+	.	ID=NGR-1_TR0673;PeriodSize=2;CopyNumber=15.5;PercentMatches=100;PercentIndels=0;Consensus=AG;
Scaffold3	TRF	TandemRepeat	585062	585091	60	+	.	ID=NGR-1_TR0674;PeriodSize=3;CopyNumber=10.0;PercentMatches=100;PercentIndels=0;Consensus=TTG;
Scaffold3	TRF	TandemRepeat	590470	590508	78	+	.	ID=NGR-1_TR0677;PeriodSize=6;CopyNumber=6.5;PercentMatches=100;PercentIndels=0;Consensus=AAAGAG;
Scaffold3	TRF	TandemRepeat	590993	591023	53	+	.	ID=NGR-1_TR0678;PeriodSize=3;CopyNumber=10.3;PercentMatches=92;PercentIndels=0;Consensus=TCA;
Scaffold3	TRF	TandemRepeat	601435	601472	67	+	.	ID=NGR-1_TR0679;PeriodSize=6;CopyNumber=6.3;PercentMatches=93;PercentIndels=0;Consensus=AAAGGA;
Scaffold3	TRF	TandemRepeat	691853	691881	58	+	.	ID=NGR-1_TR0685;PeriodSize=6;CopyNumber=4.8;PercentMatches=100;PercentIndels=0;Consensus=TCCGAT;
Scaffold3	TRF	TandemRepeat	716101	716129	58	+	.	ID=NGR-1_TR0687;PeriodSize=2;CopyNumber=14.5;PercentMatches=100;PercentIndels=0;Consensus=CT;
Scaffold3	TRF	TandemRepeat	833345	833386	50	+	.	ID=NGR-1_TR0692;PeriodSize=5;CopyNumber=8.6;PercentMatches=84;PercentIndels=5;Consensus=AAACG;
Scaffold3	TRF	TandemRepeat	895157	895214	82	+	.	ID=NGR-1_TR0696;PeriodSize=2;CopyNumber=29.5;PercentMatches=85;PercentIndels=3;Consensus=CT;
Scaffold3	TRF	TandemRepeat	908286	908311	52	+	.	ID=NGR-1_TR0701;PeriodSize=2;CopyNumber=13.0;PercentMatches=100;PercentIndels=0;Consensus=GA;
Scaffold3	TRF	TandemRepeat	968093	968118	52	+	.	ID=NGR-1_TR0703;PeriodSize=3;CopyNumber=8.7;PercentMatches=100;PercentIndels=0;Consensus=CTC;
Scaffold3	TRF	TandemRepeat	984792	984817	52	+	.	ID=NGR-1_TR0705;PeriodSize=6;CopyNumber=4.3;PercentMatches=100;PercentIndels=0;Consensus=GAGTCG;
Scaffold3	TRF	TandemRepeat	984822	984865	52	+	.	ID=NGR-1_TR0707;PeriodSize=2;CopyNumber=21.5;PercentMatches=81;PercentIndels=4;Consensus=AG;
Scaffold3	TRF	TandemRepeat	1055011	1055049	78	+	.	ID=NGR-1_TR0710;PeriodSize=3;CopyNumber=13.0;PercentMatches=100;PercentIndels=0;Consensus=GAA;
Scaffold3	TRF	TandemRepeat	1161340	1161365	52	+	.	ID=NGR-1_TR0715;PeriodSize=3;CopyNumber=8.7;PercentMatches=100;PercentIndels=0;Consensus=GAG;
Scaffold3	TRF	TandemRepeat	1226765	1226820	94	+	.	ID=NGR-1_TR0720;PeriodSize=2;CopyNumber=28.0;PercentMatches=92;PercentIndels=0;Consensus=TC;
Scaffold3	TRF	TandemRepeat	1233706	1233730	50	+	.	ID=NGR-1_TR0721;PeriodSize=2;CopyNumber=12.5;PercentMatches=100;PercentIndels=0;Consensus=CT;
Scaffold3	TRF	TandemRepeat	1234330	1234374	63	+	.	ID=NGR-1_TR0722;PeriodSize=2;CopyNumber=22.5;PercentMatches=86;PercentIndels=0;Consensus=CT;
Scaffold3	TRF	TandemRepeat	1235585	1235629	90	+	.	ID=NGR-1_TR0724;PeriodSize=2;CopyNumber=22.5;PercentMatches=100;PercentIndels=0;Consensus=AG;
Scaffold3	TRF	TandemRepeat	1236376	1236416	82	+	.	ID=NGR-1_TR0725;PeriodSize=2;CopyNumber=20.5;PercentMatches=100;PercentIndels=0;Consensus=AG;
Scaffold3	TRF	TandemRepeat	1250917	1250942	52	+	.	ID=NGR-1_TR0727;PeriodSize=2;CopyNumber=13.0;PercentMatches=100;PercentIndels=0;Consensus=GA;
Scaffold3	TRF	TandemRepeat	1252378	1252420	68	+	.	ID=NGR-1_TR0728;PeriodSize=2;CopyNumber=21.5;PercentMatches=90;PercentIndels=0;Consensus=TC;
Scaffold3	TRF	TandemRepeat	1253981	1254024	72	+	.	ID=NGR-1_TR0729;PeriodSize=2;CopyNumber=22.5;PercentMatches=90;PercentIndels=4;Consensus=GA;
Scaffold3	TRF	TandemRepeat	1267054	1267097	70	+	.	ID=NGR-1_TR0735;PeriodSize=6;CopyNumber=7.3;PercentMatches=89;PercentIndels=0;Consensus=AAGGGA;
Scaffold3	TRF	TandemRepeat	1292603	1292660	116	+	.	ID=NGR-1_TR0739;PeriodSize=2;CopyNumber=29.0;PercentMatches=100;PercentIndels=0;Consensus=GA;
Scaffold3	TRF	TandemRepeat	1302084	1302115	64	+	.	ID=NGR-1_TR0742;PeriodSize=2;CopyNumber=16.0;PercentMatches=100;PercentIndels=0;Consensus=CT;
Scaffold3	TRF	TandemRepeat	1306160	1306185	52	+	.	ID=NGR-1_TR0744;PeriodSize=2;CopyNumber=13.0;PercentMatches=100;PercentIndels=0;Consensus=AG;
Scaffold3	TRF	TandemRepeat	1308188	1308217	60	+	.	ID=NGR-1_TR0745;PeriodSize=6;CopyNumber=5.0;PercentMatches=100;PercentIndels=0;Consensus=CTCTCC;
Scaffold3	TRF	TandemRepeat	1317312	1317339	56	+	.	ID=NGR-1_TR0746;PeriodSize=3;CopyNumber=9.3;PercentMatches=100;PercentIndels=0;Consensus=AGG;
Scaffold3	TRF	TandemRepeat	1345231	1345270	55	+	.	ID=NGR-1_TR0748;PeriodSize=2;CopyNumber=20.0;PercentMatches=85;PercentIndels=10;Consensus=CT;
Scaffold3	TRF	TandemRepeat	1497361	1497412	58	+	.	ID=NGR-1_TR0760;PeriodSize=2;CopyNumber=28.0;PercentMatches=77;PercentIndels=14;Consensus=TC;
Scaffold3	TRF	TandemRepeat	1534946	1534983	76	+	.	ID=NGR-1_TR0765;PeriodSize=2;CopyNumber=19.0;PercentMatches=100;PercentIndels=0;Consensus=CT;
Scaffold3	TRF	TandemRepeat	1637168	1637213	67	+	.	ID=NGR-1_TR0769;PeriodSize=2;CopyNumber=23.5;PercentMatches=86;PercentIndels=4;Consensus=CT;
Scaffold3	TRF	TandemRepeat	1663151	1663178	56	+	.	ID=NGR-1_TR0773;PeriodSize=2;CopyNumber=14.0;PercentMatches=100;PercentIndels=0;Consensus=AG;
Scaffold3	TRF	TandemRepeat	1812413	1812441	58	+	.	ID=NGR-1_TR0780;PeriodSize=3;CopyNumber=9.7;PercentMatches=100;PercentIndels=0;Consensus=CAA;
Scaffold3	TRF	TandemRepeat	1820432	1820456	50	+	.	ID=NGR-1_TR0782;PeriodSize=2;CopyNumber=12.5;PercentMatches=100;PercentIndels=0;Consensus=AG;
Scaffold3	TRF	TandemRepeat	1820863	1820908	65	+	.	ID=NGR-1_TR0783;PeriodSize=6;CopyNumber=7.7;PercentMatches=87;PercentIndels=0;Consensus=CATCTG;
Scaffold3	TRF	TandemRepeat	1824474	1824521	53	+	.	ID=NGR-1_TR0784;PeriodSize=3;CopyNumber=16.0;PercentMatches=78;PercentIndels=8;Consensus=GAG;
Scaffold3	TRF	TandemRepeat	1824708	1824801	188	+	.	ID=NGR-1_TR0785;PeriodSize=4;CopyNumber=23.5;PercentMatches=100;PercentIndels=0;Consensus=TTTC;
Scaffold3	TRF	TandemRepeat	1830032	1830073	66	+	.	ID=NGR-1_TR0786;PeriodSize=2;CopyNumber=21.0;PercentMatches=90;PercentIndels=0;Consensus=CT;
Scaffold3	TRF	TandemRepeat	1834782	1834828	60	+	.	ID=NGR-1_TR0787;PeriodSize=5;CopyNumber=9.4;PercentMatches=81;PercentIndels=9;Consensus=AGAGA;
Scaffold3	TRF	TandemRepeat	1976497	1976530	50	+	.	ID=NGR-1_TR0793;PeriodSize=3;CopyNumber=11.3;PercentMatches=87;PercentIndels=0;Consensus=GAA;
Scaffold3	TRF	TandemRepeat	1988893	1988930	58	+	.	ID=NGR-1_TR0796;PeriodSize=6;CopyNumber=6.2;PercentMatches=87;PercentIndels=6;Consensus=TCCTTT;
Scaffold3	TRF	TandemRepeat	1996537	1996567	62	+	.	ID=NGR-1_TR0798;PeriodSize=2;CopyNumber=15.5;PercentMatches=100;PercentIndels=0;Consensus=TC;
Scaffold3	TRF	TandemRepeat	2002256	2002307	54	+	.	ID=NGR-1_TR0801;PeriodSize=6;CopyNumber=8.8;PercentMatches=79;PercentIndels=10;Consensus=TCTCTG;
Scaffold3	TRF	TandemRepeat	2032318	2032346	58	+	.	ID=NGR-1_TR0802;PeriodSize=3;CopyNumber=9.7;PercentMatches=100;PercentIndels=0;Consensus=CTC;
Scaffold3	TRF	TandemRepeat	2160837	2160868	64	+	.	ID=NGR-1_TR0808;PeriodSize=3;CopyNumber=10.7;PercentMatches=100;PercentIndels=0;Consensus=TAC;
Scaffold3	TRF	TandemRepeat	2167143	2167180	60	+	.	ID=NGR-1_TR0810;PeriodSize=2;CopyNumber=19.0;PercentMatches=89;PercentIndels=10;Consensus=GA;
Scaffold3	TRF	TandemRepeat	2195041	2195071	62	+	.	ID=NGR-1_TR0814;PeriodSize=3;CopyNumber=10.3;PercentMatches=100;PercentIndels=0;Consensus=ACG;
Scaffold3	TRF	TandemRepeat	2256149	2256188	55	+	.	ID=NGR-1_TR0817;PeriodSize=2;CopyNumber=20.5;PercentMatches=84;PercentIndels=5;Consensus=CT;
Scaffold3	TRF	TandemRepeat	2278922	2278948	54	+	.	ID=NGR-1_TR0821;PeriodSize=3;CopyNumber=9.0;PercentMatches=100;PercentIndels=0;Consensus=GTC;
Scaffold3	TRF	TandemRepeat	2279397	2279460	119	+	.	ID=NGR-1_TR0822;PeriodSize=6;CopyNumber=10.7;PercentMatches=98;PercentIndels=0;Consensus=AGGGTT;
Scaffold4	TRF	TandemRepeat	1	59	118	+	.	ID=NGR-1_TR0823;PeriodSize=6;CopyNumber=9.8;PercentMatches=100;PercentIndels=0;Consensus=TAACCC;
Scaffold4	TRF	TandemRepeat	11063	11107	81	+	.	ID=NGR-1_TR0824;PeriodSize=6;CopyNumber=7.5;PercentMatches=94;PercentIndels=0;Consensus=AGAGAA;
Scaffold4	TRF	TandemRepeat	138395	138441	73	+	.	ID=NGR-1_TR0836;PeriodSize=2;CopyNumber=25.0;PercentMatches=87;PercentIndels=12;Consensus=GA;
Scaffold4	TRF	TandemRepeat	140812	140840	58	+	.	ID=NGR-1_TR0839;PeriodSize=6;CopyNumber=4.8;PercentMatches=100;PercentIndels=0;Consensus=TCTTCC;
Scaffold4	TRF	TandemRepeat	165381	165477	185	+	.	ID=NGR-1_TR0840;PeriodSize=2;CopyNumber=48.5;PercentMatches=97;PercentIndels=0;Consensus=TC;
Scaffold4	TRF	TandemRepeat	167126	167158	66	+	.	ID=NGR-1_TR0843;PeriodSize=3;CopyNumber=11.0;PercentMatches=100;PercentIndels=0;Consensus=GAG;
Scaffold4	TRF	TandemRepeat	185356	185382	54	+	.	ID=NGR-1_TR0848;PeriodSize=6;CopyNumber=4.5;PercentMatches=100;PercentIndels=0;Consensus=GAGCTT;
Scaffold4	TRF	TandemRepeat	187055	187082	56	+	.	ID=NGR-1_TR0849;PeriodSize=2;CopyNumber=14.0;PercentMatches=100;PercentIndels=0;Consensus=AG;
Scaffold4	TRF	TandemRepeat	198292	198318	54	+	.	ID=NGR-1_TR0853;PeriodSize=3;CopyNumber=9.0;PercentMatches=100;PercentIndels=0;Consensus=CAC;
Scaffold4	TRF	TandemRepeat	202286	202321	56	+	.	ID=NGR-1_TR0854;PeriodSize=6;CopyNumber=6.0;PercentMatches=87;PercentIndels=12;Consensus=CCTCTA;
Scaffold4	TRF	TandemRepeat	311171	311210	64	+	.	ID=NGR-1_TR0863;PeriodSize=2;CopyNumber=20.5;PercentMatches=89;PercentIndels=5;Consensus=CT;
Scaffold4	TRF	TandemRepeat	354103	354133	62	+	.	ID=NGR-1_TR0867;PeriodSize=3;CopyNumber=10.3;PercentMatches=100;PercentIndels=0;Consensus=AGG;
Scaffold4	TRF	TandemRepeat	489941	489967	54	+	.	ID=NGR-1_TR0878;PeriodSize=2;CopyNumber=13.5;PercentMatches=100;PercentIndels=0;Consensus=TC;
Scaffold4	TRF	TandemRepeat	623185	623218	59	+	.	ID=NGR-1_TR0883;PeriodSize=2;CopyNumber=17.0;PercentMatches=93;PercentIndels=0;Consensus=CT;
Scaffold4	TRF	TandemRepeat	645786	645821	54	+	.	ID=NGR-1_TR0885;PeriodSize=2;CopyNumber=18.0;PercentMatches=91;PercentIndels=0;Consensus=AG;
Scaffold4	TRF	TandemRepeat	647951	647983	66	+	.	ID=NGR-1_TR0888;PeriodSize=2;CopyNumber=16.5;PercentMatches=100;PercentIndels=0;Consensus=TC;
Scaffold4	TRF	TandemRepeat	650584	650631	78	+	.	ID=NGR-1_TR0890;PeriodSize=3;CopyNumber=16.0;PercentMatches=91;PercentIndels=0;Consensus=GAA;
Scaffold4	TRF	TandemRepeat	796040	796094	80	+	.	ID=NGR-1_TR0898;PeriodSize=2;CopyNumber=29.0;PercentMatches=85;PercentIndels=10;Consensus=AG;
Scaffold4	TRF	TandemRepeat	800536	800578	50	+	.	ID=NGR-1_TR0899;PeriodSize=2;CopyNumber=21.5;PercentMatches=82;PercentIndels=0;Consensus=CT;
Scaffold4	TRF	TandemRepeat	885354	885378	50	+	.	ID=NGR-1_TR0905;PeriodSize=2;CopyNumber=12.5;PercentMatches=100;PercentIndels=0;Consensus=TC;
Scaffold4	TRF	TandemRepeat	906488	906522	70	+	.	ID=NGR-1_TR0906;PeriodSize=6;CopyNumber=5.8;PercentMatches=100;PercentIndels=0;Consensus=AGAAGG;
Scaffold4	TRF	TandemRepeat	932008	932035	56	+	.	ID=NGR-1_TR0907;PeriodSize=3;CopyNumber=9.3;PercentMatches=100;PercentIndels=0;Consensus=CTC;
Scaffold4	TRF	TandemRepeat	934913	934947	70	+	.	ID=NGR-1_TR0908;PeriodSize=3;CopyNumber=11.7;PercentMatches=100;PercentIndels=0;Consensus=GTT;
Scaffold4	TRF	TandemRepeat	939152	939187	54	+	.	ID=NGR-1_TR0911;PeriodSize=6;CopyNumber=6.0;PercentMatches=90;PercentIndels=0;Consensus=ACTTCT;
Scaffold4	TRF	TandemRepeat	1008710	1008744	61	+	.	ID=NGR-1_TR0917;PeriodSize=6;CopyNumber=5.8;PercentMatches=96;PercentIndels=0;Consensus=GAGGAA;
Scaffold4	TRF	TandemRepeat	1039764	1039794	62	+	.	ID=NGR-1_TR0919;PeriodSize=4;CopyNumber=7.8;PercentMatches=100;PercentIndels=0;Consensus=TTCC;
Scaffold4	TRF	TandemRepeat	1049306	1049331	52	+	.	ID=NGR-1_TR0924;PeriodSize=6;CopyNumber=4.3;PercentMatches=100;PercentIndels=0;Consensus=GAACAA;
Scaffold4	TRF	TandemRepeat	1051724	1051753	60	+	.	ID=NGR-1_TR0925;PeriodSize=3;CopyNumber=10.0;PercentMatches=100;PercentIndels=0;Consensus=CAA;
Scaffold4	TRF	TandemRepeat	1059337	1059379	86	+	.	ID=NGR-1_TR0926;PeriodSize=2;CopyNumber=21.5;PercentMatches=100;PercentIndels=0;Consensus=AG;
Scaffold4	TRF	TandemRepeat	1086345	1086378	59	+	.	ID=NGR-1_TR0931;PeriodSize=3;CopyNumber=11.3;PercentMatches=93;PercentIndels=0;Consensus=TTG;
Scaffold4	TRF	TandemRepeat	1092418	1092448	62	+	.	ID=NGR-1_TR0932;PeriodSize=5;CopyNumber=6.2;PercentMatches=100;PercentIndels=0;Consensus=AGGAA;
Scaffold4	TRF	TandemRepeat	1093729	1093770	57	+	.	ID=NGR-1_TR0933;PeriodSize=6;CopyNumber=7.0;PercentMatches=83;PercentIndels=0;Consensus=AGAGAT;
Scaffold4	TRF	TandemRepeat	1158596	1158620	50	+	.	ID=NGR-1_TR0937;PeriodSize=5;CopyNumber=5.0;PercentMatches=100;PercentIndels=0;Consensus=CACTC;
Scaffold4	TRF	TandemRepeat	1205831	1205863	66	+	.	ID=NGR-1_TR0939;PeriodSize=2;CopyNumber=16.5;PercentMatches=100;PercentIndels=0;Consensus=CT;
Scaffold4	TRF	TandemRepeat	1214282	1214309	56	+	.	ID=NGR-1_TR0940;PeriodSize=6;CopyNumber=4.7;PercentMatches=100;PercentIndels=0;Consensus=TGAGAA;
Scaffold4	TRF	TandemRepeat	1283441	1283477	56	+	.	ID=NGR-1_TR0943;PeriodSize=3;CopyNumber=12.3;PercentMatches=88;PercentIndels=0;Consensus=TCT;
Scaffold4	TRF	TandemRepeat	1540547	1540577	62	+	.	ID=NGR-1_TR0956;PeriodSize=3;CopyNumber=10.3;PercentMatches=100;PercentIndels=0;Consensus=GTT;
Scaffold4	TRF	TandemRepeat	1542867	1542895	58	+	.	ID=NGR-1_TR0957;PeriodSize=6;CopyNumber=4.8;PercentMatches=100;PercentIndels=0;Consensus=TTCTCA;
Scaffold4	TRF	TandemRepeat	1603368	1603392	50	+	.	ID=NGR-1_TR0963;PeriodSize=3;CopyNumber=8.3;PercentMatches=100;PercentIndels=0;Consensus=CTT;
Scaffold4	TRF	TandemRepeat	1622066	1622106	82	+	.	ID=NGR-1_TR0964;PeriodSize=6;CopyNumber=6.8;PercentMatches=100;PercentIndels=0;Consensus=CCATTC;
Scaffold4	TRF	TandemRepeat	1672716	1672743	56	+	.	ID=NGR-1_TR0971;PeriodSize=6;CopyNumber=4.7;PercentMatches=100;PercentIndels=0;Consensus=TTCCAC;
Scaffold4	TRF	TandemRepeat	1673075	1673101	54	+	.	ID=NGR-1_TR0972;PeriodSize=3;CopyNumber=9.0;PercentMatches=100;PercentIndels=0;Consensus=GAG;
Scaffold4	TRF	TandemRepeat	1674032	1674058	54	+	.	ID=NGR-1_TR0973;PeriodSize=3;CopyNumber=9.0;PercentMatches=100;PercentIndels=0;Consensus=GGA;
Scaffold4	TRF	TandemRepeat	1762513	1762540	56	+	.	ID=NGR-1_TR0974;PeriodSize=5;CopyNumber=5.6;PercentMatches=100;PercentIndels=0;Consensus=GAGGG;
Scaffold4	TRF	TandemRepeat	1765481	1765522	57	+	.	ID=NGR-1_TR0976;PeriodSize=6;CopyNumber=6.5;PercentMatches=84;PercentIndels=15;Consensus=CATTCT;
Scaffold4	TRF	TandemRepeat	1787718	1787742	50	+	.	ID=NGR-1_TR0977;PeriodSize=3;CopyNumber=8.3;PercentMatches=100;PercentIndels=0;Consensus=AAC;
Scaffold4	TRF	TandemRepeat	1798265	1798298	59	+	.	ID=NGR-1_TR0978;PeriodSize=6;CopyNumber=5.7;PercentMatches=92;PercentIndels=0;Consensus=ACTCAA;
Scaffold4	TRF	TandemRepeat	1870598	1870624	54	+	.	ID=NGR-1_TR0984;PeriodSize=6;CopyNumber=4.5;PercentMatches=100;PercentIndels=0;Consensus=AAAATG;
Scaffold4	TRF	TandemRepeat	1921977	1922010	68	+	.	ID=NGR-1_TR0987;PeriodSize=5;CopyNumber=6.8;PercentMatches=100;PercentIndels=0;Consensus=GAAGG;
Scaffold4	TRF	TandemRepeat	1927177	1927246	140	+	.	ID=NGR-1_TR0988;PeriodSize=5;CopyNumber=14.0;PercentMatches=100;PercentIndels=0;Consensus=CTTTT;
Scaffold4	TRF	TandemRepeat	1934952	1934985	68	+	.	ID=NGR-1_TR0990;PeriodSize=2;CopyNumber=17.0;PercentMatches=100;PercentIndels=0;Consensus=GA;
Scaffold4	TRF	TandemRepeat	1942906	1942940	63	+	.	ID=NGR-1_TR0991;PeriodSize=2;CopyNumber=18.0;PercentMatches=94;PercentIndels=5;Consensus=AG;
Scaffold4	TRF	TandemRepeat	1953894	1953923	51	+	.	ID=NGR-1_TR0994;PeriodSize=3;CopyNumber=10.0;PercentMatches=92;PercentIndels=0;Consensus=TCC;
Scaffold4	TRF	TandemRepeat	1958926	1958961	72	+	.	ID=NGR-1_TR0995;PeriodSize=3;CopyNumber=12.0;PercentMatches=100;PercentIndels=0;Consensus=CCT;
Scaffold4	TRF	TandemRepeat	2007490	2007521	55	+	.	ID=NGR-1_TR1005;PeriodSize=2;CopyNumber=16.0;PercentMatches=93;PercentIndels=0;Consensus=GA;
Scaffold4	TRF	TandemRepeat	2008963	2008988	52	+	.	ID=NGR-1_TR1006;PeriodSize=3;CopyNumber=8.7;PercentMatches=100;PercentIndels=0;Consensus=CAA;
Scaffold4	TRF	TandemRepeat	2011343	2011379	74	+	.	ID=NGR-1_TR1007;PeriodSize=2;CopyNumber=18.5;PercentMatches=100;PercentIndels=0;Consensus=CT;
Scaffold4	TRF	TandemRepeat	2023049	2023085	74	+	.	ID=NGR-1_TR1010;PeriodSize=2;CopyNumber=18.5;PercentMatches=100;PercentIndels=0;Consensus=AC;
Scaffold4	TRF	TandemRepeat	2037964	2038020	114	+	.	ID=NGR-1_TR1013;PeriodSize=6;CopyNumber=9.5;PercentMatches=100;PercentIndels=0;Consensus=TTAGGG;
Scaffold5	TRF	TandemRepeat	1	59	118	+	.	ID=NGR-1_TR1014;PeriodSize=6;CopyNumber=9.8;PercentMatches=100;PercentIndels=0;Consensus=AACCCT;
Scaffold5	TRF	TandemRepeat	25558	25584	54	+	.	ID=NGR-1_TR1018;PeriodSize=3;CopyNumber=9.0;PercentMatches=100;PercentIndels=0;Consensus=TTG;
Scaffold5	TRF	TandemRepeat	29130	29155	52	+	.	ID=NGR-1_TR1019;PeriodSize=3;CopyNumber=8.7;PercentMatches=100;PercentIndels=0;Consensus=GAT;
Scaffold5	TRF	TandemRepeat	67046	67078	66	+	.	ID=NGR-1_TR1023;PeriodSize=3;CopyNumber=11.0;PercentMatches=100;PercentIndels=0;Consensus=AGG;
Scaffold5	TRF	TandemRepeat	132001	132030	51	+	.	ID=NGR-1_TR1030;PeriodSize=6;CopyNumber=5.0;PercentMatches=91;PercentIndels=0;Consensus=TCTCCA;
Scaffold5	TRF	TandemRepeat	136731	136758	56	+	.	ID=NGR-1_TR1031;PeriodSize=3;CopyNumber=9.3;PercentMatches=100;PercentIndels=0;Consensus=AGA;
Scaffold5	TRF	TandemRepeat	191494	191521	56	+	.	ID=NGR-1_TR1034;PeriodSize=6;CopyNumber=4.7;PercentMatches=100;PercentIndels=0;Consensus=GTACCT;
Scaffold5	TRF	TandemRepeat	192754	192778	50	+	.	ID=NGR-1_TR1035;PeriodSize=6;CopyNumber=4.2;PercentMatches=100;PercentIndels=0;Consensus=CTCAAT;
Scaffold5	TRF	TandemRepeat	193778	193820	79	+	.	ID=NGR-1_TR1036;PeriodSize=2;CopyNumber=22.0;PercentMatches=95;PercentIndels=4;Consensus=TC;
Scaffold5	TRF	TandemRepeat	195760	195799	62	+	.	ID=NGR-1_TR1037;PeriodSize=3;CopyNumber=13.3;PercentMatches=94;PercentIndels=0;Consensus=ACA;
Scaffold5	TRF	TandemRepeat	198374	198405	64	+	.	ID=NGR-1_TR1038;PeriodSize=3;CopyNumber=10.7;PercentMatches=100;PercentIndels=0;Consensus=CTT;
Scaffold5	TRF	TandemRepeat	225886	225921	54	+	.	ID=NGR-1_TR1040;PeriodSize=6;CopyNumber=6.0;PercentMatches=93;PercentIndels=0;Consensus=ATCTGA;
Scaffold5	TRF	TandemRepeat	249900	249943	88	+	.	ID=NGR-1_TR1043;PeriodSize=2;CopyNumber=22.0;PercentMatches=100;PercentIndels=0;Consensus=AG;
Scaffold5	TRF	TandemRepeat	325347	325388	84	+	.	ID=NGR-1_TR1046;PeriodSize=2;CopyNumber=21.0;PercentMatches=100;PercentIndels=0;Consensus=CT;
Scaffold5	TRF	TandemRepeat	343295	343327	57	+	.	ID=NGR-1_TR1048;PeriodSize=2;CopyNumber=16.5;PercentMatches=93;PercentIndels=0;Consensus=TC;
Scaffold5	TRF	TandemRepeat	369823	369850	56	+	.	ID=NGR-1_TR1053;PeriodSize=2;CopyNumber=14.0;PercentMatches=100;PercentIndels=0;Consensus=GA;
Scaffold5	TRF	TandemRepeat	370102	370131	60	+	.	ID=NGR-1_TR1054;PeriodSize=6;CopyNumber=5.0;PercentMatches=100;PercentIndels=0;Consensus=TCATCT;
Scaffold5	TRF	TandemRepeat	435618	435661	52	+	.	ID=NGR-1_TR1059;PeriodSize=3;CopyNumber=14.7;PercentMatches=80;PercentIndels=0;Consensus=CTT;
Scaffold5	TRF	TandemRepeat	440698	440725	56	+	.	ID=NGR-1_TR1063;PeriodSize=3;CopyNumber=9.3;PercentMatches=100;PercentIndels=0;Consensus=ACA;
Scaffold5	TRF	TandemRepeat	441457	441572	232	+	.	ID=NGR-1_TR1064;PeriodSize=2;CopyNumber=58.0;PercentMatches=100;PercentIndels=0;Consensus=TC;
Scaffold5	TRF	TandemRepeat	466461	466486	52	+	.	ID=NGR-1_TR1066;PeriodSize=3;CopyNumber=8.7;PercentMatches=100;PercentIndels=0;Consensus=TGT;
Scaffold5	TRF	TandemRepeat	467747	467776	51	+	.	ID=NGR-1_TR1067;PeriodSize=2;CopyNumber=15.0;PercentMatches=92;PercentIndels=0;Consensus=GA;
Scaffold5	TRF	TandemRepeat	507333	507358	52	+	.	ID=NGR-1_TR1071;PeriodSize=3;CopyNumber=8.7;PercentMatches=100;PercentIndels=0;Consensus=CTT;
Scaffold5	TRF	TandemRepeat	518976	519009	52	+	.	ID=NGR-1_TR1073;PeriodSize=3;CopyNumber=11.3;PercentMatches=87;PercentIndels=12;Consensus=GGA;
Scaffold5	TRF	TandemRepeat	603550	603587	58	+	.	ID=NGR-1_TR1079;PeriodSize=6;CopyNumber=6.3;PercentMatches=90;PercentIndels=0;Consensus=GAAGAC;
Scaffold5	TRF	TandemRepeat	721525	721564	53	+	.	ID=NGR-1_TR1088;PeriodSize=3;CopyNumber=13.3;PercentMatches=83;PercentIndels=0;Consensus=AGG;
Scaffold5	TRF	TandemRepeat	721664	721688	50	+	.	ID=NGR-1_TR1090;PeriodSize=2;CopyNumber=12.5;PercentMatches=100;PercentIndels=0;Consensus=CT;
Scaffold5	TRF	TandemRepeat	722077	722109	59	+	.	ID=NGR-1_TR1091;PeriodSize=3;CopyNumber=11.3;PercentMatches=93;PercentIndels=6;Consensus=GAG;
Scaffold5	TRF	TandemRepeat	727679	727737	91	+	.	ID=NGR-1_TR1092;PeriodSize=3;CopyNumber=19.7;PercentMatches=89;PercentIndels=0;Consensus=CTA;
Scaffold5	TRF	TandemRepeat	729377	729431	103	+	.	ID=NGR-1_TR1093;PeriodSize=2;CopyNumber=28.0;PercentMatches=96;PercentIndels=3;Consensus=CT;
Scaffold5	TRF	TandemRepeat	729749	729782	68	+	.	ID=NGR-1_TR1094;PeriodSize=2;CopyNumber=17.0;PercentMatches=100;PercentIndels=0;Consensus=TG;
Scaffold5	TRF	TandemRepeat	829714	829768	110	+	.	ID=NGR-1_TR1098;PeriodSize=2;CopyNumber=27.5;PercentMatches=100;PercentIndels=0;Consensus=AG;
Scaffold5	TRF	TandemRepeat	840053	840083	62	+	.	ID=NGR-1_TR1099;PeriodSize=3;CopyNumber=10.3;PercentMatches=100;PercentIndels=0;Consensus=TCC;
Scaffold5	TRF	TandemRepeat	954285	954311	54	+	.	ID=NGR-1_TR1106;PeriodSize=4;CopyNumber=6.8;PercentMatches=100;PercentIndels=0;Consensus=TTCA;
Scaffold5	TRF	TandemRepeat	965289	965319	53	+	.	ID=NGR-1_TR1107;PeriodSize=2;CopyNumber=15.5;PercentMatches=93;PercentIndels=0;Consensus=AG;
Scaffold5	TRF	TandemRepeat	969254	969288	52	+	.	ID=NGR-1_TR1108;PeriodSize=6;CopyNumber=5.8;PercentMatches=86;PercentIndels=0;Consensus=AGAGAA;
Scaffold5	TRF	TandemRepeat	970965	971020	94	+	.	ID=NGR-1_TR1110;PeriodSize=2;CopyNumber=28.0;PercentMatches=92;PercentIndels=0;Consensus=GA;
Scaffold5	TRF	TandemRepeat	978005	978054	57	+	.	ID=NGR-1_TR1111;PeriodSize=2;CopyNumber=25.5;PercentMatches=79;PercentIndels=4;Consensus=CT;
Scaffold5	TRF	TandemRepeat	1054461	1054485	50	+	.	ID=NGR-1_TR1116;PeriodSize=2;CopyNumber=12.5;PercentMatches=100;PercentIndels=0;Consensus=GA;
Scaffold5	TRF	TandemRepeat	1056505	1056550	56	+	.	ID=NGR-1_TR1117;PeriodSize=2;CopyNumber=22.0;PercentMatches=82;PercentIndels=8;Consensus=TC;
Scaffold5	TRF	TandemRepeat	1056857	1056904	96	+	.	ID=NGR-1_TR1119;PeriodSize=2;CopyNumber=24.0;PercentMatches=100;PercentIndels=0;Consensus=TC;
Scaffold5	TRF	TandemRepeat	1057510	1057534	50	+	.	ID=NGR-1_TR1120;PeriodSize=3;CopyNumber=8.3;PercentMatches=100;PercentIndels=0;Consensus=GTT;
Scaffold5	TRF	TandemRepeat	1057717	1057749	66	+	.	ID=NGR-1_TR1121;PeriodSize=6;CopyNumber=5.5;PercentMatches=100;PercentIndels=0;Consensus=GAACGG;
Scaffold5	TRF	TandemRepeat	1143347	1143385	51	+	.	ID=NGR-1_TR1124;PeriodSize=3;CopyNumber=12.7;PercentMatches=83;PercentIndels=5;Consensus=GAG;
Scaffold5	TRF	TandemRepeat	1147035	1147062	56	+	.	ID=NGR-1_TR1125;PeriodSize=6;CopyNumber=4.7;PercentMatches=100;PercentIndels=0;Consensus=TCTATA;
Scaffold5	TRF	TandemRepeat	1165631	1165659	58	+	.	ID=NGR-1_TR1126;PeriodSize=6;CopyNumber=4.8;PercentMatches=100;PercentIndels=0;Consensus=AGGAGC;
Scaffold5	TRF	TandemRepeat	1166339	1166364	52	+	.	ID=NGR-1_TR1127;PeriodSize=6;CopyNumber=4.3;PercentMatches=100;PercentIndels=0;Consensus=GAGGAA;
Scaffold5	TRF	TandemRepeat	1166365	1166396	64	+	.	ID=NGR-1_TR1128;PeriodSize=6;CopyNumber=5.3;PercentMatches=100;PercentIndels=0;Consensus=AGATGG;
Scaffold5	TRF	TandemRepeat	1168257	1168281	50	+	.	ID=NGR-1_TR1131;PeriodSize=6;CopyNumber=4.2;PercentMatches=100;PercentIndels=0;Consensus=ACGACC;
Scaffold5	TRF	TandemRepeat	1219265	1219301	56	+	.	ID=NGR-1_TR1138;PeriodSize=3;CopyNumber=12.3;PercentMatches=88;PercentIndels=0;Consensus=TCT;
Scaffold5	TRF	TandemRepeat	1272727	1272762	65	+	.	ID=NGR-1_TR1140;PeriodSize=2;CopyNumber=18.5;PercentMatches=94;PercentIndels=5;Consensus=AG;
Scaffold5	TRF	TandemRepeat	1324233	1324257	50	+	.	ID=NGR-1_TR1147;PeriodSize=2;CopyNumber=12.5;PercentMatches=100;PercentIndels=0;Consensus=AG;
Scaffold5	TRF	TandemRepeat	1324567	1324592	52	+	.	ID=NGR-1_TR1148;PeriodSize=3;CopyNumber=8.7;PercentMatches=100;PercentIndels=0;Consensus=TCC;
Scaffold5	TRF	TandemRepeat	1488448	1488477	51	+	.	ID=NGR-1_TR1158;PeriodSize=6;CopyNumber=5.0;PercentMatches=91;PercentIndels=0;Consensus=TTCCCT;
Scaffold5	TRF	TandemRepeat	1498273	1498302	60	+	.	ID=NGR-1_TR1160;PeriodSize=2;CopyNumber=15.0;PercentMatches=100;PercentIndels=0;Consensus=CT;
Scaffold5	TRF	TandemRepeat	1540716	1540751	63	+	.	ID=NGR-1_TR1165;PeriodSize=2;CopyNumber=18.0;PercentMatches=94;PercentIndels=0;Consensus=AG;
Scaffold5	TRF	TandemRepeat	1616052	1616092	82	+	.	ID=NGR-1_TR1172;PeriodSize=2;CopyNumber=20.5;PercentMatches=100;PercentIndels=0;Consensus=TC;
Scaffold5	TRF	TandemRepeat	1617293	1617347	110	+	.	ID=NGR-1_TR1173;PeriodSize=6;CopyNumber=9.2;PercentMatches=100;PercentIndels=0;Consensus=TTAGGG;
Scaffold6	TRF	TandemRepeat	1	57	114	+	.	ID=NGR-1_TR1174;PeriodSize=6;CopyNumber=9.5;PercentMatches=100;PercentIndels=0;Consensus=TAACCC;
Scaffold6	TRF	TandemRepeat	30109	30134	52	+	.	ID=NGR-1_TR1182;PeriodSize=4;CopyNumber=6.5;PercentMatches=100;PercentIndels=0;Consensus=TTTC;
Scaffold6	TRF	TandemRepeat	122038	122071	50	+	.	ID=NGR-1_TR1186;PeriodSize=3;CopyNumber=11.3;PercentMatches=87;PercentIndels=0;Consensus=CTT;
Scaffold6	TRF	TandemRepeat	157552	157596	54	+	.	ID=NGR-1_TR1188;PeriodSize=6;CopyNumber=7.5;PercentMatches=84;PercentIndels=0;Consensus=TTGAGC;
Scaffold6	TRF	TandemRepeat	251168	251210	77	+	.	ID=NGR-1_TR1190;PeriodSize=3;CopyNumber=14.3;PercentMatches=95;PercentIndels=0;Consensus=TAG;
Scaffold6	TRF	TandemRepeat	255095	255124	51	+	.	ID=NGR-1_TR1191;PeriodSize=6;CopyNumber=5.0;PercentMatches=91;PercentIndels=0;Consensus=CCTCTA;
Scaffold6	TRF	TandemRepeat	433409	433445	56	+	.	ID=NGR-1_TR1199;PeriodSize=6;CopyNumber=6.2;PercentMatches=96;PercentIndels=0;Consensus=AGGAAG;
Scaffold6	TRF	TandemRepeat	490490	490522	66	+	.	ID=NGR-1_TR1204;PeriodSize=2;CopyNumber=16.5;PercentMatches=100;PercentIndels=0;Consensus=CT;
Scaffold6	TRF	TandemRepeat	526754	526779	52	+	.	ID=NGR-1_TR1207;PeriodSize=3;CopyNumber=8.7;PercentMatches=100;PercentIndels=0;Consensus=AAC;
Scaffold6	TRF	TandemRepeat	547921	547951	62	+	.	ID=NGR-1_TR1208;PeriodSize=2;CopyNumber=15.5;PercentMatches=100;PercentIndels=0;Consensus=AG;
Scaffold6	TRF	TandemRepeat	612150	612184	52	+	.	ID=NGR-1_TR1209;PeriodSize=6;CopyNumber=5.8;PercentMatches=93;PercentIndels=0;Consensus=CTTCCA;
Scaffold6	TRF	TandemRepeat	717145	717170	52	+	.	ID=NGR-1_TR1213;PeriodSize=3;CopyNumber=8.7;PercentMatches=100;PercentIndels=0;Consensus=CCT;
Scaffold6	TRF	TandemRepeat	745239	745293	69	+	.	ID=NGR-1_TR1214;PeriodSize=2;CopyNumber=28.5;PercentMatches=81;PercentIndels=7;Consensus=AG;
Scaffold6	TRF	TandemRepeat	752576	752601	52	+	.	ID=NGR-1_TR1215;PeriodSize=2;CopyNumber=13.0;PercentMatches=100;PercentIndels=0;Consensus=CT;
Scaffold6	TRF	TandemRepeat	784286	784320	70	+	.	ID=NGR-1_TR1217;PeriodSize=6;CopyNumber=5.8;PercentMatches=100;PercentIndels=0;Consensus=GATGAG;
Scaffold6	TRF	TandemRepeat	801097	801142	92	+	.	ID=NGR-1_TR1219;PeriodSize=2;CopyNumber=23.0;PercentMatches=100;PercentIndels=0;Consensus=TC;
Scaffold6	TRF	TandemRepeat	827140	827199	61	+	.	ID=NGR-1_TR1221;PeriodSize=2;CopyNumber=30.0;PercentMatches=82;PercentIndels=12;Consensus=GA;
Scaffold6	TRF	TandemRepeat	829831	829865	52	+	.	ID=NGR-1_TR1222;PeriodSize=3;CopyNumber=11.7;PercentMatches=87;PercentIndels=0;Consensus=GGA;
Scaffold6	TRF	TandemRepeat	830255	830285	62	+	.	ID=NGR-1_TR1223;PeriodSize=6;CopyNumber=5.2;PercentMatches=100;PercentIndels=0;Consensus=AACCTC;
Scaffold6	TRF	TandemRepeat	834969	835033	123	+	.	ID=NGR-1_TR1224;PeriodSize=2;CopyNumber=33.0;PercentMatches=96;PercentIndels=3;Consensus=AG;
Scaffold6	TRF	TandemRepeat	840846	840891	92	+	.	ID=NGR-1_TR1230;PeriodSize=3;CopyNumber=15.3;PercentMatches=100;PercentIndels=0;Consensus=GAG;
Scaffold6	TRF	TandemRepeat	918922	918951	60	+	.	ID=NGR-1_TR1237;PeriodSize=3;CopyNumber=10.0;PercentMatches=100;PercentIndels=0;Consensus=CTC;
Scaffold6	TRF	TandemRepeat	924296	924352	51	+	.	ID=NGR-1_TR1239;PeriodSize=6;CopyNumber=9.5;PercentMatches=84;PercentIndels=0;Consensus=TTTTTC;
Scaffold6	TRF	TandemRepeat	925195	925222	56	+	.	ID=NGR-1_TR1241;PeriodSize=3;CopyNumber=9.3;PercentMatches=100;PercentIndels=0;Consensus=CTC;
Scaffold6	TRF	TandemRepeat	925809	925847	51	+	.	ID=NGR-1_TR1242;PeriodSize=2;CopyNumber=19.5;PercentMatches=83;PercentIndels=0;Consensus=AG;
Scaffold6	TRF	TandemRepeat	1099927	1099951	50	+	.	ID=NGR-1_TR1254;PeriodSize=6;CopyNumber=4.2;PercentMatches=100;PercentIndels=0;Consensus=GATGAA;
Scaffold6	TRF	TandemRepeat	1101167	1101200	59	+	.	ID=NGR-1_TR1255;PeriodSize=4;CopyNumber=8.5;PercentMatches=93;PercentIndels=0;Consensus=CTCA;
Scaffold6	TRF	TandemRepeat	1139184	1139211	56	+	.	ID=NGR-1_TR1256;PeriodSize=4;CopyNumber=7.0;PercentMatches=100;PercentIndels=0;Consensus=ACAA;
Scaffold6	TRF	TandemRepeat	1153767	1153805	51	+	.	ID=NGR-1_TR1258;PeriodSize=6;CopyNumber=6.5;PercentMatches=87;PercentIndels=0;Consensus=GAGTGA;
Scaffold6	TRF	TandemRepeat	1174683	1174711	58	+	.	ID=NGR-1_TR1259;PeriodSize=3;CopyNumber=9.7;PercentMatches=100;PercentIndels=0;Consensus=TGT;
Scaffold6	TRF	TandemRepeat	1223976	1224002	54	+	.	ID=NGR-1_TR1262;PeriodSize=6;CopyNumber=4.5;PercentMatches=100;PercentIndels=0;Consensus=GGAGAA;
Scaffold6	TRF	TandemRepeat	1260726	1260753	56	+	.	ID=NGR-1_TR1265;PeriodSize=3;CopyNumber=9.3;PercentMatches=100;PercentIndels=0;Consensus=AGG;
Scaffold6	TRF	TandemRepeat	1313253	1313285	57	+	.	ID=NGR-1_TR1273;PeriodSize=3;CopyNumber=11.0;PercentMatches=93;PercentIndels=0;Consensus=TTC;
Scaffold6	TRF	TandemRepeat	1354783	1354824	84	+	.	ID=NGR-1_TR1279;PeriodSize=6;CopyNumber=7.0;PercentMatches=100;PercentIndels=0;Consensus=TCTCCC;
Scaffold6	TRF	TandemRepeat	1417480	1417510	53	+	.	ID=NGR-1_TR1283;PeriodSize=2;CopyNumber=15.5;PercentMatches=93;PercentIndels=0;Consensus=TC;
Scaffold6	TRF	TandemRepeat	1423669	1423693	50	+	.	ID=NGR-1_TR1284;PeriodSize=2;CopyNumber=12.5;PercentMatches=100;PercentIndels=0;Consensus=AG;
Scaffold6	TRF	TandemRepeat	1434175	1434200	52	+	.	ID=NGR-1_TR1286;PeriodSize=2;CopyNumber=13.0;PercentMatches=100;PercentIndels=0;Consensus=TC;
Scaffold6	TRF	TandemRepeat	1436170	1436203	68	+	.	ID=NGR-1_TR1287;PeriodSize=3;CopyNumber=11.3;PercentMatches=100;PercentIndels=0;Consensus=AGG;
Scaffold6	TRF	TandemRepeat	1484048	1484082	61	+	.	ID=NGR-1_TR1291;PeriodSize=2;CopyNumber=17.5;PercentMatches=93;PercentIndels=0;Consensus=TC;
Scaffold6	TRF	TandemRepeat	1494111	1494155	90	+	.	ID=NGR-1_TR1292;PeriodSize=3;CopyNumber=15.0;PercentMatches=100;PercentIndels=0;Consensus=GTT;
Scaffold6	TRF	TandemRepeat	1504468	1504493	52	+	.	ID=NGR-1_TR1296;PeriodSize=6;CopyNumber=4.3;PercentMatches=100;PercentIndels=0;Consensus=GAAGTA;
Scaffold6	TRF	TandemRepeat	1562487	1562544	116	+	.	ID=NGR-1_TR1306;PeriodSize=6;CopyNumber=9.7;PercentMatches=100;PercentIndels=0;Consensus=AGGGTT;
Scaffold7	TRF	TandemRepeat	1	57	114	+	.	ID=NGR-1_TR1307;PeriodSize=6;CopyNumber=9.5;PercentMatches=100;PercentIndels=0;Consensus=CCTAAC;
Scaffold7	TRF	TandemRepeat	27794	27824	62	+	.	ID=NGR-1_TR1310;PeriodSize=6;CopyNumber=5.2;PercentMatches=100;PercentIndels=0;Consensus=GAAGTT;
Scaffold7	TRF	TandemRepeat	72109	72143	54	+	.	ID=NGR-1_TR1311;PeriodSize=2;CopyNumber=18.0;PercentMatches=88;PercentIndels=5;Consensus=CT;
Scaffold7	TRF	TandemRepeat	151246	151275	60	+	.	ID=NGR-1_TR1319;PeriodSize=2;CopyNumber=15.0;PercentMatches=100;PercentIndels=0;Consensus=AG;
Scaffold7	TRF	TandemRepeat	152512	152583	144	+	.	ID=NGR-1_TR1321;PeriodSize=3;CopyNumber=24.0;PercentMatches=100;PercentIndels=0;Consensus=TTG;
Scaffold7	TRF	TandemRepeat	159355	159396	50	+	.	ID=NGR-1_TR1323;PeriodSize=6;CopyNumber=7.2;PercentMatches=78;PercentIndels=5;Consensus=TCTCAC;
Scaffold7	TRF	TandemRepeat	177051	177076	52	+	.	ID=NGR-1_TR1326;PeriodSize=6;CopyNumber=4.3;PercentMatches=100;PercentIndels=0;Consensus=TGAGAA;
Scaffold7	TRF	TandemRepeat	215810	215849	64	+	.	ID=NGR-1_TR1331;PeriodSize=3;CopyNumber=13.7;PercentMatches=89;PercentIndels=5;Consensus=CTC;
Scaffold7	TRF	TandemRepeat	293060	293092	66	+	.	ID=NGR-1_TR1335;PeriodSize=3;CopyNumber=11.0;PercentMatches=100;PercentIndels=0;Consensus=GAA;
Scaffold7	TRF	TandemRepeat	295310	295380	50	+	.	ID=NGR-1_TR1337;PeriodSize=2;CopyNumber=39.0;PercentMatches=70;PercentIndels=23;Consensus=AG;
Scaffold7	TRF	TandemRepeat	298989	299014	52	+	.	ID=NGR-1_TR1341;PeriodSize=3;CopyNumber=8.7;PercentMatches=100;PercentIndels=0;Consensus=AAG;
Scaffold7	TRF	TandemRepeat	313429	313456	56	+	.	ID=NGR-1_TR1345;PeriodSize=3;CopyNumber=9.3;PercentMatches=100;PercentIndels=0;Consensus=AGA;
Scaffold7	TRF	TandemRepeat	317665	317701	74	+	.	ID=NGR-1_TR1347;PeriodSize=3;CopyNumber=12.3;PercentMatches=100;PercentIndels=0;Consensus=TTG;
Scaffold7	TRF	TandemRepeat	324174	324203	60	+	.	ID=NGR-1_TR1348;PeriodSize=3;CopyNumber=10.0;PercentMatches=100;PercentIndels=0;Consensus=CGA;
Scaffold7	TRF	TandemRepeat	420542	420583	52	+	.	ID=NGR-1_TR1357;PeriodSize=2;CopyNumber=21.5;PercentMatches=81;PercentIndels=13;Consensus=TC;
Scaffold7	TRF	TandemRepeat	465149	465195	76	+	.	ID=NGR-1_TR1364;PeriodSize=6;CopyNumber=7.8;PercentMatches=90;PercentIndels=0;Consensus=CTTTCC;
Scaffold7	TRF	TandemRepeat	481503	481528	52	+	.	ID=NGR-1_TR1369;PeriodSize=6;CopyNumber=4.3;PercentMatches=100;PercentIndels=0;Consensus=GAAAGA;
Scaffold7	TRF	TandemRepeat	627537	627561	50	+	.	ID=NGR-1_TR1374;PeriodSize=3;CopyNumber=8.3;PercentMatches=100;PercentIndels=0;Consensus=AAC;
Scaffold7	TRF	TandemRepeat	697200	697238	60	+	.	ID=NGR-1_TR1384;PeriodSize=2;CopyNumber=19.5;PercentMatches=89;PercentIndels=0;Consensus=AG;
Scaffold7	TRF	TandemRepeat	719877	719918	57	+	.	ID=NGR-1_TR1390;PeriodSize=3;CopyNumber=14.0;PercentMatches=84;PercentIndels=0;Consensus=CCT;
Scaffold7	TRF	TandemRepeat	725550	725583	50	+	.	ID=NGR-1_TR1393;PeriodSize=5;CopyNumber=6.8;PercentMatches=89;PercentIndels=0;Consensus=GAGAA;
Scaffold7	TRF	TandemRepeat	761372	761449	72	+	.	ID=NGR-1_TR1396;PeriodSize=2;CopyNumber=40.5;PercentMatches=74;PercentIndels=7;Consensus=AG;
Scaffold7	TRF	TandemRepeat	763572	763604	50	+	.	ID=NGR-1_TR1397;PeriodSize=6;CopyNumber=5.7;PercentMatches=85;PercentIndels=7;Consensus=TTCTCC;
Scaffold7	TRF	TandemRepeat	780447	780489	68	+	.	ID=NGR-1_TR1400;PeriodSize=2;CopyNumber=21.5;PercentMatches=90;PercentIndels=0;Consensus=TC;
Scaffold7	TRF	TandemRepeat	792949	792988	71	+	.	ID=NGR-1_TR1402;PeriodSize=6;CopyNumber=6.7;PercentMatches=97;PercentIndels=0;Consensus=GAGAAA;
Scaffold7	TRF	TandemRepeat	815652	815685	50	+	.	ID=NGR-1_TR1403;PeriodSize=2;CopyNumber=17.0;PercentMatches=87;PercentIndels=0;Consensus=CT;
Scaffold7	TRF	TandemRepeat	850481	850515	52	+	.	ID=NGR-1_TR1406;PeriodSize=2;CopyNumber=17.5;PercentMatches=87;PercentIndels=0;Consensus=AG;
Scaffold7	TRF	TandemRepeat	851400	851428	58	+	.	ID=NGR-1_TR1407;PeriodSize=2;CopyNumber=14.5;PercentMatches=100;PercentIndels=0;Consensus=TC;
Scaffold7	TRF	TandemRepeat	852864	852929	132	+	.	ID=NGR-1_TR1408;PeriodSize=2;CopyNumber=33.0;PercentMatches=100;PercentIndels=0;Consensus=CT;
Scaffold7	TRF	TandemRepeat	1005946	1005983	67	+	.	ID=NGR-1_TR1415;PeriodSize=3;CopyNumber=12.7;PercentMatches=94;PercentIndels=0;Consensus=GGA;
Scaffold7	TRF	TandemRepeat	1032109	1032153	54	+	.	ID=NGR-1_TR1417;PeriodSize=6;CopyNumber=7.5;PercentMatches=84;PercentIndels=0;Consensus=GAGATA;
Scaffold7	TRF	TandemRepeat	1068407	1068433	54	+	.	ID=NGR-1_TR1419;PeriodSize=6;CopyNumber=4.5;PercentMatches=100;PercentIndels=0;Consensus=GATTGC;
Scaffold7	TRF	TandemRepeat	1080105	1080138	68	+	.	ID=NGR-1_TR1421;PeriodSize=6;CopyNumber=5.7;PercentMatches=100;PercentIndels=0;Consensus=CAGAAT;
Scaffold7	TRF	TandemRepeat	1082136	1082165	51	+	.	ID=NGR-1_TR1422;PeriodSize=3;CopyNumber=9.7;PercentMatches=92;PercentIndels=7;Consensus=AGG;
Scaffold7	TRF	TandemRepeat	1141879	1141906	56	+	.	ID=NGR-1_TR1432;PeriodSize=6;CopyNumber=4.7;PercentMatches=100;PercentIndels=0;Consensus=ACGACA;
Scaffold7	TRF	TandemRepeat	1157194	1157230	74	+	.	ID=NGR-1_TR1435;PeriodSize=3;CopyNumber=12.3;PercentMatches=100;PercentIndels=0;Consensus=ACA;
Scaffold7	TRF	TandemRepeat	1167855	1167882	56	+	.	ID=NGR-1_TR1437;PeriodSize=2;CopyNumber=14.0;PercentMatches=100;PercentIndels=0;Consensus=AG;
Scaffold7	TRF	TandemRepeat	1168242	1168268	54	+	.	ID=NGR-1_TR1438;PeriodSize=6;CopyNumber=4.5;PercentMatches=100;PercentIndels=0;Consensus=ACTCCT;
Scaffold7	TRF	TandemRepeat	1171588	1171626	53	+	.	ID=NGR-1_TR1440;PeriodSize=2;CopyNumber=20.0;PercentMatches=84;PercentIndels=5;Consensus=TC;
Scaffold7	TRF	TandemRepeat	1185040	1185064	50	+	.	ID=NGR-1_TR1444;PeriodSize=6;CopyNumber=4.2;PercentMatches=100;PercentIndels=0;Consensus=CTCTTT;
Scaffold7	TRF	TandemRepeat	1186932	1186961	53	+	.	ID=NGR-1_TR1447;PeriodSize=2;CopyNumber=15.5;PercentMatches=93;PercentIndels=6;Consensus=TC;
Scaffold7	TRF	TandemRepeat	1258646	1258671	52	+	.	ID=NGR-1_TR1452;PeriodSize=3;CopyNumber=8.7;PercentMatches=100;PercentIndels=0;Consensus=GAA;
Scaffold7	TRF	TandemRepeat	1261368	1261394	54	+	.	ID=NGR-1_TR1454;PeriodSize=6;CopyNumber=4.5;PercentMatches=100;PercentIndels=0;Consensus=TGAGAT;
Scaffold7	TRF	TandemRepeat	1264792	1264824	59	+	.	ID=NGR-1_TR1456;PeriodSize=3;CopyNumber=11.3;PercentMatches=93;PercentIndels=6;Consensus=AGG;
Scaffold7	TRF	TandemRepeat	1301422	1301453	64	+	.	ID=NGR-1_TR1460;PeriodSize=3;CopyNumber=10.7;PercentMatches=100;PercentIndels=0;Consensus=TTG;
Scaffold7	TRF	TandemRepeat	1306186	1306211	52	+	.	ID=NGR-1_TR1463;PeriodSize=2;CopyNumber=13.0;PercentMatches=100;PercentIndels=0;Consensus=AG;
Scaffold7	TRF	TandemRepeat	1334003	1334067	130	+	.	ID=NGR-1_TR1467;PeriodSize=3;CopyNumber=21.7;PercentMatches=100;PercentIndels=0;Consensus=GAG;
Scaffold7	TRF	TandemRepeat	1399088	1399117	51	+	.	ID=NGR-1_TR1475;PeriodSize=6;CopyNumber=5.0;PercentMatches=91;PercentIndels=0;Consensus=ATGGGA;
Scaffold7	TRF	TandemRepeat	1436777	1436801	50	+	.	ID=NGR-1_TR1478;PeriodSize=3;CopyNumber=8.3;PercentMatches=100;PercentIndels=0;Consensus=GTT;
Scaffold7	TRF	TandemRepeat	1439271	1439295	50	+	.	ID=NGR-1_TR1479;PeriodSize=6;CopyNumber=4.2;PercentMatches=100;PercentIndels=0;Consensus=ACCTCC;
Scaffold7	TRF	TandemRepeat	1441305	1441330	52	+	.	ID=NGR-1_TR1480;PeriodSize=3;CopyNumber=8.7;PercentMatches=100;PercentIndels=0;Consensus=TTG;
Scaffold7	TRF	TandemRepeat	1445405	1445438	50	+	.	ID=NGR-1_TR1482;PeriodSize=6;CopyNumber=5.7;PercentMatches=89;PercentIndels=0;Consensus=TACTAA;
Scaffold7	TRF	TandemRepeat	1445966	1445999	68	+	.	ID=NGR-1_TR1483;PeriodSize=3;CopyNumber=11.3;PercentMatches=100;PercentIndels=0;Consensus=AGA;
Scaffold7	TRF	TandemRepeat	1512052	1512143	175	+	.	ID=NGR-1_TR1489;PeriodSize=6;CopyNumber=15.3;PercentMatches=97;PercentIndels=0;Consensus=AGGGTT;
Scaffold8	TRF	TandemRepeat	1	58	116	+	.	ID=NGR-1_TR1490;PeriodSize=6;CopyNumber=9.7;PercentMatches=100;PercentIndels=0;Consensus=CCTAAC;
Scaffold8	TRF	TandemRepeat	22706	22738	66	+	.	ID=NGR-1_TR1491;PeriodSize=2;CopyNumber=16.5;PercentMatches=100;PercentIndels=0;Consensus=GA;
Scaffold8	TRF	TandemRepeat	31979	32009	53	+	.	ID=NGR-1_TR1494;PeriodSize=2;CopyNumber=15.5;PercentMatches=93;PercentIndels=0;Consensus=GA;
Scaffold8	TRF	TandemRepeat	38133	38159	54	+	.	ID=NGR-1_TR1496;PeriodSize=3;CopyNumber=9.0;PercentMatches=100;PercentIndels=0;Consensus=TGC;
Scaffold8	TRF	TandemRepeat	42361	42402	50	+	.	ID=NGR-1_TR1497;PeriodSize=3;CopyNumber=14.3;PercentMatches=85;PercentIndels=5;Consensus=GCA;
Scaffold8	TRF	TandemRepeat	71651	71681	55	+	.	ID=NGR-1_TR1501;PeriodSize=5;CopyNumber=6.4;PercentMatches=92;PercentIndels=7;Consensus=TCGTC;
Scaffold8	TRF	TandemRepeat	84723	84749	54	+	.	ID=NGR-1_TR1503;PeriodSize=6;CopyNumber=4.5;PercentMatches=100;PercentIndels=0;Consensus=CTCCAG;
Scaffold8	TRF	TandemRepeat	111263	111287	50	+	.	ID=NGR-1_TR1506;PeriodSize=3;CopyNumber=8.3;PercentMatches=100;PercentIndels=0;Consensus=ATG;
Scaffold8	TRF	TandemRepeat	287011	287036	52	+	.	ID=NGR-1_TR1518;PeriodSize=4;CopyNumber=6.5;PercentMatches=100;PercentIndels=0;Consensus=AAGA;
Scaffold8	TRF	TandemRepeat	342185	342210	52	+	.	ID=NGR-1_TR1524;PeriodSize=6;CopyNumber=4.3;PercentMatches=100;PercentIndels=0;Consensus=CTTCAA;
Scaffold8	TRF	TandemRepeat	397560	397598	60	+	.	ID=NGR-1_TR1527;PeriodSize=3;CopyNumber=13.0;PercentMatches=88;PercentIndels=0;Consensus=TTC;
Scaffold8	TRF	TandemRepeat	398462	398498	60	+	.	ID=NGR-1_TR1528;PeriodSize=2;CopyNumber=19.5;PercentMatches=89;PercentIndels=10;Consensus=CT;
Scaffold8	TRF	TandemRepeat	422562	422589	56	+	.	ID=NGR-1_TR1532;PeriodSize=6;CopyNumber=4.7;PercentMatches=100;PercentIndels=0;Consensus=AAAGGG;
Scaffold8	TRF	TandemRepeat	424599	424629	62	+	.	ID=NGR-1_TR1534;PeriodSize=3;CopyNumber=10.3;PercentMatches=100;PercentIndels=0;Consensus=CTA;
Scaffold8	TRF	TandemRepeat	481923	481954	64	+	.	ID=NGR-1_TR1537;PeriodSize=3;CopyNumber=10.7;PercentMatches=100;PercentIndels=0;Consensus=AAG;
Scaffold8	TRF	TandemRepeat	666365	666391	54	+	.	ID=NGR-1_TR1545;PeriodSize=6;CopyNumber=4.5;PercentMatches=100;PercentIndels=0;Consensus=CGAGAG;
Scaffold8	TRF	TandemRepeat	699033	699065	66	+	.	ID=NGR-1_TR1548;PeriodSize=6;CopyNumber=5.5;PercentMatches=100;PercentIndels=0;Consensus=GAAAAC;
Scaffold8	TRF	TandemRepeat	760747	760789	77	+	.	ID=NGR-1_TR1553;PeriodSize=3;CopyNumber=14.3;PercentMatches=95;PercentIndels=0;Consensus=TCC;
Scaffold8	TRF	TandemRepeat	769131	769168	76	+	.	ID=NGR-1_TR1554;PeriodSize=6;CopyNumber=6.3;PercentMatches=100;PercentIndels=0;Consensus=CAGCAA;
Scaffold8	TRF	TandemRepeat	909348	909401	74	+	.	ID=NGR-1_TR1565;PeriodSize=2;CopyNumber=27.5;PercentMatches=84;PercentIndels=3;Consensus=AG;
Scaffold8	TRF	TandemRepeat	912673	912714	84	+	.	ID=NGR-1_TR1567;PeriodSize=3;CopyNumber=14.0;PercentMatches=100;PercentIndels=0;Consensus=TAC;
Scaffold8	TRF	TandemRepeat	929922	929946	50	+	.	ID=NGR-1_TR1568;PeriodSize=2;CopyNumber=12.5;PercentMatches=100;PercentIndels=0;Consensus=TC;
Scaffold8	TRF	TandemRepeat	936418	936445	56	+	.	ID=NGR-1_TR1573;PeriodSize=2;CopyNumber=14.0;PercentMatches=100;PercentIndels=0;Consensus=CT;
Scaffold8	TRF	TandemRepeat	939210	939274	121	+	.	ID=NGR-1_TR1574;PeriodSize=2;CopyNumber=32.5;PercentMatches=96;PercentIndels=0;Consensus=CT;
Scaffold8	TRF	TandemRepeat	1015164	1015199	63	+	.	ID=NGR-1_TR1577;PeriodSize=3;CopyNumber=12.0;PercentMatches=93;PercentIndels=0;Consensus=AGA;
Scaffold8	TRF	TandemRepeat	1027803	1027841	78	+	.	ID=NGR-1_TR1580;PeriodSize=2;CopyNumber=19.5;PercentMatches=100;PercentIndels=0;Consensus=AG;
Scaffold8	TRF	TandemRepeat	1031321	1031350	53	+	.	ID=NGR-1_TR1581;PeriodSize=6;CopyNumber=5.2;PercentMatches=96;PercentIndels=4;Consensus=CTCCCA;
Scaffold8	TRF	TandemRepeat	1032367	1032401	70	+	.	ID=NGR-1_TR1582;PeriodSize=2;CopyNumber=17.5;PercentMatches=100;PercentIndels=0;Consensus=AG;
Scaffold8	TRF	TandemRepeat	1037972	1038125	301	+	.	ID=NGR-1_TR1583;PeriodSize=2;CopyNumber=77.5;PercentMatches=98;PercentIndels=1;Consensus=CT;
Scaffold8	TRF	TandemRepeat	1097681	1097712	55	+	.	ID=NGR-1_TR1588;PeriodSize=2;CopyNumber=16.0;PercentMatches=93;PercentIndels=0;Consensus=AG;
Scaffold8	TRF	TandemRepeat	1127001	1127034	52	+	.	ID=NGR-1_TR1593;PeriodSize=2;CopyNumber=17.5;PercentMatches=87;PercentIndels=6;Consensus=AG;
Scaffold8	TRF	TandemRepeat	1133700	1133737	67	+	.	ID=NGR-1_TR1595;PeriodSize=3;CopyNumber=12.7;PercentMatches=94;PercentIndels=0;Consensus=CAA;
Scaffold8	TRF	TandemRepeat	1134139	1134171	66	+	.	ID=NGR-1_TR1596;PeriodSize=3;CopyNumber=11.0;PercentMatches=100;PercentIndels=0;Consensus=CAA;
Scaffold8	TRF	TandemRepeat	1134613	1134671	59	+	.	ID=NGR-1_TR1599;PeriodSize=6;CopyNumber=9.8;PercentMatches=78;PercentIndels=14;Consensus=CAAGCT;
Scaffold8	TRF	TandemRepeat	1161678	1161734	114	+	.	ID=NGR-1_TR1604;PeriodSize=6;CopyNumber=9.5;PercentMatches=100;PercentIndels=0;Consensus=GGGTTA;
Scaffold9	TRF	TandemRepeat	1	59	118	+	.	ID=NGR-1_TR1605;PeriodSize=6;CopyNumber=9.8;PercentMatches=100;PercentIndels=0;Consensus=CCTAAC;
Scaffold9	TRF	TandemRepeat	79807	79833	54	+	.	ID=NGR-1_TR1615;PeriodSize=3;CopyNumber=9.0;PercentMatches=100;PercentIndels=0;Consensus=CAA;
Scaffold9	TRF	TandemRepeat	98385	98413	51	+	.	ID=NGR-1_TR1620;PeriodSize=2;CopyNumber=15.0;PercentMatches=92;PercentIndels=7;Consensus=GA;
Scaffold9	TRF	TandemRepeat	120282	120310	58	+	.	ID=NGR-1_TR1622;PeriodSize=6;CopyNumber=4.8;PercentMatches=100;PercentIndels=0;Consensus=GAGAGT;
Scaffold9	TRF	TandemRepeat	173914	173953	80	+	.	ID=NGR-1_TR1629;PeriodSize=2;CopyNumber=20.0;PercentMatches=100;PercentIndels=0;Consensus=TC;
Scaffold9	TRF	TandemRepeat	223010	223110	166	+	.	ID=NGR-1_TR1635;PeriodSize=6;CopyNumber=16.8;PercentMatches=94;PercentIndels=0;Consensus=AAAGGT;
Scaffold9	TRF	TandemRepeat	230789	230833	63	+	.	ID=NGR-1_TR1639;PeriodSize=6;CopyNumber=7.5;PercentMatches=87;PercentIndels=0;Consensus=TCTTCG;
Scaffold9	TRF	TandemRepeat	286785	286812	56	+	.	ID=NGR-1_TR1640;PeriodSize=2;CopyNumber=14.0;PercentMatches=100;PercentIndels=0;Consensus=TC;
Scaffold9	TRF	TandemRepeat	340236	340272	74	+	.	ID=NGR-1_TR1643;PeriodSize=2;CopyNumber=18.5;PercentMatches=100;PercentIndels=0;Consensus=CT;
Scaffold9	TRF	TandemRepeat	442455	442491	74	+	.	ID=NGR-1_TR1650;PeriodSize=2;CopyNumber=18.5;PercentMatches=100;PercentIndels=0;Consensus=CT;
Scaffold9	TRF	TandemRepeat	459955	459979	50	+	.	ID=NGR-1_TR1652;PeriodSize=3;CopyNumber=8.3;PercentMatches=100;PercentIndels=0;Consensus=CTC;
Scaffold9	TRF	TandemRepeat	536406	536433	56	+	.	ID=NGR-1_TR1656;PeriodSize=3;CopyNumber=9.3;PercentMatches=100;PercentIndels=0;Consensus=GTT;
Scaffold9	TRF	TandemRepeat	538806	538885	160	+	.	ID=NGR-1_TR1657;PeriodSize=2;CopyNumber=40.0;PercentMatches=100;PercentIndels=0;Consensus=AG;
Scaffold9	TRF	TandemRepeat	554420	554458	62	+	.	ID=NGR-1_TR1660;PeriodSize=2;CopyNumber=19.5;PercentMatches=89;PercentIndels=10;Consensus=AG;
Scaffold9	TRF	TandemRepeat	577729	577768	50	+	.	ID=NGR-1_TR1662;PeriodSize=6;CopyNumber=7.2;PercentMatches=86;PercentIndels=8;Consensus=GAGGAA;
Scaffold9	TRF	TandemRepeat	651813	651839	54	+	.	ID=NGR-1_TR1668;PeriodSize=3;CopyNumber=9.0;PercentMatches=100;PercentIndels=0;Consensus=TCC;
Scaffold9	TRF	TandemRepeat	686881	686911	62	+	.	ID=NGR-1_TR1670;PeriodSize=2;CopyNumber=15.5;PercentMatches=100;PercentIndels=0;Consensus=GA;
Scaffold9	TRF	TandemRepeat	687152	687186	52	+	.	ID=NGR-1_TR1671;PeriodSize=6;CopyNumber=5.8;PercentMatches=93;PercentIndels=0;Consensus=CTTCTC;
Scaffold9	TRF	TandemRepeat	824794	824835	75	+	.	ID=NGR-1_TR1682;PeriodSize=3;CopyNumber=14.0;PercentMatches=94;PercentIndels=0;Consensus=TTG;
Scaffold9	TRF	TandemRepeat	888583	888621	55	+	.	ID=NGR-1_TR1689;PeriodSize=2;CopyNumber=20.5;PercentMatches=84;PercentIndels=10;Consensus=TC;
Scaffold9	TRF	TandemRepeat	927466	927491	52	+	.	ID=NGR-1_TR1694;PeriodSize=3;CopyNumber=8.7;PercentMatches=100;PercentIndels=0;Consensus=CCT;
Scaffold9	TRF	TandemRepeat	974507	974566	120	+	.	ID=NGR-1_TR1696;PeriodSize=3;CopyNumber=20.0;PercentMatches=100;PercentIndels=0;Consensus=TTG;
Scaffold9	TRF	TandemRepeat	1000765	1000816	61	+	.	ID=NGR-1_TR1700;PeriodSize=3;CopyNumber=17.3;PercentMatches=80;PercentIndels=7;Consensus=GAA;
Scaffold9	TRF	TandemRepeat	1046312	1046354	77	+	.	ID=NGR-1_TR1704;PeriodSize=3;CopyNumber=14.3;PercentMatches=95;PercentIndels=0;Consensus=TCT;
Scaffold9	TRF	TandemRepeat	1082090	1082145	112	+	.	ID=NGR-1_TR1707;PeriodSize=6;CopyNumber=9.3;PercentMatches=100;PercentIndels=0;Consensus=TTAGGG;
Scaffold10	TRF	TandemRepeat	7292	7332	52	+	.	ID=NGR-1_TR1710;PeriodSize=2;CopyNumber=22.0;PercentMatches=80;PercentIndels=14;Consensus=CT;
Scaffold10	TRF	TandemRepeat	121056	121084	58	+	.	ID=NGR-1_TR1718;PeriodSize=3;CopyNumber=9.7;PercentMatches=100;PercentIndels=0;Consensus=ACT;
Scaffold10	TRF	TandemRepeat	132487	132522	56	+	.	ID=NGR-1_TR1720;PeriodSize=2;CopyNumber=18.5;PercentMatches=91;PercentIndels=5;Consensus=AG;
Scaffold10	TRF	TandemRepeat	135865	135893	58	+	.	ID=NGR-1_TR1721;PeriodSize=6;CopyNumber=4.8;PercentMatches=100;PercentIndels=0;Consensus=GGAGCT;
Scaffold10	TRF	TandemRepeat	146840	146867	56	+	.	ID=NGR-1_TR1722;PeriodSize=2;CopyNumber=14.0;PercentMatches=100;PercentIndels=0;Consensus=CT;
Scaffold10	TRF	TandemRepeat	202931	202959	58	+	.	ID=NGR-1_TR1726;PeriodSize=6;CopyNumber=4.8;PercentMatches=100;PercentIndels=0;Consensus=GAGGTA;
Scaffold10	TRF	TandemRepeat	221456	221485	51	+	.	ID=NGR-1_TR1728;PeriodSize=2;CopyNumber=14.5;PercentMatches=93;PercentIndels=6;Consensus=TC;
Scaffold10	TRF	TandemRepeat	254020	254063	61	+	.	ID=NGR-1_TR1730;PeriodSize=6;CopyNumber=7.3;PercentMatches=89;PercentIndels=0;Consensus=GGAATG;
Scaffold10	TRF	TandemRepeat	295509	295542	50	+	.	ID=NGR-1_TR1734;PeriodSize=6;CopyNumber=5.7;PercentMatches=92;PercentIndels=0;Consensus=TTGAGG;
Scaffold10	TRF	TandemRepeat	312048	312088	55	+	.	ID=NGR-1_TR1735;PeriodSize=3;CopyNumber=13.7;PercentMatches=89;PercentIndels=0;Consensus=AGA;
Scaffold10	TRF	TandemRepeat	322741	322765	50	+	.	ID=NGR-1_TR1738;PeriodSize=2;CopyNumber=12.5;PercentMatches=100;PercentIndels=0;Consensus=GA;
Scaffold10	TRF	TandemRepeat	360783	360831	98	+	.	ID=NGR-1_TR1742;PeriodSize=2;CopyNumber=24.5;PercentMatches=100;PercentIndels=0;Consensus=TC;
Scaffold10	TRF	TandemRepeat	398135	398161	54	+	.	ID=NGR-1_TR1747;PeriodSize=2;CopyNumber=13.5;PercentMatches=100;PercentIndels=0;Consensus=AG;
Scaffold10	TRF	TandemRepeat	513133	513158	52	+	.	ID=NGR-1_TR1752;PeriodSize=6;CopyNumber=4.3;PercentMatches=100;PercentIndels=0;Consensus=GAGAAA;
Scaffold10	TRF	TandemRepeat	573273	573310	69	+	.	ID=NGR-1_TR1755;PeriodSize=2;CopyNumber=19.5;PercentMatches=94;PercentIndels=5;Consensus=TC;
Scaffold10	TRF	TandemRepeat	619154	619183	60	+	.	ID=NGR-1_TR1759;PeriodSize=2;CopyNumber=15.0;PercentMatches=100;PercentIndels=0;Consensus=TC;
Scaffold10	TRF	TandemRepeat	667376	667400	50	+	.	ID=NGR-1_TR1762;PeriodSize=6;CopyNumber=4.2;PercentMatches=100;PercentIndels=0;Consensus=TCATCC;
Scaffold10	TRF	TandemRepeat	669570	669612	70	+	.	ID=NGR-1_TR1764;PeriodSize=3;CopyNumber=14.3;PercentMatches=90;PercentIndels=9;Consensus=ACA;
Scaffold10	TRF	TandemRepeat	705969	706012	79	+	.	ID=NGR-1_TR1770;PeriodSize=2;CopyNumber=21.5;PercentMatches=95;PercentIndels=4;Consensus=CT;
Scaffold10	TRF	TandemRepeat	706406	706431	52	+	.	ID=NGR-1_TR1771;PeriodSize=3;CopyNumber=8.7;PercentMatches=100;PercentIndels=0;Consensus=AGG;
Scaffold10	TRF	TandemRepeat	747570	747641	144	+	.	ID=NGR-1_TR1772;PeriodSize=2;CopyNumber=36.0;PercentMatches=100;PercentIndels=0;Consensus=GA;
Scaffold10	TRF	TandemRepeat	834576	834632	62	+	.	ID=NGR-1_TR1783;PeriodSize=2;CopyNumber=28.5;PercentMatches=82;PercentIndels=7;Consensus=TC;
Scaffold10	TRF	TandemRepeat	836052	836085	68	+	.	ID=NGR-1_TR1785;PeriodSize=6;CopyNumber=5.7;PercentMatches=100;PercentIndels=0;Consensus=CAACTT;
Scaffold10	TRF	TandemRepeat	898316	898341	52	+	.	ID=NGR-1_TR1792;PeriodSize=3;CopyNumber=8.7;PercentMatches=100;PercentIndels=0;Consensus=TCC;
Scaffold10	TRF	TandemRepeat	900281	900328	53	+	.	ID=NGR-1_TR1793;PeriodSize=3;CopyNumber=16.3;PercentMatches=78;PercentIndels=4;Consensus=AGA;
Scaffold10	TRF	TandemRepeat	919155	919199	63	+	.	ID=NGR-1_TR1797;PeriodSize=6;CopyNumber=7.5;PercentMatches=84;PercentIndels=0;Consensus=CTCTTT;
Scaffold11	TRF	TandemRepeat	1	55	110	+	.	ID=NGR-1_TR1810;PeriodSize=6;CopyNumber=9.2;PercentMatches=100;PercentIndels=0;Consensus=ACCCTA;
Scaffold11	TRF	TandemRepeat	55576	55608	66	+	.	ID=NGR-1_TR1818;PeriodSize=6;CopyNumber=5.5;PercentMatches=100;PercentIndels=0;Consensus=TCCATT;
Scaffold11	TRF	TandemRepeat	119957	119981	50	+	.	ID=NGR-1_TR1823;PeriodSize=6;CopyNumber=4.2;PercentMatches=100;PercentIndels=0;Consensus=TTGTCG;
Scaffold11	TRF	TandemRepeat	142128	142155	56	+	.	ID=NGR-1_TR1824;PeriodSize=3;CopyNumber=9.3;PercentMatches=100;PercentIndels=0;Consensus=TCC;
Scaffold11	TRF	TandemRepeat	285815	285847	57	+	.	ID=NGR-1_TR1834;PeriodSize=4;CopyNumber=8.2;PercentMatches=93;PercentIndels=0;Consensus=CACT;
Scaffold11	TRF	TandemRepeat	286164	286197	68	+	.	ID=NGR-1_TR1835;PeriodSize=2;CopyNumber=17.0;PercentMatches=100;PercentIndels=0;Consensus=TC;
Scaffold11	TRF	TandemRepeat	344470	344515	92	+	.	ID=NGR-1_TR1843;PeriodSize=2;CopyNumber=23.0;PercentMatches=100;PercentIndels=0;Consensus=GA;
Scaffold11	TRF	TandemRepeat	354727	354759	66	+	.	ID=NGR-1_TR1845;PeriodSize=3;CopyNumber=11.0;PercentMatches=100;PercentIndels=0;Consensus=TCC;
Scaffold11	TRF	TandemRepeat	368964	368988	50	+	.	ID=NGR-1_TR1846;PeriodSize=3;CopyNumber=8.3;PercentMatches=100;PercentIndels=0;Consensus=GAA;
Scaffold11	TRF	TandemRepeat	404661	404685	50	+	.	ID=NGR-1_TR1855;PeriodSize=2;CopyNumber=12.5;PercentMatches=100;PercentIndels=0;Consensus=AG;
Scaffold11	TRF	TandemRepeat	453263	453291	58	+	.	ID=NGR-1_TR1857;PeriodSize=4;CopyNumber=7.2;PercentMatches=100;PercentIndels=0;Consensus=CCTT;
Scaffold11	TRF	TandemRepeat	586063	586090	56	+	.	ID=NGR-1_TR1863;PeriodSize=2;CopyNumber=14.0;PercentMatches=100;PercentIndels=0;Consensus=CT;
Scaffold11	TRF	TandemRepeat	607702	607735	50	+	.	ID=NGR-1_TR1864;PeriodSize=6;CopyNumber=5.7;PercentMatches=96;PercentIndels=0;Consensus=TTGTCG;
Scaffold11	TRF	TandemRepeat	616056	616083	56	+	.	ID=NGR-1_TR1865;PeriodSize=2;CopyNumber=14.0;PercentMatches=100;PercentIndels=0;Consensus=AG;
Scaffold11	TRF	TandemRepeat	625883	625930	59	+	.	ID=NGR-1_TR1869;PeriodSize=2;CopyNumber=26.0;PercentMatches=80;PercentIndels=16;Consensus=GA;
Scaffold11	TRF	TandemRepeat	633862	633887	52	+	.	ID=NGR-1_TR1873;PeriodSize=3;CopyNumber=8.7;PercentMatches=100;PercentIndels=0;Consensus=TCC;
Scaffold11	TRF	TandemRepeat	635322	635387	80	+	.	ID=NGR-1_TR1874;PeriodSize=2;CopyNumber=33.0;PercentMatches=81;PercentIndels=6;Consensus=GA;
Scaffold11	TRF	TandemRepeat	635427	635474	55	+	.	ID=NGR-1_TR1876;PeriodSize=2;CopyNumber=24.0;PercentMatches=80;PercentIndels=16;Consensus=AG;
Scaffold11	TRF	TandemRepeat	641198	641228	53	+	.	ID=NGR-1_TR1877;PeriodSize=2;CopyNumber=15.5;PercentMatches=93;PercentIndels=0;Consensus=CT;
Scaffold11	TRF	TandemRepeat	642865	642898	59	+	.	ID=NGR-1_TR1879;PeriodSize=3;CopyNumber=11.0;PercentMatches=93;PercentIndels=6;Consensus=GAG;
Scaffold11	TRF	TandemRepeat	647880	647908	58	+	.	ID=NGR-1_TR1880;PeriodSize=3;CopyNumber=9.7;PercentMatches=100;PercentIndels=0;Consensus=TCT;
Scaffold11	TRF	TandemRepeat	650246	650279	50	+	.	ID=NGR-1_TR1881;PeriodSize=2;CopyNumber=17.0;PercentMatches=87;PercentIndels=0;Consensus=AG;
Scaffold11	TRF	TandemRepeat	663391	663568	155	+	.	ID=NGR-1_TR1889;PeriodSize=2;CopyNumber=90.5;PercentMatches=87;PercentIndels=3;Consensus=GA;
Scaffold11	TRF	TandemRepeat	757706	757744	69	+	.	ID=NGR-1_TR1906;PeriodSize=3;CopyNumber=13.0;PercentMatches=94;PercentIndels=0;Consensus=AGA;
Scaffold11	TRF	TandemRepeat	759605	759656	104	+	.	ID=NGR-1_TR1907;PeriodSize=6;CopyNumber=8.7;PercentMatches=100;PercentIndels=0;Consensus=TCAACC;
Scaffold11	TRF	TandemRepeat	773083	773112	60	+	.	ID=NGR-1_TR1909;PeriodSize=5;CopyNumber=6.0;PercentMatches=100;PercentIndels=0;Consensus=ACTCC;
Scaffold11	TRF	TandemRepeat	776477	776505	58	+	.	ID=NGR-1_TR1910;PeriodSize=3;CopyNumber=9.7;PercentMatches=100;PercentIndels=0;Consensus=CAA;
Scaffold11	TRF	TandemRepeat	781334	781379	83	+	.	ID=NGR-1_TR1911;PeriodSize=2;CopyNumber=23.0;PercentMatches=95;PercentIndels=0;Consensus=CT;
Scaffold11	TRF	TandemRepeat	784374	784398	50	+	.	ID=NGR-1_TR1912;PeriodSize=2;CopyNumber=12.5;PercentMatches=100;PercentIndels=0;Consensus=CT;
Scaffold11	TRF	TandemRepeat	843247	843278	50	+	.	ID=NGR-1_TR1919;PeriodSize=6;CopyNumber=5.7;PercentMatches=96;PercentIndels=3;Consensus=TTCTCT;
Scaffold11	TRF	TandemRepeat	878846	878906	86	+	.	ID=NGR-1_TR1922;PeriodSize=6;CopyNumber=10.2;PercentMatches=85;PercentIndels=0;Consensus=AATCTC;
Scaffold11	TRF	TandemRepeat	895461	895517	114	+	.	ID=NGR-1_TR1924;PeriodSize=6;CopyNumber=9.5;PercentMatches=100;PercentIndels=0;Consensus=AGGGTT;
Scaffold12	TRF	TandemRepeat	1	58	116	+	.	ID=NGR-1_TR1925;PeriodSize=6;CopyNumber=9.7;PercentMatches=100;PercentIndels=0;Consensus=CCCTAA;
Scaffold12	TRF	TandemRepeat	19921	19963	61	+	.	ID=NGR-1_TR1927;PeriodSize=3;CopyNumber=14.3;PercentMatches=85;PercentIndels=9;Consensus=CTT;
Scaffold12	TRF	TandemRepeat	19923	19981	50	+	.	ID=NGR-1_TR1928;PeriodSize=6;CopyNumber=9.8;PercentMatches=80;PercentIndels=14;Consensus=TCTTCC;
Scaffold12	TRF	TandemRepeat	35878	35907	60	+	.	ID=NGR-1_TR1930;PeriodSize=3;CopyNumber=10.0;PercentMatches=100;PercentIndels=0;Consensus=TAG;
Scaffold12	TRF	TandemRepeat	65743	65771	58	+	.	ID=NGR-1_TR1931;PeriodSize=3;CopyNumber=9.7;PercentMatches=100;PercentIndels=0;Consensus=TCC;
Scaffold12	TRF	TandemRepeat	117293	117331	78	+	.	ID=NGR-1_TR1935;PeriodSize=3;CopyNumber=13.0;PercentMatches=100;PercentIndels=0;Consensus=GAG;
Scaffold12	TRF	TandemRepeat	169452	169506	60	+	.	ID=NGR-1_TR1938;PeriodSize=2;CopyNumber=28.0;PercentMatches=80;PercentIndels=10;Consensus=CT;
Scaffold12	TRF	TandemRepeat	182381	182419	51	+	.	ID=NGR-1_TR1940;PeriodSize=2;CopyNumber=19.5;PercentMatches=83;PercentIndels=0;Consensus=AG;
Scaffold12	TRF	TandemRepeat	208337	208387	52	+	.	ID=NGR-1_TR1943;PeriodSize=2;CopyNumber=24.5;PercentMatches=78;PercentIndels=21;Consensus=AG;
Scaffold12	TRF	TandemRepeat	219525	219556	55	+	.	ID=NGR-1_TR1945;PeriodSize=3;CopyNumber=10.7;PercentMatches=93;PercentIndels=0;Consensus=CCT;
Scaffold12	TRF	TandemRepeat	222785	222826	75	+	.	ID=NGR-1_TR1946;PeriodSize=2;CopyNumber=21.0;PercentMatches=95;PercentIndels=0;Consensus=AG;
Scaffold12	TRF	TandemRepeat	223020	223052	66	+	.	ID=NGR-1_TR1947;PeriodSize=3;CopyNumber=11.0;PercentMatches=100;PercentIndels=0;Consensus=AGA;
Scaffold12	TRF	TandemRepeat	250532	250557	52	+	.	ID=NGR-1_TR1949;PeriodSize=6;CopyNumber=4.3;PercentMatches=100;PercentIndels=0;Consensus=TTTTCC;
Scaffold12	TRF	TandemRepeat	253891	253925	61	+	.	ID=NGR-1_TR1950;PeriodSize=3;CopyNumber=11.7;PercentMatches=93;PercentIndels=0;Consensus=ACC;
Scaffold12	TRF	TandemRepeat	261469	261511	86	+	.	ID=NGR-1_TR1951;PeriodSize=3;CopyNumber=14.3;PercentMatches=100;PercentIndels=0;Consensus=CTC;
Scaffold12	TRF	TandemRepeat	303166	303206	73	+	.	ID=NGR-1_TR1953;PeriodSize=2;CopyNumber=20.5;PercentMatches=94;PercentIndels=0;Consensus=AG;
Scaffold12	TRF	TandemRepeat	361915	361946	55	+	.	ID=NGR-1_TR1959;PeriodSize=3;CopyNumber=10.3;PercentMatches=93;PercentIndels=6;Consensus=CTT;
Scaffold12	TRF	TandemRepeat	421080	421143	65	+	.	ID=NGR-1_TR1963;PeriodSize=6;CopyNumber=10.7;PercentMatches=75;PercentIndels=0;Consensus=GAGAGA;
Scaffold12	TRF	TandemRepeat	431842	431877	63	+	.	ID=NGR-1_TR1964;PeriodSize=2;CopyNumber=18.0;PercentMatches=94;PercentIndels=0;Consensus=AG;
Scaffold12	TRF	TandemRepeat	462868	462915	69	+	.	ID=NGR-1_TR1968;PeriodSize=3;CopyNumber=16.0;PercentMatches=86;PercentIndels=0;Consensus=CTT;
Scaffold12	TRF	TandemRepeat	463707	463737	53	+	.	ID=NGR-1_TR1969;PeriodSize=3;CopyNumber=10.3;PercentMatches=92;PercentIndels=0;Consensus=GTA;
Scaffold12	TRF	TandemRepeat	527580	527613	50	+	.	ID=NGR-1_TR1978;PeriodSize=3;CopyNumber=10.7;PercentMatches=87;PercentIndels=12;Consensus=TCA;
Scaffold12	TRF	TandemRepeat	528010	528045	63	+	.	ID=NGR-1_TR1979;PeriodSize=3;CopyNumber=12.0;PercentMatches=93;PercentIndels=0;Consensus=GGA;
Scaffold12	TRF	TandemRepeat	581484	581537	63	+	.	ID=NGR-1_TR1981;PeriodSize=3;CopyNumber=18.0;PercentMatches=86;PercentIndels=0;Consensus=GAA;
Scaffold12	TRF	TandemRepeat	623657	623708	54	+	.	ID=NGR-1_TR1985;PeriodSize=6;CopyNumber=8.7;PercentMatches=78;PercentIndels=16;Consensus=GAAGAG;
Scaffold12	TRF	TandemRepeat	627987	628012	52	+	.	ID=NGR-1_TR1987;PeriodSize=2;CopyNumber=13.0;PercentMatches=100;PercentIndels=0;Consensus=AG;
Scaffold12	TRF	TandemRepeat	635538	635568	62	+	.	ID=NGR-1_TR1989;PeriodSize=2;CopyNumber=15.5;PercentMatches=100;PercentIndels=0;Consensus=TC;
Scaffold12	TRF	TandemRepeat	651721	651751	53	+	.	ID=NGR-1_TR1990;PeriodSize=2;CopyNumber=15.5;PercentMatches=93;PercentIndels=0;Consensus=TC;
Scaffold12	TRF	TandemRepeat	673625	673649	50	+	.	ID=NGR-1_TR1992;PeriodSize=2;CopyNumber=12.5;PercentMatches=100;PercentIndels=0;Consensus=TC;
Scaffold12	TRF	TandemRepeat	692710	692765	112	+	.	ID=NGR-1_TR1995;PeriodSize=2;CopyNumber=28.0;PercentMatches=100;PercentIndels=0;Consensus=TC;
Scaffold12	TRF	TandemRepeat	692797	692847	102	+	.	ID=NGR-1_TR1996;PeriodSize=2;CopyNumber=25.5;PercentMatches=100;PercentIndels=0;Consensus=TC;
Scaffold12	TRF	TandemRepeat	700412	700458	67	+	.	ID=NGR-1_TR1997;PeriodSize=2;CopyNumber=23.5;PercentMatches=88;PercentIndels=0;Consensus=AG;
Scaffold12	TRF	TandemRepeat	708162	708191	60	+	.	ID=NGR-1_TR1999;PeriodSize=2;CopyNumber=15.0;PercentMatches=100;PercentIndels=0;Consensus=AG;
Scaffold12	TRF	TandemRepeat	726981	727044	119	+	.	ID=NGR-1_TR2001;PeriodSize=6;CopyNumber=10.7;PercentMatches=98;PercentIndels=0;Consensus=TAGGGT;
Scaffold13	TRF	TandemRepeat	12292	12316	50	+	.	ID=NGR-1_TR2003;PeriodSize=3;CopyNumber=8.3;PercentMatches=100;PercentIndels=0;Consensus=CTC;
Scaffold13	TRF	TandemRepeat	50199	50234	56	+	.	ID=NGR-1_TR2007;PeriodSize=2;CopyNumber=18.0;PercentMatches=88;PercentIndels=11;Consensus=CT;
Scaffold13	TRF	TandemRepeat	52749	52794	92	+	.	ID=NGR-1_TR2008;PeriodSize=2;CopyNumber=23.0;PercentMatches=100;PercentIndels=0;Consensus=AG;
Scaffold13	TRF	TandemRepeat	55159	55197	78	+	.	ID=NGR-1_TR2009;PeriodSize=6;CopyNumber=6.5;PercentMatches=100;PercentIndels=0;Consensus=TTCTCC;
Scaffold13	TRF	TandemRepeat	57494	57521	56	+	.	ID=NGR-1_TR2010;PeriodSize=2;CopyNumber=14.0;PercentMatches=100;PercentIndels=0;Consensus=CT;
Scaffold13	TRF	TandemRepeat	59915	59970	77	+	.	ID=NGR-1_TR2015;PeriodSize=2;CopyNumber=30.5;PercentMatches=83;PercentIndels=16;Consensus=AG;
Scaffold13	TRF	TandemRepeat	66240	66323	159	+	.	ID=NGR-1_TR2018;PeriodSize=2;CopyNumber=42.0;PercentMatches=97;PercentIndels=0;Consensus=TC;
Scaffold13	TRF	TandemRepeat	119720	119781	124	+	.	ID=NGR-1_TR2024;PeriodSize=2;CopyNumber=31.0;PercentMatches=100;PercentIndels=0;Consensus=CT;
Scaffold13	TRF	TandemRepeat	169237	169270	50	+	.	ID=NGR-1_TR2027;PeriodSize=6;CopyNumber=5.7;PercentMatches=92;PercentIndels=0;Consensus=TCCTGT;
Scaffold13	TRF	TandemRepeat	241281	241310	51	+	.	ID=NGR-1_TR2035;PeriodSize=6;CopyNumber=5.0;PercentMatches=91;PercentIndels=0;Consensus=TTTCCC;
Scaffold13	TRF	TandemRepeat	267814	267839	52	+	.	ID=NGR-1_TR2038;PeriodSize=4;CopyNumber=6.5;PercentMatches=100;PercentIndels=0;Consensus=TCTT;
Scaffold13	TRF	TandemRepeat	321115	321139	50	+	.	ID=NGR-1_TR2043;PeriodSize=2;CopyNumber=12.5;PercentMatches=100;PercentIndels=0;Consensus=TC;
Scaffold13	TRF	TandemRepeat	359779	359803	50	+	.	ID=NGR-1_TR2045;PeriodSize=2;CopyNumber=12.5;PercentMatches=100;PercentIndels=0;Consensus=TC;
Scaffold13	TRF	TandemRepeat	381740	381765	52	+	.	ID=NGR-1_TR2046;PeriodSize=3;CopyNumber=8.7;PercentMatches=100;PercentIndels=0;Consensus=TGA;
Scaffold13	TRF	TandemRepeat	390792	390840	53	+	.	ID=NGR-1_TR2049;PeriodSize=6;CopyNumber=8.2;PercentMatches=79;PercentIndels=0;Consensus=CTTGAG;
Scaffold13	TRF	TandemRepeat	418673	418704	64	+	.	ID=NGR-1_TR2052;PeriodSize=2;CopyNumber=16.0;PercentMatches=100;PercentIndels=0;Consensus=GA;
Scaffold13	TRF	TandemRepeat	434145	434205	122	+	.	ID=NGR-1_TR2054;PeriodSize=2;CopyNumber=30.5;PercentMatches=100;PercentIndels=0;Consensus=AG;
Scaffold13	TRF	TandemRepeat	438398	438422	50	+	.	ID=NGR-1_TR2055;PeriodSize=3;CopyNumber=8.3;PercentMatches=100;PercentIndels=0;Consensus=TCC;
Scaffold13	TRF	TandemRepeat	468051	468103	79	+	.	ID=NGR-1_TR2060;PeriodSize=2;CopyNumber=26.5;PercentMatches=88;PercentIndels=0;Consensus=AG;
Scaffold14	TRF	TandemRepeat	150097	150138	68	+	.	ID=NGR-1_TR2073;PeriodSize=2;CopyNumber=21.0;PercentMatches=90;PercentIndels=9;Consensus=TC;
Scaffold14	TRF	TandemRepeat	160010	160043	68	+	.	ID=NGR-1_TR2074;PeriodSize=2;CopyNumber=17.0;PercentMatches=100;PercentIndels=0;Consensus=GA;
Scaffold14	TRF	TandemRepeat	182761	182817	114	+	.	ID=NGR-1_TR2077;PeriodSize=6;CopyNumber=9.5;PercentMatches=100;PercentIndels=0;Consensus=GGGTTA;
Scaffold33	TRF	TandemRepeat	481	531	86	+	.	ID=NGR-1_TR2080;PeriodSize=2;CopyNumber=26.0;PercentMatches=92;PercentIndels=4;Consensus=TC;
Scaffold38	TRF	TandemRepeat	588	650	54	+	.	ID=NGR-1_TR2082;PeriodSize=3;CopyNumber=21.0;PercentMatches=78;PercentIndels=0;Consensus=TCA;
