# Supplementary material for: Whole genome sequencing and comparative genomic analysis of oleaginous red yeast Sporobolomyces pararoseus NGR identifies candidate genes for biotechnological potential and ballistospores-shooting
Source: BMC Genomics. 2020 Feb 24;21:181. doi: 10.1186/s12864-020-6593-1 (PMC7041287; doi:10.1186/s12864-020-6593-1)
Supplement: Supplementary file 8 — Additional file 8. All gene annotation information resulted from genome analysis. [file 12864_2020_6593_MOESM8_ESM.xlsx]

## Sheet:  
Gene ID	{nr}	{SwissProt}	{KEGG}	{NOG}	{KOG}	{GO}	{TrEMBL}
NGR-1A0001	{NA}	{NA}	{NA}	{NA}	{NA}	{GO:0016491; oxidoreductase activity; molecular_function GO:0008289; lipid binding; molecular_function GO:0008152; NA}	{NA}
NGR-1A0002	{NA}	{NA}	{NA}	{NA}	{NA}	{NA}	{NA}
NGR-1A0003	{NA}	{NA}	{NA}	{NA}	{NA}	{GO:0005515; protein binding; molecular_function}	{NA}
NGR-1A0004	{gi|647395396|emb|CDR36774.1|; RHTO0S02e06700g1_1 [Rhodosporidium toruloides]}	{P0CM02; LYS4_CRYNJ Homoaconitase, mitochondrial OS=Cryptococcus neoformans var. neoformans serotype D (strain JEC21 / ATCC MYA-565) GN=LYS4 PE=3 SV=1}	{lbc:LACBIDRAFT_184939; K01705 E4.2.1.36 homoaconitate hydratase 4.2.1.36 Metabolism; Amino acid metabolism; Lysine biosynthesis [PATH:ko00300]Metabolism; Overview; 2-Oxocarboxylic acid metabolism [PATH:ko01210]Metabolism; Overview; Biosynthesis of amino acids [PATH:ko01230]}	{240176.XP_002911394.1; Coprinopsis cinerea okayama7#130 fuNOG02516 Responsible for the dehydration of cis-homoaconitate to homoisocitric acid (By similarity) E; 240176.XP_002911394.1; Coprinopsis cinerea okayama7#130 opiNOG05313 Responsible for the dehydration of cis-homoaconitate to homoisocitric acid (By similarity) E; 240176.XP_002911394.1; Coprinopsis cinerea okayama7#130 KOG0453 Aconitate h…	{SPAC343.16; KOG0453 Aconitase/homoaconitase (aconitase superfamily) CE Energy production and conversion ; Amino acid transport and metabolism ;}	{GO:0008152; NA}	{A0A0D6EGD4; A0A0D6EGD4_SPOSA Homoaconitase, mitochondrial (Fragment) OS=Sporobolomyces salmonicolor GN=SPOSA6832_00573 PE=3 SV=1}
NGR-1A0005	{NA}	{NA}	{NA}	{5306.JGI95337; Phanerochaete chrysosporium fuNOG07496 XPG I-region L; 5306.JGI95337; Phanerochaete chrysosporium opiNOG09852 XPG I-region L; 5306.JGI95337; Phanerochaete chrysosporium agarNOG06828 XPG I-region S; 5306.JGI95337; Phanerochaete chrysosporium euNOG14619 XPG I-region S; 5306.JGI95337; Phanerochaete chrysosporium NOG102350 XPGI S}	{NA}	{GO:0006303; double-strand break repair via nonhomologous end joining; biological_process GO:0003677; DNA binding; molecular_function GO:0004003; ATP-dependent DNA helicase activity; molecular_function GO:0004518; nuclease activity; molecular_function}	{NA}
NGR-1A0006	{gi|472581419|gb|EMS19158.1|; RHTO0S02e06634g1_1 [Rhodosporidium toruloides]}	{Q1RKN1; THIO_RICBR Thioredoxin OS=Rickettsia bellii (strain RML369-C) GN=trxA PE=3 SV=2}	{cnb:CNBC6080; K03671 trxA thioredoxin 1 -- --}	{5306.JGI97544; Phanerochaete chrysosporium KOG0910 Thioredoxin O; 5306.JGI97544; Phanerochaete chrysosporium agarNOG08635 Thioredoxin O; 5306.JGI97544; Phanerochaete chrysosporium opiNOG23206 Thioredoxin O; 5306.JGI97544; Phanerochaete chrysosporium COG0526 Thioredoxin O; 5306.JGI97544; Phanerochaete chrysosporium basNOG03900 Thioredoxin O; 5306.JGI97544; Phanerochaete chrysosporium fuNOG19250 T…	{HsM6912738; KOG0910 Thioredoxin-like protein O Posttranslational modification, protein turnover, chaperones ;}	{GO:0016491; oxidoreductase activity; molecular_function GO:0016209; NA GO:0045454; cell redox homeostasis; biological_process GO:0055114; oxidation-reduction process; biological_process}	{A0A0D6EH06; A0A0D6EH06_SPOSA SPOSA6832_00562-mRNA-1:cds (Fragment) OS=Sporobolomyces salmonicolor GN=SPOSA6832_00562 PE=4 SV=1}
NGR-1A0007	{gi|472581418|gb|EMS19157.1|; NADPH oxidase isoform 2 [Rhodosporidium toruloides NP11]}	{NA}	{NA}	{NA}	{NA}	{GO:0004525; ribonuclease III activity; molecular_function GO:0016491; oxidoreductase activity; molecular_function GO:0003723; RNA binding; molecular_function GO:0006396; RNA processing; biological_process GO:0055114; oxidation-reduction process; biological_process}	{M7WFF8; M7WFF8_RHOT1 NADPH oxidase isoform 2 OS=Rhodosporidium toruloides (strain NP11) GN=RHTO_05320 PE=4 SV=1}
NGR-1A0008	{gi|472584303|gb|EMS21897.1|; Armadillo-type fold domain containing protein [Rhodosporidium toruloides NP11]}	{NA}	{NA}	{240176.XP_001837030.2; Coprinopsis cinerea okayama7#130 fuNOG31071 NA S; 240176.XP_001837030.2; Coprinopsis cinerea okayama7#130 basNOG05418 NA S; 240176.XP_001837030.2; Coprinopsis cinerea okayama7#130 NOG107050 NA S; 240176.XP_001837030.2; Coprinopsis cinerea okayama7#130 agarNOG08884 NA S; 240176.XP_001837030.2; Coprinopsis cinerea okayama7#130 euNOG55443 NA S; 240176.XP_001837030.2; Coprinop…	{NA}	{GO:0005634; nucleus; cellular_component}	{A0A0D6EGN6; A0A0D6EGN6_SPOSA SPOSA6832_00570-mRNA-1:cds OS=Sporobolomyces salmonicolor GN=SPOSA6832_00570 PE=4 SV=1}
NGR-1A0009	{gi|472584302|gb|EMS21896.1|; ATP-dependent rna helicase dbp8 [Rhodosporidium toruloides NP11]}	{P0CR02; DBP8_CRYNJ ATP-dependent RNA helicase DBP8 OS=Cryptococcus neoformans var. neoformans serotype D (strain JEC21 / ATCC MYA-565) GN=DBP8 PE=3 SV=1}	{cne:CNA01540; K14778 DDX49, DBP8 ATP-dependent RNA helicase DDX49/DBP8 3.6.4.13 --}	{5306.JGI72584; Phanerochaete chrysosporium agarNOG05648 DEAD/DEAH box helicase A; 5306.JGI72584; Phanerochaete chrysosporium KOG0340 atp-dependent rna helicase A; 5306.JGI72584; Phanerochaete chrysosporium basNOG01364 ATP-binding RNA helicase involved in 40S ribosomal subunit biogenesis and is required for the normal formation of 18S rRNAs through pre-rRNA processing at A0, A1 and A2 sites. Requ…	{SPBC543.06c; KOG0340 ATP-dependent RNA helicase A RNA processing and modification ;}	{GO:0003676; nucleic acid binding; molecular_function GO:0003677; DNA binding; molecular_function GO:0004386; helicase activity; molecular_function GO:0016787; hydrolase activity; molecular_function GO:0008026; ATP-dependent helicase activity; molecular_function GO:0005524; ATP binding; molecular_function}	{A0A061AGM1; A0A061AGM1_RHOTO RHTO0S02e05886g1_1 OS=Rhodosporidium toruloides GN=RHTO0S_02e05886g PE=3 SV=1}
NGR-1A0010	{gi|472584306|gb|EMS21900.1|; diamine N-acetyltransferase [Rhodosporidium toruloides NP11]}	{NA}	{NA}	{240176.XP_001832438.1; Coprinopsis cinerea okayama7#130 KOG3216 spermidine spermine E; 240176.XP_001832438.1; Coprinopsis cinerea okayama7#130 fuNOG14896 acetyltransferase E; 240176.XP_001832438.1; Coprinopsis cinerea okayama7#130 NOG51494 gCN5-related N-acetyltransferase R; 240176.XP_001832438.1; Coprinopsis cinerea okayama7#130 opiNOG34123 acetyltransferase E; 240176.XP_001832438.1; Coprinopsi…	{NA}	{NA}	{A0A0D6EGD8; A0A0D6EGD8_SPOSA SPOSA6832_00581-mRNA-1:cds OS=Sporobolomyces salmonicolor GN=SPOSA6832_00581 PE=4 SV=1}
NGR-1A0011	{NA}	{NA}	{NA}	{NA}	{NA}	{GO:0005515; protein binding; molecular_function}	{NA}
NGR-1A0012	{gi|472581428|gb|EMS19167.1|; hypothetical protein [Rhodosporidium toruloides NP11, RHTO_05330]}	{NA}	{NA}	{NA}	{NA}	{GO:0015078; hydrogen ion transmembrane transporter activity; molecular_function GO:0016592; mediator complex; cellular_component GO:0046872; metal ion binding; molecular_function GO:0015991; ATP hydrolysis coupled proton transport; biological_process GO:0003824; NA GO:0033179; proton-transporting V-type ATPase, V0 domain; cellular_component GO:0006357; regulation of transcription from RNA polyme…	{A0A0D6EHP1; A0A0D6EHP1_SPOSA SPOSA6832_00621-mRNA-1:cds OS=Sporobolomyces salmonicolor GN=SPOSA6832_00621 PE=4 SV=1}
NGR-1A0013	{gi|472581429|gb|EMS19168.1|; mitochondrial intermembrane space protein, Ups1 [Rhodosporidium toruloides NP11]}	{NA}	{NA}	{381046.XP_002555923.1; Lachancea thermotolerans KOG3337 PRELI domain containing 1 U; 381046.XP_002555923.1; Lachancea thermotolerans NOG26719 PRELI domain containing 1 R; 381046.XP_002555923.1; Lachancea thermotolerans ascNOG10621 MSF1 domain protein U; 381046.XP_002555923.1; Lachancea thermotolerans fuNOG12060 MSF1 domain protein U; 381046.XP_002555923.1; Lachancea thermotolerans opiNOG03337 PR…	{YLR193c; KOG3337 Protein similar to predicted member of the intramitochondrial sorting protein family U Intracellular trafficking, secretion, and vesicular transport ;}	{NA}	{A0A061AGR0; A0A061AGR0_RHOTO RHTO0S02e06414g1_1 OS=Rhodosporidium toruloides GN=RHTO0S_02e06414g PE=4 SV=1}
NGR-1A0014	{gi|472581408|gb|EMS19147.1|; U1 small nuclear ribonucleoprotein C [Rhodosporidium toruloides NP11]}	{NA}	{NA}	{5297.EFP93612; Puccinia graminis basNOG04080 Component of the U1 snRNP, which is essential for recognition of the pre-mRNA 5' splice-site and the subsequent assembly of the spliceosome. U1-C is directly involved in initial 5' splice-site recognition for both constitutive and regulated alternative splicing. The interaction with the 5' splice-site seems to precede base-pairing between the pre-mRNA…	{NA}	{GO:0008270; zinc ion binding; molecular_function}	{M7WFE5; M7WFE5_RHOT1 U1 small nuclear ribonucleoprotein C OS=Rhodosporidium toruloides (strain NP11) GN=RHTO_05310 PE=3 SV=1}
NGR-1A0015	{gi|634348010|gb|KDE03463.1|; U6 snRNA-associated Sm-like protein LSm3 [Microbotryum violaceum p1A1 Lamole]}	{Q1ZXK3; LSM3_DICDI Probable U6 snRNA-associated Sm-like protein LSm3 OS=Dictyostelium discoideum GN=lsm3 PE=3 SV=1}	{uma:UM01249.1; K12622 LSM3 U6 snRNA-associated Sm-like protein LSm3 -- Genetic Information Processing; Folding, sorting and degradation; RNA degradation [PATH:ko03018]Genetic Information Processing; Transcription; Spliceosome [PATH:ko03040]}	{5270.UM01249P0; Ustilago maydis basNOG03794 Sm A; 5270.UM01249P0; Ustilago maydis NOG51197 LSM3 homolog, U6 small nuclear RNA associated (S. cerevisiae) K; 5270.UM01249P0; Ustilago maydis opiNOG35114 LSM3 homolog, U6 small nuclear RNA associated (S. cerevisiae) A; 5270.UM01249P0; Ustilago maydis KOG3460 LSM3 homolog, U6 small nuclear RNA associated (S. cerevisiae) A; 5270.UM01249P0; Ustilago may…	{At1g76860; KOG3460 Small nuclear ribonucleoprotein (snRNP) LSM3 A RNA processing and modification ;}	{NA}	{A0A0D6EGE2; A0A0D6EGE2_SPOSA SPOSA6832_00610-mRNA-1:cds (Fragment) OS=Sporobolomyces salmonicolor GN=SPOSA6832_00610 PE=4 SV=1}
NGR-1A0016	{gi|647395403|emb|CDR36790.1|; RHTO0S02e06876g1_1 [Rhodosporidium toruloides]}	{NA}	{NA}	{NA}	{NA}	{NA}	{A0A061AGS9; A0A061AGS9_RHOTO RHTO0S02e06876g1_1 OS=Rhodosporidium toruloides GN=RHTO0S_02e06876g PE=4 SV=1}
NGR-1A0017	{gi|647395402|emb|CDR36788.1|; RHTO0S02e06854g1_1 [Rhodosporidium toruloides]}	{O94659; NOG1_SCHPO Probable nucleolar GTP-binding protein 1 OS=Schizosaccharomyces pombe (strain 972 / ATCC 24843) GN=nog1 PE=1 SV=2}	{cci:CC1G_14285; K06943 NOG1 nucleolar GTP-binding protein -- Genetic Information Processing; Translation; Ribosome biogenesis in eukaryotes [PATH:ko03008]}	{5297.EFP79632; Puccinia graminis basNOG00162 Involved in the biogenesis of the 60S ribosomal subunit (By similarity) R; 5297.EFP79632; Puccinia graminis fuNOG00587 Involved in the biogenesis of the 60S ribosomal subunit (By similarity) R; 5297.EFP79632; Puccinia graminis opiNOG00732 Involved in the biogenesis of the 60S ribosomal subunit (By similarity) R; 5297.EFP79632; Puccinia graminis KOG149…	{YPL093w; KOG1490 GTP-binding protein CRFG/NOG1 (ODN superfamily) R General function prediction only ;}	{GO:0015093; ferrous iron transmembrane transporter activity; molecular_function GO:0015684; ferrous iron transport; biological_process GO:0007264; small GTPase mediated signal transduction; biological_process GO:0016021; integral to membrane; cellular_component GO:0005622; intracellular; cellular_component GO:0003924; GTPase activity; molecular_function GO:0005525; GTP binding; molecular_functio…	{A0A0D6EGP0; A0A0D6EGP0_SPOSA SPOSA6832_00593-mRNA-1:cds OS=Sporobolomyces salmonicolor GN=SPOSA6832_00593 PE=4 SV=1}
NGR-1A0018	{gi|647395401|emb|CDR36786.1|; RHTO0S02e06810g1_1 [Rhodosporidium toruloides]}	{NA}	{ppl:POSPLDRAFT_90356; K01469 E3.5.2.9 5-oxoprolinase (ATP-hydrolysing) 3.5.2.9 Metabolism; Metabolism of other amino acids; Glutathione metabolism [PATH:ko00480]}	{5270.UM00080P0; Ustilago maydis COG0146 5-oxoprolinase EQ; 5270.UM00080P0; Ustilago maydis basNOG01281 Hydantoinase B/oxoprolinase E; 5270.UM00080P0; Ustilago maydis KOG1939 5-oxoprolinase E}	{CE21627; KOG1939 Oxoprolinase E Amino acid transport and metabolism ;}	{GO:0003824; NA}	{A0A061AN44; A0A061AN44_RHOTO RHTO0S02e06810g1_1 OS=Rhodosporidium toruloides GN=RHTO0S_02e06810g PE=4 SV=1}
NGR-1A0019	{gi|472581412|gb|EMS19151.1|; serine-arginine protein 55, RNA binding protein [Rhodosporidium toruloides NP11]}	{NA}	{NA}	{NA}	{NA}	{GO:0008270; zinc ion binding; molecular_function GO:0003676; nucleic acid binding; molecular_function}	{A0A0D6EGJ0; A0A0D6EGJ0_SPOSA SPOSA6832_00565-mRNA-1:cds OS=Sporobolomyces salmonicolor GN=SPOSA6832_00565 PE=4 SV=1}
NGR-1A0020	{NA}	{NA}	{NA}	{NA}	{NA}	{GO:0004045; aminoacyl-tRNA hydrolase activity; molecular_function}	{NA}
NGR-1A0021	{gi|472584308|gb|EMS21902.1|; acyl-CoA thioesterase 8 [Rhodosporidium toruloides NP11]}	{NA}	{uma:UM00334.1; K01068 E3.1.2.2 palmitoyl-CoA hydrolase 3.1.2.2 Metabolism; Lipid metabolism; Fatty acid elongation [PATH:ko00062]Metabolism; Lipid metabolism; Biosynthesis of unsaturated fatty acids [PATH:ko01040]}	{208348.PTTG_06225P0; Puccinia triticina COG1946 acyl-CoA thioesterase I; 208348.PTTG_06225P0; Puccinia triticina KOG3016 Acyl-CoA thioesterase I; 208348.PTTG_06225P0; Puccinia triticina fuNOG08921 Acyl-CoA thioesterase I; 208348.PTTG_06225P0; Puccinia triticina opiNOG02455 Acyl-CoA thioesterase I; 208348.PTTG_06225P0; Puccinia triticina basNOG02773 Acyl-CoA thioesterase I}	{Hs4885565; KOG3016 Acyl-CoA thioesterase I Lipid transport and metabolism ;}	{NA}	{A0A061AHU5; A0A061AHU5_RHOTO RHTO0S02e05754g1_1 OS=Rhodosporidium toruloides GN=RHTO0S_02e05754g PE=4 SV=1}
NGR-1A0022	{gi|472584307|gb|EMS21901.1|; breast carcinoma amplified sequence 2 [Rhodosporidium toruloides NP11]}	{NA}	{NA}	{240176.XP_001828449.1; Coprinopsis cinerea okayama7#130 NOG22552 Breast carcinoma amplified sequence 2 A; 240176.XP_001828449.1; Coprinopsis cinerea okayama7#130 opiNOG01897 Breast carcinoma amplified sequence 2 S; 240176.XP_001828449.1; Coprinopsis cinerea okayama7#130 agarNOG06802 Breast carcinoma amplified sequence 2 (BCAS2) S; 240176.XP_001828449.1; Coprinopsis cinerea okayama7#130 basNOG035…	{Hs5031653; KOG3096 Spliceosome-associated coiled-coil protein S Function unknown ;}	{GO:0005102; receptor binding; molecular_function GO:0051258; protein polymerization; biological_process GO:0005577; fibrinogen complex; cellular_component GO:0007165; signal transduction; biological_process GO:0000445; THO complex part of transcription export complex; cellular_component GO:0030168; platelet activation; biological_process GO:0030674; protein binding, bridging; molecular_function …	{M7WUZ5; M7WUZ5_RHOT1 Breast carcinoma amplified sequence 2 OS=Rhodosporidium toruloides (strain NP11) GN=RHTO_01115 PE=4 SV=1}
NGR-1A0023	{NA}	{NA}	{NA}	{NA}	{NA}	{GO:0016020; membrane; cellular_component GO:0004252; serine-type endopeptidase activity; molecular_function GO:0005886; plasma membrane; cellular_component}	{NA}
NGR-1A0024	{gi|472584327|gb|EMS21921.1|; tyrosine aminotransferase [Rhodosporidium toruloides NP11]}	{Q58CZ9; ATTY_BOVIN Tyrosine aminotransferase OS=Bos taurus GN=TAT PE=2 SV=1}	{aga:AgaP_AGAP000327; K00815 TAT tyrosine aminotransferase 2.6.1.5 Metabolism; Metabolism of cofactors and vitamins; Ubiquinone and other terpenoid-quinone biosynthesis [PATH:ko00130]Metabolism; Amino acid metabolism; Cysteine and methionine metabolism [PATH:ko00270]Metabolism; Amino acid metabolism; Tyrosine metabolism [PATH:ko00350]Metabolism; Amino acid metabolism; Phenylalanine metabolism [PA…	{7165.AGAP000327-PA; Anopheles gambiae KOG0259 tyrosine aminotransferase E; 7165.AGAP000327-PA; Anopheles gambiae biNOG07964 tyrosine aminotransferase E; 7165.AGAP000327-PA; Anopheles gambiae meNOG07956 tyrosine aminotransferase E; 7165.AGAP000327-PA; Anopheles gambiae opiNOG08772 tyrosine aminotransferase E; 7165.AGAP000327-PA; Anopheles gambiae COG0436 aminotransferase E}	{Hs4507369; KOG0259 Tyrosine aminotransferase E Amino acid transport and metabolism ;}	{GO:0008483; transaminase activity; molecular_function GO:0016829; lyase activity; molecular_function GO:0030170; pyridoxal phosphate binding; molecular_function GO:0009058; biosynthetic process; biological_process GO:0006520; cellular amino acid metabolic process; biological_process}	{A0A0D6EGP4; A0A0D6EGP4_SPOSA SPOSA6832_00590-mRNA-1:cds (Fragment) OS=Sporobolomyces salmonicolor GN=SPOSA6832_00590 PE=4 SV=1}
NGR-1A0025	{gi|472581378|gb|EMS19117.1|; 1, 3-beta-glucan synthase, glycosyltransferase family 48 protein [Rhodosporidium toruloides NP11]}	{O93927; FKS1_CRYNH 1,3-beta-glucan synthase component FKS1 OS=Cryptococcus neoformans var. grubii serotype A (strain H99 / ATCC 208821 / CBS 10515 / FGSC 9487) GN=FKS1 PE=3 SV=3}	{uma:UM01639.1; K00706 E2.4.1.34 1,3-beta-glucan synthase 2.4.1.34 Metabolism; Carbohydrate metabolism; Starch and sucrose metabolism [PATH:ko00500]}	{5270.UM01639P0; Ustilago maydis basNOG01913 1,3-beta-glucan synthase M; 5270.UM01639P0; Ustilago maydis fuNOG03199 1,3-beta-glucan synthase M; 5270.UM01639P0; Ustilago maydis NOG03046 synthase S; 5270.UM01639P0; Ustilago maydis opiNOG03113 1,3-beta-glucan synthase M; 5270.UM01639P0; Ustilago maydis KOG0916 synthase M}	{YLR342w; KOG0916 1,3-beta-glucan synthase/callose synthase catalytic subunit M Cell wall/membrane/envelope biogenesis ;}	{GO:0000148; 1,3-beta-D-glucan synthase complex; cellular_component GO:0016020; membrane; cellular_component GO:0003843; 1,3-beta-D-glucan synthase activity; molecular_function GO:0006075; 1,3-beta-D-glucan biosynthetic process; biological_process}	{A0A0D6EHE2; A0A0D6EHE2_SPOSA SPOSA6832_00861-mRNA-1:cds OS=Sporobolomyces salmonicolor GN=SPOSA6832_00861 PE=4 SV=1}
NGR-1A0026	{gi|472586106|gb|EMS23648.1|; peptidyl-prolyl cis-trans isomerase-like 3 [Rhodosporidium toruloides NP11]}	{P0CP86; PPIL3_CRYNJ Peptidyl-prolyl cis-trans isomerase-like 3 OS=Cryptococcus neoformans var. neoformans serotype D (strain JEC21 / ATCC MYA-565) GN=CYP10 PE=3 SV=1}	{lbc:LACBIDRAFT_318039; K12734 PPIL3 peptidyl-prolyl cis-trans isomerase-like 3 5.2.1.8 --}	{486041.XP_001879218.1; Laccaria bicolor S238N H82 KOG0884 PPIases accelerate the folding of proteins O; 486041.XP_001879218.1; Laccaria bicolor S238N H82 basNOG02214 PPIases accelerate the folding of proteins. It catalyzes the cis-trans isomerization of proline imidic peptide bonds in oligopeptides (By similarity) O; 486041.XP_001879218.1; Laccaria bicolor S238N H82 fuNOG10574 PPIases accelerate…	{Hs19557636; KOG0884 Similar to cyclophilin-type peptidyl-prolyl cis-trans isomerase O Posttranslational modification, protein turnover, chaperones ;}	{GO:0006457; protein folding; biological_process GO:0003755; peptidyl-prolyl cis-trans isomerase activity; molecular_function}	{M7XTT7; M7XTT7_RHOT1 Peptidyl-prolyl cis-trans isomerase OS=Rhodosporidium toruloides (strain NP11) GN=RHTO_07382 PE=3 SV=1}
NGR-1A0027	{gi|662524486|gb|KEQ81873.1|; general substrate transporter [Aureobasidium pullulans EXF-150]}	{NA}	{NA}	{322104.XP_001386589.1; Scheffersomyces stipitis CBS 6054 ascNOG00248 Sugar transporter R; 322104.XP_001386589.1; Scheffersomyces stipitis CBS 6054 debNOG01352 Sugar (and other) transporter R; 322104.XP_001386589.1; Scheffersomyces stipitis CBS 6054 fuNOG00281 sugar transporter R; 322104.XP_001386589.1; Scheffersomyces stipitis CBS 6054 NOG01874 sugar transporter G; 322104.XP_001386589.1; Scheffe…	{YDR536w; KOG0254 Predicted transporter (major facilitator superfamily) R General function prediction only ;}	{GO:0055085; transmembrane transport; biological_process GO:0022857; transmembrane transporter activity; molecular_function GO:0009236; cobalamin biosynthetic process; biological_process GO:0048472; threonine-phosphate decarboxylase activity; molecular_function GO:0016021; integral to membrane; cellular_component}	{A0A0G2EW44; A0A0G2EW44_9PEZI Putative sugar transporter OS=Diplodia seriata GN=UCDDS831_g01489 PE=3 SV=1}
NGR-1A0028	{gi|472585985|gb|EMS23527.1|; acyl-CoA thioester hydrolase [Rhodosporidium toruloides NP11]}	{NA}	{NA}	{578458.XP_003027876.1; Schizophyllum commune H4 8 agaNOG06131 NA I; 578458.XP_003027876.1; Schizophyllum commune H4 8 KOG2763 Acyl-CoA thioesterase I; 578458.XP_003027876.1; Schizophyllum commune H4 8 basNOG02208 NA I; 578458.XP_003027876.1; Schizophyllum commune H4 8 agarNOG07141 NA I; 578458.XP_003027876.1; Schizophyllum commune H4 8 fuNOG00961 acyl-CoA thioester hydrolase I; 578458.XP_0030278…	{Hs6912518; KOG2763 Acyl-CoA thioesterase I Lipid transport and metabolism ;}	{NA}	{M7WSH6; M7WSH6_RHOT1 Acyl-CoA thioester hydrolase OS=Rhodosporidium toruloides (strain NP11) GN=RHTO_07261 PE=4 SV=1}
NGR-1A0029	{gi|472585986|gb|EMS23528.1|; chitin deacetylase, carbohydrate esterase family 4 protein [Rhodosporidium toruloides NP11]}	{P82476; CDA_CRYNH Chitin deacetylase OS=Cryptococcus neoformans var. grubii serotype A (strain H99 / ATCC 208821 / CBS 10515 / FGSC 9487) GN=CNAG_01239 PE=1 SV=3}	{NA}	{5297.EFP80849; Puccinia graminis basNOG02646 chitin deacetylase G; 5297.EFP80849; Puccinia graminis fuNOG12360 chitin deacetylase G; 5297.EFP80849; Puccinia graminis opiNOG31638 chitin deacetylase G; 5297.EFP80849; Puccinia graminis euNOG58833 Polysaccharide deacetylase R; 5297.EFP80849; Puccinia graminis COG0726 polysaccharide deacetylase G}	{NA}	{GO:0005975; carbohydrate metabolic process; biological_process GO:0016810; hydrolase activity, acting on carbon-nitrogen (but not peptide) bonds; molecular_function}	{M7XTH8; M7XTH8_RHOT1 Chitin deacetylase, carbohydrate esterase family 4 protein OS=Rhodosporidium toruloides (strain NP11) GN=RHTO_07262 PE=4 SV=1}
NGR-1A0030	{NA}	{NA}	{NA}	{NA}	{NA}	{NA}	{NA}
NGR-1A0031	{gi|472581337|gb|EMS19076.1|; UDP-Glc/Gal endoplasmic reticulum nucleotide sugar transporter [Rhodosporidium toruloides NP11]}	{Q4P9R2; HUT1_USTMA UDP-galactose transporter homolog 1 OS=Ustilago maydis (strain 521 / FGSC 9021) GN=HUT1 PE=3 SV=1}	{NA}	{5306.JGI74734; Phanerochaete chrysosporium agarNOG06049 UAA transporter family G; 5306.JGI74734; Phanerochaete chrysosporium basNOG00682 May be involved in specific transport of UDP-Gal from the cytosol to the Golgi lumen. Involved in the maintenance of optimal conditions for the folding of secretory pathway proteins in the endoplasmic reticulum (By similarity) G; 5306.JGI74734; Phanerochaete ch…	{SPBC839.11c; KOG1581 UDP-galactose transporter related protein G Carbohydrate transport and metabolism ;}	{GO:0016021; integral to membrane; cellular_component GO:0008643; carbohydrate transport; biological_process GO:0005351; sugar:hydrogen symporter activity; molecular_function GO:0000139; Golgi membrane; cellular_component GO:0055085; transmembrane transport; biological_process GO:0016020; membrane; cellular_component}	{M7WLZ9; M7WLZ9_RHOT1 UDP-Glc/Gal endoplasmic reticulum nucleotide sugar transporter OS=Rhodosporidium toruloides (strain NP11) GN=RHTO_05239 PE=4 SV=1}
NGR-1A0032	{NA}	{NA}	{NA}	{NA}	{NA}	{GO:0005515; protein binding; molecular_function}	{NA}
NGR-1A0033	{gi|630172696|ref|XP_007842637.1|; chromatin remodeling complex subunit [Moniliophthora roreri MCA 2997]}	{NA}	{NA}	{5297.EFP79575; Puccinia graminis basNOG04584 SNF2 family N-terminal domain K; 5297.EFP79575; Puccinia graminis KOG0383 Chromodomain helicase DNA binding protein R; 5297.EFP79575; Puccinia graminis fuNOG03422 chromatin remodeling complex subunit R; 5297.EFP79575; Puccinia graminis NOG17465 SNF2 family N-terminal domain B}	{SPBP35G2.10; KOG0383 Predicted helicase R General function prediction only ;}	{GO:0004386; helicase activity; molecular_function GO:0005524; ATP binding; molecular_function GO:0016787; hydrolase activity; molecular_function GO:0003676; nucleic acid binding; molecular_function GO:0035556; intracellular signal transduction; biological_process GO:0005515; protein binding; molecular_function GO:0003677; DNA binding; molecular_function}	{V2XYS4; V2XYS4_MONRO Chromatin remodeling complex subunit OS=Moniliophthora roreri (strain MCA 2997) GN=Moror_452 PE=4 SV=1}
NGR-1A0034	{gi|472581395|gb|EMS19134.1|; RNA-binding protein [Rhodosporidium toruloides NP11]}	{Q10355; YDB2_SCHPO Uncharacterized RNA-binding protein C22E12.02 OS=Schizosaccharomyces pombe (strain 972 / ATCC 24843) GN=SPAC22E12.02 PE=3 SV=1}	{NA}	{5297.EFP76858; Puccinia graminis KOG0226 RNA binding motif protein 42 R; 5297.EFP76858; Puccinia graminis NOG48650 RNA binding motif protein 42 R; 5297.EFP76858; Puccinia graminis fuNOG01968 RNP domain protein R; 5297.EFP76858; Puccinia graminis opiNOG27823 RNA binding motif protein 42 R; 5297.EFP76858; Puccinia graminis basNOG03049 RNA recognition motif. (a.k.a. RRM, RBD, or RNP domain) R}	{SPAC22E12.02; KOG0226 RNA-binding proteins R General function prediction only ;}	{GO:0003676; nucleic acid binding; molecular_function}	{M7X625; M7X625_RHOT1 RNA-binding protein OS=Rhodosporidium toruloides (strain NP11) GN=RHTO_05297 PE=4 SV=1}
NGR-1A0035	{gi|472581394|gb|EMS19133.1|; NADH dehydrogenase (ubiquinone) 1 alpha subcomplex 13 [Rhodosporidium toruloides NP11]}	{Q95KV7; NDUAD_BOVIN NADH dehydrogenase [ubiquinone] 1 alpha subcomplex subunit 13 OS=Bos taurus GN=NDUFA13 PE=1 SV=3}	{cnb:CNBH1610; K11353 NDUFA13 NADH dehydrogenase (ubiquinone) 1 alpha subcomplex 13 1.6.5.3 1.6.99.3 Metabolism; Energy metabolism; Oxidative phosphorylation [PATH:ko00190]Human Diseases; Endocrine and metabolic diseases; Non-alcoholic fatty liver disease (NAFLD) [PATH:ko04932]Human Diseases; Neurodegenerative diseases; Alzheimer's disease [PATH:ko05010]Human Diseases; Neurodegenerative diseases;…	{367775.XP_003195709.1; Cryptococcus gattii WM276 basNOG02859 GRIM-19 protein CD; 367775.XP_003195709.1; Cryptococcus gattii WM276 fuNOG17852 NADH-ubiquinone oxidoreductase subunit GRIM-19 CD; 367775.XP_003195709.1; Cryptococcus gattii WM276 NOG62807 NADH-ubiquinone oxidoreductase subunit GRIM-19 S; 367775.XP_003195709.1; Cryptococcus gattii WM276 opiNOG26101 NADH dehydrogenase (ubiquinone) 1 alp…	{HsM16923946; KOG3300 NADH:ubiquinone oxidoreductase, B16.6 subunit/cell death-regulatory protein CD Energy production and conversion ; Cell cycle control, cell division, chromosome partitioning ;}	{NA}	{M7XG63; M7XG63_RHOT1 NADH dehydrogenase (Ubiquinone) 1 alpha subcomplex 13 OS=Rhodosporidium toruloides (strain NP11) GN=RHTO_05296 PE=4 SV=1}
NGR-1A0036	{NA}	{NA}	{NA}	{5180.EDN96480; Sclerotinia sclerotiorum NOG134626 NA S; 5180.EDN96480; Sclerotinia sclerotiorum ascNOG13680 NA S; 5180.EDN96480; Sclerotinia sclerotiorum euNOG16781 NA S; 5180.EDN96480; Sclerotinia sclerotiorum fuNOG14436 NA S; 5180.EDN96480; Sclerotinia sclerotiorum opiNOG36007 NA S}	{NA}	{NA}	{NA}
NGR-1A0037	{gi|472581381|gb|EMS19120.1|; small secreted protein, hesp-767 [Rhodosporidium toruloides NP11]}	{NA}	{NA}	{214684.XP_566823.1; Cryptococcus neoformans var. neoformans JEC21 basNOG03668 NA S; 214684.XP_566823.1; Cryptococcus neoformans var. neoformans JEC21 euNOG20353 NA S; 214684.XP_566823.1; Cryptococcus neoformans var. neoformans JEC21 fuNOG18565 NA S; 214684.XP_566823.1; Cryptococcus neoformans var. neoformans JEC21 NOG80938 Conserved hypothetical, protein S; 214684.XP_566823.1; Cryptococcus neofo…	{NA}	{NA}	{U5H9L3; U5H9L3_USTV1 Uncharacterized protein OS=Microbotryum violaceum (strain p1A1 Lamole) GN=MVLG_03902 PE=4 SV=1}
NGR-1A0038	{gi|472581382|gb|EMS19121.1|; hypothetical protein [Rhodosporidium toruloides NP11, RHTO_05284]}	{NA}	{NA}	{NA}	{NA}	{NA}	{M7WM50; M7WM50_RHOT1 Uncharacterized protein OS=Rhodosporidium toruloides (strain NP11) GN=RHTO_05284 PE=4 SV=1}
NGR-1A0039	{gi|472586105|gb|EMS23647.1|; indoleamine 2, 3-dioxygenase [Rhodosporidium toruloides NP11]}	{NA}	{NA}	{5297.EFP83642; Puccinia graminis NOG03527 indoleamine 2,3-dioxygenase I; 5297.EFP83642; Puccinia graminis basNOG02147 Indoleamine 2,3-dioxygenase E; 5297.EFP83642; Puccinia graminis euNOG03456 indoleamine 2,3-dioxygenase E; 5297.EFP83642; Puccinia graminis fuNOG00730 indoleamine 2,3-dioxygenase E; 5297.EFP83642; Puccinia graminis opiNOG06527 indoleamine 2,3-dioxygenase E}	{NA}	{GO:0020037; heme binding; molecular_function}	{A0A0D6EGA9; A0A0D6EGA9_SPOSA SPOSA6832_00558-mRNA-1:cds OS=Sporobolomyces salmonicolor GN=SPOSA6832_00558 PE=4 SV=1}
NGR-1A0040	{NA}	{NA}	{NA}	{NA}	{NA}	{NA}	{NA}
NGR-1A0041	{gi|472581352|gb|EMS19091.1|; cytidylyltransferase family protein [Rhodosporidium toruloides NP11]}	{NA}	{NA}	{214684.XP_570718.1; Cryptococcus neoformans var. neoformans JEC21 opiNOG25266 NA S; 214684.XP_570718.1; Cryptococcus neoformans var. neoformans JEC21 basNOG03350 NA S; 214684.XP_570718.1; Cryptococcus neoformans var. neoformans JEC21 fuNOG17907 NA S; 214684.XP_570718.1; Cryptococcus neoformans var. neoformans JEC21 NOG92242 NA R; 214684.XP_570718.1; Cryptococcus neoformans var. neoformans JEC21 …	{NA}	{GO:0003824; NA GO:0008771; [citrate (pro-3S)-lyase] ligase activity; molecular_function GO:0009058; biosynthetic process; biological_process}	{A0A0D6EGM3; A0A0D6EGM3_SPOSA SPOSA6832_00579-mRNA-1:cds OS=Sporobolomyces salmonicolor GN=SPOSA6832_00579 PE=4 SV=1}
NGR-1A0042	{gi|472586103|gb|EMS23645.1|; Frequency clock protein [Rhodosporidium toruloides NP11]}	{NA}	{NA}	{NA}	{NA}	{GO:0005737; cytoplasm; cellular_component GO:0006355; regulation of transcription, DNA-dependent; biological_process GO:0007623; circadian rhythm; biological_process GO:0005634; nucleus; cellular_component}	{M7X0L7; M7X0L7_RHOT1 Frequency clock protein OS=Rhodosporidium toruloides (strain NP11) GN=RHTO_07379 PE=4 SV=1}
NGR-1A0043	{gi|472582609|gb|EMS20287.1|; hypothetical protein [Rhodosporidium toruloides NP11, RHTO_03523]}	{NA}	{NA}	{NA}	{NA}	{NA}	{M7WIF6; M7WIF6_RHOT1 Uncharacterized protein OS=Rhodosporidium toruloides (strain NP11) GN=RHTO_03523 PE=4 SV=1}
NGR-1A0044	{gi|472581348|gb|EMS19087.1|; tRNA modification GTPase [Rhodosporidium toruloides NP11]}	{NA}	{cci:CC1G_01037; K03650 mnmE, trmE tRNA modification GTPase -- --}	{240176.XP_001832975.2; Coprinopsis cinerea okayama7#130 basNOG02433 GTP-binding protein TrmE N-terminus J; 240176.XP_001832975.2; Coprinopsis cinerea okayama7#130 fuNOG00686 tRNA modification GTPase J; 240176.XP_001832975.2; Coprinopsis cinerea okayama7#130 opiNOG07284 GTP binding protein 3 (mitochondrial) J; 240176.XP_001832975.2; Coprinopsis cinerea okayama7#130 agaNOG01090 GTP-binding protein…	{Hs14249126; KOG1191 Mitochondrial GTPase J Translation, ribosomal structure and biogenesis ;}	{GO:0005525; GTP binding; molecular_function GO:0005524; ATP binding; molecular_function GO:0015093; ferrous iron transmembrane transporter activity; molecular_function GO:0007264; small GTPase mediated signal transduction; biological_process GO:0015684; ferrous iron transport; biological_process GO:0003677; DNA binding; molecular_function GO:0005622; intracellular; cellular_component GO:0003924;…	{A0A0D6EGM7; A0A0D6EGM7_SPOSA SPOSA6832_00574-mRNA-1:cds (Fragment) OS=Sporobolomyces salmonicolor GN=SPOSA6832_00574 PE=3 SV=1}
NGR-1A0045	{gi|647395469|emb|CDR36904.1|; RHTO0S02e08350g1_1 [Rhodosporidium toruloides]}	{B5ZA76; PGDAE_HELPG Peptidoglycan deacetylase OS=Helicobacter pylori (strain G27) GN=pgdA PE=1 SV=1}	{NA}	{1047171.EFQ35958; Zymoseptoria tritici ascNOG08509 Polysaccharide deacetylase S; 1047171.EFQ35958; Zymoseptoria tritici dotNOG04254 Polysaccharide deacetylase S; 1047171.EFQ35958; Zymoseptoria tritici euNOG09768 polysaccharide deacetylase family protein S; 1047171.EFQ35958; Zymoseptoria tritici fuNOG07819 Polysaccharide deacetylase family protein S; 1047171.EFQ35958; Zymoseptoria tritici opiNOG1…	{At3g56070; KOG0865 Cyclophilin type peptidyl-prolyl cis-trans isomerase O Posttranslational modification, protein turnover, chaperones ;}	{GO:0006457; protein folding; biological_process GO:0003755; peptidyl-prolyl cis-trans isomerase activity; molecular_function}	{A0A0D7BHK8; A0A0D7BHK8_9HOMO Glycoside hydrolase/deacetylase OS=Cylindrobasidium torrendii FP15055 ss-10 GN=CYLTODRAFT_371869 PE=4 SV=1}
NGR-1A0046	{gi|472584293|gb|EMS21887.1|; proton-dependent oligopeptide transporter, POT family [Rhodosporidium toruloides NP11]}	{Q9P380; PTR2_SCHPO Probable peptide transporter ptr2 OS=Schizosaccharomyces pombe (strain 972 / ATCC 24843) GN=ptr2 PE=1 SV=1}	{cim:CIMG_06494; K03305 TC.POT proton-dependent oligopeptide transporter, POT family -- --}	{5306.JGI28269; Phanerochaete chrysosporium agarNOG04723 POT family E; 5306.JGI28269; Phanerochaete chrysosporium basNOG00932 POT family E; 5306.JGI28269; Phanerochaete chrysosporium fuNOG00185 peptide transporter E; 5306.JGI28269; Phanerochaete chrysosporium opiNOG04140 solute carrier family 15 P; 5306.JGI28269; Phanerochaete chrysosporium KOG1237 transporter E; 5306.JGI28269; Phanerochaete chry…	{SPBC13A2.04c; KOG1237 H+/oligopeptide symporter E Amino acid transport and metabolism ;}	{GO:0005215; NA GO:0006810; transport; biological_process GO:0016020; membrane; cellular_component}	{M7WMX4; M7WMX4_RHOT1 Proton-dependent oligopeptide transporter, POT family OS=Rhodosporidium toruloides (strain NP11) GN=RHTO_01101 PE=3 SV=1}
NGR-1A0047	{gi|472584295|gb|EMS21889.1|; protein of XAP5 family [Rhodosporidium toruloides NP11]}	{Q299F9; FAM50_DROPS Protein FAM50 homolog OS=Drosophila pseudoobscura pseudoobscura GN=GA11514 PE=3 SV=1}	{lbc:LACBIDRAFT_292336; K13119 FAM50, XAP5 protein FAM50 -- --}	{5297.EFP90668; Puccinia graminis basNOG01645 XAP5, circadian clock regulator S; 5297.EFP90668; Puccinia graminis fuNOG09545 XAP5, circadian clock regulator S; 5297.EFP90668; Puccinia graminis NOG00547 Family with sequence similarity 50, member S; 5297.EFP90668; Puccinia graminis opiNOG01577 Family with sequence similarity 50, member S; 5297.EFP90668; Puccinia graminis KOG2894 Family with sequenc…	{7301642; KOG2894 Uncharacterized conserved protein XAP-5 S Function unknown ;}	{GO:0005634; nucleus; cellular_component}	{M7XDK3; M7XDK3_RHOT1 Protein of XAP5 family OS=Rhodosporidium toruloides (strain NP11) GN=RHTO_01103 PE=4 SV=1}
NGR-1A0048	{gi|472584296|gb|EMS21890.1|; vacuolar protein sorting VPS41 [Rhodosporidium toruloides NP11]}	{P49754; VPS41_HUMAN Vacuolar protein sorting-associated protein 41 homolog OS=Homo sapiens GN=VPS41 PE=1 SV=3}	{NA}	{5270.UM01312P0; Ustilago maydis basNOG00336 Region in Clathrin and VPS U; 5270.UM01312P0; Ustilago maydis fuNOG01790 vacuolar assembly protein U; 5270.UM01312P0; Ustilago maydis KOG2066 vacuolar protein sorting 41 homolog (S. cerevisiae) U}	{Hs7657677; KOG2066 Vacuolar assembly/sorting protein VPS41 U Intracellular trafficking, secretion, and vesicular transport ;}	{GO:0007264; small GTPase mediated signal transduction; biological_process GO:0005525; GTP binding; molecular_function GO:0005515; protein binding; molecular_function GO:0005622; intracellular; cellular_component GO:0006886; intracellular protein transport; biological_process GO:0016192; vesicle-mediated transport; biological_process}	{A0A0D6EGL3; A0A0D6EGL3_SPOSA SPOSA6832_00540-mRNA-1:cds OS=Sporobolomyces salmonicolor GN=SPOSA6832_00540 PE=4 SV=1}
NGR-1A0049	{NA}	{NA}	{NA}	{NA}	{NA}	{NA}	{NA}
NGR-1A0050	{NA}	{NA}	{NA}	{NA}	{NA}	{NA}	{NA}
NGR-1A0051	{gi|472584394|gb|EMS21988.1|; RHTO0S02e03752g1_1 [Rhodosporidium toruloides]}	{Q4WJA1; MCA1A_ASPFU Metacaspase-1A OS=Neosartorya fumigata (strain ATCC MYA-4609 / Af293 / CBS 101355 / FGSC A1100) GN=casA PE=3 SV=3}	{NA}	{318829.MGG_13530T0; Magnaporthe oryzae KOG1546 Metacaspase DO; 318829.MGG_13530T0; Magnaporthe oryzae ascNOG01758 Involved in cell death (apoptosis) (By similarity) DO; 318829.MGG_13530T0; Magnaporthe oryzae fuNOG01862 Involved in cell death (apoptosis) (By similarity) DO; 318829.MGG_13530T0; Magnaporthe oryzae NOG11473 Metacaspase O; 318829.MGG_13530T0; Magnaporthe oryzae opiNOG01648 Involved i…	{SPCC1840.04; KOG1546 Metacaspase involved in regulation of apoptosis DO Cell cycle control, cell division, chromosome partitioning ; Posttranslational modification, protein turnover, chaperones ;}	{GO:0006508; proteolysis; biological_process GO:0004197; cysteine-type endopeptidase activity; molecular_function}	{A0A061AG62; A0A061AG62_RHOTO RHTO0S02e03752g1_1 OS=Rhodosporidium toruloides GN=RHTO0S_02e03752g PE=4 SV=1}
NGR-1A0052	{gi|472584398|gb|EMS21992.1|; RHTO0S02e03664g1_1 [Rhodosporidium toruloides]}	{NA}	{NA}	{NA}	{NA}	{NA}	{M7WN65; M7WN65_RHOT1 PriA protein OS=Rhodosporidium toruloides (strain NP11) GN=RHTO_01207 PE=4 SV=1}
NGR-1A0053	{gi|634353626|gb|KDE08685.1|; CMGC/CDK/CDK5 protein kinase [Microbotryum violaceum p1A1 Lamole]}	{Q6C7U8; PHO85_YARLI Negative regulator of the PHO system OS=Yarrowia lipolytica (strain CLIB 122 / E 150) GN=PHO85 PE=3 SV=1}	{afm:AFUA_5G04130; K08282 E2.7.11.1 non-specific serine/threonine protein kinase 2.7.11.1 --}	{5297.EFP77446; Puccinia graminis KOG0594 Cyclin-Dependent Kinase D; 5297.EFP77446; Puccinia graminis basNOG00174 Protein tyrosine kinase T; 5297.EFP77446; Puccinia graminis fuNOG01514 Negative regulator of the PHO system R; 5297.EFP77446; Puccinia graminis NOG01965 Cyclin-Dependent Kinase T; 5297.EFP77446; Puccinia graminis opiNOG07244 Cyclin-dependent kinase R}	{YPL031c; KOG0594 Protein kinase PCTAIRE and related kinases R General function prediction only ;}	{GO:0005524; ATP binding; molecular_function GO:0006468; protein phosphorylation; biological_process GO:0004672; protein kinase activity; molecular_function}	{U5H182; U5H182_USTV1 CMGC/CDK/CDK5 protein kinase OS=Microbotryum violaceum (strain p1A1 Lamole) GN=MVLG_01143 PE=4 SV=1}
NGR-1A0054	{gi|472584402|gb|EMS21996.1|; DNA/RNA helicase, DEAD/DEAH box type [Rhodosporidium toruloides NP11]}	{O60072; MUG81_SCHPO Putative helicase mug81 OS=Schizosaccharomyces pombe (strain 972 / ATCC 24843) GN=mug81 PE=1 SV=1}	{afm:AFUA_4G03070; K01529 E3.6.1.- -- -- --}	{5270.UM00282P0; Ustilago maydis basNOG00924 Sec63 A; 5270.UM00282P0; Ustilago maydis fuNOG01485 helicase A; 5270.UM00282P0; Ustilago maydis opiNOG03588 activating signal cointegrator 1 complex subunit A; 5270.UM00282P0; Ustilago maydis KOG0952 activating signal cointegrator 1 complex subunit 3 A; 5270.UM00282P0; Ustilago maydis COG1204 helicase L}	{SPBC13G1.10c; KOG0952 DNA/RNA helicase MER3/SLH1, DEAD-box superfamily A RNA processing and modification ;}	{GO:0003677; DNA binding; molecular_function GO:0003676; nucleic acid binding; molecular_function GO:0016787; hydrolase activity; molecular_function GO:0008026; ATP-dependent helicase activity; molecular_function GO:0005524; ATP binding; molecular_function GO:0004386; helicase activity; molecular_function}	{A0A0D6EHT3; A0A0D6EHT3_SPOSA SPOSA6832_00865-mRNA-1:cds OS=Sporobolomyces salmonicolor GN=SPOSA6832_00865 PE=4 SV=1}
NGR-1A0055	{NA}	{NA}	{NA}	{5297.EFP77121; Puccinia graminis opiNOG77300 Nsp1-like C-terminal region Y; 5297.EFP77121; Puccinia graminis KOG2196 nucleoporin Y; 5297.EFP77121; Puccinia graminis basNOG02731 Nsp1-like C-terminal region Y}	{SPAC26A3.15c; KOG2196 Nuclear porin Y Nuclear structure ;}	{GO:0005198; NA GO:0017056; structural constituent of nuclear pore; molecular_function GO:0000176; nuclear exosome (RNase complex); cellular_component GO:0019031; viral envelope; cellular_component GO:0019028; viral capsid; cellular_component GO:0005604; basement membrane; cellular_component GO:0005643; nuclear pore; cellular_component GO:0006396; RNA processing; biological_process GO:0007155; ce…	{NA}
NGR-1A0056	{gi|472586078|gb|EMS23620.1|; translation initiation factor eIF-2 alpha subunit [Rhodosporidium toruloides NP11]}	{P56286; IF2A_SCHPO Eukaryotic translation initiation factor 2 subunit alpha OS=Schizosaccharomyces pombe (strain 972 / ATCC 24843) GN=tif211 PE=1 SV=1}	{lbc:LACBIDRAFT_235498; K03237 EIF2S1 translation initiation factor 2 subunit 1 -- Genetic Information Processing; Translation; RNA transport [PATH:ko03013]Genetic Information Processing; Folding, sorting and degradation; Protein processing in endoplasmic reticulum [PATH:ko04141]Human Diseases; Endocrine and metabolic diseases; Non-alcoholic fatty liver disease (NAFLD) [PATH:ko04932]Human Disease…	{5297.EFP88026; Puccinia graminis basNOG00002 Eukaryotic translation initiation factor 2 alpha subunit J; 5297.EFP88026; Puccinia graminis fuNOG06270 Translation initiation factor 2 J; 5297.EFP88026; Puccinia graminis opiNOG02604 Translation initiation factor 2 J; 5297.EFP88026; Puccinia graminis KOG2916 eukaryotic translation initiation factor 2 J; 5297.EFP88026; Puccinia graminis COG1093 transl…	{SPAC3G9.09c; KOG2916 Translation initiation factor 2, alpha subunit (eIF-2alpha) J Translation, ribosomal structure and biogenesis ;}	{GO:0005850; eukaryotic translation initiation factor 2 complex; cellular_component GO:0003743; translation initiation factor activity; molecular_function GO:0003723; RNA binding; molecular_function}	{A0A0D6EH95; A0A0D6EH95_SPOSA SPOSA6832_00860-mRNA-1:cds (Fragment) OS=Sporobolomyces salmonicolor GN=SPOSA6832_00860 PE=4 SV=1}
NGR-1A0057	{gi|472586079|gb|EMS23621.1|; COP9 signalosome complex subunit 6 [Rhodosporidium toruloides NP11]}	{Q54C92; CSN6_DICDI COP9 signalosome complex subunit 6 OS=Dictyostelium discoideum GN=csn6 PE=1 SV=1}	{scm:SCHCODRAFT_80909; K12179 COPS6, CSN6 COP9 signalosome complex subunit 6 -- --}	{578458.XP_003037424.1; Schizophyllum commune H4 8 COG1310 Component of the eukaryotic translation initiation factor 3 (eIF-3) complex, which is involved in protein synthesis and, together with other initiation factors, stimulates binding of mRNA and methionyl-tRNAi to the 40S ribosome (By similarity) R; 578458.XP_003037424.1; Schizophyllum commune H4 8 basNOG02456 Pfam:Mov34 OT; 578458.XP_003037…	{Hs5803096; KOG3050 COP9 signalosome, subunit CSN6 OT Posttranslational modification, protein turnover, chaperones ; Signal transduction mechanisms ;}	{GO:0019031; viral envelope; cellular_component GO:0005198; NA GO:0005515; protein binding; molecular_function}	{A0A061AHH5; A0A061AHH5_RHOTO RHTO0S02e09450g1_1 OS=Rhodosporidium toruloides GN=RHTO0S_02e09450g PE=4 SV=1}
NGR-1A0058	{NA}	{NA}	{NA}	{NA}	{NA}	{GO:0005515; protein binding; molecular_function}	{NA}
NGR-1A0059	{gi|342320646|gb|EGU12585.1|; Copper radical oxidase [Rhodotorula glutinis ATCC 204091]}	{NA}	{NA}	{5306.JGI77125; Phanerochaete chrysosporium basNOG04747 copper radical oxidase R; 5306.JGI77125; Phanerochaete chrysosporium euNOG13043 Glyoxal oxidase R; 5306.JGI77125; Phanerochaete chrysosporium NOG35153 glyoxal oxidase-related S; 5306.JGI77125; Phanerochaete chrysosporium agarNOG05215 Domain of unknown function (DUF1929) R; 5306.JGI77125; Phanerochaete chrysosporium fuNOG02057 Glyoxal oxidase…	{NA}	{GO:0005515; protein binding; molecular_function}	{G0SX10; G0SX10_RHOG2 Copper radical oxidase OS=Rhodotorula glutinis (strain ATCC 204091 / IIP 30 / MTCC 1151) GN=RTG_01133 PE=4 SV=1}
NGR-1A0060	{gi|647395519|emb|CDR36992.1|; RHTO0S02e09494g1_1 [Rhodosporidium toruloides]}	{O14209; YDT4_SCHPO Uncharacterized aminotransferase C6B12.04c OS=Schizosaccharomyces pombe (strain 972 / ATCC 24843) GN=SPAC6B12.04c PE=3 SV=1}	{lbc:LACBIDRAFT_292948; K14264 BNA3 kynurenine aminotransferase 2.6.1.7 Metabolism; Amino acid metabolism; Tryptophan metabolism [PATH:ko00380]}	{5297.EFP84136; Puccinia graminis basNOG00261 K14264 kynurenine aminotransferase EC 2.6.1.7 E; 5297.EFP84136; Puccinia graminis fuNOG00555 Kynurenine aminotransferase E; 5297.EFP84136; Puccinia graminis opiNOG01978 cysteine conjugate-beta lyase E; 5297.EFP84136; Puccinia graminis KOG0257 aminotransferase E; 5297.EFP84136; Puccinia graminis COG0436 aminotransferase E}	{SPAC6B12.04c; KOG0256 1-aminocyclopropane-1-carboxylate synthase, and related proteins T Signal transduction mechanisms ;}	{GO:0006520; cellular amino acid metabolic process; biological_process GO:0008152; NA GO:0016829; lyase activity; molecular_function GO:0009058; biosynthetic process; biological_process GO:0030170; pyridoxal phosphate binding; molecular_function}	{A0A0D6EGW1; A0A0D6EGW1_SPOSA SPOSA6832_00776-mRNA-1:cds OS=Sporobolomyces salmonicolor GN=SPOSA6832_00776 PE=3 SV=1}
NGR-1A0061	{gi|472586070|gb|EMS23612.1|; hypothetical protein [Rhodosporidium toruloides NP11, RHTO_07346]}	{NA}	{NA}	{208348.PTTG_07910P0; Puccinia triticina KOG2886 Transmembrane protein 205 S; 208348.PTTG_07910P0; Puccinia triticina basNOG04282 NA S; 208348.PTTG_07910P0; Puccinia triticina fuNOG19215 NA S; 208348.PTTG_07910P0; Puccinia triticina NOG90402 NA S; 208348.PTTG_07910P0; Puccinia triticina opiNOG45077 NA S}	{At3g62580; KOG2886 Uncharacterized conserved protein S Function unknown ;}	{GO:0004852; uroporphyrinogen-III synthase activity; molecular_function GO:0008108; UDP-glucose:hexose-1-phosphate uridylyltransferase activity; molecular_function GO:0033014; tetrapyrrole biosynthetic process; biological_process GO:0006012; galactose metabolic process; biological_process}	{A0A0D6EH72; A0A0D6EH72_SPOSA SPOSA6832_00784-mRNA-1:cds OS=Sporobolomyces salmonicolor GN=SPOSA6832_00784 PE=4 SV=1}
NGR-1A0062	{gi|634350619|gb|KDE05861.1|; citrate synthase [Microbotryum violaceum p1A1 Lamole]}	{Q86AV6; CISYC_DICDI Citrate synthase OS=Dictyostelium discoideum GN=gltA PE=3 SV=1}	{lbc:LACBIDRAFT_297019; K01647 CS, gltA citrate synthase 2.3.3.1 Metabolism; Carbohydrate metabolism; Citrate cycle (TCA cycle) [PATH:ko00020]Metabolism; Carbohydrate metabolism; Glyoxylate and dicarboxylate metabolism [PATH:ko00630]Metabolism; Overview; Carbon metabolism [PATH:ko01200]Metabolism; Overview; 2-Oxocarboxylic acid metabolism [PATH:ko01210]Metabolism; Overview; Biosynthesis of amino …	{5297.EFP84090; Puccinia graminis KOG2617 citrate synthase C; 5297.EFP84090; Puccinia graminis basNOG04841 citrate synthase C; 5297.EFP84090; Puccinia graminis fuNOG05299 citrate synthase C; 5297.EFP84090; Puccinia graminis opiNOG08519 citrate synthase C; 5297.EFP84090; Puccinia graminis COG0372 citrate synthase C}	{At2g42790; KOG2617 Citrate synthase C Energy production and conversion ;}	{GO:0044262; cellular carbohydrate metabolic process; biological_process GO:0046912; transferase activity, transferring acyl groups, acyl groups converted into alkyl on transfer; molecular_function}	{U5H9B2; U5H9B2_USTV1 Citrate synthase (unknown stereospecificity) OS=Microbotryum violaceum (strain p1A1 Lamole) GN=MVLG_03804 PE=3 SV=1}
NGR-1A0063	{gi|472586067|gb|EMS23609.1|; mitochondrial GTPase [Rhodosporidium toruloides NP11]}	{NA}	{NA}	{214684.XP_567813.1; Cryptococcus neoformans var. neoformans JEC21 COG1161 Required for a late step of 50S ribosomal subunit assembly. Has GTPase activity (By similarity) R; 214684.XP_567813.1; Cryptococcus neoformans var. neoformans JEC21 fuNOG07336 Mitochondrial GTPase R; 214684.XP_567813.1; Cryptococcus neoformans var. neoformans JEC21 opiNOG03839 Mitochondrial GTPase. May be involved in assem…	{SPBC25B2.04c; KOG2485 Conserved ATP/GTP binding protein R General function prediction only ;}	{GO:0015093; ferrous iron transmembrane transporter activity; molecular_function GO:0016021; integral to membrane; cellular_component GO:0015684; ferrous iron transport; biological_process GO:0016817; hydrolase activity, acting on acid anhydrides; molecular_function GO:0016020; membrane; cellular_component GO:0003924; GTPase activity; molecular_function GO:0005525; GTP binding; molecular_function}	{A0A0D6EGV3; A0A0D6EGV3_SPOSA SPOSA6832_00736-mRNA-1:cds OS=Sporobolomyces salmonicolor GN=SPOSA6832_00736 PE=4 SV=1}
NGR-1A0064	{gi|647395338|emb|CDR36666.1|; RHTO0S02e05270g1_1 [Rhodosporidium toruloides]}	{Q4P328; SWR1_USTMA Helicase SWR1 OS=Ustilago maydis (strain 521 / FGSC 9021) GN=SWR1 PE=3 SV=1}	{uma:UM05485.1; K11681 SWR1 helicase SWR1 3.6.4.12 --}	{5270.UM05485P0; Ustilago maydis basNOG00279 Catalytic component of the SWR1 complex which mediates the ATP-dependent exchange of histone H2A for the H2A variant HZT1 leading to transcriptional regulation of selected genes by chromatin remodeling (By similarity) B; 5270.UM05485P0; Ustilago maydis opiNOG02062 DNA helicase component of the INO80 complex which remodels chromatin by shifting nucleoso…	{YDR334w; KOG0391 SNF2 family DNA-dependent ATPase R General function prediction only ;}	{GO:0003676; nucleic acid binding; molecular_function GO:0003677; DNA binding; molecular_function GO:0004386; helicase activity; molecular_function GO:0005524; ATP binding; molecular_function GO:0016787; hydrolase activity; molecular_function GO:0008026; ATP-dependent helicase activity; molecular_function}	{A0A0D6EH64; A0A0D6EH64_SPOSA SPOSA6832_00745-mRNA-1:cds OS=Sporobolomyces salmonicolor GN=SPOSA6832_00745 PE=4 SV=1}
NGR-1A0065	{gi|647395522|emb|CDR36997.1|; RHTO0S02e09560g1_1 [Rhodosporidium toruloides]}	{NA}	{NA}	{240176.XP_001837129.2; Coprinopsis cinerea okayama7#130 fuNOG03130 transporter G; 240176.XP_001837129.2; Coprinopsis cinerea okayama7#130 NOG00172 Major Facilitator superfamily G; 240176.XP_001837129.2; Coprinopsis cinerea okayama7#130 opiNOG00469 transporter G; 240176.XP_001837129.2; Coprinopsis cinerea okayama7#130 agaNOG01415 Major Facilitator Superfamily G; 240176.XP_001837129.2; Coprinopsis…	{SPBC1683.12; KOG2533 Permease of the major facilitator superfamily G Carbohydrate transport and metabolism ;}	{GO:0016021; integral to membrane; cellular_component GO:0055085; transmembrane transport; biological_process}	{A0A061AHI4; A0A061AHI4_RHOTO RHTO0S02e09560g1_1 OS=Rhodosporidium toruloides GN=RHTO0S_02e09560g PE=4 SV=1}
NGR-1A0066	{gi|342320647|gb|EGU12586.1|; hypothetical protein [Rhodotorula glutinis ATCC 204091, RTG_01134]}	{NA}	{NA}	{5297.EFP78521; Puccinia graminis basNOG02858 NA S; 5297.EFP78521; Puccinia graminis NOG23734 NA S; 5297.EFP78521; Puccinia graminis euNOG03519 NA S; 5297.EFP78521; Puccinia graminis fuNOG04224 NA S; 5297.EFP78521; Puccinia graminis opiNOG18443 NA S}	{NA}	{GO:0006810; transport; biological_process GO:0006505; GPI anchor metabolic process; biological_process GO:0016788; hydrolase activity, acting on ester bonds; molecular_function GO:0008374; O-acyltransferase activity; molecular_function GO:0006886; intracellular protein transport; biological_process GO:0006629; lipid metabolic process; biological_process GO:0005215; NA}	{A0A0D6EGV7; A0A0D6EGV7_SPOSA SPOSA6832_00751-mRNA-1:cds OS=Sporobolomyces salmonicolor GN=SPOSA6832_00751 PE=4 SV=1}
NGR-1A0067	{gi|472586072|gb|EMS23614.1|; mitochondrial genome maintenance protein [Rhodosporidium toruloides NP11]}	{Q02889; MGR2_YEAST Protein MGR2 OS=Saccharomyces cerevisiae (strain ATCC 204508 / S288c) GN=MGR2 PE=1 SV=1}	{NA}	{573729.XP_003659842.1; Myceliophthora thermophila ATCC 42464 KOG4096 Reactive oxygen species modulator 1 S; 573729.XP_003659842.1; Myceliophthora thermophila ATCC 42464 sordNOG14045 Reactive mitochondrial oxygen species modulator 1 S; 573729.XP_003659842.1; Myceliophthora thermophila ATCC 42464 NOG71017 Reactive oxygen species modulator 1 U; 573729.XP_003659842.1; Myceliophthora thermophila ATCC…	{YPL098c; KOG4096 Uncharacterized conserved protein S Function unknown ;}	{NA}	{M7XI99; M7XI99_RHOT1 Mitochondrial genome maintenance protein OS=Rhodosporidium toruloides (strain NP11) GN=RHTO_07348 PE=4 SV=1}
NGR-1A0068	{gi|342320648|gb|EGU12587.1|; hypothetical protein [Rhodotorula glutinis ATCC 204091, RTG_01135]}	{NA}	{NA}	{208348.PTTG_07644P0; Puccinia triticina opiNOG06013 tRNA nucleotidyl transferase, CCA-adding, 1 J; 208348.PTTG_07644P0; Puccinia triticina fuNOG02885 tRNA nucleotidyltransferase J; 208348.PTTG_07644P0; Puccinia triticina KOG2159 TRNA nucleotidyltransferase J; 208348.PTTG_07644P0; Puccinia triticina COG0617 Catalyzes the addition and repair of the essential 3'- terminal CCA sequence in tRNAs with…	{YER168c; KOG2159 tRNA nucleotidyltransferase/poly(A) polymerase J Translation, ribosomal structure and biogenesis ;}	{GO:0006396; RNA processing; biological_process GO:0003723; RNA binding; molecular_function GO:0016779; nucleotidyltransferase activity; molecular_function}	{G0SX12; G0SX12_RHOG2 Uncharacterized protein OS=Rhodotorula glutinis (strain ATCC 204091 / IIP 30 / MTCC 1151) GN=RTG_01135 PE=3 SV=1}
NGR-1A0069	{gi|472581364|gb|EMS19103.1|; DnaJ family protein [Rhodosporidium toruloides NP11]}	{Q9P7C1; YKU3_SCHPO Uncharacterized J domain-containing protein C2E1P5.03 OS=Schizosaccharomyces pombe (strain 972 / ATCC 24843) GN=SPAC2E1P5.03 PE=3 SV=1}	{NA}	{240176.XP_001837223.1; Coprinopsis cinerea okayama7#130 KOG0724 transcription factor K; 240176.XP_001837223.1; Coprinopsis cinerea okayama7#130 COG2214 DNAj domain protein O; 240176.XP_001837223.1; Coprinopsis cinerea okayama7#130 basNOG02908 DnaJ O; 240176.XP_001837223.1; Coprinopsis cinerea okayama7#130 fuNOG02449 DnaJ domain-containing protein O; 240176.XP_001837223.1; Coprinopsis cinerea oka…	{SPAC2E1P5.03; KOG0724 Zuotin and related molecular chaperones (DnaJ superfamily), contains DNA-binding domains O Posttranslational modification, protein turnover, chaperones ;}	{NA}	{M7XG27; M7XG27_RHOT1 DnaJ family protein OS=Rhodosporidium toruloides (strain NP11) GN=RHTO_05266 PE=4 SV=1}
NGR-1A0070	{gi|472581365|gb|EMS19104.1|; hypothetical protein [Rhodosporidium toruloides NP11, RHTO_05267]}	{NA}	{NA}	{NA}	{NA}	{NA}	{A0A0D6EGX5; A0A0D6EGX5_SPOSA SPOSA6832_00553-mRNA-1:cds OS=Sporobolomyces salmonicolor GN=SPOSA6832_00553 PE=4 SV=1}
NGR-1A0071	{gi|472586102|gb|EMS23644.1|; delta-1-pyrroline-5-carboxylate dehydrogenase [Rhodosporidium toruloides NP11]}	{P78568; PUT2_AGABI Delta-1-pyrroline-5-carboxylate dehydrogenase OS=Agaricus bisporus GN=pruA PE=3 SV=1}	{cci:CC1G_10646; K00294 E1.5.1.12 1-pyrroline-5-carboxylate dehydrogenase 1.5.1.12 Metabolism; Amino acid metabolism; Alanine, aspartate and glutamate metabolism [PATH:ko00250]Metabolism; Amino acid metabolism; Arginine and proline metabolism [PATH:ko00330]}	{240176.XP_001839081.1; Coprinopsis cinerea okayama7#130 agaNOG02765 Aldehyde dehydrogenase family E; 240176.XP_001839081.1; Coprinopsis cinerea okayama7#130 basNOG01879 dehydrogenase E; 240176.XP_001839081.1; Coprinopsis cinerea okayama7#130 fuNOG01212 Delta-1-pyrroline-5-carboxylate dehydrogenase E; 240176.XP_001839081.1; Coprinopsis cinerea okayama7#130 opiNOG01395 Dehydrogenase E; 240176.XP_0…	{SPBC24C6.04; KOG2455 Delta-1-pyrroline-5-carboxylate dehydrogenase E Amino acid transport and metabolism ;}	{GO:0008152; NA GO:0055114; oxidation-reduction process; biological_process GO:0016491; oxidoreductase activity; molecular_function}	{A0A0D6EGF6; A0A0D6EGF6_SPOSA SPOSA6832_00543-mRNA-1:cds (Fragment) OS=Sporobolomyces salmonicolor GN=SPOSA6832_00543 PE=3 SV=1}
NGR-1A0072	{gi|342320650|gb|EGU12589.1|; pre-mRNA-splicing factor ISY1 [Rhodosporidium toruloides|Rhodotorula glutinis]}	{P0CO36; ISY1_CRYNJ Pre-mRNA-splicing factor ISY1 OS=Cryptococcus neoformans var. neoformans serotype D (strain JEC21 / ATCC MYA-565) GN=ISY1 PE=3 SV=1}	{cci:CC1G_07497; K12870 ISY1 pre-mRNA-splicing factor ISY1 -- Genetic Information Processing; Transcription; Spliceosome [PATH:ko03040]}	{240176.XP_001838007.2; Coprinopsis cinerea okayama7#130 fuNOG08684 pre-mRNA-splicing factor isy1 A; 240176.XP_001838007.2; Coprinopsis cinerea okayama7#130 basNOG02508 pre-mRNA-splicing factor ISY1 A; 240176.XP_001838007.2; Coprinopsis cinerea okayama7#130 KOG3068 premRNAsplicing factor ISY1 A; 240176.XP_001838007.2; Coprinopsis cinerea okayama7#130 agaNOG02275 Isy1-like splicing family A; 24017…	{NA}	{NA}	{G0SX14; G0SX14_RHOG2 Pre-mRNA-splicing factor ISY1 OS=Rhodotorula glutinis (strain ATCC 204091 / IIP 30 / MTCC 1151) GN=RTG_01139 PE=4 SV=1}
NGR-1A0073	{gi|472586084|gb|EMS23626.1|; WD repeat protein 61 [Rhodosporidium toruloides NP11]}	{NA}	{NA}	{240176.XP_001839156.2; Coprinopsis cinerea okayama7#130 KOG4155 wd repeat R; 240176.XP_001839156.2; Coprinopsis cinerea okayama7#130 agarNOG07716 WD domain, G-beta repeat R; 240176.XP_001839156.2; Coprinopsis cinerea okayama7#130 fuNOG32205 WD domain, G-beta repeat R; 240176.XP_001839156.2; Coprinopsis cinerea okayama7#130 agaNOG05479 WD domain, G-beta repeat R; 240176.XP_001839156.2; Coprinopsi…	{Hs13376840; KOG4155 FOG: WD40 repeat R General function prediction only ;}	{GO:0005515; protein binding; molecular_function}	{A0A061AQL1; A0A061AQL1_RHOTO RHTO0S02e09340g1_1 OS=Rhodosporidium toruloides GN=RHTO0S_02e09340g PE=4 SV=1}
NGR-1A0074	{gi|472581421|gb|EMS19160.1|; RNA polymerase I specific transcription initiation factor RRN3 [Rhodosporidium toruloides NP11]}	{NA}	{NA}	{5297.EFP78281; Puccinia graminis basNOG00695 RNA polymerase I-specific transcription initiation factor RRN3 family protein K; 5297.EFP78281; Puccinia graminis KOG2434 RNA polymerase I-specific transcription initiation factor K; 5297.EFP78281; Puccinia graminis KOG2434 RNA polymerase I-specific transcription initiation factor K; 5297.EFP78281; Puccinia graminis fuNOG01198 RNA polymerase I-specifi…	{NA}	{GO:0016032; NA GO:0042025; host cell nucleus; cellular_component}	{A0A0D6EI50; A0A0D6EI50_SPOSA SPOSA6832_00740-mRNA-1:cds OS=Sporobolomyces salmonicolor GN=SPOSA6832_00740 PE=4 SV=1}
NGR-1A0075	{gi|472581430|gb|EMS19169.1|; lysophospholipid acyltransferase [Rhodosporidium toruloides NP11]}	{NA}	{cci:CC1G_08205; K13519 LPT1, ALE1 lysophospholipid acyltransferase 2.3.1.51 2.3.1.23 2.3.1.- Metabolism; Lipid metabolism; Glycerolipid metabolism [PATH:ko00561]Metabolism; Lipid metabolism; Glycerophospholipid metabolism [PATH:ko00564]Metabolism; Lipid metabolism; Ether lipid metabolism [PATH:ko00565]}	{240176.XP_001839338.1; Coprinopsis cinerea okayama7#130 agarNOG05882 MBOAT, membrane-bound O-acyltransferase family I; 240176.XP_001839338.1; Coprinopsis cinerea okayama7#130 KOG2704 membrane bound O-acyltransferase domain containing S; 240176.XP_001839338.1; Coprinopsis cinerea okayama7#130 COG5202 membrane bound O-acyltransferase domain containing I; 240176.XP_001839338.1; Coprinopsis cinerea …	{SPBC16A3.10; KOG2704 Predicted membrane protein S Function unknown ;}	{NA}	{A0A061APU6; A0A061APU6_RHOTO RHTO0S02e06392g1_1 OS=Rhodosporidium toruloides GN=RHTO0S_02e06392g PE=4 SV=1}
NGR-1A0076	{gi|634353108|gb|KDE08197.1|; hypothetical protein [Microbotryum violaceum p1A1 Lamole, MVLG_01676]}	{NA}	{NA}	{33178.CADATEAP00008603; Aspergillus terreus euNOG35264 Phytanoyl-CoA dioxygenase (PhyH) S; 33178.CADATEAP00008603; Aspergillus terreus fuNOG23612 Phytanoyl-CoA dioxygenase (PhyH) S; 33178.CADATEAP00008603; Aspergillus terreus NOG222547 NA S; 33178.CADATEAP00008603; Aspergillus terreus opiNOG51945 Phytanoyl-CoA dioxygenase (PhyH) S}	{NA}	{NA}	{U5H2U4; U5H2U4_USTV1 Uncharacterized protein OS=Microbotryum violaceum (strain p1A1 Lamole) GN=MVLG_01676 PE=4 SV=1}
NGR-1A0077	{gi|630351935|ref|XP_007865268.1|; RmlC-like cupin [Gloeophyllum trabeum ATCC 11539]}	{NA}	{cnb:CNBN2400; K06911 K06911 -- -- --}	{214684.XP_568705.1; Cryptococcus neoformans var. neoformans JEC21 COG1741 pirin domain protein R; 214684.XP_568705.1; Cryptococcus neoformans var. neoformans JEC21 basNOG02223 Pirin S; 214684.XP_568705.1; Cryptococcus neoformans var. neoformans JEC21 euNOG12320 pirin domain protein S; 214684.XP_568705.1; Cryptococcus neoformans var. neoformans JEC21 fuNOG10901 pirin domain protein S; 214684.XP_5…	{NA}	{NA}	{S7RTT0; S7RTT0_GLOTA RmlC-like cupin OS=Gloeophyllum trabeum (strain ATCC 11539 / FP-39264 / Madison 617) GN=GLOTRDRAFT_138254 PE=3 SV=1}
NGR-1A0078	{gi|472581423|gb|EMS19162.1|; vacuolar sorting protein VPS32 [Rhodosporidium toruloides NP11]}	{P0CR54; SNF7_CRYNJ Vacuolar-sorting protein SNF7 OS=Cryptococcus neoformans var. neoformans serotype D (strain JEC21 / ATCC MYA-565) GN=SNF7 PE=3 SV=1}	{uma:UM05062.1; K12194 CHMP4, SNF7, VPS32 charged multivesicular body protein 4 -- Cellular Processes; Transport and catabolism; Endocytosis [PATH:ko04144]}	{5297.EFP85986; Puccinia graminis KOG1656 Charged multivesicular body protein U; 5297.EFP85986; Puccinia graminis basNOG02006 Required for the sorting and concentration of proteins resulting in the entry of these proteins into the invaginating vesicles of the multivesicular body (MVB). Also required for the proteolytic cleavage of the transcription factor RIM101 in response to alkaline ambient pH…	{SPAC1142.07c; KOG1656 Protein involved in glucose derepression and pre-vacuolar endosome protein sorting U Intracellular trafficking, secretion, and vesicular transport ;}	{GO:0005840; ribosome; cellular_component GO:0005622; intracellular; cellular_component GO:0006414; translational elongation; biological_process GO:0015031; protein transport; biological_process GO:0003735; structural constituent of ribosome; molecular_function}	{A0A061AGS2; A0A061AGS2_RHOTO RHTO0S02e06546g1_1 OS=Rhodosporidium toruloides GN=RHTO0S_02e06546g PE=4 SV=1}
NGR-1A0079	{gi|472586101|gb|EMS23643.1|; RHTO0S02e08944g1_1 [Rhodosporidium toruloides]}	{NA}	{NA}	{5270.UM00321P0; Ustilago maydis basNOG01691 DWNN domain O; 5270.UM00321P0; Ustilago maydis opiNOG09804 Retinoblastoma binding protein 6 O; 5270.UM00321P0; Ustilago maydis KOG0314 Retinoblastoma binding protein 6 O; 5270.UM00321P0; Ustilago maydis COG5222 Retinoblastoma binding protein 6 R}	{SPBP8B7.15c; KOG0314 Predicted E3 ubiquitin ligase O Posttranslational modification, protein turnover, chaperones ;}	{GO:0008270; zinc ion binding; molecular_function GO:0005515; protein binding; molecular_function GO:0005634; nucleus; cellular_component GO:0003676; nucleic acid binding; molecular_function GO:0046872; metal ion binding; molecular_function}	{A0A0D6EGF2; A0A0D6EGF2_SPOSA SPOSA6832_00536-mRNA-1:cds OS=Sporobolomyces salmonicolor GN=SPOSA6832_00536 PE=4 SV=1}
NGR-1A0080	{gi|472581362|gb|EMS19101.1|; succinyl-CoA synthetase beta subunit [Rhodosporidium toruloides NP11]}	{Q9P567; SUCB_NEUCR Probable succinyl-CoA ligase [GDP-forming] subunit beta, mitochondrial OS=Neurospora crassa (strain ATCC 24698 / 74-OR23-1A / CBS 708.71 / DSM 1257 / FGSC 987) GN=B9J10.140 PE=3 SV=1}	{cnb:CNBA7060; K01900 LSC2 succinyl-CoA synthetase beta subunit 6.2.1.4 6.2.1.5 Metabolism; Carbohydrate metabolism; Citrate cycle (TCA cycle) [PATH:ko00020]Metabolism; Carbohydrate metabolism; Propanoate metabolism [PATH:ko00640]Metabolism; Overview; Carbon metabolism [PATH:ko01200]}	{367775.XP_003191692.1; Cryptococcus gattii WM276 KOG2799 beta' subunit C; 367775.XP_003191692.1; Cryptococcus gattii WM276 COG0045 Succinyl-CoA synthetase subunit beta C; 367775.XP_003191692.1; Cryptococcus gattii WM276 treNOG06704 ATP-grasp domain C; 367775.XP_003191692.1; Cryptococcus gattii WM276 basNOG00253 ATP-grasp domain C; 367775.XP_003191692.1; Cryptococcus gattii WM276 fuNOG00828 Succi…	{7299109; KOG2799 Succinyl-CoA synthetase, beta subunit C Energy production and conversion ;}	{GO:0008152; NA GO:0003824; NA}	{M7WM30; M7WM30_RHOT1 Succinyl-CoA ligase subunit beta OS=Rhodosporidium toruloides (strain NP11) GN=RHTO_05264 PE=3 SV=1}
NGR-1A0081	{gi|472584439|gb|EMS22033.1|; proteasome activator subunit 4 [Rhodosporidium toruloides NP11]}	{NA}	{uma:UM01652.1; K06699 PSME4 proteasome activator subunit 4 -- Genetic Information Processing; Folding, sorting and degradation; Proteasome [PATH:ko03050]}	{5270.UM01652P0; Ustilago maydis basNOG00088 Domain of unknown function (DUF3437) S; 5270.UM01652P0; Ustilago maydis NOG01103 Proteasome (Prosome, macropain) activator subunit 4 O; 5270.UM01652P0; Ustilago maydis opiNOG01008 Proteasome (Prosome, macropain) activator subunit 4 S; 5270.UM01652P0; Ustilago maydis fuNOG00979 Proteasome activator subunit 4 S; 5270.UM01652P0; Ustilago maydis KOG1851 Pr…	{CE05284; KOG1851 Uncharacterized conserved protein S Function unknown ;}	{GO:0030117; membrane coat; cellular_component GO:0016192; vesicle-mediated transport; biological_process GO:0006886; intracellular protein transport; biological_process GO:0005515; protein binding; molecular_function}	{A0A0D6EGS3; A0A0D6EGS3_SPOSA SPOSA6832_00714-mRNA-1:cds (Fragment) OS=Sporobolomyces salmonicolor GN=SPOSA6832_00714 PE=4 SV=1}
NGR-1A0082	{gi|472584425|gb|EMS22019.1|; hypothetical protein [Rhodosporidium toruloides NP11, RHTO_01234]}	{Q54X16; GID8_DICDI Glucose-induced degradation protein 8 homolog OS=Dictyostelium discoideum GN=DDB_G0279265 PE=3 SV=2}	{NA}	{5306.JGI70448; Phanerochaete chrysosporium fuNOG02170 CTLH domain-containing protein Z; 5306.JGI70448; Phanerochaete chrysosporium NOG05485 GID complex subunit 8 homolog (S. cerevisiae) R; 5306.JGI70448; Phanerochaete chrysosporium opiNOG09033 GID complex subunit 8 homolog (S. cerevisiae) Z; 5306.JGI70448; Phanerochaete chrysosporium KOG2659 GID complex subunit 8 homolog (S. cerevisiae) Z; 5306.…	{At1g61150; KOG2659 LisH motif-containing protein Z Cytoskeleton ;}	{NA}	{M7XDX2; M7XDX2_RHOT1 Uncharacterized protein OS=Rhodosporidium toruloides (strain NP11) GN=RHTO_01234 PE=4 SV=1}
NGR-1A0083	{gi|472586432|gb|EMS23960.1|; WD40 repeat containing protein [Rhodosporidium toruloides NP11]}	{NA}	{NA}	{367775.XP_003195663.1; Cryptococcus gattii WM276 NOG188884 WD domain, G-beta repeat R; 367775.XP_003195663.1; Cryptococcus gattii WM276 treNOG07667 WD domain, G-beta repeat R; 367775.XP_003195663.1; Cryptococcus gattii WM276 basNOG03405 WD domain, G-beta repeat R; 367775.XP_003195663.1; Cryptococcus gattii WM276 euNOG21678 WD domain, G-beta repeat R; 367775.XP_003195663.1; Cryptococcus gattii WM…	{NA}	{GO:0005515; protein binding; molecular_function}	{A0A0D6EH46; A0A0D6EH46_SPOSA SPOSA6832_00844-mRNA-1:cds OS=Sporobolomyces salmonicolor GN=SPOSA6832_00844 PE=4 SV=1}
NGR-1A0084	{gi|647396476|emb|CDR38716.1|; RHTO0S03e12508g1_1 [Rhodosporidium toruloides]}	{NA}	{NA}	{162425.CADANIAP00001658; Emericella nidulans ascNOG06266 MFS transporter G; 162425.CADANIAP00001658; Emericella nidulans eurotNOG05521 Major Facilitator Superfamily G; 162425.CADANIAP00001658; Emericella nidulans fuNOG04446 (MFS) transporter G; 162425.CADANIAP00001658; Emericella nidulans opiNOG07619 transporter G; 162425.CADANIAP00001658; Emericella nidulans KOG2533 transporter G; 162425.CADANI…	{SPAC1002.16c; KOG2533 Permease of the major facilitator superfamily G Carbohydrate transport and metabolism ;}	{GO:0055085; transmembrane transport; biological_process GO:0016021; integral to membrane; cellular_component}	{A0A061AVE9; A0A061AVE9_RHOTO RHTO0S03e12508g1_1 OS=Rhodosporidium toruloides GN=RHTO0S_03e12508g PE=4 SV=1}
NGR-1A0085	{gi|647395266|emb|CDR36554.1|; RHTO0S02e03708g1_1 [Rhodosporidium toruloides]}	{Q8GTQ9; SUCA1_SOLLC Succinyl-CoA ligase [ADP-forming] subunit alpha-1, mitochondrial OS=Solanum lycopersicum GN=SCOA PE=1 SV=1}	{lbc:LACBIDRAFT_300566; K01899 LSC1 succinyl-CoA synthetase alpha subunit 6.2.1.4 6.2.1.5 Metabolism; Carbohydrate metabolism; Citrate cycle (TCA cycle) [PATH:ko00020]Metabolism; Carbohydrate metabolism; Propanoate metabolism [PATH:ko00640]Metabolism; Overview; Carbon metabolism [PATH:ko01200]}	{5297.EFP74421; Puccinia graminis fuNOG00193 Succinyl-CoA C; 5297.EFP74421; Puccinia graminis opiNOG02781 Alpha subunit C; 5297.EFP74421; Puccinia graminis COG0074 Succinyl-CoA ligase ADP-forming subunit alpha C; 5297.EFP74421; Puccinia graminis basNOG01433 CoA_binding C; 5297.EFP74421; Puccinia graminis KOG1255 (alpha) subunit C}	{7300518; KOG1255 Succinyl-CoA synthetase, alpha subunit C Energy production and conversion ;}	{GO:0008152; NA GO:0003824; NA GO:0048037; cofactor binding; molecular_function GO:0016491; oxidoreductase activity; molecular_function}	{A0A061AMJ9; A0A061AMJ9_RHOTO RHTO0S02e03708g1_1 OS=Rhodosporidium toruloides GN=RHTO0S_02e03708g PE=3 SV=1}
NGR-1A0086	{gi|599118494|ref|XP_007386864.1|; FAD/NAD(P)-binding domain-containing protein [Punctularia strigosozonata HHB-11173 SS5]}	{NA}	{cnb:CNBA8030; K00480 E1.14.13.1 salicylate hydroxylase 1.14.13.1 Metabolism; Xenobiotics biodegradation and metabolism; Dioxin degradation [PATH:ko00621]Metabolism; Xenobiotics biodegradation and metabolism; Polycyclic aromatic hydrocarbon degradation [PATH:ko00624]Metabolism; Xenobiotics biodegradation and metabolism; Naphthalene degradation [PATH:ko00626]Metabolism; Overview; Degradation of ar…	{5061.CADANGAP00003588; Aspergillus niger ascNOG21194 FAD binding domain R; 5061.CADANGAP00003588; Aspergillus niger fuNOG22652 FAD binding domain R; 5061.CADANGAP00003588; Aspergillus niger opiNOG53451 FAD binding domain R; 5061.CADANGAP00003588; Aspergillus niger COG0654 Monooxygenase CH; 5061.CADANGAP00003588; Aspergillus niger KOG2614 Catalyzes the hydroxylation of L-kynurenine (L-Kyn) to for…	{At5g67030; KOG2614 Kynurenine 3-monooxygenase and related flavoprotein monooxygenases CR Energy production and conversion ; General function prediction only ;}	{GO:0016021; integral to membrane; cellular_component GO:0016491; oxidoreductase activity; molecular_function GO:0004506; squalene monooxygenase activity; molecular_function GO:0050660; flavin adenine dinucleotide binding; molecular_function GO:0008033; tRNA processing; biological_process GO:0055114; oxidation-reduction process; biological_process}	{A0A0D6EKK9; A0A0D6EKK9_SPOSA SPOSA6832_02061-mRNA-1:cds (Fragment) OS=Sporobolomyces salmonicolor GN=SPOSA6832_02061 PE=4 SV=1}
NGR-1A0087	{gi|472585836|gb|EMS23378.1|; FAD dependent oxidoreductase [Rhodosporidium toruloides NP11]}	{NA}	{NA}	{40559.EDN30266; Botryotinia fuckeliana ascNOG07482 FAD dependent oxidoreductase R; 40559.EDN30266; Botryotinia fuckeliana fuNOG08934 FAD dependent oxidoreductase R; 40559.EDN30266; Botryotinia fuckeliana opiNOG17648 FAD dependent oxidoreductase R; 40559.EDN30266; Botryotinia fuckeliana KOG2852 oxidoReDuctase R; 40559.EDN30266; Botryotinia fuckeliana COG0665 Catalyzes the last two steps in the bi…	{SPAC1F5.03c; KOG2852 Possible oxidoreductase R General function prediction only ;}	{GO:0050660; flavin adenine dinucleotide binding; molecular_function GO:0008924; malate dehydrogenase (quinone) activity; molecular_function GO:0055114; oxidation-reduction process; biological_process GO:0006099; tricarboxylic acid cycle; biological_process GO:0016491; oxidoreductase activity; molecular_function}	{A0A0D6ELD7; A0A0D6ELD7_SPOSA SPOSA6832_02058-mRNA-1:cds (Fragment) OS=Sporobolomyces salmonicolor GN=SPOSA6832_02058 PE=4 SV=1}
NGR-1A0088	{gi|647395753|emb|CDR37426.1|; RHTO0S02e14774g1_1 [Rhodosporidium toruloides]}	{O14201; MUG86_SCHPO Meiotically up-regulated gene 86 protein OS=Schizosaccharomyces pombe (strain 972 / ATCC 24843) GN=mug86 PE=1 SV=1}	{uma:UM00196.1; K07034 K07034 -- -- --}	{5270.UM00196P0; Ustilago maydis euNOG05452 GPR FUN34 family protein S; 5270.UM00196P0; Ustilago maydis fuNOG02364 GPR FUN34 family protein S; 5270.UM00196P0; Ustilago maydis opiNOG06187 GPR FUN34 family protein S; 5270.UM00196P0; Ustilago maydis basNOG02413 GPR1/FUN34/yaaH family S; 5270.UM00196P0; Ustilago maydis COG1584 gpr1 fun34 YaaH family protein S}	{NA}	{GO:0016020; membrane; cellular_component}	{A0A061AIM7; A0A061AIM7_RHOTO RHTO0S02e14774g1_1 OS=Rhodosporidium toruloides GN=RHTO0S_02e14774g PE=4 SV=1}
NGR-1A0089	{gi|647395296|emb|CDR36603.1|; RHTO0S02e04346g1_1 [Rhodosporidium toruloides]}	{NA}	{NA}	{578458.XP_003037446.1; Schizophyllum commune H4 8 agaNOG00609 RIC1 R; 578458.XP_003037446.1; Schizophyllum commune H4 8 KOG2006 protein RIC1 homolog R; 578458.XP_003037446.1; Schizophyllum commune H4 8 basNOG00809 RIC1 R; 578458.XP_003037446.1; Schizophyllum commune H4 8 fuNOG01361 DUF1339 domain protein R; 578458.XP_003037446.1; Schizophyllum commune H4 8 opiNOG04499 protein RIC1 homolog R; 578…	{7296529; KOG2006 WD40 repeat protein R General function prediction only ;}	{GO:0005515; protein binding; molecular_function}	{A0A061AGA3; A0A061AGA3_RHOTO RHTO0S02e04346g1_1 OS=Rhodosporidium toruloides GN=RHTO0S_02e04346g PE=4 SV=1}
NGR-1A0090	{gi|472584491|gb|EMS22085.1|; calcium-dependent protein serine/threonine phosphatase [Rhodosporidium toruloides NP11]}	{P0CM54; CANB_CRYNJ Calcineurin subunit B OS=Cryptococcus neoformans var. neoformans serotype D (strain JEC21 / ATCC MYA-565) GN=CNB1 PE=2 SV=1}	{cnb:CNBD5950; K06268 PPP3R, CNB protein phosphatase 3, regulatory subunit -- Environmental Information Processing; Signal transduction; MAPK signaling pathway [PATH:ko04010]Environmental Information Processing; Signal transduction; Calcium signaling pathway [PATH:ko04020]Environmental Information Processing; Signal transduction; cGMP-PKG signaling pathway [PATH:ko04022]Cellular Processes; Cell g…	{214684.XP_570333.1; Cryptococcus neoformans var. neoformans JEC21 KOG0034 calcineurin T; 214684.XP_570333.1; Cryptococcus neoformans var. neoformans JEC21 basNOG00889 Calcium-dependent protein serine threonine phosphatase T; 214684.XP_570333.1; Cryptococcus neoformans var. neoformans JEC21 fuNOG01408 calcineurin T; 214684.XP_570333.1; Cryptococcus neoformans var. neoformans JEC21 NOG28392 calcin…	{YKL190w; KOG0034 Ca2+/calmodulin-dependent protein phosphatase (calcineurin subunit B), EF-Hand superfamily protein T Signal transduction mechanisms ;}	{GO:0005578; proteinaceous extracellular matrix; cellular_component GO:0005509; calcium ion binding; molecular_function GO:0007165; signal transduction; biological_process}	{M7WW54; M7WW54_RHOT1 Calcium-dependent protein serine/threonine phosphatase OS=Rhodosporidium toruloides (strain NP11) GN=RHTO_01300 PE=4 SV=1}
NGR-1A0091	{gi|472584492|gb|EMS22086.1|; hypothetical protein [Rhodosporidium toruloides NP11, RHTO_01301]}	{NA}	{NA}	{5297.EFP91294; Puccinia graminis NOG216373 NA U; 5297.EFP91294; Puccinia graminis fuNOG07845 Functions as a component of the nuclear pore complex (NPC). NPC components, collectively referred to as nucleoporins (NUPs), can play the role of both NPC structural components and of docking or interaction partners for transiently associated nuclear transport factors. Active directional transport is ass…	{SPAC22G7.09c; KOG0845 Nuclear pore complex, Nup98 component (sc Nup145/Nup100/Nup116) YU Nuclear structure ; Intracellular trafficking, secretion, and vesicular transport ;}	{NA}	{M7WVG7; M7WVG7_RHOT1 Uncharacterized protein OS=Rhodosporidium toruloides (strain NP11) GN=RHTO_01301 PE=4 SV=1}
NGR-1A0092	{gi|472581363|gb|EMS19102.1|; myo-inositol 2-dehydrogenase [Rhodosporidium toruloides NP11]}	{NA}	{NA}	{5270.UM03176P0; Ustilago maydis euNOG06225 Oxidoreductase family, NAD-binding Rossmann fold R; 5270.UM03176P0; Ustilago maydis fuNOG04594 Oxidoreductase family, NAD-binding Rossmann fold R; 5270.UM03176P0; Ustilago maydis opiNOG23393 Oxidoreductase family, NAD-binding Rossmann fold R; 5270.UM03176P0; Ustilago maydis basNOG04984 Oxidoreductase family, NAD-binding Rossmann fold R}	{NA}	{GO:0008152; NA GO:0055114; oxidation-reduction process; biological_process GO:0016491; oxidoreductase activity; molecular_function}	{A0A0D6EGX1; A0A0D6EGX1_SPOSA SPOSA6832_00769-mRNA-1:cds (Fragment) OS=Sporobolomyces salmonicolor GN=SPOSA6832_00769 PE=4 SV=1}
NGR-1A0093	{gi|634353528|gb|KDE08587.1|; hypothetical protein [Microbotryum violaceum p1A1 Lamole, MVLG_01051]}	{P53937; SWS2_YEAST 37S ribosomal protein SWS2, mitochondrial OS=Saccharomyces cerevisiae (strain ATCC 204508 / S288c) GN=SWS2 PE=1 SV=1}	{mgl:MGL_1604; K02952 RP-S13, rpsM small subunit ribosomal protein S13 -- Genetic Information Processing; Translation; Ribosome [PATH:ko03010]}	{208348.PTTG_00771P0; Puccinia triticina basNOG03253 Ribosomal protein S13/S18 J; 208348.PTTG_00771P0; Puccinia triticina KOG3311 ribosomal protein J; 208348.PTTG_00771P0; Puccinia triticina COG0099 Located at the top of the head of the 30S subunit, it contacts several helices of the 16S rRNA. In the 70S ribosome it contacts the 23S rRNA (bridge B1a) and protein L5 of the 50S subunit (bridge B1b)…	{SPCC1795.07; KOG3311 Ribosomal protein S18 J Translation, ribosomal structure and biogenesis ;}	{GO:0006412; translation; biological_process GO:0003735; structural constituent of ribosome; molecular_function GO:0005622; intracellular; cellular_component GO:0003723; RNA binding; molecular_function GO:0005840; ribosome; cellular_component}	{A0A0D6EH37; A0A0D6EH37_SPOSA SPOSA6832_00855-mRNA-1:cds OS=Sporobolomyces salmonicolor GN=SPOSA6832_00855 PE=4 SV=1}
NGR-1A0094	{gi|634353529|gb|KDE08588.1|; hypothetical protein [Microbotryum violaceum p1A1 Lamole, MVLG_01052]}	{Q6PFJ1; NGDN_DANRE Neuroguidin OS=Danio rerio GN=ngdn PE=2 SV=1}	{NA}	{5297.EFP84127; Puccinia graminis opiNOG21180 Neuroguidin, EIF4E binding protein A; 5297.EFP84127; Puccinia graminis NOG28549 Neuroguidin, EIF4E binding protein S; 5297.EFP84127; Puccinia graminis KOG3117 Neuroguidin, EIF4E binding protein A; 5297.EFP84127; Puccinia graminis basNOG03408 Sas10/Utp3/C1D family S; 5297.EFP84127; Puccinia graminis fuNOG31835 Sas10/Utp3/C1D family S}	{Hs22048001; KOG3117 Protein involved in rRNA processing A RNA processing and modification ;}	{NA}	{U5H0Y5; U5H0Y5_USTV1 Uncharacterized protein OS=Microbotryum violaceum (strain p1A1 Lamole) GN=MVLG_01052 PE=4 SV=1}
NGR-1A0095	{gi|630039925|ref|XP_007840765.1|; hypothetical protein [Pestalotiopsis fici W106-1, PFICI_13993]}	{NA}	{NA}	{441960.XP_002143194.1; Penicillium marneffei ATCC 18224 KOG2533 transporter G; 441960.XP_002143194.1; Penicillium marneffei ATCC 18224 euroNOG05957 NA G; 441960.XP_002143194.1; Penicillium marneffei ATCC 18224 ascNOG05238 Major Facilitator Superfamily G; 441960.XP_002143194.1; Penicillium marneffei ATCC 18224 fuNOG07995 Major Facilitator Superfamily G; 441960.XP_002143194.1; Penicillium marneffe…	{SPBC1773.15; KOG2533 Permease of the major facilitator superfamily G Carbohydrate transport and metabolism ;}	{GO:0055085; transmembrane transport; biological_process GO:0016021; integral to membrane; cellular_component}	{W3WLS0; W3WLS0_9PEZI Uncharacterized protein OS=Pestalotiopsis fici W106-1 GN=PFICI_13993 PE=4 SV=1}
NGR-1A0096	{gi|380495109|emb|CCF32648.1|; aminotransferase class IV [Colletotrichum higginsianum]}	{Q58414; ILVE_METJA Putative branched-chain-amino-acid aminotransferase OS=Methanocaldococcus jannaschii (strain ATCC 43067 / DSM 2661 / JAL-1 / JCM 10045 / NBRC 100440) GN=ilvE PE=3 SV=1}	{fgr:FG00109.1; K00826 E2.6.1.42, ilvE branched-chain amino acid aminotransferase 2.6.1.42 Metabolism; Amino acid metabolism; Valine, leucine and isoleucine degradation [PATH:ko00280]Metabolism; Amino acid metabolism; Valine, leucine and isoleucine biosynthesis [PATH:ko00290]Metabolism; Metabolism of cofactors and vitamins; Pantothenate and CoA biosynthesis [PATH:ko00770]Metabolism; Overview; 2-O…	{1047171.EFQ30268; Zymoseptoria tritici ascNOG05452 Aminotransferase class IV E; 1047171.EFQ30268; Zymoseptoria tritici fuNOG05600 Aminotransferase class IV E; 1047171.EFQ30268; Zymoseptoria tritici opiNOG06300 Aminotransferase class IV E; 1047171.EFQ30268; Zymoseptoria tritici KOG0975 branched-chain-amino-acid aminotransferase E; 1047171.EFQ30268; Zymoseptoria tritici COG0115 brancheD-chain amin…	{At3g05190; KOG0975 Branched chain aminotransferase BCAT1, pyridoxal phosphate enzymes type IV superfamily E Amino acid transport and metabolism ;}	{GO:0008152; NA GO:0003824; NA}	{A0A0G4KTV3; A0A0G4KTV3_9PEZI Uncharacterized protein OS=Verticillium longisporum GN=BN1708_002590 PE=4 SV=1}
NGR-1A0097	{gi|472581361|gb|EMS19100.1|; protein phosphatase 2C family protein [Rhodosporidium toruloides NP11]}	{NA}	{NA}	{5297.EFP84299; Puccinia graminis KOG0700 phosphatase 2C T; 5297.EFP84299; Puccinia graminis basNOG00452 Protein phosphatase 2C T; 5297.EFP84299; Puccinia graminis fuNOG00868 Phophatase 2C family protein T; 5297.EFP84299; Puccinia graminis opiNOG11760 Pyruvate dehyrogenase phosphatase catalytic subunit T}	{SPAC10F6.17c; KOG0700 Protein phosphatase 2C/pyruvate dehydrogenase (lipoamide) phosphatase T Signal transduction mechanisms ;}	{GO:0003824; NA}	{M7WML2; M7WML2_RHOT1 Protein phosphatase 2C family protein OS=Rhodosporidium toruloides (strain NP11) GN=RHTO_05263 PE=3 SV=1}
NGR-1A0098	{gi|472586090|gb|EMS23632.1|; hypothetical protein [Rhodosporidium toruloides NP11, RHTO_07366]}	{NA}	{NA}	{283643.XP_777924.1; Cryptococcus neoformans var. neoformans B 3501A basNOG01970 NA R; 283643.XP_777924.1; Cryptococcus neoformans var. neoformans B 3501A fuNOG06501 UBA TS-N domain protein R; 283643.XP_777924.1; Cryptococcus neoformans var. neoformans B 3501A NOG13405 UBA TS-N domain protein S; 283643.XP_777924.1; Cryptococcus neoformans var. neoformans B 3501A opiNOG12635 UBA TS-N domain protei…	{NA}	{GO:0005515; protein binding; molecular_function}	{A0A061ANS3; A0A061ANS3_RHOTO RHTO0S02e09186g1_1 OS=Rhodosporidium toruloides GN=RHTO0S_02e09186g PE=4 SV=1}
NGR-1A0099	{gi|342320658|gb|EGU12597.1|; Ribosomal processing [Rhodotorula glutinis ATCC 204091]}	{NA}	{cci:CC1G_06533; K14573 NOP4, RBM28 nucleolar protein 4 -- Genetic Information Processing; Translation; Ribosome biogenesis in eukaryotes [PATH:ko03008]}	{5297.EFP92368; Puccinia graminis KOG0127 RNA binding motif protein 28 A; 5297.EFP92368; Puccinia graminis NOG07695 RNA binding motif protein 28 R; 5297.EFP92368; Puccinia graminis opiNOG09511 RNA binding motif protein 28 A; 5297.EFP92368; Puccinia graminis basNOG01299 RRM_2 A; 5297.EFP92368; Puccinia graminis fuNOG04144 Nucleolar protein A}	{SPBC4F6.14; KOG0127 Nucleolar protein fibrillarin NOP77 (RRM superfamily) A RNA processing and modification ;}	{GO:0003676; nucleic acid binding; molecular_function}	{A0A0D6EI66; A0A0D6EI66_SPOSA SPOSA6832_00760-mRNA-1:cds OS=Sporobolomyces salmonicolor GN=SPOSA6832_00760 PE=4 SV=1}
NGR-1A0100	{gi|472584311|gb|EMS21905.1|; minichromosome maintenance protein 6 [Rhodosporidium toruloides NP11]}	{P49731; MCM6_SCHPO DNA replication licensing factor mcm6 OS=Schizosaccharomyces pombe (strain 972 / ATCC 24843) GN=mcm6 PE=1 SV=2}	{uma:UM00366.1; K02542 MCM6 minichromosome maintenance protein 6 -- Genetic Information Processing; Replication and repair; DNA replication [PATH:ko03030]Cellular Processes; Cell growth and death; Cell cycle [PATH:ko04110]Cellular Processes; Cell growth and death; Cell cycle - yeast [PATH:ko04111]Cellular Processes; Cell growth and death; Meiosis - yeast [PATH:ko04113]}	{5297.EFP78311; Puccinia graminis fuNOG01166 DNA replication licensing factor MCM6 L; 5297.EFP78311; Puccinia graminis opiNOG01644 dna replication licensing factor L; 5297.EFP78311; Puccinia graminis basNOG01332 Magnesium chelatase, subunit ChlI L; 5297.EFP78311; Puccinia graminis KOG0480 dna replication licensing factor L; 5297.EFP78311; Puccinia graminis COG1241 dna replication licensing factor…	{SPBC211.04c; KOG0480 DNA replication licensing factor, MCM6 component L Replication, recombination and repair ;}	{GO:0005515; protein binding; molecular_function GO:0005524; ATP binding; molecular_function GO:0008134; transcription factor binding; molecular_function GO:0016851; magnesium chelatase activity; molecular_function GO:0015995; chlorophyll biosynthetic process; biological_process GO:0006355; regulation of transcription, DNA-dependent; biological_process GO:0003677; DNA binding; molecular_function …	{A0A0D6EH85; A0A0D6EH85_SPOSA SPOSA6832_00783-mRNA-1:cds (Fragment) OS=Sporobolomyces salmonicolor GN=SPOSA6832_00783 PE=3 SV=1}
NGR-1A0101	{gi|472584314|gb|EMS21908.1|; ATP-binding cassette, sub-family F, member 2 [Rhodosporidium toruloides NP11]}	{O42943; YBP8_SCHPO Uncharacterized ABC transporter ATP-binding protein C16H5.08c OS=Schizosaccharomyces pombe (strain 972 / ATCC 24843) GN=SPBC16H5.08c PE=1 SV=1}	{uma:UM01341.1; K06185 ABCF2 ATP-binding cassette, sub-family F, member 2 -- --}	{5270.UM01341P0; Ustilago maydis basNOG01260 ABC transporter R; 5270.UM01341P0; Ustilago maydis fuNOG02669 ATP-binding cassette, subfamily F, member 2 R; 5270.UM01341P0; Ustilago maydis opiNOG01961 ATP-binding cassette, sub-family F R; 5270.UM01341P0; Ustilago maydis KOG0927 ATP-binding cassette, sub-family F R; 5270.UM01341P0; Ustilago maydis COG0488 (ABC) transporter R}	{SPBC16H5.08c; KOG0927 Predicted transporter (ABC superfamily) R General function prediction only ;}	{GO:0003924; GTPase activity; molecular_function GO:0007186; G-protein coupled receptor protein signaling pathway; biological_process GO:0004871; signal transducer activity; molecular_function GO:0051301; cell division; biological_process GO:0000166; nucleotide binding; molecular_function GO:0003724; RNA helicase activity; molecular_function GO:0003723; RNA binding; molecular_function GO:0007264;…	{A0A0D6EH18; A0A0D6EH18_SPOSA SPOSA6832_00753-mRNA-1:cds (Fragment) OS=Sporobolomyces salmonicolor GN=SPOSA6832_00753 PE=3 SV=1}
NGR-1A0102	{gi|342320656|gb|EGU12595.1|; hypothetical protein [Rhodotorula glutinis ATCC 204091, RTG_01145]}	{NA}	{NA}	{208348.PTTG_07730P0; Puccinia triticina opiNOG01889 Coenzyme Q10 homolog I; 208348.PTTG_07730P0; Puccinia triticina fuNOG12425 ubiquinone binding I; 208348.PTTG_07730P0; Puccinia triticina basNOG03933 Polyketide cyclase / dehydrase and lipid transport S; 208348.PTTG_07730P0; Puccinia triticina NOG79916 Polyketide cyclase / dehydrase and lipid transport S; 208348.PTTG_07730P0; Puccinia triticina …	{At4g17650; KOG3177 Oligoketide cyclase/lipid transport protein I Lipid transport and metabolism ;}	{NA}	{A0A0D6EHL5; A0A0D6EHL5_SPOSA SPOSA6832_00782-mRNA-1:cds (Fragment) OS=Sporobolomyces salmonicolor GN=SPOSA6832_00782 PE=4 SV=1}
NGR-1A0103	{gi|342321558|gb|EGU13491.1|; V-type H+-transporting ATPase subunit F [Rhodosporidium toruloides NP11]}	{A6RRW0; VATF_BOTFB V-type proton ATPase subunit F OS=Botryotinia fuckeliana (strain B05.10) GN=vma7 PE=3 SV=1}	{scm:SCHCODRAFT_51487; K02151 ATPeVF, ATP6S14 V-type H+-transporting ATPase subunit F 3.6.3.14 Metabolism; Energy metabolism; Oxidative phosphorylation [PATH:ko00190]Cellular Processes; Transport and catabolism; Phagosome [PATH:ko04145]Organismal Systems; Nervous system; Synaptic vesicle cycle [PATH:ko04721]Organismal Systems; Excretory system; Collecting duct acid secretion [PATH:ko04966]Human D…	{578458.XP_003035501.1; Schizophyllum commune H4 8 agaNOG03330 Subunit of the peripheral V1 complex of vacuolar ATPase essential for assembly or catalytic function. V-ATPase is responsible for acidifying a variety of intracellular compartments in eukaryotic cells (By similarity) C; 578458.XP_003035501.1; Schizophyllum commune H4 8 basNOG02759 Subunit of the peripheral V1 complex of vacuolar ATPas…	{SPBC3B9.18c; KOG3432 Vacuolar H+-ATPase V1 sector, subunit F C Energy production and conversion ;}	{GO:0034220; ion transmembrane transport; biological_process}	{A0A0D6EIC3; A0A0D6EIC3_SPOSA SPOSA6832_00856-mRNA-1:cds (Fragment) OS=Sporobolomyces salmonicolor GN=SPOSA6832_00856 PE=4 SV=1}
NGR-1A0104	{gi|634348027|gb|KDE03476.1|; hypothetical protein [Microbotryum violaceum p1A1 Lamole, MVLG_06038]}	{Q12553; XDH_EMENI Xanthine dehydrogenase OS=Emericella nidulans (strain FGSC A4 / ATCC 38163 / CBS 112.46 / NRRL 194 / M139) GN=hxA PE=2 SV=2}	{pno:SNOG_04191; K00106 XDH xanthine dehydrogenase/oxidase 1.17.1.4 1.17.3.2 Metabolism; Nucleotide metabolism; Purine metabolism [PATH:ko00230]Metabolism; Biosynthesis of other secondary metabolites; Caffeine metabolism [PATH:ko00232]Metabolism; Xenobiotics biodegradation and metabolism; Drug metabolism - other enzymes [PATH:ko00983]Cellular Processes; Transport and catabolism; Peroxisome [PATH:…	{861557.XP_003297181.1; Pyrenophora teres f. teres 0 1 ascNOG06757 Xanthine dehydrogenase F; 861557.XP_003297181.1; Pyrenophora teres f. teres 0 1 fuNOG09675 Xanthine dehydrogenase F; 861557.XP_003297181.1; Pyrenophora teres f. teres 0 1 opiNOG03442 Xanthine dehydrogenase F; 861557.XP_003297181.1; Pyrenophora teres f. teres 0 1 pleNOG03603 [2Fe-2S] binding domain F; 861557.XP_003297181.1; Pyrenop…	{7299713; KOG0430 Xanthine dehydrogenase F Nucleotide transport and metabolism ;}	{GO:0055114; oxidation-reduction process; biological_process GO:0046872; metal ion binding; molecular_function GO:0016491; oxidoreductase activity; molecular_function}	{A0A0D6ER58; A0A0D6ER58_SPOSA SPOSA6832_04433-mRNA-1:cds OS=Sporobolomyces salmonicolor GN=SPOSA6832_04433 PE=4 SV=1}
NGR-1A0105	{gi|472581357|gb|EMS19096.1|; molybdenum cofactor sulfurase [Rhodosporidium toruloides NP11]}	{NA}	{NA}	{13684.SNOT_03754; Phaeosphaeria nodorum KOG2142 Molybdenum cofactor sulfurase H; 13684.SNOT_03754; Phaeosphaeria nodorum dotNOG07726 MOSC N-terminal beta barrel domain H; 13684.SNOT_03754; Phaeosphaeria nodorum ascNOG03444 Sulfurates the molybdenum cofactor. Sulfation of molybdenum is essential for xanthine dehydrogenase (XDH) and aldehyde oxidase (ADO) enzymes in which molybdenum cofactor is li…	{At1g30910; KOG2362 Uncharacterized Fe-S protein R General function prediction only ;}	{GO:0030170; pyridoxal phosphate binding; molecular_function GO:0030151; molybdenum ion binding; molecular_function GO:0003824; NA GO:0008152; NA}	{M7WM23; M7WM23_RHOT1 Molybdenum cofactor sulfurase OS=Rhodosporidium toruloides (strain NP11) GN=RHTO_05259 PE=4 SV=1}
NGR-1A0106	{gi|647395141|emb|CDR36343.1|; RHTO0S02e00694g1_1 [Rhodosporidium toruloides]}	{NA}	{NA}	{5270.UM00245P0; Ustilago maydis NOG22559 Mitochondrial substrate carrier family protein S; 5270.UM00245P0; Ustilago maydis opiNOG07407 uncoupling protein C; 5270.UM00245P0; Ustilago maydis KOG0759 mitochondrial C; 5270.UM00245P0; Ustilago maydis basNOG04958 Mitochondrial carrier protein C; 5270.UM00245P0; Ustilago maydis fuNOG25673 Mitochondrial carrier protein C}	{At4g24570; KOG0759 Mitochondrial oxoglutarate/malate carrier proteins C Energy production and conversion ;}	{NA}	{A0A0D6EHH7; A0A0D6EHH7_SPOSA SPOSA6832_00734-mRNA-1:cds OS=Sporobolomyces salmonicolor GN=SPOSA6832_00734 PE=3 SV=1}
NGR-1A0107	{gi|472584389|gb|EMS21983.1|; RHTO0S02e03862g1_1 [Rhodosporidium toruloides]}	{NA}	{NA}	{578458.XP_003032296.1; Schizophyllum commune H4 8 KOG2504 solute carrier family 16, member G; 578458.XP_003032296.1; Schizophyllum commune H4 8 fuNOG06455 transporter G; 578458.XP_003032296.1; Schizophyllum commune H4 8 opiNOG05546 transporter G; 578458.XP_003032296.1; Schizophyllum commune H4 8 basNOG04716 Major Facilitator Superfamily G; 578458.XP_003032296.1; Schizophyllum commune H4 8 NOG502…	{YOR306c; KOG2504 Monocarboxylate transporter G Carbohydrate transport and metabolism ;}	{GO:0055085; transmembrane transport; biological_process GO:0016021; integral to membrane; cellular_component}	{M7XP59; M7XP59_RHOT1 MFS transporter OS=Rhodosporidium toruloides (strain NP11) GN=RHTO_01198 PE=4 SV=1}
NGR-1A0108	{gi|647395273|emb|CDR36563.1|; RHTO0S02e03840g1_1 [Rhodosporidium toruloides]}	{NA}	{act:ACLA_065340; K09250 CNBP cellular nucleic acid-binding protein -- --}	{148304.MAPG_02759T0; Magnaporthe poae magNOG11721 zinc finger protein GIS2 O; 148304.MAPG_02759T0; Magnaporthe poae ascNOG04563 zinc knuckle nucleic acid binding protein O; 148304.MAPG_02759T0; Magnaporthe poae fuNOG00438 Zinc finger protein O; 148304.MAPG_02759T0; Magnaporthe poae opiNOG40610 zinc finger O; 148304.MAPG_02759T0; Magnaporthe poae sordNOG12065 Zinc knuckle O; 148304.MAPG_02759T0; …	{YNL255c; KOG4400 E3 ubiquitin ligase interacting with arginine methyltransferase O Posttranslational modification, protein turnover, chaperones ;}	{GO:0008270; zinc ion binding; molecular_function GO:0003676; nucleic acid binding; molecular_function}	{A0A0D6EI59; A0A0D6EI59_SPOSA SPOSA6832_00765-mRNA-1:cds (Fragment) OS=Sporobolomyces salmonicolor GN=SPOSA6832_00765 PE=4 SV=1}
NGR-1A0109	{NA}	{NA}	{NA}	{NA}	{NA}	{GO:0005515; protein binding; molecular_function}	{NA}
NGR-1A0110	{gi|472584397|gb|EMS21991.1|; peroxisomal carrier protein, adenine nucleotide transporter [Rhodosporidium toruloides NP11]}	{NA}	{NA}	{208348.PTTG_05151P0; Puccinia triticina KOG0769 peroxisomal membrane protein C; 208348.PTTG_05151P0; Puccinia triticina basNOG00608 Mitochondrial carrier protein C; 208348.PTTG_05151P0; Puccinia triticina fuNOG07798 peroxisomal carrier protein C; 208348.PTTG_05151P0; Puccinia triticina NOG08318 carrier protein U; 208348.PTTG_05151P0; Puccinia triticina opiNOG11891 peroxisomal carrier protein C}	{YPR128c; KOG0769 Predicted mitochondrial carrier protein C Energy production and conversion ;}	{NA}	{A0A0D6EGW4; A0A0D6EGW4_SPOSA SPOSA6832_00766-mRNA-1:cds (Fragment) OS=Sporobolomyces salmonicolor GN=SPOSA6832_00766 PE=3 SV=1}
NGR-1A0111	{gi|335356236|gb|AEH50075.1|; putative subunit of the heterotrimeric G protein [Rhodotorula mucilaginosa]}	{Q2HJH6; SNR40_BOVIN U5 small nuclear ribonucleoprotein 40 kDa protein OS=Bos taurus GN=SNRNP40 PE=2 SV=1}	{scm:SCHCODRAFT_46613; K12857 SNRNP40, PRP8BP Prp8 binding protein -- Genetic Information Processing; Transcription; Spliceosome [PATH:ko03040]}	{5297.EFP78566; Puccinia graminis KOG0265 Small nuclear ribonucleoprotein A; 5297.EFP78566; Puccinia graminis fuNOG05631 WD repeat-containing protein A; 5297.EFP78566; Puccinia graminis opiNOG05979 small nuclear ribonucleoprotein 40kDa (U5) A; 5297.EFP78566; Puccinia graminis NOG07516 Small nuclear ribonucleoprotein R; 5297.EFP78566; Puccinia graminis basNOG00818 WD domain, G-beta repeat A}	{7296245; KOG0265 U5 snRNP-specific protein-like factor and related proteins A RNA processing and modification ;}	{GO:0005515; protein binding; molecular_function}	{A0A0D6EHK9; A0A0D6EHK9_SPOSA SPOSA6832_00763-mRNA-1:cds (Fragment) OS=Sporobolomyces salmonicolor GN=SPOSA6832_00763 PE=4 SV=1}
NGR-1A0112	{NA}	{NA}	{NA}	{NA}	{NA}	{NA}	{NA}
NGR-1A0113	{NA}	{NA}	{NA}	{NA}	{NA}	{GO:0005515; protein binding; molecular_function}	{NA}
NGR-1A0114	{gi|647395774|emb|CDR37463.1|; RHTO0S02e15192g1_1 [Rhodosporidium toruloides]}	{O74797; YGN3_SCHPO UPF0587 protein C2D10.03c OS=Schizosaccharomyces pombe (strain 972 / ATCC 24843) GN=SPBC2D10.03c PE=3 SV=1}	{NA}	{240176.XP_001828596.2; Coprinopsis cinerea okayama7#130 KOG1296 Chromosome 1 open reading frame 123 S; 240176.XP_001828596.2; Coprinopsis cinerea okayama7#130 agaNOG03096 Eukaryotic protein of unknown function (DUF866) S; 240176.XP_001828596.2; Coprinopsis cinerea okayama7#130 basNOG03946 Eukaryotic protein of unknown function (DUF866) S; 240176.XP_001828596.2; Coprinopsis cinerea okayama7#130 f…	{Hs8923541; KOG1296 Uncharacterized conserved protein S Function unknown ;}	{GO:0005506; iron ion binding; molecular_function}	{A0A0D6EKE3; A0A0D6EKE3_SPOSA SPOSA6832_02068-mRNA-1:cds OS=Sporobolomyces salmonicolor GN=SPOSA6832_02068 PE=4 SV=1}
NGR-1A0115	{gi|472585830|gb|EMS23372.1|; acetyl-CoA hydrolase [Rhodosporidium toruloides NP11]}	{Q6BKW1; ACH1_DEBHA Acetyl-CoA hydrolase OS=Debaryomyces hansenii (strain ATCC 36239 / CBS 767 / JCM 1990 / NBRC 0083 / IGC 2968) GN=ACH1 PE=3 SV=1}	{scm:SCHCODRAFT_69884; K01067 E3.1.2.1, ACH1 acetyl-CoA hydrolase 3.1.2.1 Metabolism; Carbohydrate metabolism; Pyruvate metabolism [PATH:ko00620]}	{578458.XP_003028555.1; Schizophyllum commune H4 8 fuNOG05091 acetyl-CoA hydrolase C; 578458.XP_003028555.1; Schizophyllum commune H4 8 KOG2828 Acetyl-coA hydrolase C; 578458.XP_003028555.1; Schizophyllum commune H4 8 COG0427 Acetyl-CoA hydrolase C; 578458.XP_003028555.1; Schizophyllum commune H4 8 agaNOG01413 Acetyl-CoA hydrolase/transferase N-terminal domain C; 578458.XP_003028555.1; Schizophyl…	{YBL015w; KOG2828 Acetyl-CoA hydrolase C Energy production and conversion ;}	{GO:0008410; CoA-transferase activity; molecular_function GO:0009346; citrate lyase complex; cellular_component GO:0003824; NA GO:0006084; acetyl-CoA metabolic process; biological_process GO:0008152; NA GO:0008814; citrate CoA-transferase activity; molecular_function GO:0005737; cytoplasm; cellular_component}	{M7WS38; M7WS38_RHOT1 Acetyl-CoA hydrolase OS=Rhodosporidium toruloides (strain NP11) GN=RHTO_07106 PE=4 SV=1}
NGR-1A0116	{gi|8778457|gb|AAF79465.1|AC022492_9; F1L3. 17 [Arabidopsis thaliana]}	{Q9QXB9; DRG2_MOUSE Developmentally-regulated GTP-binding protein 2 OS=Mus musculus GN=Drg2 PE=1 SV=1}	{scm:SCHCODRAFT_64754; K06944 K06944 -- -- --}	{578458.XP_003038762.1; Schizophyllum commune H4 8 COG1163 GTP-Binding protein R; 578458.XP_003038762.1; Schizophyllum commune H4 8 agaNOG01021 Ferrous iron transport protein B T; 578458.XP_003038762.1; Schizophyllum commune H4 8 basNOG00956 TGS domain T; 578458.XP_003038762.1; Schizophyllum commune H4 8 KOG1486 developmentally regulated GTP binding protein 2 T; 578458.XP_003038762.1; Schizophyll…	{Hs4557537; KOG1486 GTP-binding protein DRG2 (ODN superfamily) T Signal transduction mechanisms ;}	{GO:0015684; ferrous iron transport; biological_process GO:0007264; small GTPase mediated signal transduction; biological_process GO:0016021; integral to membrane; cellular_component GO:0015093; ferrous iron transmembrane transporter activity; molecular_function GO:0005525; GTP binding; molecular_function GO:0005622; intracellular; cellular_component}	{A0A0D0B6A0; A0A0D0B6A0_9HOMO Unplaced genomic scaffold CY34scaffold_1, whole genome shotgun sequence OS=Suillus luteus UH-Slu-Lm8-n1 GN=CY34DRAFT_117096 PE=4 SV=1}
NGR-1A0117	{gi|472585826|gb|EMS23368.1|; peptidyl-prolyl cis-trans isomerase-like 4 [Rhodosporidium toruloides NP11]}	{P0C1I6; PPIL4_RHIO9 Peptidyl-prolyl cis-trans isomerase-like 4 OS=Rhizopus delemar (strain RA 99-880 / ATCC MYA-4621 / FGSC 9543 / NRRL 43880) GN=cyp13 PE=3 SV=1}	{lbc:LACBIDRAFT_246231; K12735 PPIL4 peptidyl-prolyl cis-trans isomerase-like 4 5.2.1.8 --}	{5297.EFP84104; Puccinia graminis COG0652 PPIases accelerate the folding of proteins O; 5297.EFP84104; Puccinia graminis KOG0415 peptidylprolyl cistrans O; 5297.EFP84104; Puccinia graminis basNOG00535 PPIases accelerate the folding of proteins. It catalyzes the cis-trans isomerization of proline imidic peptide bonds in oligopeptides (By similarity) O; 5297.EFP84104; Puccinia graminis fuNOG02287 P…	{7301211; KOG0415 Predicted peptidyl prolyl cis-trans isomerase O Posttranslational modification, protein turnover, chaperones ;}	{GO:0003755; peptidyl-prolyl cis-trans isomerase activity; molecular_function GO:0003676; nucleic acid binding; molecular_function GO:0006457; protein folding; biological_process}	{A0A061AK44; A0A061AK44_RHOTO RHTO0S02e15324g1_1 OS=Rhodosporidium toruloides GN=RHTO0S_02e15324g PE=4 SV=1}
NGR-1A0118	{gi|472585820|gb|EMS23362.1|; nuclear envelope, Cut8 family protein [Rhodosporidium toruloides NP11]}	{NA}	{NA}	{240176.XP_001828647.2; Coprinopsis cinerea okayama7#130 basNOG04474 NA S; 240176.XP_001828647.2; Coprinopsis cinerea okayama7#130 euNOG27635 NA S; 240176.XP_001828647.2; Coprinopsis cinerea okayama7#130 fuNOG20718 NA S; 240176.XP_001828647.2; Coprinopsis cinerea okayama7#130 NOG102504 NA S; 240176.XP_001828647.2; Coprinopsis cinerea okayama7#130 opiNOG45800 NA S; 240176.XP_001828647.2; Coprinops…	{NA}	{GO:0031144; proteasome localization; biological_process GO:0071630; nucleus-associated proteasomal ubiquitin-dependent protein catabolic process; biological_process GO:0005634; nucleus; cellular_component}	{M7WS32; M7WS32_RHOT1 Nuclear envelope, Cut8 family protein OS=Rhodosporidium toruloides (strain NP11) GN=RHTO_07096 PE=4 SV=1}
NGR-1A0119	{NA}	{NA}	{NA}	{NA}	{NA}	{NA}	{NA}
NGR-1A0120	{gi|472585837|gb|EMS23379.1|; hypothetical protein [Rhodosporidium toruloides NP11, RHTO_07113]}	{NA}	{NA}	{5297.EFP84176; Puccinia graminis basNOG02518 NA S; 5297.EFP84176; Puccinia graminis NOG44639 NA S; 5297.EFP84176; Puccinia graminis euNOG07979 Conserved hypothetical protein S; 5297.EFP84176; Puccinia graminis fuNOG09537 Conserved hypothetical protein S; 5297.EFP84176; Puccinia graminis opiNOG09953 Conserved hypothetical protein S}	{NA}	{NA}	{A0A0D6EKK5; A0A0D6EKK5_SPOSA SPOSA6832_02059-mRNA-1:cds (Fragment) OS=Sporobolomyces salmonicolor GN=SPOSA6832_02059 PE=4 SV=1}
NGR-1A0121	{gi|472585873|gb|EMS23415.1|; vacuolar membrane protein [Rhodosporidium toruloides NP11]}	{NA}	{NA}	{5306.JGI95037; Phanerochaete chrysosporium basNOG01565 Region in Clathrin and VPS U; 5306.JGI95037; Phanerochaete chrysosporium agarNOG04802 Vacuolar protein sorting protein 11 C terminal U; 5306.JGI95037; Phanerochaete chrysosporium fuNOG04331 vacuolar protein sorting protein U; 5306.JGI95037; Phanerochaete chrysosporium NOG05874 Vacuolar Protein R; 5306.JGI95037; Phanerochaete chrysosporium op…	{Hs17978477; KOG2114 Vacuolar assembly/sorting protein PEP5/VPS11 U Intracellular trafficking, secretion, and vesicular transport ;}	{GO:0005515; protein binding; molecular_function GO:0016192; vesicle-mediated transport; biological_process GO:0006886; intracellular protein transport; biological_process}	{M7WZZ2; M7WZZ2_RHOT1 Vacuolar membrane protein OS=Rhodosporidium toruloides (strain NP11) GN=RHTO_07149 PE=4 SV=1}
NGR-1A0122	{NA}	{NA}	{NA}	{NA}	{NA}	{NA}	{NA}
NGR-1A0123	{NA}	{NA}	{NA}	{4952.XP_502878.1; Yarrowia lipolytica ascNOG13972 NA U; 4952.XP_502878.1; Yarrowia lipolytica fuNOG15142 NA U; 4952.XP_502878.1; Yarrowia lipolytica saccNOG06291 NA U; 4952.XP_502878.1; Yarrowia lipolytica euNOG56259 NA S}	{YOR098c; KOG4719 Nuclear pore complex protein YU Nuclear structure ; Intracellular trafficking, secretion, and vesicular transport ;}	{GO:0016021; integral to membrane; cellular_component}	{NA}
NGR-1A0124	{gi|472585840|gb|EMS23382.1|; Haloacid dehalogenase-like hydrolase [Rhodosporidium toruloides NP11]}	{NA}	{uma:UM05464.1; K01253 EPHX1 microsomal epoxide hydrolase 3.3.2.9 Metabolism; Xenobiotics biodegradation and metabolism; Metabolism of xenobiotics by cytochrome P450 [PATH:ko00980]Organismal Systems; Digestive system; Bile secretion [PATH:ko04976]Human Diseases; Cancers; Chemical carcinogenesis [PATH:ko05204]}	{5270.UM05464P0; Ustilago maydis fuNOG15725 NA R; 5270.UM05464P0; Ustilago maydis opiNOG34357 NA R; 5270.UM05464P0; Ustilago maydis basNOG02979 haloacid dehalogenase-like hydrolase R; 5270.UM05464P0; Ustilago maydis COG1011 Hydrolase R; 5270.UM05464P0; Ustilago maydis KOG3085 hydrolase R}	{CE21068_1; KOG3085 Predicted hydrolase (HAD superfamily) R General function prediction only ;}	{GO:0016791; phosphatase activity; molecular_function}	{M7WS45; M7WS45_RHOT1 Haloacid dehalogenase-like hydrolase OS=Rhodosporidium toruloides (strain NP11) GN=RHTO_07116 PE=4 SV=1}
NGR-1A0125	{NA}	{NA}	{NA}	{578458.XP_003033892.1; Schizophyllum commune H4 8 basNOG03017 NA S; 578458.XP_003033892.1; Schizophyllum commune H4 8 euNOG16978 NA S; 578458.XP_003033892.1; Schizophyllum commune H4 8 fuNOG14555 NA S; 578458.XP_003033892.1; Schizophyllum commune H4 8 NOG60348 NA S; 578458.XP_003033892.1; Schizophyllum commune H4 8 opiNOG33652 NA S; 578458.XP_003033892.1; Schizophyllum commune H4 8 agaNOG00784 N…	{NA}	{GO:0005515; protein binding; molecular_function}	{NA}
NGR-1A0126	{gi|342320839|gb|EGU12777.1|; hypothetical protein [Rhodotorula glutinis ATCC 204091, RTG_00795]}	{NA}	{NA}	{367775.XP_003193887.1; Cryptococcus gattii WM276 KOG1274 WD repeat and HMG-box DNA binding protein 1 R; 367775.XP_003193887.1; Cryptococcus gattii WM276 basNOG01341 WD domain, G-beta repeat R; 367775.XP_003193887.1; Cryptococcus gattii WM276 fuNOG00610 chromosome segregation protein R; 367775.XP_003193887.1; Cryptococcus gattii WM276 treNOG08439 WD domain, G-beta repeat R; 367775.XP_003193887.1;…	{SPAPB1E7.02c; KOG1274 WD40 repeat protein R General function prediction only ;}	{GO:0005515; protein binding; molecular_function}	{G0SW53; G0SW53_RHOG2 Uncharacterized protein OS=Rhodotorula glutinis (strain ATCC 204091 / IIP 30 / MTCC 1151) GN=RTG_00795 PE=4 SV=1}
NGR-1A0127	{gi|472585816|gb|EMS23358.1|; hypothetical protein [Rhodosporidium toruloides NP11, RHTO_07092]}	{NA}	{NA}	{NA}	{NA}	{NA}	{A0A0D6EJY5; A0A0D6EJY5_SPOSA SPOSA6832_01893-mRNA-1:cds (Fragment) OS=Sporobolomyces salmonicolor GN=SPOSA6832_01893 PE=4 SV=1}
NGR-1A0128	{gi|472585854|gb|EMS23396.1|; hypothetical protein [Rhodosporidium toruloides NP11, RHTO_07130]}	{NA}	{NA}	{NA}	{NA}	{NA}	{M7WZ87; M7WZ87_RHOT1 Uncharacterized protein OS=Rhodosporidium toruloides (strain NP11) GN=RHTO_07130 PE=4 SV=1}
NGR-1A0129	{gi|647395750|emb|CDR37420.1|; RHTO0S02e14708g1_1 [Rhodosporidium toruloides]}	{NA}	{NA}	{214684.XP_568285.1; Cryptococcus neoformans var. neoformans JEC21 basNOG02182 Major Facilitator Superfamily G; 214684.XP_568285.1; Cryptococcus neoformans var. neoformans JEC21 treNOG04445 Major Facilitator Superfamily G; 214684.XP_568285.1; Cryptococcus neoformans var. neoformans JEC21 KOG2533 transporter G; 214684.XP_568285.1; Cryptococcus neoformans var. neoformans JEC21 COG0477 major facilit…	{SPAC1039.04; KOG2533 Permease of the major facilitator superfamily G Carbohydrate transport and metabolism ;}	{GO:0055085; transmembrane transport; biological_process GO:0016021; integral to membrane; cellular_component}	{A0A061AJV7; A0A061AJV7_RHOTO RHTO0S02e14708g1_1 OS=Rhodosporidium toruloides GN=RHTO0S_02e14708g PE=4 SV=1}
NGR-1A0130	{gi|472586765|gb|EMS24284.1|; ABC metal ion transporter, putative [Rhodosporidium toruloides NP11]}	{P39109; YCFI_YEAST Metal resistance protein YCF1 OS=Saccharomyces cerevisiae (strain ATCC 204508 / S288c) GN=YCF1 PE=1 SV=2}	{cin:100185468; K05665 ABCC1 ATP-binding cassette, subfamily C (CFTR/MRP), member 1 -- Environmental Information Processing; Membrane transport; ABC transporters [PATH:ko02010]Organismal Systems; Digestive system; Vitamin digestion and absorption [PATH:ko04977]Human Diseases; Cancers; MicroRNAs in cancer [PATH:ko05206]}	{5297.EFP88379; Puccinia graminis fuNOG00156 ABC metal ion transporter Q; 5297.EFP88379; Puccinia graminis opiNOG00111 ATP-binding cassette, sub-family C (CFTR MRP), member Q; 5297.EFP88379; Puccinia graminis KOG0054 ATP-binding cassette, sub-family C (CFTR MRP), member Q; 5297.EFP88379; Puccinia graminis COG1132 (ABC) transporter V; 5297.EFP88379; Puccinia graminis basNOG00737 metal resistance p…	{YDR135c; KOG0054 Multidrug resistance-associated protein/mitoxantrone resistance protein, ABC superfamily Q Secondary metabolites biosynthesis, transport and catabolism ;}	{GO:0055085; transmembrane transport; biological_process GO:0005525; GTP binding; molecular_function GO:0005524; ATP binding; molecular_function GO:0042626; ATPase activity, coupled to transmembrane movement of substances; molecular_function GO:0007264; small GTPase mediated signal transduction; biological_process GO:0005622; intracellular; cellular_component GO:0003924; GTPase activity; molecula…	{M7XKA2; M7XKA2_RHOT1 ABC metal ion transporter, putative OS=Rhodosporidium toruloides (strain NP11) GN=RHTO_06288 PE=3 SV=1}
NGR-1A0131	{gi|472584021|gb|EMS21637.1|; ribosomal RNA-processing protein 15 [Rhodosporidium toruloides NP11]}	{NA}	{NA}	{208348.PTTG_03749P0; Puccinia triticina basNOG04329 Rrp15p S; 208348.PTTG_03749P0; Puccinia triticina euNOG51731 Rrp15p S; 208348.PTTG_03749P0; Puccinia triticina fuNOG29811 Rrp15p S; 208348.PTTG_03749P0; Puccinia triticina NOG113438 Rrp15p S; 208348.PTTG_03749P0; Puccinia triticina opiNOG69740 Rrp15p S}	{NA}	{NA}	{A0A0D6EKM8; A0A0D6EKM8_SPOSA SPOSA6832_02084-mRNA-1:cds (Fragment) OS=Sporobolomyces salmonicolor GN=SPOSA6832_02084 PE=4 SV=1}
NGR-1A0132	{gi|647395753|emb|CDR37426.1|; RHTO0S02e14774g1_1 [Rhodosporidium toruloides]}	{P32907; ATO2_YEAST Ammonia transport outward protein 2 OS=Saccharomyces cerevisiae (strain ATCC 204508 / S288c) GN=ATO2 PE=1 SV=1}	{uma:UM00196.1; K07034 K07034 -- -- --}	{5270.UM00196P0; Ustilago maydis euNOG05452 GPR FUN34 family protein S; 5270.UM00196P0; Ustilago maydis fuNOG02364 GPR FUN34 family protein S; 5270.UM00196P0; Ustilago maydis opiNOG06187 GPR FUN34 family protein S; 5270.UM00196P0; Ustilago maydis basNOG02413 GPR1/FUN34/yaaH family S; 5270.UM00196P0; Ustilago maydis COG1584 gpr1 fun34 YaaH family protein S}	{NA}	{GO:0016020; membrane; cellular_component}	{M7XT38; M7XT38_RHOT1 Glyoxylate pathway regulator OS=Rhodosporidium toruloides (strain NP11) GN=RHTO_07127 PE=4 SV=1}
NGR-1A0133	{gi|472585910|gb|EMS23452.1|; 26S proteasome non-atpase regulatory subunit 8 [Rhodosporidium toruloides NP11]}	{NA}	{cim:CIMG_07686; K03031 PSMD8, RPN12 26S proteasome regulatory subunit N12 -- Genetic Information Processing; Folding, sorting and degradation; Proteasome [PATH:ko03050]Human Diseases; Infectious diseases; Epstein-Barr virus infection [PATH:ko05169]}	{240176.XP_001837365.1; Coprinopsis cinerea okayama7#130 agaNOG01618 SAC3/GANP/Nin1/mts3/eIF-3 p25 family O; 240176.XP_001837365.1; Coprinopsis cinerea okayama7#130 fuNOG04319 proteasome regulatory O; 240176.XP_001837365.1; Coprinopsis cinerea okayama7#130 NOG10586 26S Proteasome non-ATPase regulatory subunit O; 240176.XP_001837365.1; Coprinopsis cinerea okayama7#130 opiNOG16376 Proteasome (Proso…	{Hs4506233; KOG3151 26S proteasome regulatory complex, subunit RPN12/PSMD8 O Posttranslational modification, protein turnover, chaperones ;}	{NA}	{A0A061AJK2; A0A061AJK2_RHOTO RHTO0S02e13388g1_1 OS=Rhodosporidium toruloides GN=RHTO0S_02e13388g PE=4 SV=1}
NGR-1A0134	{gi|634347230|gb|KDE02808.1|; 20S proteasome subunit beta 1 [Microbotryum violaceum p1A1 Lamole]}	{Q55GJ6; PSB6_DICDI Proteasome subunit beta type-6 OS=Dictyostelium discoideum GN=psmB6 PE=1 SV=1}	{lbc:LACBIDRAFT_188567; K02738 PSMB6 20S proteasome subunit beta 1 3.4.25.1 Genetic Information Processing; Folding, sorting and degradation; Proteasome [PATH:ko03050]}	{486041.XP_001877197.1; Laccaria bicolor S238N H82 agarNOG04082 Proteasome subunit O; 486041.XP_001877197.1; Laccaria bicolor S238N H82 basNOG01410 The proteasome is a multicatalytic proteinase complex which is characterized by its ability to cleave peptides with Arg, Phe, Tyr, Leu, and Glu adjacent to the leaving group at neutral or slightly basic pH. The proteasome has an ATP-dependent proteoly…	{Hs14774499; KOG0174 20S proteasome, regulatory subunit beta type PSMB6/PSMB9/PRE3 O Posttranslational modification, protein turnover, chaperones ;}	{GO:0004298; threonine-type endopeptidase activity; molecular_function GO:0005839; proteasome core complex; cellular_component GO:0051603; proteolysis involved in cellular protein catabolic process; biological_process}	{U5HHZ7; U5HHZ7_USTV1 Proteasome subunit beta type OS=Microbotryum violaceum (strain p1A1 Lamole) GN=MVLG_06667 PE=3 SV=1}
NGR-1A0135	{gi|342320366|gb|EGU12307.1|; hypothetical protein [Rhodotorula glutinis ATCC 204091, RTG_01686]}	{NA}	{NA}	{578458.XP_003039022.1; Schizophyllum commune H4 8 euNOG19443 racemase activity, acting on amino acids and derivatives S; 578458.XP_003039022.1; Schizophyllum commune H4 8 fuNOG14795 racemase activity, acting on amino acids and derivatives S; 578458.XP_003039022.1; Schizophyllum commune H4 8 opiNOG33667 racemase activity, acting on amino acids and derivatives S; 578458.XP_003039022.1; Schizophyll…	{NA}	{GO:0036361; NA GO:0006807; nitrogen compound metabolic process; biological_process}	{G0SYE0; G0SYE0_RHOG2 Uncharacterized protein OS=Rhodotorula glutinis (strain ATCC 204091 / IIP 30 / MTCC 1151) GN=RTG_01686 PE=4 SV=1}
NGR-1A0136	{gi|472584796|gb|EMS22371.1|; N-carbamoyl-D-amino acid hydrolase [Rhodosporidium toruloides NP11]}	{Q44185; DCAS_RHIRD N-carbamoyl-D-amino acid hydrolase OS=Rhizobium radiobacter PE=1 SV=1}	{bja:blr3330; K01506 E3.5.-.- -- -- --}	{559298.XP_002621955.1; Ajellomyces dermatitidis SLH14081 euNOG12617 Carbon-nitrogen hydrolase E; 559298.XP_002621955.1; Ajellomyces dermatitidis SLH14081 euroNOG04725 Carbon-nitrogen hydrolase E; 559298.XP_002621955.1; Ajellomyces dermatitidis SLH14081 fuNOG08016 Carbon-nitrogen hydrolase E; 559298.XP_002621955.1; Ajellomyces dermatitidis SLH14081 opiNOG20358 Carbon-nitrogen hydrolase E; 559298.…	{NA}	{GO:0016810; hydrolase activity, acting on carbon-nitrogen (but not peptide) bonds; molecular_function GO:0006807; nitrogen compound metabolic process; biological_process}	{A0A061BGK7; A0A061BGK7_RHOTO RHTO0S13e04940g1_1 OS=Rhodosporidium toruloides GN=RHTO0S_13e04940g PE=4 SV=1}
NGR-1A0137	{gi|472584795|gb|EMS22370.1|; D-amino-acid oxidase [Rhodosporidium toruloides NP11]}	{NA}	{NA}	{578458.XP_003038634.1; Schizophyllum commune H4 8 fuNOG03249 FAD dependent oxidoreductase E; 578458.XP_003038634.1; Schizophyllum commune H4 8 opiNOG23142 FAD dependent oxidoreductase E; 578458.XP_003038634.1; Schizophyllum commune H4 8 KOG3923 D-aminoacid oxidase E; 578458.XP_003038634.1; Schizophyllum commune H4 8 COG0665 Catalyzes the last two steps in the biosynthesis of 5- methylaminomethyl…	{SPCC1450.07c; KOG3923 D-aspartate oxidase E Amino acid transport and metabolism ;}	{GO:0050660; flavin adenine dinucleotide binding; molecular_function GO:0008033; tRNA processing; biological_process GO:0055114; oxidation-reduction process; biological_process GO:0016491; oxidoreductase activity; molecular_function}	{M7WWZ7; M7WWZ7_RHOT1 D-amino-acid oxidase OS=Rhodosporidium toruloides (strain NP11) GN=RHTO_00649 PE=4 SV=1}
NGR-1A0138	{gi|342320368|gb|EGU12309.1|; Phenylhydantoinase [Rhodotorula glutinis ATCC 204091]}	{NA}	{pno:SNOG_08790; K01464 E3.5.2.2, DPYS dihydropyrimidinase 3.5.2.2 Metabolism; Nucleotide metabolism; Pyrimidine metabolism [PATH:ko00240]Metabolism; Metabolism of other amino acids; beta-Alanine metabolism [PATH:ko00410]Metabolism; Metabolism of cofactors and vitamins; Pantothenate and CoA biosynthesis [PATH:ko00770]Metabolism; Xenobiotics biodegradation and metabolism; Drug metabolism - other e…	{13684.SNOT_08790; Phaeosphaeria nodorum KOG2584 Dihydropyrimidinase-like F; 13684.SNOT_08790; Phaeosphaeria nodorum COG0044 Dihydroorotase F; 13684.SNOT_08790; Phaeosphaeria nodorum ascNOG09373 Amidohydrolase family F; 13684.SNOT_08790; Phaeosphaeria nodorum fuNOG07774 Amidohydrolase family F; 13684.SNOT_08790; Phaeosphaeria nodorum opiNOG00325 Dihydropyrimidinase-like F; 13684.SNOT_08790; Phaeo…	{Hs4503375; KOG2584 Dihydroorotase and related enzymes F Nucleotide transport and metabolism ;}	{GO:0009039; urease activity; molecular_function GO:0016787; hydrolase activity; molecular_function GO:0016151; nickel ion binding; molecular_function GO:0019627; urea metabolic process; biological_process}	{G0SYE2; G0SYE2_RHOG2 Phenylhydantoinase OS=Rhodotorula glutinis (strain ATCC 204091 / IIP 30 / MTCC 1151) GN=RTG_01688 PE=4 SV=1}
NGR-1A0139	{gi|472585823|gb|EMS23365.1|; DUF336 domain protein [Rhodosporidium toruloides NP11]}	{NA}	{NA}	{294747.XP_002550866.1; Candida tropicalis MYA 3404 saccNOG05540 Domain of unknown function (DUF336) S; 294747.XP_002550866.1; Candida tropicalis MYA 3404 ascNOG12298 DUF967 domain protein S; 294747.XP_002550866.1; Candida tropicalis MYA 3404 euNOG20947 DUF967 domain protein S; 294747.XP_002550866.1; Candida tropicalis MYA 3404 fuNOG13099 DUF967 domain protein S; 294747.XP_002550866.1; Candida tr…	{NA}	{NA}	{A0A061AIY6; A0A061AIY6_RHOTO RHTO0S02e15390g1_1 OS=Rhodosporidium toruloides GN=RHTO0S_02e15390g PE=4 SV=1}
NGR-1A0140	{gi|472586022|gb|EMS23564.1|; endoribonuclease Dicer [Rhodosporidium toruloides NP11]}	{NA}	{NA}	{208348.PTTG_07462P0; Puccinia triticina COG1111 helicase L; 208348.PTTG_07462P0; Puccinia triticina fuNOG01722 Dicer-like endonuclease involved in cleaving double- stranded RNA in the RNA interference (RNAi) pathway. Produces 21 to 25 bp dsRNAs (siRNAs) which target the selective destruction of homologous RNAs leading to sequence-specific suppression of gene expression, called post-transcription…	{At5g20320; KOG0701 dsRNA-specific nuclease Dicer and related ribonucleases A RNA processing and modification ;}	{GO:0005524; ATP binding; molecular_function GO:0006396; RNA processing; biological_process GO:0004525; ribonuclease III activity; molecular_function GO:0003677; DNA binding; molecular_function GO:0003676; nucleic acid binding; molecular_function GO:0016891; endoribonuclease activity, producing 5'-phosphomonoesters; molecular_function GO:0008026; ATP-dependent helicase activity; molecular_functio…	{A0A0D6EI02; A0A0D6EI02_SPOSA SPOSA6832_00705-mRNA-1:cds OS=Sporobolomyces salmonicolor GN=SPOSA6832_00705 PE=4 SV=1}
NGR-1A0141	{gi|472586021|gb|EMS23563.1|; mitogen-activated protein kinase kinase kinase [Rhodosporidium toruloides NP11]}	{NA}	{NA}	{5297.EFP84253; Puccinia graminis fuNOG01072 kinase kinase kinase T; 5297.EFP84253; Puccinia graminis opiNOG07840 mitogen-activated protein kinase kinase kinase T; 5297.EFP84253; Puccinia graminis NOG03491 mitogen-activated protein kinase kinase kinase T; 5297.EFP84253; Puccinia graminis basNOG00711 MAP kinase kinase kinase T; 5297.EFP84253; Puccinia graminis KOG0198 mitogen-activated protein kin…	{NA}	{GO:0006468; protein phosphorylation; biological_process GO:0004672; protein kinase activity; molecular_function GO:0005524; ATP binding; molecular_function}	{A0A061AQU7; A0A061AQU7_RHOTO RHTO0S02e10792g1_1 OS=Rhodosporidium toruloides GN=RHTO0S_02e10792g PE=4 SV=1}
NGR-1A0142	{gi|647401065|emb|CDR47023.1|; RHTO0S13e04852g1_1 [Rhodosporidium toruloides]}	{NA}	{NA}	{578458.XP_003038587.1; Schizophyllum commune H4 8 KOG2466 permease FH; 578458.XP_003038587.1; Schizophyllum commune H4 8 COG1953 cytosine purines, uracil, thiamine, allantoin permease FH; 578458.XP_003038587.1; Schizophyllum commune H4 8 fuNOG09901 Permease for cytosine/purines, uracil, thiamine, allantoin FH; 578458.XP_003038587.1; Schizophyllum commune H4 8 opiNOG17699 Permease for cytosine/pu…	{YBR021w; KOG2466 Uridine permease/thiamine transporter/allantoin transport FH Nucleotide transport and metabolism ; Coenzyme transport and metabolism ;}	{GO:0016020; membrane; cellular_component GO:0015205; nucleobase transmembrane transporter activity; molecular_function GO:0015851; nucleobase transport; biological_process}	{A0A061BGJ3; A0A061BGJ3_RHOTO RHTO0S13e04852g1_1 OS=Rhodosporidium toruloides GN=RHTO0S_13e04852g PE=4 SV=1}
NGR-1A0143	{gi|472585903|gb|EMS23445.1|; MFS monocarboxylate transporter [Rhodosporidium toruloides NP11]}	{NA}	{NA}	{240176.XP_001837951.2; Coprinopsis cinerea okayama7#130 agaNOG05274 Major Facilitator Superfamily G; 240176.XP_001837951.2; Coprinopsis cinerea okayama7#130 fuNOG01455 MFS monocarboxylate transporter G; 240176.XP_001837951.2; Coprinopsis cinerea okayama7#130 opiNOG12342 MFS monocarboxylate transporter G; 240176.XP_001837951.2; Coprinopsis cinerea okayama7#130 KOG2504 solute carrier family 16, me…	{YOR306c; KOG2504 Monocarboxylate transporter G Carbohydrate transport and metabolism ;}	{GO:0006511; ubiquitin-dependent protein catabolic process; biological_process GO:0016020; membrane; cellular_component GO:0007275; multicellular organismal development; biological_process GO:0008270; zinc ion binding; molecular_function GO:0005515; protein binding; molecular_function GO:0005634; nucleus; cellular_component GO:0046872; metal ion binding; molecular_function}	{A0A061AID8; A0A061AID8_RHOTO RHTO0S02e13542g1_1 OS=Rhodosporidium toruloides GN=RHTO0S_02e13542g PE=4 SV=1}
NGR-1A0144	{gi|472585888|gb|EMS23430.1|; mRNA transport regulator (Mtr10) [Rhodosporidium toruloides NP11]}	{NA}	{NA}	{5297.EFP74390; Puccinia graminis basNOG00212 Exportin 1-like protein U; 5297.EFP74390; Puccinia graminis fuNOG00969 MRNA transport regulator U; 5297.EFP74390; Puccinia graminis NOG05755 transportin 3 U; 5297.EFP74390; Puccinia graminis opiNOG00103 transportin 3 U; 5297.EFP74390; Puccinia graminis KOG2081 transportin 3 U}	{YOR160w; KOG2081 Nuclear transport regulator U Intracellular trafficking, secretion, and vesicular transport ;}	{GO:0005515; protein binding; molecular_function GO:0006886; intracellular protein transport; biological_process GO:0008536; Ran GTPase binding; molecular_function}	{M7X004; M7X004_RHOT1 mRNA transport regulator (Mtr10) OS=Rhodosporidium toruloides (strain NP11) GN=RHTO_07164 PE=4 SV=1}
NGR-1A0145	{gi|634348557|gb|KDE03950.1|; hypothetical protein [Microbotryum violaceum p1A1 Lamole, MVLG_05584]}	{NA}	{NA}	{5270.UM02629P0; Ustilago maydis basNOG04964 Bac_rhodopsin S; 5270.UM02629P0; Ustilago maydis euNOG03507 ion channel activity S; 5270.UM02629P0; Ustilago maydis fuNOG05807 ion channel activity S; 5270.UM02629P0; Ustilago maydis opiNOG14617 substrate-specific channel activity S; 5270.UM02629P0; Ustilago maydis COG5524 rhodopsin R}	{NA}	{GO:0006811; ion transport; biological_process GO:0005216; ion channel activity; molecular_function GO:0016020; membrane; cellular_component}	{U5HEP1; U5HEP1_USTV1 Uncharacterized protein OS=Microbotryum violaceum (strain p1A1 Lamole) GN=MVLG_05584 PE=4 SV=1}
NGR-1A0146	{gi|472585859|gb|EMS23401.1|; C6 transcription factor [Rhodosporidium toruloides NP11]}	{NA}	{NA}	{NA}	{NA}	{NA}	{A0A0D6EKF6; A0A0D6EKF6_SPOSA SPOSA6832_02080-mRNA-1:cds OS=Sporobolomyces salmonicolor GN=SPOSA6832_02080 PE=4 SV=1}
NGR-1A0147	{gi|472586027|gb|EMS23569.1|; U2 small nuclear ribonucleoprotein A' [Rhodosporidium toruloides NP11]}	{Q4WV66; RU2A_ASPFU U2 small nuclear ribonucleoprotein A' OS=Neosartorya fumigata (strain ATCC MYA-4609 / Af293 / CBS 101355 / FGSC A1100) GN=lea1 PE=3 SV=1}	{scm:SCHCODRAFT_64731; K11092 SNRPA1 U2 small nuclear ribonucleoprotein A' -- Genetic Information Processing; Transcription; Spliceosome [PATH:ko03040]}	{578458.XP_003038758.1; Schizophyllum commune H4 8 agarNOG07319 NA A; 578458.XP_003038758.1; Schizophyllum commune H4 8 basNOG02747 NA A; 578458.XP_003038758.1; Schizophyllum commune H4 8 KOG1644 Small nuclear ribonucleoprotein A; 578458.XP_003038758.1; Schizophyllum commune H4 8 COG4886 leucine Rich Repeat S; 578458.XP_003038758.1; Schizophyllum commune H4 8 fuNOG08018 U2 small nuclear ribonucle…	{CE20974; KOG1644 U2-associated snRNP A' protein A RNA processing and modification ;}	{GO:0005515; protein binding; molecular_function GO:0016853; isomerase activity; molecular_function}	{A0A061AHP5; A0A061AHP5_RHOTO RHTO0S02e10616g1_1 OS=Rhodosporidium toruloides GN=RHTO0S_02e10616g PE=4 SV=1}
NGR-1A0148	{gi|472586028|gb|EMS23570.1|; RHTO0S02e10594g1_1 [Rhodosporidium toruloides]}	{P39826; CDC3_CANAX Cell division control protein 3 OS=Candida albicans GN=CDC3 PE=3 SV=1}	{dre:335925; K04557 PNUTL1, CDCREL1 peanut-like protein 1 (cell division control related protein 1) -- Human Diseases; Neurodegenerative diseases; Parkinson's disease [PATH:ko05012]}	{208348.PTTG_02180P0; Puccinia triticina KOG2655 Cell division control protein D; 208348.PTTG_02180P0; Puccinia triticina COG5019 Cell division control protein DZ; 208348.PTTG_02180P0; Puccinia triticina fuNOG02319 Cell division control protein D; 208348.PTTG_02180P0; Puccinia triticina opiNOG03854 septin 2 D; 208348.PTTG_02180P0; Puccinia triticina basNOG01426 Septin DUZ}	{SPAC4F10.11; KOG2655 Septin family protein (P-loop GTPase) DZU Cell cycle control, cell division, chromosome partitioning ; Cytoskeleton ; Intracellular trafficking, secretion, and vesicular transport ;}	{GO:0003924; GTPase activity; molecular_function GO:0005622; intracellular; cellular_component GO:0006576; cellular biogenic amine metabolic process; biological_process GO:0008855; exodeoxyribonuclease VII activity; molecular_function GO:0016887; ATPase activity; molecular_function GO:0003724; RNA helicase activity; molecular_function GO:0003723; RNA binding; molecular_function GO:0005525; GTP bi…	{A0A061AHR2; A0A061AHR2_RHOTO RHTO0S02e10594g1_1 OS=Rhodosporidium toruloides GN=RHTO0S_02e10594g PE=3 SV=1}
NGR-1A0149	{gi|599103436|ref|XP_007381908.1|; hypothetical protein [Punctularia strigosozonata HHB-11173 SS5, PUNSTDRAFT_142427]}	{NA}	{NA}	{578458.XP_003038645.1; Schizophyllum commune H4 8 agarNOG07715 ZnF_C2H2 R; 578458.XP_003038645.1; Schizophyllum commune H4 8 agaNOG00653 ZnF_C2H2 R; 578458.XP_003038645.1; Schizophyllum commune H4 8 euNOG14210 ZnF_C2H2 R; 578458.XP_003038645.1; Schizophyllum commune H4 8 fuNOG10760 ZnF_C2H2 R; 578458.XP_003038645.1; Schizophyllum commune H4 8 NOG34635 ZnF_C2H2 R; 578458.XP_003038645.1; Schizophy…	{NA}	{GO:0046872; metal ion binding; molecular_function GO:0008270; zinc ion binding; molecular_function GO:0003676; nucleic acid binding; molecular_function}	{A0A0D0BHA1; A0A0D0BHA1_9HOMO Unplaced genomic scaffold CY34scaffold_41, whole genome shotgun sequence OS=Suillus luteus UH-Slu-Lm8-n1 GN=CY34DRAFT_801544 PE=4 SV=1}
NGR-1A0150	{NA}	{NA}	{NA}	{NA}	{NA}	{NA}	{NA}
NGR-1A0151	{gi|472585992|gb|EMS23534.1|; mRNA 3'-end-processing protein RNA14 [Rhodosporidium toruloides NP11]}	{P0CO12; RNA14_CRYNJ mRNA 3'-end-processing protein RNA14 OS=Cryptococcus neoformans var. neoformans serotype D (strain JEC21 / ATCC MYA-565) GN=RNA14 PE=3 SV=1}	{cnb:CNBB3120; K14408 CSTF3, RNA14 cleavage stimulation factor subunit 3 -- Genetic Information Processing; Translation; mRNA surveillance pathway [PATH:ko03015]}	{5297.EFP79653; Puccinia graminis KOG1914 cleavage stimulation factor, 3 pre-RNA, subunit 3, 77kDa A; 5297.EFP79653; Puccinia graminis COG5107 cleavage stimulation factor, 3 pre-RNA, subunit 3, 77kDa A; 5297.EFP79653; Puccinia graminis fuNOG03601 mRNA 3'-end-processing protein rna-14 A; 5297.EFP79653; Puccinia graminis opiNOG04365 cleavage stimulation factor, 3 pre-RNA, subunit 3, 77kDa A; 5297.E…	{SPAC6F12.17; KOG1914 mRNA cleavage and polyadenylation factor I complex, subunit RNA14 A RNA processing and modification ;}	{GO:0006396; RNA processing; biological_process GO:0005524; ATP binding; molecular_function GO:0005515; protein binding; molecular_function GO:0005634; nucleus; cellular_component GO:0051082; unfolded protein binding; molecular_function GO:0005622; intracellular; cellular_component GO:0006950; response to stress; biological_process GO:0006457; protein folding; biological_process GO:0006397; mRNA …	{A0A0D6EGQ2; A0A0D6EGQ2_SPOSA SPOSA6832_00680-mRNA-1:cds OS=Sporobolomyces salmonicolor GN=SPOSA6832_00680 PE=4 SV=1}
NGR-1A0152	{gi|647395738|emb|CDR37401.1|; RHTO0S02e14400g1_1 [Rhodosporidium toruloides]}	{NA}	{NA}	{5270.UM05553P0; Ustilago maydis KOG2361 Methyltransferase like R}	{Hs17445220; KOG2361 Predicted methyltransferase R General function prediction only ;}	{GO:0008176; tRNA (guanine-N7-)-methyltransferase activity; molecular_function GO:0032259; methylation; biological_process GO:0008152; NA GO:0008168; methyltransferase activity; molecular_function GO:0006400; tRNA modification; biological_process}	{A0A061APX0; A0A061APX0_RHOTO RHTO0S02e14400g1_1 OS=Rhodosporidium toruloides GN=RHTO0S_02e14400g PE=4 SV=1}
NGR-1A0153	{gi|472585865|gb|EMS23407.1|; protein of bacterial rhodopsin family [Rhodosporidium toruloides NP11]}	{O74631; FD123_TRAVE Protein FDD123 OS=Trametes versicolor GN=FDD123 PE=2 SV=1}	{NA}	{5270.UM02629P0; Ustilago maydis basNOG04964 Bac_rhodopsin S; 5270.UM02629P0; Ustilago maydis euNOG03507 ion channel activity S; 5270.UM02629P0; Ustilago maydis fuNOG05807 ion channel activity S; 5270.UM02629P0; Ustilago maydis opiNOG14617 substrate-specific channel activity S; 5270.UM02629P0; Ustilago maydis COG5524 rhodopsin R}	{NA}	{GO:0016020; membrane; cellular_component GO:0005216; ion channel activity; molecular_function GO:0006811; ion transport; biological_process GO:0019031; viral envelope; cellular_component}	{A0A0D6EKB3; A0A0D6EKB3_SPOSA SPOSA6832_02054-mRNA-1:cds OS=Sporobolomyces salmonicolor GN=SPOSA6832_02054 PE=4 SV=1}
NGR-1A0154	{gi|647395754|emb|CDR37428.1|; RHTO0S02e14796g1_1 [Rhodosporidium toruloides]}	{NA}	{NA}	{NA}	{NA}	{GO:0003676; nucleic acid binding; molecular_function GO:0008270; zinc ion binding; molecular_function}	{A0A061ARU4; A0A061ARU4_RHOTO RHTO0S02e14796g1_1 OS=Rhodosporidium toruloides GN=RHTO0S_02e14796g PE=4 SV=1}
NGR-1A0155	{gi|472586043|gb|EMS23585.1|; BAR adaptor protein Hob3 [Rhodosporidium toruloides NP11]}	{Q9UUM7; HOB3_SCHPO Protein hob3 OS=Schizosaccharomyces pombe (strain 972 / ATCC 24843) GN=hob3 PE=1 SV=1}	{NA}	{5270.UM05283P0; Ustilago maydis basNOG01006 BAR U; 5270.UM05283P0; Ustilago maydis KOG3771 bridging integrator U; 5270.UM05283P0; Ustilago maydis fuNOG02268 Reduced viability upon starvation protein 161 U; 5270.UM05283P0; Ustilago maydis NOG09602 Reduced viability upon starvation protein 161 S; 5270.UM05283P0; Ustilago maydis opiNOG02051 Reduced viability upon starvation protein 161 U}	{SPBC725.09c; KOG3771 Amphiphysin U Intracellular trafficking, secretion, and vesicular transport ;}	{GO:0005515; protein binding; molecular_function GO:0005737; cytoplasm; cellular_component}	{A0A061AQR1; A0A061AQR1_RHOTO RHTO0S02e10264g1_1 OS=Rhodosporidium toruloides GN=RHTO0S_02e10264g PE=4 SV=1}
NGR-1A0156	{gi|472585858|gb|EMS23400.1|; heat shock protein 30 [Rhodosporidium toruloides NP11]}	{O74631; FD123_TRAVE Protein FDD123 OS=Trametes versicolor GN=FDD123 PE=2 SV=1}	{NA}	{5270.UM02629P0; Ustilago maydis basNOG04964 Bac_rhodopsin S; 5270.UM02629P0; Ustilago maydis euNOG03507 ion channel activity S; 5270.UM02629P0; Ustilago maydis fuNOG05807 ion channel activity S; 5270.UM02629P0; Ustilago maydis opiNOG14617 substrate-specific channel activity S}	{NA}	{GO:0006811; ion transport; biological_process GO:0005216; ion channel activity; molecular_function GO:0016020; membrane; cellular_component}	{A0A061APY5; A0A061APY5_RHOTO RHTO0S02e14576g1_1 OS=Rhodosporidium toruloides GN=RHTO0S_02e14576g PE=4 SV=1}
NGR-1A0157	{gi|342320625|gb|EGU12564.1|; hypothetical protein [Rhodotorula glutinis ATCC 204091, RTG_01097]}	{NA}	{NA}	{NA}	{NA}	{GO:0005515; protein binding; molecular_function}	{G0SWY9; G0SWY9_RHOG2 Uncharacterized protein OS=Rhodotorula glutinis (strain ATCC 204091 / IIP 30 / MTCC 1151) GN=RTG_01097 PE=4 SV=1}
NGR-1A0158	{gi|472585963|gb|EMS23505.1|; hypothetical protein [Rhodosporidium toruloides NP11, RHTO_07239]}	{NA}	{NA}	{NA}	{NA}	{NA}	{M7X070; M7X070_RHOT1 Uncharacterized protein OS=Rhodosporidium toruloides (strain NP11) GN=RHTO_07239 PE=4 SV=1}
NGR-1A0159	{gi|472585926|gb|EMS23468.1|; nucleoside-triphosphate pyrophosphatase [Rhodosporidium toruloides NP11]}	{Q5KPF3; ITPA_CRYNJ Inosine triphosphate pyrophosphatase OS=Cryptococcus neoformans var. neoformans serotype D (strain JEC21 / ATCC MYA-565) GN=CNA03000 PE=3 SV=1}	{cnb:CNBA2890; K01519 ITPA nucleoside-triphosphate pyrophosphatase 3.6.1.19 Metabolism; Nucleotide metabolism; Purine metabolism [PATH:ko00230]Metabolism; Nucleotide metabolism; Pyrimidine metabolism [PATH:ko00240]Metabolism; Xenobiotics biodegradation and metabolism; Drug metabolism - other enzymes [PATH:ko00983]}	{367775.XP_003192149.1; Cryptococcus gattii WM276 COG0127 Pyrophosphatase that hydrolyzes non-canonical purine nucleotides such as XTP and ITP dITP to their respective monophosphate derivatives. Might exclude non-canonical purines from DNA precursor pool, thus preventing their incorporation into DNA and avoiding chromosomal lesions (By similarity) F; 367775.XP_003192149.1; Cryptococcus gattii WM2…	{SPCC830.10; KOG3222 Inosine triphosphate pyrophosphatase F Nucleotide transport and metabolism ;}	{GO:0016787; hydrolase activity; molecular_function}	{A0A061API8; A0A061API8_RHOTO Inosine triphosphate pyrophosphatase OS=Rhodosporidium toruloides GN=RHTO0S_02e13014g PE=3 SV=1}
NGR-1A0160	{gi|647395678|emb|CDR37295.1|; RHTO0S02e13058g1_1 [Rhodosporidium toruloides]}	{P0CX48; RS11B_YEAST 40S ribosomal protein S11-B OS=Saccharomyces cerevisiae (strain ATCC 204508 / S288c) GN=RPS11B PE=1 SV=1}	{scm:SCHCODRAFT_64491; K02949 RP-S11e, RPS11 small subunit ribosomal protein S11e -- Genetic Information Processing; Translation; Ribosome [PATH:ko03010]}	{5297.EFP78643; Puccinia graminis KOG1728 Ribosomal protein S11 J; 5297.EFP78643; Puccinia graminis fuNOG00568 40S ribosomal protein S11 J; 5297.EFP78643; Puccinia graminis COG0186 One of the primary rRNA binding proteins, it binds specifically to the 5'-end of 16S ribosomal J; 5297.EFP78643; Puccinia graminis opiNOG25663 Ribosomal protein S11 J; 5297.EFP78643; Puccinia graminis basNOG01987 Ribos…	{YDR025w; KOG1728 40S ribosomal protein S11 J Translation, ribosomal structure and biogenesis ;}	{GO:0005840; ribosome; cellular_component GO:0003735; structural constituent of ribosome; molecular_function GO:0006412; translation; biological_process GO:0005622; intracellular; cellular_component}	{A0A061AI94; A0A061AI94_RHOTO RHTO0S02e13058g1_1 OS=Rhodosporidium toruloides GN=RHTO0S_02e13058g PE=3 SV=1}
NGR-1A0161	{gi|472585904|gb|EMS23446.1|; NADPH dehydrogenase [Rhodosporidium toruloides NP11]}	{NA}	{NA}	{5306.JGI77986; Phanerochaete chrysosporium fuNOG03303 NADH-dependent flavin oxidoreductase C; 5306.JGI77986; Phanerochaete chrysosporium opiNOG05540 NADH-dependent flavin oxidoreductase C; 5306.JGI77986; Phanerochaete chrysosporium agarNOG04753 NADH:flavin oxidoreductase / NADH oxidase family C; 5306.JGI77986; Phanerochaete chrysosporium KOG0134 12-oxophytodienoate reductase C; 5306.JGI77986; Ph…	{SPBC23G7.10c; KOG0134 NADH:flavin oxidoreductase/12-oxophytodienoate reductase CR Energy production and conversion ; General function prediction only ;}	{GO:0010181; FMN binding; molecular_function GO:0016491; oxidoreductase activity; molecular_function GO:0055114; oxidation-reduction process; biological_process}	{A0A0D6EGF9; A0A0D6EGF9_SPOSA SPOSA6832_00618-mRNA-1:cds OS=Sporobolomyces salmonicolor GN=SPOSA6832_00618 PE=4 SV=1}
NGR-1A0162	{gi|342320861|gb|EGU12799.1|; Proteophosphoglycan ppg4 [Rhodotorula glutinis ATCC 204091]}	{NA}	{NA}	{NA}	{NA}	{GO:0016020; membrane; cellular_component GO:0008107; galactoside 2-alpha-L-fucosyltransferase activity; molecular_function GO:0042546; cell wall biogenesis; biological_process}	{A0A0D6EH35; A0A0D6EH35_SPOSA SPOSA6832_00603-mRNA-1:cds OS=Sporobolomyces salmonicolor GN=SPOSA6832_00603 PE=4 SV=1}
NGR-1A0163	{gi|634350580|gb|KDE05822.1|; hypothetical protein [Microbotryum violaceum p1A1 Lamole, MVLG_03766]}	{NA}	{NA}	{NA}	{NA}	{NA}	{U5H973; U5H973_USTV1 Uncharacterized protein OS=Microbotryum violaceum (strain p1A1 Lamole) GN=MVLG_03766 PE=4 SV=1}
NGR-1A0164	{gi|472585921|gb|EMS23463.1|; 20S-pre-rRNA D-site endonuclease NOB1 [Rhodosporidium toruloides NP11]}	{NA}	{NA}	{5297.EFP78616; Puccinia graminis fuNOG01146 rna-binding protein O; 5297.EFP78616; Puccinia graminis opiNOG11275 NIN1 RPN12 binding protein 1 homolog (S. cerevisiae) O; 5297.EFP78616; Puccinia graminis KOG2463 NIN1 RPN12 binding protein 1 homolog (S. cerevisiae) O; 5297.EFP78616; Puccinia graminis COG1439 NIN1 RPN12 binding protein 1 homolog (S. cerevisiae) R; 5297.EFP78616; Puccinia graminis bas…	{SPAC1486.09; KOG2463 Predicted RNA-binding protein Nob1p involved in 26S proteasome assembly O Posttranslational modification, protein turnover, chaperones ;}	{GO:0046872; metal ion binding; molecular_function GO:0016787; hydrolase activity; molecular_function}	{M7XTA7; M7XTA7_RHOT1 20S-pre-rRNA D-site endonuclease NOB1 OS=Rhodosporidium toruloides (strain NP11) GN=RHTO_07197 PE=4 SV=1}
NGR-1A0165	{gi|634350578|gb|KDE05820.1|; 3-isopropylmalate dehydrogenase [Microbotryum violaceum p1A1 Lamole]}	{O59930; LEU3_PHACH 3-isopropylmalate dehydrogenase OS=Phanerochaete chrysosporium GN=LEU2 PE=2 SV=1}	{cnb:CNBA4140; K00052 E1.1.1.85, leuB 3-isopropylmalate dehydrogenase 1.1.1.85 Metabolism; Amino acid metabolism; Valine, leucine and isoleucine biosynthesis [PATH:ko00290]Metabolism; Carbohydrate metabolism; C5-Branched dibasic acid metabolism [PATH:ko00660]Metabolism; Overview; 2-Oxocarboxylic acid metabolism [PATH:ko01210]Metabolism; Overview; Biosynthesis of amino acids [PATH:ko01230]}	{208348.PTTG_05658P0; Puccinia triticina KOG0786 Catalyzes the oxidation of 3-carboxy-2-hydroxy-4- methylpentanoate (3-isopropylmalate) to 3-carboxy-4-methyl-2- oxopentanoate. The product decarboxylates to 4-methyl-2 oxopentanoate (By similarity) E; 208348.PTTG_05658P0; Puccinia triticina COG0473 Catalyzes the oxidation of 3-carboxy-2-hydroxy-4- methylpentanoate (3-isopropylmalate) to 3-carboxy-4…	{YCL018w; KOG0786 3-isopropylmalate dehydrogenase E Amino acid transport and metabolism ;}	{GO:0006950; response to stress; biological_process GO:0008138; protein tyrosine/serine/threonine phosphatase activity; molecular_function GO:0004725; protein tyrosine phosphatase activity; molecular_function GO:0055114; oxidation-reduction process; biological_process GO:0016616; oxidoreductase activity, acting on the CH-OH group of donors, NAD or NADP as acceptor; molecular_function GO:0006470; …	{A0A0D6EGL2; A0A0D6EGL2_SPOSA 3-isopropylmalate dehydrogenase OS=Sporobolomyces salmonicolor GN=SPOSA6832_00617 PE=3 SV=1}
NGR-1A0166	{gi|472586001|gb|EMS23543.1|; BET1, blocked early in transport 1 [Rhodosporidium toruloides NP11]}	{NA}	{scm:SCHCODRAFT_49027; K08504 BET1 blocked early in transport 1 -- Genetic Information Processing; Folding, sorting and degradation; SNARE interactions in vesicular transport [PATH:ko04130]}	{208348.PTTG_05322P0; Puccinia triticina basNOG04068 SNARE domain U; 208348.PTTG_05322P0; Puccinia triticina NOG89151 SNARE domain U; 208348.PTTG_05322P0; Puccinia triticina fuNOG32396 NA U; 208348.PTTG_05322P0; Puccinia triticina opiNOG80500 NA U; 208348.PTTG_05322P0; Puccinia triticina KOG3385 Blocked early in transport 1 homolog (S U}	{SPAC23C4.13; KOG3385 V-SNARE U Intracellular trafficking, secretion, and vesicular transport ;}	{GO:0005515; protein binding; molecular_function}	{A0A061AJ41; A0A061AJ41_RHOTO RHTO0S02e11232g1_1 OS=Rhodosporidium toruloides GN=RHTO0S_02e11232g PE=4 SV=1}
NGR-1A0167	{gi|472586002|gb|EMS23544.1|; transcription factor TFIIIC complex subunit Sfc4 [Rhodosporidium toruloides NP11]}	{NA}	{NA}	{5297.EFP88758; Puccinia graminis KOG2076 General transcription factor IIIC, polypeptide 3 K; 5297.EFP88758; Puccinia graminis basNOG01597 NA K; 5297.EFP88758; Puccinia graminis fuNOG04967 RNA polymerase III transcription factor TFIIIC subunit (Tfc4) K; 5297.EFP88758; Puccinia graminis NOG00471 General transcription factor IIIC, polypeptide 3, 102kDa K; 5297.EFP88758; Puccinia graminis opiNOG0624…	{SPCC16C4.14c; KOG2076 RNA polymerase III transcription factor TFIIIC K Transcription ;}	{GO:0005515; protein binding; molecular_function GO:0042802; identical protein binding; molecular_function}	{A0A0D6EI11; A0A0D6EI11_SPOSA SPOSA6832_00694-mRNA-1:cds (Fragment) OS=Sporobolomyces salmonicolor GN=SPOSA6832_00694 PE=4 SV=1}
NGR-1A0168	{gi|599372984|ref|XP_007407291.1|; putative ubiquitin-like protease family member [Melampsora larici-populina 98AG31]}	{NA}	{NA}	{5297.EFP79536; Puccinia graminis fuNOG07272 protease O; 5297.EFP79536; Puccinia graminis opiNOG05448 SUMO1 sentrin specific peptidase 1 O; 5297.EFP79536; Puccinia graminis basNOG02509 Ulp1 protease family, C-terminal catalytic domain O; 5297.EFP79536; Puccinia graminis COG5160 SUMO1 sentrin specific peptidase O; 5297.EFP79536; Puccinia graminis KOG0778 specific peptidase O}	{NA}	{GO:0008234; cysteine-type peptidase activity; molecular_function GO:0006508; proteolysis; biological_process}	{F4RDQ8; F4RDQ8_MELLP Putative ubiquitin-like protease family member OS=Melampsora larici-populina (strain 98AG31 / pathotype 3-4-7) GN=MELLADRAFT_123255 PE=4 SV=1}
NGR-1A0169	{gi|472586005|gb|EMS23547.1|; major facilitator superfamily protein [Rhodosporidium toruloides NP11]}	{NA}	{NA}	{5306.JGI26674; Phanerochaete chrysosporium basNOG04567 Fungal trichothecene efflux pump (TRI12) R; 5306.JGI26674; Phanerochaete chrysosporium agarNOG06291 Fungal trichothecene efflux pump (TRI12) R; 5306.JGI26674; Phanerochaete chrysosporium KOG0254 transporter R; 5306.JGI26674; Phanerochaete chrysosporium fuNOG08066 transporter R; 5306.JGI26674; Phanerochaete chrysosporium opiNOG17406 transport…	{SPAC3H1.06c; KOG0254 Predicted transporter (major facilitator superfamily) R General function prediction only ;}	{GO:0055114; oxidation-reduction process; biological_process GO:0042773; ATP synthesis coupled electron transport; biological_process GO:0016021; integral to membrane; cellular_component GO:0004564; beta-fructofuranosidase activity; molecular_function GO:0008250; oligosaccharyltransferase complex; cellular_component GO:0004575; sucrose alpha-glucosidase activity; molecular_function GO:0022857; tr…	{A0A061AJ31; A0A061AJ31_RHOTO RHTO0S02e11144g1_1 OS=Rhodosporidium toruloides GN=RHTO0S_02e11144g PE=4 SV=1}
NGR-1A0170	{gi|342320631|gb|EGU12570.1|; hypothetical protein [Rhodotorula glutinis ATCC 204091, RTG_01103]}	{NA}	{scm:SCHCODRAFT_70092; K10899 RECQL ATP-dependent DNA helicase Q1 3.6.4.12 --}	{5270.UM04673P0; Ustilago maydis KOG0353 DNA helicase L; 5270.UM04673P0; Ustilago maydis COG0514 atp-dependent dna helicase L; 5270.UM04673P0; Ustilago maydis basNOG00298 HELICc A; 5270.UM04673P0; Ustilago maydis fuNOG08297 HELICc A; 5270.UM04673P0; Ustilago maydis opiNOG02648 DNA helicase L}	{Hs14591902; KOG0353 ATP-dependent DNA helicase R General function prediction only ;}	{GO:0003677; DNA binding; molecular_function GO:0016746; transferase activity, transferring acyl groups; molecular_function GO:0003676; nucleic acid binding; molecular_function GO:0005524; ATP binding; molecular_function GO:0008026; ATP-dependent helicase activity; molecular_function GO:0016787; hydrolase activity; molecular_function GO:0004386; helicase activity; molecular_function}	{G0SWZ5; G0SWZ5_RHOG2 Uncharacterized protein OS=Rhodotorula glutinis (strain ATCC 204091 / IIP 30 / MTCC 1151) GN=RTG_01103 PE=4 SV=1}
NGR-1A0171	{NA}	{NA}	{NA}	{NA}	{NA}	{NA}	{NA}
NGR-1A0172	{NA}	{NA}	{NA}	{NA}	{NA}	{GO:0003676; nucleic acid binding; molecular_function}	{M7WVV2; M7WVV2_RHOT1 mRNA binding post-transcriptional regulator (Csx1) OS=Rhodosporidium toruloides (strain NP11) GN=RHTO_01195 PE=4 SV=1}
NGR-1A0173	{gi|342321492|gb|EGU13425.1|; Transport protein particle complex subunit [Rhodotorula glutinis ATCC 204091]}	{Q5U1Z2; TPPC3_RAT Trafficking protein particle complex subunit 3 OS=Rattus norvegicus GN=Trappc3 PE=2 SV=1}	{NA}	{5306.JGI30321; Phanerochaete chrysosporium KOG3330 trafficking protein particle complex U; 5306.JGI30321; Phanerochaete chrysosporium fuNOG07462 trafficking protein particle complex subunit 3 U; 5306.JGI30321; Phanerochaete chrysosporium NOG15962 trafficking protein particle complex U; 5306.JGI30321; Phanerochaete chrysosporium opiNOG11294 trafficking protein particle complex U; 5306.JGI30321; P…	{Hs7656926; KOG3330 Transport protein particle (TRAPP) complex subunit U Intracellular trafficking, secretion, and vesicular transport ;}	{NA}	{G0SUM5; G0SUM5_RHOG2 Transport protein particle complex subunit OS=Rhodotorula glutinis (strain ATCC 204091 / IIP 30 / MTCC 1151) GN=RTG_00139 PE=4 SV=1}
NGR-1A0174	{gi|472584309|gb|EMS21903.1|; hypothetical protein [Rhodosporidium toruloides NP11, RHTO_01117]}	{NA}	{NA}	{NA}	{NA}	{GO:0005515; protein binding; molecular_function}	{A0A061APN7; A0A061APN7_RHOTO RHTO0S02e05732g1_1 OS=Rhodosporidium toruloides GN=RHTO0S_02e05732g PE=4 SV=1}
NGR-1A0175	{NA}	{NA}	{NA}	{NA}	{NA}	{GO:0008081; phosphoric diester hydrolase activity; molecular_function GO:0000775; chromosome, centromeric region; cellular_component GO:0005634; nucleus; cellular_component GO:0006355; regulation of transcription, DNA-dependent; biological_process GO:0006281; DNA repair; biological_process GO:0003677; DNA binding; molecular_function GO:0003682; chromatin binding; molecular_function GO:0015979; p…	{NA}
NGR-1A0176	{gi|472585991|gb|EMS23533.1|; RHTO0S02e11474g1_1 [Rhodosporidium toruloides]}	{NA}	{NA}	{578458.XP_003029035.1; Schizophyllum commune H4 8 agaNOG00700 Major Facilitator Superfamily R; 578458.XP_003029035.1; Schizophyllum commune H4 8 basNOG04660 Major Facilitator Superfamily R; 578458.XP_003029035.1; Schizophyllum commune H4 8 fuNOG08841 (MFS) transporter R; 578458.XP_003029035.1; Schizophyllum commune H4 8 opiNOG18152 (MFS) transporter R; 578458.XP_003029035.1; Schizophyllum commun…	{SPBC409.08; KOG0255 Synaptic vesicle transporter SVOP and related transporters (major facilitator superfamily) R General function prediction only ;}	{GO:0016021; integral to membrane; cellular_component GO:0055085; transmembrane transport; biological_process}	{A0A0D6ETJ9; A0A0D6ETJ9_SPOSA SPOSA6832_05042-mRNA-1:cds OS=Sporobolomyces salmonicolor GN=SPOSA6832_05042 PE=4 SV=1}
NGR-1A0177	{gi|472585931|gb|EMS23473.1|; nucleolar protein 14 [Rhodosporidium toruloides NP11]}	{NA}	{lbc:LACBIDRAFT_311426; K14766 NOP14, UTP2 nucleolar protein 14 -- --}	{367775.XP_003191327.1; Cryptococcus gattii WM276 basNOG01190 Nop14-like family J; 367775.XP_003191327.1; Cryptococcus gattii WM276 fuNOG02501 nucleolar complex protein J; 367775.XP_003191327.1; Cryptococcus gattii WM276 NOG00509 Nucleolar protein S; 367775.XP_003191327.1; Cryptococcus gattii WM276 opiNOG01914 NOP14 nucleolar protein homolog (yeast) J; 367775.XP_003191327.1; Cryptococcus gattii W…	{SPBC3F6.04c; KOG2147 Nucleolar protein involved in 40S ribosome biogenesis J Translation, ribosomal structure and biogenesis ;}	{GO:0005840; ribosome; cellular_component GO:0006414; translational elongation; biological_process GO:0003700; sequence-specific DNA binding transcription factor activity; molecular_function GO:0003735; structural constituent of ribosome; molecular_function GO:0032040; small-subunit processome; cellular_component GO:0006355; regulation of transcription, DNA-dependent; biological_process GO:000562…	{A0A0D6ESS8; A0A0D6ESS8_SPOSA SPOSA6832_05049-mRNA-1:cds (Fragment) OS=Sporobolomyces salmonicolor GN=SPOSA6832_05049 PE=4 SV=1}
NGR-1A0178	{gi|472585929|gb|EMS23471.1|; vacuole-associated enzyme activator complex component Vac14 [Rhodosporidium toruloides NP11]}	{NA}	{NA}	{5270.UM01274P0; Ustilago maydis fuNOG00924 Vacuole morphology and inheritance protein S; 5270.UM01274P0; Ustilago maydis NOG01037 vac14 homolog U; 5270.UM01274P0; Ustilago maydis opiNOG00805 vac14 homolog (S. cerevisiae) S; 5270.UM01274P0; Ustilago maydis KOG0212 vac14 homolog (S. cerevisiae) S; 5270.UM01274P0; Ustilago maydis basNOG00235 Pfam:DUF3434 S; 5270.UM01274P0; Ustilago maydis KOG0212 v…	{YLR386w; KOG0212 Uncharacterized conserved protein S Function unknown ;}	{GO:0005515; protein binding; molecular_function GO:0006281; DNA repair; biological_process GO:0006310; DNA recombination; biological_process}	{A0A0D6EGK8; A0A0D6EGK8_SPOSA SPOSA6832_00602-mRNA-1:cds OS=Sporobolomyces salmonicolor GN=SPOSA6832_00602 PE=4 SV=1}
NGR-1A0179	{gi|472585928|gb|EMS23470.1|; AFG1 family mitochondrial ATPase [Rhodosporidium toruloides NP11]}	{O42895; YBQ2_SCHPO Uncharacterized protein C115.02c OS=Schizosaccharomyces pombe (strain 972 / ATCC 24843) GN=SPBC115.02c PE=3 SV=1}	{lbc:LACBIDRAFT_143231; K06916 K06916 -- -- --}	{486041.XP_001876564.1; Laccaria bicolor S238N H82 COG1485 AFG1 family ATPase R; 486041.XP_001876564.1; Laccaria bicolor S238N H82 agaNOG01399 AFG1-like ATPase R; 486041.XP_001876564.1; Laccaria bicolor S238N H82 basNOG00935 AFG1-like ATPase R; 486041.XP_001876564.1; Laccaria bicolor S238N H82 fuNOG00357 mitochondrial ATPase R; 486041.XP_001876564.1; Laccaria bicolor S238N H82 opiNOG01152 Lactati…	{SPBC115.02c; KOG2383 Predicted ATPase R General function prediction only ;}	{GO:0005524; ATP binding; molecular_function}	{M7X037; M7X037_RHOT1 AFG1 family mitochondrial ATPase OS=Rhodosporidium toruloides (strain NP11) GN=RHTO_07204 PE=4 SV=1}
NGR-1A0180	{gi|576982968|gb|EUC55711.1|; protocatechuate-dioxygenase beta subunit protein, putative [Rhizoctonia solani AG-3 Rhs1AP]}	{NA}	{NA}	{5062.CADAORAP00011324; Aspergillus oryzae euNOG05370 Extracellular dioxygenase R; 5062.CADAORAP00011324; Aspergillus oryzae fuNOG05398 Extracellular dioxygenase R; 5062.CADAORAP00011324; Aspergillus oryzae opiNOG09675 Extracellular dioxygenase R; 5062.CADAORAP00011324; Aspergillus oryzae COG3485 protocatechuate 3,4-dioxygenase Q; 5062.CADAORAP00011324; Aspergillus oryzae eurotNOG11880 Dioxygenas…	{NA}	{GO:0008199; ferric iron binding; molecular_function GO:0055114; oxidation-reduction process; biological_process GO:0003824; NA GO:0006725; cellular aromatic compound metabolic process; biological_process}	{X8J370; X8J370_9HOMO Protocatechuate-dioxygenase beta subunit protein, putative OS=Rhizoctonia solani AG-3 Rhs1AP GN=RSOL_128200 PE=4 SV=1}
NGR-1A0181	{gi|472585812|gb|EMS23354.1|; translation initiation factor eIF-3 subunit 7 [Rhodosporidium toruloides NP11]}	{Q4PEZ2; EIF3D_USTMA Eukaryotic translation initiation factor 3 subunit D OS=Ustilago maydis (strain 521 / FGSC 9021) GN=UM01321 PE=3 SV=1}	{cci:CC1G_01458; K03251 EIF3D translation initiation factor 3 subunit D -- Genetic Information Processing; Translation; RNA transport [PATH:ko03013]}	{5297.EFP84235; Puccinia graminis basNOG00921 Component of the eukaryotic translation initiation factor 3 (eIF-3) complex, which is involved in protein synthesis and, together with other initiation factors, stimulates binding of mRNA and methionyl-tRNAi to the 40S ribosome (By similarity) J; 5297.EFP84235; Puccinia graminis KOG2479 Component of the eukaryotic translation initiation factor 3 (eIF-…	{SPAC637.07; KOG2479 Translation initiation factor 3, subunit d (eIF-3d) J Translation, ribosomal structure and biogenesis ;}	{GO:0003743; translation initiation factor activity; molecular_function GO:0005852; eukaryotic translation initiation factor 3 complex; cellular_component GO:0005737; cytoplasm; cellular_component}	{A0A0D6ETD9; A0A0D6ETD9_SPOSA Eukaryotic translation initiation factor 3 subunit D OS=Sporobolomyces salmonicolor GN=SPOSA6832_05114 PE=3 SV=1}
NGR-1A0182	{gi|472585814|gb|EMS23356.1|; glycosyltransferase family 2 protein [Rhodosporidium toruloides NP11]}	{NA}	{NA}	{NA}	{NA}	{GO:0016491; oxidoreductase activity; molecular_function}	{A0A0D6EUD1; A0A0D6EUD1_SPOSA SPOSA6832_05113-mRNA-1:cds (Fragment) OS=Sporobolomyces salmonicolor GN=SPOSA6832_05113 PE=4 SV=1}
NGR-1A0183	{gi|472586052|gb|EMS23594.1|; adaptin ear-binding coat-associated protein 2 [Rhodosporidium toruloides NP11]}	{NA}	{NA}	{208348.PTTG_09454P0; Puccinia triticina NOG27026 adaptin ear-binding coat-associated protein S; 208348.PTTG_09454P0; Puccinia triticina opiNOG15257 NECAP endocytosis associated S; 208348.PTTG_09454P0; Puccinia triticina basNOG02729 Protein of unknown function (DUF1681) S; 208348.PTTG_09454P0; Puccinia triticina fuNOG07203 adaptin ear-binding coat-associated protein S; 208348.PTTG_09454P0; Puccin…	{Hs8922416; KOG2500 Uncharacterized conserved protein S Function unknown ;}	{GO:0016020; membrane; cellular_component GO:0006897; endocytosis; biological_process}	{M7XI76; M7XI76_RHOT1 Adaptin ear-binding coat-associated protein 2 OS=Rhodosporidium toruloides (strain NP11) GN=RHTO_07328 PE=4 SV=1}
NGR-1A0184	{NA}	{NA}	{NA}	{NA}	{NA}	{GO:0020012; evasion or tolerance of host immune response; biological_process}	{NA}
NGR-1A0185	{gi|342320874|gb|EGU12812.1|; hypothetical protein [Rhodotorula glutinis ATCC 204091, RTG_00830]}	{NA}	{NA}	{578458.XP_003038491.1; Schizophyllum commune H4 8 KOG2406 ecdysoneless homolog (Drosophila) K; 578458.XP_003038491.1; Schizophyllum commune H4 8 agaNOG01059 SGT1 protein K; 578458.XP_003038491.1; Schizophyllum commune H4 8 NOG04536 ecdysoneless homolog (Drosophila) S; 578458.XP_003038491.1; Schizophyllum commune H4 8 opiNOG09810 ecdysoneless homolog (Drosophila) K; 578458.XP_003038491.1; Schizop…	{Hs6005784; KOG2406 MADS box transcription factor K Transcription ;}	{NA}	{A0A0D6EHU9; A0A0D6EHU9_SPOSA SPOSA6832_00866-mRNA-1:cds OS=Sporobolomyces salmonicolor GN=SPOSA6832_00866 PE=4 SV=1}
NGR-1A0186	{gi|342320877|gb|EGU12815.1|; hypothetical protein [Rhodotorula glutinis ATCC 204091, RTG_00833]}	{NA}	{sit:TM1040_1145; K00837 E2.6.1.- -- -- --}	{240176.XP_001829563.2; Coprinopsis cinerea okayama7#130 agarNOG05702 Aminotransferase class I and II E; 240176.XP_001829563.2; Coprinopsis cinerea okayama7#130 COG0436 aminotransferase E; 240176.XP_001829563.2; Coprinopsis cinerea okayama7#130 basNOG03006 Aminotransferase class I and II E; 240176.XP_001829563.2; Coprinopsis cinerea okayama7#130 fuNOG15054 Aminotransferase class I and II E; 24017…	{At1g80360; KOG0256 1-aminocyclopropane-1-carboxylate synthase, and related proteins T Signal transduction mechanisms ;}	{GO:0009058; biosynthetic process; biological_process GO:0030170; pyridoxal phosphate binding; molecular_function GO:0016829; lyase activity; molecular_function GO:0006520; cellular amino acid metabolic process; biological_process}	{A0A0D6EH57; A0A0D6EH57_SPOSA SPOSA6832_00879-mRNA-1:cds (Fragment) OS=Sporobolomyces salmonicolor GN=SPOSA6832_00879 PE=3 SV=1}
NGR-1A0187	{NA}	{NA}	{NA}	{NA}	{NA}	{GO:0003682; chromatin binding; molecular_function}	{NA}
NGR-1A0188	{gi|647395656|emb|CDR37250.1|; RHTO0S02e12574g1_1 [Rhodosporidium toruloides]}	{NA}	{uma:UM01349.1; K03360 GRR1 F-box and leucine-rich repeat protein GRR1 -- Cellular Processes; Cell growth and death; Cell cycle - yeast [PATH:ko04111]Genetic Information Processing; Folding, sorting and degradation; Ubiquitin mediated proteolysis [PATH:ko04120]}	{5297.EFP78351; Puccinia graminis fuNOG03904 ubiquitin ligase complex F-box protein R; 5297.EFP78351; Puccinia graminis basNOG01013 LRR R; 5297.EFP78351; Puccinia graminis KOG1947 F-box and leucine-rich repeat protein R; 5297.EFP78351; Puccinia graminis NOG02834 F-box and leucine-rich repeat protein S; 5297.EFP78351; Puccinia graminis opiNOG02550 F-box and leucine-rich repeat protein R}	{YJR090c; KOG1947 Leucine rich repeat proteins, some proteins contain F-box R General function prediction only ;}	{GO:0005515; protein binding; molecular_function}	{A0A0D6EH53; A0A0D6EH53_SPOSA SPOSA6832_00848-mRNA-1:cds (Fragment) OS=Sporobolomyces salmonicolor GN=SPOSA6832_00848 PE=4 SV=1}
NGR-1A0189	{NA}	{NA}	{NA}	{NA}	{NA}	{GO:0008152; NA GO:0055114; oxidation-reduction process; biological_process GO:0016491; oxidoreductase activity; molecular_function}	{NA}
NGR-1A0190	{gi|472585909|gb|EMS23451.1|; CBS and PB1 domain containing protein [Rhodosporidium toruloides NP11]}	{O13965; MUG70_SCHPO Meiotically up-regulated gene 70 protein OS=Schizosaccharomyces pombe (strain 972 / ATCC 24843) GN=mug70 PE=1 SV=1}	{NA}	{5297.EFP78294; Puccinia graminis basNOG00151 PB1 domain S; 5297.EFP78294; Puccinia graminis euNOG01845 domain-containing protein S; 5297.EFP78294; Puccinia graminis fuNOG01302 CBS PB1 domain-containing protein C; 5297.EFP78294; Puccinia graminis opiNOG03777 CBS PB1 domain-containing protein C; 5297.EFP78294; Puccinia graminis COG0517 Catalyzes the conversion of inosine 5'-phosphate (IMP) to xant…	{NA}	{GO:0005524; ATP binding; molecular_function GO:0005515; protein binding; molecular_function GO:0000156; two-component response regulator activity; molecular_function GO:0030554; adenyl nucleotide binding; molecular_function GO:0000160; two-component signal transduction system (phosphorelay); biological_process GO:0003677; DNA binding; molecular_function}	{A0A0D6EGL7; A0A0D6EGL7_SPOSA SPOSA6832_00613-mRNA-1:cds (Fragment) OS=Sporobolomyces salmonicolor GN=SPOSA6832_00613 PE=4 SV=1}
NGR-1A0191	{gi|406602395|emb|CCH46048.1|; Siderophore iron transporter [Wickerhamomyces ciferrii]}	{NA}	{NA}	{140110.NechaP40267; Necteria haematococca KOG0254 transporter R; 140110.NechaP40267; Necteria haematococca hypNOG08196 Major Facilitator Superfamily R; 140110.NechaP40267; Necteria haematococca ascNOG08791 Major Facilitator Superfamily R; 140110.NechaP40267; Necteria haematococca fuNOG08319 Major Facilitator Superfamily R; 140110.NechaP40267; Necteria haematococca NOG23885 Major Facilitator Supe…	{SPAC1F8.03c; KOG0254 Predicted transporter (major facilitator superfamily) R General function prediction only ;}	{GO:0055085; transmembrane transport; biological_process GO:0016021; integral to membrane; cellular_component}	{A0A0D7AAY7; A0A0D7AAY7_9AGAR Putative siderophore iron transporter OS=Fistulina hepatica ATCC 64428 GN=FISHEDRAFT_45008 PE=4 SV=1}
NGR-1A0192	{NA}	{NA}	{NA}	{NA}	{NA}	{GO:0003700; sequence-specific DNA binding transcription factor activity; molecular_function GO:0006355; regulation of transcription, DNA-dependent; biological_process}	{NA}
NGR-1A0193	{NA}	{NA}	{NA}	{NA}	{NA}	{NA}	{NA}
NGR-1A0194	{gi|472585940|gb|EMS23482.1|; Bestrophin/UPF0187 protein [Rhodosporidium toruloides NP11]}	{NA}	{NA}	{486041.XP_001887251.1; Laccaria bicolor S238N H82 euNOG00041 Domain membrane protein S; 486041.XP_001887251.1; Laccaria bicolor S238N H82 agaNOG02776 Bestrophin, RFP-TM, chloride channel R; 486041.XP_001887251.1; Laccaria bicolor S238N H82 basNOG05164 Bestrophin, RFP-TM, chloride channel S; 486041.XP_001887251.1; Laccaria bicolor S238N H82 fuNOG03855 Domain membrane protein S; 486041.XP_00188725…	{NA}	{NA}	{A0A0D6EHB0; A0A0D6EHB0_SPOSA SPOSA6832_00874-mRNA-1:cds OS=Sporobolomyces salmonicolor GN=SPOSA6832_00874 PE=4 SV=1}
NGR-1A0195	{gi|472585942|gb|EMS23484.1|; malic enzyme, mitochondrial [Rhodosporidium toruloides NP11]}	{O34389; MAO3_BACSU Probable NAD-dependent malic enzyme 3 OS=Bacillus subtilis (strain 168) GN=malS PE=3 SV=1}	{cnb:CNBF1040; K00027 E1.1.1.38, sfcA, maeA malate dehydrogenase (oxaloacetate-decarboxylating) 1.1.1.38 Metabolism; Carbohydrate metabolism; Pyruvate metabolism [PATH:ko00620]Metabolism; Overview; Carbon metabolism [PATH:ko01200]Environmental Information Processing; Signal transduction; Two-component system [PATH:ko02020]}	{367775.XP_003194651.1; Cryptococcus gattii WM276 opiNOG04071 Malic enzyme C; 367775.XP_003194651.1; Cryptococcus gattii WM276 fuNOG02188 Malic enzyme C; 367775.XP_003194651.1; Cryptococcus gattii WM276 KOG1257 Malic enzyme C; 367775.XP_003194651.1; Cryptococcus gattii WM276 COG0281 malic enzyme C; 367775.XP_003194651.1; Cryptococcus gattii WM276 treNOG07632 Malic_M C}	{YKL029c; KOG1257 NADP+-dependent malic enzyme C Energy production and conversion ;}	{GO:0004471; malate dehydrogenase (decarboxylating) activity; molecular_function GO:0051287; NAD binding; molecular_function GO:0055114; oxidation-reduction process; biological_process}	{A0A0D6EH38; A0A0D6EH38_SPOSA Malic enzyme OS=Sporobolomyces salmonicolor GN=SPOSA6832_00607 PE=3 SV=1}
NGR-1A0196	{gi|342320869|gb|EGU12807.1|; Proteophosphoglycan ppg4 [Rhodotorula glutinis ATCC 204091]}	{NA}	{NA}	{NA}	{NA}	{NA}	{G0SW83; G0SW83_RHOG2 Proteophosphoglycan ppg4 OS=Rhodotorula glutinis (strain ATCC 204091 / IIP 30 / MTCC 1151) GN=RTG_00825 PE=4 SV=1}
NGR-1A0197	{gi|342320872|gb|EGU12810.1|; hypothetical protein [Rhodotorula glutinis ATCC 204091, RTG_00828]}	{NA}	{NA}	{425265.XP_001731268.1; Malassezia globosa CBS 7966 basNOG01010 RecF/RecN/SMC N terminal domain BDL; 425265.XP_001731268.1; Malassezia globosa CBS 7966 opiNOG08608 Structural maintenance of chromosomes BDL; 425265.XP_001731268.1; Malassezia globosa CBS 7966 KOG0979 Structural maintenance of chromosomes BDL; 425265.XP_001731268.1; Malassezia globosa CBS 7966 COG1196 Required for chromosome condens…	{SPAC14C4.02c; KOG0979 Structural maintenance of chromosome protein SMC5/Spr18, SMC superfamily BDL Chromatin structure and dynamics ; Cell cycle control, cell division, chromosome partitioning ; Replication, recombination and repair ;}	{GO:0005524; ATP binding; molecular_function GO:0016887; ATPase activity; molecular_function}	{A0A0D6EGG3; A0A0D6EGG3_SPOSA SPOSA6832_00604-mRNA-1:cds OS=Sporobolomyces salmonicolor GN=SPOSA6832_00604 PE=4 SV=1}
NGR-1A0198	{gi|647395653|emb|CDR37245.1|; RHTO0S02e12508g1_1 [Rhodosporidium toruloides]}	{NA}	{NA}	{5297.EFP78932; Puccinia graminis KOG3745 Exocyst complex component U; 5297.EFP78932; Puccinia graminis basNOG00001 Exocyst complex component protein U; 5297.EFP78932; Puccinia graminis fuNOG02858 exocyst complex component U; 5297.EFP78932; Puccinia graminis NOG08160 exocyst complex component U; 5297.EFP78932; Puccinia graminis opiNOG03044 exocyst complex component U}	{NA}	{GO:0006887; exocytosis; biological_process GO:0048278; vesicle docking; biological_process GO:0005737; cytoplasm; cellular_component}	{A0A061AI38; A0A061AI38_RHOTO RHTO0S02e12508g1_1 OS=Rhodosporidium toruloides GN=RHTO0S_02e12508g PE=4 SV=1}
NGR-1A0199	{gi|342321468|gb|EGU13401.1|; putative RTA1 domain protein [Rhodotorula glutinis ATCC 204091]}	{NA}	{NA}	{NA}	{NA}	{GO:0016021; integral to membrane; cellular_component GO:0005789; endoplasmic reticulum membrane; cellular_component GO:0007029; endoplasmic reticulum organization; biological_process GO:0006950; response to stress; biological_process}	{A0A061AFW2; A0A061AFW2_RHOTO RHTO0S02e02014g1_1 OS=Rhodosporidium toruloides GN=RHTO0S_02e02014g PE=4 SV=1}
NGR-1A0200	{gi|472584366|gb|EMS21960.1|; RHTO0S02e04412g1_1 [Rhodosporidium toruloides]}	{NA}	{NA}	{5297.EFP88333; Puccinia graminis basNOG00972 Glyoxal oxidase R; 5297.EFP88333; Puccinia graminis euNOG07159 Glyoxal oxidase R; 5297.EFP88333; Puccinia graminis fuNOG02057 Glyoxal oxidase R; 5297.EFP88333; Puccinia graminis NOG26697 Glyoxal oxidase S; 5297.EFP88333; Puccinia graminis opiNOG09740 Glyoxal oxidase R}	{NA}	{NA}	{A0A0D6EI91; A0A0D6EI91_SPOSA SPOSA6832_00809-mRNA-1:cds (Fragment) OS=Sporobolomyces salmonicolor GN=SPOSA6832_00809 PE=4 SV=1}
NGR-1A0201	{gi|342321483|gb|EGU13416.1|; putative Phospholipid binding protein [Rhodotorula glutinis ATCC 204091]}	{NA}	{NA}	{5270.UM03037P0; Ustilago maydis fuNOG04816 polarized growth protein T; 5270.UM03037P0; Ustilago maydis basNOG03044 PH domain T; 5270.UM03037P0; Ustilago maydis NOG64598 PH domain U; 5270.UM03037P0; Ustilago maydis opiNOG33838 PH domain T; 5270.UM03037P0; Ustilago maydis euNOG04752 polarized growth protein T}	{NA}	{GO:0043565; sequence-specific DNA binding; molecular_function GO:0005515; protein binding; molecular_function GO:0005634; nucleus; cellular_component}	{A0A0D6EH48; A0A0D6EH48_SPOSA SPOSA6832_00810-mRNA-1:cds OS=Sporobolomyces salmonicolor GN=SPOSA6832_00810 PE=4 SV=1}
NGR-1A0202	{gi|472584418|gb|EMS22012.1|; Rho guanyl-nucleotide exchange factor [Rhodosporidium toruloides NP11]}	{NA}	{NA}	{240176.XP_001837451.2; Coprinopsis cinerea okayama7#130 agaNOG01264 RhoGEF domain R; 240176.XP_001837451.2; Coprinopsis cinerea okayama7#130 agarNOG08272 RhoGEF domain R}	{NA}	{GO:0035023; regulation of Rho protein signal transduction; biological_process GO:0005089; Rho guanyl-nucleotide exchange factor activity; molecular_function}	{M7WN87; M7WN87_RHOT1 Rho guanyl-nucleotide exchange factor OS=Rhodosporidium toruloides (strain NP11) GN=RHTO_01227 PE=4 SV=1}
NGR-1A0203	{NA}	{NA}	{NA}	{NA}	{NA}	{GO:0000166; nucleotide binding; molecular_function GO:0005737; cytoplasm; cellular_component GO:0005604; basement membrane; cellular_component GO:0006810; transport; biological_process GO:0042157; lipoprotein metabolic process; biological_process GO:0007155; cell adhesion; biological_process GO:0048870; cell motility; biological_process GO:0005524; ATP binding; molecular_function GO:0005576; NA …	{NA}
NGR-1A0204	{gi|472584383|gb|EMS21977.1|; long-chain acyl-CoA synthetase [Rhodosporidium toruloides NP11]}	{NA}	{NA}	{214684.XP_570856.1; Cryptococcus neoformans var. neoformans JEC21 KOG1176 4-coumarate-CoA ligase I; 214684.XP_570856.1; Cryptococcus neoformans var. neoformans JEC21 basNOG01751 AMP-binding enzyme I; 214684.XP_570856.1; Cryptococcus neoformans var. neoformans JEC21 fuNOG09118 AMP-binding enzyme I; 214684.XP_570856.1; Cryptococcus neoformans var. neoformans JEC21 opiNOG19814 AMP-binding enzyme I;…	{At3g21240; KOG1176 Acyl-CoA synthetase I Lipid transport and metabolism ;}	{GO:0003824; NA GO:0008152; NA}	{A0A0D6EHF2; A0A0D6EHF2_SPOSA SPOSA6832_00846-mRNA-1:cds (Fragment) OS=Sporobolomyces salmonicolor GN=SPOSA6832_00846 PE=4 SV=1}
NGR-1A0205	{gi|472584382|gb|EMS21976.1|; methylglutaconyl-CoA hydratase [Rhodosporidium toruloides NP11]}	{Q54HG7; AUHM_DICDI Methylglutaconyl-CoA hydratase, mitochondrial OS=Dictyostelium discoideum GN=auh PE=3 SV=1}	{scm:SCHCODRAFT_47152; K05607 AUH methylglutaconyl-CoA hydratase 4.2.1.18 Metabolism; Amino acid metabolism; Valine, leucine and isoleucine degradation [PATH:ko00280]}	{5306.JGI77895; Phanerochaete chrysosporium basNOG02789 enoyl-CoA hydratase I; 5306.JGI77895; Phanerochaete chrysosporium fuNOG06490 methylglutaconyl-CoA hydratase I; 5306.JGI77895; Phanerochaete chrysosporium opiNOG07662 hydratase I; 5306.JGI77895; Phanerochaete chrysosporium agarNOG04870 Enoyl-CoA hydratase/isomerase family I; 5306.JGI77895; Phanerochaete chrysosporium KOG1679 hydratase I; 5306…	{At4g16800; KOG1679 Enoyl-CoA hydratase I Lipid transport and metabolism ;}	{GO:0003824; NA GO:0008152; NA}	{M7WV59; M7WV59_RHOT1 Methylglutaconyl-CoA hydratase OS=Rhodosporidium toruloides (strain NP11) GN=RHTO_01191 PE=3 SV=1}
NGR-1A0206	{gi|472584381|gb|EMS21975.1|; AP-2 complex subunit alpha [Rhodosporidium toruloides NP11]}	{Q0VCK5; AP2A2_BOVIN AP-2 complex subunit alpha-2 OS=Bos taurus GN=AP2A2 PE=1 SV=1}	{uma:UM01367.1; K11824 AP2A AP-2 complex subunit alpha -- Cellular Processes; Transport and catabolism; Endocytosis [PATH:ko04144]Organismal Systems; Nervous system; Synaptic vesicle cycle [PATH:ko04721]Organismal Systems; Excretory system; Endocrine and other factor-regulated calcium reabsorption [PATH:ko04961]Human Diseases; Neurodegenerative diseases; Huntington's disease [PATH:ko05016]}	{5270.UM01367P0; Ustilago maydis fuNOG00071 complex, subunit alpha U; 5270.UM01367P0; Ustilago maydis opiNOG00472 Component of the adaptor protein complex 2 (AP-2). Adaptor protein complexes function in protein transport via transport vesicles in different membrane traffic pathways. Adaptor protein complexes are vesicle coat components and appear to be involved in cargo selection and vesicle form…	{Hs19913416; KOG1077 Vesicle coat complex AP-2, alpha subunit U Intracellular trafficking, secretion, and vesicular transport ;}	{GO:0016192; vesicle-mediated transport; biological_process GO:0030131; clathrin adaptor complex; cellular_component GO:0006886; intracellular protein transport; biological_process GO:0030117; membrane coat; cellular_component}	{A0A0D6EHT7; A0A0D6EHT7_SPOSA SPOSA6832_00854-mRNA-1:cds OS=Sporobolomyces salmonicolor GN=SPOSA6832_00854 PE=4 SV=1}
NGR-1A0207	{gi|472585957|gb|EMS23499.1|; replication factor C subunit 3 [Rhodosporidium toruloides NP11]}	{O14003; RFC3_SCHPO Replication factor C subunit 3 OS=Schizosaccharomyces pombe (strain 972 / ATCC 24843) GN=rfc3 PE=1 SV=2}	{ppl:POSPLDRAFT_89704; K10756 RFC3_5 replication factor C subunit 3/5 -- Genetic Information Processing; Replication and repair; DNA replication [PATH:ko03030]Genetic Information Processing; Replication and repair; Nucleotide excision repair [PATH:ko03420]Genetic Information Processing; Replication and repair; Mismatch repair [PATH:ko03430]}	{5270.UM04623P0; Ustilago maydis basNOG01627 replication factor L; 5270.UM04623P0; Ustilago maydis fuNOG00682 replication factor c L; 5270.UM04623P0; Ustilago maydis opiNOG01087 replication factor c L; 5270.UM04623P0; Ustilago maydis COG0470 DNA polymerase III subunit delta' L; 5270.UM04623P0; Ustilago maydis KOG0990 replication factor c L}	{Hs6677723; KOG0990 Replication factor C, subunit RFC5 L Replication, recombination and repair ;}	{GO:0000723; telomere maintenance; biological_process GO:0009378; four-way junction helicase activity; molecular_function GO:0009360; DNA polymerase III complex; cellular_component GO:0008026; ATP-dependent helicase activity; molecular_function GO:0016787; hydrolase activity; molecular_function GO:0006260; DNA replication; biological_process GO:0015995; chlorophyll biosynthetic process; biologica…	{M7XHW6; M7XHW6_RHOT1 Replication factor C subunit 3 OS=Rhodosporidium toruloides (strain NP11) GN=RHTO_07233 PE=4 SV=1}
NGR-1A0208	{NA}	{NA}	{NA}	{NA}	{NA}	{NA}	{NA}
NGR-1A0209	{NA}	{NA}	{NA}	{69293.ENSGACP00000006974; Gasterosteus aculeatus biNOG03685 TNF receptor-associated factor T; 69293.ENSGACP00000006974; Gasterosteus aculeatus chorNOG03455 TNF receptor-associated factor T; 69293.ENSGACP00000006974; Gasterosteus aculeatus KOG0297 TNF receptor-associated factor O; 69293.ENSGACP00000006974; Gasterosteus aculeatus fiNOG14129 TNF receptor-associated factor 2 O; 69293.ENSGACP00000006…	{Hs22027624; KOG0297 TNF receptor-associated factor T Signal transduction mechanisms ;}	{NA}	{NA}
NGR-1A0210	{gi|472585904|gb|EMS23446.1|; NADPH dehydrogenase [Rhodosporidium toruloides NP11]}	{O94467; OYEC_SCHPO Putative NADPH dehydrogenase C23G7.10c OS=Schizosaccharomyces pombe (strain 972 / ATCC 24843) GN=SPBC23G7.10c PE=3 SV=1}	{afm:AFUA_7G06420; K00540 E1.-.-.- -- -- --}	{240176.XP_001829138.2; Coprinopsis cinerea okayama7#130 KOG0134 12-oxophytodienoate reductase C; 240176.XP_001829138.2; Coprinopsis cinerea okayama7#130 fuNOG03303 NADH-dependent flavin oxidoreductase C; 240176.XP_001829138.2; Coprinopsis cinerea okayama7#130 opiNOG05540 NADH-dependent flavin oxidoreductase C; 240176.XP_001829138.2; Coprinopsis cinerea okayama7#130 agarNOG04896 NADH:flavin oxido…	{SPBC23G7.10c; KOG0134 NADH:flavin oxidoreductase/12-oxophytodienoate reductase CR Energy production and conversion ; General function prediction only ;}	{GO:0009607; response to biotic stimulus; biological_process GO:0050660; flavin adenine dinucleotide binding; molecular_function GO:0008033; tRNA processing; biological_process GO:0005515; protein binding; molecular_function GO:0000105; histidine biosynthetic process; biological_process GO:0010181; FMN binding; molecular_function GO:0016491; oxidoreductase activity; molecular_function GO:0016817;…	{M7WZC9; M7WZC9_RHOT1 NADPH dehydrogenase OS=Rhodosporidium toruloides (strain NP11) GN=RHTO_07180 PE=4 SV=1}
NGR-1A0211	{gi|634350548|gb|KDE05796.1|; hypothetical protein [Microbotryum violaceum p1A1 Lamole, MVLG_03885]}	{NA}	{cne:CNE02020; K09008 K09008 hypothetical protein -- --}	{NA}	{NA}	{NA}	{A0A0D6EHU1; A0A0D6EHU1_SPOSA SPOSA6832_00859-mRNA-1:cds (Fragment) OS=Sporobolomyces salmonicolor GN=SPOSA6832_00859 PE=4 SV=1}
NGR-1A0212	{gi|342320873|gb|EGU12811.1|; acyl-coenzyme A thioesterase [Rhodotorula glutinis ATCC 204091]}	{NA}	{NA}	{5057.CADACLAP00006579; Aspergillus clavatus euroNOG12185 thioesterase S; 5057.CADACLAP00006579; Aspergillus clavatus ascNOG15032 thioesterase S; 5057.CADACLAP00006579; Aspergillus clavatus fuNOG16282 thioesterase S; 5057.CADACLAP00006579; Aspergillus clavatus opiNOG38746 Thioesterase superfamily S; 5057.CADACLAP00006579; Aspergillus clavatus euNOG56520 NA S}	{Hs8923812; KOG3328 HGG motif-containing thioesterase R General function prediction only ;}	{NA}	{G0SW87; G0SW87_RHOG2 Acyl-coenzyme A thioesterase OS=Rhodotorula glutinis (strain ATCC 204091 / IIP 30 / MTCC 1151) GN=RTG_00829 PE=4 SV=1}
NGR-1A0213	{gi|472585947|gb|EMS23489.1|; peptide alpha-N-acetyltransferase [Rhodosporidium toruloides NP11]}	{O61219; NA}	{scm:SCHCODRAFT_12592; K00670 E2.3.1.88 peptide alpha-N-acetyltransferase 2.3.1.88 --}	{578458.XP_003037864.1; Schizophyllum commune H4 8 KOG3235 complex ard1 subunit R; 578458.XP_003037864.1; Schizophyllum commune H4 8 COG0456 -acetyltransferase R; 578458.XP_003037864.1; Schizophyllum commune H4 8 agaNOG03135 Acetyltransferase (GNAT) family R; 578458.XP_003037864.1; Schizophyllum commune H4 8 basNOG02810 FR47-like protein R; 578458.XP_003037864.1; Schizophyllum commune H4 8 fuNOG0…	{CE18023; KOG3235 Subunit of the major N alpha-acetyltransferase R General function prediction only ;}	{GO:0016747; transferase activity, transferring acyl groups other than amino-acyl groups; molecular_function GO:0008080; N-acetyltransferase activity; molecular_function}	{A0A0D6EID6; A0A0D6EID6_SPOSA SPOSA6832_00853-mRNA-1:cds OS=Sporobolomyces salmonicolor GN=SPOSA6832_00853 PE=4 SV=1}
NGR-1A0214	{NA}	{NA}	{NA}	{240176.XP_001837363.2; Coprinopsis cinerea okayama7#130 agarNOG04329 Nuclear pore component S; 240176.XP_001837363.2; Coprinopsis cinerea okayama7#130 basNOG00609 Nuclear pore component S; 240176.XP_001837363.2; Coprinopsis cinerea okayama7#130 euNOG09619 Conserved hypothetical protein S; 240176.XP_001837363.2; Coprinopsis cinerea okayama7#130 fuNOG05184 Conserved hypothetical protein S; 240176.…	{NA}	{NA}	{NA}
NGR-1A0215	{gi|472585999|gb|EMS23541.1|; Cystinosin/ERS1p repeat protein [Rhodosporidium toruloides NP11]}	{NA}	{NA}	{214684.XP_569159.1; Cryptococcus neoformans var. neoformans JEC21 basNOG02868 CTNS S; 214684.XP_569159.1; Cryptococcus neoformans var. neoformans JEC21 fuNOG00892 PQ loop repeat protein S; 214684.XP_569159.1; Cryptococcus neoformans var. neoformans JEC21 NOG33123 PQ loop repeat protein S; 214684.XP_569159.1; Cryptococcus neoformans var. neoformans JEC21 opiNOG17294 PQ loop repeat protein S; 2146…	{SPAC2E12.03c; KOG2913 Predicted membrane protein S Function unknown ;}	{GO:0005840; ribosome; cellular_component GO:0016021; integral to membrane; cellular_component GO:0003743; translation initiation factor activity; molecular_function GO:0006413; translational initiation; biological_process GO:0005622; intracellular; cellular_component GO:0006412; translation; biological_process GO:0003735; structural constituent of ribosome; molecular_function}	{M7WZM4; M7WZM4_RHOT1 Cystinosin/ERS1p repeat protein OS=Rhodosporidium toruloides (strain NP11) GN=RHTO_07275 PE=4 SV=1}
NGR-1A0216	{NA}	{NA}	{NA}	{NA}	{NA}	{NA}	{NA}
NGR-1A0217	{gi|472585968|gb|EMS23510.1|; mitochondrial small subunit ribosomal protein S28 [Rhodosporidium toruloides NP11]}	{NA}	{NA}	{425265.XP_001731839.1; Malassezia globosa CBS 7966 KOG2815 ribosomal protein S15 J; 425265.XP_001731839.1; Malassezia globosa CBS 7966 COG0184 Forms an intersubunit bridge (bridge B4) with the 23S rRNA of the 50S subunit in the ribosome (By similarity) J; 425265.XP_001731839.1; Malassezia globosa CBS 7966 basNOG03226 Ribosomal protein S15 J; 425265.XP_001731839.1; Malassezia globosa CBS 7966 fuN…	{SPBC11B10.04c; KOG2815 Mitochondrial/choloroplast ribosomal protein S15 J Translation, ribosomal structure and biogenesis ;}	{GO:0006412; translation; biological_process GO:0003735; structural constituent of ribosome; molecular_function GO:0005622; intracellular; cellular_component GO:0005840; ribosome; cellular_component}	{A0A0D6EIE5; A0A0D6EIE5_SPOSA SPOSA6832_00872-mRNA-1:cds OS=Sporobolomyces salmonicolor GN=SPOSA6832_00872 PE=3 SV=1}
NGR-1A0218	{gi|342320881|gb|EGU12819.1|; Protein priA [Rhodotorula glutinis ATCC 204091]}	{NA}	{NA}	{NA}	{NA}	{GO:0016020; membrane; cellular_component GO:0006811; ion transport; biological_process}	{G0SW95; G0SW95_RHOG2 Protein priA OS=Rhodotorula glutinis (strain ATCC 204091 / IIP 30 / MTCC 1151) GN=RTG_00838 PE=4 SV=1}
NGR-1A0219	{gi|647395711|emb|CDR37354.1|; RHTO0S02e13828g1_1 [Rhodosporidium toruloides]}	{Q5R788; ISCA2_PONAB Iron-sulfur cluster assembly 2 homolog, mitochondrial OS=Pongo abelii GN=ISCA2 PE=2 SV=1}	{NA}	{240176.XP_002911664.1; Coprinopsis cinerea okayama7#130 agaNOG04207 Iron-sulphur cluster biosynthesis CU; 240176.XP_002911664.1; Coprinopsis cinerea okayama7#130 agarNOG08260 Iron-sulphur cluster biosynthesis CU; 240176.XP_002911664.1; Coprinopsis cinerea okayama7#130 fuNOG14420 protein required for CU; 240176.XP_002911664.1; Coprinopsis cinerea okayama7#130 opiNOG37811 iron-sulfur cluster assem…	{Hs20543669; KOG1119 Mitochondrial Fe-S cluster biosynthesis protein ISA2 (contains a HesB-like domain) CU Energy production and conversion ; Intracellular trafficking, secretion, and vesicular transport ;}	{NA}	{A0A0D6ER86; A0A0D6ER86_SPOSA SPOSA6832_04279-mRNA-1:cds (Fragment) OS=Sporobolomyces salmonicolor GN=SPOSA6832_04279 PE=4 SV=1}
NGR-1A0220	{NA}	{NA}	{NA}	{NA}	{NA}	{GO:0043565; sequence-specific DNA binding; molecular_function GO:0005634; nucleus; cellular_component GO:0003700; sequence-specific DNA binding transcription factor activity; molecular_function GO:0006355; regulation of transcription, DNA-dependent; biological_process}	{NA}
NGR-1A0221	{gi|472585803|gb|EMS23345.1|; inosine/uridine-preferring nucleoside hydrolase [Rhodosporidium toruloides NP11]}	{NA}	{NA}	{486041.XP_001880450.1; Laccaria bicolor S238N H82 agaNOG00437 Inosine-uridine preferring nucleoside hydrolase F; 486041.XP_001880450.1; Laccaria bicolor S238N H82 basNOG02315 Inosine-uridine preferring nucleoside hydrolase F; 486041.XP_001880450.1; Laccaria bicolor S238N H82 fuNOG08391 nucleoside hydrolase F; 486041.XP_001880450.1; Laccaria bicolor S238N H82 opiNOG20013 nucleoside hydrolase F}	{SPBC1683.06c; KOG2938 Predicted inosine-uridine preferring nucleoside hydrolase F Nucleotide transport and metabolism ;}	{NA}	{A0A0D6ELE8; A0A0D6ELE8_SPOSA SPOSA6832_02071-mRNA-1:cds OS=Sporobolomyces salmonicolor GN=SPOSA6832_02071 PE=4 SV=1}
NGR-1A0222	{NA}	{NA}	{NA}	{NA}	{NA}	{NA}	{NA}
NGR-1A0223	{gi|472585881|gb|EMS23423.1|; large subunit ribosomal protein L24e [Rhodosporidium toruloides NP11]}	{Q6CF69; RLP24_YARLI Ribosome biogenesis protein RLP24 OS=Yarrowia lipolytica (strain CLIB 122 / E 150) GN=RLP24 PE=3 SV=1}	{cci:CC1G_04212; K02896 RP-L24e, RPL24 large subunit ribosomal protein L24e -- Genetic Information Processing; Translation; Ribosome [PATH:ko03010]}	{208348.PTTG_07686P0; Puccinia triticina KOG1723 ribosome biogenesis, protein J; 208348.PTTG_07686P0; Puccinia triticina COG2075 Ribosomal protein J; 208348.PTTG_07686P0; Puccinia triticina basNOG02479 ribosome biogenesis protein RLP24 J; 208348.PTTG_07686P0; Puccinia triticina fuNOG02488 ribosome biogenesis protein RLP24 J; 208348.PTTG_07686P0; Puccinia triticina opiNOG13317 ribosome biogenesis,…	{YLR009w; KOG1723 60s ribosomal protein L30 isolog J Translation, ribosomal structure and biogenesis ;}	{NA}	{A0A061APT7; A0A061APT7_RHOTO RHTO0S02e14048g1_1 OS=Rhodosporidium toruloides GN=RHTO0S_02e14048g PE=4 SV=1}
NGR-1A0224	{NA}	{NA}	{NA}	{NA}	{NA}	{NA}	{NA}
NGR-1A0225	{gi|634353311|gb|KDE08388.1|; S-adenosylmethionine synthase, variant [Microbotryum violaceum p1A1 Lamole]}	{O60198; METK_SCHPO S-adenosylmethionine synthase OS=Schizosaccharomyces pombe (strain 972 / ATCC 24843) GN=sam1 PE=3 SV=1}	{cci:CC1G_01221; K00789 E2.5.1.6, metK S-adenosylmethionine synthetase 2.5.1.6 Metabolism; Amino acid metabolism; Cysteine and methionine metabolism [PATH:ko00270]Metabolism; Overview; Biosynthesis of amino acids [PATH:ko01230]}	{240176.XP_001833159.1; Coprinopsis cinerea okayama7#130 agaNOG02662 Catalyzes the formation of S-adenosylmethionine from methionine and ATP (By similarity) H; 240176.XP_001833159.1; Coprinopsis cinerea okayama7#130 agarNOG04805 Catalyzes the formation of S-adenosylmethionine from methionine and ATP (By similarity) H; 240176.XP_001833159.1; Coprinopsis cinerea okayama7#130 KOG1506 Catalyzes the f…	{SPBC14F5.05c; KOG1506 S-adenosylmethionine synthetase H Coenzyme transport and metabolism ;}	{GO:0006556; S-adenosylmethionine biosynthetic process; biological_process GO:0004478; methionine adenosyltransferase activity; molecular_function}	{U5H233; U5H233_USTV1 S-adenosylmethionine synthase OS=Microbotryum violaceum (strain p1A1 Lamole) GN=MVLG_01424 PE=3 SV=1}
NGR-1A0226	{NA}	{NA}	{NA}	{NA}	{NA}	{GO:0004525; ribonuclease III activity; molecular_function GO:0003723; RNA binding; molecular_function GO:0006396; RNA processing; biological_process}	{NA}
NGR-1A0227	{NA}	{NA}	{NA}	{NA}	{NA}	{GO:0006556; S-adenosylmethionine biosynthetic process; biological_process GO:0004478; methionine adenosyltransferase activity; molecular_function}	{NA}
NGR-1A0228	{gi|472585799|gb|EMS23341.1|; NADH-ubiquinone oxidoreductase 64 kDa subunit [Rhodosporidium toruloides NP11]}	{NA}	{cne:CNG00750; K03885 ndh NADH dehydrogenase 1.6.99.3 Metabolism; Energy metabolism; Oxidative phosphorylation [PATH:ko00190]}	{5297.EFP80656; Puccinia graminis KOG2495 Nadh dehydrogenase C; 5297.EFP80656; Puccinia graminis COG1252 Nadh dehydrogenase C; 5297.EFP80656; Puccinia graminis basNOG01385 Pyridine nucleotide-disulphide oxidoreductase C; 5297.EFP80656; Puccinia graminis fuNOG03817 NADH dehydrogenase C; 5297.EFP80656; Puccinia graminis opiNOG06007 NADH dehydrogenase C}	{At4g05020; KOG2495 NADH-dehydrogenase (ubiquinone) C Energy production and conversion ;}	{GO:0050660; flavin adenine dinucleotide binding; molecular_function GO:0055114; oxidation-reduction process; biological_process GO:0007165; signal transduction; biological_process GO:0005509; calcium ion binding; molecular_function GO:0016491; oxidoreductase activity; molecular_function GO:0005578; proteinaceous extracellular matrix; cellular_component}	{M7WZ39; M7WZ39_RHOT1 NADH-ubiquinone oxidoreductase 64 kDa subunit OS=Rhodosporidium toruloides (strain NP11) GN=RHTO_07075 PE=4 SV=1}
NGR-1A0229	{NA}	{NA}	{NA}	{NA}	{NA}	{NA}	{NA}
NGR-1A0230	{gi|342320844|gb|EGU12782.1|; Aspartyl protease [Rhodotorula glutinis ATCC 204091]}	{NA}	{NA}	{5297.EFP80583; Puccinia graminis basNOG02135 Eukaryotic aspartyl protease O; 5297.EFP80583; Puccinia graminis fuNOG12029 Eukaryotic aspartyl protease O; 5297.EFP80583; Puccinia graminis NOG128212 Eukaryotic aspartyl protease O; 5297.EFP80583; Puccinia graminis opiNOG26919 Eukaryotic aspartyl protease O; 5297.EFP80583; Puccinia graminis KOG1339 aspartic O}	{Hs4503143; KOG1339 Aspartyl protease O Posttranslational modification, protein turnover, chaperones ;}	{GO:0004190; aspartic-type endopeptidase activity; molecular_function GO:0006508; proteolysis; biological_process}	{A0A0D6EQU2; A0A0D6EQU2_SPOSA SPOSA6832_04258-mRNA-1:cds (Fragment) OS=Sporobolomyces salmonicolor GN=SPOSA6832_04258 PE=3 SV=1}
NGR-1A0231	{gi|472585878|gb|EMS23420.1|; Rho GTPase-activating protein [Rhodosporidium toruloides NP11]}	{NA}	{NA}	{NA}	{SPBC3F6.05_2; KOG2710 Rho GTPase-activating protein TZ Signal transduction mechanisms ; Cytoskeleton ;}	{GO:0007165; signal transduction; biological_process}	{M7WZZ5; M7WZZ5_RHOT1 Rho GTPase-activating protein OS=Rhodosporidium toruloides (strain NP11) GN=RHTO_07154 PE=4 SV=1}
NGR-1A0232	{gi|342321488|gb|EGU13421.1|; hypothetical protein [Rhodotorula glutinis ATCC 204091, RTG_00134]}	{NA}	{NA}	{486041.XP_001873616.1; Laccaria bicolor S238N H82 agarNOG04899 NA C; 486041.XP_001873616.1; Laccaria bicolor S238N H82 agaNOG02663 NA C; 486041.XP_001873616.1; Laccaria bicolor S238N H82 basNOG02015 NA R; 486041.XP_001873616.1; Laccaria bicolor S238N H82 euNOG58920 NA R; 486041.XP_001873616.1; Laccaria bicolor S238N H82 fuNOG31847 NA R; 486041.XP_001873616.1; Laccaria bicolor S238N H82 NOG44429 …	{NA}	{NA}	{A0A061AG50; A0A061AG50_RHOTO RHTO0S02e03532g1_1 OS=Rhodosporidium toruloides GN=RHTO0S_02e03532g PE=4 SV=1}
NGR-1A0233	{NA}	{NA}	{NA}	{NA}	{NA}	{NA}	{NA}
NGR-1A0234	{gi|472586048|gb|EMS23590.1|; alpha/beta fold family hydrolase [Rhodosporidium toruloides NP11]}	{NA}	{NA}	{NA}	{NA}	{GO:0016787; hydrolase activity; molecular_function}	{M7X0F3; M7X0F3_RHOT1 Alpha/beta fold family hydrolase OS=Rhodosporidium toruloides (strain NP11) GN=RHTO_07324 PE=4 SV=1}
NGR-1A0235	{gi|472586049|gb|EMS23591.1|; DNA damage-inducible v-SNARE binding protein Ddi1 [Rhodosporidium toruloides NP11]}	{P0CS14; DDI1_CRYNJ DNA damage-inducible protein 1 OS=Cryptococcus neoformans var. neoformans serotype D (strain JEC21 / ATCC MYA-565) GN=DDI1 PE=3 SV=1}	{cci:CC1G_08140; K11885 DDI1 DNA damage-inducible protein 1 -- --}	{240176.XP_001837586.1; Coprinopsis cinerea okayama7#130 agarNOG04356 Aspartyl protease L; 240176.XP_001837586.1; Coprinopsis cinerea okayama7#130 basNOG01871 Acts as a linker between the 19S proteasome and polyubiquitinated proteins via UBA domain interactions with ubiquitin for their subsequent degradation. Required for S-phase checkpoint control and may be involved in the regulation of exocyto…	{SPAC56F8.07; KOG0012 DNA damage inducible protein L Replication, recombination and repair ;}	{GO:0003684; damaged DNA binding; molecular_function GO:0043161; proteasomal ubiquitin-dependent protein catabolic process; biological_process GO:0005515; protein binding; molecular_function GO:0006289; nucleotide-excision repair; biological_process GO:0006508; proteolysis; biological_process GO:0004190; aspartic-type endopeptidase activity; molecular_function}	{A0A0D6EI15; A0A0D6EI15_SPOSA SPOSA6832_00692-mRNA-1:cds OS=Sporobolomyces salmonicolor GN=SPOSA6832_00692 PE=4 SV=1}
NGR-1A0236	{gi|472586050|gb|EMS23592.1|; protein of Emopamil-binding family [Rhodosporidium toruloides NP11]}	{NA}	{NA}	{486041.XP_001889553.1; Laccaria bicolor S238N H82 opiNOG31422 NA S; 486041.XP_001889553.1; Laccaria bicolor S238N H82 euNOG14692 NA S; 486041.XP_001889553.1; Laccaria bicolor S238N H82 NOG108121 NA S; 486041.XP_001889553.1; Laccaria bicolor S238N H82 agaNOG03865 NA S; 486041.XP_001889553.1; Laccaria bicolor S238N H82 agarNOG09267 NA S; 486041.XP_001889553.1; Laccaria bicolor S238N H82 fuNOG12383…	{NA}	{NA}	{A0A061AIU5; A0A061AIU5_RHOTO RHTO0S02e10110g1_1 OS=Rhodosporidium toruloides GN=RHTO0S_02e10110g PE=4 SV=1}
NGR-1A0237	{gi|647395603|emb|CDR37157.1|; RHTO0S02e11342g1_1 [Rhodosporidium toruloides]}	{C8V213; MDJ1_EMENI DnaJ homolog 1, mitochondrial OS=Emericella nidulans (strain FGSC A4 / ATCC 38163 / CBS 112.46 / NRRL 194 / M139) GN=AN10778 PE=3 SV=1}	{lbc:LACBIDRAFT_151865; K03686 dnaJ molecular chaperone DnaJ -- --}	{208348.PTTG_05730P0; Puccinia triticina basNOG01749 DNAj protein O; 208348.PTTG_05730P0; Puccinia triticina opiNOG16081 DnaJ (Hsp40) homolog, subfamily A, member 3 O; 208348.PTTG_05730P0; Puccinia triticina KOG0715 DnaJ (Hsp40) homolog, subfamily O; 208348.PTTG_05730P0; Puccinia triticina COG0484 ATP binding to DnaK triggers the release of the substrate protein, thus completing the reaction cycl…	{SPCC4G3.14; KOG0715 Molecular chaperone (DnaJ superfamily) O Posttranslational modification, protein turnover, chaperones ;}	{GO:0051082; unfolded protein binding; molecular_function GO:0006464; protein modification process; biological_process GO:0031072; heat shock protein binding; molecular_function GO:0016151; nickel ion binding; molecular_function}	{A0A0D6EHF0; A0A0D6EHF0_SPOSA SPOSA6832_00695-mRNA-1:cds (Fragment) OS=Sporobolomyces salmonicolor GN=SPOSA6832_00695 PE=3 SV=1}
NGR-1A0238	{gi|472585966|gb|EMS23508.1|; GYF domain containing protein [Rhodosporidium toruloides NP11]}	{NA}	{NA}	{318829.MGG_09850T0; Magnaporthe oryzae ascNOG05103 GYF domain-containing protein R; 318829.MGG_09850T0; Magnaporthe oryzae fuNOG03858 GYF domain-containing protein R; 318829.MGG_09850T0; Magnaporthe oryzae NOG76253 GYF domain protein S; 318829.MGG_09850T0; Magnaporthe oryzae opiNOG13882 GYF domaincontaining protein R; 318829.MGG_09850T0; Magnaporthe oryzae sordNOG08751 GYF domain R; 318829.MGG_0…	{NA}	{GO:0005515; protein binding; molecular_function}	{A0A0D6EHH6; A0A0D6EHH6_SPOSA SPOSA6832_00878-mRNA-1:cds OS=Sporobolomyces salmonicolor GN=SPOSA6832_00878 PE=4 SV=1}
NGR-1A0239	{gi|472585965|gb|EMS23507.1|; U3 small nucleolar RNA-associated protein 5 [Rhodosporidium toruloides NP11]}	{NA}	{NA}	{486041.XP_001873916.1; Laccaria bicolor S238N H82 KOG4547 WD repeat domain 43 R; 486041.XP_001873916.1; Laccaria bicolor S238N H82 agaNOG00236 Dip2/Utp12 Family R; 486041.XP_001873916.1; Laccaria bicolor S238N H82 agarNOG06604 Dip2/Utp12 Family R; 486041.XP_001873916.1; Laccaria bicolor S238N H82 basNOG02492 Dip2/Utp12 Family R; 486041.XP_001873916.1; Laccaria bicolor S238N H82 fuNOG02090 U3 sma…	{NA}	{GO:0005515; protein binding; molecular_function}	{A0A0D6EIE9; A0A0D6EIE9_SPOSA SPOSA6832_00877-mRNA-1:cds OS=Sporobolomyces salmonicolor GN=SPOSA6832_00877 PE=4 SV=1}
NGR-1A0240	{gi|472585964|gb|EMS23506.1|; histone deacetylase 1/2 [Rhodosporidium toruloides NP11]}	{P32561; RPD3_YEAST Histone deacetylase RPD3 OS=Saccharomyces cerevisiae (strain ATCC 204508 / S288c) GN=RPD3 PE=1 SV=1}	{lbc:LACBIDRAFT_186850; K06067 HDAC1_2 histone deacetylase 1/2 3.5.1.98 Cellular Processes; Cell growth and death; Cell cycle [PATH:ko04110]Environmental Information Processing; Signal transduction; Notch signaling pathway [PATH:ko04330]Organismal Systems; Endocrine system; Thyroid hormone signaling pathway [PATH:ko04919]Human Diseases; Neurodegenerative diseases; Huntington's disease [PATH:ko050…	{5297.EFP76878; Puccinia graminis basNOG01247 histone deacetylase B; 5297.EFP76878; Puccinia graminis fuNOG03686 histone deacetylase B; 5297.EFP76878; Puccinia graminis opiNOG03031 Histone deacetylase B; 5297.EFP76878; Puccinia graminis KOG1342 Histone deacetylase B; 5297.EFP76878; Puccinia graminis COG0123 Histone deacetylase BQ}	{YNL330c; KOG1342 Histone deacetylase complex, catalytic component RPD3 B Chromatin structure and dynamics ;}	{NA}	{A0A0D6EHC0; A0A0D6EHC0_SPOSA SPOSA6832_00867-mRNA-1:cds OS=Sporobolomyces salmonicolor GN=SPOSA6832_00867 PE=4 SV=1}
NGR-1A0241	{NA}	{NA}	{NA}	{NA}	{NA}	{NA}	{NA}
NGR-1A0242	{gi|472584421|gb|EMS22015.1|; short-chain dehydrogenase/reductase SDR family protein [Rhodosporidium toruloides NP11]}	{NA}	{NA}	{5297.EFP78595; Puccinia graminis KOG1204 sepiapterin reductase (7,8-dihydrobiopterin NADP oxidoreductase) Q; 5297.EFP78595; Puccinia graminis fuNOG11307 short-chain dehydrogenase Q; 5297.EFP78595; Puccinia graminis NOG214020 Short-chain dehydrogenase reductase Sdr R; 5297.EFP78595; Puccinia graminis opiNOG25571 short-chain dehydrogenase Q; 5297.EFP78595; Puccinia graminis basNOG02830 KR domain Q}	{SPBC30D10.05c; KOG1204 Predicted dehydrogenase Q Secondary metabolites biosynthesis, transport and catabolism ;}	{GO:0016491; oxidoreductase activity; molecular_function GO:0044237; cellular metabolic process; biological_process GO:0050662; coenzyme binding; molecular_function GO:0008152; NA GO:0003824; NA}	{M7WVY3; M7WVY3_RHOT1 Short-chain dehydrogenase/reductase SDR family protein OS=Rhodosporidium toruloides (strain NP11) GN=RHTO_01230 PE=4 SV=1}
NGR-1A0243	{gi|472584419|gb|EMS22013.1|; ubiquitin carboxyl-terminal hydrolase 36/42 [Rhodosporidium toruloides NP11]}	{NA}	{cci:CC1G_01346; K11855 USP36_42 ubiquitin carboxyl-terminal hydrolase 36/42 3.1.2.15 --}	{240176.XP_001837434.1; Coprinopsis cinerea okayama7#130 agaNOG00054 Ubiquitin carboxyl-terminal hydrolase O; 240176.XP_001837434.1; Coprinopsis cinerea okayama7#130 agarNOG05345 Ubiquitin carboxyl-terminal hydrolase O; 240176.XP_001837434.1; Coprinopsis cinerea okayama7#130 basNOG01365 ubiquitin carboxyl-terminal hydrolase O; 240176.XP_001837434.1; Coprinopsis cinerea okayama7#130 fuNOG05486 ubi…	{Hs13435157; KOG1865 Ubiquitin carboxyl-terminal hydrolase O Posttranslational modification, protein turnover, chaperones ;}	{GO:0004221; ubiquitin thiolesterase activity; molecular_function GO:0006511; ubiquitin-dependent protein catabolic process; biological_process}	{M7XP84; M7XP84_RHOT1 Ubiquitin carboxyl-terminal hydrolase OS=Rhodosporidium toruloides (strain NP11) GN=RHTO_01228 PE=3 SV=1}
NGR-1A0244	{NA}	{NA}	{NA}	{NA}	{NA}	{NA}	{A0A0D6EHA0; A0A0D6EHA0_SPOSA SPOSA6832_00843-mRNA-1:cds OS=Sporobolomyces salmonicolor GN=SPOSA6832_00843 PE=4 SV=1}
NGR-1A0245	{NA}	{NA}	{NA}	{88036.EFJ26136; Selaginella moellendorffii KOG1041 Eukaryotic translation initiation factor 2C J; 88036.EFJ26136; Selaginella moellendorffii NOG00694 eukaryotic translation initiation factor 2c J}	{At1g48410; KOG1041 Translation initiation factor 2C (eIF-2C) and related proteins J Translation, ribosomal structure and biogenesis ;}	{GO:0005515; protein binding; molecular_function}	{NA}
NGR-1A0246	{gi|472584422|gb|EMS22016.1|; battenin cln3 family protein [Rhodosporidium toruloides NP11]}	{Q4P4U7; BTN1_USTMA Protein BTN1 OS=Ustilago maydis (strain 521 / FGSC 9021) GN=BTN1 PE=3 SV=1}	{cci:CC1G_09859; K12389 BTS, CLN3 battenin -- Cellular Processes; Transport and catabolism; Lysosome [PATH:ko04142]}	{240176.XP_001837877.1; Coprinopsis cinerea okayama7#130 NOG09008 Involved in vacuolar transport and vacuole pH homeostasis. Also required for cytokinesis (By similarity) U; 240176.XP_001837877.1; Coprinopsis cinerea okayama7#130 opiNOG01784 Involved in vacuolar transport and vacuole pH homeostasis. Also required for cytokinesis (By similarity) U; 240176.XP_001837877.1; Coprinopsis cinerea okayam…	{SPAC607.09c; KOG3880 Predicted small molecule transporter involved in cellular pH homeostasis (Batten disease protein in human) R General function prediction only ;}	{GO:0016020; membrane; cellular_component}	{M7WV93; M7WV93_RHOT1 Protein BTN OS=Rhodosporidium toruloides (strain NP11) GN=RHTO_01231 PE=3 SV=1}
NGR-1A0247	{gi|472584423|gb|EMS22017.1|; sn1-specific diacylglycerol lipase alpha [Rhodosporidium toruloides NP11]}	{NA}	{NA}	{NA}	{NA}	{GO:0006629; lipid metabolic process; biological_process GO:0004806; triglyceride lipase activity; molecular_function}	{A0A0D6EGP7; A0A0D6EGP7_SPOSA SPOSA6832_00609-mRNA-1:cds (Fragment) OS=Sporobolomyces salmonicolor GN=SPOSA6832_00609 PE=4 SV=1}
NGR-1A0248	{gi|472580700|gb|EMS18478.1|; transcription initiation factor TFIID component TAF4 [Rhodosporidium toruloides NP11]}	{NA}	{NA}	{NA}	{NA}	{NA}	{A0A0D6ELB6; A0A0D6ELB6_SPOSA SPOSA6832_02167-mRNA-1:cds OS=Sporobolomyces salmonicolor GN=SPOSA6832_02167 PE=4 SV=1}
NGR-1A0249	{gi|472584411|gb|EMS22005.1|; Sgf11, transcriptional regulation [Rhodosporidium toruloides NP11]}	{NA}	{NA}	{NA}	{NA}	{NA}	{A0A061AG37; A0A061AG37_RHOTO SAGA-associated factor 11 OS=Rhodosporidium toruloides GN=RHTO0S_02e03378g PE=3 SV=1}
NGR-1A0250	{NA}	{NA}	{NA}	{NA}	{NA}	{NA}	{NA}
NGR-1A0251	{gi|342321468|gb|EGU13401.1|; putative RTA1 domain protein [Rhodotorula glutinis ATCC 204091]}	{NA}	{NA}	{NA}	{NA}	{GO:0006950; response to stress; biological_process GO:0016021; integral to membrane; cellular_component}	{G0SUK1; G0SUK1_RHOG2 Putative RTA1 domain protein OS=Rhodotorula glutinis (strain ATCC 204091 / IIP 30 / MTCC 1151) GN=RTG_00111 PE=4 SV=1}
NGR-1A0252	{gi|472585993|gb|EMS23535.1|; clathrin light chain [Rhodosporidium toruloides NP11]}	{NA}	{NA}	{5297.EFP78555; Puccinia graminis basNOG02725 Clathrin light chain S; 5297.EFP78555; Puccinia graminis KOG4031 clathrin light chain U; 5297.EFP78555; Puccinia graminis fuNOG10870 clathrin light chain U; 5297.EFP78555; Puccinia graminis NOG40374 clathrin light chain U; 5297.EFP78555; Puccinia graminis opiNOG26438 clathrin light chain U}	{SPBC9B6.08; KOG4031 Vesicle coat protein clathrin, light chain U Intracellular trafficking, secretion, and vesicular transport ;}	{GO:0019031; viral envelope; cellular_component GO:0030130; clathrin coat of trans-Golgi network vesicle; cellular_component GO:0030132; clathrin coat of coated pit; cellular_component GO:0005198; NA GO:0006886; intracellular protein transport; biological_process GO:0016192; vesicle-mediated transport; biological_process}	{A0A0D6EGR4; A0A0D6EGR4_SPOSA SPOSA6832_00700-mRNA-1:cds OS=Sporobolomyces salmonicolor GN=SPOSA6832_00700 PE=4 SV=1}
NGR-1A0253	{gi|472586047|gb|EMS23589.1|; glycoside hydrolase family 16 protein [Rhodosporidium toruloides NP11]}	{P32486; KRE6_YEAST Beta-glucan synthesis-associated protein KRE6 OS=Saccharomyces cerevisiae (strain ATCC 204508 / S288c) GN=KRE6 PE=1 SV=2}	{NA}	{208348.PTTG_01507P0; Puccinia triticina basNOG04665 glycoside hydrolase family 16 protein S; 208348.PTTG_01507P0; Puccinia triticina COG2273 Glycoside hydrolase family 16 G}	{NA}	{NA}	{M7XI70; M7XI70_RHOT1 Glycoside hydrolase family 16 protein OS=Rhodosporidium toruloides (strain NP11) GN=RHTO_07323 PE=4 SV=1}
NGR-1A0254	{NA}	{NA}	{NA}	{NA}	{NA}	{NA}	{NA}
NGR-1A0255	{NA}	{NA}	{NA}	{NA}	{NA}	{NA}	{NA}
NGR-1A0256	{gi|472585994|gb|EMS23536.1|; UDP-galactose translocator, glycosyltransferase family 47 protein [Rhodosporidium toruloides NP11]}	{NA}	{NA}	{NA}	{At2g20370; KOG1021 Acetylglucosaminyltransferase EXT1/exostosin 1 GMW Carbohydrate transport and metabolism ; Cell wall/membrane/envelope biogenesis ; Extracellular structures ;}	{GO:0007155; cell adhesion; biological_process}	{A0A061AHX8; A0A061AHX8_RHOTO RHTO0S02e11408g1_1 OS=Rhodosporidium toruloides GN=RHTO0S_02e11408g PE=4 SV=1}
NGR-1A0257	{gi|647395605|emb|CDR37160.1|; RHTO0S02e11364g1_1 [Rhodosporidium toruloides]}	{NA}	{NA}	{NA}	{NA}	{GO:0007155; cell adhesion; biological_process}	{A0A061AP67; A0A061AP67_RHOTO RHTO0S02e11364g1_1 OS=Rhodosporidium toruloides GN=RHTO0S_02e11364g PE=4 SV=1}
NGR-1A0258	{gi|342320627|gb|EGU12566.1|; Proteophosphoglycan ppg4 [Rhodotorula glutinis ATCC 204091]}	{NA}	{NA}	{NA}	{NA}	{GO:0007155; cell adhesion; biological_process}	{G0SWZ1; G0SWZ1_RHOG2 Proteophosphoglycan ppg4 OS=Rhodotorula glutinis (strain ATCC 204091 / IIP 30 / MTCC 1151) GN=RTG_01099 PE=4 SV=1}
NGR-1A0259	{gi|472585995|gb|EMS23537.1|; hypothetical protein [Rhodosporidium toruloides NP11, RHTO_07271]}	{NA}	{NA}	{NA}	{NA}	{NA}	{A0A061AR04; A0A061AR04_RHOTO RHTO0S02e11386g1_1 OS=Rhodosporidium toruloides GN=RHTO0S_02e11386g PE=4 SV=1}
NGR-1A0260	{gi|634353660|gb|KDE08719.1|; hypothetical protein [Microbotryum violaceum p1A1 Lamole, MVLG_01174]}	{NA}	{NA}	{486041.XP_001881517.1; Laccaria bicolor S238N H82 agaNOG05446 NA S}	{NA}	{NA}	{U5H1B6; U5H1B6_USTV1 Uncharacterized protein OS=Microbotryum violaceum (strain p1A1 Lamole) GN=MVLG_01174 PE=4 SV=1}
NGR-1A0261	{gi|472585994|gb|EMS23536.1|; UDP-galactose translocator, glycosyltransferase family 47 protein [Rhodosporidium toruloides NP11]}	{NA}	{NA}	{NA}	{NA}	{GO:0008643; carbohydrate transport; biological_process GO:0016021; integral to membrane; cellular_component GO:0016020; membrane; cellular_component GO:0055085; transmembrane transport; biological_process GO:0000139; Golgi membrane; cellular_component GO:0005351; sugar:hydrogen symporter activity; molecular_function}	{A0A061AHX8; A0A061AHX8_RHOTO RHTO0S02e11408g1_1 OS=Rhodosporidium toruloides GN=RHTO0S_02e11408g PE=4 SV=1}
NGR-1A0262	{gi|472586054|gb|EMS23596.1|; translin-associated factor X [Rhodosporidium toruloides NP11]}	{NA}	{NA}	{59729.ENSTGUP00000010410; Taeniopygia guttata chorNOG01174 Translin-associated factor X R; 59729.ENSTGUP00000010410; Taeniopygia guttata KOG3066 Translin-associated factor X R; 59729.ENSTGUP00000010410; Taeniopygia guttata veNOG01180 Translin-associated factor X R; 59729.ENSTGUP00000010410; Taeniopygia guttata biNOG01286 Translin-associated factor X R; 59729.ENSTGUP00000010410; Taeniopygia gutta…	{Hs5174731; KOG3066 Translin-associated protein X R General function prediction only ;}	{GO:0043565; sequence-specific DNA binding; molecular_function}	{A0A0D6EGX8; A0A0D6EGX8_SPOSA SPOSA6832_00697-mRNA-1:cds OS=Sporobolomyces salmonicolor GN=SPOSA6832_00697 PE=4 SV=1}
NGR-1A0263	{gi|472586055|gb|EMS23597.1|; hypothetical protein [Rhodosporidium toruloides NP11, RHTO_07331]}	{NA}	{NA}	{NA}	{NA}	{NA}	{A0A061AIT7; A0A061AIT7_RHOTO RHTO0S02e10000g1_1 OS=Rhodosporidium toruloides GN=RHTO0S_02e10000g PE=4 SV=1}
NGR-1A0264	{gi|472585969|gb|EMS23511.1|; cell cycle control protein, Cwf14 [Rhodosporidium toruloides NP11]}	{P12805; BUD31_XENLA Protein BUD31 homolog OS=Xenopus laevis GN=bud31 PE=2 SV=1}	{cnb:CNBI2730; K12873 BUD31, G10 bud site selection protein 31 -- Genetic Information Processing; Transcription; Spliceosome [PATH:ko03040]}	{208348.PTTG_08736P0; Puccinia triticina KOG3404 BUD31 homolog K; 208348.PTTG_08736P0; Puccinia triticina basNOG02004 G10 protein K; 208348.PTTG_08736P0; Puccinia triticina fuNOG13498 Cell cycle control protein Cwf14 K; 208348.PTTG_08736P0; Puccinia triticina COG5132 BUD31 homolog DK; 208348.PTTG_08736P0; Puccinia triticina opiNOG25513 Cell cycle control protein Cwf14 K}	{7292624; KOG3404 G10 protein/predicted nuclear transcription regulator K Transcription ;}	{GO:0005634; nucleus; cellular_component}	{M7WZJ0; M7WZJ0_RHOT1 Cell cycle control protein, Cwf14 OS=Rhodosporidium toruloides (strain NP11) GN=RHTO_07245 PE=4 SV=1}
NGR-1A0265	{gi|472585900|gb|EMS23442.1|; chitin synthase export chaperone [Rhodosporidium toruloides NP11]}	{NA}	{NA}	{578458.XP_003028670.1; Schizophyllum commune H4 8 NOG17354 Export control protein CHS7-like S; 578458.XP_003028670.1; Schizophyllum commune H4 8 euNOG07840 Export control protein CHS7-like S; 578458.XP_003028670.1; Schizophyllum commune H4 8 fuNOG04998 Export control protein CHS7-like S; 578458.XP_003028670.1; Schizophyllum commune H4 8 opiNOG16243 Export control protein CHS7-like S; 578458.XP_0…	{NA}	{NA}	{A0A0D6ESA2; A0A0D6ESA2_SPOSA SPOSA6832_04266-mRNA-1:cds (Fragment) OS=Sporobolomyces salmonicolor GN=SPOSA6832_04266 PE=4 SV=1}
NGR-1A0266	{gi|647395722|emb|CDR37376.1|; RHTO0S02e14070g1_1 [Rhodosporidium toruloides]}	{NA}	{NA}	{486041.XP_001878318.1; Laccaria bicolor S238N H82 euNOG02914 Involved in endocytic trafficking by stabilizing organelles of the endocytic pathway. Probably acts as a cytoskeletal linker protein required to tether endosome vesicles to the cytoskeleton. Involved in modulation of endocytosis at stages required for down-regulation of membrane proteins that control synapse size. Not involved in synap…	{NA}	{NA}	{A0A061AIJ3; A0A061AIJ3_RHOTO RHTO0S02e14070g1_1 OS=Rhodosporidium toruloides GN=RHTO0S_02e14070g PE=4 SV=1}
NGR-1A0267	{NA}	{NA}	{NA}	{NA}	{NA}	{GO:0046872; metal ion binding; molecular_function GO:0003676; nucleic acid binding; molecular_function GO:0005515; protein binding; molecular_function GO:0008270; zinc ion binding; molecular_function}	{NA}
NGR-1A0268	{gi|472585882|gb|EMS23424.1|; PA domain containing zinc finger, C3HC4 RING-type protein [Rhodosporidium toruloides NP11]}	{NA}	{NA}	{208348.PTTG_05503P0; Puccinia triticina euNOG53371 PA domain O; 208348.PTTG_05503P0; Puccinia triticina fuNOG14816 domain protein O; 208348.PTTG_05503P0; Puccinia triticina basNOG02972 PA domain O; 208348.PTTG_05503P0; Puccinia triticina opiNOG36665 PA domain O; 208348.PTTG_05503P0; Puccinia triticina NOG48528 PA and RING finger domain protein O}	{NA}	{GO:0046872; metal ion binding; molecular_function GO:0005680; anaphase-promoting complex; cellular_component GO:0005515; protein binding; molecular_function GO:0008270; zinc ion binding; molecular_function GO:0004842; ubiquitin-protein ligase activity; molecular_function}	{M7XHP7; M7XHP7_RHOT1 PA domain containing zinc finger, C3HC4 RING-type protein OS=Rhodosporidium toruloides (strain NP11) GN=RHTO_07158 PE=4 SV=1}
NGR-1A0269	{gi|342320821|gb|EGU12759.1|; hypothetical protein [Rhodotorula glutinis ATCC 204091, RTG_00773]}	{NA}	{NA}	{861557.XP_003299886.1; Pyrenophora teres f. teres 0 1 NOG23860 short chain dehydrogenase reductase R; 861557.XP_003299886.1; Pyrenophora teres f. teres 0 1 dotNOG06364 KR domain Q; 861557.XP_003299886.1; Pyrenophora teres f. teres 0 1 pleNOG04197 KR domain Q; 861557.XP_003299886.1; Pyrenophora teres f. teres 0 1 ascNOG06842 short chain dehydrogenase reductase Q; 861557.XP_003299886.1; Pyrenophor…	{CE26900; KOG1201 Hydroxysteroid 17-beta dehydrogenase 11 Q Secondary metabolites biosynthesis, transport and catabolism ;}	{GO:0016491; oxidoreductase activity; molecular_function GO:0004848; ureidoglycolate hydrolase activity; molecular_function GO:0009058; biosynthetic process; biological_process GO:0055114; oxidation-reduction process; biological_process GO:0050662; coenzyme binding; molecular_function GO:0008152; NA GO:0008831; dTDP-4-dehydrorhamnose reductase activity; molecular_function GO:0044237; cellular met…	{G0SWV0; G0SWV0_RHOG2 Uncharacterized protein OS=Rhodotorula glutinis (strain ATCC 204091 / IIP 30 / MTCC 1151) GN=RTG_00773 PE=3 SV=1}
NGR-1A0270	{NA}	{NA}	{NA}	{NA}	{NA}	{NA}	{NA}
NGR-1A0271	{gi|647395795|emb|CDR37501.1|; RHTO0S02e15654g1_1 [Rhodosporidium toruloides]}	{Q1MTQ5; MUG89_SCHPO Meiotically up-regulated gene 89 protein OS=Schizosaccharomyces pombe (strain 972 / ATCC 24843) GN=mug89 PE=1 SV=1}	{NA}	{5297.EFP89806; Puccinia graminis basNOG00926 LEM3 (ligand-effect modulator 3) family / CDC50 family DKT; 5297.EFP89806; Puccinia graminis fuNOG01467 LEM3 CDC50 family protein DKT; 5297.EFP89806; Puccinia graminis opiNOG10250 Cell cycle control protein DKT; 5297.EFP89806; Puccinia graminis KOG2952 Cell cycle control protein DKT; 5297.EFP89806; Puccinia graminis COG5035 Cell cycle control protein …	{SPBC1773.11c; KOG2952 Cell cycle control protein DKT Cell cycle control, cell division, chromosome partitioning ; Transcription ; Signal transduction mechanisms ;}	{GO:0016020; membrane; cellular_component}	{A0A061AIV6; A0A061AIV6_RHOTO RHTO0S02e15654g1_1 OS=Rhodosporidium toruloides GN=RHTO0S_02e15654g PE=4 SV=1}
NGR-1A0272	{gi|472585805|gb|EMS23347.1|; ABC1 family protein [Rhodosporidium toruloides NP11]}	{NA}	{lbc:LACBIDRAFT_246646; K08869 ADCK, ABC1 aarF domain-containing kinase -- --}	{208348.PTTG_04020P0; Puccinia triticina KOG1235 AarF domain containing kinase R; 208348.PTTG_04020P0; Puccinia triticina COG0661 Required, probably indirectly, for the hydroxylation of 2-octaprenylphenol to 2-octaprenyl-6-hydroxy-phenol, the fourth step in ubiquinone biosynthesis (By similarity) R; 208348.PTTG_04020P0; Puccinia triticina fuNOG04212 Ubiquinone biosynthesis protein R; 208348.PTTG_…	{SPBC15C4.02; KOG1235 Predicted unusual protein kinase R General function prediction only ;}	{GO:0005524; ATP binding; molecular_function GO:0004672; protein kinase activity; molecular_function GO:0003824; NA GO:0006468; protein phosphorylation; biological_process}	{A0A061AK64; A0A061AK64_RHOTO RHTO0S02e15786g1_1 OS=Rhodosporidium toruloides GN=RHTO0S_02e15786g PE=4 SV=1}
NGR-1A0273	{NA}	{NA}	{NA}	{NA}	{NA}	{NA}	{NA}
NGR-1A0274	{gi|634350676|gb|KDE05914.1|; 3'(2'), 5'-bisphosphate nucleotidase [Microbotryum violaceum p1A1 Lamole]}	{O94505; DPNP_SCHPO 3'(2'),5'-bisphosphate nucleotidase OS=Schizosaccharomyces pombe (strain 972 / ATCC 24843) GN=tol1 PE=3 SV=1}	{uma:UM01664.1; K01082 E3.1.3.7 3'(2'), 5'-bisphosphate nucleotidase 3.1.3.7 Metabolism; Energy metabolism; Sulfur metabolism [PATH:ko00920]}	{5270.UM01664P0; Ustilago maydis KOG1528 nucleotidase FP; 5270.UM01664P0; Ustilago maydis COG1218 3'(2'),5'bisphosphate nucleotidase P; 5270.UM01664P0; Ustilago maydis opiNOG00252 nucleotidase FP; 5270.UM01664P0; Ustilago maydis fuNOG00315 nucleotidase FP; 5270.UM01664P0; Ustilago maydis basNOG01230 Inositol monophosphatase family FP}	{SPCC1753.04; KOG1528 Salt-sensitive 3'-phosphoadenosine-5'-phosphatase HAL2/SAL1 FP Nucleotide transport and metabolism ; Inorganic ion transport and metabolism ;}	{GO:0046854; phosphatidylinositol phosphorylation; biological_process}	{A0A0D6EP26; A0A0D6EP26_SPOSA SPOSA6832_03068-mRNA-1:cds OS=Sporobolomyces salmonicolor GN=SPOSA6832_03068 PE=4 SV=1}
NGR-1A0275	{NA}	{NA}	{NA}	{NA}	{NA}	{GO:0006355; regulation of transcription, DNA-dependent; biological_process GO:0003700; sequence-specific DNA binding transcription factor activity; molecular_function GO:0042025; host cell nucleus; cellular_component}	{NA}
NGR-1A0276	{gi|472582733|gb|EMS20404.1|; WD repeat protein YBl104C-like protein [Rhodosporidium toruloides NP11]}	{NA}	{NA}	{573826.XP_002419355.1; Candida dubliniensis CD36 ascNOG01861 WD repeat-containing protein S; 573826.XP_002419355.1; Candida dubliniensis CD36 fuNOG01976 Conserved hypothetical protein R; 573826.XP_002419355.1; Candida dubliniensis CD36 NOG15473 missing oocyte, meiosis regulator, homolog (Drosophila) R; 573826.XP_002419355.1; Candida dubliniensis CD36 opiNOG07213 missing oocyte, meiosis regulator…	{YBL104c; KOG1008 Uncharacterized conserved protein, contains WD40 repeats S Function unknown ;}	{GO:0005515; protein binding; molecular_function}	{A0A0D6ESE0; A0A0D6ESE0_SPOSA SPOSA6832_04536-mRNA-1:cds OS=Sporobolomyces salmonicolor GN=SPOSA6832_04536 PE=4 SV=1}
NGR-1A0277	{NA}	{NA}	{NA}	{NA}	{NA}	{GO:0003723; RNA binding; molecular_function GO:0003724; RNA helicase activity; molecular_function}	{NA}
NGR-1A0278	{gi|646295839|gb|KDQ17001.1|; hypothetical protein [Botryobasidium botryosum FD-172 SS1, BOTBODRAFT_30380]}	{NA}	{NA}	{229533.XP_384374.1; Gibberella zeae PH 1 necNOG08554 Protein of unknown function (DUF890) S; 229533.XP_384374.1; Gibberella zeae PH 1 ascNOG04725 DUF890 domain protein S; 229533.XP_384374.1; Gibberella zeae PH 1 fuNOG04886 DUF890 domain protein S; 229533.XP_384374.1; Gibberella zeae PH 1 opiNOG10726 methyltransferase like 16 S; 229533.XP_384374.1; Gibberella zeae PH 1 hypNOG07975 Protein of unkn…	{Hs21362066; KOG2912 Predicted DNA methylase S Function unknown ;}	{GO:0008168; methyltransferase activity; molecular_function GO:0006479; protein methylation; biological_process GO:0008276; protein methyltransferase activity; molecular_function GO:0005737; cytoplasm; cellular_component GO:0031167; rRNA methylation; biological_process}	{A0A0C3S3G8; A0A0C3S3G8_PHLGI Uncharacterized protein (Fragment) OS=Phlebiopsis gigantea 11061_1 CR5-6 GN=PHLGIDRAFT_79182 PE=4 SV=1}
NGR-1A0279	{NA}	{NA}	{NA}	{NA}	{NA}	{NA}	{NA}
NGR-1A0280	{NA}	{NA}	{NA}	{NA}	{NA}	{GO:0006886; intracellular protein transport; biological_process}	{NA}
NGR-1A0281	{NA}	{NA}	{NA}	{NA}	{NA}	{NA}	{NA}
NGR-1A0282	{gi|342319549|gb|EGU11497.1|; Stress response protein NST1 [Rhodotorula glutinis ATCC 204091]}	{NA}	{NA}	{5518.FGSG_04069P0; Gibberella zeae ascNOG04592 May act as a negative regulator of salt tolerance (By similarity) S; 5518.FGSG_04069P0; Gibberella zeae hypNOG01412 NA S; 5518.FGSG_04069P0; Gibberella zeae necNOG07867 NA S; 5518.FGSG_04069P0; Gibberella zeae euNOG08917 May act as a negative regulator of salt tolerance (By similarity) S; 5518.FGSG_04069P0; Gibberella zeae fuNOG07914 May act as a ne…	{NA}	{NA}	{G0T0R8; G0T0R8_RHOG2 Stress response protein NST1 OS=Rhodotorula glutinis (strain ATCC 204091 / IIP 30 / MTCC 1151) GN=RTG_02667 PE=3 SV=1}
NGR-1A0283	{NA}	{NA}	{NA}	{214684.XP_567250.1; Cryptococcus neoformans var. neoformans JEC21 basNOG04952 NA R; 214684.XP_567250.1; Cryptococcus neoformans var. neoformans JEC21 euNOG03998 NA R; 214684.XP_567250.1; Cryptococcus neoformans var. neoformans JEC21 fuNOG06287 NA R; 214684.XP_567250.1; Cryptococcus neoformans var. neoformans JEC21 NOG28070 NA S; 214684.XP_567250.1; Cryptococcus neoformans var. neoformans JEC21 o…	{NA}	{NA}	{NA}
NGR-1A0284	{gi|472582782|gb|EMS20453.1|; RHTO0S17e01662g1_1 [Rhodosporidium toruloides]}	{NA}	{NA}	{367775.XP_003196018.1; Cryptococcus gattii WM276 treNOG05797 Cytidine and deoxycytidylate deaminase zinc-binding region F; 367775.XP_003196018.1; Cryptococcus gattii WM276 euNOG17399 Cytidine and deoxycytidylate deaminase zinc-binding region R; 367775.XP_003196018.1; Cryptococcus gattii WM276 COG0590 deaminase FJ; 367775.XP_003196018.1; Cryptococcus gattii WM276 basNOG04598 Cytidine and deoxycyt…	{YJL035c; KOG1018 Cytosine deaminase FCY1 and related enzymes F Nucleotide transport and metabolism ;}	{GO:0016787; hydrolase activity; molecular_function GO:0008270; zinc ion binding; molecular_function}	{M7XJW4; M7XJW4_RHOT1 Cytosine deaminase OS=Rhodosporidium toruloides (strain NP11) GN=RHTO_03372 PE=4 SV=1}
NGR-1A0285	{gi|472582445|gb|EMS20131.1|; 60S ribosomal protein l21 [Rhodosporidium toruloides NP11]}	{Q9UUC1; RL21A_SCHPO 60S ribosomal protein L21-A OS=Schizosaccharomyces pombe (strain 972 / ATCC 24843) GN=rpl21a PE=3 SV=1}	{lbc:LACBIDRAFT_181769; K02889 RP-L21e, RPL21 large subunit ribosomal protein L21e -- Genetic Information Processing; Translation; Ribosome [PATH:ko03010]}	{486041.XP_001874166.1; Laccaria bicolor S238N H82 agaNOG03213 60S ribosomal protein L21 J; 486041.XP_001874166.1; Laccaria bicolor S238N H82 agarNOG04332 60S ribosomal protein L21 J; 486041.XP_001874166.1; Laccaria bicolor S238N H82 basNOG02283 60s ribosomal protein J; 486041.XP_001874166.1; Laccaria bicolor S238N H82 KOG1732 Ribosomal protein J; 486041.XP_001874166.1; Laccaria bicolor S238N H82…	{SPBC365.03c; KOG1732 60S ribosomal protein L21 J Translation, ribosomal structure and biogenesis ;}	{GO:0005622; intracellular; cellular_component GO:0003735; structural constituent of ribosome; molecular_function GO:0006412; translation; biological_process GO:0005840; ribosome; cellular_component}	{A0A0D6ENX5; A0A0D6ENX5_SPOSA SPOSA6832_03479-mRNA-1:cds (Fragment) OS=Sporobolomyces salmonicolor GN=SPOSA6832_03479 PE=4 SV=1}
NGR-1A0286	{gi|115490963|ref|XP_001210109.1|; conserved hypothetical protein [Aspergillus terreus NIH2624]}	{NA}	{NA}	{NA}	{SPAC922.05c; KOG3098 Uncharacterized conserved protein S Function unknown ;}	{GO:0055085; transmembrane transport; biological_process GO:0016021; integral to membrane; cellular_component}	{Q0D211; Q0D211_ASPTN Putative uncharacterized protein OS=Aspergillus terreus (strain NIH 2624 / FGSC A1156) GN=ATEG_00023 PE=4 SV=1}
NGR-1A0287	{gi|342319500|gb|EGU11448.1|; hypothetical protein [Rhodotorula glutinis ATCC 204091, RTG_02607]}	{NA}	{NA}	{NA}	{NA}	{NA}	{G0T0L9; G0T0L9_RHOG2 Uncharacterized protein OS=Rhodotorula glutinis (strain ATCC 204091 / IIP 30 / MTCC 1151) GN=RTG_02607 PE=4 SV=1}
NGR-1A0288	{gi|472582814|gb|EMS20485.1|; protein disulfide-isomerase A1 [Rhodosporidium toruloides NP11]}	{P55059; PDI_HUMIN Protein disulfide-isomerase OS=Humicola insolens PE=1 SV=1}	{cci:CC1G_00344; K09580 PDIA1, P4HB protein disulfide-isomerase A1 5.3.4.1 Genetic Information Processing; Folding, sorting and degradation; Protein processing in endoplasmic reticulum [PATH:ko04141]}	{240176.XP_001837208.1; Coprinopsis cinerea okayama7#130 basNOG01711 Thioredoxin O; 240176.XP_001837208.1; Coprinopsis cinerea okayama7#130 agaNOG01099 Thioredoxin O; 240176.XP_001837208.1; Coprinopsis cinerea okayama7#130 fuNOG03367 Protein disulfide isomerase O; 240176.XP_001837208.1; Coprinopsis cinerea okayama7#130 opiNOG01596 Protein disulfide isomerase O; 240176.XP_001837208.1; Coprinopsis …	{SPAC1F5.02; KOG0190 Protein disulfide isomerase (prolyl 4-hydroxylase beta subunit) O Posttranslational modification, protein turnover, chaperones ;}	{GO:0005509; calcium ion binding; molecular_function GO:0016491; oxidoreductase activity; molecular_function GO:0015035; protein disulfide oxidoreductase activity; molecular_function GO:0045454; cell redox homeostasis; biological_process GO:0009055; NA GO:0055114; oxidation-reduction process; biological_process GO:0016209; NA}	{A0A061BEL1; A0A061BEL1_RHOTO Protein disulfide-isomerase OS=Rhodosporidium toruloides GN=RHTO0S_17e02366g PE=3 SV=1}
NGR-1A0289	{gi|472582741|gb|EMS20412.1|; RHTO0S17e00760g1_1 [Rhodosporidium toruloides]}	{P33282; URIC_EMENI Uricase OS=Emericella nidulans (strain FGSC A4 / ATCC 38163 / CBS 112.46 / NRRL 194 / M139) GN=uaZ PE=3 SV=1}	{cnb:CNBH2300; K00365 E1.7.3.3 urate oxidase 1.7.3.3 Metabolism; Nucleotide metabolism; Purine metabolism [PATH:ko00230]Metabolism; Biosynthesis of other secondary metabolites; Caffeine metabolism [PATH:ko00232]}	{5306.JGI75676; Phanerochaete chrysosporium basNOG01874 Catalyzes the oxidation of uric acid to 5- hydroxyisourate, which is further processed to form (S)-allantoin (By similarity) Q; 5306.JGI75676; Phanerochaete chrysosporium fuNOG00622 Catalyzes the oxidation of uric acid to 5- hydroxyisourate, which is further processed to form (S)-allantoin (By similarity) Q; 5306.JGI75676; Phanerochaete chry…	{SPCC1223.09; KOG1599 Uricase (urate oxidase) Q Secondary metabolites biosynthesis, transport and catabolism ;}	{NA}	{A0A0D6EQA0; A0A0D6EQA0_SPOSA Uricase OS=Sporobolomyces salmonicolor GN=SPOSA6832_03515 PE=3 SV=1}
NGR-1A0290	{gi|472582740|gb|EMS20411.1|; peroxisomal biogenesis factor 6 [Rhodosporidium toruloides NP11]}	{Q9HG03; PEX6_PENCH Peroxisomal biogenesis factor 6 OS=Penicillium chrysogenum GN=pex6 PE=3 SV=1}	{uma:UM02421.1; K13339 PEX6, PXAAA1 peroxin-6 -- Cellular Processes; Transport and catabolism; Peroxisome [PATH:ko04146]}	{5270.UM02421P0; Ustilago maydis basNOG01126 ATPase family associated with various cellular activities (AAA) O; 5270.UM02421P0; Ustilago maydis fuNOG00307 Peroxisomal biogenesis factor 6 O; 5270.UM02421P0; Ustilago maydis NOG00330 Peroxisomal biogenesis factor 6 O; 5270.UM02421P0; Ustilago maydis opiNOG04844 Peroxisomal biogenesis factor 6 O; 5270.UM02421P0; Ustilago maydis KOG0736 Peroxisomal bi…	{YNL329c; KOG0736 Peroxisome assembly factor 2 containing the AAA+-type ATPase domain O Posttranslational modification, protein turnover, chaperones ;}	{GO:0015995; chlorophyll biosynthetic process; biological_process GO:0003723; RNA binding; molecular_function GO:0003724; RNA helicase activity; molecular_function GO:0009378; four-way junction helicase activity; molecular_function GO:0098519; NA GO:0016301; kinase activity; molecular_function GO:0006810; transport; biological_process GO:0016851; magnesium chelatase activity; molecular_function G…	{A0A0D6EPA9; A0A0D6EPA9_SPOSA SPOSA6832_03514-mRNA-1:cds OS=Sporobolomyces salmonicolor GN=SPOSA6832_03514 PE=3 SV=1}
NGR-1A0291	{gi|647401989|emb|CDR48296.1|; RHTO0S17e00628g1_1 [Rhodosporidium toruloides]}	{NA}	{uma:UM01158.1; K13621 BTA1 betaine lipid synthase -- Metabolism; Lipid metabolism; Glycerophospholipid metabolism [PATH:ko00564]}	{5270.UM01158P0; Ustilago maydis euNOG05924 conserved hypothetical protein I; 5270.UM01158P0; Ustilago maydis fuNOG01418 conserved hypothetical protein I; 5270.UM01158P0; Ustilago maydis opiNOG13786 Conserved hypothetical protein I; 5270.UM01158P0; Ustilago maydis basNOG01108 Protein of unknown function (DUF3419) I; 5270.UM01158P0; Ustilago maydis COG5379 S-adenosylmethionine diacylglycerol 3-ami…	{NA}	{GO:0006400; tRNA modification; biological_process GO:0008168; methyltransferase activity; molecular_function GO:0008152; NA GO:0008176; tRNA (guanine-N7-)-methyltransferase activity; molecular_function}	{A0A061BE84; A0A061BE84_RHOTO RHTO0S17e00628g1_1 OS=Rhodosporidium toruloides GN=RHTO0S_17e00628g PE=4 SV=1}
NGR-1A0292	{gi|342319478|gb|EGU11426.1|; Proteophosphoglycan ppg4 [Rhodotorula glutinis ATCC 204091]}	{NA}	{NA}	{NA}	{NA}	{GO:0006351; transcription, DNA-dependent; biological_process GO:0003677; DNA binding; molecular_function GO:0005634; nucleus; cellular_component GO:0008270; zinc ion binding; molecular_function}	{G0T0J7; G0T0J7_RHOG2 Proteophosphoglycan ppg4 OS=Rhodotorula glutinis (strain ATCC 204091 / IIP 30 / MTCC 1151) GN=RTG_02584 PE=4 SV=1}
NGR-1A0293	{gi|342319481|gb|EGU11429.1|; hypothetical protein [Rhodotorula glutinis ATCC 204091, RTG_02587]}	{NA}	{NA}	{367775.XP_003196754.1; Cryptococcus gattii WM276 basNOG04267 Fes/CIP4, and EFC/F-BAR homology domain R; 367775.XP_003196754.1; Cryptococcus gattii WM276 treNOG07569 Pfam:SAFF R}	{NA}	{GO:0008017; microtubule binding; molecular_function}	{A0A0D6ENZ9; A0A0D6ENZ9_SPOSA SPOSA6832_03517-mRNA-1:cds OS=Sporobolomyces salmonicolor GN=SPOSA6832_03517 PE=4 SV=1}
NGR-1A0294	{gi|342319480|gb|EGU11428.1|; Proteophosphoglycan ppg4 [Rhodotorula glutinis ATCC 204091]}	{NA}	{NA}	{NA}	{NA}	{NA}	{G0T0J9; G0T0J9_RHOG2 Proteophosphoglycan ppg4 OS=Rhodotorula glutinis (strain ATCC 204091 / IIP 30 / MTCC 1151) GN=RTG_02586 PE=4 SV=1}
NGR-1A0295	{NA}	{NA}	{NA}	{NA}	{NA}	{GO:0019898; extrinsic to membrane; cellular_component GO:0003774; motor activity; molecular_function GO:0005737; cytoplasm; cellular_component GO:0008092; cytoskeletal protein binding; molecular_function GO:0016459; myosin complex; cellular_component}	{NA}
NGR-1A0296	{gi|472582443|gb|EMS20129.1|; 50S ribosomal protein L10 [Rhodosporidium toruloides NP11]}	{NA}	{NA}	{367775.XP_003191222.1; Cryptococcus gattii WM276 NOG107566 NA S; 367775.XP_003191222.1; Cryptococcus gattii WM276 euNOG27922 NA S; 367775.XP_003191222.1; Cryptococcus gattii WM276 fuNOG20836 NA S; 367775.XP_003191222.1; Cryptococcus gattii WM276 opiNOG45885 NA S; 367775.XP_003191222.1; Cryptococcus gattii WM276 treNOG08652 NA S; 367775.XP_003191222.1; Cryptococcus gattii WM276 basNOG04161 NA S}	{NA}	{NA}	{A0A061BFB9; A0A061BFB9_RHOTO RHTO0S19e02366g1_1 OS=Rhodosporidium toruloides GN=RHTO0S_19e02366g PE=4 SV=1}
NGR-1A0297	{NA}	{NA}	{NA}	{NA}	{NA}	{NA}	{NA}
NGR-1A0298	{gi|472582784|gb|EMS20455.1|; U3 small nucleolar RNA-associated protein 10 [Rhodosporidium toruloides NP11]}	{NA}	{NA}	{5297.EFP78908; Puccinia graminis basNOG01014 Involved in nucleolar processing of pre-18S ribosomal RNA. Involved in ribosome biosynthesis (By similarity) J; 5297.EFP78908; Puccinia graminis KOG1837 U3 small nucleolar RNA-associated protein 10 S; 5297.EFP78908; Puccinia graminis opiNOG78402 NA S; 5297.EFP78908; Puccinia graminis KOG1837 U3 small nucleolar RNA-associated protein 10 S}	{SPBC23E6.04c; KOG1837 Uncharacterized conserved protein S Function unknown ;}	{NA}	{A0A0D6EPQ4; A0A0D6EPQ4_SPOSA SPOSA6832_03548-mRNA-1:cds OS=Sporobolomyces salmonicolor GN=SPOSA6832_03548 PE=4 SV=1}
NGR-1A0299	{gi|270056473|gb|ACZ59462.1|; initiation factor 5a [Flammulina velutipes]}	{O94083; IF5A_CANAL Eukaryotic translation initiation factor 5A OS=Candida albicans (strain SC5314 / ATCC MYA-2876) GN=ANB1 PE=3 SV=1}	{cci:CC1G_09714; K03263 EIF5A translation initiation factor 5A -- --}	{240176.XP_001834214.1; Coprinopsis cinerea okayama7#130 KOG3271 eukaryotic translation initiation factor J; 240176.XP_001834214.1; Coprinopsis cinerea okayama7#130 COG0231 Involved in peptide bond synthesis. Stimulates efficient translation and peptide-bond synthesis on native or reconstituted 70S ribosomes in vitro. Probably functions indirectly by altering the affinity of the ribosome for amin…	{SPBC336.10c; KOG3271 Translation initiation factor 5A (eIF-5A) J Translation, ribosomal structure and biogenesis ;}	{GO:0003723; RNA binding; molecular_function GO:0045901; positive regulation of translational elongation; biological_process GO:0003746; translation elongation factor activity; molecular_function GO:0045905; positive regulation of translational termination; biological_process GO:0043022; ribosome binding; molecular_function GO:0006452; translational frameshifting; biological_process}	{D2JY86; D2JY86_FLAVE Eukaryotic translation initiation factor 5A OS=Flammulina velutipes PE=2 SV=1}
NGR-1A0300	{gi|634347569|gb|KDE03086.1|; CMGC/MAPK/P38 protein kinase [Microbotryum violaceum p1A1 Lamole]}	{Q4PC06; HOG1_USTMA Mitogen-activated protein kinase HOG1 OS=Ustilago maydis (strain 521 / FGSC 9021) GN=HOG1 PE=3 SV=1}	{uma:UM02357.1; K04441 P38 p38 MAP kinase 2.7.11.24 Environmental Information Processing; Signal transduction; MAPK signaling pathway [PATH:ko04010]Environmental Information Processing; Signal transduction; MAPK signaling pathway - yeast [PATH:ko04011]Environmental Information Processing; Signal transduction; Rap1 signaling pathway [PATH:ko04015]Environmental Information Processing; Signal transd…	{5270.UM02357P0; Ustilago maydis KOG0660 Mitogen-activated protein kinase T; 5270.UM02357P0; Ustilago maydis basNOG01662 Mitogen-activated protein kinase involved in a signal transduction pathway that is activated by changes in the osmolarity of the extracellular environment. Controls osmotic regulation of transcription of target genes K; 5270.UM02357P0; Ustilago maydis fuNOG00038 Mitogen-activat…	{SPAC24B11.06c; KOG0660 Mitogen-activated protein kinase T Signal transduction mechanisms ;}	{GO:0016773; phosphotransferase activity, alcohol group as acceptor; molecular_function GO:0005524; ATP binding; molecular_function GO:0003824; NA GO:0004672; protein kinase activity; molecular_function GO:0009103; lipopolysaccharide biosynthetic process; biological_process GO:0006468; protein phosphorylation; biological_process GO:0016020; membrane; cellular_component}	{U5HH69; U5HH69_USTV1 Mitogen-activated protein kinase OS=Microbotryum violaceum (strain p1A1 Lamole) GN=MVLG_06409 PE=3 SV=1}
NGR-1A0301	{gi|647402023|emb|CDR48330.1|; RHTO0S17e01332g2_1 [Rhodosporidium toruloides]}	{NA}	{NA}	{208348.PTTG_01789P0; Puccinia triticina basNOG02735 B-cell receptor-associated protein 31-like V; 208348.PTTG_01789P0; Puccinia triticina KOG1962 b-cell receptor-associated protein U; 208348.PTTG_01789P0; Puccinia triticina COG5374 BAP31 domain protein S; 208348.PTTG_01789P0; Puccinia triticina fuNOG02837 BAP31 domain protein V; 208348.PTTG_01789P0; Puccinia triticina opiNOG16490 BAP31 domain pr…	{SPAC9E9.04; KOG1962 B-cell receptor-associated protein and related proteins V Defense mechanisms ;}	{GO:0005783; endoplasmic reticulum; cellular_component GO:0006886; intracellular protein transport; biological_process GO:0016021; integral to membrane; cellular_component}	{A0A061BMM4; A0A061BMM4_RHOTO RHTO0S17e01332g2_1 OS=Rhodosporidium toruloides GN=RHTO0S_17e01332g PE=4 SV=1}
NGR-1A0302	{gi|342319472|gb|EGU11420.1|; hypothetical protein [Rhodotorula glutinis ATCC 204091, RTG_02578]}	{NA}	{NA}	{5270.UM02454P0; Ustilago maydis NOG78306 Mus7/MMS22 family S; 5270.UM02454P0; Ustilago maydis basNOG02915 Mus7/MMS22 family S; 5270.UM02454P0; Ustilago maydis euNOG58855 Mus7/MMS22 family S; 5270.UM02454P0; Ustilago maydis fuNOG31802 Mus7/MMS22 family S; 5270.UM02454P0; Ustilago maydis opiNOG78077 Mus7/MMS22 family S}	{NA}	{NA}	{A0A0D6ESD0; A0A0D6ESD0_SPOSA SPOSA6832_04509-mRNA-1:cds (Fragment) OS=Sporobolomyces salmonicolor GN=SPOSA6832_04509 PE=4 SV=1}
NGR-1A0303	{NA}	{NA}	{NA}	{NA}	{NA}	{NA}	{NA}
NGR-1A0304	{gi|472582753|gb|EMS20424.1|; cell division control protein 24 [Rhodosporidium toruloides NP11]}	{NA}	{NA}	{5297.EFP78888; Puccinia graminis KOG3519 guanine nucleotide exchange factor T; 5297.EFP78888; Puccinia graminis basNOG00028 PB1 domain T; 5297.EFP78888; Puccinia graminis opiNOG06550 phosphatidylinositol-3,4,5-trisphosphate-dependent Rac exchange factor T; 5297.EFP78888; Puccinia graminis NOG12547 nucleotide exchange factor T; 5297.EFP78888; Puccinia graminis fuNOG03215 nucleotide exchange facto…	{NA}	{GO:0035023; regulation of Rho protein signal transduction; biological_process GO:0005089; Rho guanyl-nucleotide exchange factor activity; molecular_function GO:0005515; protein binding; molecular_function}	{A0A0D6ES95; A0A0D6ES95_SPOSA SPOSA6832_04510-mRNA-1:cds OS=Sporobolomyces salmonicolor GN=SPOSA6832_04510 PE=4 SV=1}
NGR-1A0305	{gi|472582775|gb|EMS20446.1|; transcription initiation factor TFIIH subunit 3 [Rhodosporidium toruloides NP11]}	{NA}	{lbc:LACBIDRAFT_313788; K03143 TFIIH3, GTF2H3, TFB4 transcription initiation factor TFIIH subunit 3 -- Genetic Information Processing; Transcription; Basal transcription factors [PATH:ko03022]Genetic Information Processing; Replication and repair; Nucleotide excision repair [PATH:ko03420]Human Diseases; Cancers; Viral carcinogenesis [PATH:ko05203]}	{5297.EFP78841; Puccinia graminis KOG2487 Transcription factor K; 5297.EFP78841; Puccinia graminis COG5242 Transcription factor K; 5297.EFP78841; Puccinia graminis basNOG02424 Transcription factor Tfb4 KL; 5297.EFP78841; Puccinia graminis fuNOG05258 Transcription factor K; 5297.EFP78841; Puccinia graminis opiNOG08844 Transcription factor K}	{SPBC30B4.07c; KOG2487 RNA polymerase II transcription initiation/nucleotide excision repair factor TFIIH, subunit TFB4 KL Transcription ; Replication, recombination and repair ;}	{GO:0000439; core TFIIH complex; cellular_component GO:0006289; nucleotide-excision repair; biological_process GO:0006355; regulation of transcription, DNA-dependent; biological_process}	{A0A061BEH1; A0A061BEH1_RHOTO RHTO0S17e01508g1_1 OS=Rhodosporidium toruloides GN=RHTO0S_17e01508g PE=4 SV=1}
NGR-1A0306	{gi|647401988|emb|CDR48295.1|; RHTO0S17e00606g1_1 [Rhodosporidium toruloides]}	{NA}	{NA}	{486041.XP_001889650.1; Laccaria bicolor S238N H82 agarNOG04091 Alanine dehydrogenase/PNT, N-terminal domain E; 486041.XP_001889650.1; Laccaria bicolor S238N H82 KOG0172 saccharopine dehydrogenase E; 486041.XP_001889650.1; Laccaria bicolor S238N H82 agaNOG00892 Alanine dehydrogenase/PNT, N-terminal domain H; 486041.XP_001889650.1; Laccaria bicolor S238N H82 basNOG01776 Alanine dehydrogenase/PNT, …	{7297296; KOG0172 Lysine-ketoglutarate reductase/saccharopine dehydrogenase E Amino acid transport and metabolism ;}	{GO:0055114; oxidation-reduction process; biological_process GO:0006779; porphyrin biosynthetic process; biological_process GO:0008839; dihydrodipicolinate reductase activity; molecular_function GO:0016491; oxidoreductase activity; molecular_function GO:0009089; lysine biosynthetic process via diaminopimelate; biological_process GO:0019354; siroheme biosynthetic process; biological_process GO:000…	{A0A061BMI4; A0A061BMI4_RHOTO RHTO0S17e00606g1_1 OS=Rhodosporidium toruloides GN=RHTO0S_17e00606g PE=4 SV=1}
NGR-1A0307	{gi|472582447|gb|EMS20133.1|; Bromodomain transcription factor [Rhodosporidium toruloides NP11]}	{NA}	{NA}	{NA}	{NA}	{GO:0005743; mitochondrial inner membrane; cellular_component GO:0004129; cytochrome-c oxidase activity; molecular_function GO:0003743; translation initiation factor activity; molecular_function GO:0005852; eukaryotic translation initiation factor 3 complex; cellular_component GO:0005737; cytoplasm; cellular_component}	{A0A061BH50; A0A061BH50_RHOTO RHTO0S19e02278g1_1 OS=Rhodosporidium toruloides GN=RHTO0S_19e02278g PE=4 SV=1}
NGR-1A0308	{gi|472582770|gb|EMS20441.1|; choline-phosphate cytidylyltransferase [Rhodosporidium toruloides NP11]}	{NA}	{lbc:LACBIDRAFT_318954; K00968 E2.7.7.15, PCYT1 choline-phosphate cytidylyltransferase 2.7.7.15 Metabolism; Metabolism of other amino acids; Phosphonate and phosphinate metabolism [PATH:ko00440]Metabolism; Lipid metabolism; Glycerophospholipid metabolism [PATH:ko00564]Human Diseases; Cancers; Choline metabolism in cancer [PATH:ko05231]}	{5297.EFP78801; Puccinia graminis fuNOG03766 Cholinephosphate cytidylyltransferase I; 5297.EFP78801; Puccinia graminis opiNOG03032 Phosphate cytidylyltransferase 1, choline I; 5297.EFP78801; Puccinia graminis basNOG02047 Choline-phosphate cytidylyltransferase I; 5297.EFP78801; Puccinia graminis COG0615 cytidylyltransferase IM; 5297.EFP78801; Puccinia graminis KOG2804 Cytidylyltransferase I}	{NA}	{GO:0003824; NA GO:0009058; biosynthetic process; biological_process}	{M7WQS7; M7WQS7_RHOT1 Choline-phosphate cytidylyltransferase OS=Rhodosporidium toruloides (strain NP11) GN=RHTO_03360 PE=4 SV=1}
NGR-1A0309	{gi|472582769|gb|EMS20440.1|; transcription initiation factor TFIIE subunit beta [Rhodosporidium toruloides NP11]}	{NA}	{cci:CC1G_01647; K03137 TFIIE2, GTF2E2, TFA2 transcription initiation factor TFIIE subunit beta -- Genetic Information Processing; Transcription; Basal transcription factors [PATH:ko03022]Human Diseases; Infectious diseases; Epstein-Barr virus infection [PATH:ko05169]Human Diseases; Cancers; Viral carcinogenesis [PATH:ko05203]}	{208348.PTTG_01825P0; Puccinia triticina basNOG03528 NA K; 208348.PTTG_01825P0; Puccinia triticina opiNOG78257 NA K; 208348.PTTG_01825P0; Puccinia triticina KOG3095 general transcription factor IIE, polypeptide 2, beta 34kDa K; 208348.PTTG_01825P0; Puccinia triticina COG5174 transcription initiation factor K; 208348.PTTG_01825P0; Puccinia triticina fuNOG03722 transcription initiation factor K}	{SPCC1672.08c; KOG3095 Transcription initiation factor IIE, beta subunit K Transcription ;}	{GO:0006367; transcription initiation from RNA polymerase II promoter; biological_process GO:0005673; transcription factor TFIIE complex; cellular_component}	{A0A0D6EQ97; A0A0D6EQ97_SPOSA SPOSA6832_03504-mRNA-1:cds (Fragment) OS=Sporobolomyces salmonicolor GN=SPOSA6832_03504 PE=4 SV=1}
NGR-1A0310	{NA}	{NA}	{NA}	{NA}	{NA}	{GO:0007021; tubulin complex assembly; biological_process GO:0005874; microtubule; cellular_component GO:0003855; 3-dehydroquinate dehydratase activity; molecular_function GO:0051082; unfolded protein binding; molecular_function}	{NA}
NGR-1A0311	{gi|647401991|emb|CDR48298.1|; RHTO0S17e00672g1_1 [Rhodosporidium toruloides]}	{P0C199; KES1_USTMA Protein KES1 OS=Ustilago maydis (strain 521 / FGSC 9021) GN=KES1 PE=3 SV=1}	{NA}	{208348.PTTG_09715P0; Puccinia triticina KOG2210 Oxysterol-binding protein T; 208348.PTTG_09715P0; Puccinia triticina basNOG01839 Oxysterol-binding protein T; 208348.PTTG_09715P0; Puccinia triticina fuNOG02670 Oxysterol binding protein T; 208348.PTTG_09715P0; Puccinia triticina NOG14861 Oxysterol Binding protein R; 208348.PTTG_09715P0; Puccinia triticina opiNOG02482 Oxysterol binding protein T}	{SPBC1271.12; KOG2210 Oxysterol-binding protein T Signal transduction mechanisms ;}	{NA}	{A0A0D6EQA3; A0A0D6EQA3_SPOSA SPOSA6832_03547-mRNA-1:cds (Fragment) OS=Sporobolomyces salmonicolor GN=SPOSA6832_03547 PE=3 SV=1}
NGR-1A0312	{gi|472582738|gb|EMS20409.1|; nucleosome binding protein (Nhp6a) [Rhodosporidium toruloides NP11]}	{P87057; NHP6_SCHPO Non-histone chromosomal protein 6 OS=Schizosaccharomyces pombe (strain 972 / ATCC 24843) GN=nhp6 PE=3 SV=1}	{cre:CHLREDRAFT_142283; K10802 HMGB1 high mobility group protein B1 -- Genetic Information Processing; Replication and repair; Base excision repair [PATH:ko03410]}	{246410.XP_001244226.1; Coccidioides immitis RS KOG0381 high mobility group K; 246410.XP_001244226.1; Coccidioides immitis RS COG5648 high mobility group B; 246410.XP_001244226.1; Coccidioides immitis RS euroNOG12059 nucleosome binding protein R; 246410.XP_001244226.1; Coccidioides immitis RS ascNOG15260 DNA-binding protein that induces severe bending of DNA. Required for DNA-binding by the FACT …	{SPAC57A10.09c; KOG0381 HMG box-containing protein R General function prediction only ;}	{GO:0008270; zinc ion binding; molecular_function GO:0016818; hydrolase activity, acting on acid anhydrides, in phosphorus-containing anhydrides; molecular_function GO:0005634; nucleus; cellular_component GO:0006355; regulation of transcription, DNA-dependent; biological_process GO:0003677; DNA binding; molecular_function GO:0005524; ATP binding; molecular_function}	{A0A061BK47; A0A061BK47_RHOTO RHTO0S17e00694g1_1 OS=Rhodosporidium toruloides GN=RHTO0S_17e00694g PE=4 SV=1}
NGR-1A0313	{gi|472582755|gb|EMS20426.1|; ubiquitin thioesterase protein OTUB1 [Rhodosporidium toruloides NP11]}	{NA}	{NA}	{5270.UM02463P0; Ustilago maydis NOG19128 OTU domain, ubiquitin aldehyde binding 1 O; 5270.UM02463P0; Ustilago maydis opiNOG07403 OTU domain, ubiquitin aldehyde binding S; 5270.UM02463P0; Ustilago maydis basNOG03572 Peptidase C65 Otubain S; 5270.UM02463P0; Ustilago maydis fuNOG17090 Peptidase C65 Otubain S; 5270.UM02463P0; Ustilago maydis KOG3991 OTU domain, ubiquitin aldehyde binding S}	{At1g28120; KOG3991 Uncharacterized conserved protein S Function unknown ;}	{NA}	{A0A0D6EQ94; A0A0D6EQ94_SPOSA SPOSA6832_03503-mRNA-1:cds (Fragment) OS=Sporobolomyces salmonicolor GN=SPOSA6832_03503 PE=4 SV=1}
NGR-1A0314	{gi|472582763|gb|EMS20434.1|; hypothetical protein [Rhodosporidium toruloides NP11, RHTO_03353]}	{NA}	{NA}	{NA}	{NA}	{NA}	{M7X9N5; M7X9N5_RHOT1 Uncharacterized protein OS=Rhodosporidium toruloides (strain NP11) GN=RHTO_03353 PE=4 SV=1}
NGR-1A0315	{gi|647402027|emb|CDR48334.1|; RHTO0S17e01420g1_1 [Rhodosporidium toruloides]}	{O13983; HRQ1_SCHPO Putative ATP-dependent helicase hrq1 OS=Schizosaccharomyces pombe (strain 972 / ATCC 24843) GN=hrq1 PE=3 SV=4}	{ncr:NCU06365; K06877 K06877 -- -- --}	{306901.XP_001224059.1; Chaetomium globosum CBS 148.51 chaNOG01413 DEAD/DEAH box helicase A; 306901.XP_001224059.1; Chaetomium globosum CBS 148.51 KOG4150 Dead deah box helicase A; 306901.XP_001224059.1; Chaetomium globosum CBS 148.51 COG1205 DEAD DEAH box helicase L}	{YDR291w; KOG4150 Predicted ATP-dependent RNA helicase A RNA processing and modification ;}	{GO:0003676; nucleic acid binding; molecular_function GO:0016020; membrane; cellular_component GO:0017038; protein import; biological_process GO:0004386; helicase activity; molecular_function GO:0005524; ATP binding; molecular_function GO:0008026; ATP-dependent helicase activity; molecular_function}	{A0A061BK81; A0A061BK81_RHOTO RHTO0S17e01420g1_1 OS=Rhodosporidium toruloides GN=RHTO0S_17e01420g PE=4 SV=1}
NGR-1A0316	{gi|647402017|emb|CDR48324.1|; RHTO0S17e01222g1_1 [Rhodosporidium toruloides]}	{NA}	{NA}	{NA}	{NA}	{GO:0007264; small GTPase mediated signal transduction; biological_process GO:0005622; intracellular; cellular_component GO:0005085; guanyl-nucleotide exchange factor activity; molecular_function}	{A0A061BK71; A0A061BK71_RHOTO RHTO0S17e01222g1_1 OS=Rhodosporidium toruloides GN=RHTO0S_17e01222g PE=4 SV=1}
NGR-1A0317	{gi|472582758|gb|EMS20429.1|; 3-oxoacyl-[acyl-carrier protein] reductase [Rhodosporidium toruloides NP11]}	{NA}	{pan:PODANSg447; K00059 fabG 3-oxoacyl-[acyl-carrier protein] reductase 1.1.1.100 Metabolism; Lipid metabolism; Fatty acid biosynthesis [PATH:ko00061]Metabolism; Metabolism of cofactors and vitamins; Biotin metabolism [PATH:ko00780]Metabolism; Lipid metabolism; Biosynthesis of unsaturated fatty acids [PATH:ko01040]Metabolism; Overview; Fatty acid metabolism [PATH:ko01212]}	{573729.XP_003660765.1; Myceliophthora thermophila ATCC 42464 ascNOG04238 reductase Q; 573729.XP_003660765.1; Myceliophthora thermophila ATCC 42464 chaNOG06797 KR domain Q; 573729.XP_003660765.1; Myceliophthora thermophila ATCC 42464 fuNOG04363 )-reductase Q; 573729.XP_003660765.1; Myceliophthora thermophila ATCC 42464 opiNOG04461 )-reductase Q; 573729.XP_003660765.1; Myceliophthora thermophila A…	{NA}	{GO:0008152; NA GO:0055114; oxidation-reduction process; biological_process GO:0006631; fatty acid metabolic process; biological_process GO:0006813; potassium ion transport; biological_process GO:0016491; oxidoreductase activity; molecular_function GO:0003857; 3-hydroxyacyl-CoA dehydrogenase activity; molecular_function}	{A0A0D6EPA0; A0A0D6EPA0_SPOSA SPOSA6832_03507-mRNA-1:cds OS=Sporobolomyces salmonicolor GN=SPOSA6832_03507 PE=4 SV=1}
NGR-1A0318	{NA}	{NA}	{NA}	{NA}	{NA}	{GO:0009405; pathogenesis; biological_process GO:0033644; host cell membrane; cellular_component}	{NA}
NGR-1A0319	{NA}	{NA}	{NA}	{NA}	{NA}	{NA}	{NA}
NGR-1A0320	{gi|472580376|gb|EMS18183.1|; RHTO0S23e00364g1_1 [Rhodosporidium toruloides]}	{NA}	{cnb:CNBG3680; K00276 E1.4.3.21, AOC2, AOC3, tynA primary-amine oxidase 1.4.3.21 Metabolism; Amino acid metabolism; Glycine, serine and threonine metabolism [PATH:ko00260]Metabolism; Amino acid metabolism; Tyrosine metabolism [PATH:ko00350]Metabolism; Amino acid metabolism; Phenylalanine metabolism [PATH:ko00360]Metabolism; Metabolism of other amino acids; beta-Alanine metabolism [PATH:ko00410]Me…	{283643.XP_774387.1; Cryptococcus neoformans var. neoformans B 3501A fuNOG00650 Copper amine oxidase Q; 283643.XP_774387.1; Cryptococcus neoformans var. neoformans B 3501A opiNOG13965 AMine oXidase Q; 283643.XP_774387.1; Cryptococcus neoformans var. neoformans B 3501A COG3733 amine oxidase Q; 283643.XP_774387.1; Cryptococcus neoformans var. neoformans B 3501A basNOG04512 Copper amine oxidase Q; 2…	{Hs14785908; KOG1186 Copper amine oxidase Q Secondary metabolites biosynthesis, transport and catabolism ;}	{GO:0008131; primary amine oxidase activity; molecular_function GO:0055114; oxidation-reduction process; biological_process GO:0005507; copper ion binding; molecular_function GO:0009308; amine metabolic process; biological_process GO:0048038; quinone binding; molecular_function}	{A0A061BPY4; A0A061BPY4_RHOTO Amine oxidase OS=Rhodosporidium toruloides GN=RHTO0S_23e00364g PE=3 SV=1}
NGR-1A0321	{gi|472582532|gb|EMS20218.1|; protein of squalene/phytoene synthase family [Rhodosporidium toruloides NP11]}	{NA}	{NA}	{5306.JGI74891; Phanerochaete chrysosporium basNOG02920 Squalene/phytoene synthase I; 5306.JGI74891; Phanerochaete chrysosporium opiNOG08292 NADH dehydrogenase (ubiquinone) complex I, assembly factor 6 I; 5306.JGI74891; Phanerochaete chrysosporium KOG4411 NADH dehydrogenase (ubiquinone) complex I, assembly factor 6 I; 5306.JGI74891; Phanerochaete chrysosporium agarNOG04892 Squalene/phytoene synth…	{Hs22048748; KOG4411 Phytoene/squalene synthetase I Lipid transport and metabolism ;}	{GO:0016740; transferase activity; molecular_function GO:0009058; biosynthetic process; biological_process}	{A0A0D6EMP0; A0A0D6EMP0_SPOSA SPOSA6832_02687-mRNA-1:cds OS=Sporobolomyces salmonicolor GN=SPOSA6832_02687 PE=4 SV=1}
NGR-1A0322	{NA}	{NA}	{NA}	{NA}	{NA}	{GO:0006355; regulation of transcription, DNA-dependent; biological_process}	{NA}
NGR-1A0323	{NA}	{NA}	{NA}	{NA}	{NA}	{GO:0006813; potassium ion transport; biological_process GO:0003857; 3-hydroxyacyl-CoA dehydrogenase activity; molecular_function GO:0016491; oxidoreductase activity; molecular_function GO:0008152; NA GO:0055114; oxidation-reduction process; biological_process GO:0006631; fatty acid metabolic process; biological_process}	{NA}
NGR-1A0324	{gi|634354733|gb|KDE09740.1|; 3-oxoacyl-[acyl-carrier protein] reductase [Microbotryum violaceum p1A1 Lamole]}	{Q9X248; FABG_THEMA 3-oxoacyl-[acyl-carrier-protein] reductase FabG OS=Thermotoga maritima (strain ATCC 43589 / MSB8 / DSM 3109 / JCM 10099) GN=fabG PE=3 SV=1}	{pcs:Pc13g10320; K00059 fabG 3-oxoacyl-[acyl-carrier protein] reductase 1.1.1.100 Metabolism; Lipid metabolism; Fatty acid biosynthesis [PATH:ko00061]Metabolism; Metabolism of cofactors and vitamins; Biotin metabolism [PATH:ko00780]Metabolism; Lipid metabolism; Biosynthesis of unsaturated fatty acids [PATH:ko01040]Metabolism; Overview; Fatty acid metabolism [PATH:ko01212]}	{33178.CADATEAP00006928; Aspergillus terreus ascNOG04238 reductase Q; 33178.CADATEAP00006928; Aspergillus terreus eurotNOG01479 3-oxoacyl-(Acyl-carrier-protein) reductase Q; 33178.CADATEAP00006928; Aspergillus terreus fuNOG04363 )-reductase Q; 33178.CADATEAP00006928; Aspergillus terreus NOG02872 reductase I; 33178.CADATEAP00006928; Aspergillus terreus opiNOG04461 )-reductase Q; 33178.CADATEAP0000…	{Hs15277342; KOG1200 Mitochondrial/plastidial beta-ketoacyl-ACP reductase I Lipid transport and metabolism ;}	{GO:0008152; NA GO:0016491; oxidoreductase activity; molecular_function}	{U5GY71; U5GY71_USTV1 3-oxoacyl-[acyl-carrier protein] reductase OS=Microbotryum violaceum (strain p1A1 Lamole) GN=MVLG_00141 PE=3 SV=1}
NGR-1A0325	{NA}	{NA}	{NA}	{NA}	{NA}	{GO:0005634; nucleus; cellular_component GO:0006260; DNA replication; biological_process}	{NA}
NGR-1A0326	{gi|342319470|gb|EGU11418.1|; hypothetical protein [Rhodotorula glutinis ATCC 204091, RTG_02573]}	{NA}	{NA}	{208348.PTTG_04904P0; Puccinia triticina NOG00532 Vacuolar protein sorting-associated protein U; 208348.PTTG_04904P0; Puccinia triticina basNOG01082 Vacuolar protein sorting-associated protein 35 U; 208348.PTTG_04904P0; Puccinia triticina fuNOG01556 Vacuolar protein sorting-associated protein U; 208348.PTTG_04904P0; Puccinia triticina opiNOG01355 vacuolar protein U; 208348.PTTG_04904P0; Puccinia …	{SPCC777.13; KOG1107 Membrane coat complex Retromer, subunit VPS35 U Intracellular trafficking, secretion, and vesicular transport ;}	{GO:0042147; retrograde transport, endosome to Golgi; biological_process GO:0030904; retromer complex; cellular_component GO:0015031; protein transport; biological_process}	{A0A0D6EPQ8; A0A0D6EPQ8_SPOSA SPOSA6832_03531-mRNA-1:cds (Fragment) OS=Sporobolomyces salmonicolor GN=SPOSA6832_03531 PE=4 SV=1}
NGR-1A0327	{gi|472582780|gb|EMS20451.1|; protein of eukaryotic translation initiation factor SUI1 family [Rhodosporidium toruloides NP11]}	{NA}	{NA}	{240176.XP_002910386.1; Coprinopsis cinerea okayama7#130 basNOG03674 NA J; 240176.XP_002910386.1; Coprinopsis cinerea okayama7#130 agaNOG01601 Translation initiation factor SUI1 J; 240176.XP_002910386.1; Coprinopsis cinerea okayama7#130 KOG2522 translation INITIATION FACTOR J; 240176.XP_002910386.1; Coprinopsis cinerea okayama7#130 fuNOG05897 RNA binding protein Ligatin Tma64 J; 240176.XP_0029103…	{YDR117c; KOG2522 Filamentous baseplate protein Ligatin, contains PUA domain J Translation, ribosomal structure and biogenesis ;}	{GO:0003723; RNA binding; molecular_function GO:0006413; translational initiation; biological_process GO:0003743; translation initiation factor activity; molecular_function}	{A0A0D6EPB7; A0A0D6EPB7_SPOSA SPOSA6832_03521-mRNA-1:cds OS=Sporobolomyces salmonicolor GN=SPOSA6832_03521 PE=4 SV=1}
NGR-1A0328	{NA}	{NA}	{NA}	{NA}	{NA}	{NA}	{NA}
NGR-1A0329	{gi|407947655|gb|AFU52581.1|; 3-hydroxyacyl-CoA dehydratase [Sporobolomyces sp. IAM13481]}	{NA}	{NA}	{578458.XP_003030399.1; Schizophyllum commune H4 8 KOG3187 Protein tyrosine phosphatase-like R; 578458.XP_003030399.1; Schizophyllum commune H4 8 COG5198 protein tyrosine phosphatase-like (proline instead of catalytic arginine), member R; 578458.XP_003030399.1; Schizophyllum commune H4 8 fuNOG14483 protein tyrosine phosphatase I; 578458.XP_003030399.1; Schizophyllum commune H4 8 opiNOG03345 prote…	{SPBC19C2.15c; KOG3187 Protein tyrosine phosphatase-like protein PTPLA (contains Pro instead of catalytic Arg) R General function prediction only ;}	{NA}	{V9LTL9; V9LTL9_9BASI 3-hydroxyacyl-CoA dehydratase OS=Sporobolomyces sp. IAM13481 GN=PHS1 PE=4 SV=1}
NGR-1A0330	{gi|472582772|gb|EMS20443.1|; component of oligomeric golgi complex 7 [Rhodosporidium toruloides NP11]}	{NA}	{NA}	{578458.XP_003030457.1; Schizophyllum commune H4 8 NOG09149 Component of oligomeric Golgi complex 7 U; 578458.XP_003030457.1; Schizophyllum commune H4 8 KOG4182 Component of oligomeric Golgi complex 7 U; 578458.XP_003030457.1; Schizophyllum commune H4 8 agaNOG00893 Golgi complex component 7 (COG7) S; 578458.XP_003030457.1; Schizophyllum commune H4 8 basNOG01120 Golgi complex component 7 (COG7) S;…	{At5g51430; KOG4182 Uncharacterized conserved protein S Function unknown ;}	{GO:0017119; Golgi transport complex; cellular_component GO:0006886; intracellular protein transport; biological_process}	{A0A0D6ESE5; A0A0D6ESE5_SPOSA SPOSA6832_04530-mRNA-1:cds (Fragment) OS=Sporobolomyces salmonicolor GN=SPOSA6832_04530 PE=4 SV=1}
NGR-1A0331	{gi|472582756|gb|EMS20427.1|; oligosaccharidyl-lipid flippase family [Rhodosporidium toruloides NP11]}	{NA}	{NA}	{5297.EFP76581; Puccinia graminis basNOG02452 Rft protein D; 5297.EFP76581; Puccinia graminis fuNOG00773 Oligosaccharide translocation protein RFT1 D; 5297.EFP76581; Puccinia graminis NOG11101 RFT1 homolog (S. cerevisiae) U; 5297.EFP76581; Puccinia graminis opiNOG12531 RFT1 homolog (S. cerevisiae) D; 5297.EFP76581; Puccinia graminis KOG2864 RFT1 homolog D}	{SPBC887.19; KOG2864 Nuclear division RFT1 protein D Cell cycle control, cell division, chromosome partitioning ;}	{GO:0006869; lipid transport; biological_process GO:0005319; lipid transporter activity; molecular_function GO:0016021; integral to membrane; cellular_component}	{M7WIT3; M7WIT3_RHOT1 Oligosaccharidyl-lipid flippase family OS=Rhodosporidium toruloides (strain NP11) GN=RHTO_03346 PE=4 SV=1}
NGR-1A0332	{NA}	{NA}	{NA}	{NA}	{NA}	{NA}	{NA}
NGR-1A0333	{gi|342319447|gb|EGU11395.1|; DEAH box polypeptide 36 [Rhodotorula glutinis ATCC 204091]}	{NA}	{cci:CC1G_06717; K02974 RP-S24e, RPS24 small subunit ribosomal protein S24e -- Genetic Information Processing; Translation; Ribosome [PATH:ko03010]}	{5297.EHS64505; Puccinia graminis basNOG01848 HA2 A; 5297.EHS64505; Puccinia graminis fuNOG04299 RNA helicase A; 5297.EHS64505; Puccinia graminis opiNOG01630 DEAH (Asp-Glu-Ala-His) box polypeptide A; 5297.EHS64505; Puccinia graminis KOG0920 ATPdependent RNA helicase A; 5297.EHS64505; Puccinia graminis COG1643 helicase L}	{Hs18497286; KOG0920 ATP-dependent RNA helicase A A RNA processing and modification ;}	{GO:0003676; nucleic acid binding; molecular_function GO:0008026; ATP-dependent helicase activity; molecular_function GO:0005524; ATP binding; molecular_function GO:0004386; helicase activity; molecular_function}	{A0A0D6EQC7; A0A0D6EQC7_SPOSA SPOSA6832_03554-mRNA-1:cds (Fragment) OS=Sporobolomyces salmonicolor GN=SPOSA6832_03554 PE=4 SV=1}
NGR-1A0334	{gi|634347144|gb|KDE02737.1|; hypothetical protein [Microbotryum violaceum p1A1 Lamole, MVLG_06734]}	{Q04121; NHX1_YEAST Endosomal/prevacuolar sodium/hydrogen exchanger OS=Saccharomyces cerevisiae (strain ATCC 204508 / S288c) GN=NHX1 PE=1 SV=1}	{cnb:CNBD1940; K12041 --}	{208348.PTTG_08431P0; Puccinia triticina fuNOG03856 Sodium hydrogen exchanger P; 208348.PTTG_08431P0; Puccinia triticina opiNOG03878 Sodium hydrogen exchanger P; 208348.PTTG_08431P0; Puccinia triticina KOG1965 Sodium hydrogen exchanger P; 208348.PTTG_08431P0; Puccinia triticina COG0025 Sodium hydrogen exchanger P; 208348.PTTG_08431P0; Puccinia triticina basNOG01580 Sodium hydrogen exchanger P}	{YDR456w; KOG1965 Sodium/hydrogen exchanger protein P Inorganic ion transport and metabolism ;}	{GO:0016021; integral to membrane; cellular_component GO:0015299; solute:hydrogen antiporter activity; molecular_function GO:0055085; transmembrane transport; biological_process GO:0006812; cation transport; biological_process}	{A0A0D6EPL2; A0A0D6EPL2_SPOSA Sodium/hydrogen exchanger OS=Sporobolomyces salmonicolor GN=SPOSA6832_03558 PE=3 SV=1}
NGR-1A0335	{NA}	{NA}	{NA}	{NA}	{NA}	{GO:0005737; cytoplasm; cellular_component GO:0000166; nucleotide binding; molecular_function GO:0006606; protein import into nucleus; biological_process GO:0006355; regulation of transcription, DNA-dependent; biological_process GO:0043565; sequence-specific DNA binding; molecular_function GO:0005643; nuclear pore; cellular_component GO:0005524; ATP binding; molecular_function GO:0048870; cell mo…	{NA}
NGR-1A0336	{gi|472582834|gb|EMS20505.1|; jumonji domain containing protein [Rhodosporidium toruloides NP11]}	{NA}	{NA}	{5297.EFP91066; Puccinia graminis KOG2132 HSPB (Heat shock 27kDa) associated protein 1 BT; 5297.EFP91066; Puccinia graminis opiNOG02547 lysine (K)-specific demethylase 8 BT; 5297.EFP91066; Puccinia graminis basNOG02587 NA BT; 5297.EFP91066; Puccinia graminis fuNOG04279 JmjC domain-containing protein BT; 5297.EFP91066; Puccinia graminis NOG213896 JmjC S}	{7292005; KOG2132 Uncharacterized conserved protein, contains JmjC domain BT Chromatin structure and dynamics ; Signal transduction mechanisms ;}	{GO:0005515; protein binding; molecular_function}	{M7WRJ8; M7WRJ8_RHOT1 Jumonji domain containing protein OS=Rhodosporidium toruloides (strain NP11) GN=RHTO_03424 PE=4 SV=1}
NGR-1A0337	{gi|342319450|gb|EGU11398.1|; Pantothenate synthetase [Rhodotorula glutinis ATCC 204091]}	{A7NG78; PANC_ROSCS Pantothenate synthetase OS=Roseiflexus castenholzii (strain DSM 13941 / HLO8) GN=panC PE=3 SV=1}	{cci:CC1G_00821; K01918 panC pantoate--beta-alanine ligase 6.3.2.1 Metabolism; Metabolism of other amino acids; beta-Alanine metabolism [PATH:ko00410]Metabolism; Metabolism of cofactors and vitamins; Pantothenate and CoA biosynthesis [PATH:ko00770]}	{240176.XP_001831274.2; Coprinopsis cinerea okayama7#130 KOG3042 pantoate-beta-alanine ligase H; 240176.XP_001831274.2; Coprinopsis cinerea okayama7#130 COG0414 Catalyzes the condensation of pantoate with beta-alanine in an ATP-dependent reaction via a pantoyl-adenylate intermediate (By similarity) H; 240176.XP_001831274.2; Coprinopsis cinerea okayama7#130 basNOG02353 Pantoate-beta-alanine ligase…	{YIL145c; KOG3042 Panthothenate synthetase H Coenzyme transport and metabolism ;}	{GO:0015940; pantothenate biosynthetic process; biological_process GO:0004592; pantoate-beta-alanine ligase activity; molecular_function}	{G0T0G9; G0T0G9_RHOG2 Pantothenate synthetase OS=Rhodotorula glutinis (strain ATCC 204091 / IIP 30 / MTCC 1151) GN=RTG_02553 PE=3 SV=1}
NGR-1A0338	{gi|472582838|gb|EMS20509.1|; protein of caleosin family [Rhodosporidium toruloides NP11]}	{NA}	{NA}	{117187.FVEG_13198T0; Gibberella moniliformis ascNOG03235 calcium binding protein Caleosin S; 117187.FVEG_13198T0; Gibberella moniliformis fuNOG06026 calcium binding protein Caleosin S; 117187.FVEG_13198T0; Gibberella moniliformis opiNOG23153 calcium binding protein Caleosin S; 117187.FVEG_13198T0; Gibberella moniliformis hypNOG00833 Caleosin related protein S; 117187.FVEG_13198T0; Gibberella mon…	{NA}	{GO:0006260; DNA replication; biological_process GO:0005634; nucleus; cellular_component}	{M7X9U8; M7X9U8_RHOT1 Protein of caleosin family OS=Rhodosporidium toruloides (strain NP11) GN=RHTO_03428 PE=4 SV=1}
NGR-1A0339	{NA}	{NA}	{NA}	{214684.XP_572346.1; Cryptococcus neoformans var. neoformans JEC21 treNOG06543 Major Facilitator Superfamily G; 214684.XP_572346.1; Cryptococcus neoformans var. neoformans JEC21 fuNOG03680 Sucrose transporter G; 214684.XP_572346.1; Cryptococcus neoformans var. neoformans JEC21 opiNOG03668 solute carrier family 45 member G; 214684.XP_572346.1; Cryptococcus neoformans var. neoformans JEC21 basNOG00…	{SPAC2F3.08; KOG0637 Sucrose transporter and related proteins G Carbohydrate transport and metabolism ;}	{NA}	{NA}
NGR-1A0340	{gi|472582438|gb|EMS20124.1|; RHTO0S19e02476g1_1 [Rhodosporidium toruloides]}	{NA}	{NA}	{NA}	{NA}	{GO:0016209; NA GO:0055114; oxidation-reduction process; biological_process GO:0016491; oxidoreductase activity; molecular_function}	{A0A061BFC2; A0A061BFC2_RHOTO RHTO0S19e02476g1_1 OS=Rhodosporidium toruloides GN=RHTO0S_19e02476g PE=4 SV=1}
NGR-1A0341	{gi|472582834|gb|EMS20505.1|; jumonji domain containing protein [Rhodosporidium toruloides NP11]}	{NA}	{NA}	{5297.EFP91066; Puccinia graminis KOG2132 HSPB (Heat shock 27kDa) associated protein 1 BT; 5297.EFP91066; Puccinia graminis opiNOG02547 lysine (K)-specific demethylase 8 BT; 5297.EFP91066; Puccinia graminis basNOG02587 NA BT; 5297.EFP91066; Puccinia graminis fuNOG04279 JmjC domain-containing protein BT; 5297.EFP91066; Puccinia graminis NOG213896 JmjC S}	{Hs13376123; KOG2132 Uncharacterized conserved protein, contains JmjC domain BT Chromatin structure and dynamics ; Signal transduction mechanisms ;}	{GO:0005515; protein binding; molecular_function}	{M7WRJ8; M7WRJ8_RHOT1 Jumonji domain containing protein OS=Rhodosporidium toruloides (strain NP11) GN=RHTO_03424 PE=4 SV=1}
NGR-1A0342	{NA}	{NA}	{NA}	{NA}	{NA}	{GO:0016592; mediator complex; cellular_component GO:0006606; protein import into nucleus; biological_process GO:0004555; alpha,alpha-trehalase activity; molecular_function GO:0005991; trehalose metabolic process; biological_process GO:0016021; integral to membrane; cellular_component GO:0006357; regulation of transcription from RNA polymerase II promoter; biological_process GO:0005643; nuclear p…	{NA}
NGR-1A0343	{gi|472582480|gb|EMS20166.1|; RHTO0S19e01508g1_1 [Rhodosporidium toruloides]}	{NA}	{NA}	{5297.EFP80887; Puccinia graminis basNOG01806 NA R; 5297.EFP80887; Puccinia graminis euNOG04520 hydrolase activity, acting on carbon-nitrogen (but not peptide) bonds R; 5297.EFP80887; Puccinia graminis fuNOG10209 NA R; 5297.EFP80887; Puccinia graminis opiNOG08244 NA R; 5297.EFP80887; Puccinia graminis NOG11941 hydrolase activity, acting on carbon-nitrogen (but not peptide) bonds S}	{NA}	{GO:0005975; carbohydrate metabolic process; biological_process GO:0016810; hydrolase activity, acting on carbon-nitrogen (but not peptide) bonds; molecular_function}	{A0A061BL06; A0A061BL06_RHOTO RHTO0S19e01508g1_1 OS=Rhodosporidium toruloides GN=RHTO0S_19e01508g PE=4 SV=1}
NGR-1A0344	{NA}	{NA}	{NA}	{NA}	{NA}	{GO:0046983; protein dimerization activity; molecular_function GO:0003677; DNA binding; molecular_function}	{NA}
NGR-1A0345	{gi|472582833|gb|EMS20504.1|; ubiquitin-conjugating enzyme, E2 [Rhodosporidium toruloides NP11]}	{P62255; UB2G1_RAT Ubiquitin-conjugating enzyme E2 G1 OS=Rattus norvegicus GN=Ube2g1 PE=2 SV=3}	{uma:UM02426.1; K10575 UBE2G1, UBC7 ubiquitin-conjugating enzyme E2 G1 6.3.2.19 Genetic Information Processing; Folding, sorting and degradation; Ubiquitin mediated proteolysis [PATH:ko04120]Genetic Information Processing; Folding, sorting and degradation; Protein processing in endoplasmic reticulum [PATH:ko04141]Human Diseases; Neurodegenerative diseases; Parkinson's disease [PATH:ko05012]}	{5270.UM02426P0; Ustilago maydis basNOG02356 UBCc O; 5270.UM02426P0; Ustilago maydis fuNOG12284 ubiquitin conjugating enzyme O; 5270.UM02426P0; Ustilago maydis opiNOG08808 ubiquitin-conjugating enzyme O; 5270.UM02426P0; Ustilago maydis COG5078 ubiquitin-conjugating enzyme O; 5270.UM02426P0; Ustilago maydis KOG0425 ubiquitin-conjugating enzyme O}	{7299803; KOG0425 Ubiquitin-protein ligase O Posttranslational modification, protein turnover, chaperones ;}	{GO:0016881; acid-amino acid ligase activity; molecular_function}	{A0A0D6ET74; A0A0D6ET74_SPOSA SPOSA6832_04632-mRNA-1:cds OS=Sporobolomyces salmonicolor GN=SPOSA6832_04632 PE=3 SV=1}
NGR-1A0346	{gi|472582831|gb|EMS20502.1|; oxoglutarate/iron-dependent oxygenase [Rhodosporidium toruloides NP11]}	{NA}	{NA}	{3694.POPTR_0013s15740.1; Populus trichocarpa NOG04904 AlkB, alkylation repair homolog 6 (E. coli) S; 3694.POPTR_0013s15740.1; Populus trichocarpa strNOG10487 NA S; 3694.POPTR_0013s15740.1; Populus trichocarpa virNOG10505 NA S; 3694.POPTR_0013s15740.1; Populus trichocarpa KOG3200 AlkB, alkylation repair homolog 6 (E. coli) S}	{At4g20350; KOG3200 Uncharacterized conserved protein S Function unknown ;}	{GO:0016491; oxidoreductase activity; molecular_function GO:0016706; oxidoreductase activity, acting on paired donors, with incorporation or reduction of molecular oxygen, 2-oxoglutarate as one donor, and incorporation of one atom each of oxygen into both donors; molecular_function GO:0055114; oxidation-reduction process; biological_process}	{M7WJ25; M7WJ25_RHOT1 Oxoglutarate/iron-dependent oxygenase OS=Rhodosporidium toruloides (strain NP11) GN=RHTO_03421 PE=4 SV=1}
NGR-1A0347	{gi|647401971|emb|CDR48277.1|; RHTO0S17e00232g1_1 [Rhodosporidium toruloides]}	{NA}	{NA}	{NA}	{NA}	{NA}	{A0A0D6ET66; A0A0D6ET66_SPOSA SPOSA6832_04613-mRNA-1:cds OS=Sporobolomyces salmonicolor GN=SPOSA6832_04613 PE=4 SV=1}
NGR-1A0348	{NA}	{NA}	{NA}	{NA}	{NA}	{NA}	{NA}
NGR-1A0349	{gi|472582823|gb|EMS20494.1|; D-arabinono-1, 4-lactone oxidase [Rhodosporidium toruloides NP11]}	{NA}	{NA}	{240176.XP_001834286.2; Coprinopsis cinerea okayama7#130 basNOG02058 D-arabinono-1,4-lactone oxidase V; 240176.XP_001834286.2; Coprinopsis cinerea okayama7#130 fuNOG03332 D-arabinono-1,4-lactone oxidase V; 240176.XP_001834286.2; Coprinopsis cinerea okayama7#130 opiNOG08136 D-arabinono-1,4-lactone oxidase V; 240176.XP_001834286.2; Coprinopsis cinerea okayama7#130 KOG4730 FAD-binding and arabino-la…	{SPAPB1A10.12c; KOG4730 D-arabinono-1, 4-lactone oxidase V Defense mechanisms ;}	{GO:0055114; oxidation-reduction process; biological_process GO:0016020; membrane; cellular_component GO:0050660; flavin adenine dinucleotide binding; molecular_function GO:0008762; UDP-N-acetylmuramate dehydrogenase activity; molecular_function GO:0003885; D-arabinono-1,4-lactone oxidase activity; molecular_function GO:0016491; oxidoreductase activity; molecular_function}	{A0A0D6EPN9; A0A0D6EPN9_SPOSA SPOSA6832_03506-mRNA-1:cds OS=Sporobolomyces salmonicolor GN=SPOSA6832_03506 PE=4 SV=1}
NGR-1A0350	{NA}	{NA}	{NA}	{NA}	{NA}	{GO:0005219; ryanodine-sensitive calcium-release channel activity; molecular_function GO:0006874; cellular calcium ion homeostasis; biological_process GO:0016021; integral to membrane; cellular_component}	{NA}
NGR-1A0351	{NA}	{NA}	{NA}	{NA}	{NA}	{NA}	{NA}
NGR-1A0352	{NA}	{NA}	{NA}	{441959.XP_002487108.1; Talaromyces stipitatus ATCC 10500 NOG00583 SH3-domain GRB2-like U; 441959.XP_002487108.1; Talaromyces stipitatus ATCC 10500 ascNOG04635 BAR domain protein IT; 441959.XP_002487108.1; Talaromyces stipitatus ATCC 10500 eurotNOG04038 BAR domain protein IT; 441959.XP_002487108.1; Talaromyces stipitatus ATCC 10500 fuNOG04276 BAR domain protein IT; 441959.XP_002487108.1; Talaromy…	{NA}	{GO:0001104; RNA polymerase II transcription cofactor activity; molecular_function GO:0031514; motile cilium; cellular_component GO:0015991; ATP hydrolysis coupled proton transport; biological_process GO:0006357; regulation of transcription from RNA polymerase II promoter; biological_process GO:0005737; cytoplasm; cellular_component GO:0016021; integral to membrane; cellular_component GO:0015078;…	{NA}
NGR-1A0353	{gi|472582499|gb|EMS20185.1|; phosphatidylethanolamine N-methyltransferase [Rhodosporidium toruloides NP11]}	{NA}	{lbc:LACBIDRAFT_247989; K00551 E2.1.1.17, PEMT phosphatidylethanolamine N-methyltransferase 2.1.1.17 Metabolism; Lipid metabolism; Glycerophospholipid metabolism [PATH:ko00564]}	{578458.XP_003028472.1; Schizophyllum commune H4 8 euNOG00465 Catalyzes the first step in the conversion of phosphatidylethanolamine to phosphatidylcholine during the methylation pathway of phosphatidylcholine biosynthesis (By similarity) I; 578458.XP_003028472.1; Schizophyllum commune H4 8 fuNOG00312 Catalyzes the first step in the conversion of phosphatidylethanolamine to phosphatidylcholine du…	{NA}	{NA}	{A0A0D6EPS6; A0A0D6EPS6_SPOSA Phosphatidylethanolamine N-methyltransferase OS=Sporobolomyces salmonicolor GN=SPOSA6832_03529 PE=3 SV=1}
NGR-1A0354	{gi|472582505|gb|EMS20191.1|; prefoldin subunit 3 [Rhodosporidium toruloides NP11]}	{Q5RCG9; PFD3_PONAB Prefoldin subunit 3 OS=Pongo abelii GN=VBP1 PE=2 SV=1}	{NA}	{578458.XP_003027975.1; Schizophyllum commune H4 8 KOG3313 Prefoldin, subunit O; 578458.XP_003027975.1; Schizophyllum commune H4 8 agaNOG05724 Prefoldin subunit O; 578458.XP_003027975.1; Schizophyllum commune H4 8 agarNOG05580 Prefoldin subunit O; 578458.XP_003027975.1; Schizophyllum commune H4 8 basNOG02407 Prefoldin subunit O; 578458.XP_003027975.1; Schizophyllum commune H4 8 fuNOG10355 prefold…	{Hs4507873; KOG3313 Molecular chaperone Prefoldin, subunit 3 O Posttranslational modification, protein turnover, chaperones ;}	{GO:0005737; cytoplasm; cellular_component GO:0009058; biosynthetic process; biological_process GO:0016813; hydrolase activity, acting on carbon-nitrogen (but not peptide) bonds, in linear amidines; molecular_function GO:0051082; unfolded protein binding; molecular_function GO:0006457; protein folding; biological_process GO:0016272; prefoldin complex; cellular_component}	{A0A0D6EP11; A0A0D6EP11_SPOSA SPOSA6832_03542-mRNA-1:cds (Fragment) OS=Sporobolomyces salmonicolor GN=SPOSA6832_03542 PE=4 SV=1}
NGR-1A0355	{gi|647402364|emb|CDR48618.1|; RHTO0S19e00848g1_1 [Rhodosporidium toruloides]}	{NA}	{NA}	{240176.XP_001833933.1; Coprinopsis cinerea okayama7#130 agaNOG05114 Pfam:DUF298 S; 240176.XP_001833933.1; Coprinopsis cinerea okayama7#130 fuNOG12387 defective in cullin neddylation protein 1 S; 240176.XP_001833933.1; Coprinopsis cinerea okayama7#130 NOG09909 DCN1, defective in cullin neddylation 1, domain containing S; 240176.XP_001833933.1; Coprinopsis cinerea okayama7#130 opiNOG07496 DCN1, de…	{At3g12760; KOG3077 Uncharacterized conserved protein S Function unknown ;}	{GO:0003676; nucleic acid binding; molecular_function GO:0016788; hydrolase activity, acting on ester bonds; molecular_function}	{A0A0H5FRZ8; A0A0H5FRZ8_9BASI Uncharacterized protein (Fragment) OS=Leucosporidium scottii GN=ls5930a1_00150 PE=4 SV=1}
NGR-1A0356	{gi|647402363|emb|CDR48617.1|; RHTO0S19e00826g1_1 [Rhodosporidium toruloides]}	{P0CR16; MRD1_CRYNJ Multiple RNA-binding domain-containing protein 1 OS=Cryptococcus neoformans var. neoformans serotype D (strain JEC21 / ATCC MYA-565) GN=MRD1 PE=3 SV=1}	{scm:SCHCODRAFT_60180; K14787 MRD1, RBM19 multiple RNA-binding domain-containing protein 1 -- --}	{208348.PTTG_08622P0; Puccinia triticina KOG0110 RNA binding motif protein 19 R; 208348.PTTG_08622P0; Puccinia triticina basNOG00686 Multiple RNA-binding domain-containing protein 1 A; 208348.PTTG_08622P0; Puccinia triticina opiNOG79776 RNA recognition motif. (a.k.a. RRM, RBD, or RNP domain) R; 208348.PTTG_08622P0; Puccinia triticina NOG215144 RNA recognition motif. (a.k.a. RRM, RBD, or RNP domai…	{SPBP22H7.02c; KOG0110 RNA-binding protein (RRM superfamily) R General function prediction only ;}	{GO:0003676; nucleic acid binding; molecular_function}	{A0A061BNK1; A0A061BNK1_RHOTO RHTO0S19e00826g1_1 OS=Rhodosporidium toruloides GN=RHTO0S_19e00826g PE=4 SV=1}
NGR-1A0357	{gi|634348180|gb|KDE03610.1|; mitochondrial 2-oxodicarboxylate carrier 2 [Microbotryum violaceum p1A1 Lamole]}	{Q99297; ODC2_YEAST Mitochondrial 2-oxodicarboxylate carrier 2 OS=Saccharomyces cerevisiae (strain ATCC 204508 / S288c) GN=ODC2 PE=1 SV=1}	{cci:CC1G_02171; K15110 --}	{240176.XP_001834435.2; Coprinopsis cinerea okayama7#130 agarNOG05047 Mitochondrial carrier protein C; 240176.XP_001834435.2; Coprinopsis cinerea okayama7#130 KOG0754 solute carrier family 25 (mitochondrial oxoadipate carrier), member 21 C; 240176.XP_001834435.2; Coprinopsis cinerea okayama7#130 agaNOG00573 Mitochondrial carrier protein C; 240176.XP_001834435.2; Coprinopsis cinerea okayama7#130 b…	{YOR222w; KOG0754 Mitochondrial oxodicarboxylate carrier protein C Energy production and conversion ;}	{NA}	{U5HFM9; U5HFM9_USTV1 Mitochondrial 2-oxodicarboxylate carrier 2 OS=Microbotryum violaceum (strain p1A1 Lamole) GN=MVLG_05905 PE=3 SV=1}
NGR-1A0358	{gi|472582510|gb|EMS20196.1|; molecular chaperone [Rhodosporidium toruloides NP11]}	{A3QJU3; ADCK4_DANRE AarF domain-containing protein kinase 4 OS=Danio rerio GN=adck4 PE=3 SV=2}	{mgl:MGL_1007; K08869 ADCK, ABC1 aarF domain-containing kinase -- --}	{425265.XP_001731739.1; Malassezia globosa CBS 7966 COG0661 Required, probably indirectly, for the hydroxylation of 2-octaprenylphenol to 2-octaprenyl-6-hydroxy-phenol, the fourth step in ubiquinone biosynthesis (By similarity) R; 425265.XP_001731739.1; Malassezia globosa CBS 7966 KOG1234 AarF domain containing kinase R; 425265.XP_001731739.1; Malassezia globosa CBS 7966 basNOG00841 atypical ABC1…	{SPBC2D10.18; KOG1234 ABC (ATP binding cassette) 1 protein R General function prediction only ;}	{NA}	{A0A0D6EPS2; A0A0D6EPS2_SPOSA SPOSA6832_03549-mRNA-1:cds OS=Sporobolomyces salmonicolor GN=SPOSA6832_03549 PE=4 SV=1}
NGR-1A0359	{NA}	{P20465; RHA2_RHOTO Rhodotorucin-A peptides type 2 OS=Rhodosporidium toruloides GN=RHA2 PE=1 SV=2}	{NA}	{NA}	{NA}	{GO:0005179; hormone activity; molecular_function GO:0005576; NA}	{NA}
NGR-1A0360	{NA}	{P20465; RHA2_RHOTO Rhodotorucin-A peptides type 2 OS=Rhodosporidium toruloides GN=RHA2 PE=1 SV=2}	{NA}	{NA}	{NA}	{NA}	{NA}
NGR-1A0361	{gi|647402359|emb|CDR48613.1|; RHTO0S19e00738g1_1 [Rhodosporidium toruloides]}	{Q9HFW2; CLA4_ASHGO Serine/threonine-protein kinase CLA4 OS=Ashbya gossypii (strain ATCC 10895 / CBS 109.51 / FGSC 9923 / NRRL Y-1056) GN=CLA4 PE=3 SV=1}	{ppl:POSPLDRAFT_107282; K08286 E2.7.11.- protein-serine/threonine kinase 2.7.11.- --}	{573729.XP_003663283.1; Myceliophthora thermophila ATCC 42464 NOG212083 p21 protein (Cdc42 Rac)-activated kinase T; 573729.XP_003663283.1; Myceliophthora thermophila ATCC 42464 ascNOG00597 serine threonine-protein kinase T; 573729.XP_003663283.1; Myceliophthora thermophila ATCC 42464 fuNOG00608 serine threonine-protein kinase T; 573729.XP_003663283.1; Myceliophthora thermophila ATCC 42464 sorNOG0…	{Hs7382496; KOG0578 p21-activated serine/threonine protein kinase T Signal transduction mechanisms ;}	{GO:0006468; protein phosphorylation; biological_process GO:0016020; membrane; cellular_component GO:0009103; lipopolysaccharide biosynthetic process; biological_process GO:0004672; protein kinase activity; molecular_function GO:0005524; ATP binding; molecular_function GO:0016773; phosphotransferase activity, alcohol group as acceptor; molecular_function}	{A0A0H5FS48; A0A0H5FS48_9BASI Uncharacterized protein (Fragment) OS=Leucosporidium scottii GN=ls5931a1_00005 PE=4 SV=1}
NGR-1A0362	{gi|630967308|ref|XP_007880062.1|; hypothetical protein [Pseudozyma flocculosa PF-1, PFL1_04345]}	{NA}	{lbc:LACBIDRAFT_292861; K14294 WIBG, PYM partner of Y14 and mago -- Genetic Information Processing; Translation; RNA transport [PATH:ko03013]Genetic Information Processing; Translation; mRNA surveillance pathway [PATH:ko03015]}	{486041.XP_001876648.1; Laccaria bicolor S238N H82 basNOG04373 Mago binding A; 486041.XP_001876648.1; Laccaria bicolor S238N H82 agaNOG04120 Mago binding A}	{At1g11400; KOG4325 Uncharacterized conserved protein S Function unknown ;}	{GO:0005515; protein binding; molecular_function GO:0006270; DNA-dependent DNA replication initiation; biological_process}	{A0A061H5Z2; A0A061H5Z2_9BASI Uncharacterized protein OS=Pseudozyma flocculosa PF-1 GN=PFL1_04345 PE=4 SV=1}
NGR-1A0363	{gi|472582513|gb|EMS20199.1|; importin subunit beta-1 [Rhodosporidium toruloides NP11]}	{O13864; IMB1_SCHPO Importin subunit beta-1 OS=Schizosaccharomyces pombe (strain 972 / ATCC 24843) GN=kap95 PE=3 SV=1}	{lbc:LACBIDRAFT_190101; K14293 KPNB1 importin subunit beta-1 -- Genetic Information Processing; Translation; RNA transport [PATH:ko03013]}	{5297.EFP80981; Puccinia graminis KOG1241 importin UY; 5297.EFP80981; Puccinia graminis COG5215 Importin U; 5297.EFP80981; Puccinia graminis basNOG01666 Importin-beta N-terminal domain UY; 5297.EFP80981; Puccinia graminis fuNOG00392 importin beta-1 subunit UY; 5297.EFP80981; Puccinia graminis opiNOG07713 importin U}	{SPAC1B1.03c; KOG1241 Karyopherin (importin) beta 1 YU Nuclear structure ; Intracellular trafficking, secretion, and vesicular transport ;}	{GO:0005515; protein binding; molecular_function GO:0006886; intracellular protein transport; biological_process GO:0008536; Ran GTPase binding; molecular_function GO:0044183; protein binding involved in protein folding; molecular_function}	{A0A0D6EQB6; A0A0D6EQB6_SPOSA SPOSA6832_03544-mRNA-1:cds OS=Sporobolomyces salmonicolor GN=SPOSA6832_03544 PE=4 SV=1}
NGR-1A0364	{gi|472582515|gb|EMS20201.1|; dolichyl-diphosphooligosaccharide-protein glycotransferase [Rhodosporidium toruloides NP11]}	{NA}	{NA}	{NA}	{NA}	{GO:0005789; endoplasmic reticulum membrane; cellular_component GO:0004579; dolichyl-diphosphooligosaccharide-protein glycotransferase activity; molecular_function GO:0018279; protein N-linked glycosylation via asparagine; biological_process}	{A0A0D6EP05; A0A0D6EP05_SPOSA Dolichyl-diphosphooligosaccharide--protein glycosyltransferase subunit WBP1 (Fragment) OS=Sporobolomyces salmonicolor GN=SPOSA6832_03546 PE=3 SV=1}
NGR-1A0365	{NA}	{NA}	{NA}	{NA}	{NA}	{GO:0003735; structural constituent of ribosome; molecular_function GO:0006412; translation; biological_process GO:0005840; ribosome; cellular_component}	{NA}
NGR-1A0366	{gi|342319512|gb|EGU11460.1|; 60S ribosomal protein L20A [Rhodosporidium toruloides|Rhodotorula glutinis]}	{P0CX24; RL20B_YEAST 60S ribosomal protein L20-B OS=Saccharomyces cerevisiae (strain ATCC 204508 / S288c) GN=RPL20B PE=1 SV=1}	{ppl:POSPLDRAFT_113637; K02882 RP-L18Ae, RPL18A large subunit ribosomal protein L18Ae -- Genetic Information Processing; Translation; Ribosome [PATH:ko03010]}	{208348.PTTG_00142P0; Puccinia triticina basNOG01993 60s ribosomal protein l20 J; 208348.PTTG_00142P0; Puccinia triticina KOG0829 60s ribosomal protein J; 208348.PTTG_00142P0; Puccinia triticina fuNOG07053 60s ribosomal protein l20 J; 208348.PTTG_00142P0; Puccinia triticina COG2157 60s ribosomal protein J; 208348.PTTG_00142P0; Puccinia triticina opiNOG00451 60s ribosomal protein J}	{YOR312c; KOG0829 60S ribosomal protein L18A J Translation, ribosomal structure and biogenesis ;}	{GO:0006412; translation; biological_process GO:0003735; structural constituent of ribosome; molecular_function GO:0005840; ribosome; cellular_component}	{A0A0H5FT72; A0A0H5FT72_9BASI Uncharacterized protein (Fragment) OS=Leucosporidium scottii GN=ls5930a1_00185 PE=4 SV=1}
NGR-1A0367	{gi|472582520|gb|EMS20206.1|; DNA-directed RNA polymerases I and III subunit RPAC1 [Rhodosporidium toruloides NP11]}	{P07703; RPAC1_YEAST DNA-directed RNA polymerases I and III subunit RPAC1 OS=Saccharomyces cerevisiae (strain ATCC 204508 / S288c) GN=RPC40 PE=1 SV=1}	{lbc:LACBIDRAFT_319284; K03027 RPC40, POLR1C DNA-directed RNA polymerases I and III subunit RPAC1 -- Metabolism; Nucleotide metabolism; Purine metabolism [PATH:ko00230]Metabolism; Nucleotide metabolism; Pyrimidine metabolism [PATH:ko00240]Genetic Information Processing; Transcription; RNA polymerase [PATH:ko03020]Organismal Systems; Immune system; Cytosolic DNA-sensing pathway [PATH:ko04623]Human…	{5297.EFP81174; Puccinia graminis opiNOG01263 DNA-directed RNA polymerases I and III K; 5297.EFP81174; Puccinia graminis fuNOG03984 DNA-directed RNA polymerases I and III K; 5297.EFP81174; Puccinia graminis basNOG00624 RPOLD K; 5297.EFP81174; Puccinia graminis KOG1521 DNA-directed RNA polymerases I and III K; 5297.EFP81174; Puccinia graminis COG0202 DNA-dependent RNA polymerase catalyzes the tran…	{YPR110c; KOG1521 RNA polymerase I and III, subunit RPA40/RPC40 K Transcription ;}	{GO:0006351; transcription, DNA-dependent; biological_process GO:0046983; protein dimerization activity; molecular_function GO:0003899; DNA-directed RNA polymerase activity; molecular_function}	{M7WQ81; M7WQ81_RHOT1 DNA-directed RNA polymerases I and III subunit RPAC1 OS=Rhodosporidium toruloides (strain NP11) GN=RHTO_03739 PE=4 SV=1}
NGR-1A0368	{NA}	{P20465; RHA2_RHOTO Rhodotorucin-A peptides type 2 OS=Rhodosporidium toruloides GN=RHA2 PE=1 SV=2}	{NA}	{NA}	{NA}	{GO:0005179; hormone activity; molecular_function GO:0005576; NA}	{NA}
NGR-1A0369	{gi|472582522|gb|EMS20208.1|; RHTO0S19e00496g1_1 [Rhodosporidium toruloides]}	{NA}	{NA}	{367775.XP_003192120.1; Cryptococcus gattii WM276 treNOG05073 Apolipoprotein O S; 367775.XP_003192120.1; Cryptococcus gattii WM276 basNOG03509 Apolipoprotein O S; 367775.XP_003192120.1; Cryptococcus gattii WM276 euNOG20876 Apolipoprotein O S; 367775.XP_003192120.1; Cryptococcus gattii WM276 fuNOG18116 Apolipoprotein O S; 367775.XP_003192120.1; Cryptococcus gattii WM276 opiNOG39100 Apolipoprotein …	{NA}	{NA}	{A0A061BNJ2; A0A061BNJ2_RHOTO RHTO0S19e00496g1_1 OS=Rhodosporidium toruloides GN=RHTO0S_19e00496g PE=4 SV=1}
NGR-1A0370	{gi|472582523|gb|EMS20209.1|; ASF1-like histone chaperone [Rhodosporidium toruloides NP11]}	{Q4PBU8; ASF1_USTMA Histone chaperone ASF1 OS=Ustilago maydis (strain 521 / FGSC 9021) GN=ASF1 PE=3 SV=1}	{mgl:MGL_2876; K10753 ASF1 histone chaperone ASF1 -- --}	{5297.EFP90234; Puccinia graminis KOG3265 ASF1 anti-silencing function 1 homolog B; 5297.EFP90234; Puccinia graminis COG5137 ASF1 anti-silencing function 1 homolog BK; 5297.EFP90234; Puccinia graminis basNOG02488 Histone chaperone that facilitates histone deposition and histone exchange and removal during nucleosome assembly and disassembly (By similarity) B; 5297.EFP90234; Puccinia graminis fuNO…	{SPCC663.05c; KOG3265 Histone chaperone involved in gene silencing KB Transcription ; Chromatin structure and dynamics ;}	{GO:0005634; nucleus; cellular_component GO:0006333; chromatin assembly or disassembly; biological_process}	{A0A0H5FUM9; A0A0H5FUM9_9BASI Uncharacterized protein OS=Leucosporidium scottii GN=ls5931a1_00016 PE=4 SV=1}
NGR-1A0371	{gi|472582524|gb|EMS20210.1|; serine-type endopeptidase [Rhodosporidium toruloides NP11]}	{Q5BH58; LONP2_EMENI Lon protease homolog 2, peroxisomal OS=Emericella nidulans (strain FGSC A4 / ATCC 38163 / CBS 112.46 / NRRL 194 / M139) GN=AN0122 PE=3 SV=1}	{tml:GSTUM_00010035001; K01338 lon ATP-dependent Lon protease 3.4.21.53 Cellular Processes; Cell growth and death; Cell cycle - Caulobacter [PATH:ko04112]}	{39416.CAZ85264; Tuber melanosporum COG0466 ATP-dependent serine protease that mediates the selective degradation of mutant and abnormal proteins as well as certain short-lived regulatory proteins. Required for cellular homeostasis and for survival from DNA damage and developmental changes induced by stress. Degrades polypeptides processively to yield small peptide fragments that are 5 to 10 amin…	{Hs20562018; KOG2004 Mitochondrial ATP-dependent protease PIM1/LON O Posttranslational modification, protein turnover, chaperones ;}	{GO:0016301; kinase activity; molecular_function GO:0016851; magnesium chelatase activity; molecular_function GO:0006508; proteolysis; biological_process GO:0015979; photosynthesis; biological_process GO:0006310; DNA recombination; biological_process GO:0006355; regulation of transcription, DNA-dependent; biological_process GO:0006281; DNA repair; biological_process GO:0016887; ATPase activity; m…	{A0A0D6EPR3; A0A0D6EPR3_SPOSA Lon protease homolog OS=Sporobolomyces salmonicolor GN=SPOSA6832_03523 PE=3 SV=1}
NGR-1A0372	{gi|472582525|gb|EMS20211.1|; L-malate dehydrogenase [Rhodosporidium toruloides NP11]}	{P83778; MDHC_CANAL Malate dehydrogenase, cytoplasmic OS=Candida albicans (strain SC5314 / ATCC MYA-2876) GN=MDH1 PE=1 SV=2}	{lbc:LACBIDRAFT_326114; K00026 MDH2 malate dehydrogenase 1.1.1.37 Metabolism; Carbohydrate metabolism; Citrate cycle (TCA cycle) [PATH:ko00020]Metabolism; Amino acid metabolism; Cysteine and methionine metabolism [PATH:ko00270]Metabolism; Carbohydrate metabolism; Pyruvate metabolism [PATH:ko00620]Metabolism; Carbohydrate metabolism; Glyoxylate and dicarboxylate metabolism [PATH:ko00630]Metabolism…	{208348.PTTG_01833P0; Puccinia triticina COG0039 Catalyzes the reversible oxidation of malate to oxaloacetate (By similarity) C; 208348.PTTG_01833P0; Puccinia triticina KOG1494 Malate dehydrogenase C; 208348.PTTG_01833P0; Puccinia triticina opiNOG00802 Malate dehydrogenase C; 208348.PTTG_01833P0; Puccinia triticina fuNOG01755 Malate dehydrogenase C; 208348.PTTG_01833P0; Puccinia triticina basNOG0…	{CE09512; KOG1494 NAD-dependent malate dehydrogenase C Energy production and conversion ;}	{GO:0055114; oxidation-reduction process; biological_process GO:0003854; 3-beta-hydroxy-delta5-steroid dehydrogenase activity; molecular_function GO:0016491; oxidoreductase activity; molecular_function GO:0016616; oxidoreductase activity, acting on the CH-OH group of donors, NAD or NADP as acceptor; molecular_function GO:0006694; steroid biosynthetic process; biological_process}	{A0A0D6EP03; A0A0D6EP03_SPOSA SPOSA6832_03532-mRNA-1:cds (Fragment) OS=Sporobolomyces salmonicolor GN=SPOSA6832_03532 PE=3 SV=1}
NGR-1A0373	{gi|647401969|emb|CDR48275.1|; RHTO0S17e00188g1_1 [Rhodosporidium toruloides]}	{P63009; AP2B1_BOVIN AP-2 complex subunit beta OS=Bos taurus GN=AP2B1 PE=1 SV=2}	{nve:NEMVE_v1g190491; K12392 AP1B1 AP-1 complex subunit beta-1 -- Cellular Processes; Transport and catabolism; Lysosome [PATH:ko04142]}	{5297.EFP82964; Puccinia graminis KOG1061 Adaptor-related protein complex U; 5297.EFP82964; Puccinia graminis opiNOG02049 Adaptor-related protein complex 1, beta 1 subunit U; 5297.EFP82964; Puccinia graminis COG5096 The coatomer is a cytosolic protein complex that binds to dilysine motifs and reversibly associates with Golgi non- clathrin-coated vesicles, which further mediate biosynthetic protei…	{Hs4557469; KOG1061 Vesicle coat complex AP-1/AP-2/AP-4, beta subunit U Intracellular trafficking, secretion, and vesicular transport ;}	{GO:0006890; retrograde vesicle-mediated transport, Golgi to ER; biological_process GO:0006886; intracellular protein transport; biological_process GO:0016192; vesicle-mediated transport; biological_process GO:0005198; NA GO:0005199; structural constituent of cell wall; molecular_function GO:0005515; protein binding; molecular_function GO:0030117; membrane coat; cellular_component GO:0009664; pla…	{A0A061BE65; A0A061BE65_RHOTO AP complex subunit beta OS=Rhodosporidium toruloides GN=RHTO0S_17e00188g PE=3 SV=1}
NGR-1A0374	{gi|437189631|gb|AGB67760.1|; glyceraldehyde-3-phosphate dehydrogenase [Sporobolomyces roseus]}	{P0CN74; G3P_CRYNJ Glyceraldehyde-3-phosphate dehydrogenase OS=Cryptococcus neoformans var. neoformans serotype D (strain JEC21 / ATCC MYA-565) GN=GPD PE=3 SV=1}	{cnb:CNBF1640; K00134 GAPDH, gapA glyceraldehyde 3-phosphate dehydrogenase 1.2.1.12 Metabolism; Carbohydrate metabolism; Glycolysis / Gluconeogenesis [PATH:ko00010]Metabolism; Energy metabolism; Carbon fixation in photosynthetic organisms [PATH:ko00710]Metabolism; Overview; Carbon metabolism [PATH:ko01200]Metabolism; Overview; Biosynthesis of amino acids [PATH:ko01230]Environmental Information Pr…	{214684.XP_571627.1; Cryptococcus neoformans var. neoformans JEC21 basNOG01569 Glyceraldehyde-3-phosphate dehydrogenase G; 214684.XP_571627.1; Cryptococcus neoformans var. neoformans JEC21 fuNOG00077 glyceraldehyde-3-phosphate dehydrogenase G; 214684.XP_571627.1; Cryptococcus neoformans var. neoformans JEC21 opiNOG04242 glyceraldehyde-3-phosphate dehydrogenase G; 214684.XP_571627.1; Cryptococcus …	{SPBC354.12; KOG0657 Glyceraldehyde 3-phosphate dehydrogenase G Carbohydrate transport and metabolism ;}	{GO:0008839; dihydrodipicolinate reductase activity; molecular_function GO:0008152; NA GO:0016620; oxidoreductase activity, acting on the aldehyde or oxo group of donors, NAD or NADP as acceptor; molecular_function GO:0003824; NA GO:0055114; oxidation-reduction process; biological_process GO:0009089; lysine biosynthetic process via diaminopimelate; biological_process}	{L0LD05; L0LD05_SPORO Glyceraldehyde-3-phosphate dehydrogenase OS=Sporobolomyces roseus GN=GPD1 PE=3 SV=1}
NGR-1A0375	{gi|647402457|emb|CDR48713.1|; RHTO0S19e03026g1_1 [Rhodosporidium toruloides]}	{NA}	{NA}	{5297.EFP78904; Puccinia graminis euNOG00163 c2 domain protein R; 5297.EFP78904; Puccinia graminis fuNOG00456 C2 domain protein R; 5297.EFP78904; Puccinia graminis NOG10324 c2 domain protein R; 5297.EFP78904; Puccinia graminis opiNOG15848 C2 domain protein R; 5297.EFP78904; Puccinia graminis basNOG01534 Munc13 (mammalian uncoordinated) homology domain R}	{NA}	{GO:0005515; protein binding; molecular_function}	{A0A0D6EQ80; A0A0D6EQ80_SPOSA SPOSA6832_03476-mRNA-1:cds (Fragment) OS=Sporobolomyces salmonicolor GN=SPOSA6832_03476 PE=4 SV=1}
NGR-1A0376	{NA}	{NA}	{NA}	{367775.XP_003194933.1; Cryptococcus gattii WM276 basNOG05208 NA S; 367775.XP_003194933.1; Cryptococcus gattii WM276 euNOG41070 NA S; 367775.XP_003194933.1; Cryptococcus gattii WM276 fuNOG26905 NA S; 367775.XP_003194933.1; Cryptococcus gattii WM276 NOG141183 NA S; 367775.XP_003194933.1; Cryptococcus gattii WM276 opiNOG61295 NA S; 367775.XP_003194933.1; Cryptococcus gattii WM276 treNOG04352 NA S}	{NA}	{NA}	{NA}
NGR-1A0377	{gi|342319521|gb|EGU11469.1|; Glycerol-3-phosphate-acyltransferase [Rhodotorula glutinis ATCC 204091]}	{NA}	{NA}	{5297.EFP82883; Puccinia graminis basNOG02274 Acyltransferase I; 5297.EFP82883; Puccinia graminis euNOG12481 Acyltransferase I; 5297.EFP82883; Puccinia graminis fuNOG10250 Acyltransferase I; 5297.EFP82883; Puccinia graminis opiNOG28852 Acyltransferase I}	{NA}	{GO:0008152; NA GO:0006310; DNA recombination; biological_process GO:0006281; DNA repair; biological_process GO:0016746; transferase activity, transferring acyl groups; molecular_function GO:0005524; ATP binding; molecular_function GO:0009378; four-way junction helicase activity; molecular_function}	{G0T0P0; G0T0P0_RHOG2 Glycerol-3-phosphate-acyltransferase OS=Rhodotorula glutinis (strain ATCC 204091 / IIP 30 / MTCC 1151) GN=RTG_02632 PE=4 SV=1}
NGR-1A0378	{gi|634347813|gb|KDE03290.1|; hypothetical protein [Microbotryum violaceum p1A1 Lamole, MVLG_06220]}	{NA}	{NA}	{NA}	{NA}	{GO:0019901; protein kinase binding; molecular_function GO:0000079; regulation of cyclin-dependent protein kinase activity; biological_process}	{A0A0D6EP90; A0A0D6EP90_SPOSA SPOSA6832_03483-mRNA-1:cds OS=Sporobolomyces salmonicolor GN=SPOSA6832_03483 PE=3 SV=1}
NGR-1A0379	{gi|472582424|gb|EMS20110.1|; CsbD-like family protein [Rhodosporidium toruloides NP11]}	{NA}	{NA}	{367775.XP_003191885.1; Cryptococcus gattii WM276 treNOG05823 NA S}	{NA}	{NA}	{M7WQE1; M7WQE1_RHOT1 CsbD-like family protein OS=Rhodosporidium toruloides (strain NP11) GN=RHTO_03644 PE=4 SV=1}
NGR-1A0380	{gi|472582425|gb|EMS20111.1|; glycosylphosphatidylinositol transamidase [Rhodosporidium toruloides NP11]}	{NA}	{NA}	{208348.PTTG_08860P0; Puccinia triticina KOG3566 glycosylphosphatidylinositol anchor attachment protein 1 homolog (yeast) O; 208348.PTTG_08860P0; Puccinia triticina NOG08784 glycosylphosphatidylinositol anchor attachment protein 1 homolog (yeast) S; 208348.PTTG_08860P0; Puccinia triticina basNOG01952 Gaa1-like, GPI transamidase component O; 208348.PTTG_08860P0; Puccinia triticina fuNOG01506 GPI t…	{NA}	{GO:0042765; GPI-anchor transamidase complex; cellular_component GO:0016021; integral to membrane; cellular_component}	{A0A0D6EPF6; A0A0D6EPF6_SPOSA SPOSA6832_03496-mRNA-1:cds OS=Sporobolomyces salmonicolor GN=SPOSA6832_03496 PE=4 SV=1}
NGR-1A0381	{NA}	{NA}	{NA}	{NA}	{NA}	{NA}	{NA}
NGR-1A0382	{gi|647399658|emb|CDR44556.1|; RHTO0S09e06194g1_1 [Rhodosporidium toruloides]}	{NA}	{scm:SCHCODRAFT_70520; K12236 NFX1 transcriptional repressor NF-X1 6.3.2.- --}	{208348.PTTG_03296P0; Puccinia triticina basNOG01090 ZnF_NFX K; 208348.PTTG_03296P0; Puccinia triticina KOG1952 Nuclear transcription factor, X-box K; 208348.PTTG_03296P0; Puccinia triticina opiNOG06302 Nuclear transcription factor, X-box binding 1 K; 208348.PTTG_03296P0; Puccinia triticina NOG04530 Nuclear transcription factor, X-box binding 1 K; 208348.PTTG_03296P0; Puccinia triticina fuNOG0177…	{SPCC18.03; KOG1952 Transcription factor NF-X1, contains NFX-type Zn2+-binding and R3H domains K Transcription ;}	{GO:0008270; zinc ion binding; molecular_function GO:0005634; nucleus; cellular_component GO:0003700; sequence-specific DNA binding transcription factor activity; molecular_function GO:0003676; nucleic acid binding; molecular_function GO:0006355; regulation of transcription, DNA-dependent; biological_process}	{A0A061BC95; A0A061BC95_RHOTO RHTO0S09e06194g1_1 OS=Rhodosporidium toruloides GN=RHTO0S_09e06194g PE=4 SV=1}
NGR-1A0383	{NA}	{NA}	{NA}	{NA}	{NA}	{NA}	{A0A0D6ERY4; A0A0D6ERY4_SPOSA SPOSA6832_04533-mRNA-1:cds OS=Sporobolomyces salmonicolor GN=SPOSA6832_04533 PE=4 SV=1}
NGR-1A0384	{NA}	{NA}	{NA}	{NA}	{NA}	{NA}	{NA}
NGR-1A0385	{gi|472582714|gb|EMS20385.1|; 18S rRNA (adenine1779-N6/adenine1780-N6)-dimethyltransferase [Rhodosporidium toruloides NP11]}	{Q9USU2; DIM1_SCHPO Dimethyladenosine transferase OS=Schizosaccharomyces pombe (strain 972 / ATCC 24843) GN=dim1 PE=3 SV=1}	{ppl:POSPLDRAFT_97193; K14191 DIM1 18S rRNA (adenine1779-N6/adenine1780-N6)-dimethyltransferase 2.1.1.183 --}	{578458.XP_003030907.1; Schizophyllum commune H4 8 agaNOG02070 rADc A; 578458.XP_003030907.1; Schizophyllum commune H4 8 basNOG00149 rADc A; 578458.XP_003030907.1; Schizophyllum commune H4 8 fuNOG03901 dimethyladenosine transferase A; 578458.XP_003030907.1; Schizophyllum commune H4 8 opiNOG06063 dimethyladenosine transferase A; 578458.XP_003030907.1; Schizophyllum commune H4 8 KOG0820 dimethylade…	{SPBC336.02; KOG0820 Ribosomal RNA adenine dimethylase A RNA processing and modification ;}	{GO:0000179; rRNA (adenine-N6,N6-)-dimethyltransferase activity; molecular_function GO:0009877; nodulation; biological_process GO:0009312; oligosaccharide biosynthetic process; biological_process GO:0006464; protein modification process; biological_process GO:0008168; methyltransferase activity; molecular_function GO:0004719; protein-L-isoaspartate (D-aspartate) O-methyltransferase activity; mole…	{A0A0D6EP67; A0A0D6EP67_SPOSA rRNA adenine N(6)-methyltransferase OS=Sporobolomyces salmonicolor GN=SPOSA6832_03467 PE=3 SV=1}
NGR-1A0386	{gi|472582723|gb|EMS20394.1|; RNA-binding protein Musashi [Rhodosporidium toruloides NP11]}	{NA}	{mgl:MGL_0943; K14411 MSI RNA-binding protein Musashi -- Genetic Information Processing; Translation; mRNA surveillance pathway [PATH:ko03015]}	{208348.PTTG_05055P0; Puccinia triticina KOG4205 RNA-binding protein A; 208348.PTTG_05055P0; Puccinia triticina fuNOG05031 heterogeneous nuclear ribonucleoprotein HRP1 A; 208348.PTTG_05055P0; Puccinia triticina NOG12361 DAZ associated protein 1 R; 208348.PTTG_05055P0; Puccinia triticina opiNOG05838 musashi homolog A; 208348.PTTG_05055P0; Puccinia triticina basNOG02503 RNA recognition motif. (a.k.…	{SPBC660.15; KOG4205 RNA-binding protein musashi/mRNA cleavage and polyadenylation factor I complex, subunit HRP1 A RNA processing and modification ;}	{GO:0003676; nucleic acid binding; molecular_function}	{M7X9K0; M7X9K0_RHOT1 RNA-binding protein Musashi OS=Rhodosporidium toruloides (strain NP11) GN=RHTO_03313 PE=4 SV=1}
NGR-1A0387	{NA}	{NA}	{NA}	{NA}	{NA}	{GO:0046872; metal ion binding; molecular_function}	{NA}
NGR-1A0388	{gi|470244786|ref|XP_004356125.1|; hypothetical protein [Dictyostelium fasciculatum, DFA_08637]}	{P67967; CSRP1_COTJA Cysteine and glycine-rich protein 1 OS=Coturnix coturnix japonica GN=CSRP1 PE=2 SV=2}	{xla:447266; K09377 CSRP cysteine and glycine-rich protein -- --}	{8083.ENSXMAP00000010268; Xiphophorus maculatus biNOG00158 Cysteine and glycine-rich protein 3 (Cardiac LIM protein) TZ; 8083.ENSXMAP00000010268; Xiphophorus maculatus chorNOG00153 Cysteine and glycine-rich protein 3 (Cardiac LIM protein) TZ; 8083.ENSXMAP00000010268; Xiphophorus maculatus KOG1700 Microtubule associated monoxygenase, calponin and LIM domain containing TZ; 8083.ENSXMAP00000010268; …	{Hs4758086; KOG1700 Regulatory protein MLP and related LIM proteins TZ Signal transduction mechanisms ; Cytoskeleton ;}	{GO:0008270; zinc ion binding; molecular_function}	{A0A0D6ELT7; A0A0D6ELT7_SPOSA SPOSA6832_02543-mRNA-1:cds OS=Sporobolomyces salmonicolor GN=SPOSA6832_02543 PE=4 SV=1}
NGR-1A0389	{gi|472582807|gb|EMS20478.1|; hypothetical protein [Rhodosporidium toruloides NP11, RHTO_03397]}	{NA}	{NA}	{486041.XP_001879731.1; Laccaria bicolor S238N H82 agarNOG08259 Putative stress-responsive nuclear envelope protein R; 486041.XP_001879731.1; Laccaria bicolor S238N H82 basNOG02616 Putative stress-responsive nuclear envelope protein R; 486041.XP_001879731.1; Laccaria bicolor S238N H82 euNOG58854 Putative stress-responsive nuclear envelope protein R; 486041.XP_001879731.1; Laccaria bicolor S238N H…	{NA}	{GO:0003676; nucleic acid binding; molecular_function}	{A0A0D6EMM4; A0A0D6EMM4_SPOSA SPOSA6832_02546-mRNA-1:cds (Fragment) OS=Sporobolomyces salmonicolor GN=SPOSA6832_02546 PE=4 SV=1}
NGR-1A0390	{gi|472582721|gb|EMS20392.1|; programmed cell death protein 2 [Rhodosporidium toruloides NP11]}	{NA}	{NA}	{NA}	{NA}	{GO:0006511; ubiquitin-dependent protein catabolic process; biological_process GO:0004221; ubiquitin thiolesterase activity; molecular_function GO:0005737; cytoplasm; cellular_component}	{M7WIP0; M7WIP0_RHOT1 Programmed cell death protein 2 OS=Rhodosporidium toruloides (strain NP11) GN=RHTO_03311 PE=4 SV=1}
NGR-1A0391	{gi|472582497|gb|EMS20183.1|; vacuolar protein sorting protein VPS36 [Rhodosporidium toruloides NP11]}	{NA}	{NA}	{5297.EFP83574; Puccinia graminis basNOG01854 EAP30/Vps36 family U; 5297.EFP83574; Puccinia graminis fuNOG05991 vacuolar protein sorting protein U; 5297.EFP83574; Puccinia graminis KOG2760 vacuolar protein sorting U; 5297.EFP83574; Puccinia graminis NOG04958 vacuolar protein sorting U; 5297.EFP83574; Puccinia graminis opiNOG02019 vacuolar protein sorting U}	{YLR417w; KOG2760 Vacuolar sorting protein VPS36 U Intracellular trafficking, secretion, and vesicular transport ;}	{GO:0005515; protein binding; molecular_function GO:0043130; ubiquitin binding; molecular_function GO:0030127; COPII vesicle coat; cellular_component GO:0008270; zinc ion binding; molecular_function GO:0006886; intracellular protein transport; biological_process GO:0032266; phosphatidylinositol-3-phosphate binding; molecular_function GO:0006888; ER to Golgi vesicle-mediated transport; biological_…	{A0A0D6EPT0; A0A0D6EPT0_SPOSA SPOSA6832_03557-mRNA-1:cds OS=Sporobolomyces salmonicolor GN=SPOSA6832_03557 PE=4 SV=1}
NGR-1A0392	{NA}	{NA}	{NA}	{5297.EFP81033; Puccinia graminis basNOG02768 NA S; 5297.EFP81033; Puccinia graminis euNOG16256 NA S; 5297.EFP81033; Puccinia graminis fuNOG14193 NA S; 5297.EFP81033; Puccinia graminis NOG91537 NA S; 5297.EFP81033; Puccinia graminis opiNOG33112 NA S}	{NA}	{NA}	{NA}
NGR-1A0393	{gi|342319542|gb|EGU11490.1|; orotate phosphoribosyltransferase [Rhodosporidium toruloides|Rhodotorula glutinis]}	{Q3IJI1; PYRE_PSEHT Orotate phosphoribosyltransferase OS=Pseudoalteromonas haloplanktis (strain TAC 125) GN=pyrE PE=3 SV=1}	{scm:SCHCODRAFT_49976; K00762 pyrE orotate phosphoribosyltransferase 2.4.2.10 Metabolism; Nucleotide metabolism; Pyrimidine metabolism [PATH:ko00240]}	{578458.XP_003037856.1; Schizophyllum commune H4 8 fuNOG04712 orotate phosphoribosyltransferase F; 578458.XP_003037856.1; Schizophyllum commune H4 8 opiNOG13423 orotate phosphoribosyltransferase F; 578458.XP_003037856.1; Schizophyllum commune H4 8 agaNOG01318 Phosphoribosyl transferase domain F; 578458.XP_003037856.1; Schizophyllum commune H4 8 basNOG03087 Catalyzes the transfer of a ribosyl phos…	{YML106w; KOG1377 Uridine 5'- monophosphate synthase/orotate phosphoribosyltransferase F Nucleotide transport and metabolism ;}	{GO:0009116; nucleoside metabolic process; biological_process GO:0032797; SMN complex; cellular_component}	{A0A0D6EP15; A0A0D6EP15_SPOSA SPOSA6832_03538-mRNA-1:cds OS=Sporobolomyces salmonicolor GN=SPOSA6832_03538 PE=3 SV=1}
NGR-1A0394	{gi|342319543|gb|EGU11491.1|; hypothetical protein [Rhodotorula glutinis ATCC 204091, RTG_02661]}	{NA}	{NA}	{425265.XP_001730983.1; Malassezia globosa CBS 7966 KOG3419 Ribosomal protein S16 J; 425265.XP_001730983.1; Malassezia globosa CBS 7966 COG0228 30s ribosomal protein S16 J; 425265.XP_001730983.1; Malassezia globosa CBS 7966 basNOG03976 Ribosomal protein S16 J; 425265.XP_001730983.1; Malassezia globosa CBS 7966 fuNOG16272 mitochondrial 37S ribosomal protein MRPS16 J; 425265.XP_001730983.1; Malasse…	{YPL013c; KOG3419 Mitochondrial/chloroplast ribosomal protein S16 J Translation, ribosomal structure and biogenesis ;}	{GO:0005840; ribosome; cellular_component GO:0005622; intracellular; cellular_component GO:0003735; structural constituent of ribosome; molecular_function GO:0006412; translation; biological_process}	{G0T0R2; G0T0R2_RHOG2 Uncharacterized protein OS=Rhodotorula glutinis (strain ATCC 204091 / IIP 30 / MTCC 1151) GN=RTG_02661 PE=4 SV=1}
NGR-1A0395	{gi|342319544|gb|EGU11492.1|; Pre-rRNA-processing protein IPI3 [Rhodotorula glutinis ATCC 204091]}	{NA}	{NA}	{208348.PTTG_05581P0; Puccinia triticina COG2319 repeat-containing protein R; 208348.PTTG_05581P0; Puccinia triticina basNOG02964 WD domain, G-beta repeat R; 208348.PTTG_05581P0; Puccinia triticina KOG0646 WD repeat domain 18 R}	{NA}	{GO:0005515; protein binding; molecular_function}	{A0A0D6EQC4; A0A0D6EQC4_SPOSA SPOSA6832_03545-mRNA-1:cds OS=Sporobolomyces salmonicolor GN=SPOSA6832_03545 PE=4 SV=1}
NGR-1A0396	{NA}	{NA}	{NA}	{NA}	{NA}	{NA}	{NA}
NGR-1A0397	{gi|472582501|gb|EMS20187.1|; OTU domain-containing protein 3 [Rhodosporidium toruloides NP11]}	{NA}	{NA}	{5297.EFP81144; Puccinia graminis KOG2605 OTU domain containing OT; 5297.EFP81144; Puccinia graminis basNOG02675 OTU-like cysteine protease OT; 5297.EFP81144; Puccinia graminis fuNOG14214 OTU-like cysteine protease OT; 5297.EFP81144; Puccinia graminis opiNOG02365 OTU domain containing 3 S; 5297.EFP81144; Puccinia graminis NOG25722 OTU domain containing 3 O}	{NA}	{NA}	{M7WI72; M7WI72_RHOT1 OTU domain-containing protein 3 OS=Rhodosporidium toruloides (strain NP11) GN=RHTO_03721 PE=4 SV=1}
NGR-1A0398	{gi|472582848|gb|EMS20519.1|; hypothetical protein [Rhodosporidium toruloides NP11, RHTO_03438]}	{NA}	{NA}	{NA}	{NA}	{NA}	{A0A0C9W5N1; A0A0C9W5N1_9HOMO Unplaced genomic scaffold scaffold_24, whole genome shotgun sequence OS=Hydnomerulius pinastri MD-312 GN=HYDPIDRAFT_30864 PE=4 SV=1}
NGR-1A0399	{NA}	{NA}	{NA}	{NA}	{NA}	{NA}	{NA}
NGR-1A0400	{gi|472582818|gb|EMS20489.1|; hypothetical protein [Rhodosporidium toruloides NP11, RHTO_03408]}	{NA}	{NA}	{240176.XP_001836161.2; Coprinopsis cinerea okayama7#130 agarNOG07292 NA S; 240176.XP_001836161.2; Coprinopsis cinerea okayama7#130 agaNOG03857 NA S}	{NA}	{NA}	{A0A061BG88; A0A061BG88_RHOTO RHTO0S17e02454g1_1 OS=Rhodosporidium toruloides GN=RHTO0S_17e02454g PE=4 SV=1}
NGR-1A0401	{NA}	{NA}	{NA}	{NA}	{NA}	{NA}	{NA}
NGR-1A0402	{gi|472582536|gb|EMS20222.1|; ubiquitin carboxyl-terminal hydrolase 14 [Rhodosporidium toruloides NP11]}	{Q92353; UBP6_SCHPO Ubiquitin carboxyl-terminal hydrolase 6 OS=Schizosaccharomyces pombe (strain 972 / ATCC 24843) GN=ubp6 PE=1 SV=2}	{uma:UM02340.1; K11843 USP14, UBP6 ubiquitin carboxyl-terminal hydrolase 14 3.1.2.15 --}	{5270.UM02340P0; Ustilago maydis basNOG01151 ubiquitin carboxyl-terminal hydrolase O; 5270.UM02340P0; Ustilago maydis fuNOG05220 ubiquitin carboxyl-terminal hydrolase O; 5270.UM02340P0; Ustilago maydis NOG01201 ubiquitin carboxyl-terminal hydrolase O; 5270.UM02340P0; Ustilago maydis opiNOG03568 ubiquitin carboxyl-terminal hydrolase O; 5270.UM02340P0; Ustilago maydis KOG1872 ubiquitin carboxyl-ter…	{SPAC6G9.08; KOG1872 Ubiquitin-specific protease O Posttranslational modification, protein turnover, chaperones ;}	{GO:0006511; ubiquitin-dependent protein catabolic process; biological_process GO:0004221; ubiquitin thiolesterase activity; molecular_function GO:0015991; ATP hydrolysis coupled proton transport; biological_process GO:0015078; hydrogen ion transmembrane transporter activity; molecular_function GO:0005515; protein binding; molecular_function GO:0033179; proton-transporting V-type ATPase, V0 domai…	{A0A061BF51; A0A061BF51_RHOTO Ubiquitin carboxyl-terminal hydrolase OS=Rhodosporidium toruloides GN=RHTO0S_19e00188g PE=3 SV=1}
NGR-1A0403	{gi|472582537|gb|EMS20223.1|; 3-deoxy-8-phosphoheptulonate synthase [Rhodosporidium toruloides NP11]}	{Q9UT09; AROG_SCHPO Phospho-2-dehydro-3-deoxyheptonate aldolase, tyrosine-inhibited OS=Schizosaccharomyces pombe (strain 972 / ATCC 24843) GN=aro4 PE=3 SV=1}	{lbc:LACBIDRAFT_318960; K01626 E2.5.1.54, aroF, aroG, aroH 3-deoxy-7-phosphoheptulonate synthase 2.5.1.54 Metabolism; Amino acid metabolism; Phenylalanine, tyrosine and tryptophan biosynthesis [PATH:ko00400]Metabolism; Overview; Biosynthesis of amino acids [PATH:ko01230]}	{486041.XP_001880010.1; Laccaria bicolor S238N H82 agaNOG06065 DAHP synthetase I family E; 486041.XP_001880010.1; Laccaria bicolor S238N H82 basNOG00762 Stereospecific condensation of phosphoenolpyruvate (PEP) and D-erythrose-4-phosphate (E4P) giving rise to 3-deoxy-D- arabino-heptulosonate-7-phosphate (DAHP) (By similarity) E; 486041.XP_001880010.1; Laccaria bicolor S238N H82 euNOG01803 Stereosp…	{NA}	{GO:0009058; biosynthetic process; biological_process}	{A0A0D6ERN3; A0A0D6ERN3_SPOSA SPOSA6832_04624-mRNA-1:cds (Fragment) OS=Sporobolomyces salmonicolor GN=SPOSA6832_04624 PE=4 SV=1}
NGR-1A0404	{gi|472582465|gb|EMS20151.1|; MFS monosaccharide transporter [Rhodosporidium toruloides NP11]}	{P39932; STL1_YEAST Sugar transporter STL1 OS=Saccharomyces cerevisiae (strain ATCC 204508 / S288c) GN=STL1 PE=1 SV=2}	{NA}	{578458.XP_003035577.1; Schizophyllum commune H4 8 fuNOG00281 sugar transporter R; 578458.XP_003035577.1; Schizophyllum commune H4 8 NOG01874 sugar transporter G; 578458.XP_003035577.1; Schizophyllum commune H4 8 opiNOG00328 sugar transporter R; 578458.XP_003035577.1; Schizophyllum commune H4 8 basNOG04563 Sugar (and other) transporter R; 578458.XP_003035577.1; Schizophyllum commune H4 8 KOG0254 …	{YDR536w; KOG0254 Predicted transporter (major facilitator superfamily) R General function prediction only ;}	{GO:0016021; integral to membrane; cellular_component GO:0022857; transmembrane transporter activity; molecular_function GO:0055085; transmembrane transport; biological_process}	{A0A061BL17; A0A061BL17_RHOTO RHTO0S19e01882g1_1 OS=Rhodosporidium toruloides GN=RHTO0S_19e01882g PE=4 SV=1}
NGR-1A0405	{gi|472582465|gb|EMS20151.1|; MFS monosaccharide transporter [Rhodosporidium toruloides NP11]}	{P39932; STL1_YEAST Sugar transporter STL1 OS=Saccharomyces cerevisiae (strain ATCC 204508 / S288c) GN=STL1 PE=1 SV=2}	{NA}	{578458.XP_003035577.1; Schizophyllum commune H4 8 fuNOG00281 sugar transporter R; 578458.XP_003035577.1; Schizophyllum commune H4 8 NOG01874 sugar transporter G; 578458.XP_003035577.1; Schizophyllum commune H4 8 opiNOG00328 sugar transporter R; 578458.XP_003035577.1; Schizophyllum commune H4 8 basNOG04563 Sugar (and other) transporter R; 578458.XP_003035577.1; Schizophyllum commune H4 8 KOG0254 …	{YDR536w; KOG0254 Predicted transporter (major facilitator superfamily) R General function prediction only ;}	{GO:0016021; integral to membrane; cellular_component GO:0022857; transmembrane transporter activity; molecular_function GO:0055085; transmembrane transport; biological_process}	{A0A061BL17; A0A061BL17_RHOTO RHTO0S19e01882g1_1 OS=Rhodosporidium toruloides GN=RHTO0S_19e01882g PE=4 SV=1}
NGR-1A0406	{gi|472582466|gb|EMS20152.1|; tRNA-dihydrouridine synthase 4 [Rhodosporidium toruloides NP11]}	{O74553; DUS4_SCHPO tRNA-dihydrouridine(20a/20b) synthase [NAD(P)+] OS=Schizosaccharomyces pombe (strain 972 / ATCC 24843) GN=dus4 PE=3 SV=1}	{cnb:CNBA2100; K05545 DUS4 tRNA-dihydrouridine synthase 4 1.-.-.- --}	{367775.XP_003192028.1; Cryptococcus gattii WM276 COG0042 Catalyzes the synthesis of dihydrouridine a modified base found in the D-loop of most tRNAs (By similarity) J; 367775.XP_003192028.1; Cryptococcus gattii WM276 KOG2335 Catalyzes the synthesis of dihydrouridine, a modified base found in the D-loop of most tRNAs (By similarity) J; 367775.XP_003192028.1; Cryptococcus gattii WM276 basNOG00725 …	{SPCC777.15; KOG2335 tRNA-dihydrouridine synthase J Translation, ribosomal structure and biogenesis ;}	{GO:0017150; tRNA dihydrouridine synthase activity; molecular_function GO:0055114; oxidation-reduction process; biological_process GO:0050660; flavin adenine dinucleotide binding; molecular_function GO:0008033; tRNA processing; biological_process}	{M7WI39; M7WI39_RHOT1 tRNA-dihydrouridine synthase 4 OS=Rhodosporidium toruloides (strain NP11) GN=RHTO_03686 PE=4 SV=1}
NGR-1A0407	{gi|472582788|gb|EMS20459.1|; Golgi traffic protein SFT2 [Rhodosporidium toruloides NP11]}	{P38166; SFT2_YEAST Protein transport protein SFT2 OS=Saccharomyces cerevisiae (strain ATCC 204508 / S288c) GN=SFT2 PE=1 SV=1}	{NA}	{208348.PTTG_01791P0; Puccinia triticina basNOG02622 Got1/Sft2-like family U; 208348.PTTG_01791P0; Puccinia triticina fuNOG03434 SFT2 domain protein U; 208348.PTTG_01791P0; Puccinia triticina opiNOG14281 transport protein U; 208348.PTTG_01791P0; Puccinia triticina KOG2887 SFT2 domain containing U; 208348.PTTG_01791P0; Puccinia triticina COG5102 transport protein U}	{SPAC1527.02; KOG2887 Membrane protein involved in ER to Golgi transport U Intracellular trafficking, secretion, and vesicular transport ;}	{GO:0016192; vesicle-mediated transport; biological_process}	{A0A061BG62; A0A061BG62_RHOTO RHTO0S17e01794g1_1 OS=Rhodosporidium toruloides GN=RHTO0S_17e01794g PE=4 SV=1}
NGR-1A0408	{NA}	{NA}	{NA}	{59689.Al_scaffold_0777_1; Arabidopsis lyrata KOG1159 NADPH dependent diflavin oxidoreductase 1 C; 59689.Al_scaffold_0777_1; Arabidopsis lyrata COG0716 Low-potential electron donor to a number of redox enzymes (By similarity) C}	{NA}	{GO:0016491; oxidoreductase activity; molecular_function GO:0010181; FMN binding; molecular_function}	{NA}
NGR-1A0409	{gi|472582839|gb|EMS20510.1|; protein of heat shock protein Hsp70 family [Rhodosporidium toruloides NP11]}	{NA}	{NA}	{NA}	{NA}	{NA}	{M7WRK3; M7WRK3_RHOT1 Protein of heat shock protein Hsp70 family OS=Rhodosporidium toruloides (strain NP11) GN=RHTO_03429 PE=3 SV=1}
NGR-1A0410	{gi|472582840|gb|EMS20511.1|; protein of heat shock protein Hsp70 family [Rhodosporidium toruloides NP11]}	{NA}	{NA}	{486041.XP_001879784.1; Laccaria bicolor S238N H82 euNOG09257 NA S; 486041.XP_001879784.1; Laccaria bicolor S238N H82 agaNOG02316 NA O; 486041.XP_001879784.1; Laccaria bicolor S238N H82 fuNOG02588 HSP70 family O; 486041.XP_001879784.1; Laccaria bicolor S238N H82 opiNOG11892 HSP70 family S; 486041.XP_001879784.1; Laccaria bicolor S238N H82 NOG03709 Heat shock 70kDa protein 12A O; 486041.XP_0018797…	{Hs18677724; KOG0101 Molecular chaperones HSP70/HSC70, HSP70 superfamily O Posttranslational modification, protein turnover, chaperones ;}	{NA}	{M7WR07; M7WR07_RHOT1 Protein of heat shock protein Hsp70 family OS=Rhodosporidium toruloides (strain NP11) GN=RHTO_03430 PE=4 SV=1}
NGR-1A0411	{gi|342319449|gb|EGU11397.1|; Proteophosphoglycan 5 [Rhodotorula glutinis ATCC 204091]}	{NA}	{NA}	{5085.CADAFUBP00007056; Aspergillus fumigatus KOG0298 SNF2 histone linker PHD RING helicase, E3 ubiquitin protein ligase L; 5085.CADAFUBP00007056; Aspergillus fumigatus COG0553 helicase L}	{SPAC144.05; KOG0298 DEAD box-containing helicase-like transcription factor/DNA repair protein L Replication, recombination and repair ;}	{GO:0005515; protein binding; molecular_function GO:0008270; zinc ion binding; molecular_function GO:0005524; ATP binding; molecular_function GO:0003676; nucleic acid binding; molecular_function GO:0003677; DNA binding; molecular_function GO:0046872; metal ion binding; molecular_function GO:0005737; cytoplasm; cellular_component GO:0004386; helicase activity; molecular_function GO:0003723; RNA bi…	{G0T0G8; G0T0G8_RHOG2 Proteophosphoglycan 5 OS=Rhodotorula glutinis (strain ATCC 204091 / IIP 30 / MTCC 1151) GN=RTG_02552 PE=4 SV=1}
NGR-1A0412	{gi|472582816|gb|EMS20487.1|; D-lactaldehyde dehydrogenase [Rhodosporidium toruloides NP11]}	{Q9UT59; YKJ7_SCHPO Putative uncharacterized oxidoreductase C513.07 OS=Schizosaccharomyces pombe (strain 972 / ATCC 24843) GN=SPAC513.07 PE=3 SV=1}	{NA}	{5270.UM06374P0; Ustilago maydis KOG1502 reductase V; 5270.UM06374P0; Ustilago maydis COG0451 Nad-dependent epimerase dehydratase M; 5270.UM06374P0; Ustilago maydis basNOG00195 D-lactaldehyde dehydrogenase V; 5270.UM06374P0; Ustilago maydis fuNOG06761 NADPH-dependent methylglyoxal reductase GRE2 V; 5270.UM06374P0; Ustilago maydis opiNOG10530 NADPH-dependent methylglyoxal reductase GRE2 V}	{SPAC513.07; KOG1502 Flavonol reductase/cinnamoyl-CoA reductase V Defense mechanisms ;}	{GO:0008831; dTDP-4-dehydrorhamnose reductase activity; molecular_function GO:0050662; coenzyme binding; molecular_function GO:0008152; NA GO:0055114; oxidation-reduction process; biological_process GO:0009058; biosynthetic process; biological_process GO:0016491; oxidoreductase activity; molecular_function GO:0003854; 3-beta-hydroxy-delta5-steroid dehydrogenase activity; molecular_function GO:000…	{A0A061BMS3; A0A061BMS3_RHOTO RHTO0S17e02410g1_1 OS=Rhodosporidium toruloides GN=RHTO0S_17e02410g PE=4 SV=1}
NGR-1A0413	{gi|636764447|ref|XP_008084397.1|; hypothetical protein [Glarea lozoyensis]}	{NA}	{NA}	{5270.UM00406P0; Ustilago maydis basNOG05915 MAPEG family S; 5270.UM00406P0; Ustilago maydis fuNOG19244 MAPEG family S; 5270.UM00406P0; Ustilago maydis NOG111604 MAPEG family S; 5270.UM00406P0; Ustilago maydis opiNOG42198 MAPEG family S; 5270.UM00406P0; Ustilago maydis euNOG24699 Conserved hypothetical protein S}	{NA}	{NA}	{H0ESS8; H0ESS8_GLAL7 Uncharacterized protein OS=Glarea lozoyensis (strain ATCC 74030 / MF5533) GN=M7I_5775 PE=4 SV=1}
NGR-1A0414	{gi|472582504|gb|EMS20190.1|; endothelin-converting enzyme, metalloendopeptidase [Rhodosporidium toruloides NP11]}	{NA}	{NA}	{5297.EFP81061; Puccinia graminis basNOG03816 Methyltransferase domain E; 5297.EFP81061; Puccinia graminis fuNOG16285 Methyltransferase domain E; 5297.EFP81061; Puccinia graminis NOG42324 Methyltransferase domain R; 5297.EFP81061; Puccinia graminis opiNOG12471 methyltransferase like 13 E; 5297.EFP81061; Puccinia graminis KOG2352 methyltransferase-like protein E}	{Hs14150112; KOG2352 Predicted spermine/spermidine synthase E Amino acid transport and metabolism ;}	{GO:0005524; ATP binding; molecular_function GO:0008757; S-adenosylmethionine-dependent methyltransferase activity; molecular_function GO:0009312; oligosaccharide biosynthetic process; biological_process GO:0008168; methyltransferase activity; molecular_function GO:0008152; NA GO:0009877; nodulation; biological_process}	{A0A0D6EPD6; A0A0D6EPD6_SPOSA SPOSA6832_03560-mRNA-1:cds (Fragment) OS=Sporobolomyces salmonicolor GN=SPOSA6832_03560 PE=4 SV=1}
NGR-1A0415	{gi|472582460|gb|EMS20146.1|; amidohydrolase family protein [Rhodosporidium toruloides NP11]}	{NA}	{uma:UM02496.1; K07047 K07047 -- -- --}	{208348.PTTG_01831P0; Puccinia triticina basNOG01468 Amidohydrolase family S; 208348.PTTG_01831P0; Puccinia triticina euNOG06137 amidohydrolase S; 208348.PTTG_01831P0; Puccinia triticina fuNOG07419 Amidohydrolase family S; 208348.PTTG_01831P0; Puccinia triticina opiNOG09707 amidohydrolase S; 208348.PTTG_01831P0; Puccinia triticina COG1574 amidohydrolase R}	{NA}	{GO:0016787; hydrolase activity; molecular_function}	{M7WQ16; M7WQ16_RHOT1 Amidohydrolase family protein OS=Rhodosporidium toruloides (strain NP11) GN=RHTO_03680 PE=4 SV=1}
NGR-1A0416	{gi|647402411|emb|CDR48665.1|; RHTO0S19e01970g1_1 [Rhodosporidium toruloides]}	{NA}	{NA}	{5297.EFP81296; Puccinia graminis basNOG01087 Domain of unknown function DUF221 R; 5297.EFP81296; Puccinia graminis fuNOG00394 DUF221 domain protein S; 5297.EFP81296; Puccinia graminis opiNOG10769 DUF221 domain protein S; 5297.EFP81296; Puccinia graminis KOG1134 transmembrane protein 63C S; 5297.EFP81296; Puccinia graminis COG5594 DUF221 domain protein S}	{SPBC354.08c; KOG1134 Uncharacterized conserved protein R General function prediction only ;}	{GO:0016020; membrane; cellular_component}	{A0A0D6ESH6; A0A0D6ESH6_SPOSA SPOSA6832_04625-mRNA-1:cds (Fragment) OS=Sporobolomyces salmonicolor GN=SPOSA6832_04625 PE=4 SV=1}
NGR-1A0417	{gi|472582459|gb|EMS20145.1|; protein serine/threonine kinase [Rhodosporidium toruloides NP11]}	{NA}	{NA}	{NA}	{NA}	{GO:0005524; ATP binding; molecular_function GO:0004672; protein kinase activity; molecular_function GO:0006468; protein phosphorylation; biological_process}	{A0A0D6ERN8; A0A0D6ERN8_SPOSA SPOSA6832_04618-mRNA-1:cds (Fragment) OS=Sporobolomyces salmonicolor GN=SPOSA6832_04618 PE=4 SV=1}
NGR-1A0418	{gi|472582787|gb|EMS20458.1|; prolactin regulatory element-binding protein [Rhodosporidium toruloides NP11]}	{NA}	{NA}	{5270.UM02499P0; Ustilago maydis NOG52416 WD domain, G-beta repeat U; 5270.UM02499P0; Ustilago maydis basNOG02684 NA U; 5270.UM02499P0; Ustilago maydis euNOG18563 NA U; 5270.UM02499P0; Ustilago maydis fuNOG15061 NA U; 5270.UM02499P0; Ustilago maydis opiNOG34774 NA U}	{NA}	{GO:0005515; protein binding; molecular_function}	{A0A0D6ERF1; A0A0D6ERF1_SPOSA SPOSA6832_04525-mRNA-1:cds OS=Sporobolomyces salmonicolor GN=SPOSA6832_04525 PE=4 SV=1}
NGR-1A0419	{gi|342319535|gb|EGU11483.1|; DNA-directed RNA polymerase [Rhodotorula glutinis ATCC 204091]}	{P13433; RPOM_YEAST DNA-directed RNA polymerase, mitochondrial OS=Saccharomyces cerevisiae (strain ATCC 204508 / S288c) GN=RPO41 PE=1 SV=2}	{uma:UM02493.1; K10908 POLRMT, RPO41 DNA-directed RNA polymerase, mitochondrial 2.7.7.6 --}	{5306.JGI78465; Phanerochaete chrysosporium KOG1038 DNA-dependent RNA polymerase catalyzes the transcription of DNA into RNA using the four ribonucleoside triphosphates as substrates (By similarity) K; 5306.JGI78465; Phanerochaete chrysosporium COG5108 DNA-dependent RNA polymerase catalyzes the transcription of DNA into RNA using the four ribonucleoside triphosphates as substrates (By similarity)…	{YFL036w; KOG1038 Mitochondrial/chloroplast DNA-directed RNA polymerase RPO41, provides primers for DNA replication-initiation KL Transcription ; Replication, recombination and repair ;}	{GO:0003899; DNA-directed RNA polymerase activity; molecular_function GO:0003677; DNA binding; molecular_function GO:0006351; transcription, DNA-dependent; biological_process}	{A0A0D6ESM0; A0A0D6ESM0_SPOSA DNA-directed RNA polymerase (Fragment) OS=Sporobolomyces salmonicolor GN=SPOSA6832_04617 PE=3 SV=1}
NGR-1A0420	{gi|472582464|gb|EMS20150.1|; RAD26-like SNF2 family DNA-dependent ATPase [Rhodosporidium toruloides NP11]}	{NA}	{NA}	{5270.UM00966P0; Ustilago maydis fuNOG03627 DNA excision repair protein L; 5270.UM00966P0; Ustilago maydis opiNOG02753 excision repair cross-complementing rodent repair deficiency, complementation group L; 5270.UM00966P0; Ustilago maydis basNOG00771 SNF2 family N-terminal domain L; 5270.UM00966P0; Ustilago maydis COG0553 helicase L; 5270.UM00966P0; Ustilago maydis KOG0387 excision repair cross-co…	{At1g03750; KOG0387 Transcription-coupled repair protein CSB/RAD26 (contains SNF2 family DNA-dependent ATPase domain) KL Transcription ; Replication, recombination and repair ;}	{GO:0004386; helicase activity; molecular_function GO:0005524; ATP binding; molecular_function GO:0016787; hydrolase activity; molecular_function GO:0008026; ATP-dependent helicase activity; molecular_function GO:0003676; nucleic acid binding; molecular_function GO:0003677; DNA binding; molecular_function}	{A0A061BNN3; A0A061BNN3_RHOTO RHTO0S19e01904g1_1 OS=Rhodosporidium toruloides GN=RHTO0S_19e01904g PE=4 SV=1}
NGR-1A0421	{NA}	{NA}	{NA}	{NA}	{NA}	{NA}	{NA}
NGR-1A0422	{gi|647402115|emb|CDR48423.1|; RHTO0S17e03268g1_1 [Rhodosporidium toruloides]}	{O00058; MTDH_UROFA Probable NADP-dependent mannitol dehydrogenase OS=Uromyces fabae GN=PIG8 PE=2 SV=1}	{NA}	{486041.XP_001889758.1; Laccaria bicolor S238N H82 COG1028 short-chain dehydrogenase reductase IQ; 486041.XP_001889758.1; Laccaria bicolor S238N H82 KOG0725 reductase Q; 486041.XP_001889758.1; Laccaria bicolor S238N H82 agaNOG05756 KR domain Q; 486041.XP_001889758.1; Laccaria bicolor S238N H82 basNOG01318 KR domain Q; 486041.XP_001889758.1; Laccaria bicolor S238N H82 fuNOG04476 KR domain Q; 48604…	{SPAC8E11.10; KOG0725 Reductases with broad range of substrate specificities R General function prediction only ;}	{GO:0003824; NA GO:0003857; 3-hydroxyacyl-CoA dehydrogenase activity; molecular_function GO:0009396; folic acid-containing compound biosynthetic process; biological_process GO:0044237; cellular metabolic process; biological_process GO:0004488; methylenetetrahydrofolate dehydrogenase (NADP+) activity; molecular_function GO:0050662; coenzyme binding; molecular_function GO:0008152; NA GO:0006631; fa…	{A0A061BGC4; A0A061BGC4_RHOTO RHTO0S17e03268g1_1 OS=Rhodosporidium toruloides GN=RHTO0S_17e03268g PE=3 SV=1}
NGR-1A0423	{NA}	{NA}	{NA}	{NA}	{NA}	{NA}	{NA}
NGR-1A0424	{gi|472587492|gb|EMS24988.1|; Ras-related GTP-binding protein A [Rhodosporidium toruloides NP11]}	{NA}	{NA}	{45351.NEMVEDRAFT_v1g188861-PA; Nematostella vectensis NOG02606 GTP-binding protein R; 45351.NEMVEDRAFT_v1g188861-PA; Nematostella vectensis opiNOG05698 GTP-binding Protein U; 45351.NEMVEDRAFT_v1g188861-PA; Nematostella vectensis meNOG05645 ras-related GTP binding U; 45351.NEMVEDRAFT_v1g188861-PA; Nematostella vectensis KOG3886 Gtp-binding protein T}	{Hs5729999; KOG3886 GTP-binding protein T Signal transduction mechanisms ;}	{GO:0005525; GTP binding; molecular_function GO:0005634; nucleus; cellular_component GO:0007264; small GTPase mediated signal transduction; biological_process GO:0005524; ATP binding; molecular_function GO:0006576; cellular biogenic amine metabolic process; biological_process GO:0005622; intracellular; cellular_component GO:0016887; ATPase activity; molecular_function GO:0005737; cytoplasm; cellu…	{M7XXJ7; M7XXJ7_RHOT1 Ras-related GTP-binding protein A OS=Rhodosporidium toruloides (strain NP11) GN=RHTO_02714 PE=4 SV=1}
NGR-1A0425	{NA}	{NA}	{NA}	{NA}	{NA}	{NA}	{NA}
NGR-1A0426	{gi|472582811|gb|EMS20482.1|; zinc finger, RING-CH-type protein [Rhodosporidium toruloides NP11]}	{NA}	{NA}	{535722.XP_003177132.1; Arthroderma gypseum CBS 118893 fuNOG07438 RING finger S; 535722.XP_003177132.1; Arthroderma gypseum CBS 118893 onyNOG03263 RING finger domain-containing protein S; 535722.XP_003177132.1; Arthroderma gypseum CBS 118893 euNOG21023 RING finger domain-containing protein S; 535722.XP_003177132.1; Arthroderma gypseum CBS 118893 opiNOG15210 RING finger domain protein S; 535722.XP…	{NA}	{GO:0016020; membrane; cellular_component}	{M7WJ00; M7WJ00_RHOT1 Zinc finger, RING-CH-type protein OS=Rhodosporidium toruloides (strain NP11) GN=RHTO_03401 PE=4 SV=1}
NGR-1A0427	{gi|472582810|gb|EMS20481.1|; DUF803 domain membrane protein [Rhodosporidium toruloides NP11]}	{NA}	{NA}	{5270.UM02316P0; Ustilago maydis KOG2922 NIPA-like domain containing S; 5270.UM02316P0; Ustilago maydis fuNOG06010 DUF803 domain membrane protein S; 5270.UM02316P0; Ustilago maydis NOG12190 NIPA-like domain containing 2 S; 5270.UM02316P0; Ustilago maydis opiNOG16115 NIPA-like domain containing 2 S; 5270.UM02316P0; Ustilago maydis basNOG02194 Pfam:DUF803 S}	{At1g34470; KOG2922 Uncharacterized conserved protein S Function unknown ;}	{GO:0016020; membrane; cellular_component GO:0015095; magnesium ion transmembrane transporter activity; molecular_function GO:0015693; magnesium ion transport; biological_process}	{A0A061BKB5; A0A061BKB5_RHOTO RHTO0S17e02278g1_1 OS=Rhodosporidium toruloides GN=RHTO0S_17e02278g PE=4 SV=1}
NGR-1A0428	{NA}	{NA}	{NA}	{NA}	{NA}	{NA}	{NA}
NGR-1A0429	{gi|634346467|gb|KDE02248.1|; hypothetical protein [Microbotryum violaceum p1A1 Lamole, MVLG_07183]}	{NA}	{NA}	{5270.UM03087P0; Ustilago maydis NOG09126 transmembrane anterior posterior transformation 1 S; 5270.UM03087P0; Ustilago maydis opiNOG04776 transmembrane anterior posterior transformation 1 S; 5270.UM03087P0; Ustilago maydis fuNOG02130 cytomegalovirus gH-receptor family protein S; 5270.UM03087P0; Ustilago maydis basNOG00953 Eukaryotic membrane protein family S; 5270.UM03087P0; Ustilago maydis KOG2…	{SPBC13G1.05; KOG2490 Predicted membrane protein S Function unknown ;}	{NA}	{U5HJK1; U5HJK1_USTV1 Uncharacterized protein OS=Microbotryum violaceum (strain p1A1 Lamole) GN=MVLG_07183 PE=4 SV=1}
NGR-1A0430	{gi|472582791|gb|EMS20462.1|; signal peptidase complex subunit 3 [Rhodosporidium toruloides NP11]}	{NA}	{cci:CC1G_06416; K12948 SPCS3, SPC3 signal peptidase complex subunit 3 3.4.-.- Genetic Information Processing; Folding, sorting and degradation; Protein export [PATH:ko03060]}	{240176.XP_001836331.2; Coprinopsis cinerea okayama7#130 fuNOG19803 Signal peptidase subunit U; 240176.XP_001836331.2; Coprinopsis cinerea okayama7#130 basNOG03959 Signal peptidase subunit U; 240176.XP_001836331.2; Coprinopsis cinerea okayama7#130 agaNOG03374 Signal peptidase subunit U; 240176.XP_001836331.2; Coprinopsis cinerea okayama7#130 NOG78949 Signal peptidase U; 240176.XP_001836331.2; Cop…	{YLR066w; KOG3372 Signal peptidase complex subunit U Intracellular trafficking, secretion, and vesicular transport ;}	{GO:0005787; signal peptidase complex; cellular_component GO:0006465; signal peptide processing; biological_process GO:0008233; peptidase activity; molecular_function GO:0016021; integral to membrane; cellular_component}	{A0A0D6ESX3; A0A0D6ESX3_SPOSA SPOSA6832_04512-mRNA-1:cds (Fragment) OS=Sporobolomyces salmonicolor GN=SPOSA6832_04512 PE=4 SV=1}
NGR-1A0431	{gi|342319468|gb|EGU11416.1|; Anaphase promoting complex subunit 1 [Rhodotorula glutinis ATCC 204091]}	{NA}	{NA}	{240176.XP_001834196.1; Coprinopsis cinerea okayama7#130 basNOG01211 NA D; 240176.XP_001834196.1; Coprinopsis cinerea okayama7#130 fuNOG03122 negative regulator of mitosis D; 240176.XP_001834196.1; Coprinopsis cinerea okayama7#130 NOG02998 Anaphase promoting complex subunit 1 O; 240176.XP_001834196.1; Coprinopsis cinerea okayama7#130 opiNOG02808 Anaphase promoting complex subunit 1 D; 240176.XP_0…	{Hs12056971; KOG1858 Anaphase-promoting complex (APC), subunit 1 (meiotic check point regulator/Tsg24) DO Cell cycle control, cell division, chromosome partitioning ; Posttranslational modification, protein turnover, chaperones ;}	{GO:0005680; anaphase-promoting complex; cellular_component}	{G0T0I7; G0T0I7_RHOG2 Anaphase promoting complex subunit 1 OS=Rhodotorula glutinis (strain ATCC 204091 / IIP 30 / MTCC 1151) GN=RTG_02571 PE=4 SV=1}
NGR-1A0432	{NA}	{NA}	{NA}	{NA}	{NA}	{NA}	{NA}
NGR-1A0433	{gi|472580674|gb|EMS18458.1|; phosphoprotein phosphatase [Rhodosporidium toruloides NP11]}	{NA}	{NA}	{NA}	{NA}	{GO:0005515; protein binding; molecular_function}	{M7XEA5; M7XEA5_RHOT1 Phosphoprotein phosphatase OS=Rhodosporidium toruloides (strain NP11) GN=RHTO_05989 PE=4 SV=1}
NGR-1A0434	{gi|634348798|gb|KDE04171.1|; hypothetical protein [Microbotryum violaceum p1A1 Lamole, MVLG_05395]}	{A4GNA8; PSD3_ARATH Phosphatidylserine decarboxylase proenzyme 3 OS=Arabidopsis thaliana GN=PSD3 PE=1 SV=1}	{lbc:LACBIDRAFT_229956; K01613 E4.1.1.65, psd phosphatidylserine decarboxylase 4.1.1.65 Metabolism; Lipid metabolism; Glycerophospholipid metabolism [PATH:ko00564]}	{486041.XP_001875198.1; Laccaria bicolor S238N H82 basNOG04534 Phosphatidylserine decarboxylase I; 486041.XP_001875198.1; Laccaria bicolor S238N H82 fuNOG22033 Phosphatidylserine decarboxylase I; 486041.XP_001875198.1; Laccaria bicolor S238N H82 opiNOG50315 Phosphatidylserine decarboxylase I; 486041.XP_001875198.1; Laccaria bicolor S238N H82 KOG2419 phosphatidylserine decarboxylase I; 486041.XP_0…	{At4g25970; KOG2419 Phosphatidylserine decarboxylase I Lipid transport and metabolism ;}	{GO:0008654; phospholipid biosynthetic process; biological_process GO:0004609; phosphatidylserine decarboxylase activity; molecular_function}	{U5HE47; U5HE47_USTV1 Uncharacterized protein OS=Microbotryum violaceum (strain p1A1 Lamole) GN=MVLG_05395 PE=4 SV=1}
NGR-1A0435	{gi|472582786|gb|EMS20457.1|; DNA-binding protein [Rhodosporidium toruloides NP11]}	{NA}	{NA}	{578458.XP_003032919.1; Schizophyllum commune H4 8 opiNOG01636 UBX domain protein 1 O; 578458.XP_003032919.1; Schizophyllum commune H4 8 agaNOG00521 UBX O; 578458.XP_003032919.1; Schizophyllum commune H4 8 fuNOG07281 UBX domain protein O; 578458.XP_003032919.1; Schizophyllum commune H4 8 NOG35728 UBX domain protein S; 578458.XP_003032919.1; Schizophyllum commune H4 8 basNOG02415 UBX O; 578458.XP_…	{7295175; KOG2689 Predicted ubiquitin regulatory protein O Posttranslational modification, protein turnover, chaperones ;}	{GO:0046872; metal ion binding; molecular_function GO:0005515; protein binding; molecular_function}	{M7WIW7; M7WIW7_RHOT1 DNA-binding protein OS=Rhodosporidium toruloides (strain NP11) GN=RHTO_03376 PE=4 SV=1}
NGR-1A0436	{gi|647402051|emb|CDR48358.1|; RHTO0S17e01926g1_1 [Rhodosporidium toruloides]}	{P38152; TXTP_YEAST Tricarboxylate transport protein OS=Saccharomyces cerevisiae (strain ATCC 204508 / S288c) GN=CTP1 PE=2 SV=3}	{uma:UM02365.1; K15100 --}	{5270.UM02365P0; Ustilago maydis NOG12472 solute carrier family 25 (mitochondrial carrier R; 5270.UM02365P0; Ustilago maydis opiNOG10079 solute carrier family 25 (mitochondrial carrier) C; 5270.UM02365P0; Ustilago maydis basNOG01399 Mitochondrial carrier protein C; 5270.UM02365P0; Ustilago maydis fuNOG04108 Tricarboxylate transport protein C; 5270.UM02365P0; Ustilago maydis KOG0756 mitochondrial …	{YBR291c; KOG0756 Mitochondrial tricarboxylate/dicarboxylate carrier proteins C Energy production and conversion ;}	{NA}	{A0A061BEJ1; A0A061BEJ1_RHOTO RHTO0S17e01926g1_1 OS=Rhodosporidium toruloides GN=RHTO0S_17e01926g PE=4 SV=1}
NGR-1A0437	{NA}	{NA}	{NA}	{NA}	{NA}	{NA}	{NA}
NGR-1A0438	{NA}	{NA}	{NA}	{NA}	{NA}	{GO:0046872; metal ion binding; molecular_function GO:0016021; integral to membrane; cellular_component GO:0015031; protein transport; biological_process GO:0006270; DNA-dependent DNA replication initiation; biological_process GO:0008565; protein transporter activity; molecular_function}	{NA}
NGR-1A0439	{gi|472582401|gb|EMS20087.1|; phospholipid-translocating ATPase [Rhodosporidium toruloides NP11]}	{A1A4J6; ATP9B_BOVIN Probable phospholipid-transporting ATPase IIB OS=Bos taurus GN=ATP9B PE=2 SV=1}	{mgl:MGL_3828; K01530 E3.6.3.1 phospholipid-translocating ATPase 3.6.3.1 --}	{240176.XP_001833917.2; Coprinopsis cinerea okayama7#130 KOG0210 ATPase class II type P; 240176.XP_001833917.2; Coprinopsis cinerea okayama7#130 agarNOG06826 E1-E2 ATPase P; 240176.XP_001833917.2; Coprinopsis cinerea okayama7#130 NOG02485 Phospholipid-transporting atpase P; 240176.XP_001833917.2; Coprinopsis cinerea okayama7#130 fuNOG01347 P-type ATPase P; 240176.XP_001833917.2; Coprinopsis ciner…	{YIL048w; KOG0210 P-type ATPase P Inorganic ion transport and metabolism ;}	{GO:0000166; nucleotide binding; molecular_function GO:0046872; metal ion binding; molecular_function}	{A0A0D6EQ62; A0A0D6EQ62_SPOSA Phospholipid-transporting ATPase (Fragment) OS=Sporobolomyces salmonicolor GN=SPOSA6832_03464 PE=3 SV=1}
NGR-1A0440	{NA}	{NA}	{NA}	{NA}	{NA}	{NA}	{NA}
NGR-1A0441	{gi|472582402|gb|EMS20088.1|; glutamyl-tRNA synthetase [Rhodosporidium toruloides NP11]}	{O13775; SYEC_SCHPO Probable glutamate--tRNA ligase, cytoplasmic OS=Schizosaccharomyces pombe (strain 972 / ATCC 24843) GN=gus1 PE=1 SV=1}	{cci:CC1G_01078; K01885 EARS, gltX glutamyl-tRNA synthetase 6.1.1.17 Metabolism; Metabolism of cofactors and vitamins; Porphyrin and chlorophyll metabolism [PATH:ko00860]Genetic Information Processing; Translation; Aminoacyl-tRNA biosynthesis [PATH:ko00970]}	{5306.JGI64169; Phanerochaete chrysosporium basNOG00121 tRNA synthetases class I (E and Q), anti-codon binding domain J; 5306.JGI64169; Phanerochaete chrysosporium KOG1147 synthetase J; 5306.JGI64169; Phanerochaete chrysosporium COG0008 Catalyzes the attachment of glutamate to tRNA(Glu) in a two-step reaction glutamate is first activated by ATP to form Glu-AMP and then transferred to the acceptor…	{SPAC17A5.15c; KOG1147 Glutamyl-tRNA synthetase J Translation, ribosomal structure and biogenesis ;}	{GO:0005524; ATP binding; molecular_function GO:0016876; ligase activity, forming aminoacyl-tRNA and related compounds; molecular_function GO:0004812; aminoacyl-tRNA ligase activity; molecular_function GO:0000166; nucleotide binding; molecular_function GO:0006418; tRNA aminoacylation for protein translation; biological_process GO:0043039; tRNA aminoacylation; biological_process GO:0005737; cytopl…	{A0A0D6EPD4; A0A0D6EPD4_SPOSA SPOSA6832_03462-mRNA-1:cds (Fragment) OS=Sporobolomyces salmonicolor GN=SPOSA6832_03462 PE=3 SV=1}
NGR-1A0442	{gi|472582403|gb|EMS20089.1|; exosome complex component RRP41 [Rhodosporidium toruloides NP11]}	{NA}	{NA}	{208348.PTTG_06764P0; Puccinia triticina KOG1068 Exosome complex J; 208348.PTTG_06764P0; Puccinia triticina COG0689 Phosphorolytic exoribonuclease that removes nucleotide residues following the -CCA terminus of tRNA and adds nucleotides to the ends of RNA molecules by using nucleoside diphosphates as substrates (By similarity) J; 208348.PTTG_06764P0; Puccinia triticina basNOG02013 3' exoribonucle…	{Hs9506689; KOG1068 Exosomal 3'-5' exoribonuclease complex, subunit Rrp41 and related exoribonucleases J Translation, ribosomal structure and biogenesis ;}	{NA}	{A0A0D6ENU7; A0A0D6ENU7_SPOSA SPOSA6832_03468-mRNA-1:cds OS=Sporobolomyces salmonicolor GN=SPOSA6832_03468 PE=4 SV=1}
NGR-1A0443	{gi|472581013|gb|EMS18774.1|; hypothetical protein [Rhodosporidium toruloides NP11, RHTO_05704]}	{NA}	{NA}	{NA}	{NA}	{NA}	{A0A061BG34; A0A061BG34_RHOTO RHTO0S21e02410g1_1 OS=Rhodosporidium toruloides GN=RHTO0S_21e02410g PE=4 SV=1}
NGR-1A0444	{NA}	{NA}	{NA}	{NA}	{NA}	{NA}	{NA}
NGR-1A0445	{NA}	{NA}	{NA}	{NA}	{NA}	{NA}	{NA}
NGR-1A0446	{gi|472582450|gb|EMS20136.1|; ATP-dependent DNA helicase [Rhodosporidium toruloides NP11]}	{NA}	{NA}	{NA}	{NA}	{GO:0003676; nucleic acid binding; molecular_function GO:0003677; DNA binding; molecular_function GO:0008152; NA GO:0019079; viral genome replication; biological_process GO:0004386; helicase activity; molecular_function GO:0008026; ATP-dependent helicase activity; molecular_function GO:0016787; hydrolase activity; molecular_function GO:0005524; ATP binding; molecular_function}	{A0A061BL31; A0A061BL31_RHOTO RHTO0S19e02212g1_1 OS=Rhodosporidium toruloides GN=RHTO0S_19e02212g PE=4 SV=1}
NGR-1A0447	{gi|472582468|gb|EMS20154.1|; DNA-directed RNA polymerase III subunit RPC2 [Rhodosporidium toruloides NP11]}	{Q10233; RPC2_SCHPO DNA-directed RNA polymerase III subunit RPC2 OS=Schizosaccharomyces pombe (strain 972 / ATCC 24843) GN=rpc2 PE=2 SV=1}	{mgl:MGL_0974; K03021 RPC2, POLR3B DNA-directed RNA polymerase III subunit RPC2 2.7.7.6 Metabolism; Nucleotide metabolism; Purine metabolism [PATH:ko00230]Metabolism; Nucleotide metabolism; Pyrimidine metabolism [PATH:ko00240]Genetic Information Processing; Transcription; RNA polymerase [PATH:ko03020]Organismal Systems; Immune system; Cytosolic DNA-sensing pathway [PATH:ko04623]Human Diseases; In…	{5297.EFP80951; Puccinia graminis basNOG00516 DNA-directed RNA polymerase K; 5297.EFP80951; Puccinia graminis KOG0215 dna-directed rna polymerase K; 5297.EFP80951; Puccinia graminis COG0085 DNA-dependent RNA polymerase catalyzes the transcription of DNA into RNA using the four ribonucleoside triphosphates as substrates (By similarity) K; 5297.EFP80951; Puccinia graminis fuNOG01211 DNA-directed RN…	{SPAC4G9.08c; KOG0215 RNA polymerase III, second largest subunit K Transcription ;}	{GO:0003677; DNA binding; molecular_function GO:0003899; DNA-directed RNA polymerase activity; molecular_function GO:0006351; transcription, DNA-dependent; biological_process}	{A0A0D6EQ90; A0A0D6EQ90_SPOSA DNA-directed RNA polymerase (Fragment) OS=Sporobolomyces salmonicolor GN=SPOSA6832_03481 PE=3 SV=1}
NGR-1A0448	{NA}	{NA}	{NA}	{NA}	{NA}	{NA}	{NA}
NGR-1A0449	{gi|634348810|gb|KDE04180.1|; hypothetical protein [Microbotryum violaceum p1A1 Lamole, MVLG_05343]}	{NA}	{NA}	{318829.MGG_05979T0; Magnaporthe oryzae ascNOG09300 Major Facilitator Superfamily R; 318829.MGG_05979T0; Magnaporthe oryzae euNOG10919 Major Facilitator Superfamily R; 318829.MGG_05979T0; Magnaporthe oryzae fuNOG00452 Major Facilitator Superfamily R; 318829.MGG_05979T0; Magnaporthe oryzae opiNOG25146 Major Facilitator Superfamily R; 318829.MGG_05979T0; Magnaporthe oryzae NOG03224 Major Facilitato…	{NA}	{GO:0055085; transmembrane transport; biological_process GO:0022857; transmembrane transporter activity; molecular_function GO:0016021; integral to membrane; cellular_component}	{U5HDY9; U5HDY9_USTV1 Uncharacterized protein OS=Microbotryum violaceum (strain p1A1 Lamole) GN=MVLG_05343 PE=4 SV=1}
NGR-1A0450	{gi|472582452|gb|EMS20138.1|; zinc transporter 1 [Rhodosporidium toruloides NP11]}	{NA}	{NA}	{5306.JGI70226; Phanerochaete chrysosporium basNOG00296 Cation efflux family P; 5306.JGI70226; Phanerochaete chrysosporium agarNOG06905 Cation efflux family P; 5306.JGI70226; Phanerochaete chrysosporium fuNOG03038 zinc cadmium resistance protein P; 5306.JGI70226; Phanerochaete chrysosporium opiNOG03969 solute carrier family 30 (zinc transporter), member 1 P; 5306.JGI70226; Phanerochaete chrysospo…	{YOR316c; KOG1483 Zn2+ transporter ZNT1 and related Cd2+/Zn2+ transporters (cation diffusion facilitator superfamily) P Inorganic ion transport and metabolism ;}	{GO:0055085; transmembrane transport; biological_process GO:0006812; cation transport; biological_process GO:0016021; integral to membrane; cellular_component GO:0008324; cation transmembrane transporter activity; molecular_function}	{M7XIY7; M7XIY7_RHOT1 Zinc transporter 1 OS=Rhodosporidium toruloides (strain NP11) GN=RHTO_03672 PE=4 SV=1}
NGR-1A0451	{gi|342319533|gb|EGU11481.1|; tRNA guanine-N7-methyltransferase [Rhodotorula glutinis ATCC 204091]}	{P0CS80; TRMB_CRYNJ tRNA (guanine-N(7)-)-methyltransferase OS=Cryptococcus neoformans var. neoformans serotype D (strain JEC21 / ATCC MYA-565) GN=TRM8 PE=3 SV=1}	{mgl:MGL_1946; K03439 E2.1.1.33 tRNA (guanine-N7-)-methyltransferase 2.1.1.33 --}	{425265.XP_001730947.1; Malassezia globosa CBS 7966 basNOG01567 tRNA (guanine-N7-)-methyltransferase activity J; 425265.XP_001730947.1; Malassezia globosa CBS 7966 fuNOG00494 Catalyzes the formation of N(7)-methylguanine at position 46 (m7G46) in tRNA (By similarity) J; 425265.XP_001730947.1; Malassezia globosa CBS 7966 opiNOG00419 Catalyzes the formation of N(7)-methylguanine at position 46 (m7G…	{YDL201w; KOG3115 Methyltransferase-like protein R General function prediction only ;}	{GO:0006400; tRNA modification; biological_process GO:0008168; methyltransferase activity; molecular_function GO:0008152; NA GO:0008176; tRNA (guanine-N7-)-methyltransferase activity; molecular_function}	{A0A0D6EUC5; A0A0D6EUC5_SPOSA tRNA (guanine-N(7)-)-methyltransferase OS=Sporobolomyces salmonicolor GN=SPOSA6832_05102 PE=3 SV=1}
NGR-1A0452	{NA}	{NA}	{NA}	{NA}	{NA}	{NA}	{NA}
NGR-1A0453	{gi|472582409|gb|EMS20095.1|; short-chain dehydrogenase/reductase SDR family protein [Rhodosporidium toruloides NP11]}	{NA}	{NA}	{441959.XP_002479318.1; Talaromyces stipitatus ATCC 10500 KOG1205 Dehydrogenase Q; 441959.XP_002479318.1; Talaromyces stipitatus ATCC 10500 eurotNOG04849 Oxidoreductase, short chain dehydrogenase reductase family Q; 441959.XP_002479318.1; Talaromyces stipitatus ATCC 10500 ascNOG08215 KR domain Q; 441959.XP_002479318.1; Talaromyces stipitatus ATCC 10500 euroNOG07412 chain dehydrogenase Q; 441959.X…	{At3g03980; KOG0725 Reductases with broad range of substrate specificities R General function prediction only ;}	{GO:0044237; cellular metabolic process; biological_process GO:0016491; oxidoreductase activity; molecular_function GO:0009058; biosynthetic process; biological_process GO:0003824; NA GO:0055114; oxidation-reduction process; biological_process GO:0050662; coenzyme binding; molecular_function GO:0008152; NA}	{A0A0D6EPL7; A0A0D6EPL7_SPOSA SPOSA6832_03473-mRNA-1:cds (Fragment) OS=Sporobolomyces salmonicolor GN=SPOSA6832_03473 PE=4 SV=1}
NGR-1A0454	{gi|472582448|gb|EMS20134.1|; cell cycle arrest in response to pheromone-related protein [Rhodosporidium toruloides NP11]}	{NA}	{NA}	{5270.UM04391P0; Ustilago maydis fuNOG05926 Cytoplasm to vacuole targeting T; 5270.UM04391P0; Ustilago maydis opiNOG14278 sarcolemma associated protein T; 5270.UM04391P0; Ustilago maydis basNOG01658 FHA T; 5270.UM04391P0; Ustilago maydis KOG3872 ring finger protein 8, E3 ubiquitin protein ligase T; 5270.UM04391P0; Ustilago maydis COG1716 fha domain-containing protein T}	{NA}	{GO:0019028; viral capsid; cellular_component GO:0005515; protein binding; molecular_function}	{A0A0D6EP97; A0A0D6EP97_SPOSA SPOSA6832_03480-mRNA-1:cds (Fragment) OS=Sporobolomyces salmonicolor GN=SPOSA6832_03480 PE=4 SV=1}
NGR-1A0455	{gi|630357493|ref|XP_007868047.1|; NAD P-binding protein [Gloeophyllum trabeum ATCC 11539]}	{NA}	{afm:AFUA_8G00280; K00540 E1.-.-.- -- -- --}	{535722.XP_003174310.1; Arthroderma gypseum CBS 118893 NOG03753 short chain dehydrogenase R; 535722.XP_003174310.1; Arthroderma gypseum CBS 118893 onyNOG05100 short chain dehydrogenase Q; 535722.XP_003174310.1; Arthroderma gypseum CBS 118893 KOG1208 Dehydrogenase Q}	{At4g11410; KOG1208 Dehydrogenases with different specificities (related to short-chain alcohol dehydrogenases) Q Secondary metabolites biosynthesis, transport and catabolism ;}	{GO:0044237; cellular metabolic process; biological_process GO:0016491; oxidoreductase activity; molecular_function GO:0050662; coenzyme binding; molecular_function GO:0008152; NA GO:0003824; NA}	{S7Q2J8; S7Q2J8_GLOTA NAD P-binding protein OS=Gloeophyllum trabeum (strain ATCC 11539 / FP-39264 / Madison 617) GN=GLOTRDRAFT_78852 PE=3 SV=1}
NGR-1A0456	{gi|472582470|gb|EMS20156.1|; GPR1/FUN34/YaaH-class plasma membrane protein [Rhodosporidium toruloides NP11]}	{Q24JP1; ALCS_ASPFU Protein alcS OS=Neosartorya fumigata (strain ATCC MYA-4609 / Af293 / CBS 101355 / FGSC A1100) GN=alcS PE=3 SV=1}	{NA}	{229533.XP_381756.1; Gibberella zeae PH 1 sordNOG13526 GPR1 FUN34 YaaH-class plasma membrane protein S; 229533.XP_381756.1; Gibberella zeae PH 1 necNOG05887 GPR1 FUN34 YaaH-class plasma membrane protein S; 229533.XP_381756.1; Gibberella zeae PH 1 euNOG15379 GPR1 FUN34 YaaH-class plasma membrane protein S; 229533.XP_381756.1; Gibberella zeae PH 1 fuNOG12521 GPR1 FUN34 YaaH-class plasma membrane pr…	{NA}	{GO:0016020; membrane; cellular_component}	{A0A0D6EUA4; A0A0D6EUA4_SPOSA SPOSA6832_05079-mRNA-1:cds (Fragment) OS=Sporobolomyces salmonicolor GN=SPOSA6832_05079 PE=4 SV=1}
NGR-1A0457	{gi|472582471|gb|EMS20157.1|; dimethylaniline monooxygenase (N-oxide-forming) [Rhodosporidium toruloides NP11]}	{NA}	{rha:RHA1_ro05696; K00485 E1.14.13.8 dimethylaniline monooxygenase (N-oxide forming) 1.14.13.8 Metabolism; Xenobiotics biodegradation and metabolism; Drug metabolism - cytochrome P450 [PATH:ko00982]}	{208348.PTTG_04555P0; Puccinia triticina basNOG01184 monooxygenase Q; 208348.PTTG_04555P0; Puccinia triticina fuNOG06291 monooxygenase Q; 208348.PTTG_04555P0; Puccinia triticina opiNOG09388 monooxygenase Q; 208348.PTTG_04555P0; Puccinia triticina KOG1399 monooxygenase Q; 208348.PTTG_04555P0; Puccinia triticina COG2072 Monooxygenase P}	{At5g11320; KOG1399 Flavin-containing monooxygenase Q Secondary metabolites biosynthesis, transport and catabolism ;}	{GO:0006631; fatty acid metabolic process; biological_process GO:0055114; oxidation-reduction process; biological_process GO:0048037; cofactor binding; molecular_function GO:0016491; oxidoreductase activity; molecular_function GO:0050660; flavin adenine dinucleotide binding; molecular_function GO:0008033; tRNA processing; biological_process GO:0004499; flavin-containing monooxygenase activity; mo…	{A0A0D6ETT2; A0A0D6ETT2_SPOSA SPOSA6832_05075-mRNA-1:cds OS=Sporobolomyces salmonicolor GN=SPOSA6832_05075 PE=4 SV=1}
NGR-1A0458	{NA}	{NA}	{NA}	{NA}	{NA}	{NA}	{NA}
NGR-1A0459	{gi|472582824|gb|EMS20495.1|; protein of caleosin family [Rhodosporidium toruloides NP11]}	{O22788; PXG3_ARATH Probable peroxygenase 3 OS=Arabidopsis thaliana GN=PXG3 PE=1 SV=1}	{NA}	{426418.XP_001932418.1; Pyrenophora tritici repentis Pt 1C BFP ascNOG03235 calcium binding protein Caleosin S; 426418.XP_001932418.1; Pyrenophora tritici repentis Pt 1C BFP pleNOG05460 Caleosin related protein S; 426418.XP_001932418.1; Pyrenophora tritici repentis Pt 1C BFP euNOG11314 Calcium-binding peroxygenase involved in the degradation of storage lipid in oil bodies. May be involved in the i…	{NA}	{GO:0005509; calcium ion binding; molecular_function}	{A0A0D6EP22; A0A0D6EP22_SPOSA SPOSA6832_03559-mRNA-1:cds OS=Sporobolomyces salmonicolor GN=SPOSA6832_03559 PE=4 SV=1}
NGR-1A0460	{gi|472582845|gb|EMS20516.1|; preprotein translocase subunit YidC [Rhodosporidium toruloides NP11]}	{NA}	{NA}	{6669.DappuP193442; Daphnia pulex KOG1239 mitochondrial inner membrane protein OU; 6669.DappuP193442; Daphnia pulex COG0706 Required for the insertion and or proper folding and or complex formation of integral membrane proteins into the membrane. Involved in integration of membrane proteins that insert both dependently and independently of the Sec translocase complex, as well as at least some lip…	{7294793; KOG1239 Inner membrane protein translocase involved in respiratory chain assembly OU Posttranslational modification, protein turnover, chaperones ; Intracellular trafficking, secretion, and vesicular transport ;}	{GO:0016021; integral to membrane; cellular_component GO:0007010; cytoskeleton organization; biological_process GO:0003779; actin binding; molecular_function GO:0051205; protein insertion into membrane; biological_process}	{A0A0D6EP18; A0A0D6EP18_SPOSA SPOSA6832_03561-mRNA-1:cds (Fragment) OS=Sporobolomyces salmonicolor GN=SPOSA6832_03561 PE=3 SV=1}
NGR-1A0461	{gi|472582846|gb|EMS20517.1|; arp2/3 complex 16 kDa subunit [Rhodosporidium toruloides NP11]}	{NA}	{cci:CC1G_08749; K05754 ARPC5 actin related protein 2/3 complex, subunit 5 -- Organismal Systems; Immune system; Fc gamma R-mediated phagocytosis [PATH:ko04666]Cellular Processes; Cell motility; Regulation of actin cytoskeleton [PATH:ko04810]Human Diseases; Infectious diseases; Bacterial invasion of epithelial cells [PATH:ko05100]Human Diseases; Infectious diseases; Pathogenic Escherichia coli in…	{240176.XP_001834118.1; Coprinopsis cinerea okayama7#130 agaNOG03630 Functions as component of the Arp2 3 complex which is involved in regulation of actin polymerization and together with an activating nucleation-promoting factor (NPF) mediates the formation of branched actin networks (By similarity) Z; 240176.XP_001834118.1; Coprinopsis cinerea okayama7#130 basNOG02970 Functions as component of …	{SPAC17G8.04c; KOG3380 Actin-related protein Arp2/3 complex, subunit ARPC5 Z Cytoskeleton ;}	{GO:0030833; regulation of actin filament polymerization; biological_process GO:0005856; cytoskeleton; cellular_component}	{A0A0D6EPT3; A0A0D6EPT3_SPOSA Actin-related protein 2/3 complex subunit 5 OS=Sporobolomyces salmonicolor GN=SPOSA6832_03553 PE=3 SV=1}
NGR-1A0462	{NA}	{NA}	{NA}	{NA}	{NA}	{GO:0006355; regulation of transcription, DNA-dependent; biological_process GO:0016021; integral to membrane; cellular_component}	{NA}
NGR-1A0463	{gi|472582860|gb|EMS20531.1|; 3-phosphoinositide dependent protein kinase-1 [Rhodosporidium toruloides NP11]}	{NA}	{NA}	{NA}	{NA}	{GO:0004672; protein kinase activity; molecular_function GO:0009103; lipopolysaccharide biosynthetic process; biological_process GO:0016020; membrane; cellular_component GO:0006468; protein phosphorylation; biological_process GO:0016773; phosphotransferase activity, alcohol group as acceptor; molecular_function GO:0005524; ATP binding; molecular_function}	{A0A061BEQ9; A0A061BEQ9_RHOTO RHTO0S17e03400g1_1 OS=Rhodosporidium toruloides GN=RHTO0S_17e03400g PE=4 SV=1}
NGR-1A0464	{NA}	{NA}	{NA}	{NA}	{NA}	{NA}	{NA}
NGR-1A0465	{gi|472583996|gb|EMS21612.1|; PX domain-containing protein [Rhodosporidium toruloides NP11]}	{NA}	{NA}	{5297.EFP76077; Puccinia graminis euNOG06719 NA S}	{NA}	{GO:0016773; phosphotransferase activity, alcohol group as acceptor; molecular_function}	{M7WM79; M7WM79_RHOT1 PX domain-containing protein OS=Rhodosporidium toruloides (strain NP11) GN=RHTO_01672 PE=4 SV=1}
NGR-1A0466	{gi|472582864|gb|EMS20535.1|; base-excision DNA repair protein [Rhodosporidium toruloides NP11]}	{NA}	{NA}	{1047171.EFQ35777; Zymoseptoria tritici COG0177 endonuclease III L; 1047171.EFQ35777; Zymoseptoria tritici euNOG02296 Base excision DNA repair protein L; 1047171.EFQ35777; Zymoseptoria tritici fuNOG07380 Base excision DNA repair protein L; 1047171.EFQ35777; Zymoseptoria tritici ascNOG09727 ENDO3c L; 1047171.EFQ35777; Zymoseptoria tritici opiNOG24494 HhH-GPD family base excision DNA repair protein…	{NA}	{GO:0006284; base-excision repair; biological_process}	{A0A0D6EQD4; A0A0D6EQD4_SPOSA SPOSA6832_03551-mRNA-1:cds OS=Sporobolomyces salmonicolor GN=SPOSA6832_03551 PE=4 SV=1}
NGR-1A0467	{gi|472582867|gb|EMS20538.1|; von Willebrand factor, type A domain containing protein [Rhodosporidium toruloides NP11]}	{NA}	{NA}	{214684.XP_567639.1; Cryptococcus neoformans var. neoformans JEC21 euNOG06045 Transcription factor RfeF S; 214684.XP_567639.1; Cryptococcus neoformans var. neoformans JEC21 fuNOG07345 transcription factor RfeF R; 214684.XP_567639.1; Cryptococcus neoformans var. neoformans JEC21 opiNOG18030 transcription factor RfeF R; 214684.XP_567639.1; Cryptococcus neoformans var. neoformans JEC21 NOG27829 NA R…	{NA}	{NA}	{M7XK44; M7XK44_RHOT1 von Willebrand factor, type A domain containing protein OS=Rhodosporidium toruloides (strain NP11) GN=RHTO_03457 PE=4 SV=1}
NGR-1A0468	{NA}	{NA}	{NA}	{NA}	{NA}	{GO:0005515; protein binding; molecular_function}	{NA}
NGR-1A0469	{gi|472582456|gb|EMS20142.1|; LIM domain kinase 1 [Rhodosporidium toruloides NP11]}	{NA}	{mpr:MPER_07246; K05743 LIMK1 LIM domain kinase 1 2.7.11.1 Organismal Systems; Development; Axon guidance [PATH:ko04360]Organismal Systems; Immune system; Fc gamma R-mediated phagocytosis [PATH:ko04666]Cellular Processes; Cell motility; Regulation of actin cytoskeleton [PATH:ko04810]}	{5270.UM04808P0; Ustilago maydis opiNOG04477 oncogene T; 5270.UM04808P0; Ustilago maydis KOG0192 protein kinase kinase kinase T; 5270.UM04808P0; Ustilago maydis basNOG01379 TKL LISK LISK-DD1 protein kinase T; 5270.UM04808P0; Ustilago maydis fuNOG09800 TKL LISK LISK-DD1 protein kinase T; 5270.UM04808P0; Ustilago maydis NOG23485 LIM domain kinase 1 T}	{NA}	{GO:0005524; ATP binding; molecular_function GO:0055114; oxidation-reduction process; biological_process GO:0035556; intracellular signal transduction; biological_process GO:0005515; protein binding; molecular_function GO:0004672; protein kinase activity; molecular_function GO:0006468; protein phosphorylation; biological_process GO:0047134; protein-disulfide reductase activity; molecular_function}	{A0A061BFE0; A0A061BFE0_RHOTO RHTO0S19e02080g1_1 OS=Rhodosporidium toruloides GN=RHTO0S_19e02080g PE=4 SV=1}
NGR-1A0470	{gi|472582472|gb|EMS20158.1|; RHTO0S19e01706g1_1 [Rhodosporidium toruloides]}	{NA}	{NA}	{5270.UM04145P0; Ustilago maydis basNOG05754 NA R; 5270.UM04145P0; Ustilago maydis euNOG48242 NA R; 5270.UM04145P0; Ustilago maydis fuNOG28668 NA R; 5270.UM04145P0; Ustilago maydis NOG177645 NA S; 5270.UM04145P0; Ustilago maydis opiNOG67553 NA R}	{NA}	{NA}	{M7XJ06; M7XJ06_RHOT1 Secreted protein OS=Rhodosporidium toruloides (strain NP11) GN=RHTO_03692 PE=4 SV=1}
NGR-1A0471	{gi|472582825|gb|EMS20496.1|; hypothetical protein [Rhodosporidium toruloides NP11, RHTO_03415]}	{NA}	{NA}	{NA}	{NA}	{NA}	{A0A0D6EPT6; A0A0D6EPT6_SPOSA SPOSA6832_03552-mRNA-1:cds OS=Sporobolomyces salmonicolor GN=SPOSA6832_03552 PE=4 SV=1}
NGR-1A0472	{gi|472582869|gb|EMS20540.1|; 26S proteasome regulatory subunit N9 [Rhodosporidium toruloides NP11]}	{Q8RWF0; PS13A_ARATH 26S proteasome non-ATPase regulatory subunit 13 homolog A OS=Arabidopsis thaliana GN=RPN9A PE=1 SV=1}	{uma:UM02495.1; K03039 PSMD13, RPN9 26S proteasome regulatory subunit N9 -- Genetic Information Processing; Folding, sorting and degradation; Proteasome [PATH:ko03050]Human Diseases; Infectious diseases; Epstein-Barr virus infection [PATH:ko05169]}	{5270.UM02495P0; Ustilago maydis KOG2908 26S Proteasome non-ATPase regulatory subunit O; 5270.UM02495P0; Ustilago maydis basNOG00127 PINT O; 5270.UM02495P0; Ustilago maydis fuNOG00075 proteasome regulatory O; 5270.UM02495P0; Ustilago maydis NOG01579 26S proteasome non-ATPase regulatory subunit O; 5270.UM02495P0; Ustilago maydis opiNOG04468 Proteasome (Prosome, macropain) 26S subunit, non-ATPase, …	{SPAC607.05; KOG2908 26S proteasome regulatory complex, subunit RPN9/PSMD13 O Posttranslational modification, protein turnover, chaperones ;}	{GO:0005515; protein binding; molecular_function}	{A0A0D6ET01; A0A0D6ET01_SPOSA SPOSA6832_05144-mRNA-1:cds OS=Sporobolomyces salmonicolor GN=SPOSA6832_05144 PE=4 SV=1}
NGR-1A0473	{gi|472582858|gb|EMS20529.1|; MFS glucose transporter [Rhodosporidium toruloides NP11]}	{P49374; HGT1_KLULA High-affinity glucose transporter OS=Kluyveromyces lactis (strain ATCC 8585 / CBS 2359 / DSM 70799 / NBRC 1267 / NRRL Y-1140 / WM37) GN=HGT1 PE=3 SV=1}	{NA}	{5306.JGI78884; Phanerochaete chrysosporium basNOG04543 Sugar (and other) transporter R; 5306.JGI78884; Phanerochaete chrysosporium agarNOG05442 Sugar (and other) transporter R; 5306.JGI78884; Phanerochaete chrysosporium fuNOG05687 glucose transporter R; 5306.JGI78884; Phanerochaete chrysosporium NOG00192 Transporter G; 5306.JGI78884; Phanerochaete chrysosporium opiNOG09464 transporter R; 5306.JG…	{YDR536w; KOG0254 Predicted transporter (major facilitator superfamily) R General function prediction only ;}	{GO:0016021; integral to membrane; cellular_component GO:0022857; transmembrane transporter activity; molecular_function GO:0055085; transmembrane transport; biological_process}	{A0A0D6EL07; A0A0D6EL07_SPOSA SPOSA6832_02066-mRNA-1:cds (Fragment) OS=Sporobolomyces salmonicolor GN=SPOSA6832_02066 PE=3 SV=1}
NGR-1A0474	{NA}	{NA}	{NA}	{NA}	{NA}	{NA}	{NA}
NGR-1A0475	{gi|472582485|gb|EMS20171.1|; large subunit ribosomal protein L40e [Rhodosporidium toruloides NP11]}	{P0C224; RL40_NEUCR Ubiquitin-60S ribosomal protein L40 OS=Neurospora crassa (strain ATCC 24698 / 74-OR23-1A / CBS 708.71 / DSM 1257 / FGSC 987) GN=crp-79 PE=1 SV=2}	{scm:SCHCODRAFT_70430; K02927 RP-L40e, RPL40 large subunit ribosomal protein L40e -- Genetic Information Processing; Translation; Ribosome [PATH:ko03010]}	{578458.XP_003028164.1; Schizophyllum commune H4 8 agarNOG07452 ubiquitin-60S ribosomal protein L40 fusion protein J; 578458.XP_003028164.1; Schizophyllum commune H4 8 agaNOG05004 ubiquitin-60S ribosomal protein L40 fusion protein J; 578458.XP_003028164.1; Schizophyllum commune H4 8 basNOG01992 ubiquitin-60S ribosomal protein L40 fusion protein J; 578458.XP_003028164.1; Schizophyllum commune H4 8…	{YKR094c; KOG0003 Ubiquitin/60s ribosomal protein L40 fusion J Translation, ribosomal structure and biogenesis ;}	{GO:0005840; ribosome; cellular_component GO:0003735; structural constituent of ribosome; molecular_function GO:0005515; protein binding; molecular_function GO:0006412; translation; biological_process}	{M7WQ42; M7WQ42_RHOT1 Large subunit ribosomal protein L40e OS=Rhodosporidium toruloides (strain NP11) GN=RHTO_03705 PE=4 SV=1}
NGR-1A0476	{gi|472582867|gb|EMS20538.1|; von Willebrand factor, type A domain containing protein [Rhodosporidium toruloides NP11]}	{NA}	{NA}	{214684.XP_567638.1; Cryptococcus neoformans var. neoformans JEC21 euNOG06045 Transcription factor RfeF S; 214684.XP_567638.1; Cryptococcus neoformans var. neoformans JEC21 fuNOG07345 transcription factor RfeF R; 214684.XP_567638.1; Cryptococcus neoformans var. neoformans JEC21 opiNOG18030 transcription factor RfeF R; 214684.XP_567638.1; Cryptococcus neoformans var. neoformans JEC21 NOG27829 NA R…	{NA}	{NA}	{M7XK44; M7XK44_RHOT1 von Willebrand factor, type A domain containing protein OS=Rhodosporidium toruloides (strain NP11) GN=RHTO_03457 PE=4 SV=1}
NGR-1A0477	{gi|472582409|gb|EMS20095.1|; short-chain dehydrogenase/reductase SDR family protein [Rhodosporidium toruloides NP11]}	{NA}	{NA}	{441959.XP_002479318.1; Talaromyces stipitatus ATCC 10500 KOG1205 Dehydrogenase Q; 441959.XP_002479318.1; Talaromyces stipitatus ATCC 10500 eurotNOG04849 Oxidoreductase, short chain dehydrogenase reductase family Q; 441959.XP_002479318.1; Talaromyces stipitatus ATCC 10500 ascNOG08215 KR domain Q; 441959.XP_002479318.1; Talaromyces stipitatus ATCC 10500 euroNOG07412 chain dehydrogenase Q; 441959.X…	{At3g03980; KOG0725 Reductases with broad range of substrate specificities R General function prediction only ;}	{GO:0006520; cellular amino acid metabolic process; biological_process GO:0003824; NA GO:0044237; cellular metabolic process; biological_process GO:0055114; oxidation-reduction process; biological_process GO:0006779; porphyrin biosynthetic process; biological_process GO:0008152; NA GO:0050662; coenzyme binding; molecular_function GO:0016491; oxidoreductase activity; molecular_function GO:0019354;…	{A0A0D6EPL7; A0A0D6EPL7_SPOSA SPOSA6832_03473-mRNA-1:cds (Fragment) OS=Sporobolomyces salmonicolor GN=SPOSA6832_03473 PE=4 SV=1}
NGR-1A0478	{gi|472582400|gb|EMS20086.1|; mitochondrial import inner membrane translocase subunit TIM13 [Rhodosporidium toruloides NP11]}	{Q4PGT2; TIM13_USTMA Mitochondrial import inner membrane translocase subunit TIM13 OS=Ustilago maydis (strain 521 / FGSC 9021) GN=TIM13 PE=3 SV=1}	{dme:Dmel_CG11611; K10836 E3.6.3.51 mitochondrial protein-transporting ATPase 3.6.3.51 }	{5306.JGI75522; Phanerochaete chrysosporium fuNOG18631 Mitochondrial intermembrane chaperone that participates in the import and insertion of some multi-pass transmembrane proteins into the mitochondrial inner membrane. Also required for the transfer of beta-barrel precursors from the TOM complex to the sorting and assembly machinery (SAM complex) of the outer membrane. Acts as a chaperone-like p…	{SPAC17C9.09c; KOG1733 Mitochondrial import inner membrane translocase, subunit TIM13 U Intracellular trafficking, secretion, and vesicular transport ;}	{NA}	{A0A061BL81; A0A061BL81_RHOTO RHTO0S19e03378g1_1 OS=Rhodosporidium toruloides GN=RHTO0S_19e03378g PE=4 SV=1}
NGR-1A0479	{gi|472582297|gb|EMS19989.1|; RHTO0S11e00672g1_1 [Rhodosporidium toruloides]}	{NA}	{cci:CC1G_15249; K00232 E1.3.3.6, ACOX1, ACOX3 acyl-CoA oxidase 1.3.3.6 Metabolism; Lipid metabolism; Fatty acid degradation [PATH:ko00071]Metabolism; Lipid metabolism; alpha-Linolenic acid metabolism [PATH:ko00592]Metabolism; Lipid metabolism; Biosynthesis of unsaturated fatty acids [PATH:ko01040]Metabolism; Overview; Fatty acid metabolism [PATH:ko01212]Organismal Systems; Endocrine system; PPAR…	{240176.XP_002910341.1; Coprinopsis cinerea okayama7#130 agarNOG07001 Acyl-coenzyme A oxidase I; 240176.XP_002910341.1; Coprinopsis cinerea okayama7#130 COG1960 acyl-CoA dehydrogenase I; 240176.XP_002910341.1; Coprinopsis cinerea okayama7#130 agaNOG00343 Acyl-coenzyme A oxidase I; 240176.XP_002910341.1; Coprinopsis cinerea okayama7#130 fuNOG02146 acyl-Coenzyme A oxidase I; 240176.XP_002910341.1; …	{At2g35690; KOG0136 Acyl-CoA oxidase I Lipid transport and metabolism ;}	{GO:0016627; oxidoreductase activity, acting on the CH-CH group of donors; molecular_function GO:0055114; oxidation-reduction process; biological_process GO:0008152; NA GO:0003997; acyl-CoA oxidase activity; molecular_function GO:0006635; fatty acid beta-oxidation; biological_process GO:0050660; flavin adenine dinucleotide binding; molecular_function GO:0003995; acyl-CoA dehydrogenase activity; m…	{A0A061BC65; A0A061BC65_RHOTO Acyl-coenzyme A oxidase OS=Rhodosporidium toruloides GN=RHTO0S_11e00672g PE=3 SV=1}
NGR-1A0480	{gi|634350681|gb|KDE05919.1|; hypothetical protein [Microbotryum violaceum p1A1 Lamole, MVLG_03732]}	{NA}	{NA}	{208348.PTTG_08287P0; Puccinia triticina COG0726 polysaccharide deacetylase G; 208348.PTTG_08287P0; Puccinia triticina basNOG03230 carbohydrate esterase family 4 protein R; 208348.PTTG_08287P0; Puccinia triticina euNOG19308 Carbohydrate esterase family 4 protein R; 208348.PTTG_08287P0; Puccinia triticina fuNOG17736 carbohydrate esterase family 4 protein R; 208348.PTTG_08287P0; Puccinia triticina …	{NA}	{GO:0003824; NA GO:0016810; hydrolase activity, acting on carbon-nitrogen (but not peptide) bonds; molecular_function GO:0005975; carbohydrate metabolic process; biological_process}	{A0A0D6EQ65; A0A0D6EQ65_SPOSA SPOSA6832_03463-mRNA-1:cds OS=Sporobolomyces salmonicolor GN=SPOSA6832_03463 PE=4 SV=1}
NGR-1A0481	{gi|472582411|gb|EMS20097.1|; transformer-SR ribonucleoprotein [Rhodosporidium toruloides NP11]}	{P62997; TRA2B_RAT Transformer-2 protein homolog beta OS=Rattus norvegicus GN=Tra2b PE=1 SV=1}	{afm:AFUA_7G05260; K12897 TRA2 transformer-2 protein -- Genetic Information Processing; Transcription; Spliceosome [PATH:ko03040]}	{240176.XP_002912240.1; Coprinopsis cinerea okayama7#130 NOG68262 RRM R; 240176.XP_002912240.1; Coprinopsis cinerea okayama7#130 fuNOG12813 transformer-SR ribonucleoprotein R; 240176.XP_002912240.1; Coprinopsis cinerea okayama7#130 agarNOG07924 RNA recognition motif. (a.k.a. RRM, RBD, or RNP domain) R; 240176.XP_002912240.1; Coprinopsis cinerea okayama7#130 opiNOG37328 RNA recognition motif. (a.k…	{Hs4759098; KOG0118 FOG: RRM domain R General function prediction only ;}	{GO:0003676; nucleic acid binding; molecular_function}	{A0A0D6EP71; A0A0D6EP71_SPOSA SPOSA6832_03461-mRNA-1:cds (Fragment) OS=Sporobolomyces salmonicolor GN=SPOSA6832_03461 PE=4 SV=1}
NGR-1A0482	{gi|472582858|gb|EMS20529.1|; MFS glucose transporter [Rhodosporidium toruloides NP11]}	{P49374; HGT1_KLULA High-affinity glucose transporter OS=Kluyveromyces lactis (strain ATCC 8585 / CBS 2359 / DSM 70799 / NBRC 1267 / NRRL Y-1140 / WM37) GN=HGT1 PE=3 SV=1}	{NA}	{5306.JGI78884; Phanerochaete chrysosporium basNOG04543 Sugar (and other) transporter R; 5306.JGI78884; Phanerochaete chrysosporium agarNOG05442 Sugar (and other) transporter R; 5306.JGI78884; Phanerochaete chrysosporium fuNOG05687 glucose transporter R; 5306.JGI78884; Phanerochaete chrysosporium NOG00192 Transporter G; 5306.JGI78884; Phanerochaete chrysosporium opiNOG09464 transporter R; 5306.JG…	{SPCC548.07c; KOG0254 Predicted transporter (major facilitator superfamily) R General function prediction only ;}	{GO:0016021; integral to membrane; cellular_component GO:0022857; transmembrane transporter activity; molecular_function GO:0055085; transmembrane transport; biological_process}	{M7X9W8; M7X9W8_RHOT1 MFS glucose transporter OS=Rhodosporidium toruloides (strain NP11) GN=RHTO_03448 PE=3 SV=1}
NGR-1A0483	{gi|472582414|gb|EMS20100.1|; coatomer protein complex, subunit delta [Rhodosporidium toruloides NP11]}	{NA}	{NA}	{5297.EFP82954; Puccinia graminis basNOG01095 NA U; 5297.EFP82954; Puccinia graminis KOG2635 The coatomer is a cytosolic protein complex that binds to dilysine motifs and reversibly associates with Golgi non- clathrin-coated vesicles, which further mediate biosynthetic protein transport from the ER, via the Golgi up to the trans Golgi network. Coatomer complex is required for budding from Golgi m…	{Hs11863154; KOG2635 Medium subunit of clathrin adaptor complex U Intracellular trafficking, secretion, and vesicular transport ;}	{GO:0005515; protein binding; molecular_function GO:0030131; clathrin adaptor complex; cellular_component GO:0006886; intracellular protein transport; biological_process GO:0016192; vesicle-mediated transport; biological_process}	{A0A0D6ENV7; A0A0D6ENV7_SPOSA SPOSA6832_03469-mRNA-1:cds OS=Sporobolomyces salmonicolor GN=SPOSA6832_03469 PE=4 SV=1}
NGR-1A0484	{gi|342319551|gb|EGU11499.1|; CAMK/CAMKL/Kin4 protein kinase [Rhodotorula glutinis ATCC 204091]}	{NA}	{NA}	{NA}	{NA}	{GO:0016773; phosphotransferase activity, alcohol group as acceptor; molecular_function GO:0005524; ATP binding; molecular_function GO:0004672; protein kinase activity; molecular_function GO:0009103; lipopolysaccharide biosynthetic process; biological_process GO:0003824; NA GO:0006468; protein phosphorylation; biological_process GO:0016020; membrane; cellular_component}	{G0T0S0; G0T0S0_RHOG2 CAMK/CAMKL/Kin4 protein kinase OS=Rhodotorula glutinis (strain ATCC 204091 / IIP 30 / MTCC 1151) GN=RTG_02669 PE=4 SV=1}
NGR-1A0485	{NA}	{NA}	{NA}	{NA}	{NA}	{GO:0042729; DASH complex; cellular_component GO:0072686; mitotic spindle; cellular_component GO:0007067; mitosis; biological_process}	{NA}
NGR-1A0486	{gi|472582407|gb|EMS20093.1|; RHTO0S19e03224g1_1 [Rhodosporidium toruloides]}	{P61271; RAB5A_MACFA Ras-related protein Rab-5A OS=Macaca fascicularis GN=RAB5A PE=2 SV=1}	{cci:CC1G_00495; K07976 RAB Rab family, other -- --}	{240176.XP_001829316.2; Coprinopsis cinerea okayama7#130 agaNOG02586 RAB U; 240176.XP_001829316.2; Coprinopsis cinerea okayama7#130 basNOG02045 RAB U; 240176.XP_001829316.2; Coprinopsis cinerea okayama7#130 fuNOG01314 GTP-Binding protein U; 240176.XP_001829316.2; Coprinopsis cinerea okayama7#130 NOG12700 member RAS oncogene family R; 240176.XP_001829316.2; Coprinopsis cinerea okayama7#130 opiNOG0…	{Hs19923262; KOG0092 GTPase Rab5/YPT51 and related small G protein superfamily GTPases U Intracellular trafficking, secretion, and vesicular transport ;}	{GO:0005737; cytoplasm; cellular_component GO:0007264; small GTPase mediated signal transduction; biological_process GO:0005525; GTP binding; molecular_function GO:0005634; nucleus; cellular_component GO:0003924; GTPase activity; molecular_function GO:0005622; intracellular; cellular_component}	{A0A0D6EPE4; A0A0D6EPE4_SPOSA SPOSA6832_03465-mRNA-1:cds OS=Sporobolomyces salmonicolor GN=SPOSA6832_03465 PE=4 SV=1}
NGR-1A0487	{gi|634348833|gb|KDE04203.1|; hypothetical protein [Microbotryum violaceum p1A1 Lamole, MVLG_05363]}	{NA}	{mpr:MPER_12083; K02141 ATPeFH, ATP14 F-type H+-transporting ATPase subunit h 3.6.3.14 Metabolism; Energy metabolism; Oxidative phosphorylation [PATH:ko00190]}	{214684.XP_570416.1; Cryptococcus neoformans var. neoformans JEC21 basNOG04478 ATP synthase complex subunit h H; 214684.XP_570416.1; Cryptococcus neoformans var. neoformans JEC21 euNOG57394 ATP synthase complex subunit h H; 214684.XP_570416.1; Cryptococcus neoformans var. neoformans JEC21 fuNOG31518 ATP synthase complex subunit h H; 214684.XP_570416.1; Cryptococcus neoformans var. neoformans JEC2…	{NA}	{GO:0015986; ATP synthesis coupled proton transport; biological_process GO:0015078; hydrogen ion transmembrane transporter activity; molecular_function GO:0000276; mitochondrial proton-transporting ATP synthase complex, coupling factor F(o); cellular_component}	{A0A0D6EP93; A0A0D6EP93_SPOSA SPOSA6832_03486-mRNA-1:cds (Fragment) OS=Sporobolomyces salmonicolor GN=SPOSA6832_03486 PE=4 SV=1}
NGR-1A0488	{NA}	{NA}	{NA}	{5270.UM02472P0; Ustilago maydis NOG55955 RNA recognition motif. (a.k.a. RRM, RBD, or RNP domain) R; 5270.UM02472P0; Ustilago maydis basNOG02512 RNA recognition motif. (a.k.a. RRM, RBD, or RNP domain) D; 5270.UM02472P0; Ustilago maydis fuNOG12351 RNA recognition motif. (a.k.a. RRM, RBD, or RNP domain) D; 5270.UM02472P0; Ustilago maydis opiNOG30896 RNA recognition motif. (a.k.a. RRM, RBD, or RNP d…	{NA}	{GO:0003676; nucleic acid binding; molecular_function}	{A0A0D6EQ70; A0A0D6EQ70_SPOSA SPOSA6832_03474-mRNA-1:cds (Fragment) OS=Sporobolomyces salmonicolor GN=SPOSA6832_03474 PE=4 SV=1}
NGR-1A0489	{gi|472582490|gb|EMS20176.1|; aldehyde dehydrogenase [Rhodosporidium toruloides NP11]}	{Q9P7K9; YOSF_SCHPO Putative aldehyde dehydrogenase-like protein C21C3 OS=Schizosaccharomyces pombe (strain 972 / ATCC 24843) GN=SPBC21C3.15c PE=3 SV=1}	{afm:AFUA_6G03770; K00155 E1.2.1.- -- -- Metabolism; Metabolism of terpenoids and polyketides; Geraniol degradation [PATH:ko00281]Metabolism; Xenobiotics biodegradation and metabolism; Naphthalene degradation [PATH:ko00626]Metabolism; Metabolism of terpenoids and polyketides; Limonene and pinene degradation [PATH:ko00903]}	{5270.UM03761P0; Ustilago maydis fuNOG00467 Aldehyde dehydrogenase C; 5270.UM03761P0; Ustilago maydis opiNOG14011 Aldehyde dehydrogenase C; 5270.UM03761P0; Ustilago maydis basNOG00715 Aldehyde dehydrogenase family C; 5270.UM03761P0; Ustilago maydis KOG2454 Aldehyde dehydrogenase C; 5270.UM03761P0; Ustilago maydis COG1012 Dehydrogenase C}	{SPBC21C3.15c; KOG2454 Betaine aldehyde dehydrogenase C Energy production and conversion ;}	{GO:0016491; oxidoreductase activity; molecular_function GO:0055114; oxidation-reduction process; biological_process GO:0008152; NA}	{A0A061BKZ9; A0A061BKZ9_RHOTO RHTO0S19e01266g1_1 OS=Rhodosporidium toruloides GN=RHTO0S_19e01266g PE=3 SV=1}
NGR-1A0490	{gi|472582491|gb|EMS20177.1|; hypothetical protein [Rhodosporidium toruloides NP11, RHTO_03711]}	{NA}	{NA}	{NA}	{NA}	{NA}	{M7WI62; M7WI62_RHOT1 Uncharacterized protein OS=Rhodosporidium toruloides (strain NP11) GN=RHTO_03711 PE=4 SV=1}
NGR-1A0491	{gi|472582492|gb|EMS20178.1|; DUF89 domain protein [Rhodosporidium toruloides NP11]}	{NA}	{NA}	{5297.EFP80860; Puccinia graminis basNOG00248 Protein of unknown function DUF89 S; 5297.EFP80860; Puccinia graminis fuNOG00973 DUF89 domain protein S; 5297.EFP80860; Puccinia graminis NOG01272 Chromosome 6 open reading frame 211 S; 5297.EFP80860; Puccinia graminis opiNOG11435 Chromosome 6 open reading frame 211 S; 5297.EFP80860; Puccinia graminis KOG3870 Chromosome 6 open reading frame 211 S}	{SPCC1393.13; KOG3870 Uncharacterized conserved protein S Function unknown ;}	{NA}	{M7XJ27; M7XJ27_RHOT1 DUF89 domain protein OS=Rhodosporidium toruloides (strain NP11) GN=RHTO_03712 PE=4 SV=1}
NGR-1A0492	{gi|472586518|gb|EMS24037.1|; calcium activated cation channel [Rhodosporidium toruloides NP11]}	{NA}	{NA}	{214684.XP_566850.1; Cryptococcus neoformans var. neoformans JEC21 treNOG06307 calcium activated cation channel P; 214684.XP_566850.1; Cryptococcus neoformans var. neoformans JEC21 basNOG01272 calcium activated cation channel P; 214684.XP_566850.1; Cryptococcus neoformans var. neoformans JEC21 euNOG00933 Potassium ion channel Yvc1 P; 214684.XP_566850.1; Cryptococcus neoformans var. neoformans JEC…	{NA}	{NA}	{A0A061B2W1; A0A061B2W1_RHOTO RHTO0S06e01002g1_1 OS=Rhodosporidium toruloides GN=RHTO0S_06e01002g PE=4 SV=1}
NGR-1A0493	{gi|647402450|emb|CDR48705.1|; RHTO0S19e02850g1_1 [Rhodosporidium toruloides]}	{NA}	{ppl:POSPLDRAFT_119113; K01669 E4.1.99.3, phrB deoxyribodipyrimidine photo-lyase 4.1.99.3 --}	{5306.JGI72570; Phanerochaete chrysosporium fuNOG01547 Deoxyribodipyrimidine photo-lyase LT; 5306.JGI72570; Phanerochaete chrysosporium opiNOG02695 cryptochrome LT; 5306.JGI72570; Phanerochaete chrysosporium KOG0133 cryptochrome LT; 5306.JGI72570; Phanerochaete chrysosporium agarNOG04451 DNA photolyase LT; 5306.JGI72570; Phanerochaete chrysosporium basNOG00748 FAD binding domain of DNA photolyase…	{YOR386w; KOG0133 Deoxyribodipyrimidine photolyase/cryptochrome LT Replication, recombination and repair ; Signal transduction mechanisms ;}	{GO:0003913; DNA photolyase activity; molecular_function GO:0006281; DNA repair; biological_process GO:0006950; response to stress; biological_process}	{A0A0D6EQ76; A0A0D6EQ76_SPOSA SPOSA6832_03489-mRNA-1:cds OS=Sporobolomyces salmonicolor GN=SPOSA6832_03489 PE=4 SV=1}
NGR-1A0494	{gi|472582496|gb|EMS20182.1|; protein of Conidiation-specific protein 6 family [Rhodosporidium toruloides NP11]}	{NA}	{NA}	{578458.XP_003038541.1; Schizophyllum commune H4 8 agaNOG07351 Conidiation protein 6 S}	{NA}	{NA}	{A0A0D6EPL9; A0A0D6EPL9_SPOSA SPOSA6832_03499-mRNA-1:cds (Fragment) OS=Sporobolomyces salmonicolor GN=SPOSA6832_03499 PE=4 SV=1}
NGR-1A0495	{gi|342319517|gb|EGU11465.1|; hypothetical protein [Rhodotorula glutinis ATCC 204091, RTG_02628]}	{NA}	{NA}	{5297.EFP82908; Puccinia graminis fuNOG17332 NA S; 5297.EFP82908; Puccinia graminis NOG73717 NA S; 5297.EFP82908; Puccinia graminis basNOG03266 NA S; 5297.EFP82908; Puccinia graminis opiNOG37818 NA S}	{NA}	{NA}	{G0T0N6; G0T0N6_RHOG2 Uncharacterized protein OS=Rhodotorula glutinis (strain ATCC 204091 / IIP 30 / MTCC 1151) GN=RTG_02628 PE=4 SV=1}
NGR-1A0496	{gi|472582423|gb|EMS20109.1|; NGG1p interacting factor 3, NIF3 [Rhodosporidium toruloides NP11]}	{O94404; GTPC1_SCHPO Putative GTP cyclohydrolase 1 type 2 OS=Schizosaccharomyces pombe (strain 972 / ATCC 24843) GN=SPCC126.12 PE=3 SV=1}	{NA}	{214684.XP_572431.1; Cryptococcus neoformans var. neoformans JEC21 basNOG02532 NIF3 (NGG1p interacting factor 3) R; 214684.XP_572431.1; Cryptococcus neoformans var. neoformans JEC21 KOG4131 NIF3 NGG1 interacting factor 3-like 1 (S. cerevisiae) R; 214684.XP_572431.1; Cryptococcus neoformans var. neoformans JEC21 COG0327 dinuclear metal center protein, YbgI S; 214684.XP_572431.1; Cryptococcus neofo…	{SPCC126.12; KOG4131 Ngg1-interacting factor 3 protein NIF3L1 R General function prediction only ;}	{NA}	{M7X8U8; M7X8U8_RHOT1 NGG1p interacting factor 3, NIF3 OS=Rhodosporidium toruloides (strain NP11) GN=RHTO_03643 PE=4 SV=1}
NGR-1A0497	{gi|472582496|gb|EMS20182.1|; protein of Conidiation-specific protein 6 family [Rhodosporidium toruloides NP11]}	{NA}	{NA}	{578458.XP_003038541.1; Schizophyllum commune H4 8 agaNOG07351 Conidiation protein 6 S}	{NA}	{NA}	{A0A0D6EPL9; A0A0D6EPL9_SPOSA SPOSA6832_03499-mRNA-1:cds (Fragment) OS=Sporobolomyces salmonicolor GN=SPOSA6832_03499 PE=4 SV=1}
NGR-1A0498	{gi|472582435|gb|EMS20121.1|; mitochondrial ATPase inhibitor, IATP [Rhodosporidium toruloides NP11]}	{NA}	{NA}	{40559.EDN18707; Botryotinia fuckeliana ascNOG16578 Mitochondrial ATPase inhibitor, IATP S; 40559.EDN18707; Botryotinia fuckeliana euNOG24705 Mitochondrial ATPase inhibitor, IATP S; 40559.EDN18707; Botryotinia fuckeliana fuNOG19739 Mitochondrial ATPase inhibitor, IATP S; 40559.EDN18707; Botryotinia fuckeliana NOG112636 Mitochondrial ATPase inhibitor, IATP S; 40559.EDN18707; Botryotinia fuckeliana…	{NA}	{GO:0045980; negative regulation of nucleotide metabolic process; biological_process GO:0004857; enzyme inhibitor activity; molecular_function GO:0005739; mitochondrion; cellular_component}	{M7WPY7; M7WPY7_RHOT1 Mitochondrial ATPase inhibitor, IATP OS=Rhodosporidium toruloides (strain NP11) GN=RHTO_03655 PE=4 SV=1}
NGR-1A0499	{gi|472583895|gb|EMS21511.1|; Allergen V5/Tpx-1-related family pprotein [Rhodosporidium toruloides NP11]}	{P35794; SC7_SCHCO Fruiting body protein SC7 OS=Schizophyllum commune GN=SC7 PE=2 SV=1}	{NA}	{578458.XP_003038868.1; Schizophyllum commune H4 8 agaNOG04620 SCP S; 578458.XP_003038868.1; Schizophyllum commune H4 8 fuNOG10318 extracellular SCP domain protein Pry1 S; 578458.XP_003038868.1; Schizophyllum commune H4 8 KOG3017 cysteine-rich secretory protein S; 578458.XP_003038868.1; Schizophyllum commune H4 8 COG2340 Scp-like extracellular S}	{YKR013w; KOG3017 Defense-related protein containing SCP domain S Function unknown ;}	{NA}	{A0A061BG66; A0A061BG66_RHOTO RHTO0S11e06722g1_1 OS=Rhodosporidium toruloides GN=RHTO0S_11e06722g PE=4 SV=1}
NGR-1A0500	{gi|472582427|gb|EMS20113.1|; Mediator complex, subunit Med7 [Rhodosporidium toruloides NP11]}	{Q4P2Y1; MED7_USTMA Mediator of RNA polymerase II transcription subunit 7 OS=Ustilago maydis (strain 521 / FGSC 9021) GN=MED7 PE=3 SV=1}	{NA}	{578458.XP_003037469.1; Schizophyllum commune H4 8 agaNOG03393 MED7 protein S; 578458.XP_003037469.1; Schizophyllum commune H4 8 basNOG03949 Component of the Mediator complex, a coactivator involved in the regulated transcription of nearly all RNA polymerase II-dependent genes. Mediator functions as a bridge to convey information from gene-specific regulatory proteins to the basal RNA polymerase …	{At5g03500_1; KOG0570 Transcriptional coactivator K Transcription ;}	{GO:0005576; NA GO:0009424; bacterial-type flagellum hook; cellular_component GO:0001104; RNA polymerase II transcription cofactor activity; molecular_function GO:0010508; positive regulation of autophagy; biological_process GO:0016592; mediator complex; cellular_component GO:0006357; regulation of transcription from RNA polymerase II promoter; biological_process GO:0005179; hormone activity; mol…	{A0A0D6EQ83; A0A0D6EQ83_SPOSA SPOSA6832_03492-mRNA-1:cds OS=Sporobolomyces salmonicolor GN=SPOSA6832_03492 PE=4 SV=1}
NGR-1A0501	{NA}	{NA}	{NA}	{NA}	{NA}	{NA}	{NA}
NGR-1A0502	{NA}	{NA}	{NA}	{NA}	{NA}	{GO:0005783; endoplasmic reticulum; cellular_component GO:0032040; small-subunit processome; cellular_component}	{NA}
NGR-1A0503	{gi|472582419|gb|EMS20105.1|; mitochondrial intermediate peptidase [Rhodosporidium toruloides NP11]}	{A8N2T3; PMIP_COPC7 Mitochondrial intermediate peptidase OS=Coprinopsis cinerea (strain Okayama-7 / 130 / ATCC MYA-4618 / FGSC 9003) GN=OCT1 PE=3 SV=2}	{ppl:POSPLDRAFT_115378; K01410 E3.4.24.59, MIPEP mitochondrial intermediate peptidase 3.4.24.59 --}	{240176.XP_001829155.2; Coprinopsis cinerea okayama7#130 fuNOG02006 Cleaves proteins, imported into the mitochondrion, to their mature size. While most mitochondrial precursor proteins are processed to the mature form in one step by mitochondrial processing peptidase (MPP), the sequential cleavage by MIP of an octapeptide after initial processing by MPP is a required step for a subgroup of nuclea…	{SPAC1F3.10c; KOG2090 Metalloendopeptidase family - mitochondrial intermediate peptidase O Posttranslational modification, protein turnover, chaperones ;}	{GO:0005622; intracellular; cellular_component GO:0006508; proteolysis; biological_process GO:0004222; metalloendopeptidase activity; molecular_function GO:0019843; rRNA binding; molecular_function GO:0003723; RNA binding; molecular_function}	{A0A0D6EPM4; A0A0D6EPM4_SPOSA SPOSA6832_03491-mRNA-1:cds OS=Sporobolomyces salmonicolor GN=SPOSA6832_03491 PE=3 SV=1}
NGR-1A0504	{gi|472582743|gb|EMS20414.1|; histone-lysine N-methyltransferase SETD2 [Rhodosporidium toruloides NP11]}	{NA}	{lbc:LACBIDRAFT_318928; K11423 SETD2, SET2 histone-lysine N-methyltransferase SETD2 2.1.1.43 Metabolism; Amino acid metabolism; Lysine degradation [PATH:ko00310]}	{208348.PTTG_08628P0; Puccinia triticina fuNOG01918 Histone methyltransferase that methylates histone H3 to form H3K36me. Involved in transcription elongation as well as in transcription repression (By similarity) K; 208348.PTTG_08628P0; Puccinia triticina opiNOG05426 SET domain containing 2 K; 208348.PTTG_08628P0; Puccinia triticina basNOG01331 Histone methyltransferase that methylates histone H…	{YJL168c; KOG4442 Clathrin coat binding protein/Huntingtin interacting protein HIP1, involved in regulation of endocytosis U Intracellular trafficking, secretion, and vesicular transport ;}	{GO:0005694; chromosome; cellular_component GO:0018024; histone-lysine N-methyltransferase activity; molecular_function GO:0006355; regulation of transcription, DNA-dependent; biological_process GO:0034968; histone lysine methylation; biological_process GO:0005515; protein binding; molecular_function}	{M7X9L7; M7X9L7_RHOT1 Histone-lysine N-methyltransferase OS=Rhodosporidium toruloides (strain NP11) GN=RHTO_03333 PE=4 SV=1}
NGR-1A0505	{gi|342319485|gb|EGU11433.1|; Rpa49 subunit specific to nuclear RNA polymerase I [Rhodotorula glutinis ATCC 204091]}	{NA}	{NA}	{5306.JGI31042; Phanerochaete chrysosporium agarNOG05216 A49-like RNA polymerase I associated factor K; 5306.JGI31042; Phanerochaete chrysosporium basNOG03543 A49-like RNA polymerase I associated factor F; 5306.JGI31042; Phanerochaete chrysosporium KOG4183 polymerase (RNA) I polypeptide E K; 5306.JGI31042; Phanerochaete chrysosporium fuNOG05234 RNA Polymerase I K; 5306.JGI31042; Phanerochaete chr…	{SPAC2F3.03c; KOG4183 RNA polymerase I 49 kDa subunit K Transcription ;}	{GO:0006351; transcription, DNA-dependent; biological_process GO:0003677; DNA binding; molecular_function GO:0003899; DNA-directed RNA polymerase activity; molecular_function GO:0005634; nucleus; cellular_component}	{A0A0D6ERF5; A0A0D6ERF5_SPOSA SPOSA6832_04521-mRNA-1:cds OS=Sporobolomyces salmonicolor GN=SPOSA6832_04521 PE=4 SV=1}
NGR-1A0506	{gi|472582732|gb|EMS20403.1|; protein of heat shock protein Hsp70 family [Rhodosporidium toruloides NP11]}	{NA}	{NA}	{5297.EFP78859; Puccinia graminis COG0443 heat shock protein 70 O; 5297.EFP78859; Puccinia graminis basNOG01692 Hsp70 protein O; 5297.EFP78859; Puccinia graminis fuNOG00297 Heat shock protein O; 5297.EFP78859; Puccinia graminis opiNOG01164 hypoxia up-regulated 1 O; 5297.EFP78859; Puccinia graminis KOG0104 Hypoxia up-regulated O}	{Hs5453832; KOG0104 Molecular chaperones GRP170/SIL1, HSP70 superfamily O Posttranslational modification, protein turnover, chaperones ;}	{GO:0008883; glutamyl-tRNA reductase activity; molecular_function GO:0000902; cell morphogenesis; biological_process GO:0033014; tetrapyrrole biosynthetic process; biological_process GO:0050661; NADP binding; molecular_function GO:0035091; phosphatidylinositol binding; molecular_function GO:0055114; oxidation-reduction process; biological_process}	{A0A061BEC6; A0A061BEC6_RHOTO RHTO0S17e00562g1_1 OS=Rhodosporidium toruloides GN=RHTO0S_17e00562g PE=4 SV=1}
NGR-1A0507	{gi|527296499|gb|EPS97326.1|; hypothetical protein [Fomitopsis pinicola FP-58527 SS1, FOMPIDRAFT_1037905]}	{NA}	{NA}	{NA}	{SPAC821.04c; KOG2277 S-M checkpoint control protein CID1 and related nucleotidyltransferases D Cell cycle control, cell division, chromosome partitioning ;}	{GO:0016779; nucleotidyltransferase activity; molecular_function}	{S8DW05; S8DW05_FOMPI Uncharacterized protein OS=Fomitopsis pinicola (strain FP-58527) GN=FOMPIDRAFT_1037905 PE=4 SV=1}
NGR-1A0508	{gi|472582530|gb|EMS20216.1|; PAB-dependent poly(A)-specific ribonuclease subunit 3 [Rhodosporidium toruloides NP11]}	{P0CP50; PAN3_CRYNJ PAB-dependent poly(A)-specific ribonuclease subunit PAN3 OS=Cryptococcus neoformans var. neoformans serotype D (strain JEC21 / ATCC MYA-565) GN=PAN3 PE=3 SV=1}	{uma:UM02501.1; K12572 PAN3 PAB-dependent poly(A)-specific ribonuclease subunit 3 -- Genetic Information Processing; Folding, sorting and degradation; RNA degradation [PATH:ko03018]}	{5270.UM02501P0; Ustilago maydis basNOG00587 Regulatory subunit of the poly(A)-nuclease (PAN) deadenylation complex involved in cytoplasmic mRNA turnover. PAN specifically shortens poly(A) tails of RNA when the poly(A) stretch is bound by polyadenylate-binding protein PAB1. Deadenylation of the 3'-tail to a length that is too short to bind PAB1 induces mRNA decay. May also be involved in post- tr…	{7292306; KOG3741 Poly(A) ribonuclease subunit A RNA processing and modification ;}	{GO:0004672; protein kinase activity; molecular_function GO:0006468; protein phosphorylation; biological_process GO:0005524; ATP binding; molecular_function}	{A0A061BGX9; A0A061BGX9_RHOTO PAB-dependent poly(A)-specific ribonuclease subunit PAN3 OS=Rhodosporidium toruloides GN=PAN3 PE=3 SV=1}
NGR-1A0510	{gi|647402826|emb|CDR49027.1|; RHTO0S22e01574g1_1 [Rhodosporidium toruloides]}	{NA}	{NA}	{578458.XP_003031822.1; Schizophyllum commune H4 8 KOG0162 Type-I myosin implicated in the organization of the actin cytoskeleton. Required for proper actin cytoskeleton polarization. At the cell cortex, assembles in patch-like structures together with proteins from the actin-polymerizing machinery and promotes actin assembly. Functions as actin nucleation-promoting factor (NPF) for the Arp2 3 co…	{YGR136w; KOG3601 Adaptor protein GRB2, contains SH2 and SH3 domains T Signal transduction mechanisms ;}	{GO:0005515; protein binding; molecular_function GO:0071203; WASH complex; cellular_component}	{A0A061BGE1; A0A061BGE1_RHOTO RHTO0S22e01574g1_1 OS=Rhodosporidium toruloides GN=RHTO0S_22e01574g PE=4 SV=1}
NGR-1A0511	{gi|472581181|gb|EMS18930.1|; RHTO0S22e01596g1_1 [Rhodosporidium toruloides]}	{NA}	{NA}	{5297.EFP75351; Puccinia graminis opiNOG00008 tRNA nucleus export receptor which facilitates tRNA translocation across the nuclear pore complex. Involved in pre- tRNA splicing, probably by affecting the interaction of pre-tRNA with splicing endonuclease (By similarity) J; 5297.EFP75351; Puccinia graminis NOG10827 tRNA nucleus export receptor which facilitates tRNA translocation across the nuclear…	{SPBP8B7.09c; KOG2021 Nuclear mRNA export factor receptor LOS1/Exportin-t (importin beta superfamily) YUJ Nuclear structure ; Intracellular trafficking, secretion, and vesicular transport ; Translation, ribosomal structure and biogenesis ;}	{NA}	{A0A0D6ERM5; A0A0D6ERM5_SPOSA SPOSA6832_04599-mRNA-1:cds OS=Sporobolomyces salmonicolor GN=SPOSA6832_04599 PE=4 SV=1}
NGR-1A0512	{gi|472580579|gb|EMS18368.1|; autophagy-related protein 9 [Rhodosporidium toruloides NP11]}	{Q4P683; ATG9_USTMA Autophagy-related protein 9 OS=Ustilago maydis (strain 521 / FGSC 9021) GN=ATG9 PE=3 SV=1}	{NA}	{578458.XP_003035730.1; Schizophyllum commune H4 8 KOG2173 Involved in autophagy and cytoplasm to vacuole transport (Cvt) vesicle formation. Plays a key role in the organization of the preautophagosomal structure phagophore assembly site (PAS), the nucleating site for formation of the sequestering vesicle. Cycles between the PAS and the cytoplasmic vesicle pool and may participate in supplying me…	{YDL149w; KOG2173 Integral membrane protein R General function prediction only ;}	{GO:0016021; integral to membrane; cellular_component}	{A0A061BRH8; A0A061BRH8_RHOTO RHTO0S29e00518g1_1 OS=Rhodosporidium toruloides GN=RHTO0S_29e00518g PE=4 SV=1}
NGR-1A0513	{NA}	{NA}	{NA}	{486041.XP_001874763.1; Laccaria bicolor S238N H82 agarNOG07290 NA R; 486041.XP_001874763.1; Laccaria bicolor S238N H82 COG5273 Zinc finger, DHHC-type containing R; 486041.XP_001874763.1; Laccaria bicolor S238N H82 basNOG03162 NA R; 486041.XP_001874763.1; Laccaria bicolor S238N H82 KOG1311 Zinc finger, DHHC-type containing R; 486041.XP_001874763.1; Laccaria bicolor S238N H82 agaNOG04287 NA R; 486…	{Hs14761406; KOG1311 DHHC-type Zn-finger proteins R General function prediction only ;}	{GO:0008270; zinc ion binding; molecular_function}	{NA}
NGR-1A0514	{gi|634352145|gb|KDE07287.1|; hypothetical protein [Microbotryum violaceum p1A1 Lamole, MVLG_02507]}	{NA}	{NA}	{214684.XP_570104.1; Cryptococcus neoformans var. neoformans JEC21 fuNOG03698 DNA repair protein L; 214684.XP_570104.1; Cryptococcus neoformans var. neoformans JEC21 opiNOG02643 DNA repair protein L; 214684.XP_570104.1; Cryptococcus neoformans var. neoformans JEC21 basNOG00732 Rad4 transglutaminase-like domain L; 214684.XP_570104.1; Cryptococcus neoformans var. neoformans JEC21 treNOG07081 Rad4 b…	{SPAC12B10.12c; KOG2179 Nucleotide excision repair complex XPC-HR23B, subunit XPC/DPB11 L Replication, recombination and repair ;}	{GO:0006289; nucleotide-excision repair; biological_process GO:0003677; DNA binding; molecular_function GO:0005634; nucleus; cellular_component GO:0003684; damaged DNA binding; molecular_function}	{U5H5D2; U5H5D2_USTV1 Uncharacterized protein OS=Microbotryum violaceum (strain p1A1 Lamole) GN=MVLG_02507 PE=4 SV=1}
NGR-1A0515	{gi|472580578|gb|EMS18367.1|; inorganic phosphate transporter [Rhodosporidium toruloides NP11]}	{P38264; PHO88_YEAST Inorganic phosphate transport protein PHO88 OS=Saccharomyces cerevisiae (strain ATCC 204508 / S288c) GN=PHO88 PE=1 SV=1}	{NA}	{214684.XP_569621.1; Cryptococcus neoformans var. neoformans JEC21 fuNOG03719 phosphate transporter (Pho88) P; 214684.XP_569621.1; Cryptococcus neoformans var. neoformans JEC21 opiNOG08565 phosphate transporter (Pho88) P; 214684.XP_569621.1; Cryptococcus neoformans var. neoformans JEC21 treNOG05315 Inorganic phosphate transporter pho88 P; 214684.XP_569621.1; Cryptococcus neoformans var. neoforman…	{YBR106w; KOG4554 Protein involved in inorganic phosphate transport P Inorganic ion transport and metabolism ;}	{NA}	{A0A061BNS3; A0A061BNS3_RHOTO RHTO0S29e00496g1_1 OS=Rhodosporidium toruloides GN=RHTO0S_29e00496g PE=4 SV=1}
NGR-1A0516	{gi|472581150|gb|EMS18899.1|; hypothetical protein [Rhodosporidium toruloides NP11, RHTO_05467]}	{NA}	{NA}	{367775.XP_003196128.1; Cryptococcus gattii WM276 treNOG05911 Pfam:DUF2260 S; 367775.XP_003196128.1; Cryptococcus gattii WM276 euNOG03510 DUF323 domain-containing protein S; 367775.XP_003196128.1; Cryptococcus gattii WM276 fuNOG01837 DUF323 domain-containing protein S; 367775.XP_003196128.1; Cryptococcus gattii WM276 opiNOG03384 DUF323 domain-containing protein S; 367775.XP_003196128.1; Cryptococ…	{NA}	{NA}	{A0A0D6ES20; A0A0D6ES20_SPOSA SPOSA6832_04595-mRNA-1:cds (Fragment) OS=Sporobolomyces salmonicolor GN=SPOSA6832_04595 PE=4 SV=1}
NGR-1A0517	{gi|647402794|emb|CDR48995.1|; RHTO0S22e00870g1_1 [Rhodosporidium toruloides]}	{NA}	{NA}	{NA}	{NA}	{NA}	{A0A0D6ESE9; A0A0D6ESE9_SPOSA SPOSA6832_04587-mRNA-1:cds OS=Sporobolomyces salmonicolor GN=SPOSA6832_04587 PE=4 SV=1}
NGR-1A0518	{gi|342318900|gb|EGU10856.1|; tRNA methyltransferase complex subunit Cpd1 [Rhodotorula glutinis ATCC 204091]}	{P0CS08; TRM61_CRYNJ tRNA (adenine(58)-N(1))-methyltransferase catalytic subunit TRM61 OS=Cryptococcus neoformans var. neoformans serotype D (strain JEC21 / ATCC MYA-565) GN=TRM61 PE=3 SV=1}	{cci:CC1G_13077; K07442 TRM61, GCD14 tRNA (adenine-N1-)-methyltransferase catalytic subunit 2.1.1.36 --}	{5297.EFP78122; Puccinia graminis basNOG00943 Catalytic subunit of tRNA (adenine-N(1)-)- methyltransferase, which catalyzes the formation of N(1)- methyladenine at position 58 (m1A58) in initiator methionyl-tRNA (By similarity) J; 5297.EFP78122; Puccinia graminis KOG2915 tRNA methyltransferase 61 homolog J; 5297.EFP78122; Puccinia graminis COG2519 TRNA methyltransferase J; 5297.EFP78122; Puccinia…	{SPAC9G1.12; KOG2915 tRNA(1-methyladenosine) methyltransferase, subunit GCD14 J Translation, ribosomal structure and biogenesis ;}	{GO:0004719; protein-L-isoaspartate (D-aspartate) O-methyltransferase activity; molecular_function GO:0006464; protein modification process; biological_process GO:0008168; methyltransferase activity; molecular_function GO:0031515; tRNA (m1A) methyltransferase complex; cellular_component GO:0008610; lipid biosynthetic process; biological_process GO:0003723; RNA binding; molecular_function GO:00164…	{G0T296; G0T296_RHOG2 tRNA methyltransferase complex subunit Cpd1 OS=Rhodotorula glutinis (strain ATCC 204091 / IIP 30 / MTCC 1151) GN=RTG_03326 PE=4 SV=1}
NGR-1A0519	{NA}	{NA}	{NA}	{NA}	{NA}	{NA}	{NA}
NGR-1A0520	{gi|472580617|gb|EMS18406.1|; siderophore biosynthesis protein [Rhodosporidium toruloides NP11]}	{NA}	{NA}	{5297.EFP78079; Puccinia graminis basNOG04061 Pfam:AlcB S; 5297.EFP78079; Puccinia graminis COG1670 acetyltransferase J; 5297.EFP78079; Puccinia graminis euNOG05438 siderophore biosynthesis S; 5297.EFP78079; Puccinia graminis fuNOG01713 siderophore biosynthesis S; 5297.EFP78079; Puccinia graminis opiNOG12372 siderophore biosynthesis S}	{NA}	{GO:0008080; N-acetyltransferase activity; molecular_function}	{A0A0D6ET40; A0A0D6ET40_SPOSA SPOSA6832_04594-mRNA-1:cds (Fragment) OS=Sporobolomyces salmonicolor GN=SPOSA6832_04594 PE=4 SV=1}
NGR-1A0521	{gi|647403569|emb|CDR49675.1|; RHTO0S29e01266g1_1 [Rhodosporidium toruloides]}	{Q9UW15; RIR1_NEUCR Ribonucleoside-diphosphate reductase large chain OS=Neurospora crassa (strain ATCC 24698 / 74-OR23-1A / CBS 708.71 / DSM 1257 / FGSC 987) GN=rnr-1 PE=1 SV=2}	{cci:CC1G_03383; K10807 RRM1 ribonucleoside-diphosphate reductase subunit M1 1.17.4.1 Metabolism; Nucleotide metabolism; Purine metabolism [PATH:ko00230]Metabolism; Nucleotide metabolism; Pyrimidine metabolism [PATH:ko00240]Metabolism; Metabolism of other amino acids; Glutathione metabolism [PATH:ko00480]}	{5297.EFP85754; Puccinia graminis basNOG01713 Provides the precursors necessary for DNA synthesis. Catalyzes the biosynthesis of deoxyribonucleotides from the corresponding ribonucleotides (By similarity) F; 5297.EFP85754; Puccinia graminis fuNOG01752 Provides the precursors necessary for DNA synthesis. Catalyzes the biosynthesis of deoxyribonucleotides from the corresponding ribonucleotides (By …	{SPAC1F7.05; KOG1112 Ribonucleotide reductase, alpha subunit F Nucleotide transport and metabolism ;}	{GO:0006260; DNA replication; biological_process GO:0004748; ribonucleoside-diphosphate reductase activity; molecular_function GO:0005524; ATP binding; molecular_function GO:0055114; oxidation-reduction process; biological_process}	{A0A0D6EMA2; A0A0D6EMA2_SPOSA Ribonucleoside-diphosphate reductase OS=Sporobolomyces salmonicolor GN=SPOSA6832_02758 PE=3 SV=1}
NGR-1A0522	{NA}	{NA}	{NA}	{NA}	{NA}	{NA}	{NA}
NGR-1A0523	{gi|647403561|emb|CDR49667.1|; RHTO0S29e01090g1_1 [Rhodosporidium toruloides]}	{NA}	{NA}	{367775.XP_003193304.1; Cryptococcus gattii WM276 treNOG05806 Regulatory subunit of the condensin complex, a complex required for conversion of interphase chromatin into mitotic-like condense chromosomes. The condensin complex probably introduces positive supercoils into relaxed DNA in the presence of type I topoisomerases and converts nicked DNA into positive knotted forms in the presence of typ…	{SPCC306.03c; KOG2328 Chromosome condensation complex Condensin, subunit H BD Chromatin structure and dynamics ; Cell cycle control, cell division, chromosome partitioning ;}	{GO:0000796; condensin complex; cellular_component GO:0006355; regulation of transcription, DNA-dependent; biological_process GO:0003700; sequence-specific DNA binding transcription factor activity; molecular_function GO:0007076; mitotic chromosome condensation; biological_process}	{A0A061BI72; A0A061BI72_RHOTO Condensin complex subunit 2 OS=Rhodosporidium toruloides GN=RHTO0S_29e01090g PE=3 SV=1}
NGR-1A0524	{NA}	{NA}	{NA}	{NA}	{NA}	{NA}	{NA}
NGR-1A0525	{NA}	{NA}	{NA}	{NA}	{NA}	{GO:0005634; nucleus; cellular_component GO:0008270; zinc ion binding; molecular_function GO:0006357; regulation of transcription from RNA polymerase II promoter; biological_process GO:0001104; RNA polymerase II transcription cofactor activity; molecular_function GO:0015078; hydrogen ion transmembrane transporter activity; molecular_function GO:0016592; mediator complex; cellular_component GO:000…	{NA}
NGR-1A0526	{gi|472580608|gb|EMS18397.1|; ADP-ribosylation factor-like protein 8b [Rhodosporidium toruloides NP11]}	{Q8VEH3; ARL8A_MOUSE ADP-ribosylation factor-like protein 8A OS=Mus musculus GN=Arl8a PE=2 SV=1}	{tml:GSTUM_00006805001; K07977 ARF Arf/Sar family, other -- --}	{39416.CAZ83202; Tuber melanosporum COG1100 GTP-binding Protein R; 39416.CAZ83202; Tuber melanosporum KOG0075 ADP-ribosylation factor-like U; 39416.CAZ83202; Tuber melanosporum ascNOG04222 ADP-ribosylation factor family protein U; 39416.CAZ83202; Tuber melanosporum fuNOG04349 ADP-ribosylation factor family protein U; 39416.CAZ83202; Tuber melanosporum opiNOG03210 ADP-ribosylation factor-like U}	{At5g37680; KOG0075 GTP-binding ADP-ribosylation factor-like protein R General function prediction only ;}	{GO:0016021; integral to membrane; cellular_component GO:0005737; cytoplasm; cellular_component GO:0007186; G-protein coupled receptor protein signaling pathway; biological_process GO:0006576; cellular biogenic amine metabolic process; biological_process GO:0004871; signal transducer activity; molecular_function GO:0003924; GTPase activity; molecular_function GO:0005622; intracellular; cellular_c…	{U5H5A5; U5H5A5_USTV1 ADP-ribosylation factor-like protein 8A OS=Microbotryum violaceum (strain p1A1 Lamole) GN=MVLG_02480 PE=4 SV=1}
NGR-1A0527	{gi|472580599|gb|EMS18388.1|; N-acetyltransferase 10, KRE33 [Rhodosporidium toruloides NP11]}	{P53914; KRE33_YEAST UPF0202 protein KRE33 OS=Saccharomyces cerevisiae (strain ATCC 204508 / S288c) GN=KRE33 PE=1 SV=1}	{lbc:LACBIDRAFT_318965; K14521 NAT10, KRE33 N-acetyltransferase 10 2.3.1.- Genetic Information Processing; Translation; Ribosome biogenesis in eukaryotes [PATH:ko03008]}	{486041.XP_001880012.1; Laccaria bicolor S238N H82 agaNOG00034 Pfam:DUF699 R; 486041.XP_001880012.1; Laccaria bicolor S238N H82 basNOG00511 Domain of unknown function (DUF1726) R; 486041.XP_001880012.1; Laccaria bicolor S238N H82 fuNOG01856 N-acetyltransferase 10 R; 486041.XP_001880012.1; Laccaria bicolor S238N H82 opiNOG03315 N-acetyltransferase 10 R; 486041.XP_001880012.1; Laccaria bicolor S238…	{YNL132w; KOG2036 Predicted P-loop ATPase fused to an acetyltransferase R General function prediction only ;}	{GO:0008080; N-acetyltransferase activity; molecular_function}	{A0A0D6EN65; A0A0D6EN65_SPOSA SPOSA6832_02765-mRNA-1:cds (Fragment) OS=Sporobolomyces salmonicolor GN=SPOSA6832_02765 PE=4 SV=1}
NGR-1A0528	{gi|472581136|gb|EMS18885.1|; pyridoxamine-phosphate oxidase [Rhodosporidium toruloides NP11]}	{NA}	{NA}	{NA}	{NA}	{NA}	{A0A061BLZ0; A0A061BLZ0_RHOTO RHTO0S22e00584g1_1 OS=Rhodosporidium toruloides GN=RHTO0S_22e00584g PE=4 SV=1}
NGR-1A0529	{gi|634352146|gb|KDE07288.1|; hypothetical protein [Microbotryum violaceum p1A1 Lamole, MVLG_02508]}	{O60113; YG64_SCHPO Uncharacterized amino-acid permease C15C4.04c OS=Schizosaccharomyces pombe (strain 972 / ATCC 24843) GN=SPBC15C4.04c PE=3 SV=1}	{NA}	{208348.PTTG_02870P0; Puccinia triticina basNOG01483 Amino acid permease E; 208348.PTTG_02870P0; Puccinia triticina fuNOG00445 Amino acid permease E; 208348.PTTG_02870P0; Puccinia triticina opiNOG08540 Amino acid permease E; 208348.PTTG_02870P0; Puccinia triticina KOG1289 amino acid E; 208348.PTTG_02870P0; Puccinia triticina COG0531 amino acid E}	{SPBC15C4.04c; KOG1289 Amino acid transporters E Amino acid transport and metabolism ;}	{GO:0015171; amino acid transmembrane transporter activity; molecular_function GO:0003333; amino acid transmembrane transport; biological_process GO:0055085; transmembrane transport; biological_process GO:0016020; membrane; cellular_component GO:0006810; transport; biological_process}	{A0A0D6EM47; A0A0D6EM47_SPOSA SPOSA6832_02761-mRNA-1:cds OS=Sporobolomyces salmonicolor GN=SPOSA6832_02761 PE=4 SV=1}
NGR-1A0530	{NA}	{NA}	{NA}	{240176.XP_001835809.2; Coprinopsis cinerea okayama7#130 basNOG03051 YT521-B-like domain AT; 240176.XP_001835809.2; Coprinopsis cinerea okayama7#130 fuNOG14545 YT521-B-like domain AT; 240176.XP_001835809.2; Coprinopsis cinerea okayama7#130 NOG57413 YT521-B-like domain R; 240176.XP_001835809.2; Coprinopsis cinerea okayama7#130 opiNOG36906 YT521-B-like domain AT; 240176.XP_001835809.2; Coprinopsis …	{NA}	{NA}	{NA}
NGR-1A0531	{gi|342318919|gb|EGU10875.1|; hypothetical protein [Rhodotorula glutinis ATCC 204091, RTG_03351]}	{P53230; TAM41_YEAST Phosphatidate cytidylyltransferase, mitochondrial OS=Saccharomyces cerevisiae (strain ATCC 204508 / S288c) GN=TAM41 PE=1 SV=1}	{NA}	{5297.EFP78046; Puccinia graminis fuNOG02017 Mitochondrial import protein MMP37 S; 5297.EFP78046; Puccinia graminis NOG19352 TAM41, mitochondrial translocator assembly and maintenance protein, homolog (S. cerevisiae) U; 5297.EFP78046; Puccinia graminis opiNOG04518 TAM41, mitochondrial translocator assembly and maintenance protein, homolog (S. cerevisiae) S; 5297.EFP78046; Puccinia graminis KOG298…	{YGR046w; KOG2986 Uncharacterized conserved protein S Function unknown ;}	{NA}	{A0A0D6EMB0; A0A0D6EMB0_SPOSA SPOSA6832_02762-mRNA-1:cds OS=Sporobolomyces salmonicolor GN=SPOSA6832_02762 PE=4 SV=1}
NGR-1A0532	{NA}	{NA}	{NA}	{NA}	{NA}	{NA}	{NA}
NGR-1A0533	{gi|472581154|gb|EMS18903.1|; MFS transporter, drug: H+ antiporter [Rhodosporidium toruloides NP11]}	{NA}	{NA}	{5306.JGI73981; Phanerochaete chrysosporium KOG0254 transporter R; 5306.JGI73981; Phanerochaete chrysosporium agarNOG04961 Major Facilitator Superfamily R; 5306.JGI73981; Phanerochaete chrysosporium fuNOG01573 transporter R; 5306.JGI73981; Phanerochaete chrysosporium opiNOG04178 transporter R; 5306.JGI73981; Phanerochaete chrysosporium NOG04501 Siderophore iron transporter U; 5306.JGI73981; Phane…	{SPAC1F8.03c; KOG0254 Predicted transporter (major facilitator superfamily) R General function prediction only ;}	{GO:0055085; transmembrane transport; biological_process GO:0016021; integral to membrane; cellular_component}	{A0A0D6ERJ9; A0A0D6ERJ9_SPOSA SPOSA6832_04302-mRNA-1:cds OS=Sporobolomyces salmonicolor GN=SPOSA6832_04302 PE=4 SV=1}
NGR-1A0534	{gi|472580611|gb|EMS18400.1|; zinc finger, HIT-type protein [Rhodosporidium toruloides NP11]}	{Q54NW0; ZNHI1_DICDI Zinc finger HIT domain-containing protein 1 homolog OS=Dictyostelium discoideum GN=znhit1 PE=3 SV=1}	{ppl:POSPLDRAFT_98077; K11663 ZNHIT1, VPS71 zinc finger HIT domain-containing protein 1 -- --}	{578458.XP_003027283.1; Schizophyllum commune H4 8 basNOG04292 NA S; 578458.XP_003027283.1; Schizophyllum commune H4 8 agarNOG08466 HIT zinc finger R; 578458.XP_003027283.1; Schizophyllum commune H4 8 agaNOG04545 NA S; 578458.XP_003027283.1; Schizophyllum commune H4 8 opiNOG32412 zinc finger, HIT-type containing 1 R; 578458.XP_003027283.1; Schizophyllum commune H4 8 KOG3362 zinc finger, HIT-type …	{SPBC29A3.05; KOG3362 Predicted BBOX Zn-finger protein R General function prediction only ;}	{NA}	{A0A0D6EMT9; A0A0D6EMT9_SPOSA SPOSA6832_02759-mRNA-1:cds OS=Sporobolomyces salmonicolor GN=SPOSA6832_02759 PE=4 SV=1}
NGR-1A0535	{gi|472580610|gb|EMS18399.1|; 26S non-ATPase regulatory subunit [Rhodosporidium toruloides NP11]}	{Q9LT08; PSDE_ARATH 26S proteasome non-ATPase regulatory subunit 14 homolog OS=Arabidopsis thaliana GN=RPN11 PE=1 SV=1}	{cci:CC1G_00196; K03030 PSMD14, RPN11, POH1 26S proteasome regulatory subunit N11 -- Genetic Information Processing; Folding, sorting and degradation; Proteasome [PATH:ko03050]Human Diseases; Infectious diseases; Epstein-Barr virus infection [PATH:ko05169]}	{5297.EFP80695; Puccinia graminis basNOG00206 Pfam:Mov34 O; 5297.EFP80695; Puccinia graminis fuNOG03008 26S proteasome regulatory subunit O; 5297.EFP80695; Puccinia graminis opiNOG00930 proteasome (prosome, macropain) 26S subunit, non-ATPase, 14 O; 5297.EFP80695; Puccinia graminis COG1310 Component of the eukaryotic translation initiation factor 3 (eIF-3) complex, which is involved in protein syn…	{At5g23540; KOG1555 26S proteasome regulatory complex, subunit RPN11 O Posttranslational modification, protein turnover, chaperones ;}	{GO:0005515; protein binding; molecular_function}	{M7X414; M7X414_RHOT1 26S non-ATPase regulatory subunit OS=Rhodosporidium toruloides (strain NP11) GN=RHTO_06442 PE=4 SV=1}
NGR-1A0536	{gi|472580580|gb|EMS18369.1|; Glycoside hydrolase, superfamily [Rhodosporidium toruloides NP11]}	{NA}	{NA}	{5306.JGI74696; Phanerochaete chrysosporium fuNOG14164 Glycosyl hydrolase catalytic core R; 5306.JGI74696; Phanerochaete chrysosporium opiNOG34541 Glycosyl hydrolase catalytic core R; 5306.JGI74696; Phanerochaete chrysosporium euNOG22059 Glycosyl hydrolase catalytic core R; 5306.JGI74696; Phanerochaete chrysosporium NOG65369 Glycosyl hydrolase catalytic core S}	{NA}	{NA}	{M7X3Z0; M7X3Z0_RHOT1 Glycoside hydrolase, superfamily OS=Rhodosporidium toruloides (strain NP11) GN=RHTO_06412 PE=4 SV=1}
NGR-1A0537	{NA}	{NA}	{NA}	{NA}	{NA}	{NA}	{NA}
NGR-1A0538	{NA}	{NA}	{NA}	{5180.EDN93491; Sclerotinia sclerotiorum NOG163233 Protein of unknown function (DUF3435) S; 5180.EDN93491; Sclerotinia sclerotiorum ascNOG14597 Protein of unknown function (DUF3435) R; 5180.EDN93491; Sclerotinia sclerotiorum euNOG18788 Protein of unknown function (DUF3435) R; 5180.EDN93491; Sclerotinia sclerotiorum fuNOG15413 Protein of unknown function (DUF3435) R; 5180.EDN93491; Sclerotinia scl…	{NA}	{GO:0046872; metal ion binding; molecular_function}	{NA}
NGR-1A0539	{NA}	{NA}	{NA}	{NA}	{NA}	{NA}	{NA}
NGR-1A0540	{gi|472581835|gb|EMS19550.1|; 40S ribosomal protein s6 [Rhodosporidium toruloides NP11]}	{Q9C0Z7; RS6B_SCHPO 40S ribosomal protein S6-B OS=Schizosaccharomyces pombe (strain 972 / ATCC 24843) GN=rps6b PE=1 SV=1}	{uma:UM00659.1; K02991 RP-S6e, RPS6 small subunit ribosomal protein S6e -- Genetic Information Processing; Translation; Ribosome [PATH:ko03010]Environmental Information Processing; Signal transduction; HIF-1 signaling pathway [PATH:ko04066]Environmental Information Processing; Signal transduction; mTOR signaling pathway [PATH:ko04150]Environmental Information Processing; Signal transduction; PI3K…	{5297.EFP85707; Puccinia graminis opiNOG04145 40S ribosomal protein S6 J; 5297.EFP85707; Puccinia graminis fuNOG03636 40S ribosomal protein S6 J; 5297.EFP85707; Puccinia graminis KOG1646 40s ribosomal protein s6 J; 5297.EFP85707; Puccinia graminis COG2125 40s ribosomal protein s6 J; 5297.EFP85707; Puccinia graminis basNOG01225 40S ribosomal protein S6 J}	{SPAPB1E7.12; KOG1646 40S ribosomal protein S6 J Translation, ribosomal structure and biogenesis ;}	{GO:0005622; intracellular; cellular_component GO:0003677; DNA binding; molecular_function GO:0003735; structural constituent of ribosome; molecular_function GO:0030261; chromosome condensation; biological_process GO:0006412; translation; biological_process GO:0005840; ribosome; cellular_component}	{A0A061BFS2; A0A061BFS2_RHOTO 40S ribosomal protein S6 OS=Rhodosporidium toruloides GN=RHTO0S_20e01816g PE=3 SV=1}
NGR-1A0541	{gi|634352142|gb|KDE07284.1|; 40S ribosomal protein S13 [Microbotryum violaceum p1A1 Lamole]}	{P62278; RS13_RAT 40S ribosomal protein S13 OS=Rattus norvegicus GN=Rps13 PE=1 SV=2}	{uma:UM00658.1; K02953 RP-S13e, RPS13 small subunit ribosomal protein S13e -- Genetic Information Processing; Translation; Ribosome [PATH:ko03010]}	{208348.PTTG_04426P0; Puccinia triticina basNOG02002 40S ribosomal protein S13 J; 208348.PTTG_04426P0; Puccinia triticina KOG0400 ribosomal protein s13 J; 208348.PTTG_04426P0; Puccinia triticina fuNOG10244 40s ribosomal protein s13 J; 208348.PTTG_04426P0; Puccinia triticina COG0184 Forms an intersubunit bridge (bridge B4) with the 23S rRNA of the 50S subunit in the ribosome (By similarity) J; 208…	{Hs4506685; KOG0400 40S ribosomal protein S13 J Translation, ribosomal structure and biogenesis ;}	{GO:0005840; ribosome; cellular_component GO:0003735; structural constituent of ribosome; molecular_function GO:0006412; translation; biological_process GO:0005622; intracellular; cellular_component GO:0003677; DNA binding; molecular_function GO:0006355; regulation of transcription, DNA-dependent; biological_process}	{A0A0D6EM21; A0A0D6EM21_SPOSA SPOSA6832_02720-mRNA-1:cds (Fragment) OS=Sporobolomyces salmonicolor GN=SPOSA6832_02720 PE=3 SV=1}
NGR-1A0542	{NA}	{NA}	{NA}	{NA}	{NA}	{NA}	{NA}
[truncated: 5,422 more rows]
