# Supplementary material for: Whole genome sequencing and comparative genomic analysis of oleaginous red yeast Sporobolomyces pararoseus NGR identifies candidate genes for biotechnological potential and ballistospores-shooting
Source: BMC Genomics. 2020 Feb 24;21:181. doi: 10.1186/s12864-020-6593-1 (PMC7041287; doi:10.1186/s12864-020-6593-1)
Supplement: Supplementary file 9 — Additional file 9. Genome annotations file of NGR. [file 12864_2020_6593_MOESM9_ESM.txt]

Scaffold10	AUGUSTUS	mRNA	84	3717	.	-	.	ID=NGR-1A0001;
Scaffold10	AUGUSTUS	CDS	84	113	0.75	-	0	Parent=NGR-1A0001;
Scaffold10	AUGUSTUS	CDS	180	271	1	-	2	Parent=NGR-1A0001;
Scaffold10	AUGUSTUS	CDS	413	789	0.98	-	1	Parent=NGR-1A0001;
Scaffold10	AUGUSTUS	CDS	862	1121	0.99	-	0	Parent=NGR-1A0001;
Scaffold10	AUGUSTUS	CDS	1365	1393	0.95	-	2	Parent=NGR-1A0001;
Scaffold10	AUGUSTUS	CDS	2349	2716	0.48	-	1	Parent=NGR-1A0001;
Scaffold10	AUGUSTUS	CDS	2805	3073	0.73	-	0	Parent=NGR-1A0001;
Scaffold10	AUGUSTUS	CDS	3377	3415	0.56	-	0	Parent=NGR-1A0001;
Scaffold10	AUGUSTUS	CDS	3688	3717	0.54	-	0	Parent=NGR-1A0001;
Scaffold10	AUGUSTUS	mRNA	4060	4446	.	+	.	ID=NGR-1A0002;
Scaffold10	AUGUSTUS	CDS	4060	4446	0.69	+	0	Parent=NGR-1A0002;
Scaffold10	AUGUSTUS	mRNA	9232	11635	.	+	.	ID=NGR-1A0003;
Scaffold10	AUGUSTUS	CDS	9232	9412	0.97	+	0	Parent=NGR-1A0003;
Scaffold10	AUGUSTUS	CDS	9473	9586	0.98	+	2	Parent=NGR-1A0003;
Scaffold10	AUGUSTUS	CDS	9655	9768	0.99	+	2	Parent=NGR-1A0003;
Scaffold10	AUGUSTUS	CDS	9858	9995	0.82	+	2	Parent=NGR-1A0003;
Scaffold10	AUGUSTUS	CDS	10092	10278	0.95	+	2	Parent=NGR-1A0003;
Scaffold10	AUGUSTUS	CDS	10351	10427	1	+	1	Parent=NGR-1A0003;
Scaffold10	AUGUSTUS	CDS	10501	10638	0.98	+	2	Parent=NGR-1A0003;
Scaffold10	AUGUSTUS	CDS	10708	10883	1	+	2	Parent=NGR-1A0003;
Scaffold10	AUGUSTUS	CDS	10952	11166	1	+	0	Parent=NGR-1A0003;
Scaffold10	AUGUSTUS	CDS	11236	11324	1	+	1	Parent=NGR-1A0003;
Scaffold10	AUGUSTUS	CDS	11400	11635	1	+	2	Parent=NGR-1A0003;
Scaffold10	AUGUSTUS	mRNA	11993	14458	.	-	.	ID=NGR-1A0004;
Scaffold10	AUGUSTUS	CDS	11993	12030	1	-	2	Parent=NGR-1A0004;
Scaffold10	AUGUSTUS	CDS	12110	13737	1	-	1	Parent=NGR-1A0004;
Scaffold10	AUGUSTUS	CDS	13813	14094	0.97	-	1	Parent=NGR-1A0004;
Scaffold10	AUGUSTUS	CDS	14158	14183	0.97	-	0	Parent=NGR-1A0004;
Scaffold10	AUGUSTUS	CDS	14261	14458	0.89	-	0	Parent=NGR-1A0004;
Scaffold10	AUGUSTUS	mRNA	14904	17105	.	-	.	ID=NGR-1A0005;
Scaffold10	AUGUSTUS	CDS	14904	17105	0.56	-	0	Parent=NGR-1A0005;
Scaffold10	AUGUSTUS	mRNA	18139	19067	.	-	.	ID=NGR-1A0006;
Scaffold10	AUGUSTUS	CDS	18139	18234	0.43	-	0	Parent=NGR-1A0006;
Scaffold10	AUGUSTUS	CDS	18302	18372	0.96	-	2	Parent=NGR-1A0006;
Scaffold10	AUGUSTUS	CDS	18437	18507	1	-	1	Parent=NGR-1A0006;
Scaffold10	AUGUSTUS	CDS	18919	19067	0.99	-	0	Parent=NGR-1A0006;
Scaffold10	AUGUSTUS	mRNA	19194	24794	.	+	.	ID=NGR-1A0007;
Scaffold10	AUGUSTUS	CDS	19194	19547	1	+	0	Parent=NGR-1A0007;
Scaffold10	AUGUSTUS	CDS	19622	19705	0.97	+	0	Parent=NGR-1A0007;
Scaffold10	AUGUSTUS	CDS	19791	20389	1	+	0	Parent=NGR-1A0007;
Scaffold10	AUGUSTUS	CDS	20471	20501	0.99	+	1	Parent=NGR-1A0007;
Scaffold10	AUGUSTUS	CDS	20566	20777	0.88	+	0	Parent=NGR-1A0007;
Scaffold10	AUGUSTUS	CDS	20859	21125	0.99	+	1	Parent=NGR-1A0007;
Scaffold10	AUGUSTUS	CDS	21204	21303	0.99	+	1	Parent=NGR-1A0007;
Scaffold10	AUGUSTUS	CDS	22284	22296	0.94	+	0	Parent=NGR-1A0007;
Scaffold10	AUGUSTUS	CDS	22444	22608	0.47	+	2	Parent=NGR-1A0007;
Scaffold10	AUGUSTUS	CDS	22677	22719	0.37	+	2	Parent=NGR-1A0007;
Scaffold10	AUGUSTUS	CDS	23199	23503	0.66	+	1	Parent=NGR-1A0007;
Scaffold10	AUGUSTUS	CDS	23578	23714	0.98	+	2	Parent=NGR-1A0007;
Scaffold10	AUGUSTUS	CDS	23797	23909	1	+	0	Parent=NGR-1A0007;
Scaffold10	AUGUSTUS	CDS	23982	24041	0.99	+	1	Parent=NGR-1A0007;
Scaffold10	AUGUSTUS	CDS	24111	24133	0.99	+	1	Parent=NGR-1A0007;
Scaffold10	AUGUSTUS	CDS	24203	24264	1	+	2	Parent=NGR-1A0007;
Scaffold10	AUGUSTUS	CDS	24336	24455	1	+	0	Parent=NGR-1A0007;
Scaffold10	AUGUSTUS	CDS	24530	24658	1	+	0	Parent=NGR-1A0007;
Scaffold10	AUGUSTUS	CDS	24738	24794	1	+	0	Parent=NGR-1A0007;
Scaffold10	AUGUSTUS	mRNA	25116	27950	.	-	.	ID=NGR-1A0008;
Scaffold10	AUGUSTUS	CDS	25116	26122	0.97	-	2	Parent=NGR-1A0008;
Scaffold10	AUGUSTUS	CDS	26191	26504	1	-	1	Parent=NGR-1A0008;
Scaffold10	AUGUSTUS	CDS	26570	26972	1	-	2	Parent=NGR-1A0008;
Scaffold10	AUGUSTUS	CDS	27055	27340	0.95	-	0	Parent=NGR-1A0008;
Scaffold10	AUGUSTUS	CDS	27408	27741	1	-	1	Parent=NGR-1A0008;
Scaffold10	AUGUSTUS	CDS	27805	27950	0.81	-	0	Parent=NGR-1A0008;
Scaffold10	AUGUSTUS	mRNA	28105	30042	.	+	.	ID=NGR-1A0009;
Scaffold10	AUGUSTUS	CDS	28105	28439	0.94	+	0	Parent=NGR-1A0009;
Scaffold10	AUGUSTUS	CDS	28504	28714	1	+	1	Parent=NGR-1A0009;
Scaffold10	AUGUSTUS	CDS	28777	28970	1	+	0	Parent=NGR-1A0009;
Scaffold10	AUGUSTUS	CDS	29040	29620	0.99	+	1	Parent=NGR-1A0009;
Scaffold10	AUGUSTUS	CDS	29699	29787	1	+	2	Parent=NGR-1A0009;
Scaffold10	AUGUSTUS	CDS	29860	30042	0.96	+	0	Parent=NGR-1A0009;
Scaffold10	AUGUSTUS	mRNA	30422	31699	.	+	.	ID=NGR-1A0010;
Scaffold10	AUGUSTUS	CDS	30422	30720	0.61	+	0	Parent=NGR-1A0010;
Scaffold10	AUGUSTUS	CDS	31681	31699	0.73	+	1	Parent=NGR-1A0010;
Scaffold10	AUGUSTUS	mRNA	32272	36835	.	-	.	ID=NGR-1A0011;
Scaffold10	AUGUSTUS	CDS	32272	32299	0.45	-	1	Parent=NGR-1A0011;
Scaffold10	AUGUSTUS	CDS	33257	33515	0.43	-	2	Parent=NGR-1A0011;
Scaffold10	AUGUSTUS	CDS	33583	33696	0.94	-	2	Parent=NGR-1A0011;
Scaffold10	AUGUSTUS	CDS	33762	33943	0.77	-	1	Parent=NGR-1A0011;
Scaffold10	AUGUSTUS	CDS	34914	35122	1	-	0	Parent=NGR-1A0011;
Scaffold10	AUGUSTUS	CDS	35198	35298	0.47	-	2	Parent=NGR-1A0011;
Scaffold10	AUGUSTUS	CDS	35486	35633	0.41	-	0	Parent=NGR-1A0011;
Scaffold10	AUGUSTUS	CDS	35693	35717	0.91	-	1	Parent=NGR-1A0011;
Scaffold10	AUGUSTUS	CDS	35795	35966	0.76	-	2	Parent=NGR-1A0011;
Scaffold10	AUGUSTUS	CDS	36070	36398	0.81	-	1	Parent=NGR-1A0011;
Scaffold10	AUGUSTUS	CDS	36475	36595	0.61	-	2	Parent=NGR-1A0011;
Scaffold10	AUGUSTUS	CDS	36661	36835	0.52	-	0	Parent=NGR-1A0011;
Scaffold10	AUGUSTUS	mRNA	37764	38308	.	-	.	ID=NGR-1A0012;
Scaffold10	AUGUSTUS	CDS	37764	37863	0.52	-	1	Parent=NGR-1A0012;
Scaffold10	AUGUSTUS	CDS	37933	38060	0.99	-	0	Parent=NGR-1A0012;
Scaffold10	AUGUSTUS	CDS	38138	38308	1	-	0	Parent=NGR-1A0012;
Scaffold10	AUGUSTUS	mRNA	38548	39766	.	+	.	ID=NGR-1A0013;
Scaffold10	AUGUSTUS	CDS	38548	38582	0.99	+	0	Parent=NGR-1A0013;
Scaffold10	AUGUSTUS	CDS	38674	39051	0.98	+	1	Parent=NGR-1A0013;
Scaffold10	AUGUSTUS	CDS	39126	39189	0.61	+	1	Parent=NGR-1A0013;
Scaffold10	AUGUSTUS	CDS	39329	39766	0.98	+	0	Parent=NGR-1A0013;
Scaffold10	AUGUSTUS	mRNA	40108	41246	.	-	.	ID=NGR-1A0014;
Scaffold10	AUGUSTUS	CDS	40108	40457	1	-	2	Parent=NGR-1A0014;
Scaffold10	AUGUSTUS	CDS	40559	40810	0.57	-	2	Parent=NGR-1A0014;
Scaffold10	AUGUSTUS	CDS	40887	40946	1	-	2	Parent=NGR-1A0014;
Scaffold10	AUGUSTUS	CDS	41009	41036	0.92	-	0	Parent=NGR-1A0014;
Scaffold10	AUGUSTUS	CDS	41106	41134	0.93	-	2	Parent=NGR-1A0014;
Scaffold10	AUGUSTUS	CDS	41243	41246	1	-	0	Parent=NGR-1A0014;
Scaffold10	AUGUSTUS	mRNA	41751	42246	.	+	.	ID=NGR-1A0015;
Scaffold10	AUGUSTUS	CDS	41751	41858	0.97	+	0	Parent=NGR-1A0015;
Scaffold10	AUGUSTUS	CDS	41935	42030	1	+	0	Parent=NGR-1A0015;
Scaffold10	AUGUSTUS	CDS	42097	42150	1	+	0	Parent=NGR-1A0015;
Scaffold10	AUGUSTUS	CDS	42226	42246	1	+	0	Parent=NGR-1A0015;
Scaffold10	AUGUSTUS	mRNA	42450	43530	.	-	.	ID=NGR-1A0016;
Scaffold10	AUGUSTUS	CDS	42450	43118	0.94	-	0	Parent=NGR-1A0016;
Scaffold10	AUGUSTUS	CDS	43203	43265	1	-	0	Parent=NGR-1A0016;
Scaffold10	AUGUSTUS	CDS	43345	43530	0.52	-	0	Parent=NGR-1A0016;
Scaffold10	AUGUSTUS	mRNA	44154	46677	.	-	.	ID=NGR-1A0017;
Scaffold10	AUGUSTUS	CDS	44154	44182	0.52	-	2	Parent=NGR-1A0017;
Scaffold10	AUGUSTUS	CDS	44262	44385	1	-	0	Parent=NGR-1A0017;
Scaffold10	AUGUSTUS	CDS	44463	45070	1	-	2	Parent=NGR-1A0017;
Scaffold10	AUGUSTUS	CDS	45139	45586	1	-	0	Parent=NGR-1A0017;
Scaffold10	AUGUSTUS	CDS	45652	46236	1	-	0	Parent=NGR-1A0017;
Scaffold10	AUGUSTUS	CDS	46311	46390	1	-	2	Parent=NGR-1A0017;
Scaffold10	AUGUSTUS	CDS	46457	46544	0.98	-	0	Parent=NGR-1A0017;
Scaffold10	AUGUSTUS	CDS	46630	46677	1	-	0	Parent=NGR-1A0017;
Scaffold10	AUGUSTUS	mRNA	47456	50063	.	-	.	ID=NGR-1A0018;
Scaffold10	AUGUSTUS	CDS	47456	47510	0.94	-	1	Parent=NGR-1A0018;
Scaffold10	AUGUSTUS	CDS	47627	47757	0.7	-	0	Parent=NGR-1A0018;
Scaffold10	AUGUSTUS	CDS	47838	47915	1	-	0	Parent=NGR-1A0018;
Scaffold10	AUGUSTUS	CDS	47998	48062	1	-	2	Parent=NGR-1A0018;
Scaffold10	AUGUSTUS	CDS	48137	48207	0.75	-	1	Parent=NGR-1A0018;
Scaffold10	AUGUSTUS	CDS	48289	48306	1	-	1	Parent=NGR-1A0018;
Scaffold10	AUGUSTUS	CDS	48372	48448	1	-	0	Parent=NGR-1A0018;
Scaffold10	AUGUSTUS	CDS	48516	48559	0.99	-	2	Parent=NGR-1A0018;
Scaffold10	AUGUSTUS	CDS	48628	48656	0.98	-	1	Parent=NGR-1A0018;
Scaffold10	AUGUSTUS	CDS	48723	49204	0.98	-	0	Parent=NGR-1A0018;
Scaffold10	AUGUSTUS	CDS	49336	49403	1	-	2	Parent=NGR-1A0018;
Scaffold10	AUGUSTUS	CDS	49473	49537	1	-	1	Parent=NGR-1A0018;
Scaffold10	AUGUSTUS	CDS	49626	49744	0.82	-	0	Parent=NGR-1A0018;
Scaffold10	AUGUSTUS	CDS	49812	49878	1	-	1	Parent=NGR-1A0018;
Scaffold10	AUGUSTUS	CDS	49984	50063	0.94	-	0	Parent=NGR-1A0018;
Scaffold10	AUGUSTUS	mRNA	50567	52545	.	-	.	ID=NGR-1A0019;
Scaffold10	AUGUSTUS	CDS	50567	50744	0.93	-	1	Parent=NGR-1A0019;
Scaffold10	AUGUSTUS	CDS	50813	51580	1	-	1	Parent=NGR-1A0019;
Scaffold10	AUGUSTUS	CDS	51889	52211	0.99	-	0	Parent=NGR-1A0019;
Scaffold10	AUGUSTUS	CDS	52351	52545	1	-	0	Parent=NGR-1A0019;
Scaffold10	AUGUSTUS	mRNA	52869	55445	.	+	.	ID=NGR-1A0020;
Scaffold10	AUGUSTUS	CDS	52869	52934	1	+	0	Parent=NGR-1A0020;
Scaffold10	AUGUSTUS	CDS	52993	53025	1	+	0	Parent=NGR-1A0020;
Scaffold10	AUGUSTUS	CDS	53090	53215	0.85	+	0	Parent=NGR-1A0020;
Scaffold10	AUGUSTUS	CDS	53272	53330	0.79	+	0	Parent=NGR-1A0020;
Scaffold10	AUGUSTUS	CDS	53385	53433	0.94	+	1	Parent=NGR-1A0020;
Scaffold10	AUGUSTUS	CDS	53504	53529	1	+	0	Parent=NGR-1A0020;
Scaffold10	AUGUSTUS	CDS	53597	53698	1	+	1	Parent=NGR-1A0020;
Scaffold10	AUGUSTUS	CDS	53769	53867	0.45	+	1	Parent=NGR-1A0020;
Scaffold10	AUGUSTUS	CDS	54188	54494	0.41	+	1	Parent=NGR-1A0020;
Scaffold10	AUGUSTUS	CDS	54578	54684	1	+	0	Parent=NGR-1A0020;
Scaffold10	AUGUSTUS	CDS	54766	54854	0.99	+	1	Parent=NGR-1A0020;
Scaffold10	AUGUSTUS	CDS	54933	54954	1	+	2	Parent=NGR-1A0020;
Scaffold10	AUGUSTUS	CDS	55034	55445	1	+	1	Parent=NGR-1A0020;
Scaffold10	AUGUSTUS	mRNA	55669	57546	.	-	.	ID=NGR-1A0021;
Scaffold10	AUGUSTUS	CDS	55669	55701	1	-	0	Parent=NGR-1A0021;
Scaffold10	AUGUSTUS	CDS	55783	55879	0.92	-	1	Parent=NGR-1A0021;
Scaffold10	AUGUSTUS	CDS	55955	56083	1	-	1	Parent=NGR-1A0021;
Scaffold10	AUGUSTUS	CDS	56153	56175	1	-	0	Parent=NGR-1A0021;
Scaffold10	AUGUSTUS	CDS	56244	56301	0.99	-	1	Parent=NGR-1A0021;
Scaffold10	AUGUSTUS	CDS	56371	56418	1	-	1	Parent=NGR-1A0021;
Scaffold10	AUGUSTUS	CDS	56487	56546	1	-	1	Parent=NGR-1A0021;
Scaffold10	AUGUSTUS	CDS	56611	56957	1	-	0	Parent=NGR-1A0021;
Scaffold10	AUGUSTUS	CDS	57046	57119	1	-	2	Parent=NGR-1A0021;
Scaffold10	AUGUSTUS	CDS	57222	57264	1	-	0	Parent=NGR-1A0021;
Scaffold10	AUGUSTUS	CDS	57342	57392	1	-	0	Parent=NGR-1A0021;
Scaffold10	AUGUSTUS	CDS	57496	57546	1	-	0	Parent=NGR-1A0021;
Scaffold10	AUGUSTUS	mRNA	57636	58526	.	+	.	ID=NGR-1A0022;
Scaffold10	AUGUSTUS	CDS	57636	57678	0.95	+	0	Parent=NGR-1A0022;
Scaffold10	AUGUSTUS	CDS	57742	57771	0.98	+	2	Parent=NGR-1A0022;
Scaffold10	AUGUSTUS	CDS	57866	58391	0.36	+	2	Parent=NGR-1A0022;
Scaffold10	AUGUSTUS	CDS	58457	58526	0.49	+	1	Parent=NGR-1A0022;
Scaffold10	AUGUSTUS	mRNA	58838	59910	.	-	.	ID=NGR-1A0023;
Scaffold10	AUGUSTUS	CDS	58838	59396	1	-	1	Parent=NGR-1A0023;
Scaffold10	AUGUSTUS	CDS	59467	59537	0.53	-	0	Parent=NGR-1A0023;
Scaffold10	AUGUSTUS	CDS	59633	59760	0.68	-	2	Parent=NGR-1A0023;
Scaffold10	AUGUSTUS	CDS	59826	59910	0.68	-	0	Parent=NGR-1A0023;
Scaffold10	AUGUSTUS	mRNA	60535	62432	.	+	.	ID=NGR-1A0024;
Scaffold10	AUGUSTUS	CDS	60535	60628	1	+	0	Parent=NGR-1A0024;
Scaffold10	AUGUSTUS	CDS	60775	61082	0.92	+	2	Parent=NGR-1A0024;
Scaffold10	AUGUSTUS	CDS	61183	61477	1	+	0	Parent=NGR-1A0024;
Scaffold10	AUGUSTUS	CDS	61572	61987	1	+	2	Parent=NGR-1A0024;
Scaffold10	AUGUSTUS	CDS	62045	62083	0.97	+	0	Parent=NGR-1A0024;
Scaffold10	AUGUSTUS	CDS	62163	62242	0.99	+	0	Parent=NGR-1A0024;
Scaffold10	AUGUSTUS	CDS	62324	62432	1	+	1	Parent=NGR-1A0024;
Scaffold10	AUGUSTUS	mRNA	68159	74362	.	-	.	ID=NGR-1A0025;
Scaffold10	AUGUSTUS	CDS	68159	68291	0.9	-	1	Parent=NGR-1A0025;
Scaffold10	AUGUSTUS	CDS	68356	68594	1	-	0	Parent=NGR-1A0025;
Scaffold10	AUGUSTUS	CDS	68663	69096	1	-	2	Parent=NGR-1A0025;
Scaffold10	AUGUSTUS	CDS	69163	69429	1	-	2	Parent=NGR-1A0025;
Scaffold10	AUGUSTUS	CDS	69506	69814	1	-	2	Parent=NGR-1A0025;
Scaffold10	AUGUSTUS	CDS	69877	70246	1	-	0	Parent=NGR-1A0025;
Scaffold10	AUGUSTUS	CDS	70318	71607	1	-	0	Parent=NGR-1A0025;
Scaffold10	AUGUSTUS	CDS	71680	71924	0.98	-	2	Parent=NGR-1A0025;
Scaffold10	AUGUSTUS	CDS	71987	72043	0.98	-	2	Parent=NGR-1A0025;
Scaffold10	AUGUSTUS	CDS	72109	72790	1	-	0	Parent=NGR-1A0025;
Scaffold10	AUGUSTUS	CDS	72867	73034	1	-	0	Parent=NGR-1A0025;
Scaffold10	AUGUSTUS	CDS	73127	74028	1	-	2	Parent=NGR-1A0025;
Scaffold10	AUGUSTUS	CDS	74173	74362	1	-	0	Parent=NGR-1A0025;
Scaffold10	AUGUSTUS	mRNA	78800	80084	.	-	.	ID=NGR-1A0026;
Scaffold10	AUGUSTUS	CDS	78800	78844	1	-	0	Parent=NGR-1A0026;
Scaffold10	AUGUSTUS	CDS	78911	78967	1	-	0	Parent=NGR-1A0026;
Scaffold10	AUGUSTUS	CDS	79039	79075	1	-	1	Parent=NGR-1A0026;
Scaffold10	AUGUSTUS	CDS	79182	79227	1	-	2	Parent=NGR-1A0026;
Scaffold10	AUGUSTUS	CDS	79335	79354	0.98	-	1	Parent=NGR-1A0026;
Scaffold10	AUGUSTUS	CDS	79417	79469	1	-	0	Parent=NGR-1A0026;
Scaffold10	AUGUSTUS	CDS	79540	79648	1	-	1	Parent=NGR-1A0026;
Scaffold10	AUGUSTUS	CDS	79736	79788	0.99	-	0	Parent=NGR-1A0026;
Scaffold10	AUGUSTUS	CDS	79872	79910	0.98	-	0	Parent=NGR-1A0026;
Scaffold10	AUGUSTUS	CDS	79975	80010	1	-	0	Parent=NGR-1A0026;
Scaffold10	AUGUSTUS	CDS	80082	80084	1	-	0	Parent=NGR-1A0026;
Scaffold10	AUGUSTUS	mRNA	83950	88389	.	+	.	ID=NGR-1A0027;
Scaffold10	AUGUSTUS	CDS	83950	83996	0.95	+	0	Parent=NGR-1A0027;
Scaffold10	AUGUSTUS	CDS	84070	84172	1	+	1	Parent=NGR-1A0027;
Scaffold10	AUGUSTUS	CDS	84249	84411	1	+	0	Parent=NGR-1A0027;
Scaffold10	AUGUSTUS	CDS	84534	84578	0.98	+	2	Parent=NGR-1A0027;
Scaffold10	AUGUSTUS	CDS	84662	84818	1	+	2	Parent=NGR-1A0027;
Scaffold10	AUGUSTUS	CDS	84877	84934	1	+	1	Parent=NGR-1A0027;
Scaffold10	AUGUSTUS	CDS	85000	85561	1	+	0	Parent=NGR-1A0027;
Scaffold10	AUGUSTUS	CDS	86041	86151	1	+	2	Parent=NGR-1A0027;
Scaffold10	AUGUSTUS	CDS	86214	86320	0.56	+	2	Parent=NGR-1A0027;
Scaffold10	AUGUSTUS	CDS	87287	87395	0.98	+	0	Parent=NGR-1A0027;
Scaffold10	AUGUSTUS	CDS	87470	87591	1	+	2	Parent=NGR-1A0027;
Scaffold10	AUGUSTUS	CDS	87673	87796	1	+	0	Parent=NGR-1A0027;
Scaffold10	AUGUSTUS	CDS	87865	87917	1	+	2	Parent=NGR-1A0027;
Scaffold10	AUGUSTUS	CDS	87985	88389	1	+	0	Parent=NGR-1A0027;
Scaffold10	AUGUSTUS	mRNA	92254	93898	.	-	.	ID=NGR-1A0028;
Scaffold10	AUGUSTUS	CDS	92254	92554	1	-	1	Parent=NGR-1A0028;
Scaffold10	AUGUSTUS	CDS	92611	92678	1	-	0	Parent=NGR-1A0028;
Scaffold10	AUGUSTUS	CDS	92747	93334	1	-	0	Parent=NGR-1A0028;
Scaffold10	AUGUSTUS	CDS	93401	93898	0.95	-	0	Parent=NGR-1A0028;
Scaffold10	AUGUSTUS	mRNA	94583	96327	.	+	.	ID=NGR-1A0029;
Scaffold10	AUGUSTUS	CDS	94583	94658	1	+	0	Parent=NGR-1A0029;
Scaffold10	AUGUSTUS	CDS	94756	94773	0.58	+	2	Parent=NGR-1A0029;
Scaffold10	AUGUSTUS	CDS	94834	95010	1	+	2	Parent=NGR-1A0029;
Scaffold10	AUGUSTUS	CDS	95082	95301	1	+	2	Parent=NGR-1A0029;
Scaffold10	AUGUSTUS	CDS	95372	95387	1	+	1	Parent=NGR-1A0029;
Scaffold10	AUGUSTUS	CDS	95450	95479	0.98	+	0	Parent=NGR-1A0029;
Scaffold10	AUGUSTUS	CDS	95547	95902	1	+	0	Parent=NGR-1A0029;
Scaffold10	AUGUSTUS	CDS	95967	96327	1	+	1	Parent=NGR-1A0029;
Scaffold10	AUGUSTUS	mRNA	96502	105401	.	-	.	ID=NGR-1A0030;
Scaffold10	AUGUSTUS	CDS	96502	96554	0.2	-	2	Parent=NGR-1A0030;
Scaffold10	AUGUSTUS	CDS	97506	98367	0.17	-	0	Parent=NGR-1A0030;
Scaffold10	AUGUSTUS	CDS	98435	101224	0.79	-	0	Parent=NGR-1A0030;
Scaffold10	AUGUSTUS	CDS	101295	101458	1	-	2	Parent=NGR-1A0030;
Scaffold10	AUGUSTUS	CDS	101522	102049	0.98	-	2	Parent=NGR-1A0030;
Scaffold10	AUGUSTUS	CDS	102132	102332	0.99	-	2	Parent=NGR-1A0030;
Scaffold10	AUGUSTUS	CDS	103321	103822	0.98	-	0	Parent=NGR-1A0030;
Scaffold10	AUGUSTUS	CDS	103902	104057	1	-	0	Parent=NGR-1A0030;
Scaffold10	AUGUSTUS	CDS	104134	104291	1	-	2	Parent=NGR-1A0030;
Scaffold10	AUGUSTUS	CDS	104381	105276	0.91	-	1	Parent=NGR-1A0030;
Scaffold10	AUGUSTUS	CDS	105364	105401	0.8	-	0	Parent=NGR-1A0030;
Scaffold10	AUGUSTUS	mRNA	106159	107016	.	-	.	ID=NGR-1A0031;
Scaffold10	AUGUSTUS	CDS	106159	107016	1	-	0	Parent=NGR-1A0031;
Scaffold10	AUGUSTUS	mRNA	107962	111035	.	+	.	ID=NGR-1A0032;
Scaffold10	AUGUSTUS	CDS	107962	108012	1	+	0	Parent=NGR-1A0032;
Scaffold10	AUGUSTUS	CDS	108171	108453	1	+	0	Parent=NGR-1A0032;
Scaffold10	AUGUSTUS	CDS	108523	108639	0.79	+	2	Parent=NGR-1A0032;
Scaffold10	AUGUSTUS	CDS	109595	109608	0.68	+	2	Parent=NGR-1A0032;
Scaffold10	AUGUSTUS	CDS	109733	109875	0.8	+	0	Parent=NGR-1A0032;
Scaffold10	AUGUSTUS	CDS	109937	110147	0.93	+	1	Parent=NGR-1A0032;
Scaffold10	AUGUSTUS	CDS	110210	110233	0.88	+	0	Parent=NGR-1A0032;
Scaffold10	AUGUSTUS	CDS	110312	110652	0.51	+	0	Parent=NGR-1A0032;
Scaffold10	AUGUSTUS	CDS	111005	111035	0.5	+	1	Parent=NGR-1A0032;
Scaffold10	AUGUSTUS	mRNA	111191	117800	.	-	.	ID=NGR-1A0033;
Scaffold10	AUGUSTUS	CDS	111191	111801	0.93	-	2	Parent=NGR-1A0033;
Scaffold10	AUGUSTUS	CDS	111867	112284	1	-	0	Parent=NGR-1A0033;
Scaffold10	AUGUSTUS	CDS	112351	112689	1	-	0	Parent=NGR-1A0033;
Scaffold10	AUGUSTUS	CDS	112759	113087	1	-	2	Parent=NGR-1A0033;
Scaffold10	AUGUSTUS	CDS	113155	113263	0.76	-	0	Parent=NGR-1A0033;
Scaffold10	AUGUSTUS	CDS	113328	113511	1	-	1	Parent=NGR-1A0033;
Scaffold10	AUGUSTUS	CDS	113579	113721	1	-	0	Parent=NGR-1A0033;
Scaffold10	AUGUSTUS	CDS	113788	113930	1	-	2	Parent=NGR-1A0033;
Scaffold10	AUGUSTUS	CDS	113999	114052	1	-	2	Parent=NGR-1A0033;
Scaffold10	AUGUSTUS	CDS	114122	114418	1	-	2	Parent=NGR-1A0033;
Scaffold10	AUGUSTUS	CDS	114481	114586	1	-	0	Parent=NGR-1A0033;
Scaffold10	AUGUSTUS	CDS	114661	114703	1	-	1	Parent=NGR-1A0033;
Scaffold10	AUGUSTUS	CDS	114764	114875	1	-	2	Parent=NGR-1A0033;
Scaffold10	AUGUSTUS	CDS	114941	115069	1	-	2	Parent=NGR-1A0033;
Scaffold10	AUGUSTUS	CDS	115141	115567	1	-	0	Parent=NGR-1A0033;
Scaffold10	AUGUSTUS	CDS	115640	115904	1	-	1	Parent=NGR-1A0033;
Scaffold10	AUGUSTUS	CDS	115978	116113	1	-	2	Parent=NGR-1A0033;
Scaffold10	AUGUSTUS	CDS	116193	116416	1	-	1	Parent=NGR-1A0033;
Scaffold10	AUGUSTUS	CDS	116505	116689	1	-	0	Parent=NGR-1A0033;
Scaffold10	AUGUSTUS	CDS	116759	117496	1	-	0	Parent=NGR-1A0033;
Scaffold10	AUGUSTUS	CDS	117663	117800	1	-	0	Parent=NGR-1A0033;
Scaffold10	AUGUSTUS	mRNA	118797	119820	.	-	.	ID=NGR-1A0034;
Scaffold10	AUGUSTUS	CDS	118797	119023	1	-	2	Parent=NGR-1A0034;
Scaffold10	AUGUSTUS	CDS	119106	119306	1	-	2	Parent=NGR-1A0034;
Scaffold10	AUGUSTUS	CDS	119394	119820	1	-	0	Parent=NGR-1A0034;
Scaffold10	AUGUSTUS	mRNA	119952	120574	.	+	.	ID=NGR-1A0035;
Scaffold10	AUGUSTUS	CDS	119952	119971	1	+	0	Parent=NGR-1A0035;
Scaffold10	AUGUSTUS	CDS	120051	120200	0.98	+	1	Parent=NGR-1A0035;
Scaffold10	AUGUSTUS	CDS	120280	120421	0.98	+	1	Parent=NGR-1A0035;
Scaffold10	AUGUSTUS	CDS	120515	120574	1	+	0	Parent=NGR-1A0035;
Scaffold10	AUGUSTUS	mRNA	120729	122003	.	-	.	ID=NGR-1A0036;
Scaffold10	AUGUSTUS	CDS	120729	122003	0.98	-	0	Parent=NGR-1A0036;
Scaffold10	AUGUSTUS	mRNA	122506	123200	.	-	.	ID=NGR-1A0037;
Scaffold10	AUGUSTUS	CDS	122506	122583	0.66	-	0	Parent=NGR-1A0037;
Scaffold10	AUGUSTUS	CDS	122776	122859	0.69	-	0	Parent=NGR-1A0037;
Scaffold10	AUGUSTUS	CDS	122937	123010	1	-	2	Parent=NGR-1A0037;
Scaffold10	AUGUSTUS	CDS	123095	123125	1	-	0	Parent=NGR-1A0037;
Scaffold10	AUGUSTUS	CDS	123198	123200	1	-	0	Parent=NGR-1A0037;
Scaffold10	AUGUSTUS	mRNA	123490	125806	.	+	.	ID=NGR-1A0038;
Scaffold10	AUGUSTUS	CDS	123490	123678	0.89	+	0	Parent=NGR-1A0038;
Scaffold10	AUGUSTUS	CDS	123790	123849	0.94	+	0	Parent=NGR-1A0038;
Scaffold10	AUGUSTUS	CDS	123951	124044	0.98	+	0	Parent=NGR-1A0038;
Scaffold10	AUGUSTUS	CDS	124149	124396	0.87	+	2	Parent=NGR-1A0038;
Scaffold10	AUGUSTUS	CDS	124508	125053	0.88	+	0	Parent=NGR-1A0038;
Scaffold10	AUGUSTUS	CDS	125120	125254	0.79	+	0	Parent=NGR-1A0038;
Scaffold10	AUGUSTUS	CDS	125337	125445	0.41	+	0	Parent=NGR-1A0038;
Scaffold10	AUGUSTUS	CDS	125778	125806	0.65	+	2	Parent=NGR-1A0038;
Scaffold10	AUGUSTUS	mRNA	126015	127703	.	-	.	ID=NGR-1A0039;
Scaffold10	AUGUSTUS	CDS	126015	127220	0.99	-	0	Parent=NGR-1A0039;
Scaffold10	AUGUSTUS	CDS	127284	127703	0.34	-	0	Parent=NGR-1A0039;
Scaffold10	AUGUSTUS	mRNA	128046	128814	.	-	.	ID=NGR-1A0040;
Scaffold10	AUGUSTUS	CDS	128046	128503	0.29	-	2	Parent=NGR-1A0040;
Scaffold10	AUGUSTUS	CDS	128614	128707	0.83	-	0	Parent=NGR-1A0040;
Scaffold10	AUGUSTUS	CDS	128779	128814	1	-	0	Parent=NGR-1A0040;
Scaffold10	AUGUSTUS	mRNA	131295	132301	.	-	.	ID=NGR-1A0041;
Scaffold10	AUGUSTUS	CDS	131295	131680	1	-	2	Parent=NGR-1A0041;
Scaffold10	AUGUSTUS	CDS	131758	132301	0.97	-	0	Parent=NGR-1A0041;
Scaffold10	AUGUSTUS	mRNA	132666	135941	.	-	.	ID=NGR-1A0042;
Scaffold10	AUGUSTUS	CDS	132666	135429	0.35	-	1	Parent=NGR-1A0042;
Scaffold10	AUGUSTUS	CDS	135494	135599	0.79	-	2	Parent=NGR-1A0042;
Scaffold10	AUGUSTUS	CDS	135664	135685	0.79	-	0	Parent=NGR-1A0042;
Scaffold10	AUGUSTUS	CDS	135753	135941	0.52	-	0	Parent=NGR-1A0042;
Scaffold10	AUGUSTUS	mRNA	137199	137705	.	+	.	ID=NGR-1A0043;
Scaffold10	AUGUSTUS	CDS	137199	137237	1	+	0	Parent=NGR-1A0043;
Scaffold10	AUGUSTUS	CDS	137341	137485	1	+	0	Parent=NGR-1A0043;
Scaffold10	AUGUSTUS	CDS	137626	137705	0.98	+	2	Parent=NGR-1A0043;
Scaffold10	AUGUSTUS	mRNA	143203	144754	.	-	.	ID=NGR-1A0044;
Scaffold10	AUGUSTUS	CDS	143203	143339	1	-	2	Parent=NGR-1A0044;
Scaffold10	AUGUSTUS	CDS	143422	143452	0.99	-	0	Parent=NGR-1A0044;
Scaffold10	AUGUSTUS	CDS	143522	143591	1	-	1	Parent=NGR-1A0044;
Scaffold10	AUGUSTUS	CDS	143654	143974	1	-	1	Parent=NGR-1A0044;
Scaffold10	AUGUSTUS	CDS	144036	144201	0.98	-	2	Parent=NGR-1A0044;
Scaffold10	AUGUSTUS	CDS	144272	144415	0.65	-	2	Parent=NGR-1A0044;
Scaffold10	AUGUSTUS	CDS	144484	144604	1	-	0	Parent=NGR-1A0044;
Scaffold10	AUGUSTUS	CDS	144668	144754	0.22	-	0	Parent=NGR-1A0044;
Scaffold10	AUGUSTUS	mRNA	144840	148290	.	+	.	ID=NGR-1A0045;
Scaffold10	AUGUSTUS	CDS	144840	144858	0.13	+	0	Parent=NGR-1A0045;
Scaffold10	AUGUSTUS	CDS	145818	146009	0.18	+	2	Parent=NGR-1A0045;
Scaffold10	AUGUSTUS	CDS	146107	146193	0.83	+	2	Parent=NGR-1A0045;
Scaffold10	AUGUSTUS	CDS	146257	146270	0.5	+	2	Parent=NGR-1A0045;
Scaffold10	AUGUSTUS	CDS	146338	146421	0.47	+	0	Parent=NGR-1A0045;
Scaffold10	AUGUSTUS	CDS	147387	147416	0.52	+	0	Parent=NGR-1A0045;
Scaffold10	AUGUSTUS	CDS	147598	147784	0.82	+	0	Parent=NGR-1A0045;
Scaffold10	AUGUSTUS	CDS	147844	148074	1	+	2	Parent=NGR-1A0045;
Scaffold10	AUGUSTUS	CDS	148136	148161	1	+	2	Parent=NGR-1A0045;
Scaffold10	AUGUSTUS	CDS	148231	148290	1	+	0	Parent=NGR-1A0045;
Scaffold10	AUGUSTUS	mRNA	149095	151748	.	-	.	ID=NGR-1A0046;
Scaffold10	AUGUSTUS	CDS	149095	149160	1	-	0	Parent=NGR-1A0046;
Scaffold10	AUGUSTUS	CDS	149234	149318	1	-	1	Parent=NGR-1A0046;
Scaffold10	AUGUSTUS	CDS	149386	149508	1	-	1	Parent=NGR-1A0046;
Scaffold10	AUGUSTUS	CDS	149570	149624	1	-	2	Parent=NGR-1A0046;
Scaffold10	AUGUSTUS	CDS	149695	149805	1	-	2	Parent=NGR-1A0046;
Scaffold10	AUGUSTUS	CDS	149869	150087	1	-	2	Parent=NGR-1A0046;
Scaffold10	AUGUSTUS	CDS	150219	150629	0.99	-	2	Parent=NGR-1A0046;
Scaffold10	AUGUSTUS	CDS	150687	150820	1	-	1	Parent=NGR-1A0046;
Scaffold10	AUGUSTUS	CDS	150880	151071	1	-	1	Parent=NGR-1A0046;
Scaffold10	AUGUSTUS	CDS	151132	151231	1	-	2	Parent=NGR-1A0046;
Scaffold10	AUGUSTUS	CDS	151293	151363	1	-	1	Parent=NGR-1A0046;
Scaffold10	AUGUSTUS	CDS	151474	151748	1	-	0	Parent=NGR-1A0046;
Scaffold10	AUGUSTUS	mRNA	152952	154495	.	-	.	ID=NGR-1A0047;
Scaffold10	AUGUSTUS	CDS	152952	152999	0.77	-	0	Parent=NGR-1A0047;
Scaffold10	AUGUSTUS	CDS	153069	153094	1	-	2	Parent=NGR-1A0047;
Scaffold10	AUGUSTUS	CDS	153160	153208	1	-	0	Parent=NGR-1A0047;
Scaffold10	AUGUSTUS	CDS	153294	153400	1	-	2	Parent=NGR-1A0047;
Scaffold10	AUGUSTUS	CDS	153461	153473	0.98	-	0	Parent=NGR-1A0047;
Scaffold10	AUGUSTUS	CDS	153536	153655	0.53	-	0	Parent=NGR-1A0047;
Scaffold10	AUGUSTUS	CDS	153729	153931	0.61	-	2	Parent=NGR-1A0047;
Scaffold10	AUGUSTUS	CDS	153998	154140	1	-	1	Parent=NGR-1A0047;
Scaffold10	AUGUSTUS	CDS	154220	154422	1	-	0	Parent=NGR-1A0047;
Scaffold10	AUGUSTUS	CDS	154490	154495	1	-	0	Parent=NGR-1A0047;
Scaffold10	AUGUSTUS	mRNA	154807	160847	.	+	.	ID=NGR-1A0048;
Scaffold10	AUGUSTUS	CDS	154807	154809	1	+	0	Parent=NGR-1A0048;
Scaffold10	AUGUSTUS	CDS	154921	154950	0.81	+	0	Parent=NGR-1A0048;
Scaffold10	AUGUSTUS	CDS	155029	155063	0.9	+	0	Parent=NGR-1A0048;
Scaffold10	AUGUSTUS	CDS	155324	155364	0.58	+	1	Parent=NGR-1A0048;
Scaffold10	AUGUSTUS	CDS	155567	155600	1	+	2	Parent=NGR-1A0048;
Scaffold10	AUGUSTUS	CDS	155663	155875	0.98	+	1	Parent=NGR-1A0048;
Scaffold10	AUGUSTUS	CDS	155943	156004	1	+	1	Parent=NGR-1A0048;
Scaffold10	AUGUSTUS	CDS	156074	156205	1	+	2	Parent=NGR-1A0048;
Scaffold10	AUGUSTUS	CDS	157161	157339	0.51	+	2	Parent=NGR-1A0048;
Scaffold10	AUGUSTUS	CDS	157411	157552	0.95	+	0	Parent=NGR-1A0048;
Scaffold10	AUGUSTUS	CDS	157617	157873	0.97	+	2	Parent=NGR-1A0048;
Scaffold10	AUGUSTUS	CDS	157941	158634	1	+	0	Parent=NGR-1A0048;
Scaffold10	AUGUSTUS	CDS	158698	158801	1	+	2	Parent=NGR-1A0048;
Scaffold10	AUGUSTUS	CDS	158867	158959	1	+	0	Parent=NGR-1A0048;
Scaffold10	AUGUSTUS	CDS	159021	159148	1	+	0	Parent=NGR-1A0048;
Scaffold10	AUGUSTUS	CDS	159215	159479	1	+	1	Parent=NGR-1A0048;
Scaffold10	AUGUSTUS	CDS	159546	159734	1	+	0	Parent=NGR-1A0048;
Scaffold10	AUGUSTUS	CDS	159805	159924	0.96	+	0	Parent=NGR-1A0048;
Scaffold10	AUGUSTUS	CDS	159988	160063	0.93	+	0	Parent=NGR-1A0048;
Scaffold10	AUGUSTUS	CDS	160124	160260	1	+	2	Parent=NGR-1A0048;
Scaffold10	AUGUSTUS	CDS	160321	160503	1	+	0	Parent=NGR-1A0048;
Scaffold10	AUGUSTUS	CDS	160572	160847	1	+	0	Parent=NGR-1A0048;
Scaffold10	AUGUSTUS	mRNA	161050	161526	.	-	.	ID=NGR-1A0049;
Scaffold10	AUGUSTUS	CDS	161050	161111	0.76	-	2	Parent=NGR-1A0049;
Scaffold10	AUGUSTUS	CDS	161167	161313	1	-	2	Parent=NGR-1A0049;
Scaffold10	AUGUSTUS	CDS	161376	161526	0.9	-	0	Parent=NGR-1A0049;
Scaffold10	AUGUSTUS	mRNA	164619	167180	.	+	.	ID=NGR-1A0050;
Scaffold10	AUGUSTUS	CDS	164619	164669	0.85	+	0	Parent=NGR-1A0050;
Scaffold10	AUGUSTUS	CDS	165635	165962	0.95	+	0	Parent=NGR-1A0050;
Scaffold10	AUGUSTUS	CDS	166069	166302	0.81	+	2	Parent=NGR-1A0050;
Scaffold10	AUGUSTUS	CDS	166397	166839	0.52	+	2	Parent=NGR-1A0050;
Scaffold10	AUGUSTUS	CDS	166913	167008	0.85	+	0	Parent=NGR-1A0050;
Scaffold10	AUGUSTUS	CDS	167073	167180	0.88	+	0	Parent=NGR-1A0050;
Scaffold10	AUGUSTUS	mRNA	169664	171786	.	-	.	ID=NGR-1A0051;
Scaffold10	AUGUSTUS	CDS	169664	169703	0.99	-	1	Parent=NGR-1A0051;
Scaffold10	AUGUSTUS	CDS	169770	169835	1	-	1	Parent=NGR-1A0051;
Scaffold10	AUGUSTUS	CDS	169925	169989	1	-	0	Parent=NGR-1A0051;
Scaffold10	AUGUSTUS	CDS	170102	170327	1	-	1	Parent=NGR-1A0051;
Scaffold10	AUGUSTUS	CDS	170412	170479	1	-	0	Parent=NGR-1A0051;
Scaffold10	AUGUSTUS	CDS	170545	170811	1	-	0	Parent=NGR-1A0051;
Scaffold10	AUGUSTUS	CDS	170932	171091	1	-	1	Parent=NGR-1A0051;
Scaffold10	AUGUSTUS	CDS	171159	171386	1	-	1	Parent=NGR-1A0051;
Scaffold10	AUGUSTUS	CDS	171463	171621	1	-	1	Parent=NGR-1A0051;
Scaffold10	AUGUSTUS	CDS	171701	171786	0.99	-	0	Parent=NGR-1A0051;
Scaffold10	AUGUSTUS	mRNA	172462	173829	.	-	.	ID=NGR-1A0052;
Scaffold10	AUGUSTUS	CDS	172462	172517	0.99	-	2	Parent=NGR-1A0052;
Scaffold10	AUGUSTUS	CDS	172583	172706	1	-	0	Parent=NGR-1A0052;
Scaffold10	AUGUSTUS	CDS	172775	172893	0.99	-	2	Parent=NGR-1A0052;
Scaffold10	AUGUSTUS	CDS	172963	173058	0.99	-	2	Parent=NGR-1A0052;
Scaffold10	AUGUSTUS	CDS	173129	173190	0.64	-	1	Parent=NGR-1A0052;
Scaffold10	AUGUSTUS	CDS	173268	173388	1	-	2	Parent=NGR-1A0052;
Scaffold10	AUGUSTUS	CDS	173456	173530	1	-	2	Parent=NGR-1A0052;
Scaffold10	AUGUSTUS	CDS	173634	173829	1	-	0	Parent=NGR-1A0052;
Scaffold10	AUGUSTUS	mRNA	174380	175694	.	-	.	ID=NGR-1A0053;
Scaffold10	AUGUSTUS	CDS	174380	174530	1	-	1	Parent=NGR-1A0053;
Scaffold10	AUGUSTUS	CDS	174597	174669	1	-	2	Parent=NGR-1A0053;
Scaffold10	AUGUSTUS	CDS	174744	174822	1	-	0	Parent=NGR-1A0053;
Scaffold10	AUGUSTUS	CDS	174881	174998	1	-	1	Parent=NGR-1A0053;
Scaffold10	AUGUSTUS	CDS	175064	175587	1	-	0	Parent=NGR-1A0053;
Scaffold10	AUGUSTUS	CDS	175659	175694	0.75	-	0	Parent=NGR-1A0053;
Scaffold10	AUGUSTUS	mRNA	177346	183722	.	+	.	ID=NGR-1A0054;
Scaffold10	AUGUSTUS	CDS	177346	178071	0.98	+	0	Parent=NGR-1A0054;
Scaffold10	AUGUSTUS	CDS	178165	178284	1	+	0	Parent=NGR-1A0054;
Scaffold10	AUGUSTUS	CDS	178356	178463	0.99	+	0	Parent=NGR-1A0054;
Scaffold10	AUGUSTUS	CDS	178536	178628	1	+	0	Parent=NGR-1A0054;
Scaffold10	AUGUSTUS	CDS	178701	179033	1	+	0	Parent=NGR-1A0054;
Scaffold10	AUGUSTUS	CDS	179100	179275	1	+	0	Parent=NGR-1A0054;
Scaffold10	AUGUSTUS	CDS	179358	179481	0.67	+	1	Parent=NGR-1A0054;
Scaffold10	AUGUSTUS	CDS	179560	179786	1	+	0	Parent=NGR-1A0054;
Scaffold10	AUGUSTUS	CDS	179855	179927	1	+	1	Parent=NGR-1A0054;
Scaffold10	AUGUSTUS	CDS	179991	180138	1	+	0	Parent=NGR-1A0054;
Scaffold10	AUGUSTUS	CDS	180204	180309	1	+	2	Parent=NGR-1A0054;
Scaffold10	AUGUSTUS	CDS	180379	181067	1	+	1	Parent=NGR-1A0054;
Scaffold10	AUGUSTUS	CDS	181141	181879	0.49	+	2	Parent=NGR-1A0054;
Scaffold10	AUGUSTUS	CDS	181949	183722	0.5	+	1	Parent=NGR-1A0054;
Scaffold10	AUGUSTUS	mRNA	183819	186238	.	-	.	ID=NGR-1A0055;
Scaffold10	AUGUSTUS	CDS	183819	184200	0.93	-	1	Parent=NGR-1A0055;
Scaffold10	AUGUSTUS	CDS	184271	184485	0.85	-	0	Parent=NGR-1A0055;
Scaffold10	AUGUSTUS	CDS	184565	184932	0.98	-	2	Parent=NGR-1A0055;
Scaffold10	AUGUSTUS	CDS	185010	185072	0.97	-	2	Parent=NGR-1A0055;
Scaffold10	AUGUSTUS	CDS	185136	185267	1	-	2	Parent=NGR-1A0055;
Scaffold10	AUGUSTUS	CDS	185326	186004	0.73	-	0	Parent=NGR-1A0055;
Scaffold10	AUGUSTUS	CDS	186212	186238	0.71	-	0	Parent=NGR-1A0055;
Scaffold10	AUGUSTUS	mRNA	186545	187921	.	-	.	ID=NGR-1A0056;
Scaffold10	AUGUSTUS	CDS	186545	186570	0.79	-	2	Parent=NGR-1A0056;
Scaffold10	AUGUSTUS	CDS	186649	187085	1	-	1	Parent=NGR-1A0056;
Scaffold10	AUGUSTUS	CDS	187164	187371	1	-	2	Parent=NGR-1A0056;
Scaffold10	AUGUSTUS	CDS	187456	187588	0.99	-	0	Parent=NGR-1A0056;
Scaffold10	AUGUSTUS	CDS	187659	187721	0.95	-	0	Parent=NGR-1A0056;
Scaffold10	AUGUSTUS	CDS	187783	187792	0.96	-	1	Parent=NGR-1A0056;
Scaffold10	AUGUSTUS	CDS	187902	187921	0.96	-	0	Parent=NGR-1A0056;
Scaffold10	AUGUSTUS	mRNA	188059	189346	.	+	.	ID=NGR-1A0057;
Scaffold10	AUGUSTUS	CDS	188059	188090	0.96	+	0	Parent=NGR-1A0057;
Scaffold10	AUGUSTUS	CDS	188164	188732	0.96	+	1	Parent=NGR-1A0057;
Scaffold10	AUGUSTUS	CDS	188800	188996	1	+	2	Parent=NGR-1A0057;
Scaffold10	AUGUSTUS	CDS	189067	189135	1	+	0	Parent=NGR-1A0057;
Scaffold10	AUGUSTUS	CDS	189206	189346	1	+	0	Parent=NGR-1A0057;
Scaffold10	AUGUSTUS	mRNA	190070	193425	.	+	.	ID=NGR-1A0058;
Scaffold10	AUGUSTUS	CDS	190070	190086	0.19	+	0	Parent=NGR-1A0058;
Scaffold10	AUGUSTUS	CDS	191069	191250	0.55	+	1	Parent=NGR-1A0058;
Scaffold10	AUGUSTUS	CDS	191327	191440	0.98	+	2	Parent=NGR-1A0058;
Scaffold10	AUGUSTUS	CDS	191501	191842	0.96	+	2	Parent=NGR-1A0058;
Scaffold10	AUGUSTUS	CDS	191950	192109	0.7	+	2	Parent=NGR-1A0058;
Scaffold10	AUGUSTUS	CDS	192198	192389	0.54	+	1	Parent=NGR-1A0058;
Scaffold10	AUGUSTUS	CDS	192469	192640	0.76	+	1	Parent=NGR-1A0058;
Scaffold10	AUGUSTUS	CDS	192722	192933	0.92	+	0	Parent=NGR-1A0058;
Scaffold10	AUGUSTUS	CDS	193013	193101	0.92	+	1	Parent=NGR-1A0058;
Scaffold10	AUGUSTUS	CDS	193169	193425	0.66	+	2	Parent=NGR-1A0058;
Scaffold10	AUGUSTUS	mRNA	193726	196321	.	-	.	ID=NGR-1A0059;
Scaffold10	AUGUSTUS	CDS	193726	194099	0.99	-	2	Parent=NGR-1A0059;
Scaffold10	AUGUSTUS	CDS	194168	194271	1	-	1	Parent=NGR-1A0059;
Scaffold10	AUGUSTUS	CDS	194337	194496	1	-	2	Parent=NGR-1A0059;
Scaffold10	AUGUSTUS	CDS	194599	195031	0.93	-	0	Parent=NGR-1A0059;
Scaffold10	AUGUSTUS	CDS	195116	195194	1	-	1	Parent=NGR-1A0059;
Scaffold10	AUGUSTUS	CDS	195263	195292	0.78	-	1	Parent=NGR-1A0059;
Scaffold10	AUGUSTUS	CDS	195390	195576	1	-	2	Parent=NGR-1A0059;
Scaffold10	AUGUSTUS	CDS	195634	195795	1	-	2	Parent=NGR-1A0059;
Scaffold10	AUGUSTUS	CDS	195863	195913	1	-	2	Parent=NGR-1A0059;
Scaffold10	AUGUSTUS	CDS	195967	196321	0.91	-	0	Parent=NGR-1A0059;
Scaffold10	AUGUSTUS	mRNA	196630	198472	.	-	.	ID=NGR-1A0060;
Scaffold10	AUGUSTUS	CDS	196630	196711	1	-	1	Parent=NGR-1A0060;
Scaffold10	AUGUSTUS	CDS	196790	196850	0.85	-	2	Parent=NGR-1A0060;
Scaffold10	AUGUSTUS	CDS	196924	196940	0.98	-	1	Parent=NGR-1A0060;
Scaffold10	AUGUSTUS	CDS	197008	197474	1	-	0	Parent=NGR-1A0060;
Scaffold10	AUGUSTUS	CDS	197533	197809	1	-	1	Parent=NGR-1A0060;
Scaffold10	AUGUSTUS	CDS	197873	197933	1	-	2	Parent=NGR-1A0060;
Scaffold10	AUGUSTUS	CDS	197998	198118	1	-	0	Parent=NGR-1A0060;
Scaffold10	AUGUSTUS	CDS	198183	198266	1	-	0	Parent=NGR-1A0060;
Scaffold10	AUGUSTUS	CDS	198344	198472	0.83	-	0	Parent=NGR-1A0060;
Scaffold10	AUGUSTUS	mRNA	198954	199761	.	-	.	ID=NGR-1A0061;
Scaffold10	AUGUSTUS	CDS	198954	199088	1	-	0	Parent=NGR-1A0061;
Scaffold10	AUGUSTUS	CDS	199204	199482	0.94	-	0	Parent=NGR-1A0061;
Scaffold10	AUGUSTUS	CDS	199570	199620	1	-	0	Parent=NGR-1A0061;
Scaffold10	AUGUSTUS	CDS	199690	199761	1	-	0	Parent=NGR-1A0061;
Scaffold10	AUGUSTUS	mRNA	200028	202283	.	+	.	ID=NGR-1A0062;
Scaffold10	AUGUSTUS	CDS	200028	200076	0.96	+	0	Parent=NGR-1A0062;
Scaffold10	AUGUSTUS	CDS	200159	200280	1	+	2	Parent=NGR-1A0062;
Scaffold10	AUGUSTUS	CDS	200533	201255	1	+	0	Parent=NGR-1A0062;
Scaffold10	AUGUSTUS	CDS	201352	201362	0.97	+	0	Parent=NGR-1A0062;
Scaffold10	AUGUSTUS	CDS	201438	201552	0.97	+	1	Parent=NGR-1A0062;
Scaffold10	AUGUSTUS	CDS	201613	201644	1	+	0	Parent=NGR-1A0062;
Scaffold10	AUGUSTUS	CDS	201718	201862	0.71	+	1	Parent=NGR-1A0062;
Scaffold10	AUGUSTUS	CDS	202026	202283	0.58	+	0	Parent=NGR-1A0062;
Scaffold10	AUGUSTUS	mRNA	202522	204293	.	-	.	ID=NGR-1A0063;
Scaffold10	AUGUSTUS	CDS	202522	203327	0.98	-	2	Parent=NGR-1A0063;
Scaffold10	AUGUSTUS	CDS	203393	203665	0.98	-	2	Parent=NGR-1A0063;
Scaffold10	AUGUSTUS	CDS	203732	203851	0.81	-	2	Parent=NGR-1A0063;
Scaffold10	AUGUSTUS	CDS	203910	204009	0.98	-	0	Parent=NGR-1A0063;
Scaffold10	AUGUSTUS	CDS	204066	204293	0.94	-	0	Parent=NGR-1A0063;
Scaffold10	AUGUSTUS	mRNA	206354	212105	.	-	.	ID=NGR-1A0064;
Scaffold10	AUGUSTUS	CDS	206354	206831	1	-	1	Parent=NGR-1A0064;
Scaffold10	AUGUSTUS	CDS	206905	206964	1	-	1	Parent=NGR-1A0064;
Scaffold10	AUGUSTUS	CDS	207038	208506	0.99	-	0	Parent=NGR-1A0064;
Scaffold10	AUGUSTUS	CDS	208571	209009	1	-	1	Parent=NGR-1A0064;
Scaffold10	AUGUSTUS	CDS	209077	210311	0.98	-	0	Parent=NGR-1A0064;
Scaffold10	AUGUSTUS	CDS	210377	211392	1	-	2	Parent=NGR-1A0064;
Scaffold10	AUGUSTUS	CDS	211464	211563	1	-	0	Parent=NGR-1A0064;
Scaffold10	AUGUSTUS	CDS	211629	212105	0.9	-	0	Parent=NGR-1A0064;
Scaffold10	AUGUSTUS	mRNA	212986	215411	.	-	.	ID=NGR-1A0065;
Scaffold10	AUGUSTUS	CDS	212986	213158	1	-	2	Parent=NGR-1A0065;
Scaffold10	AUGUSTUS	CDS	213221	213348	1	-	1	Parent=NGR-1A0065;
Scaffold10	AUGUSTUS	CDS	213415	213612	1	-	1	Parent=NGR-1A0065;
Scaffold10	AUGUSTUS	CDS	213680	213821	1	-	2	Parent=NGR-1A0065;
Scaffold10	AUGUSTUS	CDS	213912	214061	0.99	-	2	Parent=NGR-1A0065;
Scaffold10	AUGUSTUS	CDS	214124	214229	1	-	0	Parent=NGR-1A0065;
Scaffold10	AUGUSTUS	CDS	214317	214455	0.95	-	1	Parent=NGR-1A0065;
Scaffold10	AUGUSTUS	CDS	214519	214531	1	-	2	Parent=NGR-1A0065;
Scaffold10	AUGUSTUS	CDS	214620	214749	0.99	-	0	Parent=NGR-1A0065;
Scaffold10	AUGUSTUS	CDS	214972	215089	1	-	1	Parent=NGR-1A0065;
Scaffold10	AUGUSTUS	CDS	215236	215411	1	-	0	Parent=NGR-1A0065;
Scaffold10	AUGUSTUS	mRNA	216715	218209	.	+	.	ID=NGR-1A0066;
Scaffold10	AUGUSTUS	CDS	216715	216785	1	+	0	Parent=NGR-1A0066;
Scaffold10	AUGUSTUS	CDS	216869	216978	1	+	1	Parent=NGR-1A0066;
Scaffold10	AUGUSTUS	CDS	217053	217158	0.36	+	2	Parent=NGR-1A0066;
Scaffold10	AUGUSTUS	CDS	217259	217831	0.36	+	1	Parent=NGR-1A0066;
Scaffold10	AUGUSTUS	CDS	217918	218209	0.92	+	1	Parent=NGR-1A0066;
Scaffold10	AUGUSTUS	mRNA	218486	219047	.	-	.	ID=NGR-1A0067;
Scaffold10	AUGUSTUS	CDS	218486	218664	0.94	-	2	Parent=NGR-1A0067;
Scaffold10	AUGUSTUS	CDS	218742	218903	1	-	2	Parent=NGR-1A0067;
Scaffold10	AUGUSTUS	CDS	218984	219047	0.94	-	0	Parent=NGR-1A0067;
Scaffold10	AUGUSTUS	mRNA	219311	221352	.	+	.	ID=NGR-1A0068;
Scaffold10	AUGUSTUS	CDS	219311	220823	0.78	+	0	Parent=NGR-1A0068;
Scaffold10	AUGUSTUS	CDS	220913	221016	0.97	+	2	Parent=NGR-1A0068;
Scaffold10	AUGUSTUS	CDS	221107	221352	1	+	0	Parent=NGR-1A0068;
Scaffold10	AUGUSTUS	mRNA	221815	223407	.	-	.	ID=NGR-1A0069;
Scaffold10	AUGUSTUS	CDS	221815	222164	1	-	2	Parent=NGR-1A0069;
Scaffold10	AUGUSTUS	CDS	222263	222589	1	-	2	Parent=NGR-1A0069;
Scaffold10	AUGUSTUS	CDS	222784	222920	1	-	1	Parent=NGR-1A0069;
Scaffold10	AUGUSTUS	CDS	223001	223138	1	-	1	Parent=NGR-1A0069;
Scaffold10	AUGUSTUS	CDS	223218	223244	1	-	1	Parent=NGR-1A0069;
Scaffold10	AUGUSTUS	CDS	223352	223407	1	-	0	Parent=NGR-1A0069;
Scaffold10	AUGUSTUS	mRNA	223707	224970	.	+	.	ID=NGR-1A0070;
Scaffold10	AUGUSTUS	CDS	223707	223725	0.99	+	0	Parent=NGR-1A0070;
Scaffold10	AUGUSTUS	CDS	223816	224090	0.99	+	2	Parent=NGR-1A0070;
Scaffold10	AUGUSTUS	CDS	224188	224845	0.65	+	0	Parent=NGR-1A0070;
Scaffold10	AUGUSTUS	CDS	224951	224970	0.63	+	2	Parent=NGR-1A0070;
Scaffold10	AUGUSTUS	mRNA	225129	227395	.	-	.	ID=NGR-1A0071;
Scaffold10	AUGUSTUS	CDS	225129	225307	0.99	-	2	Parent=NGR-1A0071;
Scaffold10	AUGUSTUS	CDS	225394	225464	1	-	1	Parent=NGR-1A0071;
Scaffold10	AUGUSTUS	CDS	225541	225807	1	-	1	Parent=NGR-1A0071;
Scaffold10	AUGUSTUS	CDS	225889	226036	1	-	2	Parent=NGR-1A0071;
Scaffold10	AUGUSTUS	CDS	226110	226522	1	-	1	Parent=NGR-1A0071;
Scaffold10	AUGUSTUS	CDS	226596	226735	1	-	0	Parent=NGR-1A0071;
Scaffold10	AUGUSTUS	CDS	226812	226916	1	-	0	Parent=NGR-1A0071;
Scaffold10	AUGUSTUS	CDS	226982	227158	1	-	0	Parent=NGR-1A0071;
Scaffold10	AUGUSTUS	CDS	227231	227395	1	-	0	Parent=NGR-1A0071;
Scaffold10	AUGUSTUS	mRNA	228163	232693	.	+	.	ID=NGR-1A0072;
Scaffold10	AUGUSTUS	CDS	228163	228183	1	+	0	Parent=NGR-1A0072;
Scaffold10	AUGUSTUS	CDS	228388	228483	0.99	+	0	Parent=NGR-1A0072;
Scaffold10	AUGUSTUS	CDS	228544	228632	0.95	+	0	Parent=NGR-1A0072;
Scaffold10	AUGUSTUS	CDS	228700	229056	0.99	+	1	Parent=NGR-1A0072;
Scaffold10	AUGUSTUS	CDS	229133	229193	0.98	+	1	Parent=NGR-1A0072;
Scaffold10	AUGUSTUS	CDS	230155	230250	0.82	+	0	Parent=NGR-1A0072;
Scaffold10	AUGUSTUS	CDS	230326	230426	0.84	+	0	Parent=NGR-1A0072;
Scaffold10	AUGUSTUS	CDS	230503	230856	1	+	1	Parent=NGR-1A0072;
Scaffold10	AUGUSTUS	CDS	231176	231279	0.7	+	1	Parent=NGR-1A0072;
Scaffold10	AUGUSTUS	CDS	231468	231662	0.98	+	2	Parent=NGR-1A0072;
Scaffold10	AUGUSTUS	CDS	231750	231924	1	+	2	Parent=NGR-1A0072;
Scaffold10	AUGUSTUS	CDS	232012	232214	0.94	+	1	Parent=NGR-1A0072;
Scaffold10	AUGUSTUS	CDS	232326	232693	0.99	+	2	Parent=NGR-1A0072;
Scaffold10	AUGUSTUS	mRNA	236676	238152	.	+	.	ID=NGR-1A0073;
Scaffold10	AUGUSTUS	CDS	236676	236678	1	+	0	Parent=NGR-1A0073;
Scaffold10	AUGUSTUS	CDS	236733	236941	1	+	0	Parent=NGR-1A0073;
Scaffold10	AUGUSTUS	CDS	237003	237187	1	+	1	Parent=NGR-1A0073;
Scaffold10	AUGUSTUS	CDS	237256	237413	0.95	+	2	Parent=NGR-1A0073;
Scaffold10	AUGUSTUS	CDS	237471	237564	1	+	0	Parent=NGR-1A0073;
Scaffold10	AUGUSTUS	CDS	237638	237863	1	+	2	Parent=NGR-1A0073;
Scaffold10	AUGUSTUS	CDS	237924	238152	0.99	+	1	Parent=NGR-1A0073;
Scaffold10	AUGUSTUS	mRNA	238389	241369	.	-	.	ID=NGR-1A0074;
Scaffold10	AUGUSTUS	CDS	238389	239099	1	-	0	Parent=NGR-1A0074;
Scaffold10	AUGUSTUS	CDS	239175	240613	1	-	2	Parent=NGR-1A0074;
Scaffold10	AUGUSTUS	CDS	240682	241018	0.99	-	0	Parent=NGR-1A0074;
Scaffold10	AUGUSTUS	CDS	241085	241369	0.62	-	0	Parent=NGR-1A0074;
Scaffold10	AUGUSTUS	mRNA	241687	244071	.	+	.	ID=NGR-1A0075;
Scaffold10	AUGUSTUS	CDS	241687	241737	1	+	0	Parent=NGR-1A0075;
Scaffold10	AUGUSTUS	CDS	241849	242132	1	+	0	Parent=NGR-1A0075;
Scaffold10	AUGUSTUS	CDS	242283	242483	1	+	1	Parent=NGR-1A0075;
Scaffold10	AUGUSTUS	CDS	242564	242839	1	+	1	Parent=NGR-1A0075;
Scaffold10	AUGUSTUS	CDS	242908	242973	1	+	1	Parent=NGR-1A0075;
Scaffold10	AUGUSTUS	CDS	243056	243253	1	+	1	Parent=NGR-1A0075;
Scaffold10	AUGUSTUS	CDS	243326	243364	1	+	1	Parent=NGR-1A0075;
Scaffold10	AUGUSTUS	CDS	243429	244071	1	+	1	Parent=NGR-1A0075;
Scaffold10	AUGUSTUS	mRNA	244424	245719	.	-	.	ID=NGR-1A0076;
Scaffold10	AUGUSTUS	CDS	244424	244570	1	-	0	Parent=NGR-1A0076;
Scaffold10	AUGUSTUS	CDS	244635	244770	1	-	1	Parent=NGR-1A0076;
Scaffold10	AUGUSTUS	CDS	244845	244957	0.99	-	0	Parent=NGR-1A0076;
Scaffold10	AUGUSTUS	CDS	245020	245199	1	-	0	Parent=NGR-1A0076;
Scaffold10	AUGUSTUS	CDS	245270	245719	0.99	-	0	Parent=NGR-1A0076;
Scaffold10	AUGUSTUS	mRNA	246572	247642	.	+	.	ID=NGR-1A0077;
Scaffold10	AUGUSTUS	CDS	246572	246664	1	+	0	Parent=NGR-1A0077;
Scaffold10	AUGUSTUS	CDS	246860	246998	0.99	+	0	Parent=NGR-1A0077;
Scaffold10	AUGUSTUS	CDS	247065	247642	0.98	+	2	Parent=NGR-1A0077;
Scaffold10	AUGUSTUS	mRNA	248169	249247	.	+	.	ID=NGR-1A0078;
Scaffold10	AUGUSTUS	CDS	248169	248349	0.98	+	0	Parent=NGR-1A0078;
Scaffold10	AUGUSTUS	CDS	248460	248545	1	+	2	Parent=NGR-1A0078;
Scaffold10	AUGUSTUS	CDS	248617	248708	1	+	0	Parent=NGR-1A0078;
Scaffold10	AUGUSTUS	CDS	248792	248897	1	+	1	Parent=NGR-1A0078;
Scaffold10	AUGUSTUS	CDS	248971	249088	1	+	0	Parent=NGR-1A0078;
Scaffold10	AUGUSTUS	CDS	249168	249247	1	+	2	Parent=NGR-1A0078;
Scaffold10	AUGUSTUS	mRNA	250436	254376	.	+	.	ID=NGR-1A0079;
Scaffold10	AUGUSTUS	CDS	250436	250451	0.9	+	0	Parent=NGR-1A0079;
Scaffold10	AUGUSTUS	CDS	250516	250532	0.94	+	2	Parent=NGR-1A0079;
Scaffold10	AUGUSTUS	CDS	251492	251627	0.93	+	0	Parent=NGR-1A0079;
Scaffold10	AUGUSTUS	CDS	252013	252233	0.62	+	2	Parent=NGR-1A0079;
Scaffold10	AUGUSTUS	CDS	252424	252539	1	+	0	Parent=NGR-1A0079;
Scaffold10	AUGUSTUS	CDS	252618	252799	1	+	1	Parent=NGR-1A0079;
Scaffold10	AUGUSTUS	CDS	252882	253116	1	+	2	Parent=NGR-1A0079;
Scaffold10	AUGUSTUS	CDS	253184	253718	1	+	1	Parent=NGR-1A0079;
Scaffold10	AUGUSTUS	CDS	253786	254376	1	+	0	Parent=NGR-1A0079;
Scaffold10	AUGUSTUS	mRNA	255091	257120	.	+	.	ID=NGR-1A0080;
Scaffold10	AUGUSTUS	CDS	255091	255135	0.97	+	0	Parent=NGR-1A0080;
Scaffold10	AUGUSTUS	CDS	255297	255371	0.99	+	0	Parent=NGR-1A0080;
Scaffold10	AUGUSTUS	CDS	255432	255504	1	+	0	Parent=NGR-1A0080;
Scaffold10	AUGUSTUS	CDS	255582	255687	1	+	2	Parent=NGR-1A0080;
Scaffold10	AUGUSTUS	CDS	255762	255852	1	+	1	Parent=NGR-1A0080;
Scaffold10	AUGUSTUS	CDS	255914	256023	1	+	0	Parent=NGR-1A0080;
Scaffold10	AUGUSTUS	CDS	256102	256387	1	+	1	Parent=NGR-1A0080;
Scaffold10	AUGUSTUS	CDS	256466	256749	1	+	0	Parent=NGR-1A0080;
Scaffold10	AUGUSTUS	CDS	256839	257002	1	+	1	Parent=NGR-1A0080;
Scaffold10	AUGUSTUS	CDS	257089	257120	1	+	2	Parent=NGR-1A0080;
Scaffold10	AUGUSTUS	mRNA	261109	271431	.	+	.	ID=NGR-1A0081;
Scaffold10	AUGUSTUS	CDS	261109	261184	0.39	+	0	Parent=NGR-1A0081;
Scaffold10	AUGUSTUS	CDS	261466	261808	0.99	+	2	Parent=NGR-1A0081;
Scaffold10	AUGUSTUS	CDS	261874	261890	1	+	1	Parent=NGR-1A0081;
Scaffold10	AUGUSTUS	CDS	261957	262052	1	+	2	Parent=NGR-1A0081;
Scaffold10	AUGUSTUS	CDS	262124	262292	1	+	2	Parent=NGR-1A0081;
Scaffold10	AUGUSTUS	CDS	262360	262907	1	+	1	Parent=NGR-1A0081;
Scaffold10	AUGUSTUS	CDS	262978	263666	1	+	2	Parent=NGR-1A0081;
Scaffold10	AUGUSTUS	CDS	263738	264310	1	+	0	Parent=NGR-1A0081;
Scaffold10	AUGUSTUS	CDS	264381	264704	1	+	0	Parent=NGR-1A0081;
Scaffold10	AUGUSTUS	CDS	264780	264954	1	+	0	Parent=NGR-1A0081;
Scaffold10	AUGUSTUS	CDS	265018	265232	1	+	2	Parent=NGR-1A0081;
Scaffold10	AUGUSTUS	CDS	265299	265393	1	+	0	Parent=NGR-1A0081;
Scaffold10	AUGUSTUS	CDS	265456	265949	1	+	1	Parent=NGR-1A0081;
Scaffold10	AUGUSTUS	CDS	266012	266071	1	+	2	Parent=NGR-1A0081;
Scaffold10	AUGUSTUS	CDS	266140	266498	1	+	2	Parent=NGR-1A0081;
Scaffold10	AUGUSTUS	CDS	266570	266751	1	+	0	Parent=NGR-1A0081;
Scaffold10	AUGUSTUS	CDS	266823	267204	1	+	1	Parent=NGR-1A0081;
Scaffold10	AUGUSTUS	CDS	267271	267421	1	+	0	Parent=NGR-1A0081;
Scaffold10	AUGUSTUS	CDS	267494	267628	1	+	2	Parent=NGR-1A0081;
Scaffold10	AUGUSTUS	CDS	267695	267808	1	+	2	Parent=NGR-1A0081;
Scaffold10	AUGUSTUS	CDS	267874	267938	1	+	2	Parent=NGR-1A0081;
Scaffold10	AUGUSTUS	CDS	267999	268281	1	+	0	Parent=NGR-1A0081;
Scaffold10	AUGUSTUS	CDS	268346	268458	1	+	2	Parent=NGR-1A0081;
Scaffold10	AUGUSTUS	CDS	268518	268671	0.82	+	0	Parent=NGR-1A0081;
Scaffold10	AUGUSTUS	CDS	268744	268832	1	+	2	Parent=NGR-1A0081;
Scaffold10	AUGUSTUS	CDS	268904	269084	0.72	+	0	Parent=NGR-1A0081;
Scaffold10	AUGUSTUS	CDS	269150	269398	0.98	+	2	Parent=NGR-1A0081;
Scaffold10	AUGUSTUS	CDS	270356	271200	0.97	+	2	Parent=NGR-1A0081;
Scaffold10	AUGUSTUS	CDS	271276	271431	1	+	0	Parent=NGR-1A0081;
Scaffold10	AUGUSTUS	mRNA	274569	276186	.	-	.	ID=NGR-1A0082;
Scaffold10	AUGUSTUS	CDS	274569	275171	0.99	-	0	Parent=NGR-1A0082;
Scaffold10	AUGUSTUS	CDS	275483	275699	1	-	1	Parent=NGR-1A0082;
Scaffold10	AUGUSTUS	CDS	275997	276073	1	-	0	Parent=NGR-1A0082;
Scaffold10	AUGUSTUS	CDS	276184	276186	1	-	0	Parent=NGR-1A0082;
Scaffold10	AUGUSTUS	mRNA	276486	278165	.	+	.	ID=NGR-1A0083;
Scaffold10	AUGUSTUS	CDS	276486	276898	1	+	0	Parent=NGR-1A0083;
Scaffold10	AUGUSTUS	CDS	276980	277238	0.94	+	1	Parent=NGR-1A0083;
Scaffold10	AUGUSTUS	CDS	277311	278165	0.98	+	0	Parent=NGR-1A0083;
Scaffold10	AUGUSTUS	mRNA	278600	280877	.	+	.	ID=NGR-1A0084;
Scaffold10	AUGUSTUS	CDS	278600	278968	0.85	+	0	Parent=NGR-1A0084;
Scaffold10	AUGUSTUS	CDS	279040	279077	1	+	0	Parent=NGR-1A0084;
Scaffold10	AUGUSTUS	CDS	279152	279288	0.95	+	1	Parent=NGR-1A0084;
Scaffold10	AUGUSTUS	CDS	279363	279381	0.94	+	2	Parent=NGR-1A0084;
Scaffold10	AUGUSTUS	CDS	279486	279661	0.83	+	1	Parent=NGR-1A0084;
Scaffold10	AUGUSTUS	CDS	279725	279792	1	+	2	Parent=NGR-1A0084;
Scaffold10	AUGUSTUS	CDS	279902	280064	1	+	0	Parent=NGR-1A0084;
Scaffold10	AUGUSTUS	CDS	280140	280412	1	+	2	Parent=NGR-1A0084;
Scaffold10	AUGUSTUS	CDS	280482	280558	0.94	+	2	Parent=NGR-1A0084;
Scaffold10	AUGUSTUS	CDS	280632	280877	0.94	+	0	Parent=NGR-1A0084;
Scaffold10	AUGUSTUS	mRNA	282755	284491	.	+	.	ID=NGR-1A0085;
Scaffold10	AUGUSTUS	CDS	282755	282794	1	+	0	Parent=NGR-1A0085;
Scaffold10	AUGUSTUS	CDS	282862	282979	1	+	2	Parent=NGR-1A0085;
Scaffold10	AUGUSTUS	CDS	283091	283100	1	+	1	Parent=NGR-1A0085;
Scaffold10	AUGUSTUS	CDS	283167	283283	1	+	0	Parent=NGR-1A0085;
Scaffold10	AUGUSTUS	CDS	283352	283495	1	+	0	Parent=NGR-1A0085;
Scaffold10	AUGUSTUS	CDS	283574	283739	0.67	+	0	Parent=NGR-1A0085;
Scaffold10	AUGUSTUS	CDS	283798	284062	1	+	2	Parent=NGR-1A0085;
Scaffold10	AUGUSTUS	CDS	284147	284175	1	+	1	Parent=NGR-1A0085;
Scaffold10	AUGUSTUS	CDS	284257	284381	1	+	2	Parent=NGR-1A0085;
Scaffold10	AUGUSTUS	CDS	284465	284491	1	+	0	Parent=NGR-1A0085;
Scaffold10	AUGUSTUS	mRNA	284990	287005	.	-	.	ID=NGR-1A0086;
Scaffold10	AUGUSTUS	CDS	284990	285136	0.99	-	0	Parent=NGR-1A0086;
Scaffold10	AUGUSTUS	CDS	285200	285346	1	-	0	Parent=NGR-1A0086;
Scaffold10	AUGUSTUS	CDS	285410	285587	1	-	1	Parent=NGR-1A0086;
Scaffold10	AUGUSTUS	CDS	285648	285667	1	-	0	Parent=NGR-1A0086;
Scaffold10	AUGUSTUS	CDS	285736	285788	1	-	2	Parent=NGR-1A0086;
Scaffold10	AUGUSTUS	CDS	285850	285995	1	-	1	Parent=NGR-1A0086;
Scaffold10	AUGUSTUS	CDS	286073	286190	1	-	2	Parent=NGR-1A0086;
Scaffold10	AUGUSTUS	CDS	286264	286578	1	-	2	Parent=NGR-1A0086;
Scaffold10	AUGUSTUS	CDS	286657	286768	0.92	-	0	Parent=NGR-1A0086;
Scaffold10	AUGUSTUS	CDS	286832	287005	1	-	0	Parent=NGR-1A0086;
Scaffold10	AUGUSTUS	mRNA	287420	289114	.	+	.	ID=NGR-1A0087;
Scaffold10	AUGUSTUS	CDS	287420	287877	0.52	+	0	Parent=NGR-1A0087;
Scaffold10	AUGUSTUS	CDS	287940	288738	0.73	+	1	Parent=NGR-1A0087;
Scaffold10	AUGUSTUS	CDS	288809	288898	0.99	+	0	Parent=NGR-1A0087;
Scaffold10	AUGUSTUS	CDS	288962	289114	0.54	+	0	Parent=NGR-1A0087;
Scaffold10	AUGUSTUS	mRNA	289423	290741	.	-	.	ID=NGR-1A0088;
Scaffold10	AUGUSTUS	CDS	289423	289505	1	-	2	Parent=NGR-1A0088;
Scaffold10	AUGUSTUS	CDS	289580	289763	1	-	0	Parent=NGR-1A0088;
Scaffold10	AUGUSTUS	CDS	289824	289914	1	-	1	Parent=NGR-1A0088;
Scaffold10	AUGUSTUS	CDS	289982	290057	1	-	2	Parent=NGR-1A0088;
Scaffold10	AUGUSTUS	CDS	290131	290214	0.98	-	2	Parent=NGR-1A0088;
Scaffold10	AUGUSTUS	CDS	290335	290348	1	-	1	Parent=NGR-1A0088;
Scaffold10	AUGUSTUS	CDS	290416	290449	1	-	2	Parent=NGR-1A0088;
Scaffold10	AUGUSTUS	CDS	290525	290741	0.89	-	0	Parent=NGR-1A0088;
Scaffold10	AUGUSTUS	mRNA	291573	296410	.	-	.	ID=NGR-1A0089;
Scaffold10	AUGUSTUS	CDS	291573	291610	0.41	-	2	Parent=NGR-1A0089;
Scaffold10	AUGUSTUS	CDS	292098	292173	0.99	-	0	Parent=NGR-1A0089;
Scaffold10	AUGUSTUS	CDS	292255	292722	1	-	0	Parent=NGR-1A0089;
Scaffold10	AUGUSTUS	CDS	292810	293234	1	-	2	Parent=NGR-1A0089;
Scaffold10	AUGUSTUS	CDS	293337	293610	0.99	-	0	Parent=NGR-1A0089;
Scaffold10	AUGUSTUS	CDS	293711	294126	1	-	2	Parent=NGR-1A0089;
Scaffold10	AUGUSTUS	CDS	294204	294622	0.91	-	1	Parent=NGR-1A0089;
Scaffold10	AUGUSTUS	CDS	294713	295010	0.72	-	2	Parent=NGR-1A0089;
Scaffold10	AUGUSTUS	CDS	295104	295277	0.95	-	2	Parent=NGR-1A0089;
Scaffold10	AUGUSTUS	CDS	295355	296036	0.94	-	0	Parent=NGR-1A0089;
Scaffold10	AUGUSTUS	CDS	296135	296410	0.98	-	0	Parent=NGR-1A0089;
Scaffold10	AUGUSTUS	mRNA	296951	298233	.	+	.	ID=NGR-1A0090;
Scaffold10	AUGUSTUS	CDS	296951	297002	0.93	+	0	Parent=NGR-1A0090;
Scaffold10	AUGUSTUS	CDS	297110	297260	1	+	2	Parent=NGR-1A0090;
Scaffold10	AUGUSTUS	CDS	297370	297455	0.94	+	1	Parent=NGR-1A0090;
Scaffold10	AUGUSTUS	CDS	297550	297620	1	+	2	Parent=NGR-1A0090;
Scaffold10	AUGUSTUS	CDS	297705	297728	1	+	0	Parent=NGR-1A0090;
Scaffold10	AUGUSTUS	CDS	297821	297851	1	+	0	Parent=NGR-1A0090;
Scaffold10	AUGUSTUS	CDS	297935	298026	0.99	+	2	Parent=NGR-1A0090;
Scaffold10	AUGUSTUS	CDS	298125	298134	0.99	+	0	Parent=NGR-1A0090;
Scaffold10	AUGUSTUS	CDS	298223	298233	0.99	+	2	Parent=NGR-1A0090;
Scaffold10	AUGUSTUS	mRNA	303226	304939	.	+	.	ID=NGR-1A0091;
Scaffold10	AUGUSTUS	CDS	303226	303260	1	+	0	Parent=NGR-1A0091;
Scaffold10	AUGUSTUS	CDS	303327	303767	1	+	1	Parent=NGR-1A0091;
Scaffold10	AUGUSTUS	CDS	303870	304031	0.64	+	1	Parent=NGR-1A0091;
Scaffold10	AUGUSTUS	CDS	304150	304252	1	+	1	Parent=NGR-1A0091;
Scaffold10	AUGUSTUS	CDS	304323	304568	0.99	+	0	Parent=NGR-1A0091;
Scaffold10	AUGUSTUS	CDS	304670	304939	1	+	0	Parent=NGR-1A0091;
Scaffold10	AUGUSTUS	mRNA	307336	308532	.	+	.	ID=NGR-1A0092;
Scaffold10	AUGUSTUS	CDS	307336	307350	0.84	+	0	Parent=NGR-1A0092;
Scaffold10	AUGUSTUS	CDS	307546	307659	1	+	0	Parent=NGR-1A0092;
Scaffold10	AUGUSTUS	CDS	307737	307832	1	+	0	Parent=NGR-1A0092;
Scaffold10	AUGUSTUS	CDS	307909	307954	1	+	0	Parent=NGR-1A0092;
Scaffold10	AUGUSTUS	CDS	308028	308404	1	+	2	Parent=NGR-1A0092;
Scaffold10	AUGUSTUS	CDS	308500	308532	0.69	+	0	Parent=NGR-1A0092;
Scaffold10	AUGUSTUS	mRNA	311715	312221	.	-	.	ID=NGR-1A0093;
Scaffold10	AUGUSTUS	CDS	311715	311718	0.77	-	1	Parent=NGR-1A0093;
Scaffold10	AUGUSTUS	CDS	311788	312221	0.6	-	0	Parent=NGR-1A0093;
Scaffold10	AUGUSTUS	mRNA	312805	314968	.	+	.	ID=NGR-1A0094;
Scaffold10	AUGUSTUS	CDS	312805	313213	0.74	+	0	Parent=NGR-1A0094;
Scaffold10	AUGUSTUS	CDS	313289	313450	0.84	+	2	Parent=NGR-1A0094;
Scaffold10	AUGUSTUS	CDS	313532	313975	0.61	+	2	Parent=NGR-1A0094;
Scaffold10	AUGUSTUS	CDS	314940	314968	0.47	+	2	Parent=NGR-1A0094;
Scaffold10	AUGUSTUS	mRNA	316740	318864	.	-	.	ID=NGR-1A0095;
Scaffold10	AUGUSTUS	CDS	316740	316866	1	-	1	Parent=NGR-1A0095;
Scaffold10	AUGUSTUS	CDS	316941	317146	1	-	0	Parent=NGR-1A0095;
Scaffold10	AUGUSTUS	CDS	317254	317469	1	-	0	Parent=NGR-1A0095;
Scaffold10	AUGUSTUS	CDS	317537	317692	0.96	-	0	Parent=NGR-1A0095;
Scaffold10	AUGUSTUS	CDS	317778	317936	0.66	-	0	Parent=NGR-1A0095;
Scaffold10	AUGUSTUS	CDS	318041	318197	0.81	-	1	Parent=NGR-1A0095;
Scaffold10	AUGUSTUS	CDS	318258	318458	0.81	-	1	Parent=NGR-1A0095;
Scaffold10	AUGUSTUS	CDS	318529	318691	0.95	-	2	Parent=NGR-1A0095;
Scaffold10	AUGUSTUS	CDS	318777	318864	0.71	-	0	Parent=NGR-1A0095;
Scaffold10	AUGUSTUS	mRNA	319301	320578	.	+	.	ID=NGR-1A0096;
Scaffold10	AUGUSTUS	CDS	319301	319501	1	+	0	Parent=NGR-1A0096;
Scaffold10	AUGUSTUS	CDS	319564	319761	1	+	0	Parent=NGR-1A0096;
Scaffold10	AUGUSTUS	CDS	319833	319992	1	+	0	Parent=NGR-1A0096;
Scaffold10	AUGUSTUS	CDS	320069	320304	0.99	+	2	Parent=NGR-1A0096;
Scaffold10	AUGUSTUS	CDS	320381	320578	1	+	0	Parent=NGR-1A0096;
Scaffold10	AUGUSTUS	mRNA	320707	324916	.	-	.	ID=NGR-1A0097;
Scaffold10	AUGUSTUS	CDS	320707	320838	1	-	0	Parent=NGR-1A0097;
Scaffold10	AUGUSTUS	CDS	320971	321229	0.59	-	1	Parent=NGR-1A0097;
Scaffold10	AUGUSTUS	CDS	321306	322317	1	-	2	Parent=NGR-1A0097;
Scaffold10	AUGUSTUS	CDS	322403	322641	0.84	-	1	Parent=NGR-1A0097;
Scaffold10	AUGUSTUS	CDS	322780	322957	0.32	-	2	Parent=NGR-1A0097;
Scaffold10	AUGUSTUS	CDS	323914	323991	0.59	-	2	Parent=NGR-1A0097;
Scaffold10	AUGUSTUS	CDS	324257	324420	0.6	-	1	Parent=NGR-1A0097;
Scaffold10	AUGUSTUS	CDS	324525	324577	0.64	-	0	Parent=NGR-1A0097;
Scaffold10	AUGUSTUS	CDS	324674	324726	0.63	-	2	Parent=NGR-1A0097;
Scaffold10	AUGUSTUS	CDS	324826	324916	0.71	-	0	Parent=NGR-1A0097;
Scaffold10	AUGUSTUS	mRNA	325030	328217	.	+	.	ID=NGR-1A0098;
Scaffold10	AUGUSTUS	CDS	325030	325421	1	+	0	Parent=NGR-1A0098;
Scaffold10	AUGUSTUS	CDS	325497	328047	0.99	+	1	Parent=NGR-1A0098;
Scaffold10	AUGUSTUS	CDS	328125	328217	1	+	0	Parent=NGR-1A0098;
Scaffold10	AUGUSTUS	mRNA	328436	332298	.	+	.	ID=NGR-1A0099;
Scaffold10	AUGUSTUS	CDS	328436	328692	1	+	0	Parent=NGR-1A0099;
Scaffold10	AUGUSTUS	CDS	328770	329874	0.99	+	1	Parent=NGR-1A0099;
Scaffold10	AUGUSTUS	CDS	329951	330588	1	+	0	Parent=NGR-1A0099;
Scaffold10	AUGUSTUS	CDS	330664	330820	1	+	1	Parent=NGR-1A0099;
Scaffold10	AUGUSTUS	CDS	330896	331097	1	+	0	Parent=NGR-1A0099;
Scaffold10	AUGUSTUS	CDS	331161	331892	1	+	2	Parent=NGR-1A0099;
Scaffold10	AUGUSTUS	CDS	331952	332298	1	+	2	Parent=NGR-1A0099;
Scaffold10	AUGUSTUS	mRNA	332487	335991	.	-	.	ID=NGR-1A0100;
Scaffold10	AUGUSTUS	CDS	332487	332603	0.98	-	0	Parent=NGR-1A0100;
Scaffold10	AUGUSTUS	CDS	332675	333169	0.78	-	0	Parent=NGR-1A0100;
Scaffold10	AUGUSTUS	CDS	333240	333401	1	-	0	Parent=NGR-1A0100;
Scaffold10	AUGUSTUS	CDS	333464	333998	1	-	1	Parent=NGR-1A0100;
Scaffold10	AUGUSTUS	CDS	334070	334211	1	-	2	Parent=NGR-1A0100;
Scaffold10	AUGUSTUS	CDS	334279	334441	1	-	0	Parent=NGR-1A0100;
Scaffold10	AUGUSTUS	CDS	334501	334774	1	-	1	Parent=NGR-1A0100;
Scaffold10	AUGUSTUS	CDS	334842	334981	0.73	-	0	Parent=NGR-1A0100;
Scaffold10	AUGUSTUS	CDS	335051	335369	1	-	1	Parent=NGR-1A0100;
Scaffold10	AUGUSTUS	CDS	335433	335636	1	-	1	Parent=NGR-1A0100;
Scaffold10	AUGUSTUS	CDS	335768	335991	0.71	-	0	Parent=NGR-1A0100;
Scaffold10	AUGUSTUS	mRNA	341039	343882	.	+	.	ID=NGR-1A0101;
Scaffold10	AUGUSTUS	CDS	341039	341083	1	+	0	Parent=NGR-1A0101;
Scaffold10	AUGUSTUS	CDS	341221	341489	1	+	0	Parent=NGR-1A0101;
Scaffold10	AUGUSTUS	CDS	341552	341585	1	+	1	Parent=NGR-1A0101;
Scaffold10	AUGUSTUS	CDS	341658	341714	1	+	0	Parent=NGR-1A0101;
Scaffold10	AUGUSTUS	CDS	341776	342130	1	+	0	Parent=NGR-1A0101;
Scaffold10	AUGUSTUS	CDS	342209	342452	1	+	2	Parent=NGR-1A0101;
Scaffold10	AUGUSTUS	CDS	342521	342763	1	+	1	Parent=NGR-1A0101;
Scaffold10	AUGUSTUS	CDS	342837	343224	1	+	1	Parent=NGR-1A0101;
Scaffold10	AUGUSTUS	CDS	343292	343404	1	+	0	Parent=NGR-1A0101;
Scaffold10	AUGUSTUS	CDS	343603	343624	1	+	1	Parent=NGR-1A0101;
Scaffold10	AUGUSTUS	CDS	343699	343761	1	+	0	Parent=NGR-1A0101;
Scaffold10	AUGUSTUS	CDS	343826	343882	1	+	0	Parent=NGR-1A0101;
Scaffold10	AUGUSTUS	mRNA	344398	345055	.	-	.	ID=NGR-1A0102;
Scaffold10	AUGUSTUS	CDS	344398	344631	0.52	-	0	Parent=NGR-1A0102;
Scaffold10	AUGUSTUS	CDS	344707	344983	1	-	1	Parent=NGR-1A0102;
Scaffold10	AUGUSTUS	CDS	345051	345055	1	-	0	Parent=NGR-1A0102;
Scaffold10	AUGUSTUS	mRNA	345369	346116	.	+	.	ID=NGR-1A0103;
Scaffold10	AUGUSTUS	CDS	345369	345422	1	+	0	Parent=NGR-1A0103;
Scaffold10	AUGUSTUS	CDS	345510	345591	1	+	0	Parent=NGR-1A0103;
Scaffold10	AUGUSTUS	CDS	345691	345773	1	+	2	Parent=NGR-1A0103;
Scaffold10	AUGUSTUS	CDS	345845	345932	1	+	0	Parent=NGR-1A0103;
Scaffold10	AUGUSTUS	CDS	346000	346046	0.89	+	2	Parent=NGR-1A0103;
Scaffold10	AUGUSTUS	CDS	346111	346116	0.89	+	0	Parent=NGR-1A0103;
Scaffold10	AUGUSTUS	mRNA	347178	352647	.	-	.	ID=NGR-1A0104;
Scaffold10	AUGUSTUS	CDS	347178	347518	1	-	2	Parent=NGR-1A0104;
Scaffold10	AUGUSTUS	CDS	347588	347806	1	-	2	Parent=NGR-1A0104;
Scaffold10	AUGUSTUS	CDS	347957	348396	0.61	-	1	Parent=NGR-1A0104;
Scaffold10	AUGUSTUS	CDS	348478	348671	0.62	-	0	Parent=NGR-1A0104;
Scaffold10	AUGUSTUS	CDS	348751	348887	1	-	2	Parent=NGR-1A0104;
Scaffold10	AUGUSTUS	CDS	348949	349055	1	-	1	Parent=NGR-1A0104;
Scaffold10	AUGUSTUS	CDS	349132	349484	0.99	-	0	Parent=NGR-1A0104;
Scaffold10	AUGUSTUS	CDS	349612	349749	0.99	-	0	Parent=NGR-1A0104;
Scaffold10	AUGUSTUS	CDS	349813	350268	0.99	-	0	Parent=NGR-1A0104;
Scaffold10	AUGUSTUS	CDS	350336	350930	1	-	1	Parent=NGR-1A0104;
Scaffold10	AUGUSTUS	CDS	350994	351708	1	-	2	Parent=NGR-1A0104;
Scaffold10	AUGUSTUS	CDS	351777	351929	1	-	2	Parent=NGR-1A0104;
Scaffold10	AUGUSTUS	CDS	351996	352422	0.85	-	0	Parent=NGR-1A0104;
Scaffold10	AUGUSTUS	CDS	352486	352647	0.82	-	0	Parent=NGR-1A0104;
Scaffold10	AUGUSTUS	mRNA	353029	356114	.	+	.	ID=NGR-1A0105;
Scaffold10	AUGUSTUS	CDS	353029	353155	1	+	0	Parent=NGR-1A0105;
Scaffold10	AUGUSTUS	CDS	353214	353550	0.91	+	2	Parent=NGR-1A0105;
Scaffold10	AUGUSTUS	CDS	353628	353955	1	+	1	Parent=NGR-1A0105;
Scaffold10	AUGUSTUS	CDS	354922	355009	0.96	+	0	Parent=NGR-1A0105;
Scaffold10	AUGUSTUS	CDS	355075	355847	0.95	+	2	Parent=NGR-1A0105;
Scaffold10	AUGUSTUS	CDS	355917	356114	0.99	+	0	Parent=NGR-1A0105;
Scaffold10	AUGUSTUS	mRNA	356428	358098	.	+	.	ID=NGR-1A0106;
Scaffold10	AUGUSTUS	CDS	356428	356607	0.96	+	0	Parent=NGR-1A0106;
Scaffold10	AUGUSTUS	CDS	356752	356783	0.79	+	0	Parent=NGR-1A0106;
Scaffold10	AUGUSTUS	CDS	356894	357061	0.7	+	1	Parent=NGR-1A0106;
Scaffold10	AUGUSTUS	CDS	357179	357326	1	+	1	Parent=NGR-1A0106;
Scaffold10	AUGUSTUS	CDS	357400	357572	0.85	+	0	Parent=NGR-1A0106;
Scaffold10	AUGUSTUS	CDS	357645	357759	0.97	+	1	Parent=NGR-1A0106;
Scaffold10	AUGUSTUS	CDS	357832	357907	1	+	0	Parent=NGR-1A0106;
Scaffold10	AUGUSTUS	CDS	357980	358098	0.98	+	2	Parent=NGR-1A0106;
Scaffold10	AUGUSTUS	mRNA	358442	360631	.	-	.	ID=NGR-1A0107;
Scaffold10	AUGUSTUS	CDS	358442	358660	1	-	0	Parent=NGR-1A0107;
Scaffold10	AUGUSTUS	CDS	358737	358859	1	-	0	Parent=NGR-1A0107;
Scaffold10	AUGUSTUS	CDS	358964	359138	1	-	1	Parent=NGR-1A0107;
Scaffold10	AUGUSTUS	CDS	359206	359402	1	-	0	Parent=NGR-1A0107;
Scaffold10	AUGUSTUS	CDS	359464	359610	0.93	-	0	Parent=NGR-1A0107;
Scaffold10	AUGUSTUS	CDS	359676	359820	1	-	1	Parent=NGR-1A0107;
Scaffold10	AUGUSTUS	CDS	359904	360053	0.99	-	1	Parent=NGR-1A0107;
Scaffold10	AUGUSTUS	CDS	360126	360157	1	-	0	Parent=NGR-1A0107;
Scaffold10	AUGUSTUS	CDS	360278	360631	1	-	0	Parent=NGR-1A0107;
Scaffold10	AUGUSTUS	mRNA	361137	362139	.	-	.	ID=NGR-1A0108;
Scaffold10	AUGUSTUS	CDS	361137	361187	1	-	0	Parent=NGR-1A0108;
Scaffold10	AUGUSTUS	CDS	361254	361271	1	-	0	Parent=NGR-1A0108;
Scaffold10	AUGUSTUS	CDS	361344	361710	0.97	-	1	Parent=NGR-1A0108;
Scaffold10	AUGUSTUS	CDS	361782	361871	1	-	1	Parent=NGR-1A0108;
Scaffold10	AUGUSTUS	CDS	361945	361970	1	-	0	Parent=NGR-1A0108;
Scaffold10	AUGUSTUS	CDS	362038	362139	1	-	0	Parent=NGR-1A0108;
Scaffold10	AUGUSTUS	mRNA	362768	370566	.	+	.	ID=NGR-1A0109;
Scaffold10	AUGUSTUS	CDS	362768	362892	1	+	0	Parent=NGR-1A0109;
Scaffold10	AUGUSTUS	CDS	362965	363029	1	+	1	Parent=NGR-1A0109;
Scaffold10	AUGUSTUS	CDS	363105	363157	1	+	2	Parent=NGR-1A0109;
Scaffold10	AUGUSTUS	CDS	363244	363377	0.99	+	0	Parent=NGR-1A0109;
Scaffold10	AUGUSTUS	CDS	363703	363889	1	+	1	Parent=NGR-1A0109;
Scaffold10	AUGUSTUS	CDS	363953	364264	0.99	+	0	Parent=NGR-1A0109;
Scaffold10	AUGUSTUS	CDS	365233	365407	0.99	+	0	Parent=NGR-1A0109;
Scaffold10	AUGUSTUS	CDS	365479	365592	1	+	2	Parent=NGR-1A0109;
Scaffold10	AUGUSTUS	CDS	365666	366004	0.97	+	2	Parent=NGR-1A0109;
Scaffold10	AUGUSTUS	CDS	366091	366295	0.58	+	2	Parent=NGR-1A0109;
Scaffold10	AUGUSTUS	CDS	366363	366439	0.54	+	1	Parent=NGR-1A0109;
Scaffold10	AUGUSTUS	CDS	366520	366657	1	+	2	Parent=NGR-1A0109;
Scaffold10	AUGUSTUS	CDS	366719	366876	0.98	+	2	Parent=NGR-1A0109;
Scaffold10	AUGUSTUS	CDS	366950	367164	0.85	+	0	Parent=NGR-1A0109;
Scaffold10	AUGUSTUS	CDS	367232	367320	1	+	1	Parent=NGR-1A0109;
Scaffold10	AUGUSTUS	CDS	368276	368347	0.69	+	2	Parent=NGR-1A0109;
Scaffold10	AUGUSTUS	CDS	368407	368520	1	+	2	Parent=NGR-1A0109;
Scaffold10	AUGUSTUS	CDS	368587	368788	0.45	+	2	Parent=NGR-1A0109;
Scaffold10	AUGUSTUS	CDS	369267	369343	1	+	1	Parent=NGR-1A0109;
Scaffold10	AUGUSTUS	CDS	369411	369548	0.81	+	2	Parent=NGR-1A0109;
Scaffold10	AUGUSTUS	CDS	369611	369824	0.19	+	2	Parent=NGR-1A0109;
Scaffold10	AUGUSTUS	CDS	370103	370191	0.58	+	1	Parent=NGR-1A0109;
Scaffold10	AUGUSTUS	CDS	370286	370566	0.84	+	2	Parent=NGR-1A0109;
Scaffold10	AUGUSTUS	mRNA	370663	372240	.	-	.	ID=NGR-1A0110;
Scaffold10	AUGUSTUS	CDS	370663	370730	1	-	2	Parent=NGR-1A0110;
Scaffold10	AUGUSTUS	CDS	370796	370871	1	-	0	Parent=NGR-1A0110;
Scaffold10	AUGUSTUS	CDS	370948	371109	0.94	-	0	Parent=NGR-1A0110;
Scaffold10	AUGUSTUS	CDS	371179	371494	1	-	1	Parent=NGR-1A0110;
Scaffold10	AUGUSTUS	CDS	371577	371651	1	-	1	Parent=NGR-1A0110;
Scaffold10	AUGUSTUS	CDS	371725	371952	1	-	1	Parent=NGR-1A0110;
Scaffold10	AUGUSTUS	CDS	372167	372240	1	-	0	Parent=NGR-1A0110;
Scaffold10	AUGUSTUS	mRNA	372615	374136	.	-	.	ID=NGR-1A0111;
Scaffold10	AUGUSTUS	CDS	372615	372652	1	-	2	Parent=NGR-1A0111;
Scaffold10	AUGUSTUS	CDS	372727	372802	1	-	0	Parent=NGR-1A0111;
Scaffold10	AUGUSTUS	CDS	372893	373315	1	-	0	Parent=NGR-1A0111;
Scaffold10	AUGUSTUS	CDS	373383	373677	1	-	1	Parent=NGR-1A0111;
Scaffold10	AUGUSTUS	CDS	373750	373862	1	-	0	Parent=NGR-1A0111;
Scaffold10	AUGUSTUS	CDS	373945	374136	0.83	-	0	Parent=NGR-1A0111;
Scaffold10	AUGUSTUS	mRNA	374939	375736	.	+	.	ID=NGR-1A0112;
Scaffold10	AUGUSTUS	CDS	374939	375151	0.54	+	0	Parent=NGR-1A0112;
Scaffold10	AUGUSTUS	CDS	375233	375321	0.58	+	0	Parent=NGR-1A0112;
Scaffold10	AUGUSTUS	CDS	375408	375492	0.47	+	1	Parent=NGR-1A0112;
Scaffold10	AUGUSTUS	CDS	375557	375736	0.47	+	0	Parent=NGR-1A0112;
Scaffold10	AUGUSTUS	mRNA	376583	379923	.	+	.	ID=NGR-1A0113;
Scaffold10	AUGUSTUS	CDS	376583	376599	0.76	+	0	Parent=NGR-1A0113;
Scaffold10	AUGUSTUS	CDS	376713	377155	0.61	+	1	Parent=NGR-1A0113;
Scaffold10	AUGUSTUS	CDS	377237	377979	0.97	+	2	Parent=NGR-1A0113;
Scaffold10	AUGUSTUS	CDS	378934	379263	1	+	0	Parent=NGR-1A0113;
Scaffold10	AUGUSTUS	CDS	379339	379923	1	+	0	Parent=NGR-1A0113;
Scaffold10	AUGUSTUS	mRNA	380063	380894	.	-	.	ID=NGR-1A0114;
Scaffold10	AUGUSTUS	CDS	380063	380116	1	-	0	Parent=NGR-1A0114;
Scaffold10	AUGUSTUS	CDS	380186	380406	0.99	-	2	Parent=NGR-1A0114;
Scaffold10	AUGUSTUS	CDS	380486	380662	0.77	-	2	Parent=NGR-1A0114;
Scaffold10	AUGUSTUS	CDS	380772	380817	0.89	-	0	Parent=NGR-1A0114;
Scaffold10	AUGUSTUS	CDS	380889	380894	0.76	-	0	Parent=NGR-1A0114;
Scaffold10	AUGUSTUS	mRNA	382819	385141	.	+	.	ID=NGR-1A0115;
Scaffold10	AUGUSTUS	CDS	382819	382982	1	+	0	Parent=NGR-1A0115;
Scaffold10	AUGUSTUS	CDS	383098	383325	1	+	1	Parent=NGR-1A0115;
Scaffold10	AUGUSTUS	CDS	383437	383583	1	+	1	Parent=NGR-1A0115;
Scaffold10	AUGUSTUS	CDS	383651	384136	1	+	1	Parent=NGR-1A0115;
Scaffold10	AUGUSTUS	CDS	384201	384337	1	+	1	Parent=NGR-1A0115;
Scaffold10	AUGUSTUS	CDS	384404	384605	1	+	2	Parent=NGR-1A0115;
Scaffold10	AUGUSTUS	CDS	384678	384766	1	+	1	Parent=NGR-1A0115;
Scaffold10	AUGUSTUS	CDS	384835	384880	1	+	2	Parent=NGR-1A0115;
Scaffold10	AUGUSTUS	CDS	384943	385059	1	+	1	Parent=NGR-1A0115;
Scaffold10	AUGUSTUS	CDS	385129	385141	1	+	1	Parent=NGR-1A0115;
Scaffold10	AUGUSTUS	mRNA	387656	390114	.	-	.	ID=NGR-1A0116;
Scaffold10	AUGUSTUS	CDS	387656	387760	1	-	0	Parent=NGR-1A0116;
Scaffold10	AUGUSTUS	CDS	387837	387881	1	-	0	Parent=NGR-1A0116;
Scaffold10	AUGUSTUS	CDS	387963	388191	1	-	1	Parent=NGR-1A0116;
Scaffold10	AUGUSTUS	CDS	388292	388350	1	-	0	Parent=NGR-1A0116;
Scaffold10	AUGUSTUS	CDS	388435	388467	0.99	-	0	Parent=NGR-1A0116;
Scaffold10	AUGUSTUS	CDS	388613	388894	0.69	-	0	Parent=NGR-1A0116;
Scaffold10	AUGUSTUS	CDS	389006	389023	0.43	-	0	Parent=NGR-1A0116;
Scaffold10	AUGUSTUS	CDS	389132	389208	1	-	2	Parent=NGR-1A0116;
Scaffold10	AUGUSTUS	CDS	389312	389341	1	-	2	Parent=NGR-1A0116;
Scaffold10	AUGUSTUS	CDS	389441	389476	1	-	2	Parent=NGR-1A0116;
Scaffold10	AUGUSTUS	CDS	389560	389731	1	-	0	Parent=NGR-1A0116;
Scaffold10	AUGUSTUS	CDS	389819	389847	1	-	2	Parent=NGR-1A0116;
Scaffold10	AUGUSTUS	CDS	389959	389972	1	-	1	Parent=NGR-1A0116;
Scaffold10	AUGUSTUS	CDS	390059	390114	0.94	-	0	Parent=NGR-1A0116;
Scaffold10	AUGUSTUS	mRNA	390587	391986	.	+	.	ID=NGR-1A0117;
Scaffold10	AUGUSTUS	CDS	390587	390589	1	+	0	Parent=NGR-1A0117;
Scaffold10	AUGUSTUS	CDS	390670	390705	0.89	+	0	Parent=NGR-1A0117;
Scaffold10	AUGUSTUS	CDS	390772	391737	0.99	+	0	Parent=NGR-1A0117;
Scaffold10	AUGUSTUS	CDS	391817	391893	1	+	0	Parent=NGR-1A0117;
Scaffold10	AUGUSTUS	CDS	391971	391986	1	+	1	Parent=NGR-1A0117;
Scaffold10	AUGUSTUS	mRNA	392604	393951	.	-	.	ID=NGR-1A0118;
Scaffold10	AUGUSTUS	CDS	392604	393382	0.95	-	2	Parent=NGR-1A0118;
Scaffold10	AUGUSTUS	CDS	393462	393951	0.88	-	0	Parent=NGR-1A0118;
Scaffold10	AUGUSTUS	mRNA	394289	397263	.	+	.	ID=NGR-1A0119;
Scaffold10	AUGUSTUS	CDS	394289	394413	0.99	+	0	Parent=NGR-1A0119;
Scaffold10	AUGUSTUS	CDS	394506	396932	0.99	+	1	Parent=NGR-1A0119;
Scaffold10	AUGUSTUS	CDS	397023	397263	1	+	1	Parent=NGR-1A0119;
Scaffold10	AUGUSTUS	mRNA	397651	399844	.	-	.	ID=NGR-1A0120;
Scaffold10	AUGUSTUS	CDS	397651	397838	0.97	-	2	Parent=NGR-1A0120;
Scaffold10	AUGUSTUS	CDS	397918	398071	1	-	0	Parent=NGR-1A0120;
Scaffold10	AUGUSTUS	CDS	398170	398310	1	-	0	Parent=NGR-1A0120;
Scaffold10	AUGUSTUS	CDS	398381	398448	0.97	-	2	Parent=NGR-1A0120;
Scaffold10	AUGUSTUS	CDS	398516	398667	0.86	-	1	Parent=NGR-1A0120;
Scaffold10	AUGUSTUS	CDS	398738	398802	1	-	0	Parent=NGR-1A0120;
Scaffold10	AUGUSTUS	CDS	399800	399844	0.43	-	0	Parent=NGR-1A0120;
Scaffold10	AUGUSTUS	mRNA	400482	403769	.	-	.	ID=NGR-1A0121;
Scaffold10	AUGUSTUS	CDS	400482	400706	0.42	-	0	Parent=NGR-1A0121;
Scaffold10	AUGUSTUS	CDS	400779	401092	0.98	-	2	Parent=NGR-1A0121;
Scaffold10	AUGUSTUS	CDS	401152	402307	0.76	-	0	Parent=NGR-1A0121;
Scaffold10	AUGUSTUS	CDS	402377	402476	0.86	-	1	Parent=NGR-1A0121;
Scaffold10	AUGUSTUS	CDS	402550	402683	0.83	-	0	Parent=NGR-1A0121;
Scaffold10	AUGUSTUS	CDS	402753	402847	0.69	-	2	Parent=NGR-1A0121;
Scaffold10	AUGUSTUS	CDS	403007	403117	0.67	-	2	Parent=NGR-1A0121;
Scaffold10	AUGUSTUS	CDS	403190	403769	0.85	-	0	Parent=NGR-1A0121;
Scaffold10	AUGUSTUS	mRNA	407697	408446	.	+	.	ID=NGR-1A0122;
Scaffold10	AUGUSTUS	CDS	407697	408238	0.44	+	0	Parent=NGR-1A0122;
Scaffold10	AUGUSTUS	CDS	408314	408446	0.56	+	1	Parent=NGR-1A0122;
Scaffold10	AUGUSTUS	mRNA	409320	413075	.	+	.	ID=NGR-1A0123;
Scaffold10	AUGUSTUS	CDS	409320	410102	0.91	+	0	Parent=NGR-1A0123;
Scaffold10	AUGUSTUS	CDS	410167	411448	0.41	+	0	Parent=NGR-1A0123;
Scaffold10	AUGUSTUS	CDS	412435	412482	0.98	+	2	Parent=NGR-1A0123;
Scaffold10	AUGUSTUS	CDS	412544	412584	1	+	2	Parent=NGR-1A0123;
Scaffold10	AUGUSTUS	CDS	412649	412755	1	+	0	Parent=NGR-1A0123;
Scaffold10	AUGUSTUS	CDS	412816	412968	0.76	+	1	Parent=NGR-1A0123;
Scaffold10	AUGUSTUS	CDS	413039	413075	0.55	+	1	Parent=NGR-1A0123;
Scaffold10	AUGUSTUS	mRNA	417449	418484	.	+	.	ID=NGR-1A0124;
Scaffold10	AUGUSTUS	CDS	417449	417473	1	+	0	Parent=NGR-1A0124;
Scaffold10	AUGUSTUS	CDS	417533	417579	0.95	+	2	Parent=NGR-1A0124;
Scaffold10	AUGUSTUS	CDS	417646	417718	0.98	+	0	Parent=NGR-1A0124;
Scaffold10	AUGUSTUS	CDS	417799	418021	0.98	+	2	Parent=NGR-1A0124;
Scaffold10	AUGUSTUS	CDS	418104	418190	1	+	1	Parent=NGR-1A0124;
Scaffold10	AUGUSTUS	CDS	418268	418308	1	+	1	Parent=NGR-1A0124;
Scaffold10	AUGUSTUS	CDS	418396	418484	1	+	2	Parent=NGR-1A0124;
Scaffold10	AUGUSTUS	mRNA	421750	424329	.	+	.	ID=NGR-1A0125;
Scaffold10	AUGUSTUS	CDS	421750	421857	0.69	+	0	Parent=NGR-1A0125;
Scaffold10	AUGUSTUS	CDS	421915	421995	0.91	+	0	Parent=NGR-1A0125;
Scaffold10	AUGUSTUS	CDS	422086	422319	0.91	+	0	Parent=NGR-1A0125;
Scaffold10	AUGUSTUS	CDS	422383	422464	0.68	+	0	Parent=NGR-1A0125;
Scaffold10	AUGUSTUS	CDS	423428	423548	0.65	+	2	Parent=NGR-1A0125;
Scaffold10	AUGUSTUS	CDS	423607	423657	1	+	1	Parent=NGR-1A0125;
Scaffold10	AUGUSTUS	CDS	423721	423961	1	+	1	Parent=NGR-1A0125;
Scaffold10	AUGUSTUS	CDS	424026	424109	1	+	0	Parent=NGR-1A0125;
Scaffold10	AUGUSTUS	CDS	424174	424329	0.98	+	0	Parent=NGR-1A0125;
Scaffold10	AUGUSTUS	mRNA	424664	429622	.	+	.	ID=NGR-1A0126;
Scaffold10	AUGUSTUS	CDS	424664	424743	0.98	+	0	Parent=NGR-1A0126;
Scaffold10	AUGUSTUS	CDS	424814	424940	0.98	+	1	Parent=NGR-1A0126;
Scaffold10	AUGUSTUS	CDS	425012	425175	0.99	+	0	Parent=NGR-1A0126;
Scaffold10	AUGUSTUS	CDS	425606	425676	1	+	1	Parent=NGR-1A0126;
Scaffold10	AUGUSTUS	CDS	425746	425807	1	+	2	Parent=NGR-1A0126;
Scaffold10	AUGUSTUS	CDS	425869	425990	1	+	0	Parent=NGR-1A0126;
Scaffold10	AUGUSTUS	CDS	426054	426526	0.93	+	1	Parent=NGR-1A0126;
Scaffold10	AUGUSTUS	CDS	426586	426672	0.74	+	2	Parent=NGR-1A0126;
Scaffold10	AUGUSTUS	CDS	426737	426871	1	+	2	Parent=NGR-1A0126;
Scaffold10	AUGUSTUS	CDS	426934	427403	1	+	2	Parent=NGR-1A0126;
Scaffold10	AUGUSTUS	CDS	427470	427649	1	+	0	Parent=NGR-1A0126;
Scaffold10	AUGUSTUS	CDS	427720	427823	1	+	0	Parent=NGR-1A0126;
Scaffold10	AUGUSTUS	CDS	427893	428638	1	+	1	Parent=NGR-1A0126;
Scaffold10	AUGUSTUS	CDS	428713	428862	1	+	2	Parent=NGR-1A0126;
Scaffold10	AUGUSTUS	CDS	428939	429372	0.9	+	2	Parent=NGR-1A0126;
Scaffold10	AUGUSTUS	CDS	429494	429622	1	+	0	Parent=NGR-1A0126;
Scaffold10	AUGUSTUS	mRNA	431082	433691	.	-	.	ID=NGR-1A0127;
Scaffold10	AUGUSTUS	CDS	431082	431257	1	-	2	Parent=NGR-1A0127;
Scaffold10	AUGUSTUS	CDS	431330	431932	0.65	-	2	Parent=NGR-1A0127;
Scaffold10	AUGUSTUS	CDS	431996	432018	0.73	-	1	Parent=NGR-1A0127;
Scaffold10	AUGUSTUS	CDS	432533	432608	0.73	-	2	Parent=NGR-1A0127;
Scaffold10	AUGUSTUS	CDS	432685	433001	1	-	1	Parent=NGR-1A0127;
Scaffold10	AUGUSTUS	CDS	433089	433481	1	-	1	Parent=NGR-1A0127;
Scaffold10	AUGUSTUS	CDS	433558	433691	0.79	-	0	Parent=NGR-1A0127;
Scaffold10	AUGUSTUS	mRNA	433991	435801	.	-	.	ID=NGR-1A0128;
Scaffold10	AUGUSTUS	CDS	433991	434405	0.8	-	1	Parent=NGR-1A0128;
Scaffold10	AUGUSTUS	CDS	434480	434565	1	-	0	Parent=NGR-1A0128;
Scaffold10	AUGUSTUS	CDS	434638	435083	1	-	2	Parent=NGR-1A0128;
Scaffold10	AUGUSTUS	CDS	435252	435801	1	-	0	Parent=NGR-1A0128;
Scaffold10	AUGUSTUS	mRNA	437100	439397	.	+	.	ID=NGR-1A0129;
Scaffold10	AUGUSTUS	CDS	437100	437319	0.91	+	0	Parent=NGR-1A0129;
Scaffold10	AUGUSTUS	CDS	437381	437431	0.95	+	2	Parent=NGR-1A0129;
Scaffold10	AUGUSTUS	CDS	437503	437526	0.76	+	2	Parent=NGR-1A0129;
Scaffold10	AUGUSTUS	CDS	437596	437601	1	+	2	Parent=NGR-1A0129;
Scaffold10	AUGUSTUS	CDS	437672	437920	1	+	2	Parent=NGR-1A0129;
Scaffold10	AUGUSTUS	CDS	438055	438151	0.99	+	2	Parent=NGR-1A0129;
Scaffold10	AUGUSTUS	CDS	438230	438538	1	+	1	Parent=NGR-1A0129;
Scaffold10	AUGUSTUS	CDS	438635	438877	1	+	1	Parent=NGR-1A0129;
Scaffold10	AUGUSTUS	CDS	438943	439048	1	+	1	Parent=NGR-1A0129;
Scaffold10	AUGUSTUS	CDS	439119	439397	1	+	0	Parent=NGR-1A0129;
Scaffold10	AUGUSTUS	mRNA	440539	446731	.	+	.	ID=NGR-1A0130;
Scaffold10	AUGUSTUS	CDS	440539	440541	0.57	+	0	Parent=NGR-1A0130;
Scaffold10	AUGUSTUS	CDS	440633	440773	0.28	+	0	Parent=NGR-1A0130;
Scaffold10	AUGUSTUS	CDS	440834	441301	0.56	+	0	Parent=NGR-1A0130;
Scaffold10	AUGUSTUS	CDS	441363	441593	0.99	+	0	Parent=NGR-1A0130;
Scaffold10	AUGUSTUS	CDS	441662	441811	0.99	+	0	Parent=NGR-1A0130;
Scaffold10	AUGUSTUS	CDS	441872	441956	1	+	0	Parent=NGR-1A0130;
Scaffold10	AUGUSTUS	CDS	442017	442113	1	+	2	Parent=NGR-1A0130;
Scaffold10	AUGUSTUS	CDS	442181	442414	1	+	1	Parent=NGR-1A0130;
Scaffold10	AUGUSTUS	CDS	442476	442555	1	+	1	Parent=NGR-1A0130;
Scaffold10	AUGUSTUS	CDS	442613	442773	1	+	2	Parent=NGR-1A0130;
Scaffold10	AUGUSTUS	CDS	442837	443230	0.99	+	0	Parent=NGR-1A0130;
Scaffold10	AUGUSTUS	CDS	443295	443413	1	+	2	Parent=NGR-1A0130;
Scaffold10	AUGUSTUS	CDS	443476	443604	1	+	0	Parent=NGR-1A0130;
Scaffold10	AUGUSTUS	CDS	443673	443817	1	+	0	Parent=NGR-1A0130;
Scaffold10	AUGUSTUS	CDS	443905	444272	1	+	2	Parent=NGR-1A0130;
Scaffold10	AUGUSTUS	CDS	444339	444574	1	+	0	Parent=NGR-1A0130;
Scaffold10	AUGUSTUS	CDS	444637	444788	1	+	1	Parent=NGR-1A0130;
Scaffold10	AUGUSTUS	CDS	444851	445126	1	+	2	Parent=NGR-1A0130;
Scaffold10	AUGUSTUS	CDS	445190	445385	1	+	2	Parent=NGR-1A0130;
Scaffold10	AUGUSTUS	CDS	445445	445657	1	+	1	Parent=NGR-1A0130;
Scaffold10	AUGUSTUS	CDS	445726	445898	1	+	1	Parent=NGR-1A0130;
Scaffold10	AUGUSTUS	CDS	445961	446050	1	+	2	Parent=NGR-1A0130;
Scaffold10	AUGUSTUS	CDS	446115	446191	1	+	2	Parent=NGR-1A0130;
Scaffold10	AUGUSTUS	CDS	446254	446307	1	+	0	Parent=NGR-1A0130;
Scaffold10	AUGUSTUS	CDS	446371	446435	0.99	+	0	Parent=NGR-1A0130;
Scaffold10	AUGUSTUS	CDS	446497	446731	1	+	1	Parent=NGR-1A0130;
Scaffold10	AUGUSTUS	mRNA	446923	447930	.	+	.	ID=NGR-1A0131;
Scaffold10	AUGUSTUS	CDS	446923	447181	1	+	0	Parent=NGR-1A0131;
Scaffold10	AUGUSTUS	CDS	447247	447792	0.92	+	2	Parent=NGR-1A0131;
Scaffold10	AUGUSTUS	CDS	447860	447930	1	+	2	Parent=NGR-1A0131;
Scaffold10	AUGUSTUS	mRNA	449141	450696	.	+	.	ID=NGR-1A0132;
Scaffold10	AUGUSTUS	CDS	449141	449317	1	+	0	Parent=NGR-1A0132;
Scaffold10	AUGUSTUS	CDS	449425	449446	0.99	+	0	Parent=NGR-1A0132;
Scaffold10	AUGUSTUS	CDS	449513	449579	0.85	+	2	Parent=NGR-1A0132;
Scaffold10	AUGUSTUS	CDS	449662	449813	0.85	+	1	Parent=NGR-1A0132;
Scaffold10	AUGUSTUS	CDS	449886	449930	1	+	2	Parent=NGR-1A0132;
Scaffold10	AUGUSTUS	CDS	449997	450027	1	+	2	Parent=NGR-1A0132;
Scaffold10	AUGUSTUS	CDS	450097	450187	1	+	1	Parent=NGR-1A0132;
Scaffold10	AUGUSTUS	CDS	450266	450344	0.7	+	0	Parent=NGR-1A0132;
Scaffold10	AUGUSTUS	CDS	450440	450521	0.9	+	2	Parent=NGR-1A0132;
Scaffold10	AUGUSTUS	CDS	450594	450696	0.65	+	1	Parent=NGR-1A0132;
Scaffold10	AUGUSTUS	mRNA	454240	455420	.	-	.	ID=NGR-1A0133;
Scaffold10	AUGUSTUS	CDS	454240	454476	1	-	0	Parent=NGR-1A0133;
Scaffold10	AUGUSTUS	CDS	454540	454797	0.98	-	0	Parent=NGR-1A0133;
Scaffold10	AUGUSTUS	CDS	454875	455155	0.97	-	2	Parent=NGR-1A0133;
Scaffold10	AUGUSTUS	CDS	455234	455420	0.97	-	0	Parent=NGR-1A0133;
Scaffold10	AUGUSTUS	mRNA	455707	456649	.	+	.	ID=NGR-1A0134;
Scaffold10	AUGUSTUS	CDS	455707	455784	0.59	+	0	Parent=NGR-1A0134;
Scaffold10	AUGUSTUS	CDS	455857	456331	1	+	0	Parent=NGR-1A0134;
Scaffold10	AUGUSTUS	CDS	456448	456558	1	+	2	Parent=NGR-1A0134;
Scaffold10	AUGUSTUS	CDS	456630	456649	0.9	+	2	Parent=NGR-1A0134;
Scaffold10	AUGUSTUS	mRNA	458398	459205	.	+	.	ID=NGR-1A0135;
Scaffold10	AUGUSTUS	CDS	458398	458632	0.99	+	0	Parent=NGR-1A0135;
Scaffold10	AUGUSTUS	CDS	458724	459205	1	+	2	Parent=NGR-1A0135;
Scaffold10	AUGUSTUS	mRNA	459328	459945	.	-	.	ID=NGR-1A0136;
Scaffold10	AUGUSTUS	CDS	459328	459587	1	-	2	Parent=NGR-1A0136;
Scaffold10	AUGUSTUS	CDS	459666	459792	1	-	0	Parent=NGR-1A0136;
Scaffold10	AUGUSTUS	CDS	459862	459945	0.28	-	0	Parent=NGR-1A0136;
Scaffold10	AUGUSTUS	mRNA	460735	462498	.	+	.	ID=NGR-1A0137;
Scaffold10	AUGUSTUS	CDS	460735	460777	1	+	0	Parent=NGR-1A0137;
Scaffold10	AUGUSTUS	CDS	460847	461117	0.97	+	2	Parent=NGR-1A0137;
Scaffold10	AUGUSTUS	CDS	461174	461219	0.99	+	1	Parent=NGR-1A0137;
Scaffold10	AUGUSTUS	CDS	461294	461328	0.99	+	0	Parent=NGR-1A0137;
Scaffold10	AUGUSTUS	CDS	461418	461472	1	+	1	Parent=NGR-1A0137;
Scaffold10	AUGUSTUS	CDS	461536	461673	1	+	0	Parent=NGR-1A0137;
Scaffold10	AUGUSTUS	CDS	461733	461828	1	+	0	Parent=NGR-1A0137;
Scaffold10	AUGUSTUS	CDS	461936	462033	1	+	0	Parent=NGR-1A0137;
Scaffold10	AUGUSTUS	CDS	462117	462405	1	+	1	Parent=NGR-1A0137;
Scaffold10	AUGUSTUS	CDS	462487	462498	0.99	+	0	Parent=NGR-1A0137;
Scaffold10	AUGUSTUS	mRNA	462652	464830	.	-	.	ID=NGR-1A0138;
Scaffold10	AUGUSTUS	CDS	462652	462891	0.94	-	0	Parent=NGR-1A0138;
Scaffold10	AUGUSTUS	CDS	462986	463143	0.48	-	2	Parent=NGR-1A0138;
Scaffold10	AUGUSTUS	CDS	463283	463400	1	-	0	Parent=NGR-1A0138;
Scaffold10	AUGUSTUS	CDS	463466	463608	0.99	-	2	Parent=NGR-1A0138;
Scaffold10	AUGUSTUS	CDS	463676	463927	0.59	-	2	Parent=NGR-1A0138;
Scaffold10	AUGUSTUS	CDS	464060	464147	0.89	-	0	Parent=NGR-1A0138;
Scaffold10	AUGUSTUS	CDS	464211	464410	1	-	2	Parent=NGR-1A0138;
Scaffold10	AUGUSTUS	CDS	464481	464580	1	-	0	Parent=NGR-1A0138;
Scaffold10	AUGUSTUS	CDS	464657	464830	0.97	-	0	Parent=NGR-1A0138;
Scaffold10	AUGUSTUS	mRNA	467450	468206	.	+	.	ID=NGR-1A0139;
Scaffold10	AUGUSTUS	CDS	467450	467733	0.51	+	0	Parent=NGR-1A0139;
Scaffold10	AUGUSTUS	CDS	467846	467891	1	+	1	Parent=NGR-1A0139;
Scaffold10	AUGUSTUS	CDS	467958	468031	1	+	0	Parent=NGR-1A0139;
Scaffold10	AUGUSTUS	CDS	468122	468206	1	+	1	Parent=NGR-1A0139;
Scaffold10	AUGUSTUS	mRNA	473138	478163	.	-	.	ID=NGR-1A0140;
Scaffold10	AUGUSTUS	CDS	473138	473166	1	-	2	Parent=NGR-1A0140;
Scaffold10	AUGUSTUS	CDS	473233	473609	1	-	1	Parent=NGR-1A0140;
Scaffold10	AUGUSTUS	CDS	473677	473685	0.61	-	1	Parent=NGR-1A0140;
Scaffold10	AUGUSTUS	CDS	473823	473932	0.67	-	0	Parent=NGR-1A0140;
Scaffold10	AUGUSTUS	CDS	473996	474261	0.64	-	2	Parent=NGR-1A0140;
Scaffold10	AUGUSTUS	CDS	474333	474865	0.99	-	1	Parent=NGR-1A0140;
Scaffold10	AUGUSTUS	CDS	474937	475329	0.98	-	1	Parent=NGR-1A0140;
Scaffold10	AUGUSTUS	CDS	475398	476513	0.83	-	1	Parent=NGR-1A0140;
Scaffold10	AUGUSTUS	CDS	476580	476677	1	-	0	Parent=NGR-1A0140;
Scaffold10	AUGUSTUS	CDS	476742	477128	0.98	-	0	Parent=NGR-1A0140;
Scaffold10	AUGUSTUS	CDS	477193	477576	0.7	-	0	Parent=NGR-1A0140;
Scaffold10	AUGUSTUS	CDS	477647	477828	0.66	-	2	Parent=NGR-1A0140;
Scaffold10	AUGUSTUS	CDS	477897	478018	0.62	-	1	Parent=NGR-1A0140;
Scaffold10	AUGUSTUS	CDS	478099	478163	0.66	-	0	Parent=NGR-1A0140;
Scaffold10	AUGUSTUS	mRNA	479666	486528	.	+	.	ID=NGR-1A0141;
Scaffold10	AUGUSTUS	CDS	479666	479923	0.47	+	0	Parent=NGR-1A0141;
Scaffold10	AUGUSTUS	CDS	480878	481160	0.17	+	0	Parent=NGR-1A0141;
Scaffold10	AUGUSTUS	CDS	482124	483143	0.27	+	2	Parent=NGR-1A0141;
Scaffold10	AUGUSTUS	CDS	483214	483441	0.86	+	2	Parent=NGR-1A0141;
Scaffold10	AUGUSTUS	CDS	483515	483603	1	+	2	Parent=NGR-1A0141;
Scaffold10	AUGUSTUS	CDS	483674	483836	0.66	+	0	Parent=NGR-1A0141;
Scaffold10	AUGUSTUS	CDS	483906	483971	1	+	2	Parent=NGR-1A0141;
Scaffold10	AUGUSTUS	CDS	484045	484172	0.7	+	2	Parent=NGR-1A0141;
Scaffold10	AUGUSTUS	CDS	484243	484331	0.61	+	0	Parent=NGR-1A0141;
Scaffold10	AUGUSTUS	CDS	485297	485351	0.34	+	1	Parent=NGR-1A0141;
Scaffold10	AUGUSTUS	CDS	485410	485435	0.92	+	0	Parent=NGR-1A0141;
Scaffold10	AUGUSTUS	CDS	485496	485698	0.98	+	1	Parent=NGR-1A0141;
Scaffold10	AUGUSTUS	CDS	485893	486002	0.76	+	2	Parent=NGR-1A0141;
Scaffold10	AUGUSTUS	CDS	486112	486189	0.8	+	0	Parent=NGR-1A0141;
Scaffold10	AUGUSTUS	CDS	486247	486528	0.99	+	0	Parent=NGR-1A0141;
Scaffold10	AUGUSTUS	mRNA	490122	492053	.	+	.	ID=NGR-1A0142;
Scaffold10	AUGUSTUS	CDS	490122	490358	0.73	+	0	Parent=NGR-1A0142;
Scaffold10	AUGUSTUS	CDS	490425	490849	0.94	+	0	Parent=NGR-1A0142;
Scaffold10	AUGUSTUS	CDS	490918	491254	1	+	1	Parent=NGR-1A0142;
Scaffold10	AUGUSTUS	CDS	491324	491579	0.97	+	0	Parent=NGR-1A0142;
Scaffold10	AUGUSTUS	CDS	491653	492053	1	+	2	Parent=NGR-1A0142;
Scaffold10	AUGUSTUS	mRNA	500046	504271	.	+	.	ID=NGR-1A0143;
Scaffold10	AUGUSTUS	CDS	500046	500102	0.49	+	0	Parent=NGR-1A0143;
Scaffold10	AUGUSTUS	CDS	500163	500238	0.96	+	0	Parent=NGR-1A0143;
Scaffold10	AUGUSTUS	CDS	500320	500397	1	+	2	Parent=NGR-1A0143;
Scaffold10	AUGUSTUS	CDS	500464	500796	0.67	+	2	Parent=NGR-1A0143;
Scaffold10	AUGUSTUS	CDS	500874	500901	1	+	2	Parent=NGR-1A0143;
Scaffold10	AUGUSTUS	CDS	500976	501036	1	+	1	Parent=NGR-1A0143;
Scaffold10	AUGUSTUS	CDS	501211	501302	1	+	0	Parent=NGR-1A0143;
Scaffold10	AUGUSTUS	CDS	501374	501548	0.63	+	1	Parent=NGR-1A0143;
Scaffold10	AUGUSTUS	CDS	501932	501956	0.51	+	0	Parent=NGR-1A0143;
Scaffold10	AUGUSTUS	CDS	502943	503174	0.91	+	2	Parent=NGR-1A0143;
Scaffold10	AUGUSTUS	CDS	503249	503324	0.97	+	1	Parent=NGR-1A0143;
Scaffold10	AUGUSTUS	CDS	503397	503584	1	+	0	Parent=NGR-1A0143;
Scaffold10	AUGUSTUS	CDS	503682	503829	1	+	1	Parent=NGR-1A0143;
Scaffold10	AUGUSTUS	CDS	503894	504271	1	+	0	Parent=NGR-1A0143;
Scaffold10	AUGUSTUS	mRNA	504697	508135	.	+	.	ID=NGR-1A0144;
Scaffold10	AUGUSTUS	CDS	504697	504840	1	+	0	Parent=NGR-1A0144;
Scaffold10	AUGUSTUS	CDS	505106	505198	1	+	0	Parent=NGR-1A0144;
Scaffold10	AUGUSTUS	CDS	505277	505646	0.99	+	0	Parent=NGR-1A0144;
Scaffold10	AUGUSTUS	CDS	505720	506047	0.75	+	2	Parent=NGR-1A0144;
Scaffold10	AUGUSTUS	CDS	506111	507387	0.55	+	1	Parent=NGR-1A0144;
Scaffold10	AUGUSTUS	CDS	507465	507954	0.81	+	2	Parent=NGR-1A0144;
Scaffold10	AUGUSTUS	CDS	508027	508135	0.74	+	1	Parent=NGR-1A0144;
Scaffold10	AUGUSTUS	mRNA	510502	511934	.	+	.	ID=NGR-1A0145;
Scaffold10	AUGUSTUS	CDS	510502	510534	0.59	+	0	Parent=NGR-1A0145;
Scaffold10	AUGUSTUS	CDS	510660	510952	0.98	+	0	Parent=NGR-1A0145;
Scaffold10	AUGUSTUS	CDS	511100	511208	1	+	1	Parent=NGR-1A0145;
Scaffold10	AUGUSTUS	CDS	511280	511324	1	+	0	Parent=NGR-1A0145;
Scaffold10	AUGUSTUS	CDS	511398	511598	0.99	+	0	Parent=NGR-1A0145;
Scaffold10	AUGUSTUS	CDS	511671	511775	1	+	0	Parent=NGR-1A0145;
Scaffold10	AUGUSTUS	CDS	511842	511934	1	+	0	Parent=NGR-1A0145;
Scaffold10	AUGUSTUS	mRNA	513187	515715	.	-	.	ID=NGR-1A0146;
Scaffold10	AUGUSTUS	CDS	513187	513331	0.18	-	1	Parent=NGR-1A0146;
Scaffold10	AUGUSTUS	CDS	513393	513547	0.41	-	0	Parent=NGR-1A0146;
Scaffold10	AUGUSTUS	CDS	513616	513628	0.67	-	1	Parent=NGR-1A0146;
Scaffold10	AUGUSTUS	CDS	513696	514035	0.69	-	2	Parent=NGR-1A0146;
Scaffold10	AUGUSTUS	CDS	514115	514355	1	-	0	Parent=NGR-1A0146;
Scaffold10	AUGUSTUS	CDS	514425	514558	1	-	2	Parent=NGR-1A0146;
Scaffold10	AUGUSTUS	CDS	514633	514834	0.71	-	0	Parent=NGR-1A0146;
Scaffold10	AUGUSTUS	CDS	514904	515220	0.85	-	2	Parent=NGR-1A0146;
Scaffold10	AUGUSTUS	CDS	515565	515623	0.99	-	1	Parent=NGR-1A0146;
Scaffold10	AUGUSTUS	CDS	515705	515715	0.99	-	0	Parent=NGR-1A0146;
Scaffold10	AUGUSTUS	mRNA	519686	521891	.	-	.	ID=NGR-1A0147;
Scaffold10	AUGUSTUS	CDS	519686	519827	1	-	1	Parent=NGR-1A0147;
Scaffold10	AUGUSTUS	CDS	519943	520073	0.99	-	0	Parent=NGR-1A0147;
Scaffold10	AUGUSTUS	CDS	520190	520251	0.77	-	2	Parent=NGR-1A0147;
Scaffold10	AUGUSTUS	CDS	520347	520401	0.86	-	0	Parent=NGR-1A0147;
Scaffold10	AUGUSTUS	CDS	520857	520923	0.86	-	1	Parent=NGR-1A0147;
Scaffold10	AUGUSTUS	CDS	521000	521289	1	-	0	Parent=NGR-1A0147;
Scaffold10	AUGUSTUS	CDS	521363	521822	1	-	1	Parent=NGR-1A0147;
Scaffold10	AUGUSTUS	CDS	521884	521891	1	-	0	Parent=NGR-1A0147;
Scaffold10	AUGUSTUS	mRNA	522170	524085	.	+	.	ID=NGR-1A0148;
Scaffold10	AUGUSTUS	CDS	522170	522197	0.97	+	0	Parent=NGR-1A0148;
Scaffold10	AUGUSTUS	CDS	522333	522395	0.97	+	2	Parent=NGR-1A0148;
Scaffold10	AUGUSTUS	CDS	522497	522568	0.97	+	2	Parent=NGR-1A0148;
Scaffold10	AUGUSTUS	CDS	522656	522784	1	+	2	Parent=NGR-1A0148;
Scaffold10	AUGUSTUS	CDS	522862	523295	1	+	2	Parent=NGR-1A0148;
Scaffold10	AUGUSTUS	CDS	523368	523636	1	+	0	Parent=NGR-1A0148;
Scaffold10	AUGUSTUS	CDS	523719	523959	1	+	1	Parent=NGR-1A0148;
Scaffold10	AUGUSTUS	CDS	524056	524085	1	+	0	Parent=NGR-1A0148;
Scaffold10	AUGUSTUS	mRNA	524881	527304	.	+	.	ID=NGR-1A0149;
Scaffold10	AUGUSTUS	CDS	524881	524914	0.99	+	0	Parent=NGR-1A0149;
Scaffold10	AUGUSTUS	CDS	524994	525256	1	+	2	Parent=NGR-1A0149;
Scaffold10	AUGUSTUS	CDS	525328	525629	1	+	0	Parent=NGR-1A0149;
Scaffold10	AUGUSTUS	CDS	526590	526623	1	+	1	Parent=NGR-1A0149;
Scaffold10	AUGUSTUS	CDS	526702	527304	0.99	+	0	Parent=NGR-1A0149;
Scaffold10	AUGUSTUS	mRNA	531591	533506	.	+	.	ID=NGR-1A0150;
Scaffold10	AUGUSTUS	CDS	531591	531673	0.79	+	0	Parent=NGR-1A0150;
Scaffold10	AUGUSTUS	CDS	531744	532494	0.63	+	1	Parent=NGR-1A0150;
Scaffold10	AUGUSTUS	CDS	533456	533506	0.59	+	0	Parent=NGR-1A0150;
Scaffold10	AUGUSTUS	mRNA	535752	539590	.	+	.	ID=NGR-1A0151;
Scaffold10	AUGUSTUS	CDS	535752	536393	0.51	+	0	Parent=NGR-1A0151;
Scaffold10	AUGUSTUS	CDS	536548	536838	0.99	+	0	Parent=NGR-1A0151;
Scaffold10	AUGUSTUS	CDS	536911	537051	1	+	0	Parent=NGR-1A0151;
Scaffold10	AUGUSTUS	CDS	537136	537416	1	+	0	Parent=NGR-1A0151;
Scaffold10	AUGUSTUS	CDS	537488	537577	1	+	1	Parent=NGR-1A0151;
Scaffold10	AUGUSTUS	CDS	537642	538026	1	+	1	Parent=NGR-1A0151;
Scaffold10	AUGUSTUS	CDS	538102	538180	1	+	0	Parent=NGR-1A0151;
Scaffold10	AUGUSTUS	CDS	538244	538381	0.98	+	2	Parent=NGR-1A0151;
Scaffold10	AUGUSTUS	CDS	538448	538600	1	+	2	Parent=NGR-1A0151;
Scaffold10	AUGUSTUS	CDS	538684	539121	1	+	2	Parent=NGR-1A0151;
Scaffold10	AUGUSTUS	CDS	539197	539478	1	+	2	Parent=NGR-1A0151;
Scaffold10	AUGUSTUS	CDS	539550	539590	1	+	2	Parent=NGR-1A0151;
Scaffold10	AUGUSTUS	mRNA	539760	541194	.	-	.	ID=NGR-1A0152;
Scaffold10	AUGUSTUS	CDS	539760	540182	0.41	-	0	Parent=NGR-1A0152;
Scaffold10	AUGUSTUS	CDS	540258	540467	0.92	-	0	Parent=NGR-1A0152;
Scaffold10	AUGUSTUS	CDS	540530	540548	1	-	1	Parent=NGR-1A0152;
Scaffold10	AUGUSTUS	CDS	540614	540667	1	-	1	Parent=NGR-1A0152;
Scaffold10	AUGUSTUS	CDS	540737	541118	0.38	-	2	Parent=NGR-1A0152;
Scaffold10	AUGUSTUS	CDS	541185	541194	0.37	-	0	Parent=NGR-1A0152;
Scaffold10	AUGUSTUS	mRNA	542362	543768	.	-	.	ID=NGR-1A0153;
Scaffold10	AUGUSTUS	CDS	542362	542721	1	-	0	Parent=NGR-1A0153;
Scaffold10	AUGUSTUS	CDS	542816	543061	1	-	0	Parent=NGR-1A0153;
Scaffold10	AUGUSTUS	CDS	543139	543247	1	-	1	Parent=NGR-1A0153;
Scaffold10	AUGUSTUS	CDS	543318	543616	1	-	0	Parent=NGR-1A0153;
Scaffold10	AUGUSTUS	CDS	543709	543768	1	-	0	Parent=NGR-1A0153;
Scaffold10	AUGUSTUS	mRNA	544975	546385	.	-	.	ID=NGR-1A0154;
Scaffold10	AUGUSTUS	CDS	544975	546224	0.95	-	2	Parent=NGR-1A0154;
Scaffold10	AUGUSTUS	CDS	546298	546385	0.99	-	0	Parent=NGR-1A0154;
Scaffold10	AUGUSTUS	mRNA	546968	548436	.	+	.	ID=NGR-1A0155;
Scaffold10	AUGUSTUS	CDS	546968	547089	0.91	+	0	Parent=NGR-1A0155;
Scaffold10	AUGUSTUS	CDS	547404	547602	0.91	+	1	Parent=NGR-1A0155;
Scaffold10	AUGUSTUS	CDS	547708	547803	1	+	0	Parent=NGR-1A0155;
Scaffold10	AUGUSTUS	CDS	547881	547958	1	+	0	Parent=NGR-1A0155;
Scaffold10	AUGUSTUS	CDS	548051	548287	1	+	0	Parent=NGR-1A0155;
Scaffold10	AUGUSTUS	CDS	548380	548436	1	+	0	Parent=NGR-1A0155;
Scaffold10	AUGUSTUS	mRNA	551237	552017	.	+	.	ID=NGR-1A0156;
Scaffold10	AUGUSTUS	CDS	551237	551239	0.5	+	0	Parent=NGR-1A0156;
Scaffold10	AUGUSTUS	CDS	551318	551563	1	+	0	Parent=NGR-1A0156;
Scaffold10	AUGUSTUS	CDS	551658	552017	1	+	0	Parent=NGR-1A0156;
Scaffold10	AUGUSTUS	mRNA	552850	553686	.	-	.	ID=NGR-1A0157;
Scaffold10	AUGUSTUS	CDS	552850	553686	0.85	-	0	Parent=NGR-1A0157;
Scaffold10	AUGUSTUS	mRNA	554741	555752	.	+	.	ID=NGR-1A0158;
Scaffold10	AUGUSTUS	CDS	554741	555209	1	+	0	Parent=NGR-1A0158;
Scaffold10	AUGUSTUS	CDS	555276	555430	1	+	2	Parent=NGR-1A0158;
Scaffold10	AUGUSTUS	CDS	555492	555612	1	+	0	Parent=NGR-1A0158;
Scaffold10	AUGUSTUS	CDS	555685	555752	0.99	+	2	Parent=NGR-1A0158;
Scaffold10	AUGUSTUS	mRNA	556082	556966	.	-	.	ID=NGR-1A0159;
Scaffold10	AUGUSTUS	CDS	556082	556175	1	-	1	Parent=NGR-1A0159;
Scaffold10	AUGUSTUS	CDS	556264	556456	0.99	-	2	Parent=NGR-1A0159;
Scaffold10	AUGUSTUS	CDS	556560	556641	1	-	0	Parent=NGR-1A0159;
Scaffold10	AUGUSTUS	CDS	556733	556966	1	-	0	Parent=NGR-1A0159;
Scaffold10	AUGUSTUS	mRNA	557543	560546	.	+	.	ID=NGR-1A0160;
Scaffold10	AUGUSTUS	CDS	557543	557726	0.41	+	0	Parent=NGR-1A0160;
Scaffold10	AUGUSTUS	CDS	557839	557902	0.58	+	2	Parent=NGR-1A0160;
Scaffold10	AUGUSTUS	CDS	557985	558123	0.98	+	1	Parent=NGR-1A0160;
Scaffold10	AUGUSTUS	CDS	558189	558335	1	+	0	Parent=NGR-1A0160;
Scaffold10	AUGUSTUS	CDS	558405	558467	1	+	0	Parent=NGR-1A0160;
Scaffold10	AUGUSTUS	CDS	558521	558583	1	+	0	Parent=NGR-1A0160;
Scaffold10	AUGUSTUS	CDS	559606	559906	0.46	+	0	Parent=NGR-1A0160;
Scaffold10	AUGUSTUS	CDS	560141	560249	1	+	2	Parent=NGR-1A0160;
Scaffold10	AUGUSTUS	CDS	560492	560546	1	+	1	Parent=NGR-1A0160;
Scaffold10	AUGUSTUS	mRNA	560958	563169	.	+	.	ID=NGR-1A0161;
Scaffold10	AUGUSTUS	CDS	560958	561169	0.99	+	0	Parent=NGR-1A0161;
Scaffold10	AUGUSTUS	CDS	561244	561373	0.99	+	1	Parent=NGR-1A0161;
Scaffold10	AUGUSTUS	CDS	561454	561493	0.99	+	0	Parent=NGR-1A0161;
Scaffold10	AUGUSTUS	CDS	561578	561668	1	+	2	Parent=NGR-1A0161;
Scaffold10	AUGUSTUS	CDS	561735	561976	0.99	+	1	Parent=NGR-1A0161;
Scaffold10	AUGUSTUS	CDS	562037	562199	0.99	+	2	Parent=NGR-1A0161;
Scaffold10	AUGUSTUS	CDS	562271	562310	1	+	1	Parent=NGR-1A0161;
Scaffold10	AUGUSTUS	CDS	562497	562598	0.87	+	0	Parent=NGR-1A0161;
Scaffold10	AUGUSTUS	CDS	562670	562795	0.53	+	0	Parent=NGR-1A0161;
Scaffold10	AUGUSTUS	CDS	562876	562985	0.98	+	0	Parent=NGR-1A0161;
Scaffold10	AUGUSTUS	CDS	563067	563169	0.98	+	1	Parent=NGR-1A0161;
Scaffold10	AUGUSTUS	mRNA	564599	565833	.	+	.	ID=NGR-1A0162;
Scaffold10	AUGUSTUS	CDS	564599	564616	0.62	+	0	Parent=NGR-1A0162;
Scaffold10	AUGUSTUS	CDS	564694	564921	0.7	+	0	Parent=NGR-1A0162;
Scaffold10	AUGUSTUS	CDS	565011	565305	1	+	0	Parent=NGR-1A0162;
Scaffold10	AUGUSTUS	CDS	565374	565421	1	+	2	Parent=NGR-1A0162;
Scaffold10	AUGUSTUS	CDS	565494	565629	1	+	2	Parent=NGR-1A0162;
Scaffold10	AUGUSTUS	CDS	565713	565745	0.98	+	1	Parent=NGR-1A0162;
Scaffold10	AUGUSTUS	CDS	565821	565833	0.87	+	1	Parent=NGR-1A0162;
Scaffold10	AUGUSTUS	mRNA	566196	566823	.	+	.	ID=NGR-1A0163;
Scaffold10	AUGUSTUS	CDS	566196	566311	0.5	+	0	Parent=NGR-1A0163;
Scaffold10	AUGUSTUS	CDS	566375	566467	0.57	+	1	Parent=NGR-1A0163;
Scaffold10	AUGUSTUS	CDS	566539	566588	0.51	+	1	Parent=NGR-1A0163;
Scaffold10	AUGUSTUS	CDS	566693	566823	0.55	+	2	Parent=NGR-1A0163;
Scaffold10	AUGUSTUS	mRNA	567257	569186	.	-	.	ID=NGR-1A0164;
Scaffold10	AUGUSTUS	CDS	567257	567833	0.86	-	1	Parent=NGR-1A0164;
Scaffold10	AUGUSTUS	CDS	567937	568813	1	-	2	Parent=NGR-1A0164;
Scaffold10	AUGUSTUS	CDS	568877	569186	1	-	0	Parent=NGR-1A0164;
Scaffold10	AUGUSTUS	mRNA	569546	576398	.	+	.	ID=NGR-1A0165;
Scaffold10	AUGUSTUS	CDS	569546	569588	1	+	0	Parent=NGR-1A0165;
Scaffold10	AUGUSTUS	CDS	569905	570078	1	+	2	Parent=NGR-1A0165;
Scaffold10	AUGUSTUS	CDS	570153	570680	1	+	2	Parent=NGR-1A0165;
Scaffold10	AUGUSTUS	CDS	570759	571133	0.69	+	2	Parent=NGR-1A0165;
Scaffold10	AUGUSTUS	CDS	572088	572453	0.56	+	2	Parent=NGR-1A0165;
Scaffold10	AUGUSTUS	CDS	573415	573494	0.59	+	2	Parent=NGR-1A0165;
Scaffold10	AUGUSTUS	CDS	573576	573722	0.97	+	0	Parent=NGR-1A0165;
Scaffold10	AUGUSTUS	CDS	573796	573874	1	+	0	Parent=NGR-1A0165;
Scaffold10	AUGUSTUS	CDS	574856	574943	1	+	2	Parent=NGR-1A0165;
Scaffold10	AUGUSTUS	CDS	575023	575050	1	+	1	Parent=NGR-1A0165;
Scaffold10	AUGUSTUS	CDS	575117	575225	1	+	0	Parent=NGR-1A0165;
Scaffold10	AUGUSTUS	CDS	575307	575384	0.95	+	2	Parent=NGR-1A0165;
Scaffold10	AUGUSTUS	CDS	575451	575670	0.88	+	2	Parent=NGR-1A0165;
Scaffold10	AUGUSTUS	CDS	575760	575939	0.84	+	1	Parent=NGR-1A0165;
Scaffold10	AUGUSTUS	CDS	575996	576043	0.7	+	1	Parent=NGR-1A0165;
Scaffold10	AUGUSTUS	CDS	576269	576398	0.99	+	1	Parent=NGR-1A0165;
Scaffold10	AUGUSTUS	mRNA	578880	579702	.	-	.	ID=NGR-1A0166;
Scaffold10	AUGUSTUS	CDS	578880	578883	1	-	1	Parent=NGR-1A0166;
Scaffold10	AUGUSTUS	CDS	578958	579015	1	-	2	Parent=NGR-1A0166;
Scaffold10	AUGUSTUS	CDS	579082	579175	1	-	0	Parent=NGR-1A0166;
Scaffold10	AUGUSTUS	CDS	579250	579306	0.99	-	0	Parent=NGR-1A0166;
Scaffold10	AUGUSTUS	CDS	579405	579600	0.82	-	1	Parent=NGR-1A0166;
Scaffold10	AUGUSTUS	CDS	579680	579702	1	-	0	Parent=NGR-1A0166;
Scaffold10	AUGUSTUS	mRNA	579914	583945	.	+	.	ID=NGR-1A0167;
Scaffold10	AUGUSTUS	CDS	579914	580314	1	+	0	Parent=NGR-1A0167;
Scaffold10	AUGUSTUS	CDS	580394	580568	0.83	+	1	Parent=NGR-1A0167;
Scaffold10	AUGUSTUS	CDS	580642	581052	1	+	0	Parent=NGR-1A0167;
Scaffold10	AUGUSTUS	CDS	581143	581805	1	+	0	Parent=NGR-1A0167;
Scaffold10	AUGUSTUS	CDS	581865	581952	1	+	0	Parent=NGR-1A0167;
Scaffold10	AUGUSTUS	CDS	582026	582127	1	+	2	Parent=NGR-1A0167;
Scaffold10	AUGUSTUS	CDS	582195	582685	1	+	2	Parent=NGR-1A0167;
Scaffold10	AUGUSTUS	CDS	582758	582884	0.99	+	0	Parent=NGR-1A0167;
Scaffold10	AUGUSTUS	CDS	582948	583400	0.89	+	2	Parent=NGR-1A0167;
Scaffold10	AUGUSTUS	CDS	583467	583682	0.99	+	2	Parent=NGR-1A0167;
Scaffold10	AUGUSTUS	CDS	583746	583945	0.99	+	2	Parent=NGR-1A0167;
Scaffold10	AUGUSTUS	mRNA	584203	586999	.	-	.	ID=NGR-1A0168;
Scaffold10	AUGUSTUS	CDS	584203	584266	0.84	-	1	Parent=NGR-1A0168;
Scaffold10	AUGUSTUS	CDS	584334	584401	0.84	-	0	Parent=NGR-1A0168;
Scaffold10	AUGUSTUS	CDS	584483	584527	0.98	-	0	Parent=NGR-1A0168;
Scaffold10	AUGUSTUS	CDS	584603	584689	1	-	0	Parent=NGR-1A0168;
Scaffold10	AUGUSTUS	CDS	584760	584900	1	-	0	Parent=NGR-1A0168;
Scaffold10	AUGUSTUS	CDS	584973	585598	0.98	-	2	Parent=NGR-1A0168;
Scaffold10	AUGUSTUS	CDS	585667	585841	0.94	-	0	Parent=NGR-1A0168;
Scaffold10	AUGUSTUS	CDS	586385	586719	0.58	-	2	Parent=NGR-1A0168;
Scaffold10	AUGUSTUS	CDS	586792	586999	0.94	-	0	Parent=NGR-1A0168;
Scaffold10	AUGUSTUS	mRNA	588442	590894	.	-	.	ID=NGR-1A0169;
Scaffold10	AUGUSTUS	CDS	588442	588922	0.98	-	1	Parent=NGR-1A0169;
Scaffold10	AUGUSTUS	CDS	589035	589126	1	-	0	Parent=NGR-1A0169;
Scaffold10	AUGUSTUS	CDS	589326	589467	1	-	1	Parent=NGR-1A0169;
Scaffold10	AUGUSTUS	CDS	589537	589835	1	-	0	Parent=NGR-1A0169;
Scaffold10	AUGUSTUS	CDS	589917	590054	0.97	-	0	Parent=NGR-1A0169;
Scaffold10	AUGUSTUS	CDS	590120	590438	1	-	1	Parent=NGR-1A0169;
Scaffold10	AUGUSTUS	CDS	590619	590635	0.99	-	0	Parent=NGR-1A0169;
Scaffold10	AUGUSTUS	CDS	590712	590894	0.99	-	0	Parent=NGR-1A0169;
Scaffold10	AUGUSTUS	mRNA	591518	594636	.	+	.	ID=NGR-1A0170;
Scaffold10	AUGUSTUS	CDS	591518	591634	1	+	0	Parent=NGR-1A0170;
Scaffold10	AUGUSTUS	CDS	591700	592030	1	+	0	Parent=NGR-1A0170;
Scaffold10	AUGUSTUS	CDS	592093	592449	0.99	+	2	Parent=NGR-1A0170;
Scaffold10	AUGUSTUS	CDS	592530	592652	1	+	2	Parent=NGR-1A0170;
Scaffold10	AUGUSTUS	CDS	592715	592814	1	+	2	Parent=NGR-1A0170;
Scaffold10	AUGUSTUS	CDS	592887	593019	1	+	1	Parent=NGR-1A0170;
Scaffold10	AUGUSTUS	CDS	593091	593245	1	+	0	Parent=NGR-1A0170;
Scaffold10	AUGUSTUS	CDS	593308	593528	1	+	1	Parent=NGR-1A0170;
Scaffold10	AUGUSTUS	CDS	593596	593735	1	+	2	Parent=NGR-1A0170;
Scaffold10	AUGUSTUS	CDS	593802	594075	0.43	+	0	Parent=NGR-1A0170;
Scaffold10	AUGUSTUS	CDS	594170	594636	0.97	+	2	Parent=NGR-1A0170;
Scaffold10	AUGUSTUS	mRNA	597452	598803	.	-	.	ID=NGR-1A0171;
Scaffold10	AUGUSTUS	CDS	597452	597655	0.99	-	0	Parent=NGR-1A0171;
Scaffold10	AUGUSTUS	CDS	597736	598077	0.89	-	0	Parent=NGR-1A0171;
Scaffold10	AUGUSTUS	CDS	598175	598698	0.99	-	2	Parent=NGR-1A0171;
Scaffold10	AUGUSTUS	CDS	598770	598803	0.95	-	0	Parent=NGR-1A0171;
Scaffold10	AUGUSTUS	mRNA	602328	608308	.	-	.	ID=NGR-1A0172;
Scaffold10	AUGUSTUS	CDS	602328	603653	1	-	0	Parent=NGR-1A0172;
Scaffold10	AUGUSTUS	CDS	603731	604411	1	-	0	Parent=NGR-1A0172;
Scaffold10	AUGUSTUS	CDS	604487	604709	1	-	1	Parent=NGR-1A0172;
Scaffold10	AUGUSTUS	CDS	604786	605774	1	-	0	Parent=NGR-1A0172;
Scaffold10	AUGUSTUS	CDS	606732	606794	1	-	0	Parent=NGR-1A0172;
Scaffold10	AUGUSTUS	CDS	606864	606946	0.99	-	2	Parent=NGR-1A0172;
Scaffold10	AUGUSTUS	CDS	607128	607362	0.98	-	0	Parent=NGR-1A0172;
Scaffold10	AUGUSTUS	CDS	607485	607726	1	-	2	Parent=NGR-1A0172;
Scaffold10	AUGUSTUS	CDS	607797	607854	1	-	0	Parent=NGR-1A0172;
Scaffold10	AUGUSTUS	CDS	607920	607936	1	-	2	Parent=NGR-1A0172;
Scaffold10	AUGUSTUS	CDS	607999	608227	1	-	0	Parent=NGR-1A0172;
Scaffold10	AUGUSTUS	CDS	608306	608308	0.94	-	0	Parent=NGR-1A0172;
Scaffold10	AUGUSTUS	mRNA	609288	610149	.	+	.	ID=NGR-1A0173;
Scaffold10	AUGUSTUS	CDS	609288	609317	0.96	+	0	Parent=NGR-1A0173;
Scaffold10	AUGUSTUS	CDS	609389	609489	0.99	+	0	Parent=NGR-1A0173;
Scaffold10	AUGUSTUS	CDS	609575	609674	1	+	1	Parent=NGR-1A0173;
Scaffold10	AUGUSTUS	CDS	609742	609942	0.98	+	0	Parent=NGR-1A0173;
Scaffold10	AUGUSTUS	CDS	610030	610149	0.72	+	0	Parent=NGR-1A0173;
Scaffold10	AUGUSTUS	mRNA	610366	612936	.	+	.	ID=NGR-1A0174;
Scaffold10	AUGUSTUS	CDS	610366	610780	0.51	+	0	Parent=NGR-1A0174;
Scaffold10	AUGUSTUS	CDS	610841	611593	0.39	+	2	Parent=NGR-1A0174;
Scaffold10	AUGUSTUS	CDS	612573	612628	0.69	+	2	Parent=NGR-1A0174;
Scaffold10	AUGUSTUS	CDS	612707	612806	1	+	0	Parent=NGR-1A0174;
Scaffold10	AUGUSTUS	CDS	612875	612936	0.75	+	2	Parent=NGR-1A0174;
Scaffold10	AUGUSTUS	mRNA	616594	619011	.	+	.	ID=NGR-1A0175;
Scaffold10	AUGUSTUS	CDS	616594	617457	1	+	0	Parent=NGR-1A0175;
Scaffold10	AUGUSTUS	CDS	617535	617630	1	+	0	Parent=NGR-1A0175;
Scaffold10	AUGUSTUS	CDS	617697	618041	1	+	0	Parent=NGR-1A0175;
Scaffold10	AUGUSTUS	CDS	618125	618319	1	+	0	Parent=NGR-1A0175;
Scaffold10	AUGUSTUS	CDS	618383	618529	1	+	0	Parent=NGR-1A0175;
Scaffold10	AUGUSTUS	CDS	618592	618668	1	+	0	Parent=NGR-1A0175;
Scaffold10	AUGUSTUS	CDS	618741	619011	1	+	1	Parent=NGR-1A0175;
Scaffold10	AUGUSTUS	mRNA	619310	621971	.	-	.	ID=NGR-1A0176;
Scaffold10	AUGUSTUS	CDS	619310	619336	0.39	-	0	Parent=NGR-1A0176;
Scaffold10	AUGUSTUS	CDS	619391	619531	0.55	-	0	Parent=NGR-1A0176;
Scaffold10	AUGUSTUS	CDS	619671	619791	1	-	1	Parent=NGR-1A0176;
Scaffold10	AUGUSTUS	CDS	619869	619953	1	-	2	Parent=NGR-1A0176;
Scaffold10	AUGUSTUS	CDS	620028	620064	1	-	0	Parent=NGR-1A0176;
Scaffold10	AUGUSTUS	CDS	620137	620322	1	-	0	Parent=NGR-1A0176;
Scaffold10	AUGUSTUS	CDS	620393	620430	0.99	-	2	Parent=NGR-1A0176;
Scaffold10	AUGUSTUS	CDS	620500	620676	1	-	2	Parent=NGR-1A0176;
Scaffold10	AUGUSTUS	CDS	620754	620817	1	-	0	Parent=NGR-1A0176;
Scaffold10	AUGUSTUS	CDS	620889	620999	0.99	-	0	Parent=NGR-1A0176;
Scaffold10	AUGUSTUS	CDS	621079	621431	0.96	-	2	Parent=NGR-1A0176;
Scaffold10	AUGUSTUS	CDS	621495	621563	0.89	-	2	Parent=NGR-1A0176;
Scaffold10	AUGUSTUS	CDS	621698	621971	1	-	0	Parent=NGR-1A0176;
Scaffold10	AUGUSTUS	mRNA	623575	628265	.	+	.	ID=NGR-1A0177;
Scaffold10	AUGUSTUS	CDS	623575	623859	0.99	+	0	Parent=NGR-1A0177;
Scaffold10	AUGUSTUS	CDS	623925	624263	0.79	+	0	Parent=NGR-1A0177;
Scaffold10	AUGUSTUS	CDS	624333	624404	1	+	0	Parent=NGR-1A0177;
Scaffold10	AUGUSTUS	CDS	624466	625644	1	+	0	Parent=NGR-1A0177;
Scaffold10	AUGUSTUS	CDS	625705	626529	1	+	0	Parent=NGR-1A0177;
Scaffold10	AUGUSTUS	CDS	626589	626897	0.99	+	0	Parent=NGR-1A0177;
Scaffold10	AUGUSTUS	CDS	626959	627024	1	+	0	Parent=NGR-1A0177;
Scaffold10	AUGUSTUS	CDS	627365	627454	0.55	+	0	Parent=NGR-1A0177;
Scaffold10	AUGUSTUS	CDS	627518	627696	0.92	+	0	Parent=NGR-1A0177;
Scaffold10	AUGUSTUS	CDS	627762	627912	0.88	+	1	Parent=NGR-1A0177;
Scaffold10	AUGUSTUS	CDS	627974	627997	0.95	+	0	Parent=NGR-1A0177;
Scaffold10	AUGUSTUS	CDS	628056	628121	0.93	+	0	Parent=NGR-1A0177;
Scaffold10	AUGUSTUS	CDS	628227	628265	0.49	+	0	Parent=NGR-1A0177;
Scaffold10	AUGUSTUS	mRNA	628425	632488	.	-	.	ID=NGR-1A0178;
Scaffold10	AUGUSTUS	CDS	628425	629052	0.89	-	1	Parent=NGR-1A0178;
Scaffold10	AUGUSTUS	CDS	629115	629271	0.99	-	2	Parent=NGR-1A0178;
Scaffold10	AUGUSTUS	CDS	629333	629412	1	-	1	Parent=NGR-1A0178;
Scaffold10	AUGUSTUS	CDS	629482	629708	0.92	-	0	Parent=NGR-1A0178;
Scaffold10	AUGUSTUS	CDS	629769	630170	0.99	-	0	Parent=NGR-1A0178;
Scaffold10	AUGUSTUS	CDS	630230	630930	0.98	-	2	Parent=NGR-1A0178;
Scaffold10	AUGUSTUS	CDS	630990	631809	0.99	-	0	Parent=NGR-1A0178;
Scaffold10	AUGUSTUS	CDS	631872	631934	1	-	0	Parent=NGR-1A0178;
Scaffold10	AUGUSTUS	CDS	632004	632127	0.66	-	1	Parent=NGR-1A0178;
Scaffold10	AUGUSTUS	CDS	632192	632348	0.96	-	2	Parent=NGR-1A0178;
Scaffold10	AUGUSTUS	CDS	632419	632488	0.71	-	0	Parent=NGR-1A0178;
Scaffold10	AUGUSTUS	mRNA	633386	637195	.	+	.	ID=NGR-1A0179;
Scaffold10	AUGUSTUS	CDS	633386	633508	0.67	+	0	Parent=NGR-1A0179;
Scaffold10	AUGUSTUS	CDS	633585	633670	1	+	0	Parent=NGR-1A0179;
Scaffold10	AUGUSTUS	CDS	633747	633856	1	+	1	Parent=NGR-1A0179;
Scaffold10	AUGUSTUS	CDS	633933	634297	0.99	+	2	Parent=NGR-1A0179;
Scaffold10	AUGUSTUS	CDS	634371	634565	1	+	0	Parent=NGR-1A0179;
Scaffold10	AUGUSTUS	CDS	634645	634812	0.99	+	0	Parent=NGR-1A0179;
Scaffold10	AUGUSTUS	CDS	635840	635932	0.97	+	0	Parent=NGR-1A0179;
Scaffold10	AUGUSTUS	CDS	636072	636151	0.97	+	0	Parent=NGR-1A0179;
Scaffold10	AUGUSTUS	CDS	637117	637195	0.96	+	1	Parent=NGR-1A0179;
Scaffold10	AUGUSTUS	mRNA	639721	641358	.	+	.	ID=NGR-1A0180;
Scaffold10	AUGUSTUS	CDS	639721	639775	1	+	0	Parent=NGR-1A0180;
Scaffold10	AUGUSTUS	CDS	639842	640019	1	+	2	Parent=NGR-1A0180;
Scaffold10	AUGUSTUS	CDS	640097	640277	1	+	1	Parent=NGR-1A0180;
Scaffold10	AUGUSTUS	CDS	640355	640630	1	+	0	Parent=NGR-1A0180;
Scaffold10	AUGUSTUS	CDS	640710	640792	1	+	0	Parent=NGR-1A0180;
Scaffold10	AUGUSTUS	CDS	640852	641070	1	+	1	Parent=NGR-1A0180;
Scaffold10	AUGUSTUS	CDS	641133	641358	0.87	+	1	Parent=NGR-1A0180;
Scaffold10	AUGUSTUS	mRNA	641772	643904	.	+	.	ID=NGR-1A0181;
Scaffold10	AUGUSTUS	CDS	641772	641860	0.87	+	0	Parent=NGR-1A0181;
Scaffold10	AUGUSTUS	CDS	641950	642504	1	+	1	Parent=NGR-1A0181;
Scaffold10	AUGUSTUS	CDS	642581	642864	1	+	1	Parent=NGR-1A0181;
Scaffold10	AUGUSTUS	CDS	642937	643456	1	+	2	Parent=NGR-1A0181;
Scaffold10	AUGUSTUS	CDS	643537	643729	1	+	1	Parent=NGR-1A0181;
Scaffold10	AUGUSTUS	CDS	643800	643904	0.97	+	0	Parent=NGR-1A0181;
Scaffold10	AUGUSTUS	mRNA	644595	647282	.	+	.	ID=NGR-1A0182;
Scaffold10	AUGUSTUS	CDS	644595	644661	0.58	+	0	Parent=NGR-1A0182;
Scaffold10	AUGUSTUS	CDS	644734	645101	0.87	+	2	Parent=NGR-1A0182;
Scaffold10	AUGUSTUS	CDS	645176	645227	1	+	0	Parent=NGR-1A0182;
Scaffold10	AUGUSTUS	CDS	645300	645422	0.96	+	2	Parent=NGR-1A0182;
Scaffold10	AUGUSTUS	CDS	645491	645909	0.35	+	2	Parent=NGR-1A0182;
Scaffold10	AUGUSTUS	CDS	645974	646005	0.69	+	0	Parent=NGR-1A0182;
Scaffold10	AUGUSTUS	CDS	646315	646450	0.95	+	1	Parent=NGR-1A0182;
Scaffold10	AUGUSTUS	CDS	646530	646568	0.98	+	0	Parent=NGR-1A0182;
Scaffold10	AUGUSTUS	CDS	646641	646801	1	+	0	Parent=NGR-1A0182;
Scaffold10	AUGUSTUS	CDS	646878	647055	1	+	1	Parent=NGR-1A0182;
Scaffold10	AUGUSTUS	CDS	647142	647282	1	+	0	Parent=NGR-1A0182;
Scaffold10	AUGUSTUS	mRNA	647502	648094	.	-	.	ID=NGR-1A0183;
Scaffold10	AUGUSTUS	CDS	647502	647665	0.88	-	2	Parent=NGR-1A0183;
Scaffold10	AUGUSTUS	CDS	647821	648094	0.36	-	0	Parent=NGR-1A0183;
Scaffold10	AUGUSTUS	mRNA	649332	651907	.	+	.	ID=NGR-1A0184;
Scaffold10	AUGUSTUS	CDS	649332	651206	0.61	+	0	Parent=NGR-1A0184;
Scaffold10	AUGUSTUS	CDS	651278	651907	0.93	+	0	Parent=NGR-1A0184;
Scaffold10	AUGUSTUS	mRNA	654159	658858	.	-	.	ID=NGR-1A0185;
Scaffold10	AUGUSTUS	CDS	654159	654220	0.38	-	2	Parent=NGR-1A0185;
Scaffold10	AUGUSTUS	CDS	654300	654594	0.46	-	0	Parent=NGR-1A0185;
Scaffold10	AUGUSTUS	CDS	654682	654694	0.54	-	1	Parent=NGR-1A0185;
Scaffold10	AUGUSTUS	CDS	655680	656208	0.51	-	2	Parent=NGR-1A0185;
Scaffold10	AUGUSTUS	CDS	656288	656784	0.72	-	1	Parent=NGR-1A0185;
Scaffold10	AUGUSTUS	CDS	656853	657260	0.76	-	1	Parent=NGR-1A0185;
Scaffold10	AUGUSTUS	CDS	657340	657566	1	-	0	Parent=NGR-1A0185;
Scaffold10	AUGUSTUS	CDS	657642	657893	0.99	-	0	Parent=NGR-1A0185;
Scaffold10	AUGUSTUS	CDS	657967	658108	1	-	1	Parent=NGR-1A0185;
Scaffold10	AUGUSTUS	CDS	658190	658404	1	-	0	Parent=NGR-1A0185;
Scaffold10	AUGUSTUS	CDS	658483	658787	0.59	-	2	Parent=NGR-1A0185;
Scaffold10	AUGUSTUS	CDS	658855	658858	0.89	-	0	Parent=NGR-1A0185;
Scaffold10	AUGUSTUS	mRNA	658963	660453	.	+	.	ID=NGR-1A0186;
Scaffold10	AUGUSTUS	CDS	658963	659021	1	+	0	Parent=NGR-1A0186;
Scaffold10	AUGUSTUS	CDS	659088	659370	1	+	1	Parent=NGR-1A0186;
Scaffold10	AUGUSTUS	CDS	659434	659498	0.72	+	0	Parent=NGR-1A0186;
Scaffold10	AUGUSTUS	CDS	659559	659828	0.72	+	1	Parent=NGR-1A0186;
Scaffold10	AUGUSTUS	CDS	659898	660162	0.81	+	1	Parent=NGR-1A0186;
Scaffold10	AUGUSTUS	CDS	660229	660367	0.95	+	0	Parent=NGR-1A0186;
Scaffold10	AUGUSTUS	CDS	660449	660453	0.94	+	2	Parent=NGR-1A0186;
Scaffold10	AUGUSTUS	mRNA	662707	666332	.	-	.	ID=NGR-1A0187;
Scaffold10	AUGUSTUS	CDS	662707	662742	0.72	-	0	Parent=NGR-1A0187;
Scaffold10	AUGUSTUS	CDS	662843	662898	0.53	-	2	Parent=NGR-1A0187;
Scaffold10	AUGUSTUS	CDS	663014	663066	0.43	-	1	Parent=NGR-1A0187;
Scaffold10	AUGUSTUS	CDS	663142	663164	0.43	-	0	Parent=NGR-1A0187;
Scaffold10	AUGUSTUS	CDS	663495	663724	0.43	-	2	Parent=NGR-1A0187;
Scaffold10	AUGUSTUS	CDS	663801	663982	1	-	1	Parent=NGR-1A0187;
Scaffold10	AUGUSTUS	CDS	664063	664284	1	-	1	Parent=NGR-1A0187;
Scaffold10	AUGUSTUS	CDS	664360	665723	1	-	0	Parent=NGR-1A0187;
Scaffold10	AUGUSTUS	CDS	665798	666052	1	-	0	Parent=NGR-1A0187;
Scaffold10	AUGUSTUS	CDS	666132	666332	1	-	0	Parent=NGR-1A0187;
Scaffold10	AUGUSTUS	mRNA	667074	670433	.	+	.	ID=NGR-1A0188;
Scaffold10	AUGUSTUS	CDS	667074	668057	0.64	+	0	Parent=NGR-1A0188;
Scaffold10	AUGUSTUS	CDS	668149	668836	0.98	+	0	Parent=NGR-1A0188;
Scaffold10	AUGUSTUS	CDS	668938	669017	0.99	+	2	Parent=NGR-1A0188;
Scaffold10	AUGUSTUS	CDS	669106	670067	1	+	0	Parent=NGR-1A0188;
Scaffold10	AUGUSTUS	CDS	670157	670433	0.88	+	1	Parent=NGR-1A0188;
Scaffold10	AUGUSTUS	mRNA	671113	676722	.	-	.	ID=NGR-1A0189;
Scaffold10	AUGUSTUS	CDS	671113	671167	0.95	-	1	Parent=NGR-1A0189;
Scaffold10	AUGUSTUS	CDS	671576	671895	0.58	-	0	Parent=NGR-1A0189;
Scaffold10	AUGUSTUS	CDS	671960	672041	0.94	-	1	Parent=NGR-1A0189;
Scaffold10	AUGUSTUS	CDS	672100	672195	1	-	1	Parent=NGR-1A0189;
Scaffold10	AUGUSTUS	CDS	672261	672356	1	-	1	Parent=NGR-1A0189;
Scaffold10	AUGUSTUS	CDS	672422	672772	1	-	1	Parent=NGR-1A0189;
Scaffold10	AUGUSTUS	CDS	672833	672981	1	-	0	Parent=NGR-1A0189;
Scaffold10	AUGUSTUS	CDS	673058	673222	0.75	-	0	Parent=NGR-1A0189;
Scaffold10	AUGUSTUS	CDS	673459	673608	0.57	-	0	Parent=NGR-1A0189;
Scaffold10	AUGUSTUS	CDS	673682	674354	1	-	1	Parent=NGR-1A0189;
Scaffold10	AUGUSTUS	CDS	674436	674525	1	-	1	Parent=NGR-1A0189;
Scaffold10	AUGUSTUS	CDS	675478	675870	0.82	-	1	Parent=NGR-1A0189;
Scaffold10	AUGUSTUS	CDS	675971	676497	0.97	-	0	Parent=NGR-1A0189;
Scaffold10	AUGUSTUS	CDS	676666	676722	0.99	-	0	Parent=NGR-1A0189;
Scaffold10	AUGUSTUS	mRNA	677155	679878	.	+	.	ID=NGR-1A0190;
Scaffold10	AUGUSTUS	CDS	677155	677403	1	+	0	Parent=NGR-1A0190;
Scaffold10	AUGUSTUS	CDS	677672	677950	1	+	0	Parent=NGR-1A0190;
Scaffold10	AUGUSTUS	CDS	678011	678145	1	+	0	Parent=NGR-1A0190;
Scaffold10	AUGUSTUS	CDS	678211	678712	0.94	+	0	Parent=NGR-1A0190;
Scaffold10	AUGUSTUS	CDS	678784	678878	1	+	2	Parent=NGR-1A0190;
Scaffold10	AUGUSTUS	CDS	678943	679878	1	+	0	Parent=NGR-1A0190;
Scaffold10	AUGUSTUS	mRNA	680316	683392	.	-	.	ID=NGR-1A0191;
Scaffold10	AUGUSTUS	CDS	680316	680452	0.84	-	2	Parent=NGR-1A0191;
Scaffold10	AUGUSTUS	CDS	680529	680602	0.96	-	1	Parent=NGR-1A0191;
Scaffold10	AUGUSTUS	CDS	680671	680734	0.98	-	2	Parent=NGR-1A0191;
Scaffold10	AUGUSTUS	CDS	680895	681099	0.76	-	0	Parent=NGR-1A0191;
Scaffold10	AUGUSTUS	CDS	681171	681267	0.7	-	1	Parent=NGR-1A0191;
Scaffold10	AUGUSTUS	CDS	681336	681363	1	-	2	Parent=NGR-1A0191;
Scaffold10	AUGUSTUS	CDS	681428	681503	1	-	0	Parent=NGR-1A0191;
Scaffold10	AUGUSTUS	CDS	681595	681801	1	-	0	Parent=NGR-1A0191;
Scaffold10	AUGUSTUS	CDS	681875	682132	0.6	-	0	Parent=NGR-1A0191;
Scaffold10	AUGUSTUS	CDS	682360	682403	0.72	-	2	Parent=NGR-1A0191;
Scaffold10	AUGUSTUS	CDS	682475	682615	1	-	2	Parent=NGR-1A0191;
Scaffold10	AUGUSTUS	CDS	682740	682960	0.76	-	1	Parent=NGR-1A0191;
Scaffold10	AUGUSTUS	CDS	683038	683054	0.76	-	0	Parent=NGR-1A0191;
Scaffold10	AUGUSTUS	CDS	683123	683392	1	-	0	Parent=NGR-1A0191;
Scaffold10	AUGUSTUS	mRNA	684097	685146	.	+	.	ID=NGR-1A0192;
Scaffold10	AUGUSTUS	CDS	684097	684139	0.44	+	0	Parent=NGR-1A0192;
Scaffold10	AUGUSTUS	CDS	684382	684605	0.84	+	2	Parent=NGR-1A0192;
Scaffold10	AUGUSTUS	CDS	684679	685146	1	+	0	Parent=NGR-1A0192;
Scaffold10	AUGUSTUS	mRNA	687694	688375	.	-	.	ID=NGR-1A0193;
Scaffold10	AUGUSTUS	CDS	687694	687726	0.74	-	0	Parent=NGR-1A0193;
Scaffold10	AUGUSTUS	CDS	687795	687880	0.75	-	2	Parent=NGR-1A0193;
Scaffold10	AUGUSTUS	CDS	687958	688375	0.76	-	0	Parent=NGR-1A0193;
Scaffold10	AUGUSTUS	mRNA	688829	690671	.	-	.	ID=NGR-1A0194;
Scaffold10	AUGUSTUS	CDS	688829	689245	0.92	-	0	Parent=NGR-1A0194;
Scaffold10	AUGUSTUS	CDS	689311	689405	0.98	-	2	Parent=NGR-1A0194;
Scaffold10	AUGUSTUS	CDS	689473	689531	1	-	1	Parent=NGR-1A0194;
Scaffold10	AUGUSTUS	CDS	689606	690034	0.79	-	1	Parent=NGR-1A0194;
Scaffold10	AUGUSTUS	CDS	690153	690219	0.98	-	2	Parent=NGR-1A0194;
Scaffold10	AUGUSTUS	CDS	690299	690505	1	-	2	Parent=NGR-1A0194;
Scaffold10	AUGUSTUS	CDS	690593	690671	0.88	-	0	Parent=NGR-1A0194;
Scaffold10	AUGUSTUS	mRNA	693217	696081	.	-	.	ID=NGR-1A0195;
Scaffold10	AUGUSTUS	CDS	693217	693248	1	-	2	Parent=NGR-1A0195;
Scaffold10	AUGUSTUS	CDS	693327	693716	1	-	2	Parent=NGR-1A0195;
Scaffold10	AUGUSTUS	CDS	693791	694083	1	-	1	Parent=NGR-1A0195;
Scaffold10	AUGUSTUS	CDS	694151	694241	1	-	2	Parent=NGR-1A0195;
Scaffold10	AUGUSTUS	CDS	694307	694413	1	-	1	Parent=NGR-1A0195;
Scaffold10	AUGUSTUS	CDS	694474	694662	1	-	1	Parent=NGR-1A0195;
Scaffold10	AUGUSTUS	CDS	694736	694911	1	-	0	Parent=NGR-1A0195;
Scaffold10	AUGUSTUS	CDS	694976	695009	1	-	1	Parent=NGR-1A0195;
Scaffold10	AUGUSTUS	CDS	695070	695172	1	-	2	Parent=NGR-1A0195;
Scaffold10	AUGUSTUS	CDS	695244	695321	1	-	2	Parent=NGR-1A0195;
Scaffold10	AUGUSTUS	CDS	695389	695474	1	-	1	Parent=NGR-1A0195;
Scaffold10	AUGUSTUS	CDS	695548	695663	0.98	-	0	Parent=NGR-1A0195;
Scaffold10	AUGUSTUS	CDS	695797	696081	0.46	-	0	Parent=NGR-1A0195;
Scaffold10	AUGUSTUS	mRNA	697038	698873	.	+	.	ID=NGR-1A0196;
Scaffold10	AUGUSTUS	CDS	697038	698873	1	+	0	Parent=NGR-1A0196;
Scaffold10	AUGUSTUS	mRNA	699494	704674	.	-	.	ID=NGR-1A0197;
Scaffold10	AUGUSTUS	CDS	699494	699838	1	-	0	Parent=NGR-1A0197;
Scaffold10	AUGUSTUS	CDS	699924	700066	0.99	-	2	Parent=NGR-1A0197;
Scaffold10	AUGUSTUS	CDS	700137	700206	1	-	0	Parent=NGR-1A0197;
Scaffold10	AUGUSTUS	CDS	700293	700370	1	-	0	Parent=NGR-1A0197;
Scaffold10	AUGUSTUS	CDS	700452	700690	0.89	-	2	Parent=NGR-1A0197;
Scaffold10	AUGUSTUS	CDS	700847	700997	0.99	-	0	Parent=NGR-1A0197;
Scaffold10	AUGUSTUS	CDS	701093	701226	1	-	2	Parent=NGR-1A0197;
Scaffold10	AUGUSTUS	CDS	701301	701373	1	-	0	Parent=NGR-1A0197;
Scaffold10	AUGUSTUS	CDS	701469	701611	1	-	2	Parent=NGR-1A0197;
Scaffold10	AUGUSTUS	CDS	701697	701874	1	-	0	Parent=NGR-1A0197;
Scaffold10	AUGUSTUS	CDS	701957	702055	1	-	0	Parent=NGR-1A0197;
Scaffold10	AUGUSTUS	CDS	702137	702268	0.98	-	0	Parent=NGR-1A0197;
Scaffold10	AUGUSTUS	CDS	702355	702595	0.96	-	1	Parent=NGR-1A0197;
Scaffold10	AUGUSTUS	CDS	702696	702817	0.96	-	0	Parent=NGR-1A0197;
Scaffold10	AUGUSTUS	CDS	702894	703176	1	-	1	Parent=NGR-1A0197;
Scaffold10	AUGUSTUS	CDS	703269	703519	1	-	0	Parent=NGR-1A0197;
Scaffold10	AUGUSTUS	CDS	703621	703774	1	-	1	Parent=NGR-1A0197;
Scaffold10	AUGUSTUS	CDS	703853	704248	1	-	1	Parent=NGR-1A0197;
Scaffold10	AUGUSTUS	CDS	704328	704674	1	-	0	Parent=NGR-1A0197;
Scaffold10	AUGUSTUS	mRNA	704790	708827	.	+	.	ID=NGR-1A0198;
Scaffold10	AUGUSTUS	CDS	704790	704955	1	+	0	Parent=NGR-1A0198;
Scaffold10	AUGUSTUS	CDS	705117	705280	1	+	2	Parent=NGR-1A0198;
Scaffold10	AUGUSTUS	CDS	705362	705948	0.79	+	0	Parent=NGR-1A0198;
Scaffold10	AUGUSTUS	CDS	706058	706724	0.98	+	1	Parent=NGR-1A0198;
Scaffold10	AUGUSTUS	CDS	706811	707361	1	+	0	Parent=NGR-1A0198;
Scaffold10	AUGUSTUS	CDS	707439	707692	1	+	1	Parent=NGR-1A0198;
Scaffold10	AUGUSTUS	CDS	707784	707994	0.97	+	2	Parent=NGR-1A0198;
Scaffold10	AUGUSTUS	CDS	708088	708150	0.99	+	1	Parent=NGR-1A0198;
Scaffold10	AUGUSTUS	CDS	708236	708827	1	+	1	Parent=NGR-1A0198;
Scaffold10	AUGUSTUS	mRNA	709470	710711	.	-	.	ID=NGR-1A0199;
Scaffold10	AUGUSTUS	CDS	709470	709535	0.76	-	0	Parent=NGR-1A0199;
Scaffold10	AUGUSTUS	CDS	709626	709673	0.97	-	0	Parent=NGR-1A0199;
Scaffold10	AUGUSTUS	CDS	709750	709918	0.91	-	1	Parent=NGR-1A0199;
Scaffold10	AUGUSTUS	CDS	710035	710086	1	-	2	Parent=NGR-1A0199;
Scaffold10	AUGUSTUS	CDS	710160	710402	1	-	2	Parent=NGR-1A0199;
Scaffold10	AUGUSTUS	CDS	710477	710613	0.75	-	1	Parent=NGR-1A0199;
Scaffold10	AUGUSTUS	CDS	710683	710711	0.71	-	0	Parent=NGR-1A0199;
Scaffold10	AUGUSTUS	mRNA	711547	714041	.	-	.	ID=NGR-1A0200;
Scaffold10	AUGUSTUS	CDS	711547	712734	1	-	0	Parent=NGR-1A0200;
Scaffold10	AUGUSTUS	CDS	712809	712870	1	-	2	Parent=NGR-1A0200;
Scaffold10	AUGUSTUS	CDS	712942	713098	1	-	0	Parent=NGR-1A0200;
Scaffold10	AUGUSTUS	CDS	713165	713573	1	-	1	Parent=NGR-1A0200;
Scaffold10	AUGUSTUS	CDS	713890	714041	0.88	-	0	Parent=NGR-1A0200;
Scaffold10	AUGUSTUS	mRNA	714722	719039	.	-	.	ID=NGR-1A0201;
Scaffold10	AUGUSTUS	CDS	714722	714858	1	-	2	Parent=NGR-1A0201;
Scaffold10	AUGUSTUS	CDS	714941	715253	0.99	-	0	Parent=NGR-1A0201;
Scaffold10	AUGUSTUS	CDS	715318	715453	1	-	1	Parent=NGR-1A0201;
Scaffold10	AUGUSTUS	CDS	715524	715587	0.71	-	2	Parent=NGR-1A0201;
Scaffold10	AUGUSTUS	CDS	715660	715776	0.91	-	2	Parent=NGR-1A0201;
Scaffold10	AUGUSTUS	CDS	715853	716048	0.99	-	0	Parent=NGR-1A0201;
Scaffold10	AUGUSTUS	CDS	716122	716997	1	-	0	Parent=NGR-1A0201;
Scaffold10	AUGUSTUS	CDS	717072	717409	0.99	-	2	Parent=NGR-1A0201;
Scaffold10	AUGUSTUS	CDS	717479	718826	0.99	-	0	Parent=NGR-1A0201;
Scaffold10	AUGUSTUS	CDS	718905	719039	1	-	0	Parent=NGR-1A0201;
Scaffold10	AUGUSTUS	mRNA	719728	723445	.	-	.	ID=NGR-1A0202;
Scaffold10	AUGUSTUS	CDS	719728	721883	0.99	-	2	Parent=NGR-1A0202;
Scaffold10	AUGUSTUS	CDS	721952	722180	1	-	0	Parent=NGR-1A0202;
Scaffold10	AUGUSTUS	CDS	722243	722845	0.98	-	0	Parent=NGR-1A0202;
Scaffold10	AUGUSTUS	CDS	722914	723153	0.96	-	0	Parent=NGR-1A0202;
Scaffold10	AUGUSTUS	CDS	723254	723445	1	-	0	Parent=NGR-1A0202;
Scaffold10	AUGUSTUS	mRNA	725963	728387	.	+	.	ID=NGR-1A0203;
Scaffold10	AUGUSTUS	CDS	725963	726067	0.99	+	0	Parent=NGR-1A0203;
Scaffold10	AUGUSTUS	CDS	726402	726855	0.23	+	0	Parent=NGR-1A0203;
Scaffold10	AUGUSTUS	CDS	727846	728387	0.09	+	2	Parent=NGR-1A0203;
Scaffold10	AUGUSTUS	mRNA	730205	732636	.	-	.	ID=NGR-1A0204;
Scaffold10	AUGUSTUS	CDS	730205	730436	1	-	1	Parent=NGR-1A0204;
Scaffold10	AUGUSTUS	CDS	730507	730628	0.99	-	0	Parent=NGR-1A0204;
Scaffold10	AUGUSTUS	CDS	730707	730770	0.99	-	1	Parent=NGR-1A0204;
Scaffold10	AUGUSTUS	CDS	730844	731048	1	-	2	Parent=NGR-1A0204;
Scaffold10	AUGUSTUS	CDS	731131	731488	1	-	0	Parent=NGR-1A0204;
Scaffold10	AUGUSTUS	CDS	731571	731650	1	-	2	Parent=NGR-1A0204;
Scaffold10	AUGUSTUS	CDS	731854	731881	0.99	-	0	Parent=NGR-1A0204;
Scaffold10	AUGUSTUS	CDS	731942	732385	1	-	0	Parent=NGR-1A0204;
Scaffold10	AUGUSTUS	CDS	732451	732636	1	-	0	Parent=NGR-1A0204;
Scaffold10	AUGUSTUS	mRNA	733304	734183	.	+	.	ID=NGR-1A0205;
Scaffold10	AUGUSTUS	CDS	733304	733385	0.42	+	0	Parent=NGR-1A0205;
Scaffold10	AUGUSTUS	CDS	733444	733498	0.98	+	2	Parent=NGR-1A0205;
Scaffold10	AUGUSTUS	CDS	733564	733667	0.94	+	1	Parent=NGR-1A0205;
Scaffold10	AUGUSTUS	CDS	733732	733821	0.57	+	2	Parent=NGR-1A0205;
Scaffold10	AUGUSTUS	CDS	733880	733937	0.8	+	2	Parent=NGR-1A0205;
Scaffold10	AUGUSTUS	CDS	733998	734075	0.88	+	1	Parent=NGR-1A0205;
Scaffold10	AUGUSTUS	CDS	734144	734183	0.87	+	1	Parent=NGR-1A0205;
Scaffold10	AUGUSTUS	mRNA	734521	744067	.	+	.	ID=NGR-1A0206;
Scaffold10	AUGUSTUS	CDS	734521	734550	0.86	+	0	Parent=NGR-1A0206;
Scaffold10	AUGUSTUS	CDS	734619	734712	0.99	+	0	Parent=NGR-1A0206;
Scaffold10	AUGUSTUS	CDS	734816	734846	0.96	+	2	Parent=NGR-1A0206;
Scaffold10	AUGUSTUS	CDS	734920	735028	0.97	+	1	Parent=NGR-1A0206;
Scaffold10	AUGUSTUS	CDS	735097	735290	1	+	0	Parent=NGR-1A0206;
Scaffold10	AUGUSTUS	CDS	735358	735487	1	+	1	Parent=NGR-1A0206;
Scaffold10	AUGUSTUS	CDS	735555	735656	0.99	+	0	Parent=NGR-1A0206;
Scaffold10	AUGUSTUS	CDS	735723	735828	0.99	+	0	Parent=NGR-1A0206;
Scaffold10	AUGUSTUS	CDS	735892	736499	0.98	+	2	Parent=NGR-1A0206;
Scaffold10	AUGUSTUS	CDS	736572	736685	1	+	0	Parent=NGR-1A0206;
Scaffold10	AUGUSTUS	CDS	736743	737024	1	+	0	Parent=NGR-1A0206;
Scaffold10	AUGUSTUS	CDS	737098	738168	0.91	+	0	Parent=NGR-1A0206;
Scaffold10	AUGUSTUS	CDS	738246	738328	0.91	+	0	Parent=NGR-1A0206;
Scaffold10	AUGUSTUS	CDS	738782	739016	0.9	+	1	Parent=NGR-1A0206;
Scaffold10	AUGUSTUS	CDS	739086	739144	1	+	0	Parent=NGR-1A0206;
Scaffold10	AUGUSTUS	CDS	739206	739443	1	+	1	Parent=NGR-1A0206;
Scaffold10	AUGUSTUS	CDS	739505	740386	0.54	+	0	Parent=NGR-1A0206;
Scaffold10	AUGUSTUS	CDS	741375	741447	0.91	+	0	Parent=NGR-1A0206;
Scaffold10	AUGUSTUS	CDS	741552	741669	0.61	+	2	Parent=NGR-1A0206;
Scaffold10	AUGUSTUS	CDS	741741	741830	1	+	1	Parent=NGR-1A0206;
Scaffold10	AUGUSTUS	CDS	741900	742000	1	+	1	Parent=NGR-1A0206;
Scaffold10	AUGUSTUS	CDS	742072	742142	0.75	+	2	Parent=NGR-1A0206;
Scaffold10	AUGUSTUS	CDS	742222	742338	0.76	+	0	Parent=NGR-1A0206;
Scaffold10	AUGUSTUS	CDS	742461	743086	0.95	+	0	Parent=NGR-1A0206;
Scaffold10	AUGUSTUS	CDS	744055	744067	0.94	+	1	Parent=NGR-1A0206;
Scaffold10	AUGUSTUS	mRNA	744694	746504	.	+	.	ID=NGR-1A0207;
Scaffold10	AUGUSTUS	CDS	744694	744874	1	+	0	Parent=NGR-1A0207;
Scaffold10	AUGUSTUS	CDS	744943	745082	1	+	2	Parent=NGR-1A0207;
Scaffold10	AUGUSTUS	CDS	745166	745254	1	+	0	Parent=NGR-1A0207;
Scaffold10	AUGUSTUS	CDS	745325	745398	1	+	1	Parent=NGR-1A0207;
Scaffold10	AUGUSTUS	CDS	745469	745565	1	+	2	Parent=NGR-1A0207;
Scaffold10	AUGUSTUS	CDS	745633	745695	1	+	1	Parent=NGR-1A0207;
Scaffold10	AUGUSTUS	CDS	745775	745856	1	+	1	Parent=NGR-1A0207;
Scaffold10	AUGUSTUS	CDS	745945	746074	1	+	0	Parent=NGR-1A0207;
Scaffold10	AUGUSTUS	CDS	746153	746285	1	+	2	Parent=NGR-1A0207;
Scaffold10	AUGUSTUS	CDS	746353	746418	0.95	+	1	Parent=NGR-1A0207;
Scaffold10	AUGUSTUS	CDS	746480	746504	1	+	1	Parent=NGR-1A0207;
Scaffold10	AUGUSTUS	mRNA	750390	751181	.	-	.	ID=NGR-1A0208;
Scaffold10	AUGUSTUS	CDS	750390	751181	0.92	-	0	Parent=NGR-1A0208;
Scaffold10	AUGUSTUS	mRNA	754260	755640	.	-	.	ID=NGR-1A0209;
Scaffold10	AUGUSTUS	CDS	754260	754404	0.88	-	1	Parent=NGR-1A0209;
Scaffold10	AUGUSTUS	CDS	754578	754865	0.95	-	1	Parent=NGR-1A0209;
Scaffold10	AUGUSTUS	CDS	754940	755136	0.99	-	0	Parent=NGR-1A0209;
Scaffold10	AUGUSTUS	CDS	755207	755276	0.82	-	1	Parent=NGR-1A0209;
Scaffold10	AUGUSTUS	CDS	755337	755496	0.74	-	2	Parent=NGR-1A0209;
Scaffold10	AUGUSTUS	CDS	755583	755640	0.95	-	0	Parent=NGR-1A0209;
Scaffold10	AUGUSTUS	mRNA	756440	758220	.	+	.	ID=NGR-1A0210;
Scaffold10	AUGUSTUS	CDS	756440	756779	1	+	0	Parent=NGR-1A0210;
Scaffold10	AUGUSTUS	CDS	756843	757214	0.99	+	2	Parent=NGR-1A0210;
Scaffold10	AUGUSTUS	CDS	757291	757321	1	+	2	Parent=NGR-1A0210;
Scaffold10	AUGUSTUS	CDS	757393	757461	0.92	+	1	Parent=NGR-1A0210;
Scaffold10	AUGUSTUS	CDS	757531	757693	1	+	1	Parent=NGR-1A0210;
Scaffold10	AUGUSTUS	CDS	757788	757889	1	+	0	Parent=NGR-1A0210;
Scaffold10	AUGUSTUS	CDS	757951	758220	1	+	0	Parent=NGR-1A0210;
Scaffold10	AUGUSTUS	mRNA	759099	761333	.	-	.	ID=NGR-1A0211;
Scaffold10	AUGUSTUS	CDS	759099	759110	1	-	0	Parent=NGR-1A0211;
Scaffold10	AUGUSTUS	CDS	759178	759236	1	-	2	Parent=NGR-1A0211;
Scaffold10	AUGUSTUS	CDS	759316	759350	0.97	-	1	Parent=NGR-1A0211;
Scaffold10	AUGUSTUS	CDS	759453	759474	1	-	2	Parent=NGR-1A0211;
Scaffold10	AUGUSTUS	CDS	759540	759681	1	-	0	Parent=NGR-1A0211;
Scaffold10	AUGUSTUS	CDS	760660	760760	0.96	-	2	Parent=NGR-1A0211;
Scaffold10	AUGUSTUS	CDS	760901	761136	0.98	-	1	Parent=NGR-1A0211;
Scaffold10	AUGUSTUS	CDS	761197	761209	0.47	-	2	Parent=NGR-1A0211;
Scaffold10	AUGUSTUS	CDS	761276	761333	0.9	-	0	Parent=NGR-1A0211;
Scaffold10	AUGUSTUS	mRNA	761510	762269	.	+	.	ID=NGR-1A0212;
Scaffold10	AUGUSTUS	CDS	761510	761677	0.72	+	0	Parent=NGR-1A0212;
Scaffold10	AUGUSTUS	CDS	761744	761962	0.73	+	0	Parent=NGR-1A0212;
Scaffold10	AUGUSTUS	CDS	762031	762113	0.75	+	0	Parent=NGR-1A0212;
Scaffold10	AUGUSTUS	CDS	762188	762269	0.76	+	1	Parent=NGR-1A0212;
Scaffold10	AUGUSTUS	mRNA	763014	763924	.	+	.	ID=NGR-1A0213;
Scaffold10	AUGUSTUS	CDS	763014	763085	1	+	0	Parent=NGR-1A0213;
Scaffold10	AUGUSTUS	CDS	763180	763198	0.92	+	0	Parent=NGR-1A0213;
Scaffold10	AUGUSTUS	CDS	763281	763368	1	+	2	Parent=NGR-1A0213;
Scaffold10	AUGUSTUS	CDS	763448	763551	1	+	1	Parent=NGR-1A0213;
Scaffold10	AUGUSTUS	CDS	763631	763773	1	+	2	Parent=NGR-1A0213;
Scaffold10	AUGUSTUS	CDS	763892	763924	1	+	0	Parent=NGR-1A0213;
Scaffold10	AUGUSTUS	mRNA	766725	770820	.	+	.	ID=NGR-1A0214;
Scaffold10	AUGUSTUS	CDS	766725	766875	0.95	+	0	Parent=NGR-1A0214;
Scaffold10	AUGUSTUS	CDS	766959	767057	0.42	+	2	Parent=NGR-1A0214;
Scaffold10	AUGUSTUS	CDS	768012	768343	0.33	+	2	Parent=NGR-1A0214;
Scaffold10	AUGUSTUS	CDS	768421	770820	0.89	+	0	Parent=NGR-1A0214;
Scaffold10	AUGUSTUS	mRNA	771141	773605	.	+	.	ID=NGR-1A0215;
Scaffold10	AUGUSTUS	CDS	771141	771191	0.99	+	0	Parent=NGR-1A0215;
Scaffold10	AUGUSTUS	CDS	771315	771339	1	+	0	Parent=NGR-1A0215;
Scaffold10	AUGUSTUS	CDS	771419	771470	1	+	2	Parent=NGR-1A0215;
Scaffold10	AUGUSTUS	CDS	771546	771666	1	+	1	Parent=NGR-1A0215;
Scaffold10	AUGUSTUS	CDS	771743	771850	0.92	+	0	Parent=NGR-1A0215;
Scaffold10	AUGUSTUS	CDS	771947	772026	1	+	0	Parent=NGR-1A0215;
Scaffold10	AUGUSTUS	CDS	772113	772216	0.97	+	1	Parent=NGR-1A0215;
Scaffold10	AUGUSTUS	CDS	772282	772323	1	+	2	Parent=NGR-1A0215;
Scaffold10	AUGUSTUS	CDS	772395	772597	0.76	+	2	Parent=NGR-1A0215;
Scaffold10	AUGUSTUS	CDS	772709	772755	0.7	+	0	Parent=NGR-1A0215;
Scaffold10	AUGUSTUS	CDS	773060	773240	0.81	+	1	Parent=NGR-1A0215;
Scaffold10	AUGUSTUS	CDS	773315	773389	1	+	0	Parent=NGR-1A0215;
Scaffold10	AUGUSTUS	CDS	773471	773605	1	+	0	Parent=NGR-1A0215;
Scaffold10	AUGUSTUS	mRNA	773887	774822	.	-	.	ID=NGR-1A0216;
Scaffold10	AUGUSTUS	CDS	773887	774327	1	-	0	Parent=NGR-1A0216;
Scaffold10	AUGUSTUS	CDS	774402	774605	0.98	-	0	Parent=NGR-1A0216;
Scaffold10	AUGUSTUS	CDS	774673	774689	0.92	-	2	Parent=NGR-1A0216;
Scaffold10	AUGUSTUS	CDS	774777	774822	0.93	-	0	Parent=NGR-1A0216;
Scaffold10	AUGUSTUS	mRNA	781536	782593	.	-	.	ID=NGR-1A0217;
Scaffold10	AUGUSTUS	CDS	781536	781783	0.98	-	2	Parent=NGR-1A0217;
Scaffold10	AUGUSTUS	CDS	781856	782497	0.88	-	2	Parent=NGR-1A0217;
Scaffold10	AUGUSTUS	CDS	782560	782593	1	-	0	Parent=NGR-1A0217;
Scaffold10	AUGUSTUS	mRNA	783705	785155	.	+	.	ID=NGR-1A0218;
Scaffold10	AUGUSTUS	CDS	783705	783972	1	+	0	Parent=NGR-1A0218;
Scaffold10	AUGUSTUS	CDS	784050	784617	0.58	+	2	Parent=NGR-1A0218;
Scaffold10	AUGUSTUS	CDS	784695	784712	1	+	1	Parent=NGR-1A0218;
Scaffold10	AUGUSTUS	CDS	784790	784839	1	+	1	Parent=NGR-1A0218;
Scaffold10	AUGUSTUS	CDS	784947	785155	0.98	+	2	Parent=NGR-1A0218;
Scaffold10	AUGUSTUS	mRNA	785591	786104	.	-	.	ID=NGR-1A0219;
Scaffold10	AUGUSTUS	CDS	785591	785613	0.56	-	2	Parent=NGR-1A0219;
Scaffold10	AUGUSTUS	CDS	785708	785871	0.58	-	1	Parent=NGR-1A0219;
Scaffold10	AUGUSTUS	CDS	785950	786104	0.93	-	0	Parent=NGR-1A0219;
Scaffold10	AUGUSTUS	mRNA	786630	793161	.	+	.	ID=NGR-1A0220;
Scaffold10	AUGUSTUS	CDS	786630	786863	1	+	0	Parent=NGR-1A0220;
Scaffold10	AUGUSTUS	CDS	786940	787060	0.55	+	0	Parent=NGR-1A0220;
Scaffold10	AUGUSTUS	CDS	787147	787329	0.59	+	2	Parent=NGR-1A0220;
Scaffold10	AUGUSTUS	CDS	787716	787739	0.99	+	2	Parent=NGR-1A0220;
Scaffold10	AUGUSTUS	CDS	788702	790985	0.76	+	2	Parent=NGR-1A0220;
Scaffold10	AUGUSTUS	CDS	791079	791220	0.93	+	1	Parent=NGR-1A0220;
Scaffold10	AUGUSTUS	CDS	791296	791310	1	+	0	Parent=NGR-1A0220;
Scaffold10	AUGUSTUS	CDS	791407	793161	0.98	+	0	Parent=NGR-1A0220;
Scaffold10	AUGUSTUS	mRNA	793580	795036	.	-	.	ID=NGR-1A0221;
Scaffold10	AUGUSTUS	CDS	793580	793880	0.98	-	1	Parent=NGR-1A0221;
Scaffold10	AUGUSTUS	CDS	793954	794367	0.93	-	1	Parent=NGR-1A0221;
Scaffold10	AUGUSTUS	CDS	794447	794727	0.81	-	0	Parent=NGR-1A0221;
Scaffold10	AUGUSTUS	CDS	794798	794935	0.69	-	0	Parent=NGR-1A0221;
Scaffold10	AUGUSTUS	CDS	795016	795036	0.83	-	0	Parent=NGR-1A0221;
Scaffold10	AUGUSTUS	mRNA	802900	804427	.	+	.	ID=NGR-1A0222;
Scaffold10	AUGUSTUS	CDS	802900	803053	0.87	+	0	Parent=NGR-1A0222;
Scaffold10	AUGUSTUS	CDS	803371	803492	0.61	+	2	Parent=NGR-1A0222;
Scaffold10	AUGUSTUS	CDS	803555	803614	0.75	+	0	Parent=NGR-1A0222;
Scaffold10	AUGUSTUS	CDS	803689	803705	0.96	+	0	Parent=NGR-1A0222;
Scaffold10	AUGUSTUS	CDS	803792	803868	0.99	+	1	Parent=NGR-1A0222;
Scaffold10	AUGUSTUS	CDS	803949	803981	0.94	+	2	Parent=NGR-1A0222;
Scaffold10	AUGUSTUS	CDS	804054	804256	0.64	+	2	Parent=NGR-1A0222;
Scaffold10	AUGUSTUS	CDS	804374	804427	0.78	+	0	Parent=NGR-1A0222;
Scaffold10	AUGUSTUS	mRNA	805012	806149	.	+	.	ID=NGR-1A0223;
Scaffold10	AUGUSTUS	CDS	805012	805063	0.79	+	0	Parent=NGR-1A0223;
Scaffold10	AUGUSTUS	CDS	805181	805250	0.83	+	2	Parent=NGR-1A0223;
Scaffold10	AUGUSTUS	CDS	805447	805656	0.98	+	1	Parent=NGR-1A0223;
Scaffold10	AUGUSTUS	CDS	805726	806149	1	+	1	Parent=NGR-1A0223;
Scaffold10	AUGUSTUS	mRNA	806318	807249	.	-	.	ID=NGR-1A0224;
Scaffold10	AUGUSTUS	CDS	806318	806422	0.85	-	0	Parent=NGR-1A0224;
Scaffold10	AUGUSTUS	CDS	806486	806685	0.83	-	2	Parent=NGR-1A0224;
Scaffold10	AUGUSTUS	CDS	806785	806814	0.81	-	2	Parent=NGR-1A0224;
Scaffold10	AUGUSTUS	CDS	806891	806973	0.34	-	1	Parent=NGR-1A0224;
Scaffold10	AUGUSTUS	CDS	807035	807111	0.38	-	0	Parent=NGR-1A0224;
Scaffold10	AUGUSTUS	CDS	807175	807249	0.34	-	0	Parent=NGR-1A0224;
Scaffold10	AUGUSTUS	mRNA	809590	811815	.	+	.	ID=NGR-1A0225;
Scaffold10	AUGUSTUS	CDS	809590	809614	0.64	+	0	Parent=NGR-1A0225;
Scaffold10	AUGUSTUS	CDS	809684	809710	0.64	+	2	Parent=NGR-1A0225;
Scaffold10	AUGUSTUS	CDS	810210	810277	1	+	2	Parent=NGR-1A0225;
Scaffold10	AUGUSTUS	CDS	810352	810594	0.98	+	0	Parent=NGR-1A0225;
Scaffold10	AUGUSTUS	CDS	810666	810693	1	+	0	Parent=NGR-1A0225;
Scaffold10	AUGUSTUS	CDS	810769	811203	1	+	2	Parent=NGR-1A0225;
Scaffold10	AUGUSTUS	CDS	811278	811304	1	+	2	Parent=NGR-1A0225;
Scaffold10	AUGUSTUS	CDS	811385	811458	1	+	2	Parent=NGR-1A0225;
Scaffold10	AUGUSTUS	CDS	811528	811621	1	+	0	Parent=NGR-1A0225;
Scaffold10	AUGUSTUS	CDS	811682	811815	0.99	+	2	Parent=NGR-1A0225;
Scaffold10	AUGUSTUS	mRNA	812743	813120	.	+	.	ID=NGR-1A0226;
Scaffold10	AUGUSTUS	CDS	812743	812784	0.74	+	0	Parent=NGR-1A0226;
Scaffold10	AUGUSTUS	CDS	812857	813120	0.72	+	0	Parent=NGR-1A0226;
Scaffold10	AUGUSTUS	mRNA	813848	814496	.	-	.	ID=NGR-1A0227;
Scaffold10	AUGUSTUS	CDS	813848	813945	1	-	2	Parent=NGR-1A0227;
Scaffold10	AUGUSTUS	CDS	814006	814099	1	-	0	Parent=NGR-1A0227;
Scaffold10	AUGUSTUS	CDS	814168	814224	0.96	-	0	Parent=NGR-1A0227;
Scaffold10	AUGUSTUS	CDS	814494	814496	0.97	-	0	Parent=NGR-1A0227;
Scaffold10	AUGUSTUS	mRNA	814906	817306	.	+	.	ID=NGR-1A0228;
Scaffold10	AUGUSTUS	CDS	814906	814965	0.92	+	0	Parent=NGR-1A0228;
Scaffold10	AUGUSTUS	CDS	815063	815153	0.97	+	0	Parent=NGR-1A0228;
Scaffold10	AUGUSTUS	CDS	815230	815323	1	+	2	Parent=NGR-1A0228;
Scaffold10	AUGUSTUS	CDS	815391	815466	1	+	1	Parent=NGR-1A0228;
Scaffold10	AUGUSTUS	CDS	815540	815725	0.98	+	0	Parent=NGR-1A0228;
Scaffold10	AUGUSTUS	CDS	815792	815870	0.81	+	0	Parent=NGR-1A0228;
Scaffold10	AUGUSTUS	CDS	815929	816029	1	+	2	Parent=NGR-1A0228;
Scaffold10	AUGUSTUS	CDS	816089	816245	0.98	+	0	Parent=NGR-1A0228;
Scaffold10	AUGUSTUS	CDS	816310	816548	1	+	2	Parent=NGR-1A0228;
Scaffold10	AUGUSTUS	CDS	816613	816774	0.8	+	0	Parent=NGR-1A0228;
Scaffold10	AUGUSTUS	CDS	816837	817056	1	+	0	Parent=NGR-1A0228;
Scaffold10	AUGUSTUS	CDS	817124	817230	1	+	2	Parent=NGR-1A0228;
Scaffold10	AUGUSTUS	CDS	817301	817306	0.98	+	0	Parent=NGR-1A0228;
Scaffold10	AUGUSTUS	mRNA	822051	824307	.	+	.	ID=NGR-1A0229;
Scaffold10	AUGUSTUS	CDS	822051	822209	1	+	0	Parent=NGR-1A0229;
Scaffold10	AUGUSTUS	CDS	822274	822414	0.95	+	0	Parent=NGR-1A0229;
Scaffold10	AUGUSTUS	CDS	822483	822811	0.54	+	0	Parent=NGR-1A0229;
Scaffold10	AUGUSTUS	CDS	823774	823888	0.53	+	1	Parent=NGR-1A0229;
Scaffold10	AUGUSTUS	CDS	823963	824307	0.5	+	0	Parent=NGR-1A0229;
Scaffold10	AUGUSTUS	mRNA	824770	827018	.	-	.	ID=NGR-1A0230;
Scaffold10	AUGUSTUS	CDS	824770	825132	1	-	0	Parent=NGR-1A0230;
Scaffold10	AUGUSTUS	CDS	825203	825331	1	-	0	Parent=NGR-1A0230;
Scaffold10	AUGUSTUS	CDS	825408	825466	1	-	2	Parent=NGR-1A0230;
Scaffold10	AUGUSTUS	CDS	825538	825951	1	-	2	Parent=NGR-1A0230;
Scaffold10	AUGUSTUS	CDS	826040	826371	1	-	1	Parent=NGR-1A0230;
Scaffold10	AUGUSTUS	CDS	826447	827018	1	-	0	Parent=NGR-1A0230;
Scaffold10	AUGUSTUS	mRNA	828249	830608	.	+	.	ID=NGR-1A0231;
Scaffold10	AUGUSTUS	CDS	828249	828663	0.58	+	0	Parent=NGR-1A0231;
Scaffold10	AUGUSTUS	CDS	828730	828801	0.98	+	2	Parent=NGR-1A0231;
Scaffold10	AUGUSTUS	CDS	828874	829194	0.83	+	2	Parent=NGR-1A0231;
Scaffold10	AUGUSTUS	CDS	829304	829438	1	+	2	Parent=NGR-1A0231;
Scaffold10	AUGUSTUS	CDS	829519	829591	1	+	2	Parent=NGR-1A0231;
Scaffold10	AUGUSTUS	CDS	829672	829817	1	+	1	Parent=NGR-1A0231;
Scaffold10	AUGUSTUS	CDS	829922	829986	0.99	+	2	Parent=NGR-1A0231;
Scaffold10	AUGUSTUS	CDS	830075	830183	0.99	+	0	Parent=NGR-1A0231;
Scaffold10	AUGUSTUS	CDS	830277	830387	0.97	+	2	Parent=NGR-1A0231;
Scaffold10	AUGUSTUS	CDS	830496	830608	0.96	+	2	Parent=NGR-1A0231;
Scaffold10	AUGUSTUS	mRNA	831078	832812	.	-	.	ID=NGR-1A0232;
Scaffold10	AUGUSTUS	CDS	831078	832334	1	-	0	Parent=NGR-1A0232;
Scaffold10	AUGUSTUS	CDS	832405	832812	0.99	-	0	Parent=NGR-1A0232;
Scaffold10	AUGUSTUS	mRNA	832972	836386	.	+	.	ID=NGR-1A0233;
Scaffold10	AUGUSTUS	CDS	832972	833599	1	+	0	Parent=NGR-1A0233;
Scaffold10	AUGUSTUS	CDS	833939	834563	0.93	+	2	Parent=NGR-1A0233;
Scaffold10	AUGUSTUS	CDS	834663	835866	1	+	1	Parent=NGR-1A0233;
Scaffold10	AUGUSTUS	CDS	835961	836386	0.99	+	0	Parent=NGR-1A0233;
Scaffold10	AUGUSTUS	mRNA	844392	847899	.	-	.	ID=NGR-1A0234;
Scaffold10	AUGUSTUS	CDS	844392	844832	0.78	-	0	Parent=NGR-1A0234;
Scaffold10	AUGUSTUS	CDS	844905	845129	0.6	-	0	Parent=NGR-1A0234;
Scaffold10	AUGUSTUS	CDS	846081	846180	0.51	-	1	Parent=NGR-1A0234;
Scaffold10	AUGUSTUS	CDS	846267	846423	0.77	-	2	Parent=NGR-1A0234;
Scaffold10	AUGUSTUS	CDS	846692	846785	0.88	-	0	Parent=NGR-1A0234;
Scaffold10	AUGUSTUS	CDS	846844	846903	1	-	0	Parent=NGR-1A0234;
Scaffold10	AUGUSTUS	CDS	846969	847025	1	-	0	Parent=NGR-1A0234;
Scaffold10	AUGUSTUS	CDS	847093	847343	1	-	2	Parent=NGR-1A0234;
Scaffold10	AUGUSTUS	CDS	847424	847481	1	-	0	Parent=NGR-1A0234;
Scaffold10	AUGUSTUS	CDS	847555	847565	1	-	2	Parent=NGR-1A0234;
Scaffold10	AUGUSTUS	CDS	847650	847899	0.96	-	0	Parent=NGR-1A0234;
Scaffold10	AUGUSTUS	mRNA	848844	850771	.	-	.	ID=NGR-1A0235;
Scaffold10	AUGUSTUS	CDS	848844	849237	0.99	-	1	Parent=NGR-1A0235;
Scaffold10	AUGUSTUS	CDS	849314	849474	1	-	0	Parent=NGR-1A0235;
Scaffold10	AUGUSTUS	CDS	849559	849725	1	-	2	Parent=NGR-1A0235;
Scaffold10	AUGUSTUS	CDS	849808	850129	1	-	0	Parent=NGR-1A0235;
Scaffold10	AUGUSTUS	CDS	850209	850284	1	-	1	Parent=NGR-1A0235;
Scaffold10	AUGUSTUS	CDS	850350	850447	1	-	0	Parent=NGR-1A0235;
Scaffold10	AUGUSTUS	CDS	850525	850599	1	-	0	Parent=NGR-1A0235;
Scaffold10	AUGUSTUS	CDS	850673	850771	1	-	0	Parent=NGR-1A0235;
Scaffold10	AUGUSTUS	mRNA	851114	852112	.	-	.	ID=NGR-1A0236;
Scaffold10	AUGUSTUS	CDS	851114	851189	1	-	1	Parent=NGR-1A0236;
Scaffold10	AUGUSTUS	CDS	851436	851455	1	-	0	Parent=NGR-1A0236;
Scaffold10	AUGUSTUS	CDS	851531	851673	0.96	-	2	Parent=NGR-1A0236;
Scaffold10	AUGUSTUS	CDS	851763	851845	1	-	1	Parent=NGR-1A0236;
Scaffold10	AUGUSTUS	CDS	851937	852112	1	-	0	Parent=NGR-1A0236;
Scaffold10	AUGUSTUS	mRNA	853007	855152	.	+	.	ID=NGR-1A0237;
Scaffold10	AUGUSTUS	CDS	853007	853231	1	+	0	Parent=NGR-1A0237;
Scaffold10	AUGUSTUS	CDS	853315	853419	0.93	+	0	Parent=NGR-1A0237;
[truncated: 44,863 more rows]
