# Supplementary material for: Whole genome sequencing and comparative genomic analysis of oleaginous red yeast Sporobolomyces pararoseus NGR identifies candidate genes for biotechnological potential and ballistospores-shooting
Source: BMC Genomics. 2020 Feb 24;21:181. doi: 10.1186/s12864-020-6593-1 (PMC7041287; doi:10.1186/s12864-020-6593-1)
Supplement: Supplementary file 10 — Additional file 10. CDS/cDNA sequences resulted from genome analysis. [file 12864_2020_6593_MOESM10_ESM.txt]

>NGR-1A0897  [mRNA]  locus=Scaffold1:10358:12858:-
ATGGATATCGATACCCCCGAGATCTCAATACCCCCTTCACTGGCAGCTCT
CGATGACTTCTCCCTCCGTTACCCGCTTCCATTCCGAATTCTCGTCTTGA
CTTTCTTCACCGTGATCGGATTCGCAACCAACCTCCATATCCTCAGTTCT
CTAGGTATCGATACTTCCCAAGTATTGGATATTAGACTAGATCACCCGGC
TTCGATCTCTTCAAACGGGAATGCAAATCCACCTCCTCTCGTTCATCCAA
CTAAACTTTATCAACCTCTTTACCAACTCGGGTTATCTGGATTGAGTGCT
ACTTCAGTAGGTTGGTTGGTTTATAAAGCGTTGACGAGAGGATTGGGAAC
GAGAGAGGAATTCGACGAATGGAAATGGTTCCCAGCTTTCATCGCGATTG
GATTGACAGCAGTTTGGTTCATTCCTTGGAATTGGGCTTGTAGGAGACAA
CGCTTCATGTTTCTGAGATCTTTGAAACGAATCATTTCACCAAATTTATT
CAAAACAGTTCCTTTCTCCGATGTCATTTTGGCAGATATCCTCACCTCTT
CGGCGAAAGTACTCGGGGATGTGTGGTTAGCCGCTTGCTACATCATCACG
CCGATCGGAGTCAAGGAGGAGAATGGAAAATCGAGTTGCGGAAGAATTTG
GGGAGTACCTTTGATGGTAGCTCTACCGTATATCTTTCGGTTTCGTCAGT
GTTTGAGTGAAGTCGTTACGAAACAAACTCCGACTCCTCGACGTTCTCTC
CTCAACGCTCTCAAATACGCTACCGCTTTCCCAGTCATTTTATTATCGGC
GATGCAAACTGTAGTAGGAGATCCGTTTGACGACGAGAGGGAGATTCAAG
AAGTAGGAGAACGTTGGATTGGGAGAACCGCTTTATTCAATTTATGGGTG
TTGGCAGTGTTGGTAAACTCGCTTTATTCTTTCTGGTGGGATATCACAAA
CGATTGGGGATTATCACTCCTTATTCCCTCTGGTTGGTCTCGATCTTCGC
AAAGTTCTTACCAACTCGTTCCTCGACACGCTCCTCCTCTTCCACCTTCT
ACCTCGTCTCAATCAACGACATCTGGACCTCCTTCACTACATACTAGAAC
CCGTTCGACTCTTTCTCCGACTCCAGCTCCTCCTTCCGTACCTTCTCGAG
TTTCTCGACACACTCGAGCTTTCTCAACCGCTCAATCTCCAAACGTTTCT
TATCCTTTCCTTCGACCCATCCTACTCCTTCCAGATCCGACGATCTATTA
CCTAGCTATCGCTATCGATTTACTCCTCCGTTTGACCTGGAGTTTGAAAT
TGAGTCCTCATTTACACGAAATGGGAGATTTAGAATCTGGAGTTTTCGTG
ATGGAATTACTAGAAGTTCTGAGGAGGTGGGGATGGGTTTATTTGAGGAT
TGAATGGGAAGCGGTTAGGAAAGGACAAGGAGGTCAAAGTAGAAGACTCT
GTGTTGAGATCATCGAACAGGGATTTTGGGCTTTGTCGTCACCGCTAGGT
AGCTTGAAGACCAGTCAAGATCATACTCCGCTCTAA
>NGR-1A0898  [mRNA]  locus=Scaffold1:30228:32997:+
ATGCCTTTCCTCAATAATTACAAGGAACCTGAACCTCTACCTGTAGCAGA
CTATCACGCAGATACACCGCTAGAAAAGTACGACCTCAACTTCGCCTATG
ACTCAACAATCCCACCTTCCCTCTCTACCACTCCGAACGGCATCAAGCTG
TTCCCGATAGTCCCATCGTTACACGCCAAACGACTCTTTGACCTCTTTGC
TCCTTTCCCAGAATCTTACAAATGGTTACCTTACGGACCTTTCACGAGTT
ATGAATCTTTCCTGACATTCCTAGAAAAAGTTCGACAAGATCCTGGAACT
CTTTTGTTCGTAGTTTACGATTTATCTCTCAAATTCGATGACGCTCAAGA
GCAGGAGGAGGAAGAAGATTTCGATTCGGAAGGTGGGAAAGGAATGAGAA
AAGAGAGAATCGCTGGTATCGTTGGAGTTTTGAAAAGTATTCCGGCGAAT
CGTTCAACTGAAATTGGGCATCTTCATATTCCCCCTCCCTTTCAAAGAAC
TCACGTTCTAACTCATTCTATTTCAGCTCTCCTTTCTTGGCTACTCGATC
CTCCAACTCCTTCCTCTCCCTATAACCTGGGTCTTCGACGAGTCCAGTGG
TATGCGAACTCTCTGAACGTTCCTTCCGTCGCGGCAGCTCTGAGAATAGG
TTTCGAATTAGAAATCCATCCAAGCTGGTCCAGAATCGCTCAAGAAATAT
TGTTCCTCGAAATCTGGTTGAACGAAGGAGAAGAAGGGATGGCTAGAAAA
GGTCGACAAATCGTTAAATCTCGCGGTAAATTCAAAACGAGATCTCTGAT
GGTAGAAGGTTGTTTGGACACTCTGTTGAGTTCGACAAAGTATGAAACCT
GGGAAGATGTCACATTCTTGGAGTACGTCAATTGGGAAGAACCTCAGCCT
TTGAGCCTTTACACTGAGTTTCCGAGCGAAGATTGGTCCGATCTGCACGC
CTATGAACCCTTCTTCCACCCAATGAACTGTCCTCGACTTCGTCACCTCA
CTCTCGACGTCGACGGCATGTCTACAAAGATCTTGAACGGAATTCTCCCT
CAACTCGAAATTCTCGATATTCAAAACGATCTCTGTATCTGTCCTTCCTA
CAAGATTCTCGAGGACTCGATCCGGCTGAAGAACCTGAAACATCTAGCGT
TCCATCGCGTGTCAGATTTCGACGGACCAGACGAATTCGAAGATTCGGAA
ATAGACGAGATGGACATTCACGAATGGTTGTATTCAACCGAAGGTCAAAA
CTTCAACCTCGATTCTTTTCACCTTCAATTCGAACTAGTACGACCATTCA
CAAACAGAATTCTACCTCGACTAGCTGAAATCGCGAATGGGAAAGTCGAA
ACGTTCAAAGCGAAACGAGTAGTCGTTTACGGAGCAACGAAAGAGAAAGC
GGAGCAGTACCATCCGGGATTAAATTGCGAGATCATCGAATGGGGAGCGG
ATTGGAGTAGGAGATTCGAGATGCTGGAATAG
>NGR-1A0899  [mRNA]  locus=Scaffold1:396716:397848:+
ATGTCTGACGTCAAGGCCGCCGCTCAAAACCCTATGCGGGAACTCCGCAT
CGAGAAGCTCGTCATCAACATCTCCGTCGGAGAGTCTGGTGATCGACTCA
CTCGTGCGGCAAAGGTTCTCGAACAATTGACCGGTCAAACCCCTGTCACT
TCCAAGGCCCGTTACACCGTCCGAACTTTCGGTATCCGTCGTAACGAAAA
GATTGCCGTTCACGTCACTATCCGTGGACCCAAGGCCGAAGAGATCCTCG
AACGTGGTTTGAAGGTCAAGGAGTACGAACTCAAGAAGAAGAACTTCTCC
GCTACTGGTAACTTTGGTTTCGGTATCAACGAACACATCGATATGGGAAT
CAAGTACGATCCCGGAATCGGTATCTTCGGAATGGACTTCTACACCGTTA
TGGGTCGACCTGGAGCTCGCGTTTCCCGACGCAAGCACAAGACCGGACGT
GTTGGATTCTCTCACCGTGTCAAGCGTGAGGAGACCATGGCCTGGTTCAA
GACTCGCTTCGATGGTATCCTCCTCGGTCGCAAGGATTAG
>NGR-1A0900  [mRNA]  locus=Scaffold1:3582755:3584007:+
ATGGTCAAGAAAGTTCTCATCGTTTTCGACTTCGATTGGTCTTGTGCCGA
TCAAGATACCGATCGATACGTCTTCGAGGTTTTGGCTCCTCACCTTCGTG
TCAGTCTCCGGGAAGGAAAGAAGACTACTCAATGGACCGACAACGTCGCT
CAACATCTTGTCAAGCTTCACCAAGAGGGCAAGACTCGTGCCGATATCGA
GGGCGCTCTCCGAACTCTTCCTGTGCACCCCGCTATGAAGCGAGGATTAG
CTACTGTCAAGGCTCGTCAAGATCCTCAAGCTACTTTCTTGTGTCTCTCG
AACTCGAACACCGTCTTCATCGATACCGTTCTCCGACACTACGGAATGGA
GAACCAATTCGATGAAATTATCACGAATCCCGCCAAATTCCGAGATGATG
GACTTCTCGAGTTGAAACGACGAGTAGACCCCAATGGAAAGCAACACGAG
TGTAAAGTTGGATGCTCTCCCAATATGTGCAAAGGTGAAGAATTGGAAGC
TTTCATGGCGAGGAACGGAGGATGGGAAGCTTTCGATCAGGTTGTCTACG
TCGGAGATGGTGGAAACGATCTTTGCCCCGCTCTTCACTTGCGATCGCAA
GATATTCTCCTTGTCAGGATGTACCGAGAACTTTCTCGACGATTGGAAAA
GGAAGGACTCAAAGGTGGATTCAAAGCTCGAGCAATCTCCTGGGGAGGAG
CGTGGGAGGTCGAGAAGGCACTCCTCGAAGAGCTTGTCAAGTAG
>NGR-1A0901  [mRNA]  locus=Scaffold1:3584659:3587663:-
ATGTCAAAGGATCTGAGGAAGACTGTAGAGCTCGCTACGAAGCCTAAACG
TGCTGCTCCTAAAGCCAAATACATTGATCCGATTGTACAATCTACGTTCA
GTCAAGATGGCGCATTACAGGAGATTATCCGTACTTTGTCTCTACGACTT
CGGGATCCAAACACTACCGTCGCATTCAAAGCACTCATTACTCTTCACAC
GATCATGCGTTCAGGAGCTCTCGAACCCGTCTATTCTTACCTCTCTACTT
CCTCAATCTCGATGACTCTCTCGTCTCACGAAGCCCCCAATATTTCAGCT
TACGGTCACTACCTCTCAGCGAGGATCAAGAGCTATTCGAATTTGAAGAG
AGATGTCATCAGAGACAAGAGTGATAGGAGAGCGAAAGATCGATTGAGGA
AATTAAAAGTCGAACAAGGACTTTTGAGGGAAACTAGAGAAATTCAGAGA
ATGATCGCTGCTTGCGTAGAATCAAAGTTCTACACTGACGATGTTGACGA
CGATGTTTCGATGACTGCTTTACGTTTACTCACGAAAGATCTCTTGGTTC
TCTTCACTTGCGTCAACGAAGGTATGATCAACATTCTAGAACATTATTTT
GAGATGTCACACGCCGACGCAACAACGGCACTCAAGATCTACAAAACGTT
TTGTAAAGATACTGAAAAAGTAGTAGCATACCTCGGAATCGCAAAGAAAC
TCTACAACGTTTTGAACGTTCCGATTCCAAACTTGAAACATGCACCGGTA
TCGTTAGCAGGTAGTTTGGAAGAATATTTGAACGATCCCAATTTCGAAAA
GAATAGACAGGAATACCGGGAGAACAAAAGAGTTGCAGACGGAGGCGAAC
CCTCTTCAACGCCAAAACCATCTACTAATAGTTCCTCCTCGACTTCAGGT
CCTTCTACTTCAGCAGCAGCTTCCACTTCAACTGCAACTGCCGCGCCGTC
ATCTTCAGGAGCAGCAGGAGGAGGAGCACCAGCTAAATCTTTCACCGATT
TCTTTGAATCGATCGAACAGTCTCAAACTTCCATGTTCCCAGGCTCCCCT
TCGATGAACGGTACCTTGTCTTTGCAAATGACCGGATTCGGTACAATGGG
ACCAGGAGGAGGAGGAATGCCGAATCCATTCGGAATGGGAACGACGAGTC
CATTCGGTCAATTCCCACCTCCAGTTCAACCTCAAATGACTGGATTCAAT
CCTTTCTTGCAGCCTCAGTTCACTGGATATCAACAACCACAGATGACCGG
GTTTCAACAACCTCAATTCACTGGATTCCAAGCTCAACAACCTCAGATGA
CTGGAATGGGAATGGGAGCGAATCCGTTTAGACAGAGTATGATGCCTACT
GGAGGCGGAGGAGGTCAACCTTTTGGTATGATGCAACCTCAAATGACTGG
CAACCCATTCCAACCTCAGCAACAACCTCAGCAGCCGTTCCTACAAAGTC
AAAATACTGGGTTCAACGCTTTCGGTGGTGGAGGAGGAGGAGCGGGGATG
AGACCTGTGAGCATGATGGCACCTCAACAACAACCTCAGATGACTGGTCA
GAACCCGTTCACTCGACAGCACCAACCTCCTTCGCGATCAAACACTTTAT
CTCCTTCTTACTCGACTCCTTCGCTCTCTACAATTCCGCAATCTTCTCAA
CCTCCTCCTCCTCAGCCTTCGACATCCTCCTCTTCTACTACGCCAGCACC
TCTCACCGCTCAGAAGACAGGAGCTAGGAATCCTTTCGCTCCAGCTCCGG
GAACTTTGATCCCTCAAACTATTCCTGAAGAACCTAAAGGACCGAGTATG
AATCAACTCGCCTATTCTCAATACAATCAGCAACAACAGCAGTATCAGTC
AAACGGGATGAATGGAACTGCTGGCGGAGGAGGAGGAATGAACGGGCAAG
AGGTCAAAAAGGAAGAACCGAAGAAACCACAAGATGCGTTCTCGAAATTC
CTTGAAGCTCAAAAGACGGGTACTCTACCTCTTACCTCTCAAAAGACTGG
AGGTCTATTCGCTAGTGTAGCATCAGATTTCACTTTCGATCGAGGGAACG
ATACTTCGTCACCACCTCCCCAGAACACCTCTCTTTCGACACCTTTCTCT
TCTCTCTCGCTCTCTTCGACTTCTCAACCTCCCTCGACTTCCACTTTCCT
GTCATCTCAACCGACTGGTATGACAAGTTCAGCTTTCCTCTCTTCTCAAC
CAACCGGTACTTCCTCTTCCTTCGCCTCGAATACTCGGAAACCATTCCAA
CCTACCTCCTCCTTCGGTTCGACACTGTTTAACGAATTCTCTACATCGTC
CCCTTCAACTTCTTCTTCTACCTTCCAGTCTCAGAATACGAACTCGACTT
CGCAGCAGCAACCGAACGGAACGACTTCTCCTCAACCTCTTCAACCTCAA
TCGACTGGTTACAACCCTTTCGCTGGAAGTAAACTACCTCCTTTGAACTC
GACGTTGAATGGAAGTGGTATGAACGCTTTCAGTAGTAATGGTTCTGGTG
GAGGGGGAGGAGTTGCGACTGGAAGTCTGATCTGA
>NGR-1A0902  [mRNA]  locus=Scaffold1:3587936:3589582:+
ATGAAACTAAAAGAGCCAAATCCTCCACTAGTAACAGCGGGTCAATCAGG
CGGAGACAATTGGGAGACACTCGCGAATCAACTCAACTCACCGTCGCAAG
TGGCAGGACAAGAGGGAGGAGAAGAGGACGATGAATCGGAATCTCCCAAA
CTCGACAGCGATCGCAACCTCACGACTGCACAGCTGGCTGACAGTGCGCT
AGACAATGTGGTAAATTGTCCTGATTGTAGTCGACCGGTATTGCAAGCGA
GTTTGTCAGATCACCAAGCCATCTGTCCCAACTCGAAGAATCCCGGAAAC
CTCAAACGAAAGTTGTCTGAAGATTCGACTTCTCAACCACCAAAGAAGTC
AAAGATTACTCTTCACTTCAACTCGTCGACGAACTCTCCCGATCCTTCGA
ATCCTACATCGACGAAACCTTCCCCTTCCCCAGTTCCTCCTCTCGCGAAT
CCCTCTTCCTCCTCATCCTTAGCAGCACCAGGAGGAGGTCCAACTTCGAT
ACCTCTCGCTGTAACCGCCTCTGGAGGACCTTCCGCAGCAGGACTAGACA
AGAAGAACAAACGAGTAGTCGACCCGGATCGTCAATGCGGAGTGATCAAC
GAGAGAGGTTTACCCTGTCAGAGATCGTTGACTTGTAAAACTCACAACAT
GACGGCGAAACGGGCGGTACCTCACAGGTCACAGCCTTTCGATAGTTTGT
TGATCGAGTGGCAGAAAGCTAGTAGGTTGGGGAAAGAACGGGAAGCTTTG
ACAAAGAGTTTGAGGGACGGTTCAAACTTGCCGGGAATAAGTCAGGGAGG
TGTAGCGGGACAGATCCCTTTACTACCGGGAGGACTCGTGCCAGGTGGAG
AAGATGTAGGAGGTACGGCTACGGGAAAGAAGGAGAAGAAGAAGAAAAAC
TCGACGAACCAATCGAGTCTTACTGGTCTGCCAGGTCTAGACCCTTCTTC
ATCCCAATCACTCCTTCAACCAAACACTCTTCTACCGAACACTGCGACTT
CGACTACAACGAAGAAATCGAAGAAACCGAATGCAGCAAACTCTTCAAAC
TCTCATGCGATCTATTACGTCGGTGAAGCCCCTCCGCCAGCGAACGGAGT
AGAAGGAGGAGCAGCTGGTCAAGGAGAAGAGGAGGAAGAATCAGACTACT
TGTCTTCTTCAGACGAAGTGGAGTCCGTTTTACTCTCTCTACAAAAACTC
ACCAAACGTACTACCACTACTTCTACACCAACGATGACTTCGCCGCTGGT
CATGAGGGAAGGCGGTGGAAGCGGATTCAGCAGTGCTTCTTGGTGGACGG
GTCGAAATCGAAAACTAATGAGATTGCGAGGATTGGGATTGGATACCGTA
TTTGGAGGAGGCGGAGCTGGTGGTAGTGGGAACAACGTATCTTCAGGAGC
TGGGAACCTCAAGCGGTGA
>NGR-1A0903  [mRNA]  locus=Scaffold1:3589988:3590764:+
ATGTTGACTACTACTCTCCGACCTGTCACCCGTGCTGCCACTCGCGCATT
CTCTACTTCCCGTGTCTCTGCACGAGATGTCGCAAAGATGACTTTGATCG
GCCGATTGGGTGTGATCGAGGAACGTGAGAACCCAAAGACTGGCAAACCT
TACTTGATGTACAAGATCGCTACTACTGACAAAGGCAAACCTCCTGTTGA
GGGTGAGGAGTACAAACAACCTCCCACCTCATGGCACACCATTTTCGCTC
ACGGAACTGCTATCGAGCGTCTCCAAATGATTGAGAAGGGTTCGCTCGTT
TTCGCCGAAGCCTCTTTCTCTGTCGCTTCCCACAAGGACGAAGCATCTGG
TCTCTACCTCAACACCATCTCTGCTACCCACGAGCGCCTCACCGTTCTTC
GTCGACCTCAACGCACGGAAGAATCATCTGAAGCCTCCTCTTCCGAACAA
CAATAA
>NGR-1A0904  [mRNA]  locus=Scaffold1:3593030:3595251:+
ATGCCCAGATCTTATCGACGCTTCTTGTGGTTTCTCACCGCAATCGCCCT
CTCACTAATGACCCTCATTATGGGTCAAGGATTCGCAACGATTTATCTCT
CGACTCTTCCTCACTCGAATTTCGAAGGCCTCGTCTACGTTTGGACTCTC
ATTCTGTCTATCAATCTCCTAAATAATCCTGATCTCGTCGTCGCATGTAT
CTGGGCTTCCACTCACGTTCTCATGGATATCCTTTTATGA
>NGR-1A0905  [mRNA]  locus=Scaffold1:3609747:3610372:+
ATGGCACTCGGTGACCTCATCGTCAAAATTTCTTCTGCCAAGCCTGCAAA
AGCTCAATTCGACCCCAACTTCGAAGGACTCAAAATCGCCGTTTCAACTC
ACACTACTACTACCGCCGTCAGATTCGAAGACGTTGGAGACGTCGATGAC
AACGAGAAGATGGTTGATGGAATCCGAAAGACTCGAACTCCCGCTCGACC
TGATCTCTCGATTCGTCTCGAAAAGATTCGACAAAATCGAAAAGCGAGAA
AGGCGGCCGAACAAGATGGTTTACCGCAACGCCGAGGGAGCGACGCTCGT
TCTGACGACGACGACGACGTCAAGATTGACATGGAAATGGAAGAGAGCGC
CAACTGGGAGAACTCTATTCATCACCTTCCAGCTCATGGAACTTACTCGC
CGGCATCGGGATCTGGATCCTTCGTCGACGAAAAGCTTTGA
>NGR-1A0906  [mRNA]  locus=Scaffold1:3611560:3615351:+
ATGATTTCGCCATCGTACTTTGAGGACTCTTCCGAGCTGATCAAGGTGCT
TGAGAATGAATGGTTACCATGGGCGGTATCGAACAAAGATGGGCAAGGAG
ATAAATCGGGAGATATGCCTCAGGGAGCGCTCGATGTTGCAGATGGCGGC
GAGAATGACTCTCACAAACTACGACAACTGTTACATTGGTTCAAGCGCAA
AGCACCTCCGAAAGAAAGTTTCGAAAAGATTCAGTGTCCCGTTCTGATTT
TCCTCGCGACGGAAGATAAGGCCGTCTCGCCTGACGACGCTGCGAAGCAA
TGGTACGATGCTCTTGTGAATGACTCCAATTACCTTCTCCTCCTCGCTTC
AACCCTCAAATTCCTCGGTCGGAACCCAGCTGGAAGTGAAGAGTTGGCGA
GGGAGAACGGTATCAGAACTTTACTCGAGCTAGGTGGATTGAGGAGGCTA
GCAGAAATTCCTCGCAAGGAGAAATCAGTCGGGAGTGAAGGGGAGGACGA
GGAGGACGATGTCGAAGCAGCAGCAAGCGGAGCATACGAGAGAAAGGAGG
AGGACCCACTGAGACCTCACGAAGCTGAAGCACTTCGATGCCTTTGCAAC
GTTTTGATGCTGCATCCTTCGGCGAGAGACGTTTTCCCCAACGTGATACT
ATCGGAAGACCAGCGCACTGCTATGAGGGGCATGGTGAGGATACTCGGAT
GCGAAGGAGCCGGGTTCTTGGGCGGCAGGCTACTCTTCATGTTGACGAGT
AAACCGAGTGAAGCTGTCGCGGAATTAGTTTTGGACGAAGGTGTGGTTGA
CGTTCTCGCAGAGTACGCGGATCGATACCTTTCAATCTCAAAATCTGCTT
CTCTCGCCTCTCGACTCACCTCTGGACCGATGCCGAAACCGGAGGACGTG
CTTCGAGAACACCTCAAGCTAGGTTACAGTCTCATGCTTCAATACATCGT
CGGTGCCGTCAAATCAACGTCTCATCCCTCGGCTTCCGCTTCTTCCCAAA
CGGCAACTCCTCGCCCTTCCTCGCCTATCTCCTCCCCTAACCTTCCATCG
ACGCCAAGTCGCAGAGCTTCGAACGCTCCTGCCAAAGAGAGTAGCGCACC
CGATTCTCTTTCACTCACTGCCGCTCACCTCTTCCTCCCAATCTTCAAAC
CTTACCTCGCTCTCGCCGTTACGTCACCTCTCTTCCCGTCTAGCACTTTA
GAGAAAGATGTCAACCCGACAGTTCGAGCGGCTGTCAATGCTCTCCTCAA
CTTCCCAGTCGAACTCGAGGAACTCGACGGTTCCGATTACAGCTGGATTC
AGTTTGTCCCACCTCGGACAGATCGAGAAGGAGTAGTCCTTCGTGCAGGA
GGTATCGGATCACTCGGAGAACGACTTCTCGAATTGCTCGACGCAACTTG
CAACGCTTTCTTTCCAGTCGACGAACTGCCTCCGAAATCGAATCTCGTTT
CAACTTCAGCCCAACAGAATTTACCCACGCTTCCTGCAAATCCCGACGAC
TGGATCACGACTGGACAAGGGGAGGCTAGCAAGATTGAAGAGCTACTAGG
ACCCGTGATGCTCTTGTTGAGGAAATTGAGCATGATTGGAGAAGCGAACG
AGATGTTCCGTTTCGTTCTGTTCCCACCAAATCAGGATCGATCGAAACCT
ATCACTCGTCAAGCAACTCTCGCCGGTCACCTCGTTCGACTTCTCTCTTC
CGTCTTCCTCCCCAACACTGCTTTCGGAGTCGGAGAATTCCTATACAACC
TCTCTGAGCGATCTCCCGAGAAACTCTGTGCTCTCATCGGTTACGGAGCA
GCGAGTGGTTTCCTCCAAAACCGAGGAGAACTCATTCCTCCGCCTCCGGT
CGCTGAAGAGGGAAGTCCATCAAGCTCTTCCTCTCGCCCAATCAATCCTA
TCACTGGTGCTTTCGAGCCGCCAGAAGACCCTACTCATACGGAGATGACG
GAGGAGGAGAAGGAGAGGGAGGCAGAGAAGCTCTACACTCTGTTCGATCG
AATGGAGAGAACTGGAATCATGAGTGCCGAGAACCCAGTCAATAAAGCTC
GTCAGCAAGGCAAGTTTGAGGAAACGAAGGAAGATCGAGAGGCAGAACTC
GAGAGGTTGAGGAAGGAGGAGGAGGAGATCGAGAAAGAAGTCGAAAAGGA
CATGGCGGACTGGAGAGCGAGAAGAGGTAAGGCAAAGGATGATTCAGCAC
AGTAG
>NGR-1A0907  [mRNA]  locus=Scaffold1:3615613:3620133:-
ATGCCATCGCTGAGTGGGTTGATACCCGGCTCGAGAAGTGCAACACCCGT
GCAACGTCAACCTTCAAACGCAGAGAGCTCATCATCAATTTCTTCATCAG
TCCCCGATCAAGTTACCGACTTACCACCTCCGATTACAGCTCAACGAGGA
CCGAGTCAGACCAGTCAAATCAGTCTATCTTCTTCTGTCAGTGGACTGGC
GCCTTCGACCTCTGCTCTTGTGAACAGAGCTGGACCGGAGGAATCTCTGA
GGGCCTACAAACTACTCGATGCGCTCAGGAAAGGAGATCAAACTACTCTC
CTACCTTTCCTCGAAGATTTCAGGAAATCTGAACCTTATTCTTCAGCTCG
AGAGGGAAATACTCAGCCGTCTTCAACTTCTACCCCTCTCCATCTCGCTG
TCAGATGCGCGAAACAATCAACCGTCGAATTTGTCGCAAAGCAGCTTCCC
AATTCAATCAATTCTCAAGACTCCCGAGGTCAGACTCCTTTACATCTAGC
TGCAGCTCTCGACAGAAGAGACGTTCTACCTTTCTTGTTGGAGATTGATG
GAGTAGACGATATGGCAAGAGATCAGAGTGGGAAAACTTGTTTGGAAGTA
GCTTCTACTGCAGAATCGGCTGGAATCATTTCGATGTCTCGAAGTAAATG
GAACGAATCCTACCTCAATCTACTCGGAGCTTACGTCTCTTCGCAACCCT
CCGACTCTACCTCGAACCGAAACTCGATGGCTCTGCCTCCTCAAACCGAC
AACAACAACTCTCAACCTCAACGAGTTTCTGCCGCTTCGGGTCACGTCTC
AAACACTCAAGCCGAGAAGCTTTACCATTTCATCGCGAAACCTCGTGCGA
AATGTCTAGATTTCAACCTACAAGATCCTTCAAGCGGTACTACGATTCTT
CACGAAGCAGTCAGAAGGAAAGATCTCGGATTGATCAAGCTCGTCTTGAA
CCGCGGTGGGGATGTTCTAGTCAGAGATAGGAAAGGGAAATTACCTGCGG
ATTTCGCAAGAGACGATAGGATTAAATCCGTTCTGAGACAGGTCGTCAAC
AACGAAAGTCAAGCGCTCCAAGCTGGTTCGAGTCACGGTACAACAAGTGG
AGGAATTGCCTCCTCAGGAAAAGCCCCAGTGATGAGAGGTTATTTGAGCA
AATGGACAAACATGGCGAGAGGTTGGAGATCTCGATGGTTTGTCCTCGAG
AACGGTATGCTATCTTACTACCGCAGTCAAGAAGATGAAGGCAAAGCTTC
GAGAGGTTCAATCAGCATGTCAGTCGCTCGAATCTCGGCAGAATCAGACA
AGCTCAAGTTCACAGTCTCAAACAAGCTCGGCAAATCTCTTCCATCGTTC
TACCTCAAAGGAAATCATCCCGTCGAGGTTATGCGTTGGGTCGACACACT
CCGTCAAGCTATCGACCACGCTCGTGAGCAAGAGAATCCTGCCTCTGGAA
CGACTTATGCTCCTTCGATTACCAACACTCTCGATTCTCGACGACCTTCC
GAACCTCTTCTGCAGAAAATGGACGGTCCTTCTCCTATCGGTTCAGCGGG
AGAATCAGTCATCGGTGACGATGAGACGTACGGAGGAGACGACGATGATC
AAGTTCCTCACGCTGACGACTTCCACCTCCTCGCTCAAAGCAACAAGACT
CAGATCGAACTCGCTCAACAACTACTCGCTTCTCTTCGAGAATCCTCAAC
CTCTCCTTCTTCTTCGCCTCGAGACGTCCATGACGCACTCAAGAAGTCGC
TCAGCACTCTCGACTCGATGCTCGACGACTATTCCGACATTGTTCAACAA
CGAGAACGGTACTTTGTCAAACGATACGAACGGGAACTCGATGCGAAAAG
AATGTGGGAGGAAAGCATGAGGGAAGTAGCTGCTCAACACGCAGCACTCG
AAGTCGAACTACAGAAAGCTTCGAGAGACAACACGAGGAGGAAACGAGCA
CTTCAAGAAGTTCGAGCAAACCTCGGGGCGACCTCTCCCGGTCTCAGTCC
GAGAATGTCGATGCAAGATGCCGCCGCTTCCTATGTCGCCGACCGAGATG
GCAGTCAGACTGCGACTCCGACGAACGCTCAACTTCCCGAAGACGGCAGT
CAACCTCTACCTTCTCCTCTCGCAAGCCCCAATCTCGTCACGAGTCGAGG
CCGTGCCGGAAGCCGCACTCCAACTATCTCGCTCTCTCCCGTCCGTACTC
GAACTCGTGCTGGAACGGCGGCTACCGCTCGAGGCCCTGTCGAACTCGAA
CAAATCGTCGATTCCGCTCTCCACAATGAGGACGGAGCTAGCTCTTCCGA
GGATGAAGACGAAGACGAGTTCTTCGAAGCGATCGAAACAGGAGCGATTC
CCCTGGAGGAGGAACCGACAGACGAATCTGGAAAGGCTCTCGATCGTCGA
ACTGAACCGGCGCAACGATACATGGAGACTGTCGATACTTCGCCCTACAA
AGGTTACGAGAACCTCCGCAAGACTCTACCTATCAGTAACGACAACCGAC
CGAGCGTGTCTCTCTGGGCTATTCTCAAGGGTTCGATCGGAAAAGACCTC
ACCAAGATCTCGTTCCCCGTTTACTTTAATGAACCTACCAGCATGTTACA
GCGCATGGCTGAAGATATCGAGTTCACTGAGTGTCTGGACGCCGCTGCCG
CCGATCGAGACTCTTCGAAGCGCATTGCTTACGTCGCTGCATTCGCGGCC
TCGAACTACTCGAGTACGATTGGGCGAATCGCGAAACCTTTCAATCCAAT
GCTCAGCGAAACCTACGAATACGTCGACCCGAAGAAGAAGTACCGTTACA
TCTCGGAACAGGTTTGCCATCATCCTCCGATCTCCGCCTGTATCGCCCAG
TCGCCTTCGTGGGAGTACTTCGGTTCCGTCGATGCGAAGTCGAAATTCAT
GGGAAAGAGTTTCGAAATTCGACCCACCGGAGTAGCTCATGTCAACCTTC
GAATCCCGAAAGAGTGGGCTCCGGACTATCCTCCTACCAAGACCGTTCCT
GACCTCGTTGAGGAGCACTACTCGTGGACGAAAGTCACAACCTCAGTTTC
GAACTTCCTCCTCGGCAACCCTATTATCGATCACTACGGAGATATGATTG
TCACAAACCATCGTACAGGAGAAGTATGCACTCTCACTTTCAAGCCACGA
GGTTGGAGAGGTGGAAACGCTTCAGAAATCAAGGGTCAAGTCGTAGACAG
TCAGGGAAAGAAGAGTTGGGACATTGCAGGAAAGTGGAGCAGTCAGCTGG
TCGCTCGCCGAGTCGGCGCTGGCTCAGGAGAACTCGCTCCCGACGTTTCG
GTTCCGACAAACGGAGCTGGAGAAGTCGCTCCCGAGTACATCAGACTTTG
GAAGAACTCGGTCAAGCCTCCTAACATGCCGTTCAATCTCACACCTTTCG
CGATTACTCTCAACGATATCAACGACGAGCTCAAACCTTGGTTACCTCCT
ACCGATTGTCGTCTCCGACCTGATCAACACGCTTTCGAATCTGGCAAGTT
TGAGAGAGCGAACGAACTCAAGTCGGACCTCGAAGAGCACCAGCGAGAGA
CTCGTAGGAAGCGAGAGCGAGGTGAACTACCTCCTCACGAGCCTCGATGG
TTCTCAAGACAGAAAGACAAGGACACGGGCGAGTCTTATTGGGAACCTGC
TCGCACCGAGGAAGGACAGCTCCAGTATTGGACTATGCGAACCGAAGTCG
GTTCTGCCAAGCTCAAAGGAGAGCAGAAGATTTGGGAAGGAGTCGATCCG
ATTTGTCAGTATAGTCCTCCTTCCGCTTCCATCACTCACAATGCTCACTT
TCCCTGGTTTTCGACAGATGCCGACTTTCAAGTTTAA
>NGR-1A0908  [mRNA]  locus=Scaffold1:3620545:3621460:-
ATGCTCGCTACCCTCACTCCTCGTACGATCCTTCGATCTCACCTCTACCT
TCGTCCTTCTCTCGTCTCTTCCCCTCCTTTACTCGTTCCCCACGTTAGAC
ACATCAACAGAATGGCACCTTCCGACCCTTACACCGCTAAAGCCGAGCAA
GACGCCTCAGTCGACCAAAAGAAGTCTGAACTTCAATCGATTATCAAGGA
ATCCAAATTCGCAATGCTCACCTCCCGAGACTCGGATGGTGCTCTCCACT
CTCGAGCCATGTCCCCCGCTTCTCACCAAGGACTCGTCTTCACCTTTGTT
GCGAACCGCGACTCTGGCAAGTTTGACGAACTCGCAAACGATAGCAACGT
CAACGTTTCTTTCTCGGATCCTTCCTCGACCGACTGGGCTTCAGTAGCCG
GAAACGCAAAGATCAACACCGACGTCGAGGCTATCAAGAAGGTCTGGAGT
CCTCTCCTTAAGAGTTGGTTCGGTTCTTTGGACAGCACACGAACTGGAGA
GCCAGGAGATCCTCGTATCGCTTTGATCGAAGTCATCCCTACTGAAATTC
GATACTGGGTCAAGACTCGCACCTCCATCGGTCAAACTTTCGAGGTCGTC
AAGGGAGCTATCACCGGAGAGACTGCTTCCCCCGGTAACCTTCGCACTAT
CAATGCTTCCGAGCTCGAACTCGCGCGAAAGGTCGAGAACAAGCAAATCT
AA
>NGR-1A0909  [mRNA]  locus=Scaffold1:3621740:3623434:+
ATGGTTCGACTTCCTCCAAAGAAGAGCAAGCAGAAGCAAGTGGTGATTAA
CTTTACGTCTATTGAGAGCGCAAAGAGCTCAGCACCTCAAGACTACGACC
ATGAGAGTTGGCTAGAAGAGGGTATCAAACAAGAAGAGCAAGGAGAACGG
TATCAATTCGGCGCCAAGACGACTCGACATTACTCGAATGCAGTCATTAG
TTTCTCGATCGCTGCCTCTCTCAACTCGACAGACTTTGACAGCCGGTACA
ACGCAGCTCGTGTCCTCTACAGACTCGCAACAGATCACTTGCCCCCGGGA
GAAGCTCTCGATGCTCTAGGAAAGGCGATTCTCGGATATCGAGAAGCGGT
TCAAGTCGCAGGCGAAGAGAATACGATGGCTAGGATAGATGGACTGTTCA
ATCTAGCTCAAGCACAGGTGGCACTGTTCGAGATGCTGGAAGAGGCAGCT
GTAGCGGGAGTAGCAGAGGGGACTGACCTCGCAGCTGCGAAAGAGGCGAA
AGAACTATTCGTACAAGTAGAAGCTTTGCAGCGGATCGAGATGGAAAAGA
TCTTTGGTTCGGAAACTAGCAGCAACGAGGAACAAGAACAAGAAGAAACG
ATGGAAGGCGGAGAAGGAAAAGGGGGAAGTGAGGGAGTCAGGGCAACCGA
GACGGTGATTGTCACTCCCCGCCTCCTCCTCGACACTCTTCTCGAATCGA
TCTCGCTCGACATGTCGTTACATTCGAGCCTCTCAAACGACCCAGCATCT
CAGGCTCACCTGTTGGAGTCGGCGAAAAGGACGTTCGACCGAGCAGTCTC
GCTACGAACGACCTACCTCTCAGACGCTCCTCCCGAAGTCGATGTCGAAA
TGACCCTCGCTCAATTCTCAATCTTCTCTGCACCTTCTTCTCCTGAAGCA
ACTCCGGTACTCGAACAAGCTCTCTCGACAACAACATCTCCTTCGCCTTC
ACTCCTCTCAGTCTACGCAGACCACCTCGTCGAATCTCTTCCATTCTCTC
AAACTTTCGAAGTTTTGGGTTCGCAACTCGAACGAGCTCTCTCCACGTAC
CAACAAGTTCAATCACTTCTCACGAATCGTCTCAGCCCCCCGAAAGATGT
TCCATCTTACCAAATTCCACTTCTCCTCTCTGCGAACCTCCTCGCTCAAT
CGACTGTCCACCTTCTCTCCTACCACATCGTTCAGAACTCTCCGTCGAAT
GATCCTTCCTCGGCCGCTCAACGGCTACTCGAAGCTCATTCCCTCGCACT
CGAATCCATTTCAGCCCTAAAATCCGGACTTTCCCTCACTCCTTCTTCGA
CTTCCTCGAACCTCGCCCTCGTTCGGGCTCCTGGATCACAAGAACCTCTC
TCCAACATGTCTACTCTCCTCGCTCTCCGTTCGTCCTACTTCAGTCTCGT
TCGAATACGTCTGAGAAACGCAGATTCCACCGAAAAACTCGACGACGAGA
GAAAGAGATTCTGGAGTGTCTGGAACGCGTTAACTAGGAACTTGAGGAGT
GACGAGGAACTGAAACGAGGAGATTTGAAGTGGTGGATCAGCGAGATGGA
GGAGGATAAAATAGCTGAATGTTTAGGAGTTGAAAAAGCTAGTAAAGAGG
TGGAATGGTGGACGACTTTACTATAG
>NGR-1A0910  [mRNA]  locus=Scaffold1:398516:399229:-
ATGTCTAGTAGATCTTCAACTCCAAAATTACAAACTTCGAAGCAGCAACA
AGCACCAGTTCGATCCAACGCTCCTTCCCCTTCTCCCTCCACCTCGAACA
ACTCCACGACTACTACTCTCCCAGATCTATCTACTCTCTTGAACTTACCA
TTACAAGTTACCACAACAGGAGACAATTCGAGAACGATCAAAGCAACTCT
TTACACCTACGATCCTTCTAGTTCAATCCTAGTTCTATCTTCCCCTTCCT
CTTCTTCCTCTTCCTCGACGACAACAGCATCATCGTCATCTTCGTCGTCA
GCATTCTCTACGAAACGTAATTACCACTTGTTGAAAACTTCTCAAATCTC
TTCCCTAGAAATCCTCTCCTCAACTCCCGACCCTCTATTTCCTTCCCCTT
CCCTCCAACTCCCTTCCCCCTCTTTTCCCTTGACTCCTCAATCCCTCTCT
CAAAAGGTTCAAACTTCTATCACTCGACAAGAGAAAGAACAATCTAGGTT
AGGTCCTAGAGGGATTACTTCAGAACATGTACAAAAAGTTTTCGATTTGT
TAAGTAAAACTTTACCGGTCAGGTGGACTGAAAAGGGAGAGATTGTAGTA
ATGGATGAAGTCGTGGTAGATCCTAGAGGGAATGAGGATGGGGAATGGAG
TATAAAAGGTGGTAAAGGTAGTAAAGATAGAATTGAAAGAGTTGGTAAAG
TTGTAAGTTTTTAA
>NGR-1A0911  [mRNA]  locus=Scaffold1:3623630:3624961:-
ATGAGTGACGCTTCTCCCGCTCCTCTTCCCGAGGGAGTTTCGATGCCCGT
AGGAGGAGCGATGGCGGAAAATGCAACACTTTTCGTAGTTTACAACCAAT
CTCAAGCTCTCCTCCGTCACTTGTTCCCGCATCCCGTTCACGACGATCCA
TCCCAACTCGCACCCCTATCGATCCCCCAAATCGCAACTGCAGCAGCTAT
CGCCGGTTCTGCAGCATCTTTCGTCCTCACTCCCGTCGAACTCGTCAAAT
GTAAAATGCAAGTTCAAAACATCGTCGCCGCCGACGCTCTCCTCGCCGCA
ACAGCTTCCGGCGCAACTATCCCCGTCTCTTCTTCTCCGTCTCAGAAACC
TCCAGGACCGGTAGCGATCACTCGATCGATCTTAGCAGAATCTGGACTGA
AAGGATTATGGTTAGGTCAAACTGGTACTTTCTTACGAGAAACTGGAGGT
TCAGCAGCTTGGTTCACGACGTTTGAAGTTCTCTCAACCTTTTTCGCTCA
ACGACGTACGAACCGAGGAGAAACTTCTCACGTGAATCCTGGAGGAGGAC
CAGTTACGAAAGGAGATTTAGCTGCGTGGGAATTGATGTTGTCGGGAGCC
TCTGCAGGAGTGGTTTACAACTGTGTGTTGTTCCCGGCGGACTGTATCAA
ATCGACGATACAAACCGAGGACGAGTTGAGAGGGAGTGCTTTGAAAGCTG
GAGAACAGAGGAGAGGGTTCTTGCAAGTCGGGAAAGATATTTACAAAGCG
AGAGGGATCAAGGGATTGTACAGTGGATGCGGGTTGACTGCATTGAGGGC
AGCACCTAGTTCAGCTTTGATTTTCTACATCTATTCTCGATTAGAAAGTA
TCTTTGGATAG
>NGR-1A0912  [mRNA]  locus=Scaffold1:3625153:3626158:+
ATGACTTCTCTATTCCCTAGAACATCTGGACTGCTGTCCTCCTTCTCTCG
GTTATCCCTATCCTCGGCTTCTCGACCTTTTCCAACTCCTTCTACTTCTT
ACTCTCCTTCATCTATCTTCCAGCCTACTCAAGTGTTACAAGTACGAAAC
AAGTCACTAGTACCTAGGAGGACAAAGTACAGGAAAGCCCACAAGGGTAG
GACACCGTTGGCACTCGGAGGTTCAACCAAAGGAACTACTTTGGAATGGG
GAGATTACGGTTTGAGGGTCAACGAGGCAGTCAGGCTGAGCGCGAAACAT
CTCGAAACTGCCGAAGCTGCACTCAAGAGGGGGCTCAAACCTATTCGTGG
AAGTAAAGTATACCTTCGTATCTTCCCTGATATTCCCGTCTGTATCAAGG
GAAACGAAACTCGTATGGGAAAGGGAAAGGGTACATTCGAATACTGGGCT
TGTCGAGCTAAGATGGGAAGAGTAATCCTCGAAATTGGTGGACCGAACCT
TCGACCTGAAATGGCTCACGCAGTTATGAGACTTGCGGCAGCCAAATTAC
CCGTCACTACCGAAGTGATCGGTCGTGAGTCTCAGGCCCGAGTCGGGCAC
GAGCCGGTTCCAGTCGCCAAGGCGGAACCAAGGATTCTCACTTTAGGTCA
ACACGAGGCTTCGCTGCGAGCAGCAGAAGCAGCGAGGGGAGAAAGCAGTG
TGTAG
>NGR-1A0913  [mRNA]  locus=Scaffold1:3626599:3627702:+
ATGGCACCCGCACAAGTTCATTTCCTTCGTTGGCCTAGGCTCATCTTCTT
CCAGCTCACTCAGACTCTCTCGCTAGCGACTGCAGGTCTCGCAATCTGGT
CTCTTGTCGATGGACGACACAAACAATCTCTCACTCGTAAAATGATTCCT
GGAGGAGAGCTTCATATCAACGATATCATCGGTGCTGGAGCAGCCGTTAC
CGCAGGAACTGGTCTTTGTGGTCTTCTCTGCTTTGGACTAGGTCTCTACA
CCATCTTTGGAAAACGACGAGTCGAAACCCTACGCACCATTCGTATCAAA
GAAGCTCTCTTCGGCATTTGCCTCATCATCCTCATCGCTACTCTCATTCC
TGCGACCTTATTCGCCGCTCAACGATCTGGAGTAATCACCGCTCCCGGCA
TCCCACCAGCTCTTATCCTACAACTTGTCAAGGCTGCAGGTCAAAAGCTC
GCTTACAAGGATCAACCTGCCGTCCTCGCTTTCGTCATTACTGGGTGGTG
TACTCTCGCTTCAACTCTCGTTTGCCTCATCCTCGTCTCCCTCGCTGCCC
GCAAGGAGAAGCACCACCACGAGACCAACTACAGTCACCACGATCACCAC
GATGCTCACTCGGTTCGAGAAGATGAGTACATGGCACAAACAAAGACGAA
CGGATCTCTTCAAAAGAACCACTTCTAG
>NGR-1A0914  [mRNA]  locus=Scaffold1:3628410:3629367:+
ATGGCTCCCAGTAACGTTCAATTCCTCAGACTCCCTCGTTACGTCTTCTT
CCTCGTCACGACCTCACTCTGTATCGCTACTATTGGTCTTGCTGCCTGGA
GTTTGAAAGATTCTCAAGACAAGGAAGATCTCGTCTCTCACACCTTGAGG
GGTGCTAAGCTCCATGTCAGTGATATCATCGGAGCTGGTGGAGCAGTTGT
TGCCGCTTCTGGTGTCTCTGCTCTTCTTTGCCTTGGCCTCCTCGCCTACA
CTCTTTTCTCCCCTCGCCGTGTCGAAACTCTCACTTCGATCCGCGTCAAG
GAAGGACTCTTCGCTTTTGTTCTCATTTTCCTTTTCGCCACCCTCGTCCC
TTCTACCGTTTTCGCCGCTCAACGTTCAGGCAAGATCACCGCTCCCGGAA
TTCCCAGCAGCGTTATCGACAGGCTTGTAGCTGCTTCAGGTCTTTCCCTC
GCCTACAAGGATCAACGCCCTATCCTCTCCTTCGTCATCGTTGGATGGAT
CGCCTTCCTCTCGACTTTGATCTCCCTCATTCTCGTCTCCTTGGCTGCAC
GAAAGTCGAAGAATCACCACGCTATTCACGGTTCTCACTCTCCTGAAGCT
CGTGAGGAGATGGCAGCTGCTTCGACCGCTCCCGCTTCAACCACTGGACA
CTGA
>NGR-1A0915  [mRNA]  locus=Scaffold1:3629635:3630981:-
ATGAAGAGCCCTGCAGTACAAGTCATCGACCTCTCGAAACTCAAGACTCC
TCAATCACTCGCTGAAGCGATTCGCGATTCCTTATCGGCATCGGGATTCT
TATTCATTCAAGGTCATGGTTTGGAAAGACAAGTAGATGAGCTATTCGGG
ATATCTCAGAACTTCTTCTCGAATGAGACGGAGGAAGAGAAGCAAAGAGC
AGCTTATGCGGACAACAAAGGTTACACTCGAGTTTCGCAAGAAGCACTAG
ACCCGACAAACCCGGCGCCCGACCTTAAAGAAGGATTCAACATCGGTTTC
ATCTCACCTGGTGATCCTCCCGAACCTTCGCACCCTCTCCCTTGTCTCCT
ACAACACCACATCGATAAGCTCCAGGTGTTCCAGCATTCCTGCTTCGAGA
TTTGTCAACGGTTACTCGAAGCTATCGCGCTCTCGCTCGACTTGGATGCA
AACTTTTTCACTTCTCAGCATCATGAGGGTACTGATTCGGCTAGCATCCT
TCGGCTCCTTCATTACGTCGCGATCCCTCCTGGCGCTCGAGTCGACCCAA
ATCGAGCCGGTGCACACTCGGACTATGGATCTCTGACCCTTCTCTTTCAA
CGAGCTGCCGGAGGCGAAGGCCTACAAATTCTACCTTCAACGGAATCGCT
CGACAGTGGAGAATGGCAAGACGTCGGAGTTGTTGAAAACGCAATGCTGG
TGAATATCGGAGATGCTCTCGAATTATGGACCGGAGCCAACTACAAATCA
ACGCTTCACCGAGTCATTTTGCCAACACCATTACCGGCTGAAGGAATTCC
CGAACGGTTCTCTATCGCTTACTTCAACCAACCTTCACCAGAAGCTTCGC
TCAAAACGGTTGTTCCCGTCTCGTCAGTCTCTGCCAACGATTTGGCTCGA
ATGGAAAGGAAAGGAGTCAAATGCGGGACTGATTTGACAGCATCGTCGCA
CCTTCGTGCACGTCTCGCCAGTACTTACAAGCTCTCGTAA
>NGR-1A0916  [mRNA]  locus=Scaffold1:3631082:3632438:+
ATGGCTCCCTCGACCTCTACACCGAGCTTCAGTAACGCTGAGAACTTACT
CAAGACGTTCGAATATGAGCGGACTCTCAGTGAAGATCCGAGAGCGCTCG
TTGTTTACCTTCTAGGTAGTGCTGTACCAGAGGGAAGTGAACAGAGAGCT
CCAGCTATCCTCAAGGTCGAGAAAACACCTTATGAATCGGGAGAAGCTGT
CTCGCTCGCGTCAGCGGAAGCTTGGAGTCGTTTAGAACTGAAAACTTGCA
ACGACATCTATTCGACTTCTCTCGCCTGGTTCGCTCCAGGTCGATCAAAC
GCAGATGTTCAACTCACTTCCATCTGTCCTGCTACGGAGAAGCATATTTT
AAAATACAGCGTTCAAGAATATCGTCTCGTTCGGGAAACTCCTCAGCTAT
ACTCCTCAGTCGTCAAGCCTTACATCGATAGTATACCTCCTGCGACAATC
AAATGGGTCTACGGAATTCTCGAAGGAACTGCCGAAGCTGAGAACGTCCG
CTTCCGAGATAATGATCCAAAAACTGGTTTCGTCCTCACTCCAGACTTAA
AATGGGACCAAAAGACAATGACGGCTCTCTACCTCCTCGTTTTGACCCAA
GATCGCTCGATTCAATCCCTCCGAGATCTCACTCCAGCACACCTTCCTCT
CCTACGGAACATTCGACAACAGTCAGAGAAAGCTGCGATGGAAAAGTACG
GGATCAGTAAAGGAGAGTTGAGGTTCTTCGTTCATTACCAACCAACTTAC
TATCACTTCCATGTACACGTCATTCACGTAAATTACGAAAGTTTCAGCGG
TATCACAGTTGGACAAGCACATCTTCTCGACGACGTGATTGACAACCTCG
AGATGGAAGAAGCAGACGGTCCTTCTGAACGCGGAGGTTATTACGCGAGG
AAAACCTTCACTTACGCTCTCGGCACAAATCACAAACTCTATGAAGGCCT
TGCGTCAGCTGTGTAA
>NGR-1A0917  [mRNA]  locus=Scaffold1:3635686:3638710:-
ATGTACCCTTTCCCTTCGACTTCACATCACCAATTTCAACGACATTCGAG
TGCCGAAGTTGAAGCTTCTTCAGCTGGTTCAGAGTCTTCCGATCTCTCTT
CGGACGAGGAGGAGGACGAAGAAGACCAAGAAGGTGATACCAAGATGGAG
GCTTCGAAACCGATCGCGATCCCGAAGAGAACTTTGAGCGAGTATCGAGC
TTCACTCTCCCGAGCTGGACTCGCTGCTCCTCCAAAGATTCGACGATTAG
GAGCTCTCGGGATCTCTGTACACTCTGAATCGGATATCGACAACCCTCAA
GTGTCTGGACTCGACACGAACGACAGGATCGATCCCGCGAGCGGAGGAGA
CACAAGTGCCGGAACGAGGGAGACAGATCTTGGTGTCCCCTATTCTGCTC
TGCAAGCTGGAAACGGATCCGGTTCGACTACGGGAGTAGTAAAGACACCT
AGGAGACGGAAACGTGTAGCGGACTCAACTTTTAGAGGCATTGTTGACGA
GTTGGCAATCGAGAATCGTTTACTCAAGGACAAGCTGAGACGGTACGAGG
CTCATGGTGTACCCCTCGAACTCAAGGATAGTCGTCTATTCGAGATCAGA
TTTTACGATGGTCTCCCGATTGATCAACGTACAGAGCTAGAGAACTTCCT
CACGGGCTATAACAAGGAGGAGGACTCCCAAGCCCCTTCGTCGCAGCGGT
CGAGAAGTAACGAAACTTACATGGCAAACTTCCTCTCTCACGACTTTCTC
TCGGACGGTTGGGTCTATCTCAACCTCGCAAGTACCATGGCTGAGCTCCA
CCGCTACTCAGTCACTCTCAACTTTGTTCAACAAGCAGTTCGAGACTACT
CAGGAAGTCTCGAAGTCAGTCAAGATGGAAAACGAATCCGCTGGATCGGA
CCCTCCCCTTCTCCTTCTCCACCACCTCCTCCGACTATCGAGTCAGACCC
TACAACAGAGCACAAGCCAAAACCTGAAGCTACTTCGCGTCGAGCGGTCA
AGATCGCTTCTCCTGCACCGACGGATGCTCAAGGTTCAAGTGGAGGAGCA
ACGACAACCACCCAAGGAAGTCTCAGCTCGAATGGTCCTTCGTCCGACAA
TTTCAAGGGTAGCAACTTCGCCAACTCGATAGCTCCTACAGCTTCGACTG
CACCAACTTCGCAAGCACCTTCGAGATCGGATCACTCCAAGGTGCCTTCG
AGACCTCAACGACCGACAGCAGCAGTCTTACAACGTATGGATCGTCTGAG
TCCTCCGACAACATCTGCGAAGCAACCTCTCCCACCTCATTCCCCTGCTC
GAACCTCGCCTCAAGAAACTGTTGCGCCTCGACAATTGACGAAAGCCCCT
CGACCTTCCCTCTCCTACGTCGCCCACCCCGAATCGTCGAAACGACAAGC
GCCTCCAGTTTATCATCGACTACTCCGAAACAAACGAGAAGACGACCTCG
AGTTTGGCGGCGAAGAACTAGTTCGACCCGGTCAAGCCATTCCTAAAGGT
CCCGGCATGCTCGTTTTCTACGCCAACGGACACTTCTGTTCAGATTTGAC
GCAAGAAGAGGCAAATCCTGTCGAGGTCGGTGTCGAGCAACCTTTCGTTC
TCGGAGGATTCGACAAATCTATCATCGCCGAGTCTGACTACTCCGACTCT
TTGGAATCAAACATCGATCTCGACGACGAAGTAGATCTTCTCACGTTCGA
GATTGGTTCTACAGACGGCAATGGATCTGGAGGAGAAGAGGATCAGCAAA
GCTCAGTCGACAGTCACGCTTCATCTCTCCGGAGATTGAGCGTATCTGGA
ATGACCACGACAATCCCCGCCGACCTATTCACTATTCTTGTAAAGACGAA
TCATCAAATGACGAAACGACCTCGAGCTCAATTCGACGAACCCTCTTCGG
ACAAGAAACGTCGCCTAGTCTCCCATCGTCCTCGGATCCTTTCGAGCAAG
GCCTACCATCACCGACCCCTCATGACGAAGCGTGTGTGTCCGATCAACGT
CGACGACAGTTCTTCTGGAGACGAAATTCCTCGTCCTCATCTCACCGCAT
CAAATCTTGCAAAGCACACTCATCCTACTCTCGCATCGATAACACCTCCC
CTCGATACCGATCTCCCTCGTTACGACCTGACTCCCTCCCCTCCTCACGA
CGATTACCTTCTCTCACTCGCTGCTCCACTACACGCATGGGCTCCCAGAG
AGACCAACTCGAATTCGCAGAGTCCTCCGGTCCCTCCTCGCACCAACAAC
AAAAACCGTCTCAGTATCCACCGTCGTCTCGTCAACTCCTACCCTGCTAG
GACAAACTCAGAGATGAGTACTACTACTGGAGACGAACGTCCTATCAGCC
TCGATGACCTCGTAGGACCAGGTATGGTTCGTTAG
>NGR-1A0918  [mRNA]  locus=Scaffold1:3640087:3642365:-
ATGTCAGGTAAACTCTCTCGCGAGGAATATCGCAAAGCGAAAGATTTAGA
AGCAGCACGTAAAGCCGGTACTGCCGCACCTGCTTACGATGAAGAAGGAA
AACCTATCAATCCTCATATTCCTGAGTTCATGAGTAATGCACCGTGGTAC
CTCAAAGCTTCTGCAGATGAAGGTCCATCTTTGAAGCACCACAAAGCTCC
GGGAAAGTATAATTCCTCAGTTGACAAGTTAGATCAAAGGTTCGTTAGAG
GTGTAAAAGCTGGACCAGCAGCGAAGAAATATCGACCTGGAGCTTGTACA
AACTGTGGAGCGATGACTCACAAGACGAAAGAATGTTTAGAACGACCTCG
TAAAGTAGGAGCAAAGTACACCAACAAAGATATCGCACCCGACGAAATCA
TTCACGATCCTCTCTCTCATTTGAACGGGAAAGAAGGGTTCGGAGATTAC
GATGCCAAACGAGATAGATGGGATGGTTACGACCCTAGTACCCACAAGCA
AGTAGTAGAAGAACACGAAGCTTTGGAGGCTGCTAGGAGGAAATTGAGGG
AAGAAGCTATTGACAAAGGTACGGTCGAAGCTGAATCGAAGGAAGTCAAG
AAATTGGCCAAGAAGGGTAAAGGTAAAGCGAAAGGGAAGAAAGGGAATGA
TCAGGAAGACGATTCAGACGAGTTTGGTTCGAGTGATGAATCGGATAACG
AAGGTGGAGAAGATGAAGATAAATACGCAGATTCGGCAGACGTTGCGGGT
CAGAAAGTGGACACGAAAACTCGAGTTACCGTCAGGAATTTGCGTATTCG
TGAAGATACGGCAAAGTATTTGATGAATTTGGATACCGAATCAGCTTACT
ATGATCCTAAAACTAGGAGTATGAGGGAAGCACCTAAAACTGGAGAAGAT
GCTACTTTCGCTGGAGACAATTTCGCACGACACTCGGGAGGAGCTACCGA
AGTTCAACAGTTACAAATGTTCGCTTGGCAATCTGAACAACGAGGTCACG
ACGTTCACATTCAATCGAACCCTACCGCAGCTGCGTTGATGCACAAGGAG
TTCCTCGAGAAGAAGGACGTACTCAAAGACAAGAGTGCAGCTTCGATTTT
GGAGAAATACGGTGGAGAACAATATCTACAGAGTGTACCGAAAGAACTGA
GAAGCGGTCAAACGGAGCATTACGTAGAGTACGATAGGAGAGGTAAAGTG
ATCAAGGGAATGGAGAGAGCCAAGGCAAAGTCAAAGTACGACGAAGATGT
CTACCCTGGAAACCACAAATCGATTTGGGGATCTTTCTACAACATCAACA
CCGGTCAATGGGGTTACGCTTGTTGTCATTCTCATATCAAAGGTTCTTAC
TGTGCTGGTCAAGCTGGTATCGAAGCTTCGAAAGCCGAACAATCTGGTCA
ACTACTCAGTCTCCCTTCGACTTTTTCCTCGAAACCTGATCCCGATGCTG
GCAAATCTCTTATGCAAATCAAAGCTGAAAAGGATGAGGAGGAACGCAAG
AAGCGCAAAGCAGATGGAGTCGATGAATCGAAAGACGCAGAAAGGAAGAA
GAGAAAGAAGGAGGAGGAAGAGAAAGATGCGATGGGAGTTACCGAGAAGG
AAATGGAGGACTACCGCAAGAATCGAGAACATCGCTTCGACGACCCTCTG
CTTCAAATGGGCAAAGACGATCTGTTGCCTTTGTAA
>NGR-1A0919  [mRNA]  locus=Scaffold1:3642474:3645634:+
ATGTCTACACCTCAACCGGCACCAGCCTCTACCTCTAATCCGGATGCCAA
CTATCGAGCGATTCTCGAATATCTCACCAAACGAGGTCACCACAAAGCAG
CACTCGCACTCACTGCAGACCTAGATCCATCGAGTAACAACAATTCAAGC
GGAGCATCGAACCCTGCTAGTCCAGCAGCATCCGCAAGTGGAGGAGGCAA
ATCAGTTGGATTGGAAGACTTCGCAGAGAGGAACGCTCCTACTCAACCTA
GATCAAACTCTAATCAACAGCAAGGATCAACTACAGGAGGAGGACAAACC
CCACAGAATCAGAGGAGGAGACCGGATCAGAGTGTAGCTCCCGCTCAAAT
TTTGGTAGATCCTCCTTCTTGGGAGAAAGGTTACCACGGTTTGAGAACTT
TTGTAGAGAATTCCCTCGATATTCATCGACCTGAATTACTTCCTCTCTTG
TTACCTCTCTTCGTTCATTCTTACCTCGATCTAGTACTAGTAGGTTACAG
AGAAGCAGCAGACCACTTCTTTCACCGTTTCTCTGTCGACCATCACCCCC
AATATTCTCCCCTCTTGCGACTTCTCTCCTCTCTCCGACTCCCTCAACAT
GTATCAGAGAACGAATCTTCGTTGAGATGGCGTCAAGAACGTTACCATGT
CAGGTTATCTGAAAGAGGTTGGGGTCTAGTTCTAGGTTGGTTACAAGGTG
GTGGATTAGCCGGTTCAGTAGAAGGTACCGAGTCGAGAGGTCGAGATCGA
GTTTTAGCTATCATTAACGAACGAGTAAAAGTAGATGCTGTTCCTGGTCC
GCCTCTGGCTTCATCTTCAAGGACTCATGGCCTCGCATCAGAATACGCTT
CCCTACGTTCAAACGGTTTACCTCCTCCCTCCCATTTCCCGAACGGCTCA
GTTCCACCCGCTCTTCCCAACTCGACCGACCCTTCCTCTTCTTCCGCAAA
CGCCGCAGGTAGTGCCGAGTCAATAGCAAACGATCGATTGAAGCTAGGGC
CGGCGCCTATGAACCCTCTGTTGGAGAAAGAAGTGAAAAGGAAATTAGGA
GATTTAGAATCTGGTTTCACTGAGAAACTTGATCCACTCGAAGAACTACG
TCGACAAGGAGCAACAGCAACAGGTTCAGCCTCTACTTCTACTTCTGGAG
TCAAACAAGAGCAAGACAAGGGAGGAGTTTCAACGGCGGAGAAATCTAGT
TTATTGGCACCTTTCCCTTCTGATTTACCTCCTTATCCGAATTCTATTCG
TACGATCGATGTACAGAGGGAAGTTGAATTGGTTAGAGAAGCTAGGAAAC
GAATCAGGTTAGGAGCTGAAGCTTATTACCCTCCTGAGCAACAAATCTCT
ACGACTGGAACGGGAGGTCAATTGGGAGCTGGATTGATCGGGAACGGTAC
AGCGGGTGCGGACAAGAAAGAAGATAGAGGGAAGAAAGTTGGAAAACCTA
GTGTTTGTCTGTTTACGATTCATGATGCTGGTGATTCACTCTCAACTGCT
TCGTTCTCAGAGGATTCATCAATTATGGCTGCTGGATTCGGAGAAAGTTA
CATTCGATTATGGAGCTTGACTGGAAAAGGTTTGAAACAACTGAGAACAG
ATCTCAAAGGTGACGAAGTATCGAAAGTCAACGATGCGAACGACCTGAAA
AAACTGTATCACCCCTCCGCTCCTCAAACTCGAAAACTCATCGCTCATTC
CGGACCCGTCTACTCTCTTTCTTTCGACCCAGTCCCCGGTCCTTCGTCCG
CACCACGATACCTCCTTTCCTGTTCCGCCGATACAACAATTCGATTATGG
TCTCTCGAAACTTACACAAATTTGGTAGTCTACCGAGGTCACAGAGAACC
AGTTTGGGACGTAGAGTGGGGTCCTAGAGGTATCTACTTCGCTAGTGCTA
GTAGAGATAGAACGGCTAGATTGTGGATTACGGACAAAATCAATGCAGTT
CGAATTTTCGCAGGTCATCTCAGTGATGTTAACTGCGTAACCTTCCACCC
CAACTCACTCTACATCGCTACTGGTTCTTCAGATCGAACTTGTCGATTAT
GGGATGTTCAGAAAGGAATGTGTGTTCGAGTGTTCGTAGGTCACCGAGGT
GCAGTGATGAAGGTCAAGATCAGTCCAGATGGTAGATGGTTAGCTAGTGC
AGGCGACGACAACTTGATCCATCTATGGAATCTCGCTTCGGGAACTCTAC
AGAAGACGTTCACTGGTCACACTTCCTCGATTCATTCCCTTTCCTTCTCT
ATCGAATCAACGATTCTCCTCTCCGGTTCTTCCGATCAAACTGTTCGAGT
TTGGGACGTTCTCTCTCCTCCTCCTGAATCTGAGTCCAGTACCGCTCTAG
TCGACCTGAAGAAACCTAGAAGAGTTGGAGTTCTCGCAGGGAAGAAAGAT
CTTTCAAAAGATTCTTCGAAAGGTGGAGTTAACGATCGAGAGAACGGACC
TTGTCCCGATCTTTTAGCAACTCTCGCAACGAAACGAACTCCTGTTCTAG
AAGTCAAGTTTTCACCTCGCAATCTCGCACTCGCAGCTGGAGCTATGATC
GATTCTTCCTAG
>NGR-1A0920  [mRNA]  locus=Scaffold1:3649190:3655111:-
ATGTCTCTCTCCACCTCATTCAACTCTCCCACTTCCTCAACCTCGACTTC
AACAACAACAGTCACCCCTACTCACAGAGTCTTATCCCTCTACTATCCAG
AGTTGACAACTCTATCATCATTGTTCAATCCGAAAGATAAATTGTTGAAA
GAGAAAGATTCTGAAAGGTTCAAAACTTTCTTACAAGAATGTTTGGTAGG
TTGTGTTGAACCTGATGGATTATCACTCGGTAGGAAAGAAGGAGAATGGA
AAGTTCTAGAAAGAGAGGACAGTATGGTCGGAATGTCTGAAATCTTGAAC
CAAGTACTTCAGAGGATCTTTAACAGTCATGCGAAAGAGTACGAGACTTT
ACGGTCTCAAGGATTACCAGCTTACACCACTCCGAAGAACGTTCTAGCTG
CAGGAAAACGACTCAATCGTTTCGGAGCGAATGGTAACGGAACCATCAGG
GTCGGATCCGGCGCTTCTTTCGAACTAGTTTCAACAAACACGATCGCATC
TTCGATAACTTCTTCAAAAGATTGGTCTACTCTATTGGCTCGAGTAGGAC
CTGATTCAATCATCAAATTTTTATCTTCGCCAAAAATTGCACTTTTCCAA
CCTTTACAGAATGGTTGTTATGTACAAATTTCAGGTACAATGATATCTGA
ACTCAAAGTGCACGACCCAATGACTAGTGGGAGACAGAAGAAAGAAAAAG
GTGGAAGGAAAACTCATGTTAGAACGGTCAAGAAACGAGGAAAGAAGAAG
AAGAAGACGAGTCAACAGAACTTGGAGGTAGATGCTGAAGGAGTAGACAG
AGGAGATGGAGGAGAAGACGAAGAGATGGCACTGGAGGAGGACACAATAG
AGAAAGCGAAGATGGATCTAAATGTTTCTCGAGCAGAACCAACTTCGATC
GACCCACCTACTCTGGTACAGCTTGTGTCGGAAATTAGAGCTCTAGGACC
TTCAAAATCAGCTCCTTCACTACTCGTCGCGAGCGATCGACCGTTGCCGC
CTCGAGGAACTCAAATCGCCTCAGCTCAACCACTTCAAGCTCCGGCTCGA
ACTCAACTCTTGGCTCCGCCTCGTCTCGCAGCTTCTCGAACTCGGAGCGT
AGGCACACAGTCCATTAAAGCCGTTGCGTCTAGTCAGAAGCAACAGCAGA
AGCTGAAGAACAAGCAGAAGAAATCGAAAATTATTCACTCACACAATTCG
ATAGTCTTCTCCCGCTTCAGGATTTACCACGCCAGGTTATCGAAAACTGG
AGGTAAAATCAATTATGGTTTGTCTCCGAAACATATACTCTCTCGATTAG
GACAAAACTTCACTCTCCCAACTTCTGCACATTTACCTCCTCTAGCTCCC
GCTTCTTCCTCCTCTTCAGCAACTCGAACTTCGAAGACAACAGTTCCAAC
CCTTCAATCCCTCTCTCACTTATATTCTCCAGCACGTCATTTGTCGAAAT
ACGTTTTCCCTCGACAATATTCTCTAGATAATGTTTTCGAAGGAGAGAAA
ATCAATTTGAACTTGAGAGTTAGACCGGATCATGAAGATCGTGAACAAGA
GATCAAGGTATTAGGTACGGTCAAAACTCCGATGAGGTTGAAAAAGAATG
TGTTGCCACTCTTGAATAGGATGGTCGTCTTACATGGGAGGTGTAATTAT
AGGAAACTGTTGGGAGTTAAATGTCCTTCAAAAGTTACTCATCGAGAGTT
GGACGACGCAGAAAAGAAAAGTCTGGTCACCGATCTCATGTCTGAACCAC
CAGCTACTCAAAACTCTCGAGTAAACGCTTCTACTACTTACCCTCTTCCG
TCCGCTTCGGCTCGAACGAATTCTCAACCAGTCTTCGCCGATACTTCAAC
TGCTTCTTCTTCTTCTGTGGGGAGGATTCCAGATTCTCAATTCGACGTTC
TGAACGAAGGAGATGAAGATCAGATGGATTTAGAGGTAGAACCGACCCCG
AGTCTGAAACCTGTCAAGCTCAAAGCTGGATTGGAAAAGAAACCTAAATT
GGCTGAATATGCTTGTACTCCTTACGAGGTCGAATCGTATGTTCATGCTA
TTACTGCTTTCTACGTTACCGATTCAGCGACTCATCAAAATCGACCATTG
TATTTCCGACAAGACGACTGGCAAGCTTTGACTGCCCCGCTCCTGGAGTC
TCTCGGCCAGACTGTTTTCGAACGAGTACCTGATAATCAAGTCATCGCTC
TGGAGAGAAGACCTCGAGAACTTCCTTTCTCGTACGTTCGTTTGTTACCG
AAAGAAGCTGGAGTCAGACCTATCGTGAACCTAGCTAGGAGACCTCTCAA
ACTCGGAATGAATGGTGCGAAGGAAGTAGGAATGCCGATTAACAAGATTC
TGGCTGGCGTGTTTGACGTTTTGACTTTCGAGAGCAAGAGGAAACCTGAA
CTCGTCGGATCGCTAGTCTCAAACCCTCATGAAATTTATGCGAAACTCAA
AGAGTACAAAACGAGACTGCTCGAAACTGATGCTTCCGAGACTGGTGAAC
TACCTGAGCTTTACTTTGTCAAAGTTGATGTCAAATCTTGTTTCGATACG
ATCAAACAAGACAAACTTCTCGCTCTCGTCGAGGATATTCTCTCAGAGAC
TCTGTACTACATCCAAAATTACTCGCAAGTCGTAGCATACTCTGGAAAAA
GTTCTCGACAATTCAAATCGCAAGCTTGTGGAGACGATGATCTCGGAAGT
TTCCGAGAGCTTGCGATGCGACTCGCGGAGAACTTACACGATGCCGTTCT
CTCTGATCAAGTCAGTGTCTCTTCTCTGCGATTCTCTCTCCGATCCGCTG
CTGAACATTTCTCGATGAAGGTGCGTTGCTCCGACGTTCATCGAGACAAG
CTGATAGTACTCCTTGAAGAGCACATCACGACGAATCTGGTCAAGGTAAA
CGGTCACCTCTATCGACAGAAAGACGGGATTCCTCAAGGTTCGATTCTTT
CGAGTTTGCTTTGCAGTTTGTTCTACGGAGATATGGAGAAGAATTGTCTG
GGTTTCACGAAAGATGTCAAGTCGTTGTTGATGCGTTATGTCGACGATTT
TATGTTTGTTACGACGAAAAAACATCTCGCAGTTCGGTTCCTTCAAACTA
TGCACAATGGCATTCCCGAATACGGTTGTTTCGTATCGACAGAGAAACGC
CTCACAAATTTCGATGTCTCGCTCGATGATGGAGAAGTCGTTCCTCCTTT
GGCTGACGGAGAAGATTTCGGATACTGCGGTTTGGCTATCGATCCGAAAA
CTCTCGAGATCAAGATGAATCTTCGAGCTCAGATGAGCAAAGAAATCGTC
GATCAGCTTACCGTTCAACGATTCCGCAAACCTGGAGAAGCGTTCCTCAA
TGCAATGCTACGGGCTGTCAAGGTTCGAGCTCACTCGATGTACACCGACA
CGAATTTCAACTCAAAGTCGACGGTTTACTCGAACATTTATCAAGCTATG
CTCGTTGTTGCTCTCAAGTACCAAGCTTACGTGCAAGAATGGTGCGGAAG
CTTGAAAGGAAAAGTTACTTTCCTGTGGAATGCTCTCCAAAAGATCGTCA
AGAACGAGTACTCTACTATGTTGGCTCAAAGCAGGAGTCGCAAGGCTGCT
AAATTGTCTGCTTCTTTCGAACTCGAACGACTTCACGTTATCTGGCTCGG
CTATCACGCTTTCCATCGAGTCCTCTCTCGACATCCCGCTACTTTCTCGC
CTTTGGAGGATCGTCAACAAGGAGGCTAA
>NGR-1A0921  [mRNA]  locus=Scaffold1:399377:400590:+
ATGGTCGAGCTGAACAATGAGCGATCAATGTCATTACAATCTAGAAGAGT
GAGAGGAGTATCAGTGTACCGACCCATCATTTATGGCAACTCTACTACAC
TCTTGACTGAACAAGAACGACAAGGTACCGATCACACTCATCGTTGGACA
GTAGGGATCAGGTCTGCAGCTAGTTTGGCTAGGTTGAACAGTCACCCGAA
CCATCAAATTGGAGGTGCAGATGATCTGAGTTATATGATAAAGAAAGTTA
CATTCAAACTATACGAAACTTACAAGAATCCACTTCGAACTATTGAATCA
CCTCCATTCGAAGTAACTGAAACAGGTTGGGGAGAATTCGATATAGTGAT
CAAAATCTTTTTTCAACCCGAAGCTTCTGAAAAACCTTTAACTTTGAATC
ACCATTTAAAATTACACCCTTGGCCGATCGATCCTATCCTTTACGCTCAA
CCTTCCTTGATTCAAGATCCAGCTTCAGGAGTTCCACCACAAGTTTTGGC
AGAAGGTGAACAACCGAAACTAGTTCAACCAGTACCAATCATTTCTCCCG
TCCACGCATGGCAATACGAAGAAATCATTTTCAATGAACCTACAGAACAA
TTCTATTCGACTCTGTTATCGAACCCTCCAACTCCATTACCTCCTTCTAA
CCGGTTTCCAGAAACTTTGACAAACCCTTTGAGTGGTGGAGGAAACTTGG
GAGAGTTCAGTCAAGAGATGGAGAGGAACGAGTTTGAAAAATTGGAAGGT
GGTAAAGTTAGAACTATAAATTTGATCAAAGATATGAAACAGAGTTTGTT
GGATTACGAAAAGGAATTAGGTGCTTTGAAGAAGGAGGTTGAAGAGATTA
CGATTCAACAACAACAAGGTACAACAATAGGAGGAGGACAATCATGA
>NGR-1A0922  [mRNA]  locus=Scaffold1:3655416:3656505:+
ATGGTAGGAGCCTACGGAGCTAATTCAAAGTCTGATACAAATTTCCGAAA
AGAATGGAATCAAGAAGAATACGAAGAGAAAGCTAGGCAAAAAGATAAAG
AAGCTCACGAGTATGCATTACAAGTAGAAGAATACGCCAAAAAAGGGAAG
AAACCACCCCCTCGTAAAAAACCTGGAGAAGATTTACCGAAACCTACTTC
TGCACTTCAAGCACGTGAACAACCTTTAGATTTATCTAAAAACCTAAACA
AAACTATCATTGTAGATGTTGGAGGTTCTAGTGGAGGAGGTCAGAAAGGA
CCTGGATTCTATTGTGACGTTTGTAAGAGAACTTGTAAAGATTCGGCTAG
GTATTTAGATCATATCAATGGTAGGAGTCACTTGAGGAGGTTGGGACAAA
CTACGAAAGTTAAAAGAACTACTTTGGACGACGTACGACAAAAGATTGCA
GAATTGAGAGCTAAAACCGCTCAAGCTTCAGAGAAGAAAGCTTACGATTT
CGAACAACGGATCAAAGAGATCAAAGCAGAAGAATCAAAAGAACGGGAAG
CGATGAAGGAAGCCAAGAGGAGGAAGAAGGAGGAAGAGAAAGAGGTGGAA
AAGAAGAAAATGGAGGAAGGAGTCGATAAAGGAATGATGGAAATGATGGG
ATTCGCTGGATTCAAGTGA
>NGR-1A0923  [mRNA]  locus=Scaffold1:3656913:3658604:+
ATGTTTCGCACCCTGAGTAGGTTCTTGAGTGGTGGTGGTTCATCCAGTAA
ACAAAACAAACAGAACAACAACTCTAGTAGAAAAACTGAGCAACAACCTA
TCAATTCGAACCTCCAATCTCAACCTCGGGAACGAGAACAAGAGCAGCAA
GAGGTGGATTACAACAGTCAATACGACGCGAGCAGTAGTACACAAGGAGC
TAGTAGTTCAATGAGGGCACAATATCCAGACGATTCACTATCTCACATTT
CTAGACAAACTTCTTCTCATTCTTCATCCGCTTCGATTCGTTCAACTTCG
ACTACTTCAACTTCTCGTAGACCTAAACAGACCAACGGAGATGGACAAGA
CGACGACGATGACGCAGATACCGACGCATCAATTTATAGGTTACCTCCTA
GTACTAGAGGACCTTCTTCGATTAATTCTGGAAATTCTTCTTCTTTCGCA
CCTACTCACGCTTCAACTTATCGTTCTACCGCTTCTACCAAACCTACAAC
TCTACTCAGTGTAGATTCAACTGGAGGAGGAGCAAATAGAATCGCAGTAG
TACCTGGAACTGGAACTGGTCAATCTCAAAATTCTTCTTTCCCTCCAACT
TTTTCTTCCCTCTCTCCAACCCTCTCGAACCCACCTCCTCTATCTTCTCC
GTCTCCTCAGTTCTCTCCTTCTCACGCTCATAGACCTTCTACTTCATCTA
CCACTTCCTCCCTCCTCTCTTCCTCAGCTTCTCCAGTACCCCAATCTCCA
TCTTCTCAAAACATTTCCCTCTTACCTCAAGCTGAACATCTTCCCCTCGG
TATTCCTAGTCATACTCATCAACACCCGAGGAACAATCCTTTACCTAGTG
GAATTCCAACCGATAACGCTTCTTTGATCACTTTGGCGAGTTCTGGATTC
GCACCTAGTTTTACTTTGAGTACTCATACTACCAACAAGGAGACTACCGC
TACTACTGAGCAACAGAGATCACCAGCGAATAATGGAGAAAGGGGAGGTA
GGAATAGTGGTAATACTACTAGTTGGGGAGGTGGAGGATTAAATTCATTA
AAAGCTTGGTCACAAAAACGTGGTCAAACTGGATCTGTTGGTGGAGGTGG
AAGTGGGAACCCACCATCATCTAAATTAGTAACTTCTGGATCTTCACTCT
TGGATGGATTTGCAGGAGGAGGAGGAGGTGGAGGTGGAGAAGGTATAGCA
GATGAAGACGCATCAGTAAGAGTTTTACCAGGTTCTAGAAGAAACAGTGA
AGAAAGTTTGGGAGGTAAATCTACTTGGTCTGCTCCTCAACCTTCAGGAG
GTTTGTATGGTGGTGGTGGTGGTGGTTCAGCTAGTAGGAAAAGTATTGTA
AGTGTAAAAGTTGGAGATTTTGATCAAGATCAAGATCAAGAAGTGAATGC
TCAGAGGGAGAGGAGGAGGAGTAGTATGAGAACTGTAGAGACTGGTTACA
CTAGCAAGAGAGGAGGAGATGATGATCAAGAAGAGGAAAAGGGAGAAACA
CGAGGAGAAGAAGAGGAAGAGGAGAAAGCTTTTGAAACTGAAACTGAGGA
AGCTATCACGAATCGAGGAGAAGAAACTGAAGCTCAAGGGGTGAAGAAAC
GTGCAGAAGAGAGAGGGAACAAAGGGAAAGGAGTTGACGAGGAAGAACAT
GAAGGGTTGAAAGAATTAGCTCCTCCTGTACCACTCACTTGA
>NGR-1A0924  [mRNA]  locus=Scaffold1:3658994:3663088:+
ATGTCGGGTAACAATATCAAAGTAGTTTGTCGGTTTCGACCTCCGAACGC
ATTAGAATTGAGAGAAACTGGAGGAGAATCTATAGTTTCAATAGATTCAG
AAGGTACCAATGTTAAACTTAGATCTCAAGAAGTTATGAAAGGTCCAGAT
GCGAATGGTTTCACTTTCGATAGGGTGTTTCAAATGGATACTAAACAGGA
AGAAGTGTTTGAATACGGTGTTAGAGGTATCGTAGATGATGTCATGGATG
GTTACAACGGTACAGTGTTTGCTTATGGTCAAACAGGTTCAGGAAAATCT
CACACAATGATGGGTCCAAACATTGACGATCATGAAATGAAAGGTATCAT
TCCACGAATCACTGAACAAATCTTTGCTTCCATCATGGCATCTCCAGCGA
ATTTGGAATATTTAGTAAAAGTTTCTTACATGGAAATCTATATGGAAAGG
ATTAGAGATCTCTTAGCTCCCGAGAATGATAATTTACCAGTACACGAAGA
TAAACAACGAGGAGTTTACGTTAAAAATTTGTCAGATTTCTACGTTGGTA
ACGCTGCAGAAGTTTATGAAATTATGCGTCAAGGTGGTAGCGCTCGTGCA
GTTTCAGCAACTAACATGAACGCAGAGTCTTCTAGATCTCATTCAATTTT
CGTCATCAACGTTCAAGCGAGGAACACTGAGACGGGTACTCAAAAAACTG
GTTCATTGTTCTTGGTAGATTTGGCAGGTTCAGAAAAAATTGGGAAAACT
GGCGCTACCGGTCAAACTTTGGAAGAAGCTAAGAAAATCAACAAGAGTTT
GAGTGCTTTGGGAATGGTTATCAATGCTTTGACTGATGGAAAGTCTTCTC
ATATTCCTTATCGAGACTCGAAACTTACCCGTATATTGCAAGAATCTCTC
GGAGGTAACTCTCGAACAACATTAATCATCAATTGTTCTCCGTCTCAATA
CAACGAAACTGAAACTCTCTCGACACTACGATTCGGTATGAGAGCGAAAT
CGATCAAGAACAAAGCCAGAGTCAACGCCGAGTTGTCTCCAGCGGAATTG
AAAACCTTGTTGAAGAAAGCTCAGAGAGATTTAGGAAATTATGGTGGGTA
CATTGGATTGTTGGAACAAGAAGTTAACGTTTGGAGGAGTGGGGGTACGG
TAGAGAAAGAAGCTTGGGCTAGTATGGAGAAAGCTTTGGGATTAGGTGAA
GGAGAGTTGGAGAAACTAGTAGGACCTCCGAATGCATCGAGTTCGTCGAA
CGGATTATCAGTTGCGAGTGGTGGTACTCGATCTGGGAGAGCTACTCCTA
GGTTACCGCAGATGGAGAGGATCGGAGAAGGTGAAGTCAGCAGACCGATG
ACTCCTATGGAGAAGGACGAGAGGGAAGAATTCATGAAAAGGCAAAACGA
TTTAGAAGACCAATTAGCCAATACTGAATCACAACTATCAACTCAAGAAA
AGGTGATTCGGGAACTGCGAGAAGAACTTTCATCTCTCAAAGAACAAGAA
GCGACAATGTTATCAGAGAACAAGTCAATGACTAGTGAAGTCTCCGATAT
GAAGTTGCAACTTGAGAAACTCGTTTACGAGAGTAAAGAAGCTGCTATCA
CGAGCGATGCTATGAAAGAGCAGAATGGAGAATTGGAGAAGGAATTAGAG
GAACTGAGGAAATCGCTTGCCGATCTCAAGAGCAATCAAAAGAGTGCGGA
ACAAGAAGGCAAAGACAAGAAACGAGCAGAGAAGATGGCAGCGATCATGG
CTGAACTCAAGACTGGAGGACTTTCTGAAAAAGAAGCCGAAATTCGAGCA
TCCGTGGCTCGACTAGATGAAGCCGCTCAATCTTCTCAACCTCTCTCTCC
CGAAGATCTCGCTCACTTGCGTCGACAACTCGAAGACTCCTCGGTGCTTG
TCCGAGAACAGCAGGACAAATCGAAACAAGTCGGAGAAGAGAATGAATTG
CTGTTGAGGAGGAGAGATGAACTCGAACAGAGATTGGCAACTCTCGAGCA
AGAGTATGAAGAGTTACTCGACAAAACGCTCGCTCGAGATGAAGAGGACG
ATGCTGCCCATGTTCATGATATCAAGGGTAAACTCGAAGCTCAATACGCT
ATGAAACTCGAAGCTGCTCTAGGAGATGTTACGGATCTTCGAAACCAGCT
CGAACTCAAATCGAACGAAGTCAAGACTTCCTCTGCCACGATCGAGGAAC
TACGAGCTGCGAACGCTGAACTCGAGCGAGCATTCAAGATCACCGCTGCT
GGTATCGAAGGTGGAAAGAGTCTTGCCGAGAGTGCTAAGGATATGGAAAG
AGTACGCAAGACGATGGCTCAACAGCTTTCGGAATTCGATACTATGAAGA
AGAGTCTCATGCGAGATCTACAGAATCGCTGCGAGAAGGTCGTCGAGCTC
GAAATCCAACTTGACGAGGCAACCGAGCAATACAAGAACATCGTCAAGAA
CTCGAATAGTAAAGCTCAACAACGCAAGATGGAGTTCCTCATGCGCAACC
TCGATCAGCTCAACATTGTTCAGAAACAGCTCGTCGAACAGAACACAGCT
CTCAAACGAGAATTCGCTCTCGCCGATCGCAAGCTCCTTGCTCGTAACGA
GAGAATTCAGAACCTCGAAGCTTTGTTGCAGGACGCGAACGAGAAACTCA
ACTCTCAGAACGTCAAATTCGAAGCCAAGTTACAAATCGTTCGAGAGCGA
CTTGATCAAGCTCAAGCTCAAGGCGCAGGTCGACCTGGGCAAAACCAAGG
TCTCAACTTTGGTCGAATTGCGAAACCTCTTCGAGGTGGAGGAGGAGACA
CTGAGCCTGCTCCTCAAGCACAACGAGCTTCCGGATTCTTCTCTCGTCTC
TCATCGAGATAG
>NGR-1A0925  [mRNA]  locus=Scaffold1:3664304:3667969:+
ATGAACTTTCCAAGCTATCATCTCCTTGGAGAAGCAGTTCACGGATGCAA
CATCGCTTCGTGGATCGCAGTAAAAGCTCCTCAGAAAGTGAAAAGCCTAA
CGCTGGCGAGCCCTGGCTGGCGCGAGGAAGAAGATGAAGTTTGCGCCTCG
CTCGAAGCTATTCGTGAGGCTCTCTTCATCAACAAGACTGGCCGTGGAGG
AGACGACTCGGGGACGTTGCCAGATGAGCCTCTATCCGATATCTGCGCTT
ATTTCATTGGAGCGCTTCCTCGTCTTGCGGATGCGCGAGAGCAAATGAGG
GTTTTCTTCCAGAAAAGGTACGGTACGAGTCAAGAGCTTTACGAAGTGGA
TTGCAGTTTCAACCTTGTCACCGAGCGTGATAAGATTCCTGACGAGAAGT
TGGCAACGCTTCAATCGCCTGTGCCGATCTTGCGAGGAGGAGAAGACAAT
ATTGTCTCGCCGGAGAAAGCCTGCGAGGAGTGGAGAAGTGTCAAACTTCT
GTCTCCGTGCTCAATAGATTCTGCCTCTCTATCTGAAATCGTGCACATCT
CGAAGAGATGGACTTTCCGAACTATCATCTTCTGGGAGAAGCAGTCCACG
GATGCAACATCGCTTCTGAAGAGTCCCGAAAGAGTCAAGAGTTTGACACT
TGCGAGCCCAGGTTATAGAGAAGAGGAACCACAAGTTCGCGCAGCGCTCG
AAGGTATTCAGGAGGTTCTCTTGATTAACAAGAAGGGCCGAGGAGGTGAT
GATTCAGGAACAGTACCAGAGGAGCCCCTGGCCGAGATCTGCGCCTACTT
CGTTGGAGGACTTCCTAGATTAGCTGAAGAGAGGGAACGGATGGGCGTAT
TCTTTCAGGGAAGATATGGAACGGGGCACGAGATCAGCGAAAGTCTGCGG
AGTTTCAGCCTCGTAACCGATCGAGTCAAAATTCCAGATGAGAAGTTGGC
ATCGCTGCAGTTCCCAGTATTGATCTTGAGAGGAGGAGAAGACAACATCG
TTTCACCGGAGAAAGCCTGCGAAGAGTGGAAAAGACTCCTCCCTGCTGTC
GGTTCTGCTGCTGCTCTACCAGCTTTCTTGGCCATGGTGAAAGTTGTCGG
TAAAGACGGAATGTGA
>NGR-1A0926  [mRNA]  locus=Scaffold1:3668093:3671473:-
ATGATTCCAGGTTGGAACGGAGGAGGAGGAGGAGCGGCGACCGAACAACT
CTCTTCAGACGACAATTTCGACTCTCGCTCTCTACTCGACGCCGTTTCAG
AGCTCACTCAACGTGGAGAACGCCTCTCAGTAACCCGCGAGATCGTCTCG
ACCGGGTTGTCGAATCTGTTCTCGTCGCCGGGATCGCAAACGGCAAGCTT
CAGTCCTGAATCCTTCGCTCTACTCGTCAACATCTTCGATCGTTCGCGTG
ATCCTGTAGGATTGTTGCAACTTCTCGTCATACTTTCCCGACAACACCCT
TCTCCCGCTCTACTCTTCGAAATCGTTGACCTCGTTTCCAACCGAATCGA
ACTTTGGTCGGCACTTGGAGGATTATCAGAACTAGCCGACTCTCTCGCTT
CCAATTTCGAATCGAGCGAGGGTTCCACGAATCGACGTCTTCTCGCTTGT
CTGAGACCCCTCGCACTTGCAGGCTACCTTAAAGGATCGAGGGCCGAGGC
GATCCTCAACGCCTCGCAAGGCCTCGTTACCAACGTTCCCATCTTGCTCA
CGACGAGCGCTCAACCTCTCGCTTCTTCCCCTCTCATGCTTCCTTACGCA
GCTACTCCGGCAACGCTTATTTCGACTGAAGACTGGGACTTGTTCCTCTC
TGGATTGAACATGTGGAGACTCGCAGTTTCCAAAGTTGAAGTCGAAGCTT
GTCTCGAACGTCTCGAACTTGATTCCACTTTGACCAACGAAGAGAAGACC
GAAGCATTACACACTCTTTCGAATCATTTCCTCGAGCGAGTCTGTACCGG
AGCAGGTCAAACGTATCTCGGTGAACAAGTTGTCAAGTGTTACCACGGTG
CAGCTTCCGACGAGCTTGTCAGTGTCGCCTTCGATCGACTCGCCTCCGCC
GTCACAACTCTCTCGACCGAATCGGAAACAGTCGAATCGAAAGAATCTGC
CACAACAGCAGCTCGCTGTACAATCCGACTTCTCGAAACTCTCCTACAAT
CAGGCGTAGCGTCCGCTCGAGTCTCTTCCGTTCGTCAAGTGCTTCAAGCG
ATCAATTCGGCTCTCGGAGGATTCAGCGACAGCAGTCCGAACGACGCACT
CGAAACAATCCCTCTCTACCTCACCATTGTCGACATCGCAATTCGCTGCA
CTGACGGTCCATCGGACAAGACTACAGCCGACCTCTTCGCTGAATGCCTG
TCGAATTGTGCAACCCTCGCCGTGTCCGTCACTCACGGATACCGCTCAGC
CTTCACGAACGGTGGTCCGATCGATCTCGCCGCCTTCAAAGCAAGAGTGA
TCGAAACAGTTCCAGCCGTCACCGCTCTCGATGCCCTCTCGACCACCTCT
TCGAGCTCGACTTCCTCCGTTCGACCACCCTCTCTCGCGTCAAGTCAAGA
TCCTCGCGGCAAGCAAACCAACTTCGACTTCGAAACTCCCTGCACTGGTC
TCTCTGTTCACGCTCGCGATCACCGTAGGACGAGTTCGGCAGCGAGAATG
CTGGTTCAAAAGTTTGATCAAGCAGCAAATGGCAATCTCCCAACTGCGGG
AGGAAACGTTGTAGCCGGAAGGAAGAGGGTGAATACGGGTGAATCTGTGA
CTTCGAAAGTGACTGGACCTTCTTTGGGGACAACGGCGGGATCGGAGGCA
GGAGGTGGAGGAGGAAACGTTTTGTCGAGTTCTCAAACCGGATCTACTTC
TTCAGCTGCGCCTCCGACCCGAGGTACGAAACGAAAAGCTACAAACCCGT
CAAACTCGAACATGGAGGTCATCGTTATTGATGATGAAGAGGAAGAAGTT
CAACCTGCGAAACCTGCGAAGAAAGGGAAAACGGCGACGAAAACTGTCAC
CTCGAAGGGCAAGAAGAAGAAGTAG
>NGR-1A0927  [mRNA]  locus=Scaffold1:3674812:3677147:+
ATGCTCTACACCTCAGCTACCGCTTCCGCGGCAACGACTCTCTTCCTTTT
AGCTTCGACACTTTCAGTTTCAGCACTCGGAGGGGATCATGCACAACGAC
AAGGAGGTTCCCTGCACCGTTTCAAGTTGGCAAAGCGTATGCTGGATGTC
AGTGACGAATACGGTGTAGTCAACAAAGAGTTCCTCGTCAACGATTTCGC
CCGCACGACTAGTCGGTACAACAAAGCCAGAATCAATTTCAAGGCGAACC
ATGTCATTACGGGAGAGAATTCGACCAACGCAAAACTCATGAAACGAAGA
GAAAACGTTTTCCAACGAGCTATCGCCATGGAACAAGGTCAACTGAAGAA
GCGAGGAGAACTCGAGAAGAGGGCCTCTACTGCAAGCATTGGCTTGACCG
ATTACTTTTCTGGAGGAACCGATTCATCTTACTACGGCGAGATTGGGATC
GGTACACCGGCACAGTCATTCAACACGATCTTCGACACGGGATCGGCAGA
TCTTTGGGTTCCAGCATCTTCAGCTTCGACTTCGCACGACACCTTCAATA
CTGCCGACTCATCAACTGTCGAAACCTCTACAGCAGAATGGGATATCCAA
TACGGTACCGGCTCGAGCTCAGGGGTTCTCGCTCGCGACACTGTCACAGT
AGGATCGATCTCGGTACCCAAACAGATCTTCGCCCTCGCCTCGACTCTCG
CGCCAGTCATCGAGAGTCTTCCCAGTGACGGTATCATGGGAATGGCTTTC
TCGACGATCGCAAGTTCGGGAGCCCCTACGCCATTCGAAAACATGATCTC
AAACTCGCTAGTTTCGAACCCTTATTTCGGAATCTACTTTCAAAGAGCTC
GAGATTTGAGCTCTCAAAGCAGAGGAACAGTAGGAGGAGGTGAACTCTGT
GTCGGATGCTACGATTCTGGAAAGTTCACTGGTTCGCTCAACTACGTTCC
TGTATCTTCCCGTGGTTACTGGAGTGTTCAGAGTGACGGTATCGCCGTTG
ATGGCAATATTATCTCTGGAACTTCGATGACTTCAGCTATCGATTCAGGA
ACTTCTCTCATTTACGTTCCTACCGCCGTCGCTCGAGCTCTCTACACTTC
TATCGGAGGGAAACAAGTTGGAAACGACTGGCACGTACCCTGTGTCGCTC
AATTCTCCAGTTTCGCCTTCTCGTTCGGAGGAACTCAATACAAAATCCCA
CTTTCCGACTTATTCCTCGGTTACGCTTCAGCTTCAGACAAATCTAGCTG
TATTCTAGCAGTCATGCCTCAAGATGTCTATGATCCCTCCGGCAGCTTGA
CTGCGATTGTTGGAGCAACTTTCCTCAAGGCTGTCTACACCGTTTACAGT
TACTCTCAGAATGGATCGCCTGCCGTCGGGTTCGCAGTTTCATCAACTTC
GGGAACCTCTAGCTCTTCTGGCTCGTCCGCCTCGTCCTCTTCGTCTTCTG
CCCTCTCCTCGTCTCGTAACTCAACCGCATCGGCATCGAGCAACTCAACT
TCGGCCTCGTCCTCCGATTCTGGAAACGAAGGAGGTGGTTACACCGTCAC
TCAAGTCGCCCAAGTTACAACTGCTCCTCTTGCTTCCGCTTCTGCTTACA
CTCCCGATTCATCTTCATCTGTCGGCTCGGCGAGTGGTACCAGCTCGAAC
GGAACTGACGCGAGCAGCTCCGGAGGAAATGCAGGATTCACTTTCTCCGT
CTTCTCGCAAGCTCCCGTCGTGACGATGACTTCGACCGCTGGTTCGGCTC
AGTCATCGAGTGACTCGACTTCGCAAGGTCAAGATCAACAAGCCAATTCA
TCGGGATCCACGTCGGGAGCCTCCCCCGCTCTCTCAATCTCTTCCGCCCT
CGTCGCTGTCGTTGGAGCTGCTCTCGTCGGTGGCCTCGTCGTTCTCGCCT
AG
>NGR-1A0928  [mRNA]  locus=Scaffold1:3680519:3684377:+
ATGAGCAATACAAGACCAAGGTTCAAGACTAGCTTCAAAGCAGCTAGAAC
CTACTCTCCTATCCATACTGGAGGAGCTGCAGTTTTATCGGGAGATGGAT
CATGGCTCGTTTCAACCTTGAACGAACAAGCTCTCGTTACAGATATCGAG
ACTGGTAACCCTGTCCAAGAGCTCAAAGGAGATACTTCGGCAGTCACTAC
TCTCGCAATCACCTCGTCTCCCCTTTCTCCTCAAGCCGGAGGTTTCCTTC
TCACCTGCTGTCGTTCCTTAGCACTTCACATCTACTCTCTACCTTCCCTC
TCCCTCCATCGTCACATCCCTCGAGCTCACGAAGCCCCTATCATCACTTG
CGCTGCCGATCCGACTGGAACTCTCTTCGCAACGGGATCAGCAGACGGAG
TCGTCAAAGTTTGGGATGCTGCGAGAGGTCACTGTACTCACGTATTGAAA
GGTCACGGAGGAGTCATCAGTGCAATCACGTTCGATATCGCTTCGGCGGG
AGACGGAGGGAAGCAAGGTCGAGCGAGATTAGTTACCGGTGCAGACGATT
GCAAGATCAGAGTGTGGGATTTACGCACGAGGGAATGCTTACATGTACTC
GATGGTCACAACAGTGTAGTGAGAGGATTGGATGTTACCAAAGATGGGAA
AACTTTGGTCAGTGGAGGTCGAGACAAGGTTGTCAACGTTTGGGATCTCG
AACGAGGTGTATTGAGGAGAACTATGCCCGTGTTCGAGACACTGGAATCG
GTTGGGTTAATAGATTTGGAAGAAGGAGAAGAGAGCAAGAAGGGAAAAGA
GAAGGAGGGAACTAGCACTAGACGGGCGATCTTTACCGGAGGAGACAAAG
GTGTGATCAGATTATGGGACCTTCTGAGTGGAGAGCAGATCAAGACGAAA
GCGGATGAGTCACCAGCTCAAGATGGAAAAGTGCACGAAATTCTCAGCAT
CATTAATACTCCCTCTCAATCATCTCTCACTGCCATCTTCGTCGATCAGA
ATATCGTCACTCGCTCTCTCCCTCACCTCGCAATCACTCGACAAGTAATC
GGTTTCAACGACGAGGTCATCGACACCTGCTACCTATCACCTCTCCCATC
TACTTCCTCCGACGAACCCGCAATCGAATCTCACCTCGCTGTCGCAACAA
ATTCAGATTTGATTCGAATTTACGATCTCAACCGATTCAACACATCTCTC
CTCGAGGGTCACGAAGATGTCGTACTCTGTCTAGCCCGTTCAACCGATGG
ACAAATCCTCATCAGTGGCTCGAAAGACAAGACTGCACGAGTTTGGAGGA
GTCCACCTAATTCGGCACTTTCGACTTCGGACGGTCAACCGAGTTGGAAA
TGCGTCGGCAAGGCAGAAGGTCACGTCGAATCGATCGGAGCAGTCGCGGT
ATCGAAGAAGGAGAACAACTTCCTCATCACGGCTTCTCAAGATCGAACCG
CTAAAATTTGGGACCTAGCTTCTCTCGTTTCCTCCTCCTCTTCCTCTTCT
CCTGACGAACTCGTTCCCCTCCGATCAATGTCGACAACGAAGATCCACGA
TAAAGATATCAATACTCTCGACATTGCACCTAACGATAAACTACTCGCTT
CAGGTTCTCAAGACCGTACAGCAAAACTCTTTTCGATCACCTACACTCCG
AAATCGAAATCTACTCCCGCTTCAGCTCAACTTTCATTACTCGGAACTTT
CAAGGGTCACAAACGAGGTGTATGGAGTGTCAAGTTCTCTCCAGTCGATC
AATGTTTGGCGACGGCTTCAGGAGATCGAACGATTAAATTATGGAGTTTG
GCGGATTTCACCTGTGTGAAAACTTTCGAAGGTCATTCGAATACGGTGTT
GCGAGTGGACTTTTTGACGAGGGGAATGCAACTTGCTAGCGCAGCGAGTG
ACGGATTAGTGAAAGTTTGGAACGTGAAAGACGAGGAGTGTGCTGCTACT
CTAGATAATCACGAGGAAAAGATTTGGGCGTTGGCAGTCTCGAAAGACGA
GAAGCACGTCGTTTCAGGCGGAGCTGATTCAGTTATCACGGTATGGGAAG
ATGTCACAGAGTCTGAAGAGTTGGAGAAGATCGAGGAGCAAGAAGCGCTC
GTGCTCAAAGAGCAAGATTACGAGAACTACCTAGCGATGAACGATTACTC
AAACGCTATCCTCCTTGCACTCTCGATGGATCAACCTCGACGATTACTCA
AATTATTCACCGAAGTTCGACTCAATTCTGGTTCTCCCTCTTCTTCTTCC
GATCCAGCTGCCGACCTCCTCTCGTTCACCGGATCGCGACACGTCGACCA
AGTCATCAAATCTCTGTCTCCTTCCGACCTCCGACATCTGTTGAACTACA
TCAAGGATTGGAATACGGTTTCTCGGTCTTCCGATGTCGCTCAAGGGATC
CTGCACGCAATCTTCAAATTCCACGACGCCGACGCAGTTCTCTCCGCTCT
CGAAGGAAAGAAGGACATGACGGAAGATGACGGAGAAGTCCTCGATCTAG
ATGGGATTCTCGATGGAGCCGTAACGAAACCGAAGAAGCAAGCGGAATCG
AAGAACAACGCGGGAGAAGTACTCGGAGCTCTCATTCCCTACACTGAACG
ACACATGGCGAGGGCGGACAAGCTAGTGAGGGAGAGTTTCATCGTCGAAC
ATCTCCTGGGAATGATGGAAGGGTTCGACGAGTTTGATGCTGGAGGAGAT
GCAAATGGAGATGGCATGGAGCCGGAAGGAGTTCGACCTGCGAAAGCGAC
TGATCTCGCGATTCAAGGTCCTGGTCTCGCCGATCTCCTCACGGAGGGAG
ATGGAGCCGAAGTATACAACCTCACTCAACCTCCTTACAACTACGATTCG
AGACTTGATCGTATCGAGCAACTTCTCGAAGCTCTCGCCGGACACCAACT
CGCTCCTCAAGCTTCCGCTACTACAACCGAAACGACGACTTCGGGAACTA
CGATCGCGGACAACACTCTTCGTGATCATCCCAAGTACAGCATTGACAAG
ACTGTCATCGGAGACGAAAACGTCTGA
>NGR-1A0929  [mRNA]  locus=Scaffold1:3688938:3691226:-
ATGCAATCCCTTCACGGTCCTCGTCGAGAGGAACCTCTACACAAGCACAA
GCACGTTCACACTGGAAAGAGAATGAGGAAACACGCTTTCAACTACAATT
TGCGTGATCCAGCTCAAGGTTCAAACACTCTCGCTATGAAGAATCATTTC
ATCGCTGCGATCGGTGAGTATGTGGGAACTTGTATGTTCTTGCTCTTTGC
GCTCGGGGGAACGAACGTCGCTCTTATTCCTAGTACTTCAGTCACTGGTG
CAACCACTGAGGGACAAGGAGATTCTCAAGCCGCCGTCGTCAACACTTCG
AACTTACTCTATATCGCTTTATGTTTCGGTTTCTCACTTGCTGTTAATGC
TTGGATCTTCTTCCGAGTCAGTGGTGGACTCTTCAACCCCGCTGTCTCTT
GGGGAATGATGTTAGTCGGCGCGATTACCCCAGTTCGAGCGGCTATCCTC
ACGTTCTCTCAAATCCTTGGTGGTATCACCGGAGCTGCTATCATTCAAGC
GATCCTCCCCGGAACTCTCAACTGTCGAACGACGCTTACCGCAGGAATGT
CTGTCGCTCGAGGTCTTTTCCTCGAAATGTTTTTGACTTCGATGCTCATG
CTTGCTATTCTTCTTCTCGCCGCTGAAAAGAGTAAAGCAACTTTCCTGGC
TCCGATCGGAATTGGACTTGCGCTCTTCATTGCCGAGTTGCTCGGAGTCT
ACTACACCGGAGGATCTCTCAATCCTGCTAGATCTTTCGGTCCCGACGTC
GTTTTGCACAGTTTCGAAAACTACCACTGGATTTACTGGTTAGGTCCACT
CATGGGTTCTACTCTCGCGGCAGGTTTCTACCGTTTCATCAAATGGTTGG
AATTCGAAACTGTTCTCGGCCCAGAAGATGATGGAGAAACTGCAAAGAAG
AAGTTATCTCAGCAGCTCGCCGCCCCCGCTCAAAATCTCCTTGGCGGATC
TTCAGCTGCTGCTACCGACCCGGAGAAGGCGGTAGGTGCCGAGCCGGAAG
TAGTTCGACCTGCGAAAGCGACTGATCTCGCGATTCAAGGTCCTGGTCTC
GCCGATCTCCTCACGGAGGGAGATGGAGCCGAAGTATACAACCTCACTCA
ACCTCCTTACAACTACGATTCGAGACTTGATCGTATCGAGCAACTTCTCG
AAGCTCTCGCCGGACACCAACTCGCTCCTCAAGCTTCCGCTACTACAACC
GAAACGACGACTTCGGGAACTACGATCGCGGACAACACTCTTCGTGATCA
TCCCAAGTACAGCATTGACAAGACTGTCATCGGAGACGAAAACGTCTGA
>NGR-1A0930  [mRNA]  locus=Scaffold1:3692257:3693385:+
ATGGCACCCCTCGAAGTTGGCTCTACTATCCCCTCTGGCGAATTCGCTAC
TATCGAGTACGGTCCTGAACTCGATGATCCCGCGGTTTGCGGTCGTCCTT
CGACCGTCAAGACTGATTCCTGGAAGGCAAGTTTGGGCAAGAAGGTTGTA
ATCGTCGCAGTTCCCGGTTCTTTCACTCCTACCTGCTCCGAGAACCACAT
CCCTCCTTTCATCTCCGGAGCTTCGGAACTCAAGTCGAAGGGCGTCGACG
AGGTTTACGTTCTCGCCTCGAACGATGTCTTTGTTCAATCCGCTTGGGGA
CGAGTTCTCAAAGCCGGAGACAAACTCAAGTTCATCTCTGATTCTTCCCT
CAAGTGGCTCAAGGAGACTGGTCTCTCGCAAGATCTCTCCGCTGTTGGTT
TCGGAGAACGTGCCAAGCGTTTCGCTTTGATCATTGACGACCTCAAGGTC
ACCTACCTCGGTGTCGAGACTGGTCCCGGCGTTGGACCCTCTGGATTCGA
GGCCGTTCAAGCCAAGCTCTAA
>NGR-1A0931  [mRNA]  locus=Scaffold1:3693848:3694477:-
ATGTCACCTCTCTCAATGATTCACTGTGCTTTGTTCGCAATCGCGAATGG
AGAATTACAAAAATTTTGGAGGTTCTTGTGGAGTTCAGATTTCACGAGGG
AACATTTGATCGAGATCGGATTGAACGGAGTGTTGAGTTTCGGTGTTGTC
GTGTGTGGATTGGTCGCTGAAAGGAGAACGAAAGCTCCCGCTCTAGCTAT
CACCGCTCAAGCCGCTCAAGCAACAACGATTCTCGTGTCTACCCTCATTT
TCGAACTTCATCTCTCTTTCCTCAATTTTCTCGGAGTAGCGCTCGTTCTA
GCTGGAGGAGTCTTCTACGCTCGATACGAAGCGATGGACGACGAAGAGCG
AAACAGTAACGGGTCTAATTCAACGAGTAATCGAGATCGAGAGTTCGTTG
GAGGAATGGATGGAAACCTTTTACCGATGAAAGTCAAACGAGATGATCCT
CTGCCGTCGAGTTCATCTACTTCCGACGAAAAGAATGGGTTTTCGAATTG
GTGGAACGGTAATGGTAACTCGAACGGGTTGTCGAATTCTGGAAATGATA
GAAAAGGATAG
>NGR-1A0932  [mRNA]  locus=Scaffold1:401010:401812:-
ATGGAATCAACTTCTACTACAACTATTACATCTCGTCTCCCACCACCACC
ACCAGCAGTAGTCTCAACATCAACATCATTAAACTCAAACTCAAACTCGA
ATCCTCATCATCATAAACTATCCCGATACGTTTCACCTTCAACCGGTTAC
ACTTTCCCTTCCTTGTATTCGTTCCCTCCATTCTTCACTAAACAACCAAA
CTTATCAACTTGGTCTCATCAAAGGAGTCAATGGATTCAATTAATCTTGT
CTTATTCTAAACATACCAAATCTAGTTACTTGAACCTCTCTGGTACTACA
GTTTGTGAATCGGAATTGTTCAAGAATAGACGAATCAACAGAGGGTTGAA
CAAGGAAACTATTTTAGAAATTTTAAAATTTATGGCTCAAAATACCAACA
ATAATCCACCTAGTATTGAATTCATCCCAGGCCCAGGTGGTACGAAGAAG
GGAGAAGGAGAAGAAAGTGCTGCTTGTTGGGTTTATTGGAAAACTCCTTT
GGAATGGTCTGAAACGATTTACGATTGGATACAATCTACTGGTCAAGGTG
GTGGAACGATTTTAACTTTTTATGAATTAACTCAATCAGATCCTTCATTA
GATTTCTATAAATTACCTGAAGGTTTGTTGAGAAAAGTTTTAGAATTGTT
ACAAAAACAAGGGAAATGTCAAATCTTGAAAGGAACTCTAGGTGAAGAAG
GAGATGGTGTAAAATTTGTATAA
>NGR-1A0933  [mRNA]  locus=Scaffold1:3695765:3697022:+
ATGGCACCCTCAGCAGTCACTAAAGATCTCAAACGCAAACGGGGAGAAGA
GGAAGACGCAGCAGAGGCAGGAGAGAAGACTCCCCTTTACAAACAGCGAG
TTCTCACAATCTCATCAAGAGGAATCTCACAGAGGCAGAGGCACTTGATG
GCAGACTTGATCAGCTTGTTACCTCACTCTAAGAAAGATGCTAAACTCGA
AGACAAGCACTCCCTTCCTTCGCTCAACGAAATCGCCTACCTTTCCTCCT
GTAACAACATCCTCTTCTTCGAAGCTCGTCGACAACACGGAGACCTTTAT
CTTTGGGCCGCAAAAGCTCCAAACGGTCCTTCGTGCCGATTCCACGTACT
CAACGCTCACACGATGGACGAGATGAAAATGACTGGCAACTGCTTGAAAG
GAAGTCGACCCATCGTCGTATTCGATCAACAATTCGAAGAATCTCCTCAC
ATGAAATTGATCAAAGAAGTTCTCACTCACATCTTCGCTGTGCCAAAGAC
TGCCCGACGAGCGAAGCCTTTCGTCGACCATGTCATCAACTTTTCGATTG
CAGATGGCAAAATCTGGTTCAGAAACTACCAAATCCTTGATACCCCTCCC
GCAGACGCTATCGCTTCAACCTCTTCTTCAACGACGAAAGCCATTTCAGA
AGCTCAAGCAAAAAAGCTTGCAGCCAAGGAAGGAGCCCCTCATCTCTCCC
TATCAGAAGTTGGTCCCCGATTCGTCCTCAACCCTGTAAAGATCTTTGAG
GGAAGTTTCAATGGAGCCTGCATTTATGAGAACAAAGAGTTTGTTCCTTC
TTCAGCACTCGCTTCATCGAGGAAATTCGACCGAGCAAAGAAGTACCGCT
CTCGCAAGGGACAACAAGAGGAAAGGAAAGTTCGCATGGAGGAAATCATG
CCCGGTCACAGAGACGACCCTCTGGAGAAGAGGAAGGTTTTCGCTTAG
>NGR-1A0934  [mRNA]  locus=Scaffold1:3697351:3708301:-
ATGCACGACTCAAATCAGACCCTCTCGAAGGCAAAGACTCAACAATGGCT
CAACTCTGTCAACACTGCTTGCAATTCGCCGAATACGACTCGCCCGACTC
TCTCTACTCGATCTTCTTCTCTTCTTTCTCCCATTTCGACTAGTTCGCCG
CTCTCTCCTACTTCTAACGATTCTTCACAATCTTCGGCCCCACCTCGTAC
TCCTCTATCTTCGATCTTTGGATCTGTGAAAGGAATCGCTTCATCGGCTC
TTCGAGTCGCTCAACATGCTATCGACGCTCAAGAAGACTCTTCCCTCACT
TCCCATCACTTTAGACCAACTTCTACTCGAAGCGATTCTTCCTTTCGCGA
GAAGCTTCAATCGGGAGTTCAATCGGGAATGCTCGTGAAAGACGCACTCG
TCGCTCTGAACGATGTCATCAATCATCCTTCAGCTATCGACGATCGCAAG
ATGTTGCTCGAAGACGTGATCACCCTCCTTTACTCTCTTCCTCCAAATTC
GAAAATTGGCGACACTCTCGGGAAAACTTTGATTCGATTGTTGTGGAACG
ACCTCGAGCACCCTCCTATCTCGTACCTCGGTAAAGCGAAGTATCGATCT
GCCGACGGTAGTGGAAACAACTTTCAGAACCCTCAATTGGGAGCTGCCGG
ACAACCTTATGCTCGTTCAGTCGCACCTCAACATCCTCTACCTCAACAAC
TTCCGGATAACGCAGCTGTTTGGGATACACTGATGAAACGAGACAAATTC
ACGCCTCACCCAGCAGGCATTTCTTCTTTGTTCTTCGCTTTTGCGACGAC
TATCACTCATTCCCTCTTCAGTACGAACCGAGCCGATCCCAGCATCAATG
ACGCTTCATCGTACATCGACTTGTCTCCGTTATACGGAAACAATCAGAAA
GAACAAGATACGATTCGAACCTTCAGAGATGGTAGGATATTCGAGGATGT
TATCGCTTCTCAAAGGCTTTACATGATGCCTCCTTCGACGTGCGCCCTCA
TGATTGTTTTCTCGAGGAATCACAACTGGATCGTCGAAACTCTTTTGCGA
GTCAATCAAAACAGCAAGTACAAGCCGTTCAAACTACTCTCGCCAGAACA
GAGGAAACGGCAAGATGAAGATCTCTTTCAAACTGCTCGTCTCGTCAACT
GTGGATGGGTTCTCCAGGTTGTCTTCTACGATTACATTAGAGTCATTCTC
AACATCAATCAAACCGAGTCGACTTGGACTTTGGTTCCAACCGAAGAGAT
CAACAGTACTGCTACAGGTCAGTGCGATCGTGGTGTAGGAAACGCCGTTT
CAGTCGAATTCAATCTACTCTACCGTTGGCACTCTTGCCTCAGCGAGAAG
GACACGCAACACCTGGAAAATCTCATGAGGAGGTATTCTCGTACGCCCTT
CGACGAGATGACACAAGAAGAGTTTGTCCGCATTCTGCGTGGTACTGCTA
TGGAGATGGGATCGGATTGTAAGAAATGGACTTTCGGAGGATTGAAACGG
CAAGGAAAGGATGGAACTGGTAAANNNNNNNNNNTTATACGATCACCATT
GTTTCGGGTTCAAGCTACCGAAGACGTCGCTGGCGCTTTCAAAGCTCGAG
GTGTACCGGCAGCGATGAAGATTATCGACATCATGGGAATGGACATGGCT
CGAAACGAATGGGGCGTTGCAACTCTGAACGAGTTTCGTAGCTTCCTCAA
ACTTGCTCGATACGAGTCTTTCGAACAATGGAACCCCGATCTCGAAATCG
CTAATGCTGCTCGAGAGCTTTACGGAGATATCGACAACCTCGAGCTAGTT
CCCGGCCTCGCCGCCGAAGAAGCGAAGCCGCCTCGTAGCGGTCTTGGAAT
AGCGCCGGGCTACACCATCGGTAGAGCTATCTTGTCTGACGCAATCTCGC
TCGTTCGAGGTGATCGATTCTTGACTGTCGACTACAATGCTGGTAATCTC
ACCTCGTTCTTATATCAAGATCAACAGCCCAATTTTGACAACGGCGCATT
CGGAGGAGCTCTCGGAAAGCTCTTGATGAGAACTTTTCCCCTTCACTACA
CTGACAACTCTACCTACGCTCTCTTCCCCTTCTCGACTCCTTCTACCACG
AACGGAATCCTTCAACGACTCAAACTCATCGATCAGTACGACACTCGTCG
ACCTTCTCCTGCACCTGAATGGATCGTCGTCGACAAGCGTTCGATCGCCG
AAGCTATCCTCTCTCCCGAATCTACTACTTCTTCGAACTTTGAACCAGTT
TACGGAGCTCCTCTCGACGTCCTCAAGCAAGAACAACCTTCTTTCCTCAC
TCTCGTCAGCTCGTTCAAGACGAAAGTCAAATCTCGTTCTTCTAGTCAAG
AAGTTATCGACAAAGCTTTCTTCCCTAGTCAGTTCACGAACCTAGTCGTC
GCTTCTATCGCTCCTCGTGCGAAAGAATTAGTTTCGAAACACAGTTGGTC
TTGCGGAGGAGGAGGAGCGATGAGGATCAACTTGGTTCAACAAGTGATCG
TTCCAGTTTGTATGGGTTGGATCTCTGACCAACTCGGGTTCCCTCTCGAG
ACTGAAGAGAACCCTCGTGGATTACTCACTTGTCACGAGTTGTACGACAC
TCTCTGTGAGGCTTACTCTTACGTTCATCTCAACTACGATGCTTCTCAAG
GATTCAAACTTCGTAACTCGGTTATCAAGAACACTTCGGTTCTCAAATCT
GTCATCGATTTCCGTCTAGCTCAAGCTAACGGATCTTCGACGAAGGTTCA
CGACTTGGCTCAAGATATCAAAGAGATCTTGCTCGGAGAGAAGAGTGGTC
AAGGAATCGTAATGTCGAACAATGCTCGCAAACTCTACGATCGAGTACTC
GAGAACTCTTCTCGACCTCTCGACGAGATCTCTGATACTCTCTTGTTCTC
GATGATCAACTTTGTCTCTTCCGTTACTGCCTGCGCCAAATCTATCGACT
TCTTCCTTCGTCCTGAGAACTCTGACAGGCTTCGAAACTTGCACTCTCAA
ACCGCTGTTGACGTTGGTCTCGCAAACGATTCAACGATTCAACACTACGT
CAACGAAGCTCTCCGCCTCGATCCGCCTGTAGGTGGGTTCGTTCGTCAAG
CTCAATCGAACGTTTCTCTCTCTCCCGGAGGAGGAACTGGTGTCCCCAAC
TCTCTTCAGATCAAAGCTGGTACTCTCCTCTACATCGACTGGACGAAAGT
GAACCGCGATCCTACCAAGTTCCCTGAACCTGATCAAGTCAAACTCGATC
GCAACCCTTCTCTCTACAAACTCGCTGAACCTGGAATCCGTTCGACTCGC
GATGAATCCCTGTCGACTCCGATAGCAGTCGGAATCGCAAAGGAGGTCTT
CAGACTCGTCAACCTTCGTCGAGCTCCCGGCGATGCTGGCAGTCTCCTCA
GTCTCAAAGAAGCGCTTCCCGGTCACTTCAAGACGAACGTGATCTATCTG
GCCTTGGTCGAAGCTGGCGAACAGAACACGGAGCTCATGAACAATTCGCC
GCTCTCTCCTACTTCTAACGATTCTTCACAATCTTCGGCCCCACCTCGTA
CTCCTCTATCTTCGATCTTTGGATCTGTGAAAGGAATCGCTTCATCGGCT
CTTCGAGTCGCTCAACATGCTATCGACGCTCAAGAAGACTCTTCCCTCAC
TTCCCATCACTTTAGACCAACTCCTACTCGAAGCGATTCTTCCTTTCGCG
AGAAGCTTCAATCGGGAGTTCAATCGGGAATGCTCGTGAAAGACGCACTC
GTCGCTCTGAACGATGTCATCAATCATCCTTCAGCTATCGACGATCGCAA
GATGTTGCTCGAAGACGTGATCACCCTCCTTTACTCTCTTCCTCCAAATT
CGAAAATTGGCGACACTCTCGGGAAAACTTTGATTCGATTGTTGTGGAAC
GACCTCGAGCACCCTCCTATCTCGTACCTCGGTAAAGCGAAGTATCGATC
TGCCGACGGTAGTGGAAACAACTTTCAGAACCCTCAATTGGGAGCTGCCG
GACAACCTTATGCTCGTTCAGTCGCACCTCAACATCCTCTACCTCAACAA
CTTCCGGACAACGCAGCTGTTTGGGATACGTTGATGAAACGAGATAAATT
CACGGCTCACCCTTCGGGGATCTCTTCCCTACTTTTCGCTTTCGCTACGT
GCATCACTCACACTCTGTTCAGCACGAACCGTCAAGATTCAAGCATCAAC
GACGCTTCCTCTTATCTTGATCTGTCCCCTCTCTACGGGAACAATCAGCA
AGAACAAAATCAGATTCGCACGTTCAAGGATGGGAAGATCTTCGAAGACG
TAATAGCTTCTCAGAGGTTGTTCCTCATGCCGCCATCGACTTGTGCTCTT
ATGATCATTTTCTCGAGAAATCACAACTGGATCGTCGATACGCTTCTTCG
AGTCAATCAGAACAATAAATTCAAGCCATTCGAGCTGCTTTCTCCTGAAC
AAAGAAAACGTCAAGACGAGGATTTGTTTCAAACGGCTCGTCTCGTCAAC
TGTGGCTGGTTCCTTCAGGTCATCTTTCACGATTACATTCGAGTGATTCT
CAACATCAACCAAACTGAGTCGGATTGGACCTTAGTTCCTACTGGAGTTA
TCGATAGCACAGCTACAGGAAAGTGTGATCGAGGTTTAGGAAACGCTGTT
TCGGTCGAATTCAATCTTCTCTATCGATGGCACTCTTGTATCGGAGAGAA
GGATACTCAGTATCTCGAAACTTTGATGAGGAGGTACTCTCGCACACCTT
TCGACGAGATGACAGAAGAAGAGTTCGTCCGCATTCTGCGAGGTACTGCT
ATGGAGATGGGAGCAGATTGTAAGAAATGGACGTTCGGAGGATTGAAACG
GCAAGGAAAAGACGGAACCGGTCGATTCGATGACGATGATCTCGTTCGAG
TCCTCACTGAAGCTACTGATGGGGTAGCAGGAGCTTTCAAAGCTCGAGGT
GTGCCTGCTGCGATGAAGATCATTGATATCATGGGGATGAACATGGCACG
GAACGAATGGGCTTGCGCTACGCTCAACGAGTTCCGATCTTTTCTCAAGC
TCAGTCGATACGAATCGTTCGAAGATTGGAACCCGGATCCCGTTATTGCG
GACGCTGCCCGCAAGCTGTACGGAGACATCGACAATCTTGAAATCGTCCC
TGGTTTAGCGGCCGAGGAAGCTAAGCCCTCGCAGAATGGAGCAGGCCTCA
CTCCTGGATACACGATATCGAGGGCTATTTTGTCCGACGCTGTTGCGCTA
GTTCGAGGTGACCGATTTTTCACTGTCGACTACACTCCGGCGAATCTGAC
GTCTTTCCTGTATCGCGATCTCGAAAGTGAGTCAAAGAATGGAGCTTTCG
GAGGAGCTCTCGGAAAGCTCTTGATGAGAACTTTCCCTCGTCACTACACT
TACAACTCTACCTACGCTCTCTTCCCCTTCTCGACTCCTTCGACGACGAA
CGGAATCCTTCAACGACTCAAACTCATCGATCAGTACGACACTCGTCGCC
CTTCTCCTCCTCCTGAATGGATCGTCGTCGACAAGCGTTCGATCGCCGAA
GCTATCCTCTCTCCCGAATCTACTACTTCTTCAAAGTTTGAACCAGTTTA
CGGAGCTCCTCTCGACGTCCTCAAACAAGAACAACCTTCTTTCCTCACTC
TCGTCAACTCGTTCAAGACGAAGGTCAAATCTCGTTCTTCTAGTCAAGAA
GTTATCGACAAAGCTTTCTTCCCTAGTCAGTTCACGAACCTAGTCGTCGC
TTCTATCGCTCCTCGTGCGAAAGAATTAGTTTCGAAACACAGTTGGTCTT
GCGGAGGAGGAGGAGCGATGAGGATCAACTTGGTTCAACAAGTGATCGTT
CCAGTTTGTATGGGTTGGATCTCTGACCAACTCGGGTTCCCTCTCAAAAC
TGAAGAGAACCCTCGTGGATTACTCACTTGTCACGAGTTGTACGACACTC
TCTGTGAAGCTTACACTTACGTTCATCTCAACTACGATGCTTCTCAAGGA
TTCAAACTTCGTAACTCGGTCAGCAAGAACACTTCGGTCCTCAAATCTGT
CATCGATTTCCGTCTAGCTCAAGCCAACGGATCTTCGAAGAAGGTTCACG
ATTTGGCTCAAGATATCAAAGAGATCTTGCTCGGAGAGAAGAGCGGTCAA
GGAATCGTAATGTCGAACAATGCTCGCAAACTCTACGATCGAGTACTCGA
AAACTCTTCTCGACCTCTCGACGAGATCTCTGATACTCTCTTGTTCTCAA
TGATCAACTTTGTCTCTTCCGTTACTGCTTGCGCCAAATCTATCGACTTC
TTCCTTCGTCCTGAGAATGCTGACAAGCTTCGAAACTTGCACTCTCAAAC
TGCTGTCGATGTTGGTCTAGCAAACGATTCAACGATTCAACACTACGTCA
ACGAAGCTCTCCGCCTCGATCCACCTGTAGGAGGATTCGTTCGTCAAGCT
CAATCCAACGTTTCTCTCTCTCCCGGAGGAGGAACTGGTGGTCCCAACTC
TGTTCAGATCAAAGCTGGTACTCTCCTTTACATCGATTGGACGAAAGTCA
ACCGTGATCCTACCAAGTTCCCTGAACCTGATCAAGTCAAACACGATCGC
AACCCTTCTCTCTACAAACTCGCTGAACCTGGAATTCGTTCGACTCGCGA
TGAATCCCTGTCGACTCCGATAGCAGTCGGAATCGCAAAGGAGGTCTTCA
GACTCGTCAACCTTTCTCGAGCTCCCGGCGACGCTGGCAGTCTTTTCGGT
CTCAAAGAAGTTCTTCCCGGTCACTTCGAGACGAACGTGACGTACATTCA
CCAGCGGACTCTACATTTGACCTTCTTCCCTCAATCGATGGTGGTTTCGC
ATGGAGGGAGAGAGGACGAGCACGTTTGGGATTTGTTCGATTAA
>NGR-1A0935  [mRNA]  locus=Scaffold1:3709601:3712133:+
ATGGTAGTTAAGAAGAGCAACAAATCAGCAACAGCTGCAGCGATCAACGG
TATCCACTGCAGCTCTCAGCAATCTCGCTTCCACACTGAAACTCTCGACA
CTTCGAAGGAGATAGACCTCAAAGACGTTTCAATCTCGATTGGTGAACGA
GAATTACTCAGTGGAGCTCACTTACGACTGAAAGATGGAGTCAAGTACGC
TCTAGTAGGGAGGAACGGAACCGGAAAATCGACATTATTCACTGCCATCG
CAGACAAGCTGATTCCCGGCATCAACCCCTCGATTCGAATCCTCCTGCTT
TCTCAAGTAGAAGACTCGTCGAGGGCGAGTCAGGATGAATCTCTTTCAGT
GTTGGAGCATGTCGTGAGAGGAGACAAAGAAAGATTCATTCAGGTTCAGC
GACAACGAGCTCTCACGAACGCAGTCGAGTCGACTTCTCTGGTTGAGACT
GAGCGGATTGTACGAACTCTGGAATTGGAGGACCGTCGCAACGAGCTCGT
TCAAGCTCAACTCGTCGCTTCGAGACGTTCCGGAACTCGGGGCAAAGCAG
CAAGGGAAGCAGAGATCAAAGCTGAGGAAAACGTGAAAGCAGCAGAATCG
AGATTAGCTGAAGTCGGAACATCGGAACCAGATTCGAGTGTACTTGCACA
AGCTACTGATATGCTCAACGATGTCGTCGCTAATCTCGAACTACTCGATT
CAGCTTCGGCCGAAGCGAGAGCTGCTACCATTCTCAGCGGTTTAGGTTTC
TCGCAAGAAATGAGGGACGGTCCTTACTCGGCACTGTCCGGAGGCTGGAG
ATCAAGATGTTCATTGGCCACTTCGCTCCTCGTTCAATCGGACGTTCTCC
TCCTCGACGAGTGTACCAACTTTCTCGATCTCGACGCAACAATCTGGCTT
GAACACTTCTTGAGTGAAGAAACTCGGACTCTCGTGGTCATCTCGCACGA
TCAAGCGTTCCTTTCGGCCGTCGTCGAAGAAACCATCATTCTTCGAAATC
AATCTCTCAAGTACTTTGAAGGTACTCCAGCGGCTTTCGAAATCGAAGAG
AAGAAGGAAGCAAAGAGGCTATTGGGACAGAAAGAAGCTTTGGACAAGAA
GAAAGAGCATATTGAGAAATCTATCGAGCAGGGAAAAGCGAGTGCCAAGA
AAACTGGGGACGAGAATCGACAAAGAATGGTCAAATCGAGACAAAAGAAA
CTCGATGAACGTTTCGGAGTCGAACAATCTGCAAGTGGTCACAGGTTCAA
GCTCAATCGGGATATGGCTGGCTACCATCTTACGAATCGAGCTGAAGCTG
TACTTCAAGAGCAAGAATCAGCTGTCAAGATCAAATTTCCCTCTCCTGAG
AAGCTTCGAACTCTCGGTGATCTAATTCATTTCGACAACGTTCAGTACAA
GTTTCCGAAAGCCAAGACTCCGCTCCTCGACAACGTCTCTTTCACCGTCG
AGCAGAACTCAGCCATAGCTTTCGTCGGAGCTAACGGAAACGGTAAATCG
ACCCTGGCAAAGCTCATCGTTGGCGACCTCTCCCCTACGAGAGGCAAGAT
TGTACGCCACCCGACGGCTCGCATCGGGTACTTCGGTCAGCATTCGGTGG
AGGAACTCACGAATGGGAAGACAACGACGGAAGATGGTCGACCCGTCACC
GCTCTCTCTTCGTTCCTCGAATTTTTCGAAGGAAAAGGAGAAAAGGTAGC
AGAGTCTGAAGCTCGAGCATGTCTAGGCTCCTTCGGTCTTCAAGGGAGGA
TCGCGAGCGATACACCGATATCTCAATTGAGCGGAGGGCAGAAGGTTCGA
CTAGCTCTCGCCCGACTCGCGTATCGTCCTCCTCACCTTCTCCTTCTCGA
TGAAGTGACCACCCATCTCGACTTCTCTACCATCAAAGCTCTTTCGAGAG
CTCTCAAATCGTTCGAAGGAGGTATCGTCTTGATTACTCACGACCGATGG
TTCAGTCGAGTCGTTGTTGAGCGGGAAACTTTCCGAACTGCTTCAGGGAT
TGACGACGAGGATGACCAAGAGGCGGAAGAAGATAGCGATTCGGAGGGAG
AGGGGTCGAGGAAGAAAGGTTTGACATATCGAGTAGGAAATGGTGGCATC
AAATTGATGGAGAAAGGAATGGCTGGATATGTGGGAATTGTCGAGAGGAA
GTTGGCACGGAAACTGCGAGAGCAAGAAGCTGCAGGTAGATAG
>NGR-1A0936  [mRNA]  locus=Scaffold1:3712185:3713773:-
ATGAAGACTCAAGCACTGGTCAATTCAGCTGCAGGAGCGCCTTTCGTACT
CACCGATATCGAACTGGATGACCCAGAGCCGAATGGCCACGAAGGAGCTG
GAATTGTCGAGCAAGTTGGAAGTTCCGTCAAAGAAGCTTTCAAACCGGGA
GATCGGGTTCTTCTCAGTTTCGCAAGTTGTACAGAGTGCGACTCTTGTCG
AGCCTCTCGCCCTGCTGGTTGTGCTCATTGGTCAGAACACAACTTCGGTC
GGCGGAGGAATAACAAAGTTGAAGACAAAGCTCTCGCGACTGACATGAGA
ACTGGAGAACGGATTAAAGGCTCGTTCTTTGGACAATCTTCGTTTGCTCG
ACACGCTTTGGTTCAAGCGTCTTCCTGCGTCAAAGTCGCCGAAGATATTG
ATCTGAAGAGTCTTGCAGCGTTCGCACCTGCTGGCTGTGGTCTACAAACA
GGAGCAGGAGCTGTAATCAACGTTCTTCGTCCACGGCCTCAAGATTCTCT
CGTCGTGTTTGGTTTGGGTGCGGTAGGATTCGCTTCTCTGTTTGCAGCCG
CATATCTCAATGTCAGCAAGATTATCGTAGTCGATCTCGTTCCTTCTCGT
CAAACTCTCGCCCTCGAACTCGGAGCTCACCACGCTCTTGACGGTTCGAG
AACCGACTTGGCCGCAGAGATCAAGAGACTTACCGGTGGAGGAGCGACTT
ATTCGATCGAGGCAACTGGGGTCATTTCCGTTCTTCGCACCGCGTGGGAG
TGTCTCGAATACAGCGGAACCGTAGTTTCAATTGGTAACCTCGGACCTGG
TCACCTTCCACCCTTCGATGTACACGACATGGTCAACTCTGGAAAAGCTT
GGCGAGGTTGCGTCGAGGGTGACTCTAACCCTCCAGAGTTTATTCCTCTA
TTGATGAAACTCTACAAGGAAGGTAAGTTCCCAATAGATCGAATCTGCAA
GATGTATCCTGTCGAACAATGGGATCAAGCAGTCGAAGCGATGAAAAGCG
GAGAAGTGATCAAGCCTATCATAATTTTTTGA
>NGR-1A0937  [mRNA]  locus=Scaffold1:3714500:3720783:+
ATGACATACTTGGACTCGAGCTTATTGAGAACCTGTAGATTCGAGGAGAA
ACGGATTCGGCTCGAATTCGTCGAACCAGAAACACAACCCTTTTGGCCTC
AAGCTTGGACTCCGACCGCTTCACTGCGCGTCTGGAATTATCTCAGGAAG
ACCGATGGAGACTACGACGTCGTTCACTTCCCCGACAACACGGGAATAGG
TTACTTCAGCTCTCTCGGCAAACACGAAGGTCTCGCTCTTCGACAAACTC
GAATCGTAGTCGGTCTACACGGTGCCGACGTCGAATGGGCTGCTATGCTC
AACAAGAGGTATCCTCAAGATCGGTACGCAGTCGAGCTAGGAGTCTTCGA
GCAAAAGACAGCAGAATACGCAGACGCTGTTGTTTCTCCGAGCGACTACA
TGCTCGACTACGTTCGATCTCGAGGGTGGCAGCTACCGGAGTCAGCCTTA
GTCATCCCGAACATCGTCAGCCTACCTCCTTCATCATCTTCGACGACCCC
TTCGACTCAATCTCCTATCAGCGAAATCGTCTTCTTCGGCCGGTTGGAGG
AACGCAAGGGAACTCGACTGCTCGTCAACACTCTCGAGGTTCTGTACTCT
AGTGGACGACTCTCGACCTCTGCCCTCAAGAAGATTGCATTCCTAGGTCG
AGATCAACCGGACGTCAAAACTCGAATGGAGGCAAGTGCTCTTCTCGGGG
AGGCGCTCCTATCGATCAAAGAACACACGAACGCAACTTTCGAATACGAG
TTCCTCACGACCTACGATCGAGACGATGCCCTCTCTTACCTTCGAGGCCC
TGGCCGACTCGCAGTTCTCCCTTCTCTCGCCGATAATTCTCCTAGTACAG
TCCTCGAATGTATCTCCCACGGGATTCGATTCATCTCGAGCAACGTAGGA
GGAGTACCAGAGCTCATACACCCGGAGGATCACGAAAGGATTCTGTTCAA
GCCTCTCATATCCTCTTTCGCCGACAAGCTCATCCTCTCTCTCTCCACCT
CCTCCCCTCCCGAAACCTCGTTCTCTCCTGTACGTCCCTCTCCAGCAACG
CAAACGGCAGCGCAAGATTGGAAAGATCTCCATCGCTGGCTAGTCGGCCT
TCCTTTCCCTCCAGATCCAGCTCTCTCACGACCTTCACCTCTCGTCAGCA
TCTGCATCACTCATTACGAACGACCTCAACTTATAACCCAGTTACTCGAT
TCCCTTCTCCTTCAGTCTTATACCAATTTCGAAGTTATCCTCGTCGACGA
CGGATCAAAATCTGAAGCTGCCCTGGCTCGCCTCGATGAGCTCGATTCGC
TCTACTTCAACAATTCAACTCTTCTCACGAATCGACCTTCGTGGTCTTCC
TTCCGCATCGACAACTCGTATCTGGGAGAAGCTAGGAACAAGGCAGCGTC
AAGAGCTCAAGGCGAATGGTTGCTGTTCCTGGACGACGACGACGTTCTCA
AGCCGCACGCCCTCGAGACTCTCCTCAACGTCGCATCTCGCACGAAGGCT
TCCGCTCTCTCGACCTGGCTCGACGAATTCGCAACCGACGTCAATCCTCT
CGCTCCTCGTCAAGCCAACGAAGAACTTCCTCATCGTCGTACCTACTGGT
TCCTCGGTCAAGAACTCGGAGCTGGAATCCTCCTCAACTGTTTCGGAAGT
GGCAACATTTTCGTCACCAGAACGGCTTTCGACGCAATCGGAGGTTTCTC
GACGTACCGAGAAGTAGGAGGAGAAGATTGGGAACTTTACACTAGACTCG
CTCTCTCCGGACAGAAACAACTCGTAGTTCCGGAAGAGCTCATCTTTGTA
CGAAGTGATCCTAGTCGTGTCAGCATGAAATTCTCGATGGATCCTTGGGA
CGCCCATTATCACGCTCTCGTTCCGCTTCTCAATGACGATCGGATTCAAG
ACCTACGTCTACCTCATGCGCTCATGATGCTGAAAGGTGTCGTCACGAAA
GAATCGAGTCCTCCGGCTTTCGCCGATTCTCAAGAAGACTTCCAACTCGT
TCAAGGTTGGAGCGGGTGGATGTACAGCTTCGAGCCAGTTGGAGACGTCC
CTCAGTTATCGGACGATCGCCTTGGAGTCATCTCGGGAGATTCTTTCGTT
CTCGATCGAAACCGTCCCATGAAACCGTTCATCAACGACGGATCTCAAGA
AGGTTGGGTGACTCCGGATGGTGACAGAATTGCTGCGATCCGCACATTCA
AGTCACCGAGGACGATGGACGTAGCAGTTGATCTATCGTATCGTTCTCAC
CATCGCTGTGGAGACGGAACTCATCTCGTTCTATCGTCAATTGGAGGACC
GGGGGAAGAACCTCAAGAGCTCGTCCGGTTCGATACGATAGAGGAGTCAT
TCGCAGAATACCGAGGTCATGTCTCTCTCCGACCTGGATCGACCATTCAT
CTCAGCTCCGATCCGCTCGAGAACGACGAATGCGATCGAGTCGAAGTTCG
ACTGGCTCTCACCCCGATCGTCCTCGAGAACAAGTCTTGGAGTGCTCTAG
CGAAGAAGGCCGAGATAGAACGGGAGGAAGCGAGAAAGGCTTCTCTCGTC
GAGAAGAAGTCGAAGTCGGAAACTACGAAATGGGAGTCAGTCAAGACGGT
CTACGTCGAGGAAGGAGACGTCTTCAACATTGCTCTCATCTTTGATCGAA
ATCGCTACCCTCACGCGAAGCAGGTCATTCGATCCGCCCGACATTACGTT
ACTTCTCGACCTCTCGTTTTCCACCTCATCACTCCGAAAGAGCTCCATTC
CGAGCTCGAACATTTCTTCGCCGACACCCCTATGTCTGTTCGACTCTACG
ACCACGAGTTGTGCAAGTTTGTCGCTCAACGAGTTCTTCCCTTCTCCGAT
CCCGACATTCACGTTTCAGCTCACTGCAAAATGTTCCTCTCCGACATCCT
CACCTACGCCGACCGAGTACTCTACCTCGACACCGATACGACGATCACGA
GCGATATTTCGGCTTGCTACTTCGCTCCCAAGAAACCTTCAACGCTCGTT
TCAATGTCTGTCGATATGGGCGACATCTGTCAACGAGATCCCGACCGTTG
CTGGCCGATTGGTCTTCACTGGAAAGTACCTGAAGGTTTCGAATGCGGCA
ACGTACCCTCCCGCTCGTCCACGGCCTCAAGACCTTCAAGTTGCGCTCAA
CCTGGAGAGCTCGAAACGGTTCAAGTCAACGGAGGAGTCGCTCTATTCGA
ACTCGGCAAGATGAGAGAACAAGGTTTCGTGGAACGATACGTACAGTCAA
TCATTCACCACTATCGAGTGGTCGGAAAGCCTGCAACTTGGGGAGAACAG
GATTTCATCAACAGTTACTTCCGCCTGTTCCCGAAAGATCTCGAACTTCT
CCCTTGTGGTTGCAATTATCAGTGGTTCGGAACTAGGAGGGAGGTAAAAT
GTGGTCAACAACCTGTCACGATCGCTCATCATTGGTCTCATGGTATCGCT
GGACGAACCAAAGAACCTTACAATCAACTCTTTCACCATTTCCTCGACGC
TCCTTCAGACTCCTCCCTCGCTCTTCCCCCTCCTCCCTCAATTCCTCTAC
CTCGTCTCTCTTATAGTTCAGTCGGAGCCCCCAATTCTTCGTCAATCGAT
CTCATCCATACACTCAACTGCCCTCGTCAAAATCACGATTGCTCTCTTCG
ATTCGAACCTACCGAGTACGGACAACCCGTCACGGTCGTTTCTCGAATTC
TGTGGGAAACTTTCGCGAGCGATATGGTCGATTCACTCGAATCTCAAACT
TATCCTAACATCACTCAAGCTATCGCTCTTCGACCTGAAGCAGACGTTCC
CTCAACTTCCTTCGACCGGGAAGAGTTTGAGCTCCGAGGATCGAACAAGG
AGGATTACGAGGAAATGTGTGCGAGATGCGGAAAATTCGGAGAAGGAAAC
GACTGTACAACACCGCCTAGAGATCTCGAAGAACGTCGGCAGTACTTTGA
CTGTGTCTGTTCGAGCCCCGACTCGACTGCGCCAGTAATGTACGAACTCG
AGGCGAGTGCGTCCCAAACAGAAGGTTGGATTCTCTACCTCGATGACGAC
AAGACCTTCGTTTCCTCTACTTCACTCTCTCTGATCATGGCTGAAGTTGG
ATCGACTGAAGAACTCGTTGTCTTCCGATCAAACACTACCGACGGCTTCG
AGGAGGAAATCGATTTCGGTAAGAAGATTCTACCAAAATCGACCATGGAC
GGAATCGGATTCATCTTCCATTCTTCTCACTTACCTCACACGCAATGGAG
TGCCAAGAGTCGGTGTGGGAAATGGGCGACGTTTACCTCTCTCGCCTCAG
TTCTCAGAATCAAGTGGATCGATCTCGTCCCAACGATCACTCACCCCCTC
CAACGCCATCTACCTTCGACGCCTGCAGAAGACTTCAAAGTTACGGTCGT
TGTACTCGAAACGCCAGGAAGAAAGTCATGGACAACTACTCTACTCGATC
GCCTTCAAGAACCCGAACTTCTCACTCTCGTCGCGGACATCGTTGTGGCC
TCGATCGACAAGACCGAATCTGACTACGCCGATAACGAAGGTATCAAATT
CATCAACCCCTCGAGCGGGTCGGGATTAGCAGAAATAGCGGAGGTAGTCG
AAACAGAATCAGTTTTACTGCTCAGCGACAACGTTTATCTCGACAAGGCT
GCGCTTACCTCCCTCATCACTTTCCACCTCGACGAACCTTCTCGCCTTCA
CGGATTCTTCACTCCTCTCGCTCCTACCTCTTTCAATCCACCACTCGAAA
CCTCTCCCGATCTCTTCGACATCTTCGAAGAACCGGATCTATTCGTCGAT
TCGGCCCAACAGAACTACACTCATCTTCTCCCTCGTACTCTCCTCACTTC
TCGTTCCCTTCTTCAGAATCTCTCGTCAATTTTACGTCACTCGGAAGAAG
CTCTCCATCCTCAATGTCACCCTCTACTTCTTAGCGCTCTCAGTATCGAA
GCTTCGGGCGGGAAGGCGCCTTTACGAGTCTTGCCTCCCGAGAGGAGTCT
AGTCGATCGGATTCACGATTGTCGGATCAGGAATTGGCCAGATGTTGCAT
TCGGAACCAGTGCTGGAGATTACTATGACGGTGAAAAAGCCCACTCGGTC
AAAGGAGAGGCGATGGAAGGCAGCGGAAGAGCTCGTGGAGCATCAGAGCA
ACAAAAGGAAGATGAAGAAGAAGACGAAGAGTTGTATGAGGGACTGGAAC
TGGAGCATCTGACAGACGAGGAGCTACAAGCTATTCTCGACGCAGAAGCC
GAGTCTCCGATGGGTGTCGAAGACAAGGAGGAGGAGGCTCAACCGAGACG
CAAGTTTGCGAAACGGGATTTGTCGTCCGAAAATCACCCAGCTCAATACC
ACGAAATCTCTCCAATCTCCACTCGACAATCTGACTATTCTCCTCCGACA
CTCGATAGCTGTATCGCCCAAGTCTCGAAACTATTGAACGGCCGGACGGA
TTGGAGTCAGGTCCTCGGGAGAGAAGTTGGCGTTTCGGGCGTTCTTGGAA
TCAAGAAAGGAATCACTCGTGGAAAGGCTACTCGGCTCTGGACTCAATCG
CTCTACGTTCTTCGATCTCAATACTTCACAGATTGA
>NGR-1A0938  [mRNA]  locus=Scaffold1:3725630:3730870:+
ATGCCACCACGCTCTCGTACTTTGTCTACCCAGTCCCTCTCTTCACTACC
CCGTGACATCTCTTCATTCCTCTCTAAATACCCTTCAAACCCTTCAAACC
CTCTCTCGACTTCAAACCTAGATTTCTATCAAAACCGTCTCTCTGCGAAA
CCTAGCAAGAAGAAGATTGAAGAGTTACAAGAAAGTTTGAAAGGAGATTT
TAGGGAATTAGAATGTAATCACAGTTTCATTCAATGGTTCTTTCCGATTA
GAGAACAAGGAGTTAATTACCAAGCTAAACCTTTGGAGTTACACGAGATT
GATCAATTGAAAAGAGATAAAGTGGCAATGGATCGTTTAATTGAATCGTA
TCGTATTATGTTGGAGTTTTATGGTCTCAAATTGATCTCACCTTTAACGG
GAGAATTAGCTCTGGAAGATTCAGTACCAGCTCCTTCTCCAAGTTCATAC
CTGAAAAGAATTCTCAAATGTTTGAACGAGTTCGGATTCCCTCAACATCC
ACCTTCTTTCTTACTCTACATTTTAACCCTTCAATCTTCTCCTACGAACC
CTCATCTAACTTCTCCTGGATTAATAAGACATGTGTTTCAAATCGGTCTC
GATCACCGTGTGCTCGGGCTCTCCGTGGATGTTACTCGGACCTCTTCCTT
GTCGAAACAAGCTCCCCACCCCCCCCCCTCTTCTTCTTCCTCCTTCTTCT
CACTTTCCAGTCACTTACTCTGCAAGGAGACGATGAAGCGACTGATCATT
TTATGTGACGGTACTCTAGAAGATGCAGATTCAGAACCCAACCCTCAACT
GTACACGAATATCGGTAGATTATCTCGAGCGATCAAAGAACTCGACGATC
GAAACGGTACCTCTATTGAGCAAATTAAACTATACCTAGGTGGAGTAGGT
ACAGAAGATTCTACAGCAATAGGTGCTTACGTCTCAGGTGCTTTAGGTAC
TGGAATGATGGATCTAGTTAGAAACGTTTATAGTTTCATTAGTTTGAATT
GGGAATCTGGAGATGAAATTTTCTTGTTTGGTTACTCTAGAGGTGCTTAC
ACGGTTAGGTTAGTCGCTTCATTGATTTCGGTGATTGGAATTTTAGATCC
TAGGAAAACTTTACAATTCTTTCCCAAACTTTTCAAAGCTCTAGATCAAC
TTAGTGAACAATCTGACTTTTCGTCAGGTCAACAGAACTTGAATTCTGGT
GAAAGTATTCAGAAGTTGTTGAGTAGTTTCAGTAGAGAGAAGAGGGAACA
AGATTTAGAATACCGTAGGAAAGGGAAATTCTTGATCAAATTCATGGGTT
TGTTCGATACAGTAGCTACTAGAGGTAGACCTTCAACGCTACGTAGATTA
CCCACGAGTCCATTACCTTCCATACGATTCGATAGTTTCGGATTCGATGA
AACTAGGTTGGAAACTTGTATAGAAAACGCTTTCCAAGCTTTGGCATTGG
ATGAATTCAGAATTGATTATTTACCAGTAATTTGGTCTTCAAACCCTTTA
GGTCGTCCGAAAGGTCAAATTTTACAACAAGTTTGGTTCTCAGGTTCTCA
TGCAGATGTCGGTGGAGGTTACAAAGATGGAGATTTGAGTTTTGTTACTC
TTTGGTGGATGTTGAATAAATTAGAACCTTTTTTAGAAGTTGATTTGAAT
TTTTTGAAAGGAAAATCAATGTGTGGAACTACGATGGAGAATTATGAAAG
ACTGAAAGAGATTTGGTTGAGTTTTTTCATTAGATCTAGAGTTGGACAAT
TTTTATTAACCAAATCTATTCAACGTCCAATTCCCTTAACTCTCAACCCA
TCAACTAACGAGTATATTCATTTCTCAGTAAAATTTCAACCTCCCTCTCA
ACTACGTTCAATCGTTTCTTCAACGTTTTCAAACCCTGATTTGTTCACTA
GTCCTGGGAGACTAGAAGAAGATTTGAGATCGACTTGGCCTACTCCTTAT
TTATCTATCAAATCTAGTTATGAAAAACACAACAAGGAGAAAAAGAAGGA
GAAATCTTTATCAGATTCGGAACAAAATGACTACTACATCGACGAGGATC
AAAAAGACGAAAAGAAATCTATGAGAAACTCTATCACTTCAAACTCTCCT
ACTCTAACTTCTTTCTCGGATGAAGAACTCGAGAAACAAGAACATTCTTC
CCTACCTTCTTCTTCCTCTTCTTCAACTGTTCGACCTCTTGAAACCTTTT
CCACTCCGAATGACCCTTCTTCATCGATTGACCCCTACGATTCCGACATC
GATAGAGATGAACAAGATTTCTCTGCATCAAATTTCCGTGAAACTCAATT
ACGTTTATTCAACCCTCAACCTCACTCTCACTCCCATCAAGTCTACAAGA
TGCCGGCTTCTCAGCTTCCTCCCGAACTCCTCGACGAAATCTTCTCGAAT
CTCTCTTCATCTTCTTCCGACCTCTACAGCTCTCTCCTCGCGTGCAAGAC
CTTCTGCGAGATTGTCAAACCTATACTCTATCAACACATCACTATAACTA
CTCGCCAGCGAAGTCATTTCGAGTGCAAAGATTGCCCTCTGGGTAAGAAT
CTTGTAATAGATCTGTTGACGGGCAAACTTCTCGATATCACTACCATAAA
CATTCTTCACATTCGAAACATACACGAAGATCCGAGCGGAGTAGTCGACC
CGGAAAGTTCGTCTTCGGAATTGAGACCCGCCCTCAAATTGACCGAACTC
TCGATTAATTCTCACCAAGGAGGAGGAGATATCTGGGAGATCTACTTGGA
AAGCGAGACCCCCGCCTTACGTCGACTCGCATACGTTGGAGTTACGCTAT
ACTGGCGACAGATATCGGGTTCCTCGCTCGACAATGTCTGGGAATCACCC
TCACGTCTACCTGCTCGTATCCCCTATACCCAGCTTCAAGTTCTTGCAGC
CGCTCCTCACGAAGACTATCGCGCAATCTCAGATTTCCCTCTCGACAACT
TCCTCGCTATTCTGGAAATCGGAAAATTGTACGAAGAAGATCTATCGCTT
CCTTTCCCTAACTGCTACATTCTACTCCAGAACGTCGACGATTCCGACTA
CCACCTCTTCAAGTCATTCCACGCTCTCGTTCAAGAAATTGTTTCCCGTC
CTGAGAACCGAGGGGCCAGACTCTTCCTCCCAAGCTATCACGCTCGACTC
CGAGGAGAAGATCACGGGGAAGAGATTGAAGCGATCAAGTCACACGACGT
CAGAGTCATCATAGACGAAGAGATTGTCGATGACCGATCGACCTTGCTAA
TCGTACCTTCGTTCGTCAAGTACCTCGAGGAGAATGGCAAGTTGAGGAGA
GATTAG
>NGR-1A0939  [mRNA]  locus=Scaffold1:3731708:3732444:-
ATGTTGAGACGCCTGATAACACCATCGAGAGCACTTGGGCATTTGCCTTT
TCGACGAGGGATCTCTACCACGAATTACCTCTCTGCACTTCGGAAACGTT
ACCCTTCTGCCGATCCACCTTCTCTCGTCATCTCTTTCCTCATCCTACAC
GAACTCACAGCTATCTTACCCCTCTCGGTACTCTTTGGCACGTTCCACTA
TCTGGGATTGGGAGCAGGAATCGTTGGTTGGATTTTGGCAGAATCTGAAT
CAACTTTGACTGAATCCCAAGTTCAACATCAACAACAGAAGGGAGAAGAG
GGTAAATGGACTACAGAGGGAGCTAAATTGAGATTGAGAGAATGGATCAG
GGAAGGAGAAGAGAAAGCGGAGAGAGTTGGAAGGAGGTACGGTTGGTTCG
GATGGGAAAAAGAATCGAAAGAACAACGAGAAGAGAGGAAAGCTCAACCT
GCTGATACATCAAAGGGACTTAGTGTAGACAGCTTGAAAGTCAGTGGAGA
CGTAGCGAACGTCGCCGCTGCTTATTTGGTAGTCAAAGCTTTACTCCCTC
TTCGTATACTCGTATCCCTTCGTCTATCTCCTACTCTAGCGAATGTCATC
GCTCGGAGGTTCAAAGGCCTCCGAGCACGAGGATCGAACATGTTGAAACG
AAATCGAGAAATTGTTCCATGA
>NGR-1A0940  [mRNA]  locus=Scaffold1:3732532:3735270:+
ATGTCAGAAGCTACTTCAAACACTAGACCAACCTATACTAAACGTAGAAG
GACTCCATCTCCACCTCCACCGGATCCTTACGCCATTTCAGATGAAGACG
ATTCGAAACTCTACGTCCCGGTCAAACAACGTCGAACTCAACTACTGAAC
AAGTTGGGAGGTGCAGCTGCTGCTTCTGTCAAACGTAGGACCGAGGAAGA
GGATCAGGAAAGGGAAGAGAGGGAACGAGAACAGGAAGAGGAGAAGAATA
AGAAACTCCGAGAACGTACACTACTAGTAGAAGCGCAGGAAGTCAAGAGA
AAGAGAGCTGAAGAAGAGGCGGCAAAGACTGAACAACAGAAGAAAGCAGA
AGAAGAAGCAAAGATCTTGGCAGCTCAAGAAGCTTCTCGGAAAGCTTTGG
CAGGTGCAGAGGAAGTAGCGAAAGGAATCGTTTACACTGAAAGAATGAAA
TCTTCATGGACAGCACCTCATTACATTGCGAGACGGAGTGAGGCCGAGAA
CGAAGCTATTCGGGAAAAGTTTCACATCATTACGAGCGGTGACGACGTTC
CTCCTCCGATTCCGAACTTCAGGGATATGAAACTACCGAAACCTCTGCTA
GACTATCTCAAGAAGAAAAAGATTGAAGCTCCTACTCCTATTCAACTTCA
AGGTATTCCAGTAGCGTTCTCTGGTCGAGACATGATCGGAATCGCTTTCA
CTGGATCCGGAAAAACTCTCGCTTTCTCCCTCCCACTCCTCATGTTCGCT
CTTGAAGAAGAGAAACGTATGCCTTTCGAACAAGGTGAAGGTCCAGTAGG
AATCATTATTTGTCCCTCTCGAGAATTGGCCAGACAAACTTATGAAGGTT
TGCAAGAAATGGCGAGGTTGATGGAACAAGGTGGTTATCCTCAAGTGAGA
GCATTGCTCTGTATCGGAGGAATCAACATGTCTGAACAATCTCAAACTCT
CGCAAAAGGTTTCCACATGGTCGTCGCAACTCCTGGTCGATTACAAGATA
TGCTCGAGAAGAAGAAGTTTACTTTGAAAGGTTGTAAATACTTGTGTATG
GATGAAGCAGATAGGATGATTGATATGGGTTTCGAAGAAGATGTCAGAAA
TATCATGAGTTTCTTCAAACATCAACGACAAACTTTACTTTTCTCAGCTA
CTATGCCGAAACGAATTCAAGATTTCGCTCAACAAGCTTTGGTTCAACCA
ATTCTAGTCAATGTCGGTCGTGCGGGAGCTGCTTCCCTCAACATTATTCA
AGAAGTCGAGTACGTCAAGAACGAAGCAAAGATGGTTTACTTATTGGAAT
GTTTACAAAAAACCGCACCTCCTACGATTATCTTCTCGGACAACAAGAAC
GAGGTAGATGACATTCAAGAATATTTGCTGCTAAAGGGAGTCGAGGCGGT
AGCTATTCATGGTAGTAAAACCCAAGAAGAACGTGAATACGCGATCAAGT
CTTTCAAAACGGGAAAGAAAGATGTCATGGTCGCTTCAGGAGTCGCTTCG
AAAGGTTTAGATTTCAGTGAGATTCAACATGTCATCAACTTTACTATGCC
GAAAGAGATCGAGGACTACGTCCATCAAATCGGTCGTACCGGTCGTTCAG
GTAAAACTGGTATTGCAACAACTTTCGTCAATATGCAAACTGCTGAACAA
ACTCTACTCGATCTAAAGTACCTCTTGATGGAAGCCAAACAAAAGGTTCC
TCCATTCTTGACGAGTATCGAAGATCCGAATGTTGGTGCCGATGGAAAAC
TTGTTGGTTGTACCAACTGCGGTGGTCTCGGTCACTCTATTCGAAACTGT
CCCAAACTCGAAGAGAACCAAAGGAGGACAGTTGCGAACCACCTCGGTGC
GAGGGATACTGGTGGATATTAG
>NGR-1A0941  [mRNA]  locus=Scaffold1:3735567:3736301:+
ATGCTCCTTCGTTTCAAGCAAACTGAACCGAGAAGCTTGTCGAAAATGAC
ACAACAAACTGCTCAAGCTCATTCCCATTCTCAGTCCAACTCTCACTCTC
ACTCGCATCCTCACTCGAAGCAAGACGACAAAAACAAACCTCAATGGCAT
GCACCCCGAGATCAAAACTCGAAAGTTCACCGACATCGACCCGCGACTCA
TTCAGCTGAACAAAGCGTCTACCCTCTCTCACTTCGCATCTCGCCTTCTC
TCCACGACCCGATCAACGACTTACGGAAACGTTACTTCCCTGCTCATCGA
CTCAAAGTTCCAGCCCATCTCACTCTGTTCCACGCTCTCCCTCATTCTCG
ATTAGAAGACATTAAACAAACTCTCGATAAAGTTGCAGGACAAACTCGGG
TGTTCAAAGTCAGTGCTGGCAAAGTGTTCAAGATGGGAGATCAGGGAGTC
GCGATAGATCCGGGAATGGGAGTCGAGGAAGGAAGGGAGTTGCATGGAGA
ATTGAAGAAGGATTGGAAAGAATTCTTGAGTCAACAAGATTCGAAAACGT
TTAGAGCTCATTGGACTATCGTCAACAAGGAGGAAGACAAGGAAAAGGTC
GAAAAGGCTTTGAGAGAGGTTACCGAGTGGGAAAAGGAAGGAGGAGCGAA
AGAAGGAGAAGCCGATGGTTTAGTTTTATGGCGTTACAACCATGGAGAAT
GGGTATTTGAGAAAGAGTGGGACTTCGAGCGGTAG
>NGR-1A0942  [mRNA]  locus=Scaffold1:3738710:3739040:+
ATGGAGAAGCGCAAGTACAGTCGTGAAAATGTTCCCGCTACGTTCACCGA
TGCTCTCCCCAAACCCGAAGCCGTTTCTCAAGCTTTTCACGATCACTTGA
ACACAGACGCAGCAGCAGACTACAATCAAGGACATGGACGAGCATGGGAC
CTATCTCTCGAGCATGGCTCTTCTCACCTCACCAAGCGCAAGCGTTCGAT
CTATGGTGTTTTGTAG
>NGR-1A0943  [mRNA]  locus=Scaffold1:401919:403283:+
ATGTCTTCTTCAACTAGTTCTACTCGTACTCCAGATGTTAAAGGGAAATC
TAAAGAATCTCCTCGAGCGACTTCTATGATCGTGATCGGTATGGCGGGAA
GTGGTAAAACTACCTTGATGCAGAGGATCAACTCTTACCTACACTCTCAA
GACCAACCACCTTACGTAGTCAATTTAGATCCAGCCGTGATGCATTTACC
TTTCGATTGTAATATCGATATCAGGGATACAGTAGATTATCAACAAGTGA
TGGAACAATACAACTTGGGTCCGAACGGTGGAATCATGACCGCTCTAAAC
TTGTTCACTACCAAATTCGATCAAGTTTTACAACACGTAGAGAACCGTTC
AAATTCAGTAGATTACGTTTTAATCGATACTCCTGGTCAAATCGAAATCT
TTACTTGGTCAGCTTCGGGACAAATCATTACAGACGCTCTAGCTTCAGCT
TTACCTACGGTAGTAGTTTACGTAGTAGATACTCCTAGAACTACCGCTCC
TGCAACTTTTATGAGTAATATGCTTTACGCTTGTTCTATTCTCTACAAAA
CTAGATTACCTTTCATTCTAGCGTTCAACAAAACTGATTTGGAACCTCAC
GAATTCGCATTATCTTGGATGAGAGATTTCGAACTGTTCCAATCTGCCCT
GATCGAACGTCGTAAAACTCACGGAGAAGACGTAGACGGACCCGCGTACA
TGGACAGTTTGATGAACTCGATGAGTTTGGTATTGGACGAGTTTTATAAA
CATTTGAGAGCGGTAGGAGTTTCGGCCATGACGGGTCAAGGGATGGAAGA
ATTGTTCCAAGCGGTGAGGGAAGCTAGAGAAGAGTACGAACAAGATTACA
AACCTCAGTTGGAAAAAGTTGTACAAGAGAGGGAAAACAAGAAGAATCGA
GAAAAAGATGAATCGATCAACAAGATGTTGAACGACATGAATTTGTCGAA
ACAAGAAGATGGACAAGCAGTCGATCCAGCATTGGAAAAGTATCTGGATC
CTAATCAAGGTGAAGACGCAGACGAAGAAGAGGAAGATGAAGGTGAAATT
ATTGATGCCAGTGCTAGAACTGGATATTACGATTTACCTAGTTCTAAACC
TAAAAGAGGTACAATGCCTTCTCACTTTGCTTCTTCTGGCAGCAACAACT
CTTCGGTCGTTCATTCGGAAGATGGAACGGCATGGCCTGCACCTTAG
>NGR-1A0944  [mRNA]  locus=Scaffold1:3742124:3743392:+
ATGCCTCCCCCTACAGCTTGGACTCCTGCGAGAGCCCGAATCCAGCTCAA
ATTGTCGATTCAACGAACCCGAATCCTCGCAACGAAGAAATCTCAATTAG
CTAAAACGACTCGACGAGAAATCGCAAACTTGTTGGACAAGGGTAAAGTA
GAGAGTGCTAGGATCAAAGTAGAAGGTATCATGCAGGAAGATTTGATGTG
CGAGTTGTTGGAACTGTTGGAATTGTTCTGTGAAGTTTTACTCGCGAGGT
TTGGATTACTCGAAACTATAAAGGAAATTGATCCGGGAGTCAGCGAAGCT
GTCGCTTCTATCATTCATGCCGCTCCGAGAACTGAACTCAAGGAGCTTCA
CGTGCTGAGGGAAATGCTCATGTCGAAAGCTGGAAGAGATTATTCAATTG
CGGCTATCGACAACATTGATGGAATCGTTCCCGAGCGGATCACTTCGAAA
TTAACGGTCAAAGCACCTCCGACCGAGTTGGTCGATTTGTACCTTTACGA
GATCGCGAAAGCTTACTCGGTCGATTGGAGGCCTCAAGGTTTTCCGGATC
CTAATGATCCAACTCCTACTGTGGATGAAACTCCCACGACTCCTACGAAA
TCGACCGCGAAACCTCCTCACATCGCTCCATTCGATTCTTCCCTTTCGAC
TGTACCTCAAACTCCGCCTGTCGATCCTTCGAAAGCGAAAGACACTGTTA
TCGTTCGTACTAGCTTACCTAGTCCTGGGTTGACAGCTCCACCACCACCA
CCTCCTTCTGCTGCTGCAGGAAGTCAAAGTACTCCTTCTTCTGGAGGAAA
GAAGAATGGTTCGTCCACGAGCGACGAAGACGCTTTCGAAGCATTAACAA
AGAGGTTCGCAGAATTGAAAAAGAGATAG
>NGR-1A0945  [mRNA]  locus=Scaffold1:3743574:3746100:+
ATGTACGGTAGACCTCCTCCTACTGGACCTCGAGGTAGTGGAAGCGGTAC
AAGTAGTTACAATCACTACCCACCTCAACAACCAGCTCCTTCAGGACCTC
GACACGCAGGTCTCGGTAGTTCTTCTTATTCACCAGCTCCTTCAACTCGA
CCTTCGAATCTACCTTCGACACCTTCTCCCTACGAACCTAGAGCTTCACC
TTCTGCTTCAACTATAACTACCTCCTCCACAGATGGAGCAGCGAACGGGA
TCGGAGAGAAATTTAGTTTGTTCGTTGGAAGTATCGCAGATGGAATAGAG
AATGGTTGGTTAGAGAGAATCTTACAAGTAGCGGGACCGATCCTTTCGTT
TAGGAGACCTTCACCTCCATTCGCTTTCGTAGAATATTCAGATCCCGAAT
CCGTCTTGAGGTGTCTATCAGTCGTCAACGGTACTACTCTCAAGAGTCAG
AACAGAACAGAAAAGTCATTGTTGATCAAAGCAGATGAGAAAACTCGAGC
AAGATTGGACGAATATGAGAAAACTCGAGTTCTGAGTGAAAGTACATCTG
ATTTAACTCTCCAAGCTCAACAAGATTTAGCTTCAATCGTTACTCGAATC
GCAGCAGGAGATTCAGTACCAGCTCCAGGAGGAGGAGCCGATTCGGGAAC
AGGACAAGGTCCGAAGAAGGAATCTGAAATGACCGAAGCAGAGAAATTGG
CAGCGCATTTGAGAGATTTAGCTCCTGAGGATTTACCAGACAGTCAGAGG
GAAACTACGTTGAATTCGATCGCGGCATTCAGGGAGAGGAGTATGAAGAA
ACAAACGGAGAGGAGAGAGTTGGATAGACAGATTGAAGAACGAAGACAAG
CTATGATTCAGAAGAGGACTAGAGAACAACAACAGCAACAGCAACAGAGA
AGTTCAGTTTCTGCTTCGACGACGACACCGGCAGTCGATCCTCAAAGTTT
CAACCAACCGATTGGTTTCGTGGCTCAAGGTGGTGAACAGACTCACACTG
GAGAAGGAGTCGAACCAGAAATCGATGACGCCAAGAGGGAAAGAGAGAGA
GCTGAACAAGAACATCGTCAACAAGAAAACATCTTCAAAGACAGGGAACG
AAGATTCGAACAACGAGAGAGAGGGAGGATTCAAGCTTGGGGAAGGGAGA
GAATGAGGGAACGATCGATCGTTGAACAAGAAGATCGAGAGCGGACGTTC
ATGGCCGAGCGTTTAGCAACCTGGGATGATGAGCGAGAAGCCGAACGTGG
CAGAGAAGCTTTCTACGTCGATCGTCCTCGTTGGAGAGCTCAGAGAAGAG
CGATTCGTCAACGTGAAGAAGATTTCGATGCAAGAGATCGTGCCCTCGAA
GCTCAACGACTCGCTCAAATCGCTCAACAATCCGATTCTTTCCTCGCTCA
ACACGCCGACTTGTTCTCCGGAGGAGATCAACCTCAATCAGCCGATCAAC
CTTCTAGTACGCCTGCGGTCAAGGTCAGCTTCGGTTCGACTGCCAAACCG
AAAACGGCTGAAGTTGCTCCGAAACGACCAACTGTTCTCGGAATGGGTGA
AGAAGAGGAGGAAGGTAGGAGGAAGAGGGAGTTGATCCCTCTGAGTTATT
CGGATGACGAGGACGAAAAACCGAAGAAAGACGAGAAGGACAAGGAGAAG
AAGAGATTGACCGGTCGAGAGAAGGAGAAGAGAATTATGGAAATCGAAGA
CTCGATTCCGAGGGAGAAAGAGAAGCTTTTCGGTTGGGATGTCAAGTGGT
CGAGTTTGAACGACGGAATCATCAAACGAAGAATTTCACCTTTCACCAGC
AAGTGTATCGTAGAGTACTTGGGAGCAGAAGAAGCTGAGTTACTCAACGC
CGTTCTCGAACATGTTCGTGCTCACAAGCCTGCGCAGGACCTAGTTGACG
AATTAGAACCCGTTCTCGACGAAGAATCTACTGATCTAGTCACGAAAGTT
TGGAAGGTTCTCGTCACCGAAACCGAAATCGCTCACGCAGGATTTTAA
>NGR-1A0946  [mRNA]  locus=Scaffold1:3749204:3755477:-
ATGAGTAGTTCATCTTCACTCGTTGACGCTTACTCGGTTCAGGCCAAAGT
CTGGTTTCCGGACAAGGAACAAGGTTGGATCTCTGGACATGTCACTTCTA
GAACTATCGAAGGTGATCAGGTTAAACTAGAGTTCGTAGATGATAAAGGA
AAGGAATCGAATGTATCAGTTGCACTTTCTGCTCTCGAATCTGCCAGTCC
AGCCAATCCTCTAGAAATTCTACCTCCTCTTCGCAACCCTCCCCTCCTCG
AATCTACCGAAGACTTGACAAATCTTTCTTACCTCAATGAGCCAGCAGTA
CTTCATACGATTCTCCATCGTTACTCTCTCCGTTCAATCTACACGTACTC
AGGAATCGTTCTCGTAGCAGTCAATCCTTTCTCTTCCCTTTCAGTCTATG
ACCACTCGATCGTTCAAGCCTACTCTGGACGTCGAAAGGGAGATCTCGAA
CCTCACTTGTTCGCGATCGCTGAGGAAGCTTACAGATGCATGGTCGGAAC
CGCTGGAGAACCTGGAGGAAATCAAACCATCATCGTCAGTGGAGAATCTG
GAGCAGGAAAAACCGTCAGTGCAAAGTACATTATGAGATACTTTGCTACC
GTGGAAGATTCAAGCAGACCTGGCAAGAAGAAGACGACTGCAAGTGGAAT
GAGTGAAGTAGAGGAACAGATTCTCGCTACGAATCCCATCATGGAAGCTT
TCGGTAACGCCAAAACGACGAGAAATGACAACTCTTCTCGTTTCGGAAAA
TACATCGAGATTCTCTTTGACGACTCTCAAACTATCGTTGGTGCTCGGAT
CCGAACTTACCTCCTCGAACGATCTCGTCTCGTTTACCAACCTGAAACGG
AAAGAAACTACCACATCTTCTATCAACTTCTCGCCGGTGCACCTTCTTCC
GAAAAGAAATCGCTAGGACTCGACTCAGCTTCGGCATTCACCTTCCTCAA
CCAAGGTGGACCCAACTCGATCACGATTCCAGGTGTCGACGATGCTGCCG
AGTTTGCAACCACACAGCGGGCACTGAGCACAGTAGGAATCACCGTCGAA
CGACAATGGCAAATCTTCAAGCTTCTAGCAGCTCTCCTCCATCTCGGCAA
CATGCAAATTCGAGCGACTCGAACGGACGCTCTCCTCGACGACGAAGATC
CTTCTCTTACTCTCGCTACTCAACTTCTCGGAATCGACAAGAGCGAGTTC
AAGAAATGGATCCTCAAGAAGCAAATCGTTACTCGGACCGACAAGATCGT
CACCAGTTTGAACGCCGCTCAAGCCAACATCGTCAAAGATTCAGTAGCGA
AACACATCTACGCTAGTTTGTTCGATTGGTTGGTTGCAGTAGTAAACGAG
AGTTTGACAAACGAGAAAGTCGAAGGTTCCGTTAAAAGTTTCATCGGTGT
TCTCGATATCTACGGCTTCGAACATTTCAAGAAGAACAGTTTCGAGCAAT
TCTGTATCAATTATGCCAACGAAAAACTTCAACAAGAGTTTAACGCTCAC
GTTTTCAAACTCGAGCAAGAAGAATACGTTCGAGAACAAATCGACTGGAC
CTTCATCGACTTCGCCGACAATCAACCTACGATCGACCTCATCGAAGGAA
AACTCGGTGTCCTCTCTCTTCTCGACGAAGAATCTCGAATGCCTTCAGGG
TCCGACGCGAACTTTGTTCAGAAACTCTACTCGACTGTCGGTACGAAACC
CGAAAACTCGAAAGTGTTCAAGAAGCCTCGATTCGGTAACAACGGTTTCA
CCATCGCTCACTACGCTCTCGACGTCACTTACGAAGCTGAAGGTTTCCTC
GAGAAGAATCGAGATACTGTACCCGACGAGCACCTCTCCCTCCTCGCCAG
CACTACCAACACTTTCCTCAAGGAAGTTCTCGATCGCGCCGACGCCACGA
AGGCTGCCGTAGCAGAAGCTGATGCTGCCAAGGCTGCGGCTCGACCTCAA
TCAGTCATCATGGACAAGCGCTCATCTACTCCCGGTGGACCTAAACCTCT
CGGAGCTGGTCGAATCGGAGGTGGAGGATCATCTCGCAAACCTACTCTCG
GATCGATTTTCAAAGCTTCCCTCATCAGTCTCATGGATACCATCGACTCG
ACCAACGCTCACTACATCAGGTGTATCAAACCTAACGAAGCGAAAGCTGC
GTGGGAGTTTGAACCTCCGATGGTTCTCGGTCAGCTTCGAGCTTGTGGTG
TTCTCGAAACGATCAAAATCAGTTGCGCTGGTTACCCTACTCGATGGACA
TTCGATGAATTCGCTGATCGATACTACATGCTCGTTCCTTCTTCGAGTCT
CTCCTCTTCGGCCGACCTACGGAATCTGTGTAGCGAGATCCTCTCTTCGA
CTATCTCGGAAGCCGACAAGTATCAAGTCGGTCTAACCAAGATTTTCTTC
CGAGCGGGTCTCCTCGCACGATTCGAACAACTCCGAACGAATCGACTGAA
TGAGCTCACGACGCTCATCCAGAAGAATGTCAGAAGATACATCGCTCAAC
GAGATTACAAACGGCTGCAGAGGAGTGTCGTCGGGTTACAAGCTTTGTGG
AGAGGAAAAGACGCAAGGAAGAGAGTGGAGACGATGCGACAAAATCGAGC
GGCGGTACAAATTCAGAAAGCAGCTAGAGGATACTTGGAGAGATCGAGGT
TCCAAAGAGCGAGGAAAGCCGTTTTAGCTATCCAATCTATCGCTCGTGGC
CAACATGTACGAAGAACATTCAAGGAAGAGCGAAAGACTCAAGCTGTCGT
CGCTCTCCAAGCTCTCATCCGTGGATGGCTCGTTCAACAATCGACTGCTC
GGGACCGCAAGCGAGTAGTTCTCATCCAATCCTGTGTCCGTCGTCGAAAC
GCGAAAAAAGAGCTCACCACTCTCAAGGCTGAAGCGCGTTCCGCCGTTCA
CTTCAAGGAGGTCTCCTACAAACTCGAGAACAAGGTCGTCGAGCTCACTC
AGAACCTCCAAAAGCGAACTGCCGACAACAAGGATCTACAAGGCAAACTT
CGAACTCTCGAACAGCAACTTCAATCCTGGGTCTCGAAGCACGACGACGC
AGACTCGAAAGTCAAGGCTCTTCAAGTCGAACTCGACAAGCCGACAGTGT
CTCTCTCCGAATTCGAAGCTCTCTCGGAACAGAAACGAGCCCTCGAAGCC
AAGTTAGAGGAGTCGCTCAAGAAGATCGCGGAGCAAGATGCCGAGATCGA
CCGCCTGCATAAAGACTATGTCAAAGAGAAGGAGGAACTCGAAGCTCAAC
ACGCAACTCTCAAGACTTCTCTCGCTGCCGCTACCGACGACTCCTCCACG
GTTTCGAGTCTCCGTCAGGAACTCGCCTCGCTTCGTGAACAGCTCTCTCG
TCAAATCGCTGCCAACAACGCTGCACCCAAAGCTGCTCGACCTGAAGGAG
GAAAATTCGAGATGACAACTGGCCAAACTCGAGGACTCGAGAACGGAAAC
GGGAACGCTACCGCTCTCGGTGCTGGAACAGGAGGAGGAGCTCTCGCCGC
TGCTGCCCTCGCTCAACCTACGAATGGAAAACGACGAGCACGGAGACACA
GTGACGGAGTACCAGATGCTGCTGTCAGTCCGATCCCCGAAGACGATCGA
TGGGAGAGAGGTCCTCGACCGGTCTCTGTCGCCTTCCCTCAAGAAACGAC
TGCTCGACGACTCGGAGCTGGCCCCGGAGGCAAATCTTACCTCCCCGATG
TCTACGATGACCCTGCAGAGGAGATCATGCGACTACTAGAGGAGGAGGAA
CCTCTCGACGAGGACGTTCTCTTCAGTCTCATTCGACACCTCAAAATTCC
TTCACCGAATCTCTCGAGTCCACCTTCGCCGAAGGAGGTTCTCTTCCCTG
CTCACCTGATCTCGCTGGTCACCAACGAAATGTGGAAATACGGAATGATG
AGGGAGAGCGAACGTTTCCTCGCAAATGTTATGCAAACTGTTCAACAACA
CGTCATGAGTTACACTGGAGACGATGTAATCGTTCCCGGAATCTTCTGGC
TTTCGAACGTCCACGAGGTTCTCTCGTTCGTATGCATCGCTGAATCCGAC
ATCCTTCAAGGAATCGGACCAGGAGACGGAGCTGTCGGAAGGGATTACGA
ATGGGACGACTACGAGCGTTTGGTCACGATCGTCAAACACGATTTGGATT
CTCTCGAATACAACATCTATCACACTTGGATGCAAGAAACGAAGAAACGA
CTTCACAAGATGGTGATCCCGGCTCTCATCGAATCTCAATCCTTACCAGG
GTTCGTAACGAGCGATTCGGGAGGACGTCTCTTCAACCGTCTCGTCGGTG
GAAACCAACCTCCCGCTTTCAGCATGGACGACATTCTCAATCTCCTCAAC
AAGGTTTGGAAGAGTCTCAAGTCGTACTACGTCGAGCACAGCGTCGTTCA
GCAAGCGATTACCGAGCTCCTCAAGCTCATCGGGGTTTCCAGTTTCAACG
ACCTGCTCATGCGAAGAAACTTCTCTTCGTGGAAACGAGCGATGCAAATT
CAATACAACATCACTCGTCTCGAAGAATGGTGCAAAGCTCACGACATGCC
CGAGGGAACTTTGCAACTCGAGCATCTTATGCAAGCCACGAAACTTCTGC
AGCTCAAGAAAGCTAGCCTTGCCGATATCGAGATCATCTTTGATGTTTGC
TGGATGTTGACTCCCACCCAGATTCAGAAGCTCGTTGCGAACTACTACGT
CGCAGACTACGAAAATCCCATCTCTCCCGAGATTCTTCGTGCGGTCAATG
CTCGAGTCGTCGCTGGAGACAAGAACGATCACCTGTTGCTTCCTCCCGAA
GTCGAAGAGGCTGGACCTTACGAGACTCCCCTTCCTCGCGAAGTGACCGG
TATCGAGACTTACATTCCTGCATGGCTACATGCTTCGCATCTACGTCAAC
TCGTTCAACTCGTCGCTGCCTTATAG
>NGR-1A0947  [mRNA]  locus=Scaffold1:3756465:3759488:-
ATGTCAGTTCAAATGCATCCTCAAGCGTGCCGTCACGCTCTCCCCTCTTC
TTCTTCCTCCCTTTCTTCCCCTGTCTCGAACTCGACTCCTTCTCCCCTCG
CATCTACTCCCTTCTTCCCTCAGTTGGATACGATCTTCCCCACCCCTTCT
ACCTCTCGTCTCGAACAACACGAACGTCGCGCAACTACCTCTTCATCAAC
TCGACTCGACGCGTCTTCTCACTCTGGACTTCAAGTAGACCCTTCGATCT
ATCCACTCTACTCGCTCTCTCACCATGCACCACAGATTAGAGTACTCTCT
GCTAGTCAGTACGCAGAGTTACACGAGAGGGATTCAAAGACTAAACTGGA
TGAGAAGGAGTTGTTCCCTTGGAGTCATGGAGGTGCGGACGAACCAGATT
CGGCTGCTGCTAGGTACTTTGGATTCGGATATGGTCAAGCTGCTAAAACT
CCAAACTACAGAGGTTTAACGACGATCAAAGCACCTCCAGTACCCGTCTC
TAGTCGTTCGGGTTCAAACGAGAAAGGAGCAAGTTCAGGATTGTTACGTA
GGAAACTCACTTCTTCGTTCGCGTCTTGGACTACTACTTCCTCTTCCAAC
CTCTCTTCTTCTTCCTCTTCCGCAACCTCTTCTACCTCTGATCGCTCTTC
ATCTGCTTCTCCCCCTCCTCCTGCAAACTCGTCACGTCTCGTCTCTTCCT
TCGATGCTTCTCAAATTCTCTACACCGATCCTTCTTCCTCTCAAACGGTT
TTCGCAATTCCTCAAATCTCGACTCAAGTAAATCTCCGTCATTTTGCTTT
ACAAGCTGCAAAATATGCAACTGTCAGCGATATCGTCGTCTACGGAGAGA
ATGGGATCGATGAAATGGTGGTCGAAACGGCTAGAAAAGTTAGAGAAGCT
ATGGATTACGAGAAAGAGAAAAGAGGTGGTAGAGGTTTAGATTACAATGT
TTATATCATCTCTCAACCTTTCTCGGTTTTCGAAAACGAACATCCAAGAT
TGGTAGCTTTCGATTCTCACGGTTTCTCGAGGAACCATGTCAACTTCTTT
GATCGTGAAAAGGAGGAAATGAGGACTCTTACCCAGGCTTCTGATATCGC
TCCTAACGTTTGGCTCGGTAACTCTCAAGACGTTCCTATCGCTTCCGATC
ATCACTCTAGACCTCTCTCCTCCGACTCGGCTTCAAGTCTTCTCGATGAT
GGAAACCCTAAATCTTTCTCGGTCTGCATCGAAGTTCACGACAGTGCACC
TCTCCATTCTTCGAACCTTCTCGGTCAGGTAGAACACGCACTCGATGTAC
TCCAAGAACAAGGTCAAGCATACGAAGACGTTCACCGACTTTTACGAGGA
CAAGAAGTTTACGAATCTAAAACTACGATCCTCCGACCTTCAGTCGAAGA
TATCGTTCACCTAGAATCTTTATCTAGTCCAATGGGCTTGGGAAGTTCTC
ATCGAGCTCGTACTGCATTCGTTCACAAGACGGTCGATCTAGCCCTTTGG
ATCCGGGATCAAGCTTGTCCACCTTTTCACACGAATCGATTACCTAGAAG
GGTTCTCCTTCATTGTCCAGACGGTTACACGGAAACTACCCTCCTAGCTC
TCACTTTCATCATGGTTCACCGTCGTTGTCACGCAGCCGAGGCGTACCTT
TACCTTCAAGAGGAATGTGAGAGGAGCTTTTACGTTTATCCGACTGATAA
AGAAACGATTTTAAAGTTGGAACAGAGGGTCAAAGATATTTTGGCGAGGG
AAGACGAGGAGGAAGATAGAGCTATCGAGTGGCACAACAGTCAGAGAATC
GCTGGTGCCGAAAGTGTCGGAATGGAAAGGAGTGATTCTGGATTCGTCGA
CTCGACTGAAGATCCCGCTGGTGGAAACAAACCAATCTCGATTCCTGAAC
GTACCGAGATGCGACTTTCGTCTCCGACTCTCGATCCTTGGTTCTTCGGT
CAAACTTTCGAAGGACACTTCCCAAGTCGTATCTTACCTTACCTCTACCT
CGGCAACCTCAATCACGCTTCCAACGCCCTCATGTTGAAGGAGATTGGAA
TCACCCACGTCGTCTCCTTAGGAGAATCAGCTTTGACTCCTCCAGCTCCT
CCAAGCTTCTCATTCAACAAACAACAACAAGCTGCTTCTCAGAACTCTCT
CTGGCTGGAAGAACGTCTAGGAAACATTTCAGTATTGGATCTCAAAAATT
TTGCCGACGACGGAATCGATTCTATTCAACCTCATATCGACGAAGCCGTA
GATTTTATTATTGATGCCAATCGTCGTGGGGGCAAAGTGTTGGTACACTG
TAAAGTCGGAGTTAGTAGATCGGCTAGTATCGTGATCGCTTACTTGATGA
AAGATCTGGGATTAGATTTGGCGAGTTCTTACCTTTTGACCAGGAGTCGT
CGTTTAAATATTTTGATTCAACCAAATCTTCCATTCATGGCAGCTCTTCA
CGCTTTCGAAGCTACTCTGTTGGACAAAAAGTCTTCCGCTTCCCGCAAAT
TCCCTCCCGCTTCCTCGGCAAGTTCAATGTTCGAAGATTCCCTTGAACGT
CTCGCTCAACCTGGACTCAAGAGAAGCAATCGAATGGGATGGAGTTTCCT
TTGTTCAGAAATCGCAAGGCTTAACGAAAGATTCTTGTGTTAA
>NGR-1A0948  [mRNA]  locus=Scaffold1:3759962:3760801:-
ATGTCAAAACTACTCAATCTAGAGGACCAGTTCACCTTCTATGCTGCTTA
CCACACCAACAAGTACAACGTTCTTATTCACATCTTCTGCGTACCTACCA
TCCTCTTCACTGCTCTCGTTCTCTCCCACGGCATTCCTGGTGCAGCGACA
TCTTTCACCTCTTTCCAAGTCGGACAAACCACAGTCGATTTGACTTTCCC
ATTCCTCTGGGCTGCCGGTAACGCCCTCTACTTCATCTTACTAGAACCCG
TCGCCGGCCTACTCTACGCTCCGATCCTATTCAGCTTCGGTCATCTATCC
AATCTATTGTACTCGAACCATCATGATGTCGCTATGAAGTACGCTGGTAT
CGCTTTCGTAGCAAGTTGGATAGCTCAATTCATCGGTCATGGAAAGTTCG
AAGGTAGAGCGCCTGCGCTACTAGACTCCCTCCTTCAATCGTTAGTTCTA
GCAGTATTTTTCGTTTGGTTGGAAGTACTCTTCTTCTTGGGATACAGACC
GCAACTGTTCAAGAGGTTACAGAACAAGACTGGAGTAGAAGTCGCAAAGT
ACAGAAGGGAGAAAGCGAAAAGGGAGGGAAAGAAACTAACTTGA
>NGR-1A0949  [mRNA]  locus=Scaffold1:3761247:3762633:+
ATGAATATCTTTTTAGGTTTCGAACAAGCGAATAAATATCAACTTTTGTC
TCCGGAAGGTCATTTGCTAGGTTACTTATTGGAGGAAGAAGTAGGAATCG
GAAGTACTCTGAAACGACAATTTTTGAGAACTCACAGACCTTTTCGAGCA
ACGGTTCTATCTCCTGAAGGTCAAGTACTCTTGAACATTCACAGACCTTT
CACCTTCATCAATTCTAGGATCTATGTATCGACACCAGCTGCATCCGAGG
CTGGGACGACCGCACAAGATGCGAAGAGGGAAATGGAACAAATCGAAAGA
GATGGTAATCACGACAATAGTAACTCTTCGGGACAGGTCATCGGTGAAGC
GGGTCAAGTATGGAACTTGATTAGACGGAAGTATGAAACGTTCGTGAAGA
GGGATGGAGAAATGGTTCAGTTTGGAAACATCGATTCAGGTTTCTTAGCT
TGGGATTTCTCAGTCAGAGATGAACAAGGAAAAGTGATCGCTTCTATCAA
TAGAAATTTCACTGGATTTGCGAGAGAGTTGTTCGCAGATGTCGGTCAAT
ACGTTATTCGTTTCGAGGGAGTAGTAGATGAACTGAATCCTCCATTAGAG
TCACCTCAAACTTCCGGAGCTCTTCCCTCTCCATCTTCCTCCGGCAGCAA
CTCTTCCTCAACTTCCCTCGCACAAACTTCTTCTTCCCCCTCCTCTTCTT
CTGAGCCTCAATCTACCTCTCTTACAGTTCCTTCAGCTGCAGAAACTCCT
TCTATTCCACTAGATCATCGAGCGACCCTACTAGCAACTGCCGTTTCAAT
CGATTTCGATTTCTTCTCCCGACATTCTGGAGCAGGAGGAATGGGGGGTT
TAGGTGGTTTCATGCCTATCCCGATCCCTATGGGCGGCTACGGTTCAGCT
GGAGGAGAAGCGGGGGAAGCAGCCGAAGGAGCAGGTGGACTGGGAGGGGA
AGTAGCGGGAATTGAAAGGGAGGCTAGGAGGGGAGAGATCGGAAGTGGTA
CTCCTTATGGAGAAGGGGATGGAAGGACTCTACCGAGTAGTGAAGATGTC
ATGAGAGATAGGGAGAACAGGTGGCCGAATAGAGATGCCGAGGGAGGAGA
GAACGGCTTTGGTGGGTTCGAACAAGGTGGAGAAGAGGAATTGATGCAGG
ATCCTTGGGCTCAAGAAGAGGTCGATGAAGGAGGAACGTGGGGCTGGAAC
GATTTGTTTGGTGGAGACGGGGATGGAGGTGACGAGTAG
>NGR-1A0950  [mRNA]  locus=Scaffold1:3762913:3763535:-
ATGCCCCTGAAGTTTGCTGCGTTGGATCTTCTGCTCAACCGATCGATCTA
CGACGATGCTCTTCAAGGACATCAATTTCCCCTCACTGACGAGGCTTTCA
ATGATTCGGTCGTAAAGATTTCGTCAACTTTCGTGGCACTCTGGCCTCAT
AAGAACGACGAAGGAGAAGCTGTTGAATGGGAAATGGACCTCCGAGATCT
CTACCCCACCTACAAGGACGTCTTCGACGTTTCGTTCTGGCGCTGGTTCC
TCATCGTTGCAGCCGAGCGAGTTAGGACTCGCGAGAAACTTCCAAATCTC
GAAGCACTTCTGGAAGGAAAAGTGAGCGTACCTCAAAATGTCGAACCAGA
TAACGTTTGCTTCGTCGAGCCTATGCACAAGGTTCTTCACCACGTCAACT
CTCACTCCCTCGGTAGGATTGGTCTTCGACAAGCTCATCGTATCGGCTTC
GTTGGTCGTCAAGCTCGAGACGGAGGTTATGAATTCTAG
>NGR-1A0951  [mRNA]  locus=Scaffold1:3766316:3767628:-
ATGGACGTCTCAGAGATTCTAGAGCAATCGGCATCCAAGCAGCAAGCTAT
CTCAGTCAAGAAGGAGTTACCAGTAGAATTTGATCTTGGTTTACTAGCAT
GCTTTGATCCCAACCCTATAGATTTAGAGTCCTACCAAGAGGATAAAGAA
CAAGCTTTGATCAGTCACGCAAGAGATGGTATCCAACTGTTAGTAAACGA
GATTTGGAACCAACCTACTCGAATCGTCGACGAAGGAGTGATCGCAGATT
TACCCGCCATCGCAACTCCTCTCCCTCGAGAGAAACCTCTACCTAAACCT
GCTCCCATGACTAAATGGCAAGCTTTCGCCCAAGCTAAAGGTATCGCTCC
TAAAGAGAAGAAGGACAGAATGGTTTACGACGAGGACAAACAAGAATGGG
TACCGAGATGGGGTTACAAAGGAAAGAACAAGGATAAAGAGGAACAGTGG
ATTCATGAAGTACCTAATGGCGCTGATCCCAACTTTGATCCCGTAGCAGC
AGCTAAACAAGATCGCAAAGCCCGTTCCCTCAAGAACGAATCTCAACGAC
TCCGCAACTTGCAAAGAGCAGCTTCCAACGCCGCTACCCAAGCTTCGGAG
AAGGAAAAGAGGAGTTCAGCTAGGGATCAAAAGAAGGTCGAGTTGGATCG
TGCTTTGAAGACTACTAAGAAGAGTACGGCTAGTGTTGGTAAGTTCGATG
ACAAACTGAAGGGAGAGACGAAGGAGAAGAACGTCAAGAGAAAGTTCGAT
GCCAACGAAGTTTCAGCTTCTTCCGAACGTTCAAAATCCCTTTCTATTCT
CACTGCTATCGGCGCCACTCCTTCAAACAAACGAACTCGAGTTTCCGACG
ATGCACCAAACGCTCGACAAGAAACCAAGGGACTCGTCAACGACAGGAAA
GCGATCAAGAACCTCACTGGCGGCCGTGGTGTCACAAGTCTACAGGACAA
GCGAGGTGGAAAAGGTGGAAGAGGTGGACGAGGTGGAAAGAAGTAG
>NGR-1A0952  [mRNA]  locus=Scaffold1:3767927:3772989:+
ATGGCGAAACACCGTGGATACGCTTCAGACGAACAAGAGTCCGAGCAAGA
AGATGAATCACTCCGATCGGAAGACGAGAGGGAACTCGAAGATGGAGATG
ATCAAGATGGGTTCGAATCCAGACCTATGACCGCTCAAGAACGGAAACGA
GCTGCTTTGCATCCTCCAATTTCTTCAATTTGTTCGGCTCTTGGTGGTTT
CGAAGAATTCTTGGATGAGAGAGGTCAAGTTTATACTGCTTACAGTCTAG
GTGACCAAGTAGTCGGTTGTTTGAAAGATTTGAAAAGGTTTTGGAGGATG
GATGAGAAAGACGACGACAGGACAGTAGCTAGGATCTTTTACGAAGTTGG
AGTACTCAAAAATGACTTGTTGCCTATTTTGTCGACGACTTTGGGAACCG
GTGCGAAAGGAGATCGAATCGCTCTCGCTTGTGTCGAACTGATTGGAGCT
ATGACTTGGCCAATCAACGTGGCGGAAGAATTGAAAGATGCACAAATTCT
AGGAGAACTCAAACAATCTGTCGATTATACCACTTTGACAAACGCTCAAC
TGTCTTACAAAGGGGCAATCCTGAGAAGTGGTTCTTTGAGGCAGATGATG
AGGATCTTGGCAAACAGTCTAGAGAAGAGTCGAAGAGAACGTACCCAAAA
AGACGAGAATGTCATCTCGTTGGTTCTTCACACTTTTCGAAATCTCGCAG
CTATTCAAGATCGAGCTTCGACCTCTACCTCCGCCGAGGCGATCGAACAA
TCCTCTCTTCAGTCCGAGTTGATCGTTCAATTAGAATCGGAAAACGTTTT
ACAACTTTTATTAGCGATGGCAGCTCAAGCAGATTCAACAGATTACGCAC
CTTGGAACATGGTCGTATTGGATATATTACATCTAGTCTTCCGAACGGTC
AAACCTGATGAACTCATGATACCTGTACAGAAGATTGAAGGGAACCGATT
GAAAGATATGTTGGATTTAGAAGCTAGACAAACTACAGATCTCTTTGGAT
TGAAAGGTTCGAGACATTCGAGGTTCGGAACGACAATCTCTGTTCAATCT
GGTGATGGGAAAAAGTATATCTTACACAAACATTCGACTTTGGCAGAAGG
ACCGGAGAGAACTATGGACAAGATCAAGAAGAGTCGAGCTAAAAAAGTTA
GGAAAGATGATGACTTGGCTCCTCCAGCAAAATTGAGACCTGATGCGATC
AAAGTTCTGTACGAAACTTCAAAGTTTTTCATTGAATCTGCTTTCAATCC
TTTCTTCGCTTCCATCCTTCGAGATATTCGAATGGAACGACTCAAAGTAC
GAGAATCAGATACTATTCGTTTCCTCTTCCTCGTCAGATTCTTCCTCGAA
TTCTTCCTCCTCATCTACCACGAAGAAGAATCGAAAGGAATCTCGCACTT
GAGTGACGAAGGTCATGATTTCGGATTGATCGCGGAAATGACGGAACCTC
AAGCGATTGGTTTCGTTACTCAGAGGATGAAAGTTGGATTAGAGGAGAAG
CCCCCTCTTTGGACGGAACTTCACGCTGGAATTGACTGTTTCAATCAAAT
GCTACTCATTATCGAAGCTCTTCAACTTTCAGGTCTCCCAGACCATGTCG
ATGTCGCAGAAATTCTTCAGAACAAACTTTACTACGAAGCTGAAACTCTC
GATATGGTTCTCACTGTTCTCAACAAATACGCACATCAATCTTACAAGTA
TCTCGACTCGGTCATCACTCTATCTTACACTCTGTTGAGGATGCTGGAGA
AGTACTCGAAATCGAAAGCTTACATGTATGTGAGGAAAAAGAAAGCAGGT
CGAGCAGCGAAAAAGAAGAAGAACAAAGATGGAACAGAAGAGAATGCAGA
AGATGGTTTGGGAATGGGAGAAGATGAGGAAGAAGAGGAAATCGCGAGAG
GTACCGTTTCGTTCGGAGAACATGCTTTCCAATTCGAAAAGTTTGAACAA
CGCTTCGCTGAAGAATCAGTCCTAGCAACTTGCATGATTTATCTCGAATC
GTACAAGAACTTCAAATCTCCTGATCAAATGAAACGGATCGTCGCTCTCA
TGCATCGCCAAGCGATCAAGGCCAAATCGGAAGGATTATTCTACAAGCCT
ACTGTACTTGAACTCTTCAAGCGTATCCTCGACGACTCGAATGTTGCGAA
TGCTCGTCAAGGACCGAATGTTGACCTTCGAAAGCTCATCGAGTACATTC
TCAAGAAATTCTTCAAAGCCGTTCAAGAGCATCCGCTTCTCCTACTCGAA
TGCTTCTACCCGAAAACGAAAACTCAACTTGGCAAGATGCGACTCGGAGA
AACTGATCCTTACGCATCGAGTGACGATGATACACCTCTCTATCGAGCGA
AGAAGATTGGAGAAGTTGAAGTCGAACCTGGATTTTCTCACACTCAACAG
ATGGGTATCGCTATCACTTGTCTCGTCGATACTGGAAAGCTTTCTCTTAT
CGAAACTCTCAAAGAGCAACTTCGACTCGCTTCCTCCGCTCGAACTGAGA
TCGTTCTGACGACTGACGGAATCCCAGGAGAAATCGATCCCCTCGACGAG
TCCACCACGGACGAAGCTCTCCGAGCTCAAGCTGCTCAACTCAAAGGTCC
ATCTGAAGCCGCGATAGCACTCTTCACTCCTCACAACGTCAACTTTGGTG
AAGATCCTGAAACGAAAGAAGCTGCTTCGACCGATCCTCACTACAAGTTG
TTGATGAGGTTACTTGGTTGGGAAAGCGAAGAAGCTCCTGAATCTGCTGG
ACTCGTTTGGTCGATTCCTGCACCTCTGCCGCCTTCGAAACTCGACAGTG
ACCTTAAAATCATCGACGATTTCCTCCTCGACCCTATCGATCCTCAGAAT
GGCAAATCCGCCTCAGACCTCCTGCGTAAACAACGAAAGAAACCAGTTCG
CAGGAAGAGGAAGATCGCTAGTGATGATGAGATGGAGTTGGGAGAAGATG
GAGAACCTGAACCGGTCAAGAAGAAGAAGAGACAAAAGAAACGAGAAGAG
GAAGAAGCTGCTTATAAGAGTGCTCAATTCATCGAAGATTCGGACGATGA
CGAAGAAGCTGATGCGAGGTTCTTCGCTGCCGAAGCTGCACTCCGCGAGA
AACTCGCTGCTGGATCCGTTTCAGTTCATCTCGACGCTGGTACCAAGAAG
AAGAAGGGTGCCGCTGCAAGTCAAGTCACGAAGAAAACTCGGAATCCTTC
TGCCGGCTCCTCTGACGATGACAACGACGAACCGAAACGAACCGCTTCGA
AACGCAAGTCCACATCTACAACGACCTCGAAGAAGTCGAAGAAGAAGGAT
GCAGCTACGAACGCTCGAGGGAGAAGAAAACCGAAGAAGACGACTTTCGA
TTCCGAGCTAGTCAGCGACATCGAAGATGAAGGAGACGATGCGATGCTCG
AAACACTTCAAGGAGCGATCACGAAACCGGCAGAGGAGGAGAATCGTACA
TCGACGAGTTCACCTTCGACTTCGACCACTTCTTCTCGCAAAAGAGGAGC
TTCTGTCACCTCAGCTTCTTCAGCAACGATGGCCCCGACAGCAGATGGTA
GTGATGACGATGAGGAGGAAGCTGTTGGTGTATCGCAGGCCAAGAAGAGG
AGAGTCATTCTAGACAGTGACGAAGAGTAG
>NGR-1A0953  [mRNA]  locus=Scaffold1:3773574:3775917:+
ATGAAGCTTCCTTACCCCTTCAAACGACCAAAGCAAACACCAGACACGAA
ATCAGAAGCACAGAGTAGTACAGATCAGGTGGCTAGCCCGGTCAAGTACA
GAAGGGAGGAAGCAATTCTATCTCATCCTCGTATCGTCATACTACCACCG
GATCCAGCTTTCTCGGATGTTTGGGATCCTCACGCTTCGCCGAGTCCGAA
TCCGAACCGACGAGGTTCTACCGCTTTCACCAATTTCACTCCCAACAGAG
AACCCGAGCTCCGATGTTTAATCGTTGGAACAGGCTTCGCTGGACTCTCT
TGTGCAATTGCGCTCGCTTTGAGAGGTTTCGCAGTTACGGTTCTCGAACG
AACGAACGGTCAATCTCCGCATGGGGACAGTGTCATCATTGGTGCGAACG
CTTCTCGCTTACTGCACAGGTGGGGAGTCGAAGATTTATGGGAAAAAGCT
AGTCAAGGGAGATGGTTGTTGTTCAAAGATTCGACCGGAAAGAATTTGCA
TCAGGAAGATTTGAGTGCTCTACCCTCACAATACGGTGCTCCTCTTCTAC
AAGGCAAAAGAGTTGATTTCCTGGGCTCACTCGGAGTTACGGCGAGACTG
TTGGGAGTCGATATTCACTACAACTCAGAAGTGACTGGCTACGTCGATTC
TGATCGTCCAGCAGCTTACCTCGCGAATGGAGAGATTCACCAAGCTGATA
CTATCATCGTATGCGATGGGATCAACTCGACTTCTCGCTGTCTCGTTACT
GAAAATCCTGAAAGACGAAAGAGCGGTTACTCAATTCATCGAGCTGTTAT
GGATGCTGATCCGATAGCTTGGGATCCAGACTGCAGCTATTTGCTCGACG
GAAATATAAGGACTTGGCTCGGCCAAGACGAATTCGTCTCTGTTTATCCG
ATGCACAAAGCTACCCAAATCGCTTTCACCTACACTCACAAAGACCTCGA
CGCTTCTTCCTCAATGAACTGGCGCTCGAGCGAGCCGATTCAAAGTGTCC
TTCATGGCTTATCTGGCTGGGACCCTACACTTCAGAAAGCGATCAGCAAA
TTTCCAAGAGCTGCACACTGGACGATCGTGGAGGGAGAAGTTGCCTCGAA
TTGGGTTTCGAAAGGAGGAAAGATCACTTTCGCTGGAGATGCCGTTCACC
CTTTGATCCCTTCTTCAATACAAGGAGCGACAATGGCGATCGAGGATGCT
GAAACGCTCGCGCAGTGCTTGTCACTCGCAGGAGGTCGACGAGAAGGAGT
GAAATTAGCTTTGAAAGTGTACGAAACACTTCGCCAACCTCGAGTTCAAG
AAGCTGCTAGACTTGGGAGAAAGCAAGCCGTGATCTACCAAACCTTCACC
TCTCGAAACGCTTCTTCATCCTCGAATCGACCTTCTCCCATCTCTGCTCC
CCTATCATCTTCTTCTTCTCAAGATCAACGCGCACCGACTTCATCTTTCT
CTGCAGAACCTACCCTGCTCCACCCTCTCGCTTTCAACATGTACAATTTC
GATGCAACCGAATCAACTATCGATAGCTGGGATTCGATAGTTCAAAAACT
CGATCCCTCTGGTTCAGACGTCAAGAAAGGAACCAAATCACCTCCTTCAC
TTGGACTATCGGAAAACGTAGATTGGCAAACTGAGAAGAAAGCGAGGAGG
TCGAGCTTGGCTTTTTCTAGCGATTCTTTCAATGCTCTCGATCTCAATGA
CTGA
>NGR-1A0954  [mRNA]  locus=Scaffold1:403425:407602:-
ATGTGGAGTTTATCTGCGATTATCAATTTAGTCAAATGGAGAATCTACAA
CGAGTCCTCGAATCCACTAGATCTCTCTCCCGTCACAGCGCCTCAGAGCT
CTACTGCACATGCTCGTAATGCTTCCTTCAGAAGTTTGAGAAAATCGATT
CTCAATTCCCCATCTCCCAAGGGAAAGGGGAAACAACTTTCTCCCGAATC
GGCTTCGTTCCCCAACTATCATGCTCACAAGAAGTCCGACTCGATCTCGA
CCATCTCCTCTCCACCTCCTTCTGTCGATGACCGCACCGCCCTCCCTCAC
GAATGGTTCAATTCGTCGGTTAAATTGCCGTTACCGAAACCTCACACACC
AGTTCTCTTCTTCAAACTTTCTCGGATGCCGCTTCGACCGGAAGAAGATA
CTGGTCCAATAGATTCAGAAGAGGACTCCGATGACGAAGATTTGACAAAT
GAGCAATTGAGAAAGCGGAATAAACTCAGGGAGGAAGAAGGGAAATTGTT
CTTGTTGGTCGCGACGAAAGGCGTCGTTTACGTGTTCGAGAGCTCGTTGG
AACAGAGGAGGAGTTGGAAGCTGACACGTGAATTGACGGCTCCCTCGACC
CCTCGATTCATGCAACTTGTAAGATCTCCAGAGATCTCTACGAATACTAT
TCACGCTACTAGTCACGCACCCCGTTCAGCTTCTGCATCTTCCTCTTCCT
CTACCACTCCAAACGAAATCGCTTCTTACCCTCCTGATCTCTGTCTCCTC
CTCGGACTCTTTCACCGATCTGTTCTCATTCACCTCTCCGACTGTAGCGT
CGTCGAGCTCGTCATACCTTCTTCTTCTTCAACAACTACCGCTTCTACGC
CCCTCTCTCGATCGAGAACAAAATCCGTTTCGAATTCTATCAGATCAACC
TCTTCTTCCTCGACGCCCACGCACCAGCACAAATCTACCCCTTCTCTCAA
GCTCAACTTGATGGATCACCCGATCGTTAAAAAGGTTCAACAAGTGATAG
AAGGAGGTGGACTAGGTAAACAAAGTGGAATACCGGCTGGATTCACTGGA
GAAGAACAGATCACTTTGGGGAGAAAGTTGAACGAAGATGGTAATTCTAC
AGAGGATTTGAGACGTTCTCTATCATCCTGTATTATCGTTGAACCCGGTT
CACACGTTCAAATGGCCAATGGATCTAGAAATTCGAAAAGAGGAGGACCT
GCGGGGTTTTACGCAGCTTCGAGATTGTTGAGTTTACCAGGGAGTGAAAA
GATCAAAGTTGATTTATTCGAATTGTTACCAACTCCTTTCGGATTAGCTA
GGTATGGAGTAGCACCTGATCATCCTGAAGTCAAAAATTGTGAACATAAA
TTTGAAGAAACTGCTAGAGATCCGAGGTTCAGATATTTCGGAAACGTTCA
AATTTGTGGTAACAGTAACCCAACACTACCACCAACATCCTCCTCCCCTC
CTTCTTTTTCTTCTTCTCCTTCAAGTTCTACAATCGTACCAAACCTTTCC
CCTTCATCTCTAGCGATTCCACTACCACTCTCAACTCTCCAATCCACCTA
CTCGTCAGTTCTGTTAACTTATGGAGCCTCTTTAGACAGACCTCTAAACA
TTCCAGGTGAATTCTCATTATCAAACGTTTTATCGGCAAGAAGTTTCGTA
AACTGGTACAACGGTCATCCTTACCATTCTTCCTTGTTATCCCCTTTATT
GGATTTATCTAAAATCGAACACGTTAGTATAATAGGTCAAGGGAACGTGG
CAATGGATGTAGCGAGGATTTTATTGAAACCTGTAGAAGAGTTGAAAGAG
TTTGATGTACCTGATTACTGTTTGGAAGAATTGAGTAGGAGTAGAGTTAA
AAGGGTAGAAGTCGTAGGTAGGAGAGGAGTTTTACAATTGGCGGCAACTA
CGAAAGAATTGAGAGAAATGATGAATTTGAAAGGAGGAGTTGGATTCGAT
GGAATTGAAGAAAACGTTATGAAGGATGCGAAGAGTTTTGTAGGTGGATT
GAGTTTACAAGAAGGTAGAGCGAAAAAGAGAGCTTTAGGTTTGTTAGAAA
AAGGTAGTCAAACAAGGAGAGAAATGGCAGAAAAAAGTTGGAGTTTGGAA
TTCTTGAAATCTCCTAAACAACTCTTACCTCGAGACGATTCCTCCATCTC
TAGCTCTTCAGACTCGACAGTCTCCTTCAACAATTTGATGGAACCACCAC
AAAAGGTTGGTTCAATACTTTACGACCTCAACGAATTAGTCGAAACCGAA
CGAGGAGGAATCGTAGCTCGACCAACTGGAGAAACTAAGAAAGTTGGTAC
AGATATGGTCTTTAAATCTGTCGGGTACAGATCTATAGGGCTACCTGGAT
TACCCTTCGATGAGAAGAAAGGAGTTGTCAAAAACCTCGATGGGAGGGTA
ATCGATCAAAATGGTGAAATCATGAAAGGTCTTTACACATCAGGATGGTT
AGCTAGAGGACCTAATGGAGTTATCGCTACTACAATGTTTAACGCGTTCT
CAACTGCCGATCTGATTGCTCAGGACCTATCCTCCTCTTCCTCGTCTCAT
ATTGACGAGATGGGAGATATCGATAGAGCTATCGAGAGTGTCAGAGGAGG
TAAAAAACCAGTTAGTTGGGAAGAGTGGGAAAAGATTGATAAAGTTGAAA
AAGATAGAGGTAGAGCGAAAGGGAAGTTGAGAGAAAAGATTACTAGCGTT
GAAGAAATGTTGAAAGTCATATAG
>NGR-1A0955  [mRNA]  locus=Scaffold1:3776155:3779113:-
ATGTGGGCCCTGTCGGTGTTTAGCGGAGGAACGTTTCTCAAGTCAAAGCT
GTTCACTTCACTTGGAGCGAAAGCTCAAAACGATACACCTAGTTTGGCAG
AGGAATGGGATTTCGAGACGCAGACTATCAGTGGCGTCAATCTAGGAGGG
TGGTTAACTCTTGAACCCTTCATCACGCCAGCTCTTTTCGAACCTTTCTT
GAACTCGACGACTCCTTCTCCAGCAGTCGACGAGTACACTCTGTCGCAGA
ATCTGTTGCATCAAGGAGGAGAATCTCATTTATTCGAAGTGCTGGATCAT
CACTATCGCACCTTCATCACGGAGAAAGATTTCGCCGAAATCGCGGGAGC
TGGTTTGAACTGGGTTCGAATCCCTCTACCTTTCTGGTCAATCTCGAAAT
GGCCTGGAGAGCCTTTTCTAGAACGAACGAGCTGGAAATATTTCTTGAAA
GCTCTCGAATGGAGTAGGAAGTATGGTTTGCGAGTCAACCTCGACCTACA
TTCCGTTCCAGGTTCGCAAAACGGATGGAATCATTCAGGTAAATGGGGAT
CAATCAATTGGCTGCATTCGACGATGGGATACGCAAACGCTCAAAGGAGT
TTGGATTACATTGAAACTTTGGCTGAGTTCGTCAGTAGACCTGAAGTTGC
GGAAGTCGTCAAGATGTTTAGTTTGTTGAACGAACCCATGATGAATGTGA
TCGGTGCTGAGCCTCTCAGAAGCTTCTATGCGAAAGCCTACCGAGTTATT
CGGGCTCAAACTGGTTACAATTCTGGCCCTGTTATTGCGATTCACGACGG
TTTCAAAGGCACTCGAAGATGGTTCGATTTTCCCACGACAGATCAATTCA
GGGATTTTCCGGCTATCGACGAGAAGTTTCACTACAGCGAACAATCTTAC
GGCGTCGACACAACTTTGAAGAAAGTCAAGCAGACGGGAGGACTGGATAG
AGTCGCGATTGATTCTCATCGGTACCTCGCTTTCTCTGAGCCTGATACGA
GATCGGTTCGAGAACAAATCCTCAAGCCTTGTCAGAAATGGGCACCAGAA
TTCAACAAGACTTTCAATGGTTTCGGTATCCCTATCGCTGGAGAGTTCAG
TATCGCCCCGAATGACTGTGGTCGGTTCCTCAACAATGTCAATCAAGGCA
CTCGTCTCGAAGGAACCTTTTTGAACGAAGTTACCGGGAATCCACTCTTC
AACGCGAGCGTTGCGGAAGGTAGCTGCGATTTCTGGGAGGATTACGAAAA
CTGGTCTCAAGACCTCATTAACGACCTTCGAGATCTAGCTTATGCTCAAA
TGGATACGTTCCAGAATTGGTTCTACTGGACGTGGAAGACAGCTCCGTCG
CTCGAGCACCCTCAACGATTCGCTAATCCTCTCTGGTCCTACTCCCTCGG
CCTCGAACGAGGTTGGATCCCTCGTGATCCTCGACAGTCTCGTGTATTCT
GTTACTCTTACGCAGATCGTCATTCGCTATTGGCCGGAATGCCTCGTCGA
CGAGCTAGAAAATCTCGAGACGAGATGGAGGGATGGAAAATTGGTCAATA
CACCTCGGAAGATGAAAGGATTCTTCCACACGAACAAGCTAGCGAAACGA
ACAAGTACCCTTGGCCACCGAAATATTTCTATCTCGATCCGATGTCGGCT
CCTTCCTCCTTCGACGTTTCTAAACCAAAACTTGAGGTTTCGACTCTGCC
TCGATTATGGCACGAGCCGATCGTAGGCTGCAAATATCCCGATACCTGGA
ACTCGCTCAACAGCACGAAATGGAGCAAAGTCTGTCTTTCCGCTTTCTAA
>NGR-1A0956  [mRNA]  locus=Scaffold1:3780312:3781280:+
ATGTCTGATTCAGCCTCTACTACTACTGCCTCCTCTTCCACTTCACCTCC
CCCTTACCCAGCAATCGAACCTTCTTCTTCCCTCTTTCTCGCTTATCAAC
TCCGATCCAAAACCGTCTTACTAGTAGGAGGAGGAGTCGTTGGTGCCTCT
CGACTATACCACCTCCTCTGTGCACTACCTAAAAAGATCGTACTCGTTTC
CCCTGCCTCGGGATTATCAGAAGAAACTCGTTACCGACTAGAACAAGATC
GACTCTCCCCTCCTTCAGAACAAGTAATCGAATGGAAGGACAGGAATTAC
GAAATAGGAGATGAAGAAGGAATGGATATGGTACTCACCGCGATCGATGA
AGCTGGATTATCTTCGAAAATCTGTCAAAGGTGTAGGGAATTGAAAATTC
CAGTAAACGTTGCGGATGTACCTCCAGAGTGTGATTTCTATTTCGGGAGT
ACAATGAGGAGTGGTCCTTTGAGTGTCATGGTCAGTACGAACGGGAAAGG
ACCTAGGATCGCAGCTAGGTTGAGAAGGAAATTGGAAAGTTCTATCCCGA
ACGATGCTGGGAAAGCTTTAGAGAACACGGGGAAACTTAGAATGGCTTTG
AGGAAGTTGGCGAGTGGGAAAGAGAAGGACGATATTGATAGAAGAATGGA
TTTCATGAGTCGAGTTTGCGATAGGTGGAGTATCGAACAATTGAAAGAGT
TGGACGATGAAATGATCGAAAGGGTTCTCGCAGGTTGGGAGAAAGGTCAA
GCGTTGGGATACTGGGACGTCAACAAGTCGAAGTATGGTGGATTGGGCTA
CCTGTTGAGTTGGACGAGCAAACTCGGGTTAGGAACTTGCCCCGTCAAAC
GAGATCCTGATGGTAGAGCTACGAGGTGTCCGTTCGTGATGGGAACTTCA
GGTATCGTCGTAGGAGTAGCAGTGACAGTAGGAGCATTGAAGCTGATGTC
GTACTCGAGACGGACATGA
>NGR-1A0957  [mRNA]  locus=Scaffold1:3781574:3782292:-
ATGCTCGGACTCAAAGCCACTATGGCGATTATCGACAACTCTGGAGCACT
AGTAGCTGAATGTGTAAACGTATTGAAGACTAAAACTGGTCACGGAATGG
CACGGATAGGAGATGAAATCGTAGTAGTAGTCAAACGAGCTCGACCAATC
TCCCTAGCAACTACTCAATCATCTCAAGCACCGAAAGTTCGAAGAGGAGA
TGTCAGAAGAGCGGTAGTAGTACGAACAAAGTACCCTACAAGGAGACCGG
ATGGAAGATATGTCAGGTTCGACGACAACGCGGCAGTGTTGGTCAACAAC
AAGAAGGAGATGATTGGAAACAGGATTGGTGGAGTTGTCGCTGCAGAATT
GAGGGCGAGAGGTTGGGGTAAAATCGTCAGTTTAGCTCCCAACGTTGTCT
AG
>NGR-1A0958  [mRNA]  locus=Scaffold1:3786219:3787583:-
ATGACCGTTCCTACTTTTACTCTACTAGATGGCAAGAAGATCCCGCGGCT
CATACCTTTTGTTTGTCCTACAGGTACCGGAGATGCCAAGAAGACTGCTA
TTGAATCCGGCAAGATCGCTTTGAACGCAGGACTTCGACATGTCGACACC
GCTCAAGGTTACGAGAACGAGCAAGAGACTGGAGAGTGTATCGCCAAATC
AGGTGTTGATCGAGAGGAGATCTATTTGACTACCAAGATCTCTACCGTCA
AGGGTGATCCTAAGAACCCTGGTGTCGAACTCGAAGACCTTCGTGCGAAC
GTCAAAGAATCGATCGAGAAACTTGGTTCGCAACCTGATCTTATTCTGAT
TCACAATCCTTTCGTTCCTCCCAAGGGCAAGCTCGTCGAGTTCTGGAAGA
TTCTCGAAGATATGAAAGACAAGGGAGAGCTCACCGCATCTCTCGGAGTT
TCGAACTTCCGTCCTCAAGATTACAAAGAGTTGTTCTCTGCCGATATCAA
GTACAAACCCGTTTGCAACCAACTCGAATACCACCCTTACGTTCTCGAAC
ACCTCGAACCGGTACTCAAGATTCAAGAAGAACACGGTATCCTCACTGAA
GCTTACGGACCTCTCTCTCCTCTCCTCCGACACAAAACTGGAGGACCTAT
CAAACCTATTCTCGAACGCATCGCTGAGAAACTCTCGAAGGAAACTGGAA
AGGACGTCGATGCCGCTGCTGTTCTCCTTCTCTGGACGAGGGCGAAGGGA
GTCGTCGCCGTCACTGCTAGTGGAAACGAAGGTAGGATCAAGAAGTTGGC
TCAAACCCAAGAGTTACCGGATTTGTCAAAGGAGGAAGTTGAAGAGATTG
AACAAGCTGGAAGGAAAATTCACTTCCGTGCTTACGACGAGCACATGTGC
GTCGACTTCCCTGCGCCCAGTCTCCCTCAAGACCTTTAA
>NGR-1A0959  [mRNA]  locus=Scaffold1:3787833:3792351:-
ATGTTGAGAACTGCAACTAGGAGAGCAGTACTACCACCTTGTACATGCTT
CTCACGCGCGACATCCCTTCCTTCAACTTCTTCCCTTCAATCGACTCCTC
CTCAACCTTTCACCGCCTTCCTTCCCTCTCTACCTCTCAGTAATAGACGA
CTACCGACACGACAATACTCTACGAAGCACTCTCGAACGGATCCCTTGGT
ATTCGACGGAACTAGTTACGCCAGAGACGATCACACGAATGTTACACCGA
CAATTCTCTCTAAACTGAACCGCAACCTCCATTTGGATCCGAATCACCCT
CTAGGAATCCTTCGCACCTTGATCGAATCTCATTTCTCCACTTTCAACCA
CCTGAACTCTCTATCCCCCATAGTCACAGTCGAACAAAATTTCGATGATT
TGGGATTTCCAAAAGATCACCCAGGTCGAAGTTTAACCGATAGTTACTAC
CTCAATCGACGACACATGTTGAGAACTCATACTTCTGCACACGAAGTAGA
AAGTTTCAGGAAAGGTTTAGATCAATTCTTGTTGACTGCCGACGTTTACA
GGAGGGATGAAATAGATCGTTCTCATTACCCAGTGTTTCATCAAGTCGAA
GGATGTAACGTGGTAGACCCTTCGAAAGGTGGTATCGAAAAATTGGCGAA
AGAGAATCAAGAAATGAGTAGGATGTTGGAAATGGCGAATATTGAAATTA
GTGATCCTACTAGAGAATTAACTACTACGAACCCTTACCAAACCGAACAT
GATCCGGAAGTAGCAAAGATTATCGCTGAACATCTGAAGAATAGTCTGAA
CGGGTTGGTACTGAAATTGTTTGAAGGTTTGAAAGGAACTGAGGGAGGTC
CTTTACAAGTTAGATGGATCGAAGCTACTTTCCCTTGGACGGCACCTAGT
TACGAAGTAGAAGTCATGTACAACGGAAAATGGTTGGAGATCTTAGGTTG
CGGTGTAGTCAGACAAGATACCCTCTCTAGATCAGGTGTACCTCACAAAT
CTGGATGGGCATTCGGACTAGGATTAGAGAGGATCGCCATGGTACTCTTC
TCAATTCCCGATATCCGACTCTTCTGGTCTCAAGATCCGAGATTCTCTTC
CCAATTCAAAGCTGGTCAAATCTCTACTTTCAAACCTTACTCTAAATACC
CTGAATGTTACAAAGATTTGGCTTTCTGGTTACCTACGACAAATGAAACT
GGAGAAGGGAAATGGCACGAGAATGATTTCATGGAATTGGTTAGGGACGA
AGCCGGTGATTTGATCGAAGGAGTTGATCTTATTGACCAATTTACTCACC
CGAAAACAAAACGTGAATCTCGTTGTTACCGTTTCAACTATCGATCAATG
GACCGATCGTTATCGAACGAAGAGGTGAACAAAATTCAGGAAAAGATCAA
CGAGAGGGTCAAAGAGGAAATGCGAGTTGAAAAAGCTCACTTGACTTGTG
ACGATGGGAGACCTTGCAAGAGGTGTATAAAGAAAGGATGTCCGGATGAT
TGCGTAGACGGGGCGAGAAAGAAAGCGAAATATTTACAAGAAATTCCAGA
TGAATTGCTGGAACGAGGTCGTCAAGCTCAAGGGGAAGGATCGCCTTTCA
CCAACGGTAGTCAACTCCACGCATCCCCTTCAGCTACCACATTGAAACCT
TCTCAGTCTCCTGTACCTCCCTCCCAATCCCTTCCTTCGACTTCTTCGGC
TCCTCCTCCTCCTCCCCCGACTTCCTCTCAACCGATTTTCGATTTCTCCT
CTACCTTGAACAACACATCAGCAGCTGGACCATCAACTACCTCGAACCCT
ACAATCTCATCCTCTACTCCCGCATTCTACGATACCTCTTCTTTTCTAAA
TTTCGGTTCAACCCCTTCAGGAGGATTAATCGATCACACTCAGTTCGGTT
CAGAAGCTGCGAATTTGGAATACGCGATTTTGAGTTCAATGTTGAATGGC
AACGGGTTCGCTCTGGACGCTCATACTCCGAACTTGAGTGGAGGGATTGG
AGCTTCTTTAGGAGGCGGGAATCAAAACAGTTTCTTCCAAGGAGGAGGAG
GCGGAGCACAGAATGGAAGAACTGGAGGTGGCGGAGAAGAAATGCTACTA
GGAGGAGGTAGTAGAAGTCAGAAGAATACAGTTGGAGAAGAAGGACAGCA
GAACGGAGGAGGATTCGGTGAATTTAATCAAGAGAAACAAGGAGGAGACA
CTGAGATGTTTTCGGCGGAAGCGGGAGACGCAACAACTTCAGCTCAGACT
GAACAAGCAACGGAACGAGCTACTCAACAAAACGTTGGAAGTGGAGTACC
AGGGTTGATGACTGCAGAAGAAGCTTTGCGAAGCGTGACGAAACCTTATC
CTTACGCTCAAAGCTACCACTTCTTAGTCAAACATCTCAAAACAAGGTTC
GAAAAGAACGACATTTTACGAATCGTTCGAGCTCTCGCAACTTTCCGACC
TTCTCTCATTGCTTTACAGATGCCGCTCACTGAGGAAGATGAAACTTTCG
TCGAAAGGACTTTCCAACGTACTCTAGTCGAACTTCATAAACTCATTTCT
TTCTCCGGTACTCCTACAGTCGTTTGGCGTCGAACTGGAGAGATCTGTCT
AGTCGGAACAGAGTTTTGTTTGTTGACGGGTTGGAAACGAGAAGAATTGG
TTGGAACTGGGAATGTTAATGGAATGACCACGAATGGTGGAGGTCGAGCT
GGAGGTGGTAAATACATCTTTGAGCTTTTCGACACCGCTTCAGTCGTAGA
ATATTACGAATCTTTCGCTAAACACGCCTTCGAGTCGACTTCTACTTCAG
TCACATTACAGTGTGTCGTGTTGGGCCCAGATGGTAGACCAGTCCCCTGC
GCTTTCTGTTTCAGCGTCCGAAGAGATTTGTTCTCGTGCCCCTATCTCAT
CATTGGCTCTTTCTTGCCCATTCTCGTTTGA
>NGR-1A0960  [mRNA]  locus=Scaffold1:3792691:3793728:+
ATGTCCAATCAATCCATCAAACCCTCTAATCGCTCGCGCGTCGGTCTTCA
ATTCGGAGCCGGCGCACCTGAGAATGAGAATGCTACTTTCACTGCAGAGG
CACGTTCGAACGGCGTTCCTGACATCGCTAAGGTAGCCGAAATGCCTGGA
AGCCCTTCAAGGGCGGGTGTACGTTCGTGTGTGAGAGACACTGCGTACTT
TGCTTCTTCAACTCCGATTTTACTTTCTACTTCTGTCAACTCCTCGGCCA
CTTCTTCTTCTTCCGCCTCCGACAACGACGAATCCGTCAGCCCTCCTTCG
TACCAATCCATCTTCCCTCCTTCTCCTCCTTCTTCCGCTCCTTCTTCTCC
CTCCGATTCGATCCTCTCGAAATTCGCTCAACGTTCGCAACAACCTCAAG
TCGTCCTTTCGACTCCTCCTACCGATTCGGACGCTCCCATCTGTCCTCCT
ACTCTCCTCGACACCGTCTTCCCTCCCTCGTCTTCGATTCACTCGTTCCC
AGCTTTCCCCGTCGACCTCACTTCGACGATCGGTCAAGGTTGGAAAGGAG
TTGTCGTCGATAACCTCATCGCAGGTACTCGTACCCTTTACGTCGGAGGA
GGTAAATTCGACGATGTCGAGTTGCGAGACACGGTTTGTGAAGTGTTGGA
TCAAGCTGAAGAAGAGTACGGAGCGACTGGAGTCGTTCTCTGCCTCGAGA
AGGGTAACAACAAGGAACAGCTTGGTCTCCTCGTTCACCAATTGATGTAC
ATTGGATGTACCGTACTCAAGCAAGACGGTCTCGAACCCAACCCTGCCTA
CCTCCTTCTCGGTATGGAGCTCTAG
>NGR-1A0961  [mRNA]  locus=Scaffold1:3794412:3797341:+
ATGCCAGCTACTAGATCATTGAAACCTTTACTCAAATTCACCGTTCTAGT
TTGTTTCATTTTCGTTCTGTATCGTTCTTTCGTTCAACCTCGATTCACTA
CCTCTTCCTCGACAACCACTCCTGAAAGTTTCACTTATCCAGTCCCACAG
AAGGGTAACAGAGCAGTAGAAGAGAAGAAAGGGATCAATTGGGGTAGAGA
ATCAGATTCAGGTGTTAGACCTGGTGGAGCTCCAGTAGGAGGAGGTAGAG
AGGATGAAGGAATCGCAAATGGATTCAAACCTAAACAACAACAGCAACAG
CAGCAGCAGTTCAACGAGATTGATGGACCGAAGAAACCGATCAAACAGCA
ATTGGAGAAGGAGAGGTTACAACAAAAGAAGAAGATTGAACAAGTTGCTA
AACAGGTTCCAGATCAAGTACCGAACTGGGTTGTAGCGAAAGAGATCGAG
AGGGTAGAGGATAATGGTGCGAAAGTGCCAGTTGACAAGAAGAAAGGAGG
AGGAGACGCAGAGGAAACTTTCAAAAAGGAATTGGAAAAAATGAAAGAGC
GGAAAGAACAGAAATTATCCGGAGGGAGGAAGAAGTTGAACGAAGACGAC
GATGATGACGAAAAAGGAGACAATCCACCTTCGAGGACAGTACCGAAAGA
AGGCGACGACTCTGTCGCTGCTGGAAGAAATCGCAAGGTTTACCATCTTG
TCGACGAAGACGACGAATTGGACGCTGCTCAAAGAGGAGATTCAGATGCT
CGATTAGCTCTCGCCGGTCAAAGAAAGAAGGGACCGCTGATCCAAGTTGG
GGGAGCTGGAAACGCTGCAGGCGAGAAACTCGCGGGAGTAGCTGGAGCTG
GAGCTGGAGTAGCGGGAGCAGCTGCAGAAGCTGTCAAAGCGAAGGGTAAA
GACAAATGGAAAGGAAAAGGTTGGGATCAGAGGTTCAAGAAGCAAGGCGG
AGAGAAAGACAAGGAAGACGAGCAGGAGGGAACAGTCGAGGGTGAAGAAA
AGAAAGAAGTAGTCGAGAAAGTTGCAGACGCACTTGACTCGAAGAAACAG
AAACAGATTGAAGAAGAAGAACAATCGGCAAGCGCTGACAAGCTCCTCGT
TCAGCACCCTCTCGTTGCTCGATTCCTCAAGCAAGACATCTCCCACAATG
GTGGTGGATCTCCTCATGAGCGCTCTCAAGTAACTTTCGTCAGTCCCGAC
GAAGAAGATGCTTCGCCCGGTCACAAACCGAAAGAGGAAGACGATGCAGT
CCTACCTCTAACACCTTCGAGCCCTCAGCGACACAATCTCACAGTGTGTG
CTCTAGTACCGAACGAACAACGGTTCCTTCCCGAATGGATCTTGTACCAC
TCTTTGCTTGGAGTATCTCGTTTCGCCCTCTACGATACATCACTACCGGG
AGCTTTCGGGGGAGAAGAGATCGATCAACTCGCGGATTCGATGAGGGAAG
AAGGCGGAGGAGGAGAGAATGCTCCGACAGTCGAAGAACTCAAGGCTCAA
GTCGCTGTCTCGAATGCTGGAAGGGAAGGACTTGACGAAAAAGGTATGAT
TAGGAGGGAACGAGTCAGAGGTCTCGAAGAATGGATCGATAAAGACCGAG
TGAAAATGTTTTACATGAAGTTCAAAAACCCTCGGGCAAGTCATGATGTA
CACGCTCTCATGCTCGAGGATTGTGTCGAGCGTTTCGGAGAGACGTCAAA
CTGGCTAGCTCATCTCGACGTCGACGAATTCCTCTCGCTTTCAACTCCTC
TCTACGGAACCGACGAGCCATACTCGGTACAACCAACGTCACCAACATCC
GATACAGCCGATCACGTCTATCCTCTTCACGACCTCCTAGCTTCTCCAGC
TCTCGATGCAGCACTCTGTTTGCCGGTACCTGAACTCAATTATCGTAACC
TTGGCATTAAGGAGCTCAAGCGAAGTCAAGGGGTACTCGAGACTCAAGTA
CATCGAGATGTACTCGGAGAAGTCAAGGAATCGCCGAGATCTTTCGAAGA
GAGAGGCAGTCTTCCTCAAAAGACTCTGATTCACACTGGCTTCTCCTCTG
AGCCTGGCGTAGCGTTCTCCGGTCCTCACTCTTGCACAATCGATGACCTC
GAAGACGCTATTCGGGACAGTCAAGGGAATATTCTCGCTTCTCGTGACGG
ACTTTACCACTCTCAGAACTTGCCCATTGAACCTCTCGCGATCGCTCATT
ACGTTCAACGTGACCTTCTCGACTGTCATTCCAAGCTATCGAGCGTCGCA
GATCCTCTTTCACTCTTACCGAAAGGTCGAGGCTCGATCTCTTGCGAAGC
TCACTACCTCCCTTCTGCCGCCGAACTCGCTTCTGAGACCTGGCGCAACG
ATCCAGCAAACGAAGATCTCAAGAAAGTTCCACCATTAGGAAGCGTTCTC
GAAGATCGTAGAATGGCAACAAGTTGGGCTGCTCGATCAGCCAAAGTGAT
TGGAGATGCTTGGCGGAGAAGTCAAGAACGAGGGATGAGGAGACTCAGCA
AGAGTGAGAGGGAGAAACTCGTCAGTCGAGTGAGGCACAAGGTTGAGATC
CTTTCGTATTAG
>NGR-1A0962  [mRNA]  locus=Scaffold1:3797496:3799844:-
ATGTCACAAGCACCGCCTCCACTAGCTCCAACAGGAGAAGAAGCAATCTA
CCAGACCATCGATGTCGAACCTGAAGCATTTGCCGACGTAGAAGAAGCAA
GTTCTTTGACTGAAGCATACGAAGTAGAGCTCACACTGCAGGAGATTGAG
AAAGGAGGCTACCAGAGGATTGGACTTCAATTTGCGGACGAGCAGTTACA
CGATGCTGTACCGGTATATAGAGCTCTAAGGGATAAGCTACCGAAGGAGA
AGGAGCTCTATGTCTTGGCAGACACGACTTACGGAAGCTGTTGCGTCGAT
GAAGTAGCTGCTCAGCACGTTGATGCAGACTTTGTAGTCCACTACGGACA
CACTTGCCTTTCACCTACTGCTCGGCTACCGGTACTGTATATCCTGACGA
AACGATCTATCGACCCGGTTCACGCTGCGTCTTCTCTCGCTTCGACCTCA
AAATCGAGTCTCGATCAAGATCCTCCGAAAGCCGTCGTCTTGCTTTACGA
CGTTGGATACGCTCACAAAGCTCATCTCGTGGCAGATGCTGTTCGAACTG
AGCTTGGCGACAAATTCCCTGTAGTTCTCAGTCATCTCGACAAGCGAGCG
AATCTCAGATCTCACTCTGCCGGGTCGCTGAAGGGGAAAGAGAAGGAAGA
TGCTGAAGCTGAGCCAGTCGAGCCTGAAGAGCCCGAAAGTCGAGAAGACG
AGATGAATGCTCAAGTCGACCCCGATGAGCCTATCGCACCTCCTCCTCCT
ACGACCGTCCCTCGCGCTCCCTCCCGCTACGATCTTCCAGAAGGTGTCGA
GTCGATCGAAGAATGCGCTCTATTCTGGATCGGATCCGAAAGTCTCGCCT
TGACGAATCTACTCATGACTCACGGAAGATGTCGAATCTGGTCTTACGAT
CCCGCAATGAGAAGCTGTCGGCTCGAATCAGCTCGAACGAATCGAATGTT
GATGCGACGATACGCTCTCGTTGAGAAAGCGAAAGACGCCGATGTCATTG
GTATCCTCGTTGGTACTCTCGGTGTCGCTGCCTACCTTCCACTTATCACG
CACCTCCGACAACTTATTGCTTCCCACCAGAAGAAATCTTACACGGTCGC
AGTCGGCAAACTCAATCCAGCTAAACTCGCAAACTTTATTGAGGTGGAAT
GTTTCGTTCTCGTCGCTTGTCCAGAAAACACGATGGTAGACAGCAAAGAG
TTCCTCCGACCTATCGTTACTCCTTTCGAACTCGAGCTGGCACTCACTTC
GAAAGCTTGGACCGGTCAATACATCCTCGACTTTGGTGAACTACTCTCAT
CGTCGACTTTTGGTCAAGATCAAGGTCAAATTGCCGGTGAAACAGCTGAA
GAAGCTGGAAACGACGAAGATGATGAAGCTCCTGTGTATTCAGCTACGAC
TGGAAAGTACCGACATCCGAAGAGGTACAATCAGAACGGTGTCAAAGATG
CCGACGATCTCGCTAGTCAAGCTTCAGCCCTCGCCATTCGTGATCAAAAC
TCTGCCATCTCTCGCGTCCTCGGCTCTGCAGCCGGCGAGTACATGTCTAC
TCGAACCTACAAAGGACTCGATCCACGGTACGGAGAAGATGCTCCGGCAG
TGCTCGAGATGGGAAGAGAAGGAGGAATCGCTAGAGGATACGGTTACGAG
AAGAAGGAAGAGTAG
>NGR-1A0963  [mRNA]  locus=Scaffold1:3801043:3802690:-
ATGCTCTCAAAGCCGAATACGAAACCTAATCAAGCAGCAGTTACAAGTCC
AAACAACCTAGACAAGTCAAACATGAGAACCACCGCTTCATCTGTACAAC
TTCCCGCAACTTCTTCTTCGCAACTTTCCTCTTCAAATACCAATACTCAA
GCTAATTCCACCTCGCAAGCTACCTCGCAACGGAGAGAGAAACCTTCCAT
CATGTCGCTATATCGATCAGAAGGGATCCGGTTCTTCTTCGCTGGTGCAG
CAGGTCCCATTTTAGGATTAGCTTTCATCGATTCTGCTTTTTTCGGTTTG
TATGGTAGAGTCATGCAAAAATTTGGTCAAGATAGACAAGATCCGAACGC
TTTACATAGAGTATTTCTAGCAGGAGCGACAGCGGGAGCAGCTTGTGCTC
TTCTCGAGACTCCTATTGAGGTTGTGAAAACACGAGCTCAAGTGGAATCA
TCTGCATCATCACCGAACGGTAAACTGGGATCATTCCGGATCGCCTCAAT
GATTGCGAAGAAAGAGGGATTGAGAGGATTTTACGTCGGAGGTTTGATGA
CAAGTATTCACGACGGAGTCAGTTCAGGCATTTTCTTCGCTACTTATTTC
GTCTTCAGACGGCTGCTGCGAGGTGAACACCCGTTCCATCAAGGAGGAGT
ACCAACAACACCATCTCCGACCTCTTCTTCGATCGCCGACGTCCCAGAAG
CTTCCTCGTCGCATCCCGGAATGGGCAAAGGCGAAGTTGCGCGAATTTTA
CTCGCAGGAGGTCTAGCTGGAGCGCTTTCAGCTCTGATACCTTATCCCTT
TGACATTGTCAAGACTCGACTTCAAACCGCAAATTTCGAATCGAAAGCTC
GACCTACTACTTCACCCTCGTCTACCGTACCTTCTTTCACTTCGACCGTT
TCGAAATCTGTCGTTCAGAAGCGTCTCTCGATCCCTTCCGTCTTCTCGCA
AATTTACCGGGATTCGATTCAATCTCATCGATACAGATATCGATCGACGA
TACCGTACTCGATCTTCTCGAGTCTCTTCCCTCCACAACAAGGGAGCACC
TCAAATATGGTCGATGGAAGACCTGGACCGAACCCAAAGGCAGAGAAATG
GACGATGAGAGTGTTGGGATTGAGAGGATTCGGAGTTGGGTTGAGACCGA
CAGTCGTGAGCAGTTTCGTCGGAAGCGCTGCCACCATCACTACTGTCGAA
GTCGCGCTTCATCTGATGGGAGTCAACGGTGGAGGAGGAGTTGGTTAA
>NGR-1A0964  [mRNA]  locus=Scaffold1:3804322:3804678:-
ATGAGATGCTCCGCTTCTGTAACTCCTTGGCTGTTGCGAAAATCTTATTA
CTTTGTGCCTCTCGCTCGAACTTGGAAAGGAGTCGTCGTTGACAATCTCA
TCGCTGGAACTCGTACCCTTTATGTCGGAGGAGGTAAATTCGATGATGTA
GAGCTGCGAGACACGGTTTGTGAAGTGTTGGATCAAGCTGAAGAAGAGTA
CGGAGCGACTGGAGTCGTTCTCTGCCTCGAGAAGGGTAACAACAAGGAAC
AGCTTGGTCTCCTCGTTCACCAATTGATGTACATTGGATGTACCGTACTC
AAGCAAGACGGTCTCGAACCCAACCCTGCCTACCTCCTTCTCGGTATGGA
GCTCTAG
>NGR-1A0965  [mRNA]  locus=Scaffold1:408778:410012:+
ATGCACGGTCTATCACTACCGAACCGACCGAAACAACCGCTACCACCTCT
CGCTTCTTCTTCCAGCTCTCCACCACTCACGAATGACGCTCCCTCCTCTT
CCTCTTCTCTTCACTCTTTGTTCCGACCTAAACCTCCACCTAATTTCGCA
CAGCAGCAAAGAACTAGAGCACGCCAATTGAGGGGAGAAAAGAAATCACC
TTTCGTACCGAAGAAAACTCAACAATCGGATGGTCAACTTCGAGGTACCC
CTACGAGTGGAACTGGTAAAGAGAGGGATTTGACGAGTTGTTCAATCGAG
CAATTACAGGATATGCTAGAAAAGAATCAAAGGTTGTTGGATTCTCCGGA
AACCTTTGCCAATCTACCTGGAGGGGATTCGAGATTGAGAGCTCAACAAG
CGAGAATCGAAACGAGATTGAAAGAACTACAAGAAATGAGTGACATCAAA
CGAGAACTCGATTCGACTCATTTGAAAGACGACGCTGAACCTGTCGATGG
GACCGGAGATGATCCGATGGATGGCGTAAAAGTGAAACGAGAAGACACAG
AGGAAGAAGGAGGAGGACAAACGATGCAAGACGTCGTTGGCGACCCTGCA
CCTGAACTCGACGAAGCGAATTCGCCTCAAACAAAACGACGGATAGCCGC
TAGATTATCACTATCAAATCCTCATTCGATGAGTCTGGCAGAATCTCTGA
AACTGCAGAGAGCAGCAGTAGCTCGAGATCGTTTAGCATCAGAACGGAAA
GCCCAACAGATGCAACTGGATGGGAAACGACCCGAGAAAGTCGGGAACTT
GTTGAAAGGAGCTCTGGGAAACCACGCGAGCTTAGGTGGATTCATGTTCG
CAGGAGCCGACGACTCGGACGACGAAGAACTGGACGAAGCCGAGATCCAG
GATTGGTTAAACTCGGGGAGAACGGGAAGAAATGGAGAATTGAACGATGA
AGAGAATGAACAACTGAATCCTCTCAAGACGGCTTACATGACGGGTTGGA
ATCGTGCAGTAGCTGAAGAAGGTGGTTGA
>NGR-1A0966  [mRNA]  locus=Scaffold1:3805947:3812025:-
ATGTCTGAAAAACTCACCCGTATCGCTTTGGTCAACCCTGATAGGTGCAA
GCCCAAAAAATGTCGTCAAGAGTGCAAGAAGTCTTGTCCTGTCGTGCGAA
TGGGTAAACTCTGTATCGAAGTCGACTCTTCTTCGAAAATTGCTTTCATT
TCCGAAGAACTTTGTATCGGTTGCGGTATCTGTCCCAAAAAATGTCCTTT
TGAGGCTATCAACATTATCAACTTGCCGACAAATTTGGAATCTCAAGTCA
CTCACCGTTACTCTGCCAACTCTTTCAAACTTCATCGTCTCCCCACTCCT
CGACCCGGTCAAGTACTCGGTCTCGTCGGAACTAACGGTATCGGTAAATC
TACTGCATTGAAAATCTTGAGTGGTAAATTGAAGCCCAATCTTGGAAAAT
TCGAGTCTCCTCCCGATTGGCAAGATATCCTCAAATACTTCCGTGGTTCC
GAACTTCAAAACTACTTCACCAAAGTTCTCGAAGACAACATTAAACCTCT
CATCAAACCTCAATACGTCGATCACATTCCGCGAGCGATCAAGGGAAAAC
AAACTGTTCGACAAATGTTGGAATCTAAGAAGGAGTTGACCAACATTGAT
GAAGTCATCGATGCTTTGGATTTGGATGTCGTTATGGAGCGTGAGATTAG
TCAATTGTCGGGAGGAGAGTTGCAAAGGTTCGCTATCGGTATGACTTGCG
TTCAAGATGCTGATGTCTACATGTTCGACGAACCTTCTTCTTACCTCGAT
GTCAAGCAACGTCTCAACGCCGCCCGAATCATTCGATCTCTCCTCAAACC
TACCAACTACGTTATCGCCGTCGAGCACGATCTCTCCGTCGCTGATTACC
TCTCCGACTTTATCTGCTGTCTCTACGGAATGCCTTCGATGTACGGAGTT
GTCACTATGCCTTTCTCGGTTCGAGAAGGTATCAACATTTTCCTCGATGG
AAGAATCCCTACCGAAAACTTGCGATTCCGAGAAGAATCTCTCACCTTCA
AGATCGCCGACGCTCTTGAAGATGTCGACCAAGATCGTTCTCGACGATTC
CTCTACCCTACGATGACCAAGACTCAAGGAAACTTCAAGCTCAACCTCGA
GGGAGGATCCTTCACCGACTCTGAAATCATCGTTCTCCTCGGAGAGAACG
GAACTGGAAAGACTACCTTCGTCAAGTTGCTCGCTGGTAAACTCAAGCCC
GATGTCGAACGAGACGAACAACATTTCAACGTTTCGCTCAAGCCTCAAAC
GATCGCTCCCAAATTCCCTGGTACCGTTCGAGAACTTCTTCTCAAGCAAA
TGCGTGCCGCCTACATGCACCCTCAGTTCAACACCGACGTCATGAAGCCC
ATGCAACTCGAAAACATCATGGACAACTTGGTTACGACTTTGTCAGGAGG
AGAGTTGCAACGAGTAGCTATCGTTCTCGCTCTCGGTAAACCTGCAGACA
TCTACCTTATCGATGAACCTTCTGCCTACCTCGATTCTGAACAACGTATC
ATCGCCGCCCGTGTCATCAAGCGATACATCCTTCACGCGAAGAAGACCGC
TTTCATCGTCGAGCACGATATCGTCATGGCTACTTACCTCGCTGATCGAG
TCGTCGTGTACTCCGGTACTCCTTCCGTCGAATCTTTCGCTACTGCTCCC
GAGTCACTCCTTACTGGAATGAACAAGTTCCTTAAGTCGCTCGAGATCAC
TTTCCGACGTGACCCTTCCAACTTCCGACCTCGTATCAACAAGTTTGGAC
TCTCAAATCTAGAATTATTGATCGACGAATACGGATCGGAGCGGGATGCA
GATGCTCGAGGGAAAGATGTTGGACGAACGACGCCTCAAGCAAAAATGAG
TGGAACTGCCACCGCTCCTCCTCAAGTCCTCGACGCTGGTCTCGCCAAAC
TCAAGAAGACCGACGATGTCAACGCTGTTGAGGCCCCCGTCACCTTCAAG
GCCTACATGATGTGCGCCTTCGCCTCCTTCGGTGGTATCTTCTTCGGTTA
CGACTCTGGTTACATCAACGGTGTCCTCTCCTCCTCTGAATTCATTCGAG
CCATCGCCGGTCCCGATGCTACCGCCATCTCTTCGTCTCACACCTCCCTC
ATCGTCTCTATCCTTTCCGCCGGTACCTTCTTCGGTGCCCTCATTGCTGG
TGATCTCGCCGATATGATGGGTCGTCGTCCTACTATCATCGCTGGTTGCG
GTATCTACCTCGCTGGTGTCGTCGTTCAAATGTTCGCTGCTTCCGCCTTG
GCCACTATCGTCGTCGGTCGTCTCCTCGCTGGTTTCGGTGTCGGATTCGT
TTCTGCCATTATCATCCTCTACATGTCCGAGATCTGCCCTCGCAAGGTCC
GTGGTGCTCTCGTTTCCGGTTACCAATTCTGCATTACCATCGGTATCATG
CTTGCCTCGATCGTCTGCAACTTCACCCAAAACCGACCTGACGCTGGAGC
TTACCGCATTCCTATCGGTATCCAATTCGCATGGGGAGTCATCCTCGCTA
CCGGTCTCTTCTTCCTTCCCGACTCTCCTCGTTACTTCGTCAAGAAGGGC
AAGCTCGAGCAAGCTCGCAACACCCTTGTCCGTCTCCGTGGTCAACCCGC
TCACTCTGAACTCATCGAGGTCGAACTCTCCGAAATTGTCGCCAACGCTG
AAGTCGAGGCTGCCGCTATTCCTACCGGTTCCTGGTTCGCCTCCTGGGCT
GCCTGCTTCTCTGGATCTGTCTTCGACGCTTCCTCCAACCTTCGTCGCAC
TATCCTCGGTACTTCCCTTCAAATGATGCAACAATGGACCGGTGTCAACT
TCATCTTCTACTACTCTACTCCTTTCCTCAAGTCTACCGGTGCCATCTCT
TCGCCTTTCCTCATCTCGATGATCTTCACCATCGTTAACGTCTGCTCTAC
TCCCATCTCTTTCTACACCGTTGAACGTTTCGGTCGTCGCCCTCTCCTCA
TCTACGGTGCTCTCGGTATGCTCATCTGTCAATTCCTCGTTGCCATCATC
GGTGTTACCGTCGGATTCAACAAGACTTCCGTTGATGCTGCTGGAAACGC
TGTTGCCAACAACATCGGAGCTGTTAACGCTCAAGTCGCCTTCATTGCCA
TCTTCATCTTCTTCTTCGCCTCTACCTGGGGACCTGGTGCCTGGGTTCTC
ATCGGTGAAATCTTCCCTCTCCCTATCCGTTCCCGTGGTGTCGCTCTCTC
GACCTCCTCCAACTGGCTCTGGAACACCATCATCTCCGTCATCACTCCTT
ACATGGTCGGTGAGGACAAGGGTAACCTTCGCTCGTCCGTCTTCTTCGTT
TGGGGAGGACTCTGCACTTGCGCCTTTGTATATTCGTACTTTTTGGTGCC
AGAGACCAAGGGACTCACCCTCGAGCAAGTAGATTCCATGTTCCAATCCG
TATCTCCACGTAACTCTGCCAAGTGGCGCCCTACTCAAACCTTCGCCGAA
CAAGCCGGCAAGCTCGACGACCACCACTCGTACGAGAACAAGGAGAAGCA
CGAGGTTGCTCACTACGCTTAA
>NGR-1A0967  [mRNA]  locus=Scaffold1:3813238:3815745:+
ATGTCAGTCTCTGAACAATCTCAAGAGATGCCGACCACTGAGCAACTCGG
TCGATTGAGGGTGCAAATCGTCGAAGCGAAAGGGTTGACAGTGAGGAGCA
AAGATCAAAAACCTTACGTTCTCGTTCAGTACGATCGAACGGATTCGATC
TCGAGAGCGTTCGGAGAAACGTCTTCATCGAACTCGAGTCCGTCAATGAA
ACAAGGAGGAGAGAGGGAAACAAAGAAAATTGGAGGAGGAGGAGGAGGAA
TTCGAAGATTGAGAACGACAACGGCGGAAGGAGGAAATTCAGGAGATGGG
AAACCGCAGGGAGTTACAGGAGAAGAGTTGGATGTATGGGTTCCGTTGTC
GTGTCCGTTAGATGAAAGCATCAAGGGGGAAATTCGAATTAAACTCTTGT
TCGAACCTCTCAAATCTCGACCGAAATTGACTGTCAACGATTTTCAAGTT
TTGCGAAGGATCGGTCAAGGAAGCTTCGGCAGTGTTTTCATGATTCACGC
TCTCAAAGTAATCAATAAATCTCGAATCACAACACCAGGAGCGCTCGCAC
AAGTCTTCGCAGAACGTCAAGTCTTGGCTCTCACAGTCGATTCTCCCTTC
TTGGTTTCGCTCAAGTTTTCGTTTCAATCGAGCACAAATTTGTTCTTCGT
GATAGACTACAAAGGAGGAGGAGAGTTGTTCCAGCACTTGCAGAGAGACG
GTGGCAGATTCGAAGAATCTCGGGTGAAGTACTACGTGGGAGAAATCGTT
CTAGCTATCGAATACCTTCACGAGAAAGGGATCGTCTACCGGGATCTCAA
ACCTGAAAACATTCTTCTCGATTCAAATGGACATGTAGTCTTGTGCGACT
TCGGTCTCTCAAAAGTCCTCAAAGGTGAAGACGATCGCTGCAAGACTCTC
TGTGGAACTACATCCTTCCTCGCTCCAGAGGTACTACTCGACATCGGTTA
CTCTTATCCGGCAGATTGGTGGTCACTCGGAGTACTACTTTTCGAGATGT
CTTGGGGATGGTCACCGTTCTACGCTGAAACTGCCGTCGAAGAATACGAA
CGAATTCTCAAGAGTGAGATCAAGATCCCGAACAAAGGAGGTTACTCTGC
AGAACTGAAAGACCTAGTCCTACAACTCTTGAACCGCGACCCTACGACTC
GAATCAAAGTTAGCGGTATCAAGAACCACCCGTTCTTCGCTTCGCTCTCG
TTTGAACGACTCGCTTCCCGTCAACTTGCACCGCCGTTCAAACCTCCAGC
TCAAGCCGACGAAGACAATGTCGATTACTACGATGCAGGAAAATCAGCTG
AATGGGTTTTCGGACCCGAAGGAGAATGTTGGCAATCTTGTCAGTCTTCG
AAAACTGCTTCTACAGCGTCTCCGAATGGCTCGGGCCTCGGAATGAAGAA
GAGTGGTGGAAAAGGTGCATTGGGTGGAGCTAGTTTGTTCAGAGATTTCA
GTTGGGGAGGGAAAGAAGCGCAGGAGAGGAGGATCGGTGGACCAAAGCTC
GAGAGACCCGGGATCAGAGATGAGGTCAGTAGACGCTCGAGTTGTGTTTA
G
>NGR-1A0968  [mRNA]  locus=Scaffold1:3816877:3818739:+
ATGTTACTAGGTGAAGCTCCCGAAGTCTTCCGCAAGATCGACGAGCCAGA
TTCTGAAGATGAGGAGGAGGACGAGGACGACTCGACGGATGAGGAGGAAG
GACCAGAGTGCAGTTTCGAACTACCTTTCGACATTTTGAGGGACTTCTAC
TACGCTGAAGATGCAGTCGTTTCGGGCAAAGGAGCTCAACAAGTCGAAAC
TACAGAGGATGTCGAGAAGAGAGAGGCCAATTTCTACGTCGACCGCAAAC
CAGACAGGATAGATGTAGCCGCTGTCTGCATGTGCCAACCTCCGGAAGAC
AAGACTCAGCAAGGTTGTTTGGAAACTTGCATCAATCGAATGATGCAGTA
TTGCTGTGACCCAAAGATTTGTCCTTGCGGTGCTCAATGTAGCAACATTC
CGCTCAATAAGCGGCAAACGATTGAAGAAGGAAAAAACGGGCTGAAAACT
GGAAACCGTGGATTCGGACTCAAGACTATGGTGCCGATCCGCAAAGGAGA
GCTTGTGATAGAGTACCGAGGAGAAATTATCTCACGTGACGAATCTTACA
AACGGGTCCTGAACGAGTACAAGGATCGTAGTGATTATTACTTCCTCGAG
TACGATTCCCTCGAAGTGCTCGACGCTGGTCAGAAAGGCAACTCGTCGAG
GTTCATCAATCACTCTTGCGGTCCCAACTGCGAGGTCGTGAGGTGGAGAT
TGGCGAGCGTCGATGAATATCAAGTAGGAATTTTTGCGAAACGCGATATC
CAAGCCGGTGAAGAACTTACTTACAACTATGGCTGGCAGAACTTTGTCGA
TATGGCCGATTCGAACTCTGAAAAGCCTGCCGCTTCGAATTCGACTTCGA
CCTCCGCTTCACCTCGCAAGTCCAAAGCTTCGAAGGCAGCCGAAGAAGCT
GCAAACGATATAGCTCGCCAACGGTGCTTCTGCGGTTCTCCAGTTTGTTC
GGGATATCTGGGTGGAAAACCGAAAGATGAACGAGCACTGGCTGCTGGGC
CATCGAGCAAGGGGAAAGGGAAAGGGAAAGCGAATACGAAGGTCGCTGAA
GTGAAGGAGAAACCGTTGAAAGAGAAGAAGCAGCCACCGGTCAATCTCGA
ATGGGTAAAAGCAAAAATCGTTTTGGGACCTAGCTCGGGAAGGAAGATGT
CAGGTCGAGCTGCGAGCGAAGAGTCGGAAGGAGGTGTCAAGAAGAAGCTC
AAGTCTTCGCTGTCGGGATTGTCGAGGGCAGGCAGCCTGAGAGGAGCGGC
TGCGAAAGCGAAGGAGAAGTTGACAGGTCAGAGGTAG
>NGR-1A0969  [mRNA]  locus=Scaffold1:3818950:3822091:-
ATGGTCGGCTTCGCTGGCTATGTGGTTCAGAACACTTACGCTGGATTAAC
TGGAGGCTCTCGCAAGAAGTCGAAACCTGCTTCGCAAACCGGAGGAAAGA
CGGCAGGTGACAGTGAAGCGACGACCGAAGCTGCTGATCCAAGTGTCGGT
TCAGGAAGAGGAAAGCGGAAAGGCCGTGGACCGAGAGTAGAGGTCGATGC
ACTCTTCTTCCAGCGACTCGGACGACTACTTCGAATCGTCATTCCCTCAG
TTCACAGCAAGGAAGCTTCCCTCCTCCTTCTCCACTCATTCTTCCTCGTC
CTCCGTACCGTCTTGTCTCTCTACGTTGCTTCTCTCGATGGATCGATCGT
ATCAGCACTCGTGCGGGCTCAGCCGAAACAGTTCTTGACGAGGATCATGT
TGTGGATGGCTGTAGCTATCCCTGCCACTTACACGAATAGCATGCTCACC
TACCTACAGAGCAAACTAGGTAAGACTGACAATTCCGCAACACCTTGGGA
CGAGACCGTCGAGCTGACTGCTCATCCGTCGATAGCTATCGCTTACCGTA
CAAGATTGACGAAACAAGTCCATGAAGCTTACCTCGAAGATACGACTTTC
TACGCTCTCGGCAATCTCGACGATCGAATCAAGAATGCAGACCAACTCAT
TGTCGTCGACATCAACAAGTTTTCGACAAGTCTCGCTGAAATTTATTCCA
ATATCGCAAAACCTATTCTCGATGTCATCCTGTACAACTTTCAGCTTTCG
AGAAACGTCGGTGCCGAAGGTTTGATCGCTTTGACCGTTGTTGTTCAAGC
CAGTGCTGCTCTCCTCAAATTCGCAACCCCTCCTTTCGGTCGTTACGCCG
CTACTTCTGCATCTCTCGAAGGTTCCTACCGATTCGCCCATACTCGACTC
CTCGAGCATGCTGAAGAGATTGCTCTGCTCCGAGGATCCGAAACCGAAAA
GAACTTGATTGAACGAACTTACTTCGCTCTCGTCAAACACATCAATCGAA
CTTTCAGAATGAGAATGTTGTACGGAATCGTTGAAGAAGGTATCGTCAAG
TGGCTCTGGGGAAGTCTCGGACTCTGTGTCTGCGCTGTTCCAGTCTTTGG
ATCAAAGCTTTTCGGAGGAATGGGCGGATCGAGTGTCGTCGATTTTGGAA
GCAGAACAGAAGGCTTCGTCACAAACAGAAGACTTCTTCTCTCAGCATCT
GACGCTCTCGGCCGTCTCATGTCGACCTACCGAGATCTGTCTGAGCTCTC
AGGCTACACTGCGCGAGTCTCCGAGCTTCTCGACACGATGGATGATGTCA
AACAAGGCAGATTTCAGAAGAAGCTTGTCGGAGGGTCGGACTCGAGGAGG
AAAGTCATTCCGGGAGAGGAGAAGAAAGAAGAGAAGGATATCTTGAGCGA
GAACGCCAAGATTCTCTCTGGTCGTGGTCAATTTATTCACTCCGACGACG
AGATCGTTTTCGAGAACGTACCGATCGTCACTCCCAATGGAGACATTCTG
ATCAAGTCTCTCAGTTTCTACGTCAAACCTGGAAATCATCTCCTAATCGT
CGGAGGAAATGGAACTGGAAAATCATCTCTCTTCCGAATCCTTGGTGGTC
TCTGGCCGATCTACGGGGGAACTGTTACGAAACCGCCTGCTTCCGAGTTT
ACCTACATTCCTCAACGACCTTACCTCTCCCTCGGTACTCTCCGAGATCA
AGTCATCTACCCGCATTCTCGCAAACAGATGATCGAACGGGGCGTCAGCG
ACTCCGACCTTCTCGAGATTCTCAGACTTCTCGATCTCGATCAGATCGTA
GAGCGTGAAGGAGGCTGGGATGCAGTCAAGGAGTGGAGAGACTGCTTGGC
GGGAGGAGACAAGCAACGAATTGCTATGGCTAGACTTTTCTACCACTGCC
CCAAATATGCTATCCTCGACGAATGTACGAGTGCAGTTACTCTCGAAATT
GAGAAGACTTTCTACGATCATGCTACTGAGCTCGGTATCACTCTATTGAC
GGTTTCTCATCGTCCTTCGCTTTGGAAATATCACAAATACATTCTCCAAT
ACGATGGTCACGGTGGATACGCTTTCGGAGAACTCGATGCCGAGAAACGT
CTCGCGCTTCAAGAGGAGAAACAGTCGCTCGAACAGAAACTCGCTGAAGT
TCCTGTGTGGGAATCTCGATTGGAAGAGTTGTTGAAGGAGAGACAAATTC
GTGAAGAAAGGAAGGACAAGATCTGA
>NGR-1A0970  [mRNA]  locus=Scaffold1:3823824:3825472:-
ATGGGTTGCGGAGGATCTAAACAAGAAGATGTCGAGAGCAAGACTCGCAA
CGATGCGATCGAGAACCAACTGAAGAAGGACAGGATGAACATGAGTAAGA
TGCTGTTACTCGGAGCGGGAGAGTCTGGTAAATCGACCATTCTCAAACAG
ATGAAACTTATCCACGAGGGATCTTACACGGACAAGGAGCGAGAGAATTA
CAAGGAAATTATTTATTCAAACACTGTCCAGAGTATGCATGTGATTCTTG
ACGCTATGGAAATGATGGGTATCCCTCTGCAAAATTCTGAAGGAAGTCGG
TACCAAGAAATCATCATGAGTCAACCTCATCAAATCGAAGCAGATTACCT
ACCGACAGAAGTTGCGGATGCATTGTTGCAACTGTGGAAAGACCCTGGTG
TTCAAGAATGTTTCTCTCGTTCGAGGGAGTATCAATTGAACGATTCTGCT
CAATATTACTTTGACTCTATCGCACGGATAGGTTCGAGAAATTACATGCC
TTCAGATCAAGATGTGCTTCGCTCTCGTGTCAAGACCACTGGCATCACAG
AGACTACTTTCCAGATCGGAGAACTCAAGTACCGAATGTTCGACGTCGGA
GGACAACGGTCTGAACGAAAGAAATGGATTCACTGCTTTGAAAACGTCAC
CGCCATCGTCTTCCTCGTCGCCATTTCTGAATACGATCAAATGCTTTACG
AAGATGAGTCGATCAACCGCATGCAAGAAGCCCTAGTCCTCTTCGATTCG
ATTTGCAACTCTCGATGGTTTGTTCGCACTTCAATCATTCTCTTCCTCAA
CAAGATCGATCTGTTCCGTGAAAAGCTTCCTCGTTCTCCTATCGCCAATT
TCTTCCCCGACTACACCGGGGGATCGGACCTCCAAGCTGCTTGCGATTAC
TTCTCTTCCCGTTTCGTTGGACTCAATCAATCGTCTGCGAAGCAAATCTA
CACTCACTTCACTTGCGCAACGGATACCAATCAAATCAAATTCGTTTTGA
GTGCTGTCAACGACATTATCATTCAAGTCAACCTCCGAGACTGTGGTCTT
CTTTAG
>NGR-1A0971  [mRNA]  locus=Scaffold1:3827093:3828024:-
ATGGATAAATCGGAACAAGCTTTCCTAGATGGAACCCATCCAGCTCTTCA
ACGAGATGCAGAAGCCATGGCAACTCTCCGTTCCACCTCTCCTACTCGTT
CCCGATCCCCTTCAGTGTCTTCAAACACCTCGTCGTCGGATGATCAACCT
CGGTTTAGTGCGGTAGATCCAGATGCACCGGCTCGAGAACCAGCTCCTCT
GAGGAGTAGCGGTGGGAAAGGAAGTAGCAACACGGGAGTGAAAGGAGTCA
GGGCAGATTACCGAGAGTTTCAAGAATCACGGAATCAGGACGCGACGACG
GGGAAAGGGTTGGCGAAACAAATGGGAAAGAAATTAATGATCTCGCTCGA
AGACGATGCAGAGGAGGATCAATTAGGAAGTATCGACGAAGACCAAGCAG
CGTTGGAAAAGTATAGACAACAGCGAATGAGGGAGTTGCAAGGGAGTGGA
GAGAGAGGGTTGAATAGTTACGGAGGGGAGAAGAAAGTATTCGGTCATTT
GAGAGAGATTGGAGTCGAACAGTTCTTGAACGCTGTTGAAGGTGAAACAG
ACGACGTAGCGGTGATACTACACCTCTACGAACCTGATTTGATCCCTTGT
ATTCTACTCAACTCTCATCTTACCGCTCTATCCCGCAAATATCCTCACAC
CAAATTCTTACGCTCTCTCGCTTCAGAACTCGATTTCATGCAGCAAGATC
CTGACGATGAAACTTTACCTACCGTTCTCGTTTACCGAGGTGGAGAGTTG
GAGACTACTTGGATCCGGTTCGATCTCGAAATGGGAAGAGGTGGGCTCGA
GGGCAGGGATGCAAGAGAACAGGTTGAGAAGATTCTTTTACAGTAA
>NGR-1A0972  [mRNA]  locus=Scaffold1:3828629:3831199:+
ATGTCACTCACTAGGTTCCCATACACTTCTTCCAATGCTCCACATTCCGC
CTCGACCTCCTCCTCGATCGCATTGGAACAAGCGAACGCAGACTTGTTGT
TGTTGCAACAATCTCTATCTCGTTCTTCCAAAATCTCGGACAGGATGAGT
ACAGTACTGGGAGAGTTGGATGATAGATTAGCGAAATTGGAAAAGAGTTT
GGTACCGATTTATAGAGAGACGGGCAAATTGACGAGGGTCTCAAAGAATC
TCGAGTCAACCATGAGATCCCTCGATGGATTGCTGGGTCATCACGATCTC
GTCGAGAGGGAAGAAGGTTTGATCAAATCCGGTCCAAAACAAGGAGATCT
GAAACCTTACTTGGCTGCTATCGATCGCCTTGTCGCTGCTTCCGAAGCTT
TGAGGAAAACAGATGCGAAAGGTCAAGCTGCAACTCTTTCCCAAATGGGT
GCTCTCATCGAAGCCGGAGCGAAGCAAATCATCGGAGTTTTCGCTCGCAA
ACCGTTCCCGACGCTCTCGCCAACTTTCATCGATCAAGCACTCCCGCTCC
TCACTTATCTCCTCTCTTTGCCATCTTCACTCGGACCGAAATCATTTGCA
GACGCTTCTCGTACCTACACCGAGCTCAGGTCTCAATGGATCGAAGAAGG
TCTCAAGAATTGCGCGAAAGAAGTTCTAGTCGACGCTGTACCGAGTTTAG
CAGGTTCTTCAAATTCTTCGACCGGTAGTGTAGGAGATGGCAACGGTAGA
GAACGGAGAGGCCTGGGAAGATTGCTTGATGTCACTTTCGCTGTGCTCAA
GTCTGAATACGCAGTGCTTGGAACAGTCTTTTCTAATCTCTCGTCTTCTC
AGAAAGCGCCCCTTTACGCCTCTCTTCTCCCGCTTCCTCTCGCACTCTTC
GCTCAAACTTCCTCGAATCTCAATACTTTGATCAAGAAATCCCTACATCC
TCTCATTCCGATCGCATTCGCATCTTTCGGAGAGCTACAAGAACGATCTC
AAGAGTTTGAGGAGGTAGTGAGGAAAAAGAGTGGTAGGAAAGAGAACGAG
GTCGGAGACGCTTTGCACAGTTTCCGAGGGACTTGTTTGAGTAGCTTGCC
GGGAATGATTGAAGACGTCAAGGCTTTCGGCAGCAAAGCTCCATCTGGGA
ATGAAATTGTCTCTGCAGCTGTCAGTCCGATCACTCACAACGTCGTCAAC
TTTGCTCGTCAACTGGCAGACAACCAGTCAATCGTCGAAAGTTTCTTGAA
CGTTCTCGGAGCTGGAAACTGGGGTGGACCCAAATCGGGTATTACCTCGA
AGGACGAGGGCGAAAACGGATTGCTACCGAGATACCTCAACGATCTACTT
ATGACTCTCCTCAACTCTCTTGACTCTCGCTCTCGTCTCCTTCGTGGTCG
ACCCGGCACTTCAACGATCTACCTCCTCAACAATATTTCATTCCTCCGAC
ATTCGATCCTTTCTTCTCAAACTTCAGATTTCTTGGGAGAATCTTTCGAA
GACGTTCTCAACAAGAAGATGAGGACTACGAAATCTTCTTACTTGGAGAT
CTGGTCTCCATTAGTTGGAGCTCTCCTCGACGCTGGTTTGAGTGAACAAA
ATGGAGTGATCTCAGGAGGAATCAAAGCTGGAATCGGAGCGGTGAAAGGT
AGTGGAGGTACAGAGAGGAGGGATACCAAAGACAGATTCGTGAGGTTCCA
TGAAGCGTTGGAGGAGGTCGAAGAACTGCACAGGGTTGCGAAATTGGATG
AAGGAGAAGTCGAGTTGAGGGAAAGGTTGAAAGGAGAAGTCGAAAGGATG
TGTGTTCCTACATATGCGAAGTTCGTACAGAAACATAGAAAGGACAACTA
TTCGACGAAATATGTCAAACTCGACGCGGAAGGTCTAGAGGCAAAGATTC
GCTCGATCTTCGACTAG
>NGR-1A0973  [mRNA]  locus=Scaffold1:3833067:3834861:-
ATGGAAGAATTGAGAACGACACTGGGTTCTGACGTTGTCCAAGTACTCGA
CGATGGAGAATGGTGTCAAGTAGATAGAGAACCTGAGAATTACTTGAGTT
TGATGTATTGGAGTGAAGAAGCTCGTAAAGCGATCCTGAGGGACGAAGCG
ATCAGAATCTGGAACGAGATTGCCGATAGACACGAGAAGGGAGAAGAGAG
GGAAGATGATTTCGAGAGAGGGGTCAACGCTTTCGGGGCTTTCAGAGGAT
TCGATCCTCAAACGCTTGAGGAACGCTACTTCAATCTCGCTCATCACCCT
CAACTTCTCAGTCTCACTGCTTCAACTCCGGAGAAACCGATCGACCGCCT
CAATTGGATTGCGAACCAAGTTTGCGATTACATGCTTTCGATCGGTATCA
AACCTGCTGCAGCTGGAATGTTTCACGACCTCAGCAACCACTACGTCGAG
TTAGCTTTCGTCAATTCGAACAACCCCGAAGAGAATCACGGAACTCTCCC
TATGACTCTCGTCTCAATCTTCTGTTCCTTTGTCAGACGACTACCAAACT
GTCAAGATATCGAGGTTCGACCTATCGGATTCCCTGGTACGGTTCTCGCT
GGACTTCGAATTCGAGGGTCCAACGACGAATGGGTTTACGTAAATCCCTT
TTCGGCTCCGAGAGGTAGACTACCTACGAGAGCTTCACTCCGAGCTATGT
TGGTCTCGATGGGAACGGATGAAGAACCGGCTTTCTTCAGGGCAGCTTCT
GCGAGAGAAATGTGCTCTCGAGTCGGTCGCAATATTCTTACTTCGATTCA
AACTCGCCAACTCTCATCTCAAAACGTTGGAATCGCTTGTCTCTATTCAA
CCGCTCACGCGTTCTTCGCTTTCAATTACCGTCGTTCGACAGCTCAAGAC
GATCTAGCACCTGCTTTCCCAAACTACGTAGAATGGTTGACTTCGATCAT
TCAAGCTGAATACCCTTACGATGTTCCGTTCCTGATCGATCAAGTTTTAC
CTGCCCTTCGCAGGGACGCTGTAATCGCCGTCGGCAACGCTCAACGTGCT
TCGAGGGTAGAAGGACTGGTGGAAGCTATCAAGGAAGAGGATCAAAAACC
AGTCGAGAAGAAATGGGTCAATGGTAGAATCAAATGGAGAATCGGTCACG
TTTTCCGTCACAGATTGTTCGGCTATCATGCAGTGATCAGAGGATGGGAT
TATACTTGCGAAGCTAGTGAAACATGGATTATGCAAATGCAAGTTGACCG
TCTACCTTTCGGAAGGGACCAGCCGTTCTACCATGTCATTGTAGCAGATG
GATCTTCTAGATACGTTGCTCAAGAGAACGTCACCTACGAACCTGTCTCG
CAATCAGTGGTTTCCAGGTTAGCAGGAGATTCTTCGATCGGGAGATATTT
CAGAAGAGTCGAAGGAGGTTCTCTGTCGGGAGCTGGTTTGGAAGGTGAAG
GGGAAGATTTCGAGGAAGGGAGGTTGAGATTCGTCAAAAGTATAGAGACA
GAAGCAGAGTACCCCGATTCTTGA
>NGR-1A0974  [mRNA]  locus=Scaffold1:3836801:3839110:+
ATGATCATGAGTAAACCGATTGCTCCGATTCCAAACGTCTCACTTCCGCA
CGGAGGACTCTACGGTCGAAGAGCTACTTGGGTAGCGAATCAAGAGAACA
ACAACGAAAACAAGCCTATTCAAGCTCCTTCGGCTCTACCTCCTTCTTCT
TCACAACTTCCCTCTCTTTTCAACGACCTCGATCAAGGAGAAATCGATCC
TGCTACAGCTATAGAGATTCGTAGAGCTTCTATCGCTACCTTACCTCAAG
CTAGGTGGAGAACTTCAACTCCTACTCCAACTTCGAGTTCAAGTTCGATT
CCACTCGTAGGACCTCAAGCTTTAGTAGCAGAACTAGCTAAATTCGACAA
CGGTACTCCTTACGAAGAACTACGTTACGTAATGGAATTGACCGCAGCTC
AAGCTTCTCAAGGGATTTACCCAATCTCTTCTCAAGCTTCTTCTTCTCGT
TCGAGTTCGGTCGACTCCTCTTCACCTCCTGGAGGAGGACGAGCTTATTC
TCCAACGGGAGAATCTAGTTTCTACGCCGAATCGGATTCAACTCTACCTC
AAGCTCGAGACGCAATGGATCCCATCTTGTCTCCTGCAGCGAGGAGGTAT
TTGGACGAATACAATCTCGGTCAACATCGTTTACCAGTCTCTCCTCCTTC
TTCTCACTCTCTCTCTTTCTTCAACCCTCCTCCCCCTCAGCTCCCTTACT
ACCCAGCTCCTCCAACTACTTCACCTTCTCTCACGGGAAGTCCTTTCGTC
GTCGAACCTACTCCTCTTTCAACTTTCCCTTTCGGACCTATTCAACCTTC
AAATTCTTACTTCCCAGGTCCAGCAATCACTCCGATTCCTCCGAATCTAC
TCCCTAGTCCCCCTCCCCCTCCTCCTGCTCCAGGAGTAGCCCCTGTTCCA
ACTTTCGATTTTCAGCTTGATCCTTCACCTTCAATCGGTGGAAATCAATT
CCTATCTTCTACTACTACTGGATCTCTATCTCCTTCTTTCACTTCTTCCA
ACAACTCTTCTTTCACTTCCACTCCTTCAACTTCAACTGGATTCGTTTTC
ACCCCTTCGACGACTCCTTCGAATTCACCTAATCCCGAATCTGAAACACC
TCTCGATCCAAAAAGTGTCACTGAACAATTCCTAGCCTTACGTAGACAGA
AAAAGAAATCCCTAGTTAGGTTGTGTGCAGAAGAACACGCTAGAACCAAA
GGTGCAGTAAAATCTTGGGGGATTGTAAAATTTTTCGATGGAAACAAAGG
TTGGGGGTTCATTTTGGATCAATCTAGAGTACCTGGAGAAGATGTTTGGA
CTCATTATACAAATTTGGAAATTCCTAGAGGTCATAGGTTTTTGGTTTCT
GAAGAAGTGGTTGAATATTTGATCGTTTGGGATTCTAAAAAATCTCAATT
AAAAGCTTTACTAGTTACAGGTCTCGGAGGTACACCACTCCTAGCATTCT
CTGATCCAACCTTGGCCGCTTCTCTAACCAGATTCAAACCTTCCCAAGGA
CCTCTCCCACCAACTTTGTCTCCAAACACCAAGAAGCAAATCTATGCGGC
CAAGAGAGAGAAACAGAGGAGGTTGGATGAAGAGGTTAAAAAAGAGAGGA
TGAAGAGGTTTTTAGAGAGGGAATTGATTAGGAATGGTCCTGGAGGAGGA
GGAGGAGGAGGGATCAAGAAGAAGAAGAAGGACGACCAAGAGGAGGAAGT
GGGAGATGAAGGAGAAGGAGAGGAAGGGATTGTAGAGATTAAGAGAGGGT
TATTGAATTTTGGAGTGATTGGAATCAAGAACAAAGAGAAGGAGAAGGAG
AAAGATATAGAGAGTGGATTGATTGGATTGGGATTGAGTGGGATTGAGGA
AGTCGAGGAAGAAGAAGAGGACGAAGAGGACCAAATCGATGGAGAACAGA
AGGCGGCTGAAGCTGGAATAAACGAGAAGGAGGAAGAAGAAGAAGGATCG
TGTAAAAACTAA
>NGR-1A0975  [mRNA]  locus=Scaffold1:3839833:3840461:-
ATGGGTAACGGAGCTAAAGCGCAACAAAAAAGGGACAAGAATGCTGCTGC
AGCTAAAAAAGGTCCTACTTCTCAATTAGCTGCTAACAAAGCATCTTTGA
CATTGAAATGTAAAGTTTGTATGAGTCCTTTCATGGGAACTGCACGTGCA
CCTCAACTTGAAGAGCATGCCAGTAACAAGCATTCAAAATCTCTAGCTGA
ATGTTTCCCCGATTTCAAACCCTAA
>NGR-1A0976  [mRNA]  locus=Scaffold1:410077:411105:-
ATGCCTGATCACGTTGAACCATCTCACGCTACTGGACAAGCCGCAAAGAC
TGTCGAGAAACATCAATCAAAAGATTCTCTCGTCTTTCACTCTCCATTCG
TCCAACGAGTTTGGATAGCGCTCGAGGAAAAAGGAGTCCCGTATCAATAC
AACGAAATCAATCCTTACAAAAAAGAACCTCATTTCTTAGCGATCAATCC
GAAAGGCCTAGTACCAGCTCTCGAACACGACGGCAAAGCGCTCTACGAAT
CCGTCGTTTTACTAGAATACCTCGAAGATGCTTTCCCTGAGAACCCTCTT
CGCTCCTCCGACCCTTACGAGAACGGTCGAGTTCGTTTAGCTGCCGCACA
AGTTTCAAACGTTCTCGTACCTGCTTACTACAAGTTGTTGCAAGCTCAAG
AACCAGAGGCACAGAAAGAAGCGAAGGAAGGTTTTGTCAAAGCTTTCAAA
GATGTCGAAGAGAGTTGGTTCGTCAAAGGGAAAGGAGATTGGAGTAGAGG
TGAAAAATTTGGAATCTTGGATGCTGTGATCGCTCCTTGGATCGTCAGGC
TCGATATTCTCGTCGACCACCGGGATTTCAAGGTAGAGGAATTGGGAGAA
GGATTGAAAGGTTACGCAGAGAGGATCTTGGAGAGGCAGAGTGTCAAAGA
TACGACGAGCGACAAAAAGGCTTACACTGGGATCTATCAGAGGTATCTCA
ACAATACGGCGGAGAGTGAAGTAGCGAAGGCGACTCGAAAAGGAGAATGG
CTCAAATAA
>NGR-1A0977  [mRNA]  locus=Scaffold1:3840696:3841877:+
ATGGCAACGAAACGTGTATTGTTGGAAAAGATTAGAGTACCAGGATTAGT
TTCAGGAGCGTTCCCACCTGCTCCAGAACTATCTTTACAAGAATCGATCG
ACCAAGTTTATCGATTCCTTTCTAAACCTGGTAAAACTTGTATCTTGACC
GGTGCAGGAATCAGTGTAGATTCAGGTATCAGAGCTTACAGAGGACCTCA
AGGTACTTATACGATTCGTAAACATCGTCCAATTTTTTATGGAGAATTCC
TGGAACATGAACTTTTTAGAAAACGTTATTGGGCGAGAAGTTATTTAGGT
TATCCACCAGTTAGATTGGCAGAATCTAATCCAACTCATTTCGCTATATC
TGCTCTAGTTAAATTAGGAAAGGTTGGTTCGATTATAACTCAGAATGTAG
ATGGTTTACATCATAAAAGTTTTTCAAAGGATTTGAAAAATTATTTGGAA
CCACCTTTGATTGCACCTCCTACTCCTACTCCTACTTCTTCTTCCTCCAA
CTCTAGTATTAATACACCTTTACCTCTATTAGATCCACCAATTCTAGAAT
TACATGGTACATTGAGACACGCACATTGTTTAACTTGTCATACTCCAACC
GGTCGAGACGCATTTCAAGATAGGTTATCAGAATTGAATCCAGCTTGGGC
AGAATACTCTCATTCAGTACAATCAGGTCTCATTAAAGAAGAAGAGAAAC
TGAATCCAGATGGAGATATAGAATTAGGTCCGAATGTTAAATACGAAGAT
TTTAAAATTCCTTCTTGTGAGAAATGTGCTAGTAAAGAAGGAAAAGGAAA
AGGAATGATGAAACCTAGAGTAACATTTTTCGGTGAATCTTTAGAACCTC
ACACTAGATCTCAATCTGAACGATTGATAGACGAAGCAGATAGGTTATTA
GTCGTTGGAAGTTCTTTAGCAACTTTTAGTGCTTTCCGATTAGTTAGACA
AGCTAAAGATCAAGGGAAAGAAATTGGGTTGATCAATTTGGGGGAATCTA
GAGCTGATGGGATAGTAGATTTTAGAATTGGTTGGAAAGGTGGTTGTAGA
CAAGTTTTTGAAGGAGTTTTAGAAAAATTCATTAGGGATGAAAAGAGGGA
AGAAGTGAGGAAGGAAGTTGTGGAAATGATGAAGAGTGGTGTCGTTAAAG
CTTTACCTAATAGTATGAGAGCTGCTTCATAA
>NGR-1A0978  [mRNA]  locus=Scaffold1:3842166:3843469:-
ATGCCTTATCAATTATGTGTACTAGGTTGTGGTACTATGGGAATCGCCGT
CTTGTCCGGTATAATCGATAACCTCTCTGCTCCAAAAGATACCTCAAACT
CTTCATCTCGTTCTTCTTTAGATGAATCAGCTCCTTCAACTCCAATGGGT
TCATTGATTATCGATCCAAACACGAATCCAGCAAGTTTACCAGATAGGTT
CATAGCAACTGTAAACCGTATAGAATCGATGAAAAAACTCAAAAAAGTAT
TTAATAATCTCGAAGGTTCATTAGGTAAAACCGTTCAAGTTAGACAAGCT
TCAGAGAATGTGAAATCAGTTCAAGAATCAGATGTAGTTTTATTATGTTG
TAAACCTCAATTGGCAGCACATTTGTTGTTGGAAAAGGGGATGAGTCAAG
CATTGGAAGGTAAATTGTTGATTTCAATTTTGGCGGGTACTACTATTGGA
ATGATGAGGGAATGGGTACCAGAAAGTTGTACAGTAGTTAGAAGTATGCC
TAATACTCCTTCAAAAATTCGTGAAGGAATGACAGTAGTTTCCTCCCTCT
CTCCTTCAAACCCTCAAACTCCAGTCCAACGTGACATCTTAATGGCCCTG
TTCACTCCTTTAGGTAAATGTAGATTCATGGATGAAAAACATTTCGATGC
AGTCACTGCAGTGTGCGGTTCAGGTCCGGCATTCGTTTGTTTAGTTTTGG
AAGCTATGGCGGATGGTGGAGTTATGATGGGTTTACCTAGAGGTGAAGCT
TTAGAATTAGCTGCTCAAACTCCAGGTGGATGCACAATCGCAGGATTATT
GGCATTAGAAGATGGTAAAGTTAGATCTACCGTTGCAAGGTGTATTCAAG
CAACCACTGAACATGCTGCTGGTCTTGGTGGCTCTGGTACTGCTACTGGT
TTGAGTGGGAAGTAA
>NGR-1A0979  [mRNA]  locus=Scaffold1:3844043:3846566:+
ATGAAGCTCATTTCACAATCTCTATCCCTACCCGTACTTCCTTTATTGTT
GTTCGCTTGGAGTTCTACAGAAGTTTTAACTAGGTTTACTAGGTTCGGTG
GAACTCCTAAAATACAAGTAATCTTGATGATTTCTAATGGAATGGGTCCA
GCATCTGAAACTTTTGCTAGAAGTTATTTACAATACTTGTACGATACAAA
CTCTACTACTACTACAACAGGAACAGGAATACAAGGGAAGAGAATCAGTT
TATTGAATGAAAGTGTTTGGAATGATGGTTTATCGTTATCGGAAGGAGAT
GATATTAAACGAGGTGGTTTAGTTACTACTCCTTTGGATAATATCTTGGT
CGGTACTGTTAGAACGAGATCTTCAAATTCACTGATCACAGATTCAGCAG
CTTCTTCAACTTCTTTATCCTGTCTCTTGAAAACTTACAATGGAGCGATA
GCTACCACCCCTTCTTTGACTCCTTGTGGTACGATCTTGGAATCCGCACA
CCATCAAGGGTTCTCTACTGGTTTAGTAACAAATTCGAGGTTGACGAATC
CTAGTCTGAGTAGTTTTTATGGTCATTCAGTTGATAAACGTTCAGAGGGG
GATTTAGCAAAGTTTTTGATAGGGAAAGGAGCAGGGGGTAATCAAGGGAA
GGTGGTGGATTTGGCATTGGGAGGTGGGAAATGTTGGTTTTTGGGGAACG
AGACTACGGAGGAAGGGAGTTGTAGAAGAGATGGAGAGGATTTATTGAAT
GTATCAGAAGGGATTAAGTTGGTAGAAGGAATGAAAGGTTTGAGTGATTG
GAAAGATCAAGGATTATTAGCCGACGTAAACAAGAAGAAGAAGAAGAATG
TTTTAGGATTCTTTTCAAACGATGATTTGGATTTCGAAGTTGATAGACAA
AGAACTGAACATTTAATAGATGAACAACCAAGCTTGAAAGAATTATCAAA
CTTGGCCCTAAACTATTTAACTCGACTGTCTTCATCAACGAAAGGTTTCT
TCTTGTTGATTCAGAATGGTAAAATTGAATCATCAGCACAAGAAAACGAT
CCAATTTCTTTACTGAATGAAATTTTATCTTATTTCGAAACTGTTAAATT
GGTTAAAAGTTGGGTTAAACGACAGAACGAAGTTGAAGGGATTAAAACTG
TGTTGGTTTCGGTTAGTGGTTATGAAACTGGAGGGTTGAGTTTAGGTAGA
CAATTGAATTCTCTTGAAACAACTTCTTCTGCTTCTTCTCCTCCAGAGAA
TCTTTGGTTCCCAGAAGTTTTACACAATTCAACTCACTCTACAAATTACC
TAGGTAAACTTTTAACAAATCGTTACCCAATGGTTACTAGAGATTGGGTG
ATCACAGAGATCTATGAAAAAGGTTTAGGGGTTTACGATTCAGAAAAATG
GGAATTGGATGAATTGTGGCAATTCAGGACTGATTCATTGAAAGCTAGTA
GAGTTTTAGCAGATGCTATTTCGAGAAGAGCTCAATTAGGTTGGTCAACT
TCTGGTAATACCGGAGTAGACGTCAACCTTTACGCATACGGTCACAATTC
TACTGGATTGAAAGGTTGCGTAGATAATACAGAAGTCGGGGAATTCATCG
CTCATACAATGGGATTGAATCTCGATGCTAATCCTCTCTCTCTCTCTCTC
ACCGTCGGAATAACACTAGTCGTAACTTTGGAATTGAATAAGAACCTAAA
ATCTTGGTTCAATCCAAACGCAGGGAATATTACTACGAACCAAACTTCTA
GTTTGAAACATTACGAAGGAGATTTCTAA
>NGR-1A0980  [mRNA]  locus=Scaffold1:3847572:3852683:+
ATGTCTGGAGGAGCAACTACTGCACCTAGTTCTTGGTCTCGACCTCAAGA
AAGTTCTCCTACCTCTACCTCTACCTCTTCTCCCTCTTCCTCTTCGAATT
CCACTTCTTCTTCTGGCGGTGGTATCTTCGGTGCTGCCAAAGGTATCGCT
CAAACTGCTCTTCATGTAGCTCAACTAGCTATCGATGGAGAAGATCGTTC
CAAGTTCGGTATCGGTGGAGTAGGACAACTCGGTGGAATGATCGCACCTC
AAGTGGATCCTTTCGAATCACTTCGCGAGATGTTGAAATCCGGCGCGTAC
GCAAAGGATGCTATCGCTGCTGCTAACGTAGCTATCGCTCAACCTGGAGT
TATGGATGATCGTAAAATGATTCTCGAAGCTGTCATCGTCATGCTTTACT
CTCTACCTCCCGATTCGAAAATCGGAGACGTTATGGAGAACGCTTTCATT
CGTTTGTTGTGGAACGATCTTCAACACCCTCCTATCTCTTTCGTCGGTAA
AGCTAAATACCGTTCTGCTGATGGAAGTGGTAACAACTTCTTCAACACTC
GTCTCGGTGCTGCTGGAGAACCCTACGCTCGTTCGGTAGTTCCTGAACAT
CCTATGCCTCAAGAACTTCCAGACAATGGAACTGTTTGGGATACTCTCAT
GAAACGAGACAAGTTTGTTCCTCACCCTTCTGGTATCTCGTCGTTACTCT
TCGCTTTCGCTACTTGTATCACTCACTCGTGCTTCAACACGAACCGAGTC
GATCCTACTATCAACGATGCTTCTTCTTACCTCGATCTTTCTCCTCTCTA
CGGTAACACGAAAGAAGAACAAGAGAAAGTTCGTACTTTCAAAGATGGAA
AAATCTTTGACGACGTCGTAGCTTCTCAGAGGTTGTTCTTGATGCCTCCT
TCTACTTGTGCTCTCATGATGGTATTCTCGAGGAATCACAACTGGATCGT
CGACACTTTGATGTCGATCAATCAAAACGACAAGTCCAAACCTTTCGATC
AATTGAGTGACGAACGCAAGAAACAACAAGATGAAGATTTGTTTCAAACT
GCTAGGTTGGTAAACTGTGGTTGGTTCCTGCAAGTCATTTTCGGTGATTA
CATTCGAGTTATTCTCAACGTCAATCAAACTGCTTCTACTTGGGCTCTCA
TTCCTACTGGAGAGATTAAACCTCTCATCGGTCCTCAAGTAGAACGTGGA
ACTGGTAACGCAGTCTCTATCGAATTCGATCTTCTTTACCGTTGGCATGC
TTGCGTTGGAGAAAAGGATACTAAATGGATCGAAGAGTTGATGAGGAAAT
ACTCTCAAACTCCTTGGGATCAGATGACTCAAGAAGATTTTGTCAAGATT
TATCGAGGTCTAGCTGGTGAGATGGGACCTGATGTCAAGAAGTGGACTTT
CGGAGGATTGAAACGTACTGGAAAAGATGGAACTGGTAAATTCTCTGATG
ACGATCTAGTTCGTGTTCTCACTGAAGCTACTGAAGAAGTCGCTGGTGCT
TTCAAAGCTCGAGGTGTTCCTGAAGCAATGAGGATTATCGACATCATGGG
AATGGATCAAGCTCGTAATCAATGGGCTTGTGCAACTTTGAACGAATTCC
GTTCTTTCCTCAAACTCACTCGTTACACTTCTTTCGAAGAATGGAACCCC
GATCCCGTCATCGCGACCGCTGCTCGAGAACTTTACAAGGATATCGAAAA
CCTCGAGTTGATGCCTGGACTCTCGGCTGAACAACCTAAACCTTCTCAAG
CTGGATCTGGTCTCGCACCTGGTTACACCATCTCTCGTGCTATTCTTTCG
GACGCTGCTGCTCTAGTTCGTGGAGATCGTTACTTCACTGTCGACTTCAA
CCCTGGAAATTTGACTTCTTTCCTTTACCAAGACCTTGCGTTCGACACCG
AGGGAGGATCTTTCGGAGGAGTCGTCGGAAAACTCTTGATGAGAACTTTC
CCTCGTCACTACACTTACAACTCTACCTACGCTCTCTTCCCCTTCTCGAC
TCCTTCAAGTACGAACGGAATCCTTCAACGACTCAAACTCATCGATCAAT
ACGACACTCGTCGACCTACTCCTGCACCTGAATGGATCGTCGTCGACAAG
CGTTCGATCGCTGAAGCTATCCTCTCTCCCGAATCTCCTACTTCTTCAAA
CTTTGAACCAGTTTACGGAGCTCCTCTCGACGTTCTCAAACAAGAACAAC
CTTCTTTCCTCACTCTCGTCAACTCGTTCAAGGCGAAAGTCAAATCTCGT
TCTTCTAGTCAAGAAGTTATCGACAAAGCTTTCTTCCCTAGTCAATTCAC
GAACCTAGTAGTCGCTTCTATCGCTCCTCGCGCGAAAGAATTAGTTTCGA
AACACAGTTGGTCTTACGGAGGAGGAGACGCGATGAGGATCAACTTGGTT
CAACAAGTCATCATTCCAGTTTGTATGATTTGGATCTCTGATCAACTCGG
GTTCCCTCTCAAGACTCAAGAGAACCCTCGTGGACTTCTCACTTGTCACG
AGTTGTACGACGCTCTCTGTGAGGCTTACACCTACGTTCATCTCAATTAC
GATGCTTCTCAAGGATTCAAACTTCGCAACTCGGTCATCAAGAACACTTC
GGTCCTTAAATCTGTCATCGATTTCCGTCTAGCTCAAGCCAACGGATCTT
CGAATAAGGTTCACGACTTGGCTCAAGATATCAAACAGATCTTGCTCGGA
GAGAAGAGCGGTCAAGGAGTCGTCATGTCGAACAATGCTCGCAAACTTTA
CGATCGAGTACTCGAAAACTCTGCTCGTCCTCTCGACGAGATCTCTGATA
CTCTCTTGTTCTCGATGATCAACTTTGTATCTTCCGTCACTGCTTGCGCT
AAATCTATCGACTTCTTCCTTCGTCCCGAGAACGCTGACAAGCTTCGAAA
CTTGCACTCTCAAACTGCTGTCGATGTTGGTCTCGCAAACGATTCAACGA
TTCAACACTACGTCAACGAAGCTCTCCGTCTCGATCCACCTGTAGGAGGA
TTCGTTCGTCAAGCTCAATCCAACGTCTCTCTTTCTCCCGGAGGAGGAAC
TGGTGGTCCCAACTCTGTTCAAATCAAAGCTGGTACTCTCCTCTACATCG
ACTGGACCAAAGTCAACCGTGATCCTACCAAGTTCCCTGAACCTGATCAA
GTTAAACTCGATCGCAACCCTTCTCTCTACAAACTCGCTGAACCTGGAAT
TCGTTCGACTCACGGAGAAGGTCTCAACTCTCTCGTCGCCGTCGCCGTTT
GCAAAGAAGTGTTCCGCCTCTCGAACCTTCGTCGCGCACCTGGCAATTCT
GGAAAGTTGGGAGGTTACAAAGGTACCATCTCTGGACCTGCTCACACTGC
TACTACTTTCCTCATCTCGAAGGAACAAAGCTTCTCTTACTTCCCTCAAT
CTCAAGAAATTTGTTTCTCGAAACGTTGA
>NGR-1A0981  [mRNA]  locus=Scaffold1:3853959:3855818:-
ATGCTCTACCTAACATCTGATCATTTCTCATTCTTTCTACCCCTCGGGTT
GATTGGAGTCTTCAGGTATCTATGGTTCATCATTCGACTACTCGCTGCTT
GGTCTTACAAACCGATCCCAGTACCAAACAAACCAACTTATTTCCCTCAA
GAAGATGTCACAGTTTCGTCTCTTTATCTCTCTCTTCTCTCTCTCTCTCT
CGCTCTTCCCCTCTACAACAATACTGATCTTTCTTCAAAACACTCTCTAC
AGATTGTAGTACCTACGATTGATTCAGATTCACATTTCTTAACCGCCATG
AGATCTTGGTTAATCGGACAACCTTACGAAATCTTGATCATTACAACTTT
CTCCGTCCTACCTGCTCTACAATCTTTGGCAGACGAGATGAATAGAGAAG
ATAGAGACAAGAATCCAGAAATGTTTGAAATGGGATTGTTGGGAAGAGAT
GGGAAAGGGAGAGTTAGAGTTTTCGGAGTAGAGAAAGCAAACAAGAGGAA
ACAAATGGTAGAAGGGGTCAAGAGGACTGAAACTGATATAATCGTTTTCG
CAGACGATGACGCTATGTGGCCACCTAGATTACTTCCCCTAGTACTAGCA
TGTTTCGAAGATCTCTCGATAGGTGGAGTCGGGACCTCTCAAGTAGTCGC
ACCTCTACGTACAACCGGTAAATTGACAGTTTGGGAAACTTTAGCAGCGT
TCAGGTTATCGATCAGGAATGTAGAGATCGCTGCTTCTAGTTATTTAGAC
GGTGGAGTACCTTGTTTGAGTGGTAGAACTGCGGCTTACAGAAGTATTAT
TTTGAAAGATCCAGAGTTTATAAGTAAATTCACAAACGATTATTGGAGAG
GTAAATATCATCTGAATTCTGGAGATGACAAGTTTTTGACGAGGTGGTGT
GTGAGTCATGGATGGAAAACTTGGGTACAAGTTTGTAAAGGTGCCGAGCT
TAGAAGTACTATGAAAGATGATTGGACATTTCTCAAACAGGTATTGAGGT
GGACGAGAAATACTTGGAGAAGTGATTTGAGGAGTATTTTCATTGAACGG
CATATCTGGACTGCTCATCCTTACGTTGCCTACTCGATGATTGACAAATT
CTTGAACCCTTTCACTCTCCTCGCCGGACCAGCTCTCGTAATCTTTCTCT
GCGCTCGTTCAGCTTCCAACGACCCAATCAATGGAGTTTACGTCTTACCT
GTCTGGAATATCCTCCTCTCGTGGTGTGTATGGTTGACCGCTACTAGAAC
TGCGAAACTCGCTCCTCACCTCTGGAACAGACCTGGAGATGTCGTTTATG
TTCCGGTTTGGGTAGCTTTCGGGTACTATTTCAGTGTTTTCGAAAACTGA
>NGR-1A0982  [mRNA]  locus=Scaffold1:3856374:3859115:+
ATGTCTGACGCAGCTGCCGCTTCGACTCAAGCTCCTCCTGCTAACGCAGC
TGGAGATGCACCTAACCTCCAGAAAGATCCCGAGACTGGTGAAATGGTCT
CTAAATCAGAGATGAAGAAACGTATCAAGGCCCGTGAAGCTGCCAAGAAG
AAGGCTGAAAAAGCCGCTGCTGCTCCTCCTCAACCTACCAAGCAAACCAG
TGCTGCTGAAGCCGAAGAGGAACTCTCTCCCAACCAATACTACGAGATCC
GTTCCCGAGCGATTCAAAAACTTCGTGCTATCCCCGCATCTGAACGTACC
CTCACTACTCCTTCCCCTTACCCTCACAAATTCCACGTTACCATCTCTCT
CCCTTCTTTCATTGAAAAGTACGGCAAAGAGTGTTCAGAAGCTGGATCCA
AGAGTCAAGACACTACTGTCAGCGTTGCAGGAAGGATTCACTCGATGAGA
GCTCAAGGAGCTAAATTGAGATTCTACGATTTGTACTCTGAAGGTCAAAA
AATCCAAATCATGGCAAACGCTTCTGAATCTGAATCTCCTGCCGATTTCG
AAGCCCTTCACGCTTTATTCCGTCGAGGAGATATCGTAGGAGTTACCGGT
ACTCCTATGCGTACCAAACGTTCAGAACTTTCCATCTCTCCCTCCTCGAT
GTTACTCTTGTCTCCCAACTTGCATCAACTCCCCACTGAACATTACGGGT
TCAAGGATCAAGAACAGAGACACAGGAAGAGGTATTTGGATTTGATCATG
AACCAAGAGAAGAGGGACGTTTTCATCAAGAGGGCTAGGATTATTAATTA
CGTTAGGAAATTCTTGGACGGTCTCGGTTTCCTCGAAGTCGAAACCCCAA
TGATGAACCAAATCGCTGGAGGTGCCACCGCTAAACCTTTCATCACTCAC
CACAACGCCCTCAACCTCGACTTGTTCATGAGAGTAGCTCCCGAACTCTA
CTTGAAAGAACTCGTCGTAGGAGGTCTCGACCGAGTTTACGAAATCGGTA
GAGTGTTCCGTAACGAAGGTATCGATCTAACTCACAACCCTGAATTCTCA
ATTTGTGAATTCTACATGGCCTACGCCGATATGTACGATTTGATGGATTT
GACTGAATCAATGATTTCTGGATTGGTTAAACATTTGACTGGAGGTTACA
AATTGAAATACCACCCGGAAGGAAAGGAAGGTCCCGAAATGGAATTGGAT
TTCACTACCCCTTGGAAGAGGTTCAACATGATTGAAGAGTTGGAGAAACA
ATTGAACGTTAAATTCCCTCCTGGAGATCAACTCGAAACTGATGAGACTA
ACAAGTTCCTTCGTGATCTCTGCACCAAGCACAACGTCGACTGCAGTGAA
CCCCGTACCAACGCTCGTCTCCTTGACAAGCTCGTCGGAGAATTCATCGA
GAACCAATGCATCTCCCCCTCCTTCATCGTCGGTCACCCTCAAGTCATGT
CTCCTCTCGCCAAACACCACCGATCGATCCCCGGTCTCTGTGAACGTTTC
GAAGCTTTCATCGCTACTCGAGAAGTTTGCAACGCCTACACCGAGTTGAA
CGATCCTTTCATTCAAAAGGCAAACTTTGAGGAACAAATGAAGCAAAAAG
CTCAAGGAGATGAAGAGGCTCAAGGTTACGATGAAACTTTCATCGATGCT
CTCGAACACGGTCTTCCTCCCACTGGTGGATGGGGTCTCGGTATCGATCG
TCTCGTCATGTTCTTGACCGACTGCACCAACATCAAAGAAGTTCTTCTCT
TCCCCGCCAACAAACCTCTTCCCAACACCGGTGCTGCCGCTCCCGCTGGT
CAACCTGGAGCTGAAGAGTCTACTACCGTTGGAGATGTCAAGGCTTAA
>NGR-1A0983  [mRNA]  locus=Scaffold1:3863602:3865157:-
ATGTTACAGAGACCAAGAGGGCTAGACCACAATCAGGAGAATCCTTACGC
GGCAGGACCGTCTCATCACAATTCATTGAATCACAAAACTCCCGCCCGAC
CTCACGGCAAAGGACCTGCTCCAGTCACTGGTGGCAAAGCAGCAGCAACT
TCAACTATTGGTAGAGGAGTTCTTGGCAGGAAAGATGGAAACCAAGGGAA
AGGAGGAGGTACTGGCAAAGATTCTGCGCTCTTGTTCCCTTCAAAAGCTT
CGACTTCAAATGCAGGTCCATCTCAACAAGAGCAACAACCTTTCAAAACT
CCAGCTCCTAAACCTCGTTCTCTTCGACCCCTAGCAGATTTACAGACTCC
AGCGACTGCTCTACGACCCAAGCGAGCTCCGATGTTGGTACCATCACCGG
AAGTTGAGAGAGAAGTTGAAATCGATGTCGAGGCAGAACAGGAAGCGAAG
CTACAAGAAATGATGGATAGGGAAGTTGAGTACGCAGGTCCAAGTGCAAC
TGATTATGAGGAACCTTACGAACCTGAATGCGAAGTAACGGATTACAAGA
AAGCTAACTACGGAGATGCTCTCAGAGCCATGTCGTTCAACGGTATCGAG
ACGGCTGAAGAATGGGAAGCGAGAGACGCACTTGAAAGGAAAGAGATGGA
GTTCCCGCTCGAAGAAATGATTAAGATCGATTCAGATGCCGAGGCTGAAG
ACGACTCGCAACCAATCTTCCCGATACCAGCTTCTTCCGTTGCTCGTCGT
GCTCCTCTCGCTTCGAAACCTTCGAACAAAGCTCTCTCCGCCTCTATTCG
CTCATCTGCAGCTCTTCCATTGGTTCGTAAACCGCTCACCTCGTCGACTT
CTACCCTTCGCCGTCCAGCTCTCCCCTCGTCCCTTTCTGCTCCTTCGACC
GCAACTCGTCGAGCTCTTGGGAACAAACCCGCTGCCTCTGCTTCTCTCTC
TAGATCGACTATTACCTCGAACGCAGCTGCACCCCTCGCTCGCAAGCCTC
TTGCATCCTCCACCTCTGCTCGACCGACATCTTCCCTCTCCCAGCAGTCT
ACTTCCTCTTCGATTCGCCCTCGTCCGAATCCTCTCGCCTGCAACACTCT
CCGCAAAGCTTCCTCTTCGTCACTCCGTTCCGTCTCGCTGTCTTCGACGA
GTGCTGCACAAAAAACTCAAGCCGAGGAGGCAAAGAAATTGAGAGAACTT
CGTCAGGAGGAGGAAAGGAAATTGGGAGCTTTCGGAGTTACCGATGGAGG
ACTGGACGAGTTGATGGAAGGAATGGATCTAGGACAAGTTGGATTCGGGT
TCGGAGATGATGGCGAAGAGTTCAAATTGGATTTCGACTCAGATTAG
>NGR-1A0984  [mRNA]  locus=Scaffold1:3865542:3871053:-
ATGAACGGTCAAGAGCCTAACGGCGATTCTTCTTTCAATCCAGCGAAACG
AGCTTTCGAACATTCGCCTCCTCAAACTTCTGCTCAAACTCCTTCTTTCA
ACCAATCTCAACAACCTGGTCCTGCTCCTCCTTTCCAATCAAGCATCGCA
AACAACGGCACTAGTAACGGAGCACGAACGATCTACTCTGGCAAATTAGG
AAGCGCGTTTGGTTCACCAGCTCCGAGTGGAACTGGTTCTCCCGCTCCTC
CTTCTCTCGATGGAGCTGGAACAGATACCGATGGATACGGTGGAATGTAT
TACGGACAGAGAACGACTGGAATGGGAAGAGGAGACTCGCAAGATAGCGC
GATGAGCCAAGTTACTTCAGCTCACCCTCAAGATCAACCGAGGAAAAGAT
TGAGAAGGGGAGGTCCTGGAGGAGGTGACGAAACCGGAGGAGAAGACGGA
CCTGGAAGTTTCACCGCAAACCTTCAGAATCGACTCGCAGACGTTCATGT
CGAATCTGGATCTTCTTCAGCTGCATCTTCAGTCTACGGAGGAAGTCTCG
CTCCCACTCCCGCGACTGCTGGAAGTCTCGGAGATATTTCTTCGAATGTC
AAACAAGAAAACCTCGTTCCTACGACTAGTTCACCTCCTATCGTTCGACC
CGGATCACGTATGCGACCTCCTACTGTACAAGACTCTCCCGGTCAGCAAC
CAGGTCAACCACTCTCGAACGATCAGAAACCTCACCTCTCTCCCTCTCTC
GCGCCTCAAGGATATCCTCCTCAGTATCAGCAGCAGCAGCAGCAACCCAC
GCAATTCGCTCAACCCGGTCAAACCACTCTCTCCCCTGCGCTGCAACAAG
CGTACGCTCAACAGCAACAGCAGCAGCAGCAAGGAGGAGGAGGAGGATCA
GGTGGAGCTCCTTCTGCTCAAGCGAACCTCAACGATCCCGGTTTCCGAAA
CTTCTTCAGCATGGTCGGTTCCAACTTTGCTGTCGAGAAAGTTTGGAACG
CGTATCAACAGAGTGGCGGAGATCTCAACCGTGGTCTACAAATCTTACTC
GAAGCGAAACCTCTCGTCGCAGCTCCTTCCCCTGCACCCTCTCAACCTCA
ACAACCTAACTACAGTCCCGCTGGTCAATACGCTCAAATCGGATCTCCTC
ACCTCTCAGCTCCTGGTACTCCCGGTTCTTCTCACGCTGCGATCCCTGGT
CAAGGTCAAGGTCAAGGTCAATCTCAACAGTACCCTCCCGAATACCTTCG
TAACTCTCAATACGCGAACATGCAGCAGCAGCATCAGCAAATGCAACAAC
AGCAGATGCAACAACAGCAACAACAACAGCAGCAGCAATCTCGAGCTCAG
ATTCAGACGATGATGAGACCTGTTCAAAACTCTCAAGGTTATCCTCCTGG
AATGGTCGTCAACGGTCAACAAATCCAAGGTGGACTCACTCCTCAACAGA
TGCAAGCTCAGCAGATGGCTTACGCTCGAGCGGTGGCATCTCAGAACCCA
AACTATCAACAAGGTCGAGTTTCCGGTCCCGTCTACCCTCCAATTCCTGG
TCAACCTCAAACTCAGCAACAGCAACAACCTCAGGCCACTTTCCCCGTCG
CCGCTATCGGTTACGCTGGATTCACCGACGCTCACTACAACCATTACCTC
GAACTTCAACGTGCTTACTTCTCCGGAAAAGCTTCTCCCGAAGATCAAAA
AGCTCTCATGCAATACGTTACCGTCCTTCAACGTCACGTACAACAAGGGA
ATCGTCCACCTCCTCAAGCGTACAATCAACAAGGAGGTTACCCCGGTCCT
CAAGCAGGAGGTAGTCACCAACAGCAACAAGTTCCTTTCAAACGAGGTCC
TGGTCGACCTCCGAAGAACGCCGCCCAGTATTACCCGAAACACCAACCTC
CTCAAACGAGTGGATCTATCCTCGCTCGACAACTCGCAGCAGCCAGTGCA
GCGGGAAGTGCGACGAAAAAGAAACCTACGAAGAAAAAGAGTTACGGTTC
AGATTCGGATGATGACGGAGGAGATTACGATTCAGCTGGAAGTGGAGACG
AGTACGGTTCGAAGGAGAATCCCGCGGCAGTAGCTAAGAGGGAAATGCTC
GCAGTAGAGTTCTTCAACACTTGCGAGAAAGAGCTTCTGATGGAATTGGC
TGGTTGTAACGCAAGTCAAGCAACGATCACGATGAAACTTCGACCTTTCG
CTTCAGCTGCCGACTTCCGAACGAAAACTCGAAAGCAGAAAGGAATCGGA
AACAACATGATGGATACTTACCTCGACGTCGTTACTGGAATGGGTGAAGT
CGACAAGGTCCTCAACGAGTGTGAAGAGATCGGTCGACAACTCTCTCATA
CGATGAGCATTTGGGCTTCCGGAGCTGCCGCTTCAGCTTCTTCCGCTTCG
ACGAGACCTGGAGCGAGTGGAGATCAAGAAGTTGGAATGGATCTAGTTGC
AATCTCGGAGGAGACGATCAGAACTCAAGTCGAAACTTCAAACAACCCTG
CAGTTCGAGAAGCGTTCAAGGATTACATTCGTACTCAACCTGCTGGAGTT
CCTTCTACCGTCACTCTCAAAGATTACCAAATGCTCGGTGTCAACTGGCT
GAACCTTCTGTATCGTCGCGGCACTTCTTGTATTTTGGCAGACGAGATGG
GTCTCGGAAAGACTGCTCAAGTTATCGCTCTTCTCGCCCACCTCAAGGCT
ACTGGAGAACCTGGACCTCACCTCGTTATCGTTCCTTCCTCGACTCTCGA
GAATTGGATGCGAGAACTCTCGGTGTTCGCTCCCGACCTCGTCGCTCACA
GCTATTACGGATCTCAAGCCGAACGAGACGAAATCAGGCGGGAGTTGAGG
GGTCTCGAAGAACTTGACGTTGTTGTTACGACTTACAACATCGCAACGGG
AAGTCCTGACGATCAAAAGTTCCTGAAGCGAAAGATGAACTTCAAGGTTG
CCGTCTTCGACGAAGGTCATCAACTGAAGAACAGTGAATCGAAGAAGTAC
AAGGATCTCATGCAGATTAGAGCTCAATGGCGATTACTTCTTACCGGTAC
TCCTCTGCAGAACAATCTTCAAGAGCTAGTCTCTCTCCTTTCCTTCATTC
TTCCTGAACAATTCCGAGATGCGAACGAATCCCTCCGAGCTATCTTCAAG
GTCGGACCTGGAAACCAGACGAACCTACTCTCTCGAGAACGTATCTCTCG
TGCCAAGAAGATGATGACTCCCTTCGTTCTTCGACGCAAGAAAGCTCAAG
TACTCAAGGATCTGCCCAAGAAACTCGAACGTATTGAATACTGTGAAATG
ACTCCACTTCAACGAGAAGTCTACGACGAAGCGATTCAGCGATCTCGACA
CGCTCTCACTGACGCAAAACCGGAGGAGATCGCAGAACTCGCTTCGGATG
ACGAAGGAGTCGACAAGATTCAAGATGAAAACGCACCTGCTCCTCCACCT
CAGAAGCGAGGTCGACCGACGAAGAAGAAGGCTGGCGCTAGTACAAAGAG
TGGAAACAAAGCAGACACGAGTTCAAGTACTCACGTTTTGACAGATCTCC
GAAAGGCTTCAAATCATCCGATGCTGTTCCGACGACTCTACGACGACGAC
AAGCTGAAACTGATGGCTCGAGATTGTCTGAAGGAAGAAGAGTTCCTCGA
TAGGAATAAGGATCTCATCATTGAAGATATGGAAGTTATGACTGATTTCG
AACTTCATCGATTCTGTCAAGGTTACAAGCACCTCGAGAAGTACTGTTTG
ACGAACGATGAGTGGATGTCAGCTGGAAAGATTCACAAACTTCAAGAGTT
GTTACCATCGTTGAAAGAGAATGGAGATCGAGTCTTGATTTTCAGTCAAT
TTACTCAAGTTCTCGATATTCTCGAAGTCGTTCTCGATACCATGAACATC
AAGTACCTCAAGCTGACCGGACAAACGAACGTTACTGAACGTCAAGGTCT
TTGTGATGCTTACAACAATGATCCTGAGATCACTGTCTTCCTTCTCTCTA
CTCGTGCTGGTGGTCTCGGACTCAATTTGACCGCCGCAAATACCGTCATG
TTCTACGATTGTGATTACAACCCTCACAACGATAAACAAGCTGAAGATCG
TGCTTATCGAATTGGTCAAACTCGGGACGTCACCGTTGTTAAACTTATCA
CTCGATACTCTATCGACGACGACATGTACAATCTCGCACAAAACAAACTC
TCGCTCGAAAGAGAAGTTTCGAGCGGAGTCGATACCAAACAAGCCGAAAT
CGAAGCTGAAGGTGCCGGAGGTAAAGAAGTCGCTTCCAAGATGAGATCGT
CTCTGCTCAAGAACTTGCAGACAAGGTTTGCGGCAGAAGAGTCTCAAGCT
GCGAGTCAAAAACCTGCTGCTTGA
>NGR-1A0985  [mRNA]  locus=Scaffold1:3871903:3872967:+
ATGTTCTCCTCCCTCTCTCTTTCTTTCCTTTTCACCCTCTCTCTCCTCTC
GTCAGTCTCGGCGACTTCTCGACCTTGCGCCTCGCAACCTGTCAAAGCTC
CATCTTCTCCTCCTCCTTCTCCCGTTTCCCCCCCTACTGGAAACCCTCAC
TTCTCGAACCCTTCTCTCCATCTCTCTCTAGGAGATCTTATTAAATCTCG
TCAAGCCGTAGCTCCTCCTCCAATCTTTTACAAGACTCAGAAAGAGTCGG
AAACTCTATCGAGAACTTTGGGATTATTGAAGGGTTTGGGATGGGAGTTG
GACGATGTCAGAGATGAGATGGGCAGGTTGGCGAGTCGAGTCCACAAACT
TGACAAGCGACAAATTAAGGCGCACGAGGAAAGTGGTCAAGAAATCCACG
ATCTTCTCCACCATCTTCTCGAGGTCGTTCAGTCTCCTTCTACGTCAATC
GTGTCTCGGGAAGTGTACCACAATGAGGAACATTTCGTGGTGAAACCGAT
CAAAAACCAGCACGATCACCGAGTTGCAGCTCCTTCAGCTTCGTCTAAAC
CTTGTGGAAGCCGAGGCAAGCGTGAAACGCTCGCTAATGTCTCTACTGCA
AATCTCGAACAAAATCTGAGTCGAGTTTTGGATTCCTTCTCGTCTACTCT
CGATTTAGCGACTGCTTCCCTCTCATCAGTCGCCTCCCCTTCTCAACAAT
CTTCAATCGAAGCGCTCGTAGACGAGCTACGTTGGGAAATGTCTACTTTA
TTGGCTGATGCTCAGCAAGACGTACCTGGTCTATCCTTACCTGACGGCTA
CTAA
>NGR-1A0986  [mRNA]  locus=Scaffold1:3873563:3874485:+
ATGGTCCGCCTTATCACCCAGAACCTTCTATCGTGCCCCTCTAAACTTTG
TACCTATCCTCAAAACTTCCCTCTCTCTTTCCAACAGGTAGAGAAAATCG
AACTGGTAGAAGCGGAATACAATGAAGAGTTCTTGAGAGGGGTTTTGAGT
AGGTTGGAATGGAACGGATTGAGGAAATCTGCTGCAGAGCTCGGAAACAC
CGACCTACCTGAACAATCTCCCGATTTGACTGCTCCCGATTCCATCTCTC
CCGAACTACTGAAAACTCTTCACCACGTTCTTCTCGAGATTGTGGTCAGA
GAAGGTCAAATGGTTTGTCCTCAATGTCAACATATTTTCAAAATTAAGGA
TTCTATTCCGAATATGCTTCTCGCTGAACACGAGATCAGAAAGTAA
>NGR-1A0987  [mRNA]  locus=Scaffold1:411512:415498:-
ATGGATCCGCCATCGAACAGCGCATCGAGTTCAACTCCTCAAGGTACTCC
AGCGAACGGTAACTCTTCAGGACAAGAGCCAAAGGGGAAAGCTCCTACTA
CTAGTCTGCCACCTCCGAGAAGCTATGCAGGAGGATTAACTTCAGCAGAA
AAGAGTTTGTTCCCAAATTCAATGCCAGTTCGACAAACTCTACCGAGTAT
TCAACACCATTCTTTCTCTCCTTCACCTTCTTCGGCTACACCTCAAGCAC
CAGCTCGTTCTCCTCAACCGCCTTCATTGAATTATCCTCCCAGACCTTCT
TCAGTCACTTCTACCTCGAACGAACAGAAACGTTACAGCTCGAGTGCTTC
CCCTTACGGAGCAGCTTCACCTTCGGCTCTAGCGACGACTCCAACTCCCC
CGATTATTCCACCTGCAGCATCTCCAAAATTAACTGCAACTGCCAGTGCC
AGTGCCAGTTCACCTCCTTTGAGTCAGAGACCGAATTTACCTGGGATCAA
TCAAATCTCTCCGAGGTTGTCTCCTGCTCAACCTCCTCCTGCGAATAATA
ATTCACCTTATGGAGGAGGAGGAGGAGGAGCACCGACGAGTAGTAGGAGG
AGTAATCCGATGAGCGTTAGTTCAATGTTGAGTGGACCTCCGAGAGCGAG
TGGTATCACTGCTTTCACTCCTACCCCTCCAACCTCGACCTCTTCAGCAG
GACCGACCCCTCAACCTCCAGTTTTACCTCCTATCGCTGCTTCTTCTTCC
ACGACGACGACGACGACAACTGAAACGAAATCGGGTAGAAGTGGTTCACC
TCAAGAATCATTGGCACCAGGAGCAGGAGCAGGAACAGGTGGTGGTGGTG
GTGGTGGAATAGTTAGATCCCCAATTTTGTCGAGACCTATCGCAACCGGT
TCAAATTTACCTTCTTTCAGACCTTCACCAACCTCTCAATCTCGAGATCT
GAAACCTCCTTCCTCTTCGACAACAACGAATCCGACGACGACGACAACGA
ATACCAAGATTCCGTCAACTTCTCCGAACCCTTCGAAAGAACCGTCCCCC
GCTCAATCTTCCAAACCAGCTTACCCTTCTCTACCTTCTGCGTTCGCGAG
GGAAAGTCCTTACTCGACTACTGCTCCTCCTTCCTCCTCTGGTGCTTCTA
CTCCTCAAACCCAATCTCAACCTCAACTTCAAGTGCAGGGTCAAGGTCAA
GGTCAAACGGGAACGAACAAACCTGCTCAACCTTTCTTCCCTAATCTAGC
AGGTTACAGACCACCTCCTTTCCCTTCTACGAGTACATCTACAACGACTG
GAACACCGACGACGAGTGGTTCAAGGGATCGATCACAACAGCAGCAACAA
CCTCCTTACGGTTCAAATGCTGCCCTTTCTTCTTCCTCGGCTTCAGGCGC
GACACCTCAACAGTCTCAATCTCAATCACAAGGGAAGGGATCGACTCCGA
CGAGAGGAGGACATCAAAGGAGGCCTTCTGGTAGTAATTCTACTACCACC
TCGAATTCGATTCAAGGTCCTTCTCCAGCAGCAGTTCACCACAACTCTCC
TCAAGCTCAATCAAATCGAGCTTCTTCAGCAGCAGTAGCAGGAGGAGGAG
GAGGAGGAGCAAGTTTCGGTGCTTCACCTGTAACTTCAACAAGCTCAAGT
AAACCGTTGTCTTCGAATTCAGTGAATGGGAAAACTTCCGGAGCAGGAGC
AGGAGGAGGAGGAGCTGCTGGAGCTAGGTTCTCTAATCTTATGGATGGAA
CTGGAGTTTATAGTGGACAATCAACATCTTCGACAAGCGCTAGAGAGATG
AATAAACCAACTACTCTTCCTTCTACTACGACTAGTTCAAATGGTCACCA
ACCATACTCTCAACAGCAGCCTCATTCGGCTCCCGTTGTCGGTGGGGGAC
AAAAACGGAGAAGGTCTGAAACTCAAACTATACCTCCAACTACTTCTGCT
TCGAAAGCAATCTCAGTGACTCAATCGATACCACCTCCTTTCACCTACAC
GGATTTGAGATTAGCTACTATCAAACCTCCCGTCGTCTCTATCGATAACT
CTGCAGTCGATCAATATTTGATTCGAACGAAAGAAGAATTCACGAAAGAA
GGGAAACCAAGACCTTTCTTTGGAAGAAAAGTTTACGATCCTTTCCTCTC
TCCTGCTCGATTACTAGACGGACAAACTTTACGTCACTGTGTAGGTGGAA
CCGTTGAACTCGTCTTACCAACTTGTTTACTACTCGATGAACCCGGTTCT
CCTCCTTCATCTTCTTCTACTACTACGACAACGATTCCGATCATTCGTTC
ATCCTGTTCGGTTCCTCCTGTTCAACCACCTCCCATCTCACTATCTTACG
GTTCCCCTACCACTTACACTGGTTCACCACCACCTCTAACTTCTACAACC
ACTCCTCTCTCGATCCCTCCTCATTTGTACGATTTACCTCGATTGAAAAA
TCGGGAAGTTTGGGGTACCGACGTTTACACGGACGATTCAGATTTGTTGG
CGATTTGTTTACATAGTGGTTGGATCAGGTTAGGTAGGAGAGAGAGGAAA
TTGAGAGCTGGTGAAAAGGGAGCTGGGGAAGATTCGATCAGGAGAGCAAA
GGAGAGAATCGTGCAAGTTTCGAAAATCGACAAACAGAAGAAGAAGGTAA
ACGAAGTGATCAATGAGGTCGCTCAACATGATACAAGGACTACTACTACT
ACTACTGAGGATCGAGATGAGAACGGAGGGGAGGAGGAAAGACCTCCGAA
ATGTCTTTTGGTTACGTTTGGAATCGTTCCCGCGTTAGTTAGGTATCAAG
GTTTGGAGAGGAATGGAATCAGAAGTAGGAATTGGGGAAACGGTCACGAT
GGAGTTAGTTTGATGGTAGAGAAGATCGAACCTTTCAACGATTCACCTAT
CGAACACGGTCGAAAGCGAATGAGATTGAATGCATCAATCACCTCGAAAC
AACTCTCAATGGATCGTAAATTGGCTACGAACCCATTCCCCAATTCCTTT
TTGCCTCCTCTATCTTTCACCTCTTCTTCCCCTTCTATCGCCTCACACTC
GGTCTCGTCTGAAAATGGTGGTATTGCCGAAGAATTACCGGTTTATCCGA
AATTGGGGAAACCTAAACGATTCAAATTCAATCATTCTCGAGAGGAGGAG
AAGGACCTTGAAGTTACGGATACTTTCGTCATTGATTTCATGACGGGAAG
AGGCAAGTTCGTTGGAATCGAGGAGAGTGAGGAAGGACGGCGGATAGGAG
GAGGTAGAGATGAAAGAATGGAGATTGAGGTTTGA
>NGR-1A0988  [mRNA]  locus=Scaffold1:3874849:3876238:-
ATGACATCTCAGCAACGATTCCTCGCAGTCTCCTTCGTTCTCGCAACCTT
CTTCTCCTCCCCTTCTTTCGTTTCGGCACTCCCTGGTAGATTCCCTTGCG
GTACAACTTCGCCGAACCAACAAATTTGCGACGCTCTCTCCTCGACAGCT
TCTCCTCGAACGGTCGGAGTTCCCGTCGGAAGTGAATGCGTGAGCGAGAA
AGGTTTAGGTTACTTCTGCGGTTGGCAAGGTGCTAGATGTACTTCCGACA
ACCAGTGCGACTTTGGCCAGTGCACGAGCATTGACGGAAAAACTCTCGGA
ACTTGTGTAGGTGGACTAGGAGATCTGTGTGAAGGACCTGAGGGACCCGA
CGACACTCTTTGCGCTGGAAACCTCGGTTGTCAAAGAACTACTTCGGGAG
AAGGGATCGTCGGCAAGGCAGTTTGCGGTGGATCTGGTGCAGATTGCTCT
TTCGAAGGTGCTTACCAGATTGGCACGAGGCCGAACCATTCAGCTTGTAT
CTCGAAGCACTGTTCGGCTAAATCTCTGACTTGCTCAACTCCGAATCGCC
CTCGACCGGGACGTCCTCAAATCCAATTCGACATTCCCTCGAATCCGAAG
CTGAATTCTCAACCGACTACGGTACAACGAGTCGCGTCCAAAATCATCGT
TCCTACCGGCTCGTCTTGTCCTACCGGCTTCACAATCTGTCCAGTAGCTC
AACCAGGAGGTAAAGGGTTCGAAATGGCTTGTTTCGACACTACTTCTTCC
GCGACCCATTGCGGTGGTTGCCCTCCGATCGGTGCTGGATTCTGGTTCGG
ACAGCCTACTTCTCCAGTCGATGACCCAGTAGGAATGGATTGTACCCGCA
TGACGGGAGTAGCATCTTCAGACTGCATAGACGGAAAATGCCGCGTTTTC
TCTTGCTCGGCCAACTATGACTTTGATCGTTCGACTGGAACTTGTAAACC
CAAGAAATATTGGTAG
>NGR-1A0989  [mRNA]  locus=Scaffold1:3884641:3886530:-
ATGCCTGTCGCTACTCAAGCGACAATGAAAGGAGTTACTCCTGCTCAGAT
CGAAGCTATCACTCCGCCTATCACTCTGATTCTCAACAACACGTACCACT
TGTCGCAGAATCCTGGAACCGAAGTTTTAGATGCTTGCGAAGGAGCAAGT
CACGGTTATCAAGGCTGGAGGGGAAATCTCTTGACAGACTCGGGAGGGTT
CCAAATGGTGTCTTTAGTGAAGCTCTCGAGAGTTACTGAAGAAGGTGTAT
TGTTCGCGAACCCGTATGATCCCTCTCTGTCGTCGCTTCTCACCCCGGAG
AAGAGTATGCAAGTCCAGCATTCGATCGGCGCCGACATCATGATGCAACT
CGATGATGTCGTATCGAGTCTAACAACGGGAGAAAGAATGGAAGAAGCTA
TGTGGAGATCCATTCGATGGCTCGATCGTTGTATCGCAGAACATGAGAGA
TCAGGTCGTACAGATCGACAAAACCTTTTCGCTATCGTTCAAGGTGGACT
CGATCATGATCTGCGGGACAAATGTTTGAAAGCTATGCTCGAACCGGAAC
GTGAAGCTAAACTTCCGGGCTACGCAATCGGAGGACTGAGTGGAGGAGAA
GAAAAATCAGTTTTCTGGAGAATTATCGCACAATGTGCGCAAAGACTGCC
GGATAACAAACCGAGATATTCAATGGGAATCGGTTACGGAGAAGATCTAC
TCGTCTGCGCAGCACTCGGTGTCGATATGGCAGATTGCGTTTTCCCGACT
CGAACTGCTCGCTTTGGTGTAGCTCTCACTTTCACCGGACCTCTCAACCT
TCGGCAGAACTCGATGGCATCCGACTTCGGAGTGATCGATTCAACCTGCC
CTTGCGCAACCTGCTTGAACGGGAACGGTACACCGCGAGCTGCGCTATGG
AGCTTAGTAGGAAAAGAGACGAGTGGAGCTAGTGCAGTTACATTGCACAA
TTTAACTTATCAGTCTCGACTTATGGACGGAGCTAGAAATGCTATTTTAG
AAGATAGATTCCCTCGATACCTGATAGATTTTTTCGATGGATATTTCAAA
GAGAAAGAGCAGTACCCAGAATGGACGGTAGACGCACTACGGAGTGTCGG
AGTAGATTTACTGACAGGTGTGCCGACGAGACTGCAATCTTAG
>NGR-1A0990  [mRNA]  locus=Scaffold1:3886965:3887438:+
ATGGGTCTCACCGATTCTATCGACCCTGGATTGATCGCTCCTTTCCTCGT
ATTTTCGGTTCCGGTTCTCTACTTCGCCTACCGAATCTTCGTTCCTTCTT
CGAGCAGCAGCAAGACCAAGAAGTATGACCCAAAAACTGGTATAGGTCGT
GGTGCCCCCGGATTCGCGACTGGAGTGAAAAGAGTAGCGATTCCACCAGA
ATTGGCAGCGAGGATCAGAGCTGGAGAAGAAGTTAGTGCGGAGGAAGTTA
CGGCAGCTCTCGATGCTGAGAAGGAGAGAATGAGAAAGGAAGAGGAGGAG
GAGGAGAGAATGAAGAGCGGCGGAAAGAAGCTACCAGCTGGAGTCGACGC
TGAATGGCTACCTCAGGGAGCTCTCGGAGAAAGCAGTAAGGCCAAGAAGA
GAAAGTAG
>NGR-1A0991  [mRNA]  locus=Scaffold1:3895043:3897802:+
ATGTATACTATTGAAGAGCTTACAGATCGACTCGTGGTCTCTGTCGAGGA
GCAAGACGTTCTCTACCTGATCGTTTACACTCAAGAGATCAAGCTGCTCG
GCCGTCCAGAAGCGCTCAATGGAACTCACTCTTGGAAAGGTTACTCAGCT
CTCACGACTTTGGTTCGCTCGGAATGGAACACACTCAGGCAGCTCATGCT
GGAGATTCTGCTAGTAGCTGGTGCTGAGATCACAAACGAAGTCAGGAACG
TAGCTATGGAGCACGGCAGAATCGAAGCAATCGAAACGATGCTGAATTGG
GAGAAAGGTCGAGAAGACAAAGTAAACGACGCTCGACTCCTTCTGACGGT
TTCAAACGAAGAAGCGGCAGATTGGATCGATCAGAACCTCCCTTTGCCTC
CCAACGTCGAAAACCTCACTGGCTGCAAACCGCTACCACCTCGACCAGCA
ACTCCTCCCGCTCCTTCAAATGGTACCGCAAAAGACTCGCTCCGGCGTAT
AACCTGGATCGAAGAAGAGGAAGAGAAGAAACCAGATCCAGTAACTCAAG
AGTCTCTCCATCGGTCTTCCTCGAATGCCCCGAGCAACTCGACTCCGCCT
TCAATCAGTGCTCAAGTACCGAATACCTCAGCTTCCTCGTCGACAAGCCG
CCCGCCGCCTTCAGTTCCCGTTTCATTCGTCCAAAGAGCTTCGGAACCTT
CGACTGCTTACTTCTCGACGTCGCTTTCCAGCACCGACAACCCAAATATC
GCTTTCGATCTGCAAGATACCGTTCGTCTAAACGTAGCTTGGTTCCCAAT
AGGCTTCTCCAGGTTCGACCTAAGCAAATTGTTCACGAACAACGGAATCG
CCTGTCGAATCATTCTCTGTCGATCAGAATACGAACCAGTCTATGCTTTC
GTGGACGTTCAGAGTGAAGATGTCTATCGAGCGCTCAACTTGGTCCACAA
GATCCACTTTTCAGATTCTGGTAATCTCCCGAATCTCCGCAAGTCTGAAG
AGCCACTTGACGATGCAGAGCTCGTGAACGCCAAGTTTGTTCCCGTCGTT
CTCGACAAGAGGACTCCGCAAAACGGTGGCATCTTTGTGCCTCATCCTCG
ACCAGGTCACCCTGGACCAGTCATCACGGAGACTGATGTCTTCACTCCGA
CTCCAACTGCCCCTGGCAAGATTCTCAAAAACCCCAAAGTGACCGTTATT
CGAAATCCGAAGAAAGGTGGAAATTAG
>NGR-1A0992  [mRNA]  locus=Scaffold1:3898352:3900289:-
ATGCTCGTCAAAACCGCTTTCGCACTCTCCGTCGCCGCTCTCGCCACCGC
TGCTCCTCTCCAAGAGTCTCGTCGCTCGGTCGATCTTTCCAAGCGATCTG
ACATCGTCGACACTGCCGTCGGTACTACTATCGGAAAGAACAGTGGAGCT
GCCGTTGTCGCTACTGTCTCTGACTCGGGAGATGTCGACGCAGAAGTCGC
TGCCAAGCTCGGAAACCTTCTCGGTCTCGACACCAAAGCTTCTCTCGGTC
TTTCTTCCCTCCTCAAGTCTCTCCTCACCGTTCACCACAAGCGTGACGAT
ATCGTCAACTCTCAAACTGGTGTTACTGTCGGCAAGAACAGCGGAGCTGC
TGCCTCTGTCGTTGTTGGTGGAAACTTGGACACAGATGTTGATGTTGACG
CCAAGCTCGGTCACCTTTTGGGTTTGAACGCCGATGTCTCTGTTGGACTC
GGAAGTCTCCTCAAGAACCTTCTCGGTGGTCTTCTCGGCAAGCGTGATCT
CTCTTCGGAGGAGCTTTACAAGCGCGCCAACGACGATCTCGTCGACGTTG
GACTCGGATCCACTATTGGACAAAACAGTCACGCTGACGCTTCCGCTACC
GTCGGAAAGAACCTCGACACCTCGGTTGATGTCGACTCCAAGATTGGAAA
CCTTCTCGGTCTCAAGCTCGATGCTGGTGTCAGCATCTCGAACCTCCTCA
AGACGCTTCTTACCATTCACCATAAGCGTGACGACATCTCGCTCGGCTCG
AACCTTGATATCCTCCATTTGATCGAAACCAATGCTTCGCTCCGTCTCGG
TCTCTCCCAACTCCTCTCCCAGCTCGTTCATGTCGATATCAAAACTAAAC
GCTCAGTCGTTTCCTCCTCGACTGTCGCAACTGCTGATTCCAACGGAATC
GTCGCGGGAACTGCTGCCGCCGTAGGATCGGTAGCTGATGCCGGAGCTCT
CGCTGTCGCCAACTCAAACGGAGTGTTCGCTGAACTTAAGGGAGACGTCG
GTCAAATCTCCTCAGATACCCAAGCTGCTCTCTCTTCTTCAGGACTCAAC
TTCGGAAGCTACGTCAAGGATGGTTCTTCGGTAGTTGGAGCTGGATTCCT
GTCGTCGAAAGATGGAACTTCCACAGGACTTGTAGCTCAACTCGGAAACC
TCCTCGGAGTAGAGGTTAACGCTCAAACTACTCCTATCCTCCGTGGAATT
CTCGCCGGACTCATCTCCAAGAACTAA
>NGR-1A0993  [mRNA]  locus=Scaffold1:3904401:3907475:-
ATGATCAATCCGAACAGTTCGCGAAAGCAACAGTATCAACCGGTTCAGAA
ACGCGATCTGTATGACTGGATTAGTTTAACTTTAAAAGGGTTCTCGATCG
AGATTAGAAAAGATGGTGTCGAGGAAATTCTCAAGAGGTTTCTCGAGTAC
TACAAGGATCTAGAGTTGTTCAAGACTTCTCGTCGAGTTGTTCGAATTGC
GGGAGAAGAGGAAGAAATTGAAGAGATCGTTGTAGTCAAAGTTAGCGTCG
GAGGAGAAGAATCGGCTCAACTTTTGGAGAGAGAATTTGGGAAGTATGCA
TATGGAGGAACCCTCGTCGAAGTCAGTAGAGAGGAGGATTACACAACGAG
AGGACTCGAAGGATTGTCGGGAATCGGAGATGGACTCATTACTGAGAAAG
AAAAGAAAACGTTTGATTATTCGAGGGATAGAGGAACGGCGAAGGAGGAA
CAAGGGAGGATTCGTCGATACAAGCCTGATAGTCCTTTCGTATCGCTCGA
TACTTCCCAGCAACTAGTAGATCAACTAGTTGATTCAATCTCGAGTTCAG
ATCTCGAAATCGACAAAGTGAAAGCTCTCCTCGATCAACTGGATATAGGA
GACATAGATAGAGCTCAAGTCCTCAAACTCGTGCTCAACAAAGGTTCTGA
TCTAGGGAAAGTAAACAATGGAATCCTCGAAAGGTTGATGGAGGTAGAAA
ACTTGGAAGAGCATCAAGCGAGGGAAGAGTTTGAGGCTATTTTGATCGGG
AAAATTCAGGAGCTTGATCAAGCGAAAGATGTCGAAGAGATCGATGGTGC
TCGCGCAGAACCAGCTCAAACCGACAACCATTCTTCCCCTCTCACTCCTC
TCTCGAGCTCTTCTGTATCTACCACCAGCTCACAAACGACTCCTCTCCGT
CAAGCTGTTCCTTCACCACCGTCTCCTACTCAGCAAGAAGACGCTTCCAC
TGAGTCCCCTCCTCAAGCTCAATTTCCTCCGTTACCGATCCCTCCTATCG
AATCTCTTCCTCCTTCGGCGTCACAAAACAATTCTACCTCCCCTGCCCTT
CCCATCGAACCCTCTATCCCTTCAATTCCGGCCCGTCAACCTTCTTCTCT
CATCCGTCTCTACGTTCCCCTCTCTGATCGTGCTCCTCCATCCCACGACC
ACGTCCTCGATTACTTCGATACTGTCCTCGATATTCAAATCTTCAACCCC
GTCTTCACCGAGCAACCTTGTCGACTCTACTTCAGCATCGAGAAAGACCT
TTGGGAAAATGGAAAGCTGAGGAGAAGATCGAAAGCTGCAGAAATCAGAG
GAGAACTAATTCAACCTAGATGGTATTTGAGGTTCAGTGTCGCTTTCAAC
GAACCTAATGATTCAGATGAAGAATGGATTCAATTAGCTTTTCGAGGTTT
TCCAGAAGATTTGACAACTTCAAGGATTGAACGGTACCTTTATCGATTCC
TTCCTCATTGGAGAAATTTTCTCATAGAGAACGAGGCATTCTATTCGAGG
GGAGGAAACGATGTAGTCACTCAAGGAGGAGGAGCAGGTCCGAACGTTCC
GACAGACAACATTCAGTTCGACGCAGATCTCGCTCACCATCGTCAATGA
>NGR-1A0994  [mRNA]  locus=Scaffold1:3908945:3910306:-
ATGTCTTCTCTCTGGTACTACTTCCATGCAGTCCTTCGCGTCCAGATCTT
CAACCCTTATCTTCAAATTGACAGACCGCCTTTTCACGCTTTCTTCAAGG
TCGAGAAACGATTGTTCGAAAGTGGAGAATTGGAAAGTAGATTGAGGGAG
ATGGCATTCAACGGGAATCCTTTCATTAGTGTCCAAGGAAACAGGTGGAT
CTTCGACATTAGCATCGCTCGCGAATCGGCTCCACGTTCAAACTTTCAAC
CTCTTATCGAACCATCAAACGATCTTCTGTTCACTAGGAGGGAGGAAAAG
AATTATGGAGAAAGACCTCGAGATCAACACGGATGGGTCAAAATCACTTT
ATCTGGATTCAGCATGAATACGAAACCTTCAGAGATTGAATCGACTTTAC
AACGAATCTTGACTTATTGGAGAGACTTTGAAGTGAGAAGTAGTGAGGAC
GGTCAAGAGTCAGTCGTTGAACTCAAGGTTCGAGGATCGAATGCTGTCAG
TTTAGTGGAAAAAGTAGGAGAGATTACGATTCGGACTCGGAAGAAGAAAG
GTACTCCTCGAGGAGGAGGAGGAGGAGAAATCGCTCAAGATCTCGTTCTC
GTTCTCGCTCACCTCGCCCTCCCCGTCGTTCCCAACATCGTTCACGTAAG
CACTCCTACTCCCGCTCTCCTCCACCAGAGAGGAGGAGACCCAAGCTTAG
TCGCTACCGTTCAAGTTCTCGATCTCGATCCCGCTCTCGCACTCCGCCTC
GAGACTACAACCGCTATCACTCCTCCCGCAAGCATCGCTCTCCTTCCATC
ACTTCTGCTCGATACTCGCACAACTCAAGACGCTGGCTTGAGTACAGAGT
AA
>NGR-1A0995  [mRNA]  locus=Scaffold1:3917063:3917948:-
ATGCAAGTACTATTACCAGGAGATCCATTACCAGTTCCCTCTACATCCAC
CTCTCTCCATCTAGGTCCCGGACTCGCTTCTTCTTCTTCTTCCTCTTCCT
CTCAACCATCCTCAACTCCTTCAATCCGTTCCACTCGTGCAGGTCTACTA
GGTTCCATTCCCTCCTCTTCCTCCTCATCTCGATACTGGATCGAATCAAG
TCAGAAACGTTACATCCCTTCACCTACTGAACCAGTTTTAGGTATCATCA
CTGCTAGACACGCAGAAGGGTTTAGAGTAGATATCGGTAGTTCACAATCT
GCGAGTTTAGACGGTTTAGCATTCGAAGGTGCAACTAAAAGGAATAAACC
AAATTTAAAAATTGGTACATTAGTTTACGGTTATTTGTTACCTACCCCAA
CTTTTTCAGAACCAGAACTAAGTTGCGTAGATCAAACTACTCAAAAATCT
GCAGGATTCGGTGAATTGTCTGGTGGGTATTTGATCAGGGGAGTTGAATT
AGGTAGATGTAGATCATTACTTTCACCTAAGAATCCATTACTGAGTCAAT
TAGGTTCGAAATTCCCATTCGAAGTGGCAGTAGGTATGAATGGTCGAATC
TGGGTAAAAGGTACTGGAACTGGTGGTGGCGGGATGGGAGAAGAAGGAGA
GAAAGAAGAATTGGAAAAAATGTGTCAGGTTATTAGTCAATTGAAAGGTT
GA
>NGR-1A0996  [mRNA]  locus=Scaffold1:3918239:3920347:+
ATGACAGTAACTAAACGTAAACAAAAACCTCGAGAAACTCCCGGAGGAAC
AGATTCAAACTCTTCGAATGGAGGAGGAGGAGGAGTTCAAACTTTCGAGA
GTGGTATCAAAGCTTCTTGTGACAGTTGTTCAACAGATATAACTCATTCA
GTACATGTCAGGTGTGCAGAGAAACATCCTAATACAGAAAGGTTAACTTG
TCCAGATTTCGATTTATGTGTAGATTGCTTCTTACATGGAAAATCTTTAG
GACCTCACAGACCCTTCCATTCTTACCGAATCATTTCTTCTCACGCTTTC
CCGATTTTTAATCAACTGTGGGGTGCCGACGAAGAACTCTTGTTGATAGA
AGGTGCAGAAATGTATGGTTTAGGTAATTGGTCAGATATTAGTGAACACG
TCGGAGGTAGAACTAAAGAAGAATGTAAATTACATTACGAAGAAACTTAT
CTGAATTCTAATGAATGGCCTTTACCTATTATTGAAACAAATTTCTCACC
AACCGATTTAGACACTTTCGCATCTTTGAAAAAAACTCGTTTAGAAATCT
TACAATCACGTCCTTTACCTTTACCTCCTCCAAAACCATTAGCTTCTGCA
CCGACATGTCACGAAATTGGTGGGTATATGCCAGCGAGGTTGGAGTTTGA
ACACGAGTTTGAAAACGAAGCAGAAGTTTTAATCAAAGATTTAGAATTTG
GTAAAGTCATGAGTTTTGGAGGTTCTGATCAACCTGCTTCAATAATCACC
TCGAATACGAATGAAGATGGGAACATCAACAACGTATCAGGTAAAGAGAA
AGCTGGGAAAGAAAAAGAAACTAGTAGTAGTAATACAGTTGAGGATAAAC
CTACAGTTTCAGGTGAAGGAGGAGATGAAGAACCTGAATCTGAATTGGAA
TTGAAATTGAGCGTTTTAGAAATGTTTAATGAAAAATATGATAAACGTAT
GATGGCGAAAGATTTAATTTTCGATAGAGGTTTAATCAATTATAAAATCA
TTTCAGCAGGAGAAAGAAAGAGGAACAAAGATGAGAGGGATTTAATTAAT
CGTACCAAAGTTTATTCAAAAATTCAAACTGCTAGAGATCATGAAGAATT
CGTTGAAGGTTTACTCTATGAGATTACATTGAGAAAGAGAATTTCAGAAT
TACAAGAATATAGAAGAAACGGGATTACTACTTTGGCAGCTGCATCTCAA
TACGATCACTTGAAATCTTCTAGACAATCTGCGAAACAAGCTTCTTATCG
AGATTCGATTTCATTATCTTTTGATAGAGGGGCTAGAACTTCTACAACTA
ATCAACCTGGAGGAGGATTAGGGACTCCTAATTCTTCAAGTAATATCACT
TTCACTTCAAGTTCAACTTCGACCAAGAAACCACCTTTACCACCTTTAAC
TTTGGCAACTTCAAACTCTTTACACTTGTTGACTCCATTAGAGAGACAAT
TGTGTTCAACTTTGAGAATGTTACCTCGTCCCTATTTGTTTTTGAAACAA
AGTCTATTACGAGAATACGTCAGGATTGAGACTTTAGGGAAAGGGAGGAA
AATGAATCAAGAAGATGCTAGGAAAGCGGTGAGGAGGAGTGATGAAGAAT
CTGGCAGGGAAGGAATGGGAGAATGGGGGGAAAAAGTTGAAAGAGTTTGG
GAATTTTTGAAAACTTCTGGTGGTTTAGATACACCTGATACTACTACTAC
TTTAGGTAAGAGGCAAAGAGAAGATCAAGTGGAAGGAGGAGAAGGAGAGG
TAGAAGGGATCGAGATGATGAAGGATTGA
>NGR-1A0997  [mRNA]  locus=Scaffold1:3932134:3936921:+
ATGAAAACATTATCACAAGTGATCGAGGAGTTCATCTCGACCTCGCAACC
TCAGCAGGATCAACAGAAACTGTTAGATCAAATCGTCAACTTGATCTCTT
CTCCTGCTGCCAAGTTCCCACGCCTAGCAGATTTGGTTAACCAGTTGGAC
TCTGACAAGATCAATGCGCGCCACTCCATCACACAACTCTCTCCTCTCGA
AGGTCTACTATTCCGATACCCTCAAGTAGCAGAGGAAGATGTGAAAATAC
TAGACATCCTTTTCGACAAGGGAGCAGATTTGCGAAAGGCTAGAAAGGAG
ATTCTCACAGGGATGATGGAAGTCGAAAGTACTGAAGGAGATGAACTTCT
GAACGCTTTTGAAAGCAGACTGATCGGAGAGTTCGAACGATTCGATGAGG
GAAAGAACGAGGCTGAAGCAGAATTCTCAGGCGAGCTCGTTCGAGTTTTC
GCTCCTCTTCCTCAAACCGCCACCATTCCCTACCTCTCACACTACTTCAA
TCAAGTCCTCAAATGTCCTATCTCTGACATCACTCTCTCCCTCGATTTCC
CTCCTTACCACGGATTGTTCGACGTCGACCGCAAGTTGTTCGAGAGTGGA
GAATTGGCCGAGAGGATCATTCAGGCTCAAAGAGAAGGAAAGCCCTTTGA
ACGTCAACCAGGATTCGCTTGGAAACTCAAGATGAGGGTCGCTTACGAGT
CGAAACCGAAAACGAAACCCTACGAAGCGGATCGATCAAGAATCGACCAC
GCTCCATCAGCTCCCTTCCCGCACGATGATCAATCGAGTCGAGGAATCGT
CCCAGCAGGAGGAACGGATCCTTGGACAGAATTTACGCTCTCAGGATTCG
CTCCCGAAACTACTCCAACCGACGTTCAAGCTTTCCTTTCGACTATCTTC
TCTTTCTGGCGAACTTTCCAGGTCGACTACATCACCAACGATCAAGATAG
AAGGGAAATGGTCATCAAATTCCAAGTCATCGGGAAGAAAGCGGTTGAGA
AAGTCGAACAACAATTCGGAAGTTTCGCCTTCGGTGGAAGTATCATCAAA
GTATCGCACAGGGAGATCACCAGAGCCGAATTGAAGAACAATGGAAGGCA
CTTCGAAGTTGACGAGTCGAGACACATCAAGAGAGAAGAATCGATGGGTG
TGGACGGAAAGAGGGGAGAACCCAGGGAAGGACACCGAAGCGAGAGGATG
AACGTGAAGACGGATCGAATGGGAAGAGGAGGAGACAACGATCGAGCAGT
CGTCGCCGCTCGAGATCTCGATCTCCCTACCGTGACGAACAAACTAGGGA
AAGAAGTAGACGAGACTACGACACGGCTTTGGAGGAAGAAAGGTACTCTT
CTAGGAGGAGGAGGAACCGCTCAGAATCTCGTTCCCGTTCACCTCGTCCC
TCTCGACATTCGCGTCACCACTCTCGCTCTCGCTCACCGTCGCCGAGGAG
GAGTCATAAACAAAGTACCTACCGCTCTAGCTCTCGAGATTGGCAATGAG
ATTGAGGAAAACTCTGTGTCTCTTGCTACTGCTGCTCCCCTTCAAGAGTC
TCGTCGCTCAATTGACCTTTCGAAGCGTGGTGACATCCTCAACACCGACA
TCAACGCTCAACTCGGCAAACACAGTGGTGCTGATGTATCCGCCGTCATT
TCTGGAACTGGAGACATCACCGCTGATGTCGATGCTAAGCTCGGTCACTT
ACTCGGACTCGATGCCAACGTTTCCCTCGGTCTCGGCCGTCTCCTCAAGG
GTCTTCTTGGAGGACTCCTCGGCAAGCGTGACCTTACTCTCGCCATTGAA
GAGCTCTCGAAGCGTTCTGACATCGTCAACACCCAAATCGGTACAACTAT
CGGCAAGAACAGTGGTGCCAATGTCGGAGCTGTTGTCGCTGGAAACGGAG
ACATTACTGCAGACGTCGATGCCAAGCTTGGTCACCTTTTGGGATTGAAC
GCTGATGTCTCTCTCGGACTCGGTCGTCTCCTCAAGGGCCTTCTCGGCGG
TCTTCTCGGCAGGCGTGATCTCTCTTCTGAGGAGCTTTACAAGCGCGCCA
ACGACGACCTCGTCAACGTTAACCTCGACTCTACCATCGGAAGGAACTCT
CACCTCGATGCTTCGGCGACTGTCGGAAAGAGCTTGGACACGGACGTCCA
ACTCGACACCAAGCTTGGTCACCTCCTCTCGCTCGACGCCAACGCATCCC
TCGGTCTCGGTAAACTCCTTCGTGGCCTCCTTACCCTTCACCACAAGAGG
GCTCTCATTGAATCGGAAACCGCCGCTCTCCTCAACGAGCACGGACTCGC
TTCAGGTGTCACTGCATCTGTCGGATCCGCTGTCAACGCCGGAGCAGGAG
TTATCGCAACTGCCGATGGAGTTCTCGCTGGAGTTAAGGGCAACGTCGGT
CAAATCACGACTGATACTGAAGCAGCACTCACCAAGGAGGGTCTCGCCGC
AGGAAGTTACGTCGCGACTGACAAGTCCGTCGTTGGAGCTGGATTGATCG
CCAACAAGGATGGAGTCGACGCCGGTTTGGTCGCTTCCCTTGGAAAAATT
TTGGGTGTCAAGGTTGATGCTAAGACTACTCCTATTCTCCGTGGTCTCCT
CGGCGGTCTTTTCCACAAGAACTAA
>NGR-1A0998  [mRNA]  locus=Scaffold1:415743:416682:-
ATGATTCGACTACCGAGGAGCTTAGCACAAGTCTCAAGAGTGAGGTACGC
ATCTACCGCAACTGAATCAAGCAATTCTACTCCTGCTCCTCCTCCCTTCT
CTTCACCTTCATCTTCCTCTCAATCCACTTCAACTACATCATCTAGCAAC
TCTCAATCGCCTTCTTCATCTTCATCTTCATCTTCATCTTCCCTCTCTCC
TAACGACAGTCCCTCATCCGATCTCTCACCAGTGTTTGGTCGACATGTAC
CCCTCGCTCAAACTCACGGAGTTCACGTCGCGACTCTCCACCTCCGTTCC
TACACTTCCTCGATCCCAGACCTTCAATTCTTTACTTCTTTCGCCTTGAG
GTCGGCTCGTGCACTAGGTTTACCAACTTCTGGTGCAGTGGCTTTACCAA
CTCGTACTTCATTGTTCACAGTACCTCGTTCCCCTTTCGCCCACAAGAAG
TCTCAACAAAACTTCTGGAGGAAAGAACACAAACGTGCGATCAAAGTTTG
GGACGGGAACCCACAAGTCGTAGACGCTTGGTTGGCCTATTTGAGGAAAG
AAGCGATGGGAGGAGTTGGAATGAAAGCTCAAGTTTTCACTTATAGTCAA
ATCGGTTGGGGTCAAGAATTGGGGAAAAGTCTAGAGGAGGGAACTCTACA
AGTTCAAGAGGACGAGTTGTTGGAACTGGCGGCGAGAGGTGGAGATGGAA
ACGAGATTGAAAGCTTGGCGAGGGAGTTACAGGAAGATTTGGAAGCAGAA
ATCGAACAGACCGAGTCTCAAACAACTGAGGAGGTACGACAAACACCACG
CAAGGAGTTGGAAGAGGTGGTTCCTGACAAGACAGAGGCAAAACCGAAGG
AGGAAGAGAAGAAGTAG
>NGR-1A0999  [mRNA]  locus=Scaffold1:3939316:3945550:+
ATGGATCGACCTAGACCCAAAACTCCTGACGCTGAAGCCATGTTTCGATA
CGGAGAACAAAGGCACGAAGAAGAAGGAAGTTCTCGAAGCAAGACCCCCG
ATCCTTCAAACACCTTCTCGTACAGTGGGGGAAGTGTTGATGGGCACAGT
AGTCTCCGTGTCGGTACAAGTGTCATGGATAGACCAAGACCGAGAACTCC
AGATCCTCAAGGTTGGCTCGACTCGGCCACGACTTCAGCTCATTCTTTCG
ACACTCACTACACGACAACCGCTACTTCATCGACTTCTACTTACCTTCCA
TCTTCGACCACTTCTCTCCCTTACTCCAGTTCCTCAACCTCGATCTCTAG
ACCTTCGTTCGATTCAACCGCTCCTTCTTATTCAAGTCATGCTCAACCTC
CTTCGCAACTCTACAGCTCGACTCGCTCGAGACAATCTACCGGTCCCTCG
AGTTCCTTCTCCCATTCGACTCCCTCTGAGCCTCCCCTCCTCAATCTCGA
TTTCGACTTCGGATCGACGACTCGGAATCGAGGAGCTGGAGGTCAAGGAT
CAGTCTCCTCGCTCGCTTCTTCTCAACAAACTCACTCGTCTTCTCACAAG
GACTCTCTCGAGTACGGTCGTTCACCTCGAGATGAGGCCGCACCTTTCAC
CGCTCTCCCACTTTCTGAACCCCCTCTTCCCGTTTCAGCTCAAGCCACTC
CGAATCATTCTGCAACTTCCTCAACTTCTTCCCTACCTTTCGGTCGTCGA
CTAGTTCAGAAAATCACGAAAATGAATCGCAAACCTGAAGAAGCTGCAGC
AGTCAAGTCGTGGACGATGCCTCTCAAAGATAACGAACAAGATTCTACGA
CTCGACCTCGCAAACCTCCTCGTCGATCCAGTTTGACTTCTCTCCTCAAT
CTCGGTGATAGCAGTTCTTCAAAGGATAGTGACAAACCAACTCTCGCGAA
GAAAAAGTCTCTGTTGGGGATGAGTTTACCTGCGGGAAGAAAGAGCGACG
ACATGTTGGCGAGAGGGTTCGGAAGGGATAGAGAACCCAAGCAAGAATGG
GGAGGGTCAAGTCTCGCTTCTGCCAAGTTATCAAAGATGGCACTCTCAGA
TGAGAATGGAGAACCTCTCACCCCTTCTCCAGCAACTCCAATCGGAAACG
GATTTCCTCACAACGGAGAACTTTCTTCTGGGCAATCTACACCTTCGAAC
AATCCTCACGACAACTCGCACTCGGTCATCGCTACCGCTCAAATCGTCAA
GCGACCTGATGCCTCGACTCCGACCTCAAGATCTCAACAAGAAGCTGAAT
CTCCTCTCGTATCTCGAACTACCGTTGCGCCGATCCTCGTTCGTTCAGAT
AGTCTCCGTGCTACATCTCGACAAGCGGTTGCAGTTGTGGCTCCTCAAAT
CTATCAGCAACCGCAACAACAACTTTGGAAGAAGAGAGGTAAAGTACCAG
ATTCTGGTCTCGGAAGCGATGCGAGCATGAGCTCGGCTTGGCTCGAAATC
GAGGATGCTCTTGGGCTCTATTCGCAAGCACTTCAACAGAATCATCCCGA
ACGAGCTCCGATCCTCACAAACACTCTCTTACCGTTCATGAAGAAGGAAG
AAGATAATCCATCGAGGACCGCTACTGAAAACCTCGCTAAACGTCAACGA
GACATTCTCTTCGGCTGGCTCGCTACACTCACGATGGAACTCAAAGAAAT
GCAACCATCTCATCGAGGAGCTTGTCTCGAAGCTGTTGGAGCCATCGCTG
AAAGTCACTTCTTATCAGCTACTACTCTCGCAAGTGATCCTCGCGGACAG
GCTCGGTTCAGAGCCGCTCTCATCGAAATCCTTCATTTCGCTGTCGAAAA
GCTCAACGAGAAAGCTGTGTATGCAAACACCCTCGTATTCTCTGGTCGAG
TCTTCGCTATCGCTTTCTGGCGAATCGAGGGAGTTGGACTCAAGCTCCTC
CGAGCGCTCCCTCAAGTCAAACGTGCCGGCCTCAAACGAGTTCTCGAAGA
AGCCGGGATTGATGAGAACGATCTCCCTCCCGTCGATCTCGAAGCTTTCC
CTCCTCACCTCGAGTCTCTTTGCCTCAGAGACTTCCGATCTTACGCATCT
CTCTTCTTACCTCTGTTCCCTCGTCAAACAGACGAGAACGAGAAGTACTT
GATCAGAGAAGGAAACTATTCAATCGAAATGAGTGGAAACTGGCTCATTC
GATGGACCGCATCCGACTCTGATCTTCCCTTCTCGTTCTATCGAGCTTAC
CACAAACTGCTCGCATCTTACCTGATTCCGATCGAAGCTCGAGAGGATAT
CGTCGATCAACCTCCAATGTCTCCCTCGACAGTCATCACCGCACCCGGTT
ACCTCTTCATCGCTGCTTCTCTCCTCGAGAAGACCGACGCTCTCGTTCAC
CGCAACCTTCGATCAGTCACCTCGATGGGACCAAACACTTCAAACTTCAA
TACGAATGATTCAGCGAATCTCTCTTTCGGAGCGAAACCCAAGATTCTCG
AACTTGCTCATCGACGTCTCGTACAGACTATGCTTGACATCGTTGGAGGT
CCTCCTCTCGCGCCGGGAGAAACGAGTGAAGAGTCTTCTTCTGCTGCTTC
TCGCCGTCACGTCTTCAGTCGAATGATGCCGGTTTGGATCCGAGCAACGG
TGAAACGGACTTCAATGTGGGATACTCGGAGCGTCTTCATCCTCCTCGAT
TACGTCGAAGGTCTCATCTTTAGTCTCGCTTTCCCAAACGAATCTAGTCG
AGTATCCGGAGAAAACGACCCTTCCTCGCCGAAGGCAGACGAACGGTCTC
TCGACATGTTTGCTTTTGTATTCCTCTTCGATGTCGTCAAGAAGATTCTA
CTGGAAGCGGACAACACAGTCACTCTCATGAGATGCATCGCTTTCCTTTA
CGCACACTTTGAAATCTTCACCCTGCGACCTTCAGATCGGACGGCTCTCT
GCGAAGGAATCATTCTCGACGAAGCAGTTTTCACTCGTCTCTTCCTTTCG
TACAATCAAGGCACTCGAGGGTTCTGGATACGACTTCTTGTTTGGAGATT
GTCCCGACTCGGGGTCGTTGCGAAAGAGCAAAACCCCGATTTACCTCCCG
ACGAAGGCATCTTGGCGCTCTTCGGCTTACTCAACGCTCGACTCGAAGCT
ATTCGGAAACGTCACGATCATCTCGAACCAGTTCAAGACATTCCAGAGGA
CTCGACGTTCTTCCGACCAAAACGATCAACGATCTGTTCTACTCGAGGAG
TCAAAGAAGCTCCTTGGACAGTCGATGAACTCGCAGAAGCTTTCGAGGAG
GAAGAATCAGAGTACGAGGAAGATACTCAAGAACTAGTTCGAGCAGCGAT
TCCACCTCCTCCTTCGAGTGTCAGCAGTACGGGAACTGGATCGTCAACGA
AGAAGAGTAACGGGGACAACAACAAGACGGTTTCGAAAGTTGTCTCATGG
TTGAAAGGGGGACTAGGCAAGAACAAGAAAGGACTCAAAGTTGTTGCAGT
TCCGGATCCTCGAATCGATCCTTTCACCACCGAACGTAGTGCTACTATTC
GAAGACCGAACGGAGAAGACGGGCCAATCATTGACGACTCCTCGTCTACT
CACTCGAGTGAATGGCCTCGATCTACACTACCGACAACGGTCGAGACTGG
TGCTGTCGTTTCACCTTCGAATCAATCTCAACCAGCTCCCGCTACTCCTG
AGAAGAATAGTCACCTCACTCCTTCGGCTCCTCGTCGCAACAAGTCGAAC
GCTTCTTCTACTTCTTCTGGAGGAGGATCTCAACGTCGGAAATCACGGCC
AACGAGTCCAGCATTCTTCTCGTTCGAGTTCGAGAACGGTATCATTAGTC
GATCCGACGTCGACCCTGCCATCAACCATCCAACTTCATCGTCTGCTCCT
CCTTCACCATCACCTCCTTCTGCATCATCGACCTCCCCCCTCTCCGATTC
GACTCTACCGACATCTCCGATCAGGAGAACCGCGAACGCTCACCCAGATC
CTCAATCCGCAGTAACTCCTAGAGTCTCTCTCCGGTTCTCTAAACGTATT
TCCATCTTACCTCCCGCCGCATTGGATTTGCTCAAGAAGGAAAGGTCAGG
TGGAATCGAATCAGTTTCAGTTCCTCCTATTCCAGCGAAATATAGGAATT
CAGTACTTCAGAACGTTGGGTACGATCAGAAATTACAACCTTATGCTACA
CGTGCATTGGTAGATTTAGAGATGAGTTTCGATGAATGGGAGGATTGGTT
AGCTCAACTCCGCGATGAAGAAGATAACGGAGCTGGTAGAAGATTAGGTA
GTCCTTACATGGATGTCGTCCCTCGACTCGCGGTTTCTTGGCCAACTTCG
TTTACTGACGACTAA
>NGR-1A1000  [mRNA]  locus=Scaffold1:3945979:3946956:+
ATGTCAGGTCCATCTAAATCCTCTAAACCTCCCGGTCTATCTCGACACGC
GACTCCCGCCGAAATTCAAGCCCATCAATTATCTAAACTGCTCTCTCACC
CAGAGAAAGAAGTTTACATCCCGAAGAGACCTCAAGAAGGAGTTGGTAAA
ACTTTGAGACCTCCTAGAGAAATGATGAAGAACGTACAAGGTTCTTCTGC
TGGTGCTGGAAGTGGTGAATTCCACGTTTACAAACAAAGTAGGAGAAGAG
AATACGAGAGGTTAAAGTTGATGGATGAAGAAGAAGCATTCTTGAAACAA
AAACAAGAAGCGGAAGAGAGGCAAAGAGCCGCAGAACAAGCAGCAGAAGA
GAAAACTTCAAAGAACCGACTGAAACGACAACGCAAGAAGGAAGCGAGGA
ACAAACATAAAGGTGGAGCAGGAGCAGGTTCAAAAGGAGGAGAAGGTGAA
AATGATGATGAATCTGCTACTACTACGAATGGTACTGGTTCGGGGGGAGT
AGCAGCGGGTTCGAATGGAGATGGAGAAGGAAAGAAGAGAAAACTGGCAG
GAGGTGGAGCTATGAGGTTTAAAACGGCGGAAGAGCGAGAAGCGGAGGGA
GAAAATGGAGAAACTGAAGAAGGAGGAGAACCAGGAGCTTCGACAGCAGA
ACTACAAGCTCAAGAGGAAGAGTTGAGACGACTGAAAGAGGAGGAAGAAA
GGGCTAGACCTGCTCAAGAAGCTGGTATCAAGATCCAGGATGATGATTGA
>NGR-1A1001  [mRNA]  locus=Scaffold1:3949741:3950318:-
ATGGGTTTGATCTCGAAAGTTTTACATCACCATGAGGACAAGAAGCACCA
TCAACAAGGCCCTCCGCCGCAGATGCAAGGATACGGTCAACAACAACCGA
TGGGAATGATGGGAGGAGGAGGAGGAGGAGGAGGAGGAGGAGGAGGAGGA
CCTGGAATGGGAATGGGACCTAGTATGGGTATGGGGAGTAGCAGTCATCA
TCAACATCACGGACCACCAGGCGGACCAGGAGGAATGGGAGGAATGGGAG
GAATGGGTCCGAGCGCTTTCGGGGGACCTCAGAATCATCATGGAGGGCCT
CCAGGGGGTATGGGCTTCGGCGGTGGACCTCCCGGAGGAGGAGGAGGAAG
ATTCTAG
>NGR-1A1002  [mRNA]  locus=Scaffold1:3950838:3955761:-
ATGTCTTCTACTACGGGTTTATCAGCTGCTCAGAGGCTTCAACAAGCTCA
TGAGCAACAGCAGCAACAACAACAACAACAACATGATGCACCAATCACTC
AAGATCCTTTCCCAGTCTTGACTGAAGATCCATTCCCCGTAACAAACTCT
TCTTCTTCTTACTCTAACCCGATCAATAAGCAACAACAACAACAGCAAGT
AGAGAACAAGAAGAAGGTTGTAAACGTAGATGATCAAAGTGCATTCCCTT
CTTTAGGAGGAGGAACTTCAACCCCTAAAGTTACTGGATGGGGATCTGGT
TCATCTACCAAGATCAAAACTCCCGTCGCTACTGCTTCGACTGGTACTTC
TTCTAACGGTACTATCACTCCAGGAGGAGGAGCAGGATCAGGAGATAACA
ATTCAGCAACTTTATCATTCTCGATTCCAACTTCTTCAATTCATATCACT
TCCCCTACTACTACTTCTTCCGACTCTAACGGCAACAATAAGGGAGGTAG
GAACGGATTGTTCTCAAACGATCCAAGGTTGAAATCTGGACCTCCTCAAA
CTTTGGGAGAAGTTTTGAAATACTTGATCAACCAACCTGAAAATTTAGAG
AAACGGATTGAAATTCAAGCTAGTTCGAGTTCTAAATTGACTACTTTTAT
TATTAAAGCTTCTCTCTCTAACAACAACAAGAAGAAGAACGTTGGAGGAG
GAGGAGGAGGAGGTAACAAGACAGCACAAGAAGAAGTTGAAAGAGTTAAA
ACTGAATTGTTAGGTTGGTTGGAAAAAAAAGTTAGGGATCAAGTCAAAGT
ACCTAAAAATTTGAGAGCTTTAATCATTGGTGCCAAAGGTCGTACTTTGA
AAGGAATTATTGATTCAACTGGTTGTTCAATTCAAATCCCTCGTGATGAA
GATCTCATCACTGAAGAGGAGACTTCTACTACTACTACTACTCCCGACAA
GGACGACTCTGATTCTGAGGATTTAGGACCTTTGATTTCAATTCAACTTT
CAGGACCTTCTTCTGCAGTTTCTTCAGCAAAATCCCAAATTTTATCGATC
GTTAGAGAGAAAACTTCTAAAACTTCAATCAGTTTACCAGAAATTACTTC
AGAGTATTGGATTTTCTTGAGAGGTAGGAAAATGGAAGAATTGATTGAGA
GAGCTCTCGGAGGATCAGAGGAGGAAGGAGGAGCAGCGAAGGAGAATGTA
AAAGTTTTCGTACCTAGAAGACAACCAGTTGGAGGAAAGAAAGATATTGA
TGTAGAAGAAAGTGCTAGTGCGAACAATGAAGAAAGTGGTGACGTTGAGG
GAAAGAAAGGAAGTTCAGAAGTTTGTATCAAGGTTAGTGGAGATAAGGAT
TTGGTTAAAAAAGTTGTTCAAACTATTCATGAAGAAGTTAATGAACTTAA
ATCAACTATCAGACCAGTTATTTTCTCTCTACCGAAACGACAACACCGAT
TCTTGGTCGGAAATTCAATTTCTGATGAAATTTTGGAAAAAACTGGTTGT
GCAGTTGAAGTACCTCCTCAAGAAATCGATAGCGAGGATGTAACTGTTAG
AGGTCCTTCTAGGGAAACTATCAAAGCAATGCAATTAGTCATGGATTTGG
CTTCTGCAACTCCAGTAGAACAATTGGATTTGTTAACCGCTCACCGAGGT
ACTCACGATCCTAGAATTTACGCTCGTTCCTTATCTCGTTACCTACTCTT
GAAACAAAAACTTCGTCCGATCGCTACTTCGACTCGTACAAAAATCTACC
TACCTAAACCTTCTAGTGTCACTTCTCAATCCCCTCATGCGTTTTTGGAA
ATCGTGGGAGAGAAAGATGGTCAAGAAGGAATGAAACAAGCTAGACAAGG
AGTTATTTCTCAAGTTAGGAAATTACCTCCGACAGTTTTCGAAACTGTTG
AAATTGAACAATTGGTTGTCAGGTATTTGAGGGAAAAGAGGTTGAACAAG
GTCAAGAGTTTGGAAAAAGATGAGAAAGTTGAAATTTTCTTACCGAGGGA
AGGTGAAGGTAGTGAAGTTTTAATCGTTTACATCGGGGAAGGAGAAGAAC
AACAAGATCCTAAATCTGCTTTAGAAGCTACGAAACAATCCCTTGTCGCA
CTCTCTTCAGAATTCGCAGATTTAGTCACTTTGACTCTCTCGATTCCTTC
TAACCTGCACGGAGCTGTGATCGGTACTGGAGGCACCACTCTCAACGCAG
TTTTGGGAGAAGACAAATTAGCTCACGTCCAATTCGGTGGTTCTGGAGAA
GATGTCGACCTAGTCACTATTAGAGGACCTAAAGATGAAGCAGAGAGGGT
CAAAGCTGAGTTGAAGAGAATTTCGGAAGAAGCAAAGAAAGAAGAAATTG
TAAATTCTCATCTGGTTGAATTCGAGATTGAAACTAGTTTAGTTAGACAC
GTAGTTGGTAAATCTGGTTCTGGGGTCAACAAACTACGCGAAGAATTAGG
AGTTAGAGTCGATTTCGTTGAATTATCTACTACGAACAAGAAGGGTAACA
AGTTGAGTAAGGTTAGTATCAAAGGTAGGAAAGAGAATGTAGAGGAAGCT
GCAAAGAGGGTTAAAGGTACCGCTACTAGAATGGCAGATGAAGTTACTTT
GACGATTCCTTTACCTAGTTCGCTAGACCGAGGATCTTTGATCGGTAAAC
AAGGGACTTACCTCAAACGACTCGAAGATAAATACGAAGTTCGAATCAAT
TTCCCCAAATCCTCCTCCTCGGCTGAGGAGTCTTCTTCATCCGAGATTGT
CATTCGTGGACCGTCTAAAGGTGCTCAATCGGCTAAATCTGAATTGGTCG
ATTTAATTTCTTACGAGAAAGAACATGGAAATACTTTAACTTTCTCGGTA
CCTTCTAAAGCTTTATCTCGTATTTTAGGAAGAGGTGGTTCACAAATCAA
TCAGATCAAGGACGATACTGGAGTTGCTTCAGTAGATATAGATCAAGAAG
AAGGTGAAGAGGGTTCAGAAGAAGCTAAAATCACTTTGAAGGGAACTAAA
GCTTCTATCAAGAATGCTAGAACTGAGATTGAAAGGATCGCGAAAGAAGT
TAGTAACGAAGTCAGGATCGAATTGGAGGTACCTAAAGAATACCACACTA
CTTTGATCGGTTCAGGTGGTTCAAGTATTCGGGATCTCATCACTCGTTGT
GGAGGACCTTCAGATGGAAGAGCTTCTGGAAACATGGTTCGATTCCCTCG
TCAAGGAGATTCTAGCAACACCGTCCTCATCGTCGCACCTTCCTCGATCG
CTCACAAGATTGAATCTGAACTCTCGAAAGAGATCTCTTCTCTCGCTTCC
AGAGTAGTTTGGGGTGTAGTAGTACCTCAACCTAACCACGCCGCCGTAAT
CGGGAAAGGTGCACAAAACTTGCAAGAAACTCAACGTAAACACGGGGTTA
AAATTTATATGCCTGGATGGAACGATTACGCTCAAGCTGGTGAAGTTGAA
AACAAATCTGAAGATTCAGAAGTTGAACAAGCTCAAGAGAAAGATTTAGT
TAAAATAGTTGGTCCTAAAGAATCAGTTTTAGCTGCTGCTAAAGAATTAC
AATCTATCAAAGGTCGAGCTTCTGGAACTTCAACTCCTACCGCTGGTGGA
CCTCAATCGACCAATCAACACTCGGTCAAAGTTCTCGTACCGAAAAAGTT
CCATGCAGTCGTAGCTCAGGGTGGAAGATTCTTCCGCTCTCTACCAAACG
GTACTCGAGTCTCTCACGAAGGTGTCAAACCTCCTTCTTCAACTCTAAAA
GCCAAGAAACCTCCTGTCTCTACCGCCAACGGGTCCTCGTCGGCTGCACG
AATCGACGAAGTAGAAATCGATTCCCCTTCGAATTCAACTGACGGAGGTA
TCGAATTCCAACTCGTACCTATTCACGAAGAGAACGGTTTGAACGGAGAT
GATGAAGAACAAGATACGATCCCTTGGGTAATCGAATCTAGGAACGAAGA
GGACGCTCAAAAAGTTGCCGAAGAGATTCGAAAGAGTTTGGAAAGAGCTA
AAGAAGCTACCCACATCGGTTGGGTAACTGTTCCTCGTGGTATGATGCCA
CGAATTGTTGGTCGAGGAGGGTCAGGCTTAGATCGTCTTCGTTCCACCGG
TGTTGATGTTGAAGTCGTCGGCAAACGAGATGCGAATCAACTCACTATGA
CCGGTTCTCCCTCTGCGATCGAAGAAGCTCGTAGCATCATCGAAGGATTG
AACGCTCCTCGTCAACGTCGTGACCGAGATGACTACTAG
>NGR-1A1003  [mRNA]  locus=Scaffold1:3956280:3957740:-
ATGCCATTCGGACAAATAGTGATCGGTCCACCTGGATCTGGTAAAACAAC
CTATTGTTGGGGTTTACATCAATTCTTCACTGCACTCGAGAGACCTATAA
TCTTAATCAACTTAGATCCAGCTTCGAAAAAACCTCCTTATCCACATTCT
TTAGATATTTCATCTCTAATCTCTTTGGAAGATTGTATGAGGGAATTCGG
GTTAGGTCCGAACGGTGGTATGTTGTACTGTTTGGAGTATTTAGAAAACA
ATTTAGATTGGTTAGAGGAAGAGATTGAAAAAGTTTTACAAGGAGCTTTG
AAACAACACAATGAAGCAGCGAGGAAAGTTCAGGGAGGAGGAGGAGTTGG
TGGGGGTGGTGAATGGAAGAAAGAAGAAATGTATATAGTTTTTGATACAC
CTGGTCAAGTAGAATTATCTACTAATCATCAATCTTTGAAAAACGTTTTA
AATTTTTTGGAAAAGAAAATGAATTTTCGATTGGCAGCGATTCATTTGAC
GGATGCAAGTCATATTCTAGATCCTGCGAAATATATTTCACTTTTATTAC
TTTCGTTGAGAACCATGTTACAACTTGAATTACCTCATATCAACGTACTT
TCAAAAATCGATTTACTTTCCTTGGCTGGTGAATTACATTTCTACACAGA
AGTACAAGACTTGAACCACCTATTACCACTCTTGAACTCTACAAATTCCC
GAACTTCGAAATTCAGTGAATTGAACGAGAGGATCGTAGAAGTGATTGAA
GAGTTTGGTTTAGTTAGTTTTGAAACTCTTGCAGTAGAAGATAAAGAATC
AATGTTGTCTCTAGTTTCTATAATTGATCAAGCTTTAGGTTATAGACCAC
CACCACCACCACCACATTCACATTCAAACGAAGAAAGAGGTGGCGAAGGA
GATGAAGATGTTCACGAACATTCTTCACATGTTCACACTTCATTACCTAC
AGCACCAGCAACTTTTTCTCAATCGGTAGGTTTAAAAACTGGTACGATTC
AAGAGAAATGGTTAGATTACAAACAGAGTTATTCAGAATTCGAAAAAAAG
AATTGGGAACGAGAAGGAGATAGGGTTATTGAGGAAGCTAACGAGAGGAG
TAAGAAGGAAGCTGGAGTTGATGTTGAGATCGATCATGAGAAGATGAAGA
TGATGACGAGGGAAAAGGAGGTTGTAGAAAAGTAA
>NGR-1A1004  [mRNA]  locus=Scaffold1:3958103:3960193:+
ATGTCATCCTCTTCCTCCCTCCTATCGCACATCCCTTACCCAATCCTCCA
TCCATTCTCCCTCTTACCCTCTTTCCTACGACCTTCTAAAATAGGTCCGA
AACCTTCCCTCCTCTTGGGATTGATCTTTGGGTTCTCGTTATCGATCACT
TTGAATTCTCTCTCAAATTATTTCTTACAACGTTACAAGTCAGCTTGGAT
TCGAAGAGGAACAGGACCAGTGCGAGGAGGAGGAGGAATTCAAACGTCTG
CTCAAGGAGATCACGAAGGAAAAGATGGAGAAGGACAAGTTCAAGTTAGG
AGTCAAGATGTAGTAGAACAAGGTATACAAGGTTTAATAGGTAACACTCC
TTTGGTACGTATAAACAGTTTGAGTGAACTTTTGGGAGGACAAGTTGAAA
TTTTAGGGAAATGTGAATTTTTGAATCCGTTCGGTTCTGTAAAAGATAGA
GTTTCTTTACGAATTATTGAACAAGCAGAACAAGAAGGTTTAATTCAACC
TAATACAGGTTCAACCATTTTCGAAGGTACTTCAGGTTCAACCGGTATCT
CTATTGCAGGGATAGCAAAACAAAGAGGTTACAAAGCTCACATTGTAGTA
CCTGATGACGTTAGCGAAGACAAATTGAAAATGTTGAAAGTTTTTGGAGC
AAAAGTTGAAAAAGTTAGACCGGTTTCGATCGTAGATAAGAAACATTATG
TAAATTTAGCTAGGAAGAGAGCTTTGGAATTTGGTCAATTAACTCAACCT
CAATCTGGAACGACCGTCAAGTCACATTTGATTCGTTCAACTGTTTCTTC
AACTTCTACTCCTTCGAGATCTCCGACCTCTATCACTCCTCCAAACTTAT
CTCGTACAAACTCAAACTCTTCACTCAATCCAGATCTTTTGATTACTCAA
CATGATAACGAAGATCAACAAGACTCTACTACTACGATGAATCAACCAAC
TAGTAGAGGTTTATTTTCAGATCAATTTGAAAACTTGTCAAATTATCAAG
CTCACTCTTTAGGTACCGCACCGGAAATTTACAAACAAACTTCTGGTTTG
ATAGATGGGTTCGTTTCTGGTGCAGGTACTGGAGGTACTATAGCTGGAGT
TGGTAGAACTCTTAAAAAACTTTTATCAAAAAACAATAACAACAATCACG
AGGAGGAAGAAGAAGAGGTAGAGAGGTTTGAAGTAGTATTAGCAGATCCA
GAAGGTTCAGGATTATATTACAGAATTAAAGAAGGAGTAATGTGGTCAGA
AAAAGAAGAAGAAGGTAAAAGGAGAAGGTTCCAAATCGATACTATCGTAG
AAGGTATAGGTTTGAACCGTTTAACAAAGAACTTGAAATTGGCATTACCT
ATAATAGATGACGCTTATAGAGTAACTGATTCTGAAGCCCTATCAATGTC
TAGACATTTAGCTAAACAAGATGGTTTATTCTTGGGTTCTTCTTCTGCTG
TCAACCTGGTAGCTTGTGTCAGATTGGCACAACGTTGGATAGAAGAAGGG
AAAGCTGAAAAATTGGGATTGAAAGGTTTGAGGAAATTGAGAATTGTAAC
AATTTTATGTGATTCTGGGAATAGACATACGAGTAAATTTTGGAATGAGG
AATATTTGAAAACTCATGGAATCACTTACCCCGAAAACCTAGATTGGTTA
TTCCCACCAACCTCTTCTTCTCAACAACAACAACAACAACCACAATCCAC
TAACTCGACAATTCCTCTCGGTGAATCCGAAACTGAACCTGAAATCGAGA
AAGAAGAAGAAGTAGATGAAGGAGAAGTGAATTTATCTCTAGTTCAAGAT
CAAGATTTCGCAAGTTCAAATCCAAAAGATTTACCACCTCTAGATCTAGA
TGAATTGGAAGCCAAGCAACAACGGGAACGGATGAGACTTCAAGGTAGGA
AGAAGAGGTAG
>NGR-1A1005  [mRNA]  locus=Scaffold1:3962101:3965366:-
ATGGATACGAGAAGACGTTTGGCCGAATTAGATCCCGATGATGAAGATCC
TTCACCCTTTGAAGCAGCTCCTTCACTCTCCGCCAACAAACTCGCCAGGT
TCACAGGAGCTCTACCTCACACTTCTAGGAAGAAATCAAAATTCGAAAGG
GACAAAGAGTTGGAAGCCGAGAGAGCTAAACAACAGGAAGAAGAAGCAGC
TAGAGCTTATAATGAATTTGTTGAAGCTTTCGGTGGAGATGAAGAACCTG
GACCTGAGAATCATGAGAGAAGAGGGATCAGTAGTGGTCGAGCCAAAGGA
CCCGGGAAGGGATTCGTTAGAGCTGGCGGAGAAGAAAAATACAACCCTTT
AGCATCGGCACCTAAACCTCCTCAACCTTCTCCACCAGTTCCAACAGGTC
CTAAAGGGTTTGGGACAACTCCTACAGGCCCTCGAGGATTCTCAGCGCCA
ACTGGTCCGAGAGCTACGACTTCTTCTTCAGCGACAATGAGTTCGAAAGC
TCCTTCGAGACCCACCGCGATGAGTTTTATGGATGATGATGAGCCTACAC
CAGCTCCAAAATCAACTGGGGGTGCAGGAGGACTACTCGGTAAAAAGAAA
CGAGAAGGAGATAACTTTCTGGAACAACTAAAGAGGTTCCTCTCACTTTC
CCTTCTTATCTTCTCTCTCTCTCTCAGGAGAGGTTACTCTCTCTCAAGGG
ATCAAGCTGCTCGTGAAGAGAGATTGAGACAAAAAGCTGGATATGTCGGC
TCGTCAGTCACAGCTTTAGCAGCTCGAGAGAACGCACCTACCCTCACCGG
AAGCGCTTACTATGATCAAGATGATCCTTTGACTACAAACGTTCATGTTG
GTGGATTACCTCAAAACGCAACCGAAGAATCTCTAGGTAAACTGTTCGCA
CAATTCGGTTCAGTAGGTAGTGTGAAAATCATGTGGCCCAGGTTAGATTC
TGGACAATTGAACACTACAGCTAGTTTGGGACCTCAAGGTCGTAAATTAG
GTGGATTCGTTGCTTATTTGAGAAGAGGGGATGCGGAGAAAGCAGTTAAA
GAGATGGATGGTGCTGAATGGGGTGATTCTGTTTTGAGATGTGGGTGGGG
TAAAGCTGTACCTATTGCTGCCAGAGCTCTTTACGAAGTAGTAGGAGAAG
GGAAGACCATCATCGACGTCATCATTCTAGATCAGTTTCACCACCACCAT
CAACGAGAAGGAGACGTTCATTTTCTCCTGACGATCCTCATGAATTCCTA
CGTTCAAAACGTTCTTCCAATCAACATCATCATTCTCACCATTCTCGATC
CCCCTCTCGATCTCGATCTCGATCTCGTTCCCGTTCTCGCTCTCGCTCTC
GCTCACGTTCAAGATCTCCTCCCCCTCGTCTTACCTTCGTTTCATTATTT
CAAAATGTTGATCGATAGAGATTATGAACCACCTCAAGTTGCTACTTTCG
ATGATGAGGGTAACGCATCAATTTATTCATCCGATTCATCAGAAGATTCA
GAACAAGAATCATTAGGTAAAGGTAAACTAGGTAAACTCGCTCAGAAGAG
GTTTGAAGCCCTTTTGAGAGGTTTGACGAGCACTAGAGAAAAGATTGCGA
AAGGAATGAAATTTGCATTAGAGCATGCCGATTGTGCTGAATTTATCGCA
GATTTATTAGTTTGTTCATTAACGATCGATTCAACTCCAGTACCTAGGAA
ACTTGCCAGATTACATTTAATCTCTGATATCCTTCACAACGCTTCTGCTT
CACTACCCAACGCATGGGTGTATAGAAAAGTTTTCGAAAACAAATTGGAC
AAAGTGTTCGATCATTTCGGAGATGTTTATTTGAGTTTCCCGGGTAGGAT
GAAAGCTGAACAATTCAAGAGTTTGGTTGAAAAAGTCATTGACGTATGGG
ATAAAGAATGGTTAGTGTTTGAACCTGGAGTTATTGAGGATTTCAAAAGG
AGATTGTCAGGGATCGATTCAATCTTACCTGGTGAAGAACCAGATGAAAC
AACACATACAGTTGCTCAAGTGCAAGAAACACAATACACGGAAGGAGGAG
ATCGAGTAGAAGAGGAAGAGGAAGAAAAGAAACCATCTAGTGGTGTGTTC
AAAATGAGTTTCAAAGCTGCTGCTTTCAAACCTGCAGTAGTTACTTCATC
AACAGTACTTAAAGAAGAGGAAAACAATGATGTGGATGGAGCACCGGTTG
GAGAAGGAGGAGTTTCTGAACTTGACGGAGCAGTTCTAGACCTCGACGGA
GAAGACGTAGACGTTGATGGAGCAGCGATCGATGTCGACGGAGCTGAAAT
CGATGACGTTGATGGCGAGGAGGTTGATGGAGAAGCGATGGAAATGGATA
GCGTCGAGGAGAAGGGAGGGAAAGATGGAGATGATATTTTCAACTAG
>NGR-1A1006  [mRNA]  locus=Scaffold1:3974004:3979277:-
ATGGAACTGAACCTCTGGACTATTTGCAGTCCAGAGAGAGCTCAGTTGAA
GACATTGTGCCGTTTCGCACTCGATGATTTCGTTGGAGATGCTTCTTTCC
TCTCGGAAGACAAAGTCATGATCTCGACATTGCACAATTCGATTCTCATT
TTCTCTCTTTCCTCCGTCTGTGCAGCGACTTCTTCCTCCTCTTCCTCATC
GATCCCACTTCTCTACCCTATCACGACTATTCATGCTCCAGCTCGACCTC
TCCTCTGGACTTCGAGGTTCTCGCAATCTTTCTACGACGAAGGGAATCGA
GTGAGATTAGGTGGAGGTAGTTTGCTCGGAACTGTTCTCGTTTGGGATTT
CGACCTGGAGAACCTATCGAGCTATGTCAAACATGTCGAAGGGGAAGAGG
GTCAGTATCGAATGGGGGAAGAGCGAGTGATGGGGAAGCTGACTAGTTTG
AGTGGTCATCGAGGAGCTATCTTCACCGTCGTGTTCTCTCCCGATTCTCC
AGATTTGCTCGCTTCAGGTTCAGACGATCGAACTATTCGAATTTGGAATC
TCTCGCCTCTCTCAGTTTCACCTGAATCGACCTCCACGAACAACGAAGGA
GCAGAGAAGATGATTGAAGCTGAAGCGAGAGTACTTTGGGGTCACGAGGG
ACGAGTTTGGAGGATAGAATGGGTTGACGACAAGAGATTGCTGAGTGTAG
GAGAGGACGCTACTTGTCGCCTTTGGAAGCTCAACTCGAATAATTGTCCC
CTTGAACATATTCCCTCTACCTCGACTTCGAAACCTCACAAGAACGACAG
CTCATTGTACACTCTACTTCAAACTTGGAGAGACGGTCACGATGGGAGAT
CGATCTGGAGCGTCAACTTGACGAAGCTGCGAGGAAGAGAAGGGGGAGAA
GTCGAGGTTGCTTTGACGGGAGGAGCCGATGGAGGTGTTCGGAGTTGGAT
TCTCGCTCAGGAAAACGGAGAGACACGCTATCTGGCACTGGTCGATACTC
GAGCTGCAGTGTTCGATTCTCTAGGTCGACTTTTGTACGCCTTCGACAGT
CCTGCGAAGCAGAGCTCTTCTCAATACCTCGAGAGTCAATTAAACGGATC
TTACTACTACTCTGTTATTCAAGGTCAACTATCTCAACAACGCAACTCGA
CGTCTTCCGCACAGTCCATAGTCTCTCTGGGTCTTCATGGACGAGAAGTG
AGAGCCGTCAAGATGCAACGAGTAGAGATTGAAGGAGAAGAAGTGATTCT
CGTTGCGAGTGCAGCAGAGAATGGTGTTCTATCTATCTCCCAACCGTTCG
AGATCGAGGTAGTTTCAAGTCGTGAAGAATCGAAGAACGAGAAATCAGTC
GAGGTGAGAGTGCTAGAAAGAGGTACAATCCTCGCAGATGTAGAAGGAGG
AGAAGTGAGAACTATGGACATCTCTCTCATCGAGACTTCAGTCGAAGGGG
AGAGGCTAGTAGTCGGAGGTTACTCGGATGGAAAGTTGAAACTCTGGAGA
CATTCAGGTTCGACATTTGAGCTCATCGCAGAAACGGAAGGACTAGGGAA
ATGTGTTCTCTCCGTCGAGGTCGAGAAAGTAGTCGTCGCTGGTCGAGAAA
GAACGCTTCTCATCTCGGGACAATCAGATGGAAGATTGACCATCCGTGAT
TTGACTTCCTTCGTTGACCTTCTCAAAACACTAGGTTCACTTCCTGAACC
CTTCTTTGCATCGTCTCCTCACCAATCTGGAATCAACGGATTGAGCGTTT
CGAGGCGAGAATCTACTCTCATCGTCGCTACAGCTGGAGATGATAACGCT
GTCTCTGTTGCAAGTATCGAATTGAGCGAAATCGAGGGAAAACTCGGAGT
GTCAGATTCGAGCTCGACGATTCTCGCAGACGCTCATGGTTCAACGATAC
AAGCTCCACGCCTTGGGCCGAATGAGCTGAAAGGATTGATCGTTGAGCTC
GATGAAAACGTTTGCGGACTTTACAACGAATGGTCTGGCTCAGCAGATCT
AGGAGACTTAGACCCTTACTGTGGCCTTGCTTTCGATGATCTTAAGAAGC
AGATGGTCAGTATTGTAGGAGCCACGGAAGCGATCAAAACTCGCAGGAAA
GTATTCATCAACAAGGCCAAATGCGCACTTGTGCTCGCTGGAAGAGATCA
GCTCGGAGCCTTGCTCGAATGGATTTCCGACGAATCCCGTCACGCTTTAT
CGGTGGACCCTGAGTATGCCGAGTGTTGTGGAATCTCGCTCTACTTTTTC
GACTACATCCGCGTCCACACGCTGAAAAAATTGGCTTCTTTCGATGAGAA
ACTTTCTGAGCATGTCGTCGATCTCGTGCTCGAGTGGAATAGGGATAAGA
AGGAAGACTGA
>NGR-1A1007  [mRNA]  locus=Scaffold1:3979703:3980496:+
ATGTCTACCGAATCAACTACCAAGAGACCTCGTGTAGCAACTAGTTCAAA
CGCGACTGAGAGAGGTACTTCAGTCTTGCCAGTCTCTCGCGTCAATCGAA
TCATCAAAGCCGATCAAGATGTCAACCTGTGTTCAAAGGAAGCTATCTTT
TTGATTGCCAAAGCTACAGAACGCATGGTAGCTCAAATGACTGCACAAGC
TCATGCGAACGCGAGACTACAGAAACGAAACAAGTTGGTGAAATATTCAG
ATTTAGCTGCTACGGCTAGTCGACCTCAGTGGTTCTACTTGGGAGAAGTA
GTTCCGAATCCGATTCCTCTCAAAACTGCGAAAGCTCTCCGACAACAACA
AACCGACGATTCAACCTCTACAACTGCTGCTATCGGTGCAGATTCGACCA
CAGAGAGGAAGTATGAAGGAAAGAGGATCATGGGTGGGAAGAAGAGAGCT
TCGTTGGCAGCAGCTCAAGCGGTCGAACGAGGTGAGGGAGAAATCGAAGT
TTCACCTGGGAAACGGCAAACGAGAGGGAAACAAGTCAATTATTCGGCAG
ATACTGTAGGAGGAGACGAGGATGATGATGACGATGGAGAGGGGGACTTC
AACGGGATGGAAGTAGATGAATGA
>NGR-1A1008  [mRNA]  locus=Scaffold1:3980793:3982000:-
ATGAGGACAACAACAACATTACTATTCACATTACTGCCCCTAGCGTTGGC
ATCATTCGACTGCAAGGATCGGCTATCGCTTAATGGGAACGAGTTTGATC
TCTCATCATTATCTGGAGTCAACAAATTCGAAGAACAAACGAACACACCA
CCGACTGTCACAAAGACAAAGTATGAGCTCTCGATATGCTCAGCTCTACC
TCCACCGTCTGAGGATGTCCCTTCGAGCGATGTCTGCCCTTCGGGAACTC
GGCTGTGCATGACGACTTACACTTCTCGGGAAGGACTCGAAGACCGACTG
CTTTCAGTAGTACCGATAGCGGGAGAAATCGAAGGAGGAAGTGACTTTGC
TGTTGAAGCGATCAAGCTCGAGGGAATTGACGAGAAAGAGCAATGGATGT
TGGAAATTAGAGGAGGAAAGTACAACAACGTTGATCAACTCGCTAGGATC
GTCATGAAGTGTGATCCGAATGCTAAAGAGACTGTTCCAACAGTCAATGA
GTATCATTCGAAACAAGGAGCTCTCGACCTCGAATGGTCGACTTCAGCCG
CTTGTGTCATCTCGGGAGACTCACCACCACCGGAGAGGAATCCCGGCGAC
GATAACAAGGGAGACGAGGATGAAGACGATGAGAAAAGTTCAGGAGGAAT
GGGTTTCTTCGGTTGGTTCTTTACCTTAATATTGTTGGGCTTCCTTGGAT
ATTTCGTTTTGGGAGCTTATCACAATTATACTACTTACGGAGCGACTGGT
TGGGATGCGATTCCTCATCGAGATATGTGGAGGGATCTACCTTGGGTCGT
TTCAGATCTGTTCCGAACGAGAGGTGGAAGTCGAGCAGGTTATTCTTCGC
TTGGGTAG
>NGR-1A1009  [mRNA]  locus=Scaffold1:39528:43206:-
ATGGACAACAACAACCCACCTCCTCCTCTAGATGATCAACAACAAGTTGA
ACAACAGATTCAACAGATGAGAAAGAGTTATAAACTCGCCGCAGTTTCTC
ATTTCGTTGGATTGTATTCTCATCATTTAGATTTCAAACACAATGTACAA
GAATTGGAACAAGATTTATTAACGATTAGAGATGGTCAAGAAACCTACTT
ACCTTACATGTTGGGTAAACTCTTGAACACTTTATCAAACGATCGAAACA
CGAACCATACGAATTGGTTGAACGCTTTGAGACGTTCTTACAACCGTAGA
GTTTCAATGAGATCCGAGAACCCCTTTTATCAATATTTGATAGTACCAGA
TTCGGTAGTACGTAAAGAATTGGAATTGGAAAAGTTGGCAAAACAACAAC
AAGGTAGTAACTCATCGGAAGGAGAAGGAGAAGAAGAAGATTTGGATGAA
GAAAAGAGGAAAGGGATTTTCAAAGATGAGGAAGATAGGTTGAGACTCGC
AGAAGGTAAAAAACCTCTCAAAGAGAAATCATCCTCTTCTTCTTCAGGTG
GTGTCAAAAAGGAAGAAGAAGATGTAGGAGCTGCACAAGTTAGTATGAGT
GGTTCAACTGGAGAAGCTCGAGTACCTTTACAAGAGAACGCTTTCAACGA
TGGATTCAACGCAGAATTAGCAGACCTCGTCGCTCAAGATGCTGCTACTA
CTACCGTCGTCAAACAAGAAGAGAATGGAAATGGAAACGGAAATGGAAAC
GAAGGAGGAGAAGAACAATTTTGGGAAGAACAGAGAGCGGTAGAATGGAA
AGATCTCTCGCTCGAAACAAAGATCGACGCTATTTACAACGTATGTGAAT
GGCACATGGTAGATCCAGATAAACAATTCCGTAAATATTTACAATTCGAT
GGAGAATCTGCATGGAGACTAGAACCTATCGGATTAGATTCTTCCGAAAA
TTATTATTACCATTTATCAGATGATCGACTTTGGATTCAAAGACCTATCC
CTTCTCCCGAACAAGCCCGTCTAATGGGTTGTCCAGAACCACCTTCGCCG
ATCGTTAAACCTAAAAACTTGTTGGGTTTGAGAGCTGGACCTAGGGATAA
ATCTAAAAAAGGTACGGTAACTGGAACGGTTAGGTTCAAATTGAGGAGGG
ATCCTAAAACTGGTGAATTCAAACAAATCAAAGATGAAGAAGATCTTACT
ACTCCTTCAATCAAGAAGAAGAAAGATGAAGATGAAGATTTCATGGGAGA
AGATGATGGAGAAGTTTCTAAACCTTTAGATCAAAGAACGATTGAACAAG
ATGATGGAGAAGATTTGTTCGCAGAGTTGGAAGAACATGAAAGAGAAAAG
AAATTGGAAGAACGTAGTAGTAAACAAACCAGAGATCAAGAACAACAAAG
GGAATTAACCGAATGGGAGAAACAAGTTTGGTCTGAAAGGTGGAGAGCTG
AAAACACTCCTGGATTCAACGAGTGGGAAGCCGTTTGTATCAATTTGGAA
GATTGGAAGAACTTTGCTCAAAAATTCGAATCGAGTGATAACCAAGATGA
GGTGGATTTGAGACAGTACGCTATAGATTGGATTCCAGAGTATGAGAATA
TTTTGGCTGAACGAGAGAGAAATCTACAAGAAGAACAAGCTGCAGCTGCT
ACTAGACGTGCTACTACTCGAGGTACTAGAGATTCAACTATGGATACCGT
CGCTAAACTAGCAGCAGAAGAAGCCGCTCTAGCTGAAAAATTCACAAGAG
TTACTCGTGGTCAATTATCTTCTTCCCACGATGATAACAACAAACAACAA
GTTCTAGGAGAATCTAGGGAAGAGAGGTTGAAGAAACGAGAAGAAGAGAA
ACGAGCGAGGGAAGAAGCTGAAGAACAAAAAATGTTGGATCAAGTTAGGG
AACGAGAGAGGGAAGAAGCTAGAGCTAGGAACGGTGGTGTTTTACCTTAC
GAGATGATGAACGATCAAGAGAAGGCCGCTTTCGATGCTGAAAGAGAACG
AGAACAGAAGAGGTTAGAGAAGGAAGCCGAGAAGAAGAAACGAGAAGATG
TCAAGCGTCAACGAGCGAAAGAACGCAGAGCCGAACTCAAAGCAGAAAAG
GAAGCTCAAGAAGCTGAACTCGCCGAATTCGAAGATCAAATCAACCCTGA
ACCTGCTTACGTTCCTCCTCCCGTTCAACAATATCATCAACCTGCTGTTG
CCGCTGCTGCTCCTCTCGCCGTACCTTTGAACGAAGAACCTCCCTGGTAT
ACTGATTGCGAAGTTTGTGGTCGACAAGGTTGGAACATCGATGACGGAGT
TGAAACAATTTGTTGCGAACAGTGCGAAGAATGGCAACACTTGCCTTGTC
ACATTCAACGAGACGCTCTCGAAGGTCGACAACCGGTCAACTACTCTGAC
GACGCTTACAAGTTCTACTGTATCCGCTGTCAGCAACAACCCGGTCGTCG
ACCTCGACCTATACCTCCCGCTCACGAACTTCCCCCTCCTCCTCCTCCTA
TCATCGTACCTCCTCCCGCTCCTGTCGTTCCCGTCGCTGGTCAAAAGAGG
AAAGCCGCACCGAAAGCTCAACCTGCTCCGAAGAAAGCTAAACCTCAAAA
AGCTCCTACTCCAAACGGAATGTACGGCCAATCTCATCACCCTCTCTACC
ACCCTTCAGCCTACGCGAACGTTTCTCCTCAACCTCAAGCCGCTTCTCAA
CCTGTAGCTCCTCAACCTGTCGCACCTCAACCGGCAGCAGCTCAACCTCA
AATGACTTACGAAGAGTTGTCGGCTCGTGTACAACAAGATCCTAGATTGT
TGGCTCAACTACCGCCGGCTTACCAACAACATTTCTCTGAAAAGTTTGGA
ATTCCTTTACCTCAATAA
>NGR-1A1010  [mRNA]  locus=Scaffold1:416959:419946:+
ATGCTAGGAGCCTCTACGAAACACTTCAAAACTTATGGGAAACGTAAAGT
AAACGTAGTCAACAAGCGAGTAGTACTTGGAGATCAAAACTCGAACTCGA
ATTCGAACAACAACAACAACAAAGTCAAATCTGGTGGATGGAGCGATAGC
AGTAGTAGCGATAGTGAAGAGGAAGAACAAATTATCAAGGAGAAACCTAT
AGTAATCGAGGGAAACAAGAAGAAACCGAAGATCGTTGTGAACAGAAATC
CTCAACAAAAACCTCCATGCGAAGATCAAATCAGACCTTCCAAATTCCCT
CCTACTCAAATGTACGCTTTGATCTTGTTGGATCACGCCGGAACTGATTT
GGAAAGTTGGAAATTGAGGAACTGGAGAGAAGCTAGAGAAATCTGGGATC
AAGTTATCGAATCTTTAGGTAGAGCTGAGAAAGAATTACAATTCGAACAT
CGAGATTTTCATTGGGGAAACATTTTAATCGCTCCTGCACCTCCTCCACC
TTCTCCTCCACCTCGTTCCCTTTCTCAACAATTGAACCTTTTACAACTAA
CACCTCGCAAAATTCAATCTCCCTCTCCTCCTCCTTCTTCATCACAAATT
CGTCCACCGACAGTGAAAGCTACTATAATTGATTTCACCCTGTCTAGATT
ACTCCAACCTCCCCCTCCTCTAACGACATCGACATCTACACGTTCTCGAA
CTAAACCGAAACCTAAACCTAAGGTTTTGTATGATTCGTTTGTAGATGAA
TGCATCTTTGAAGGGGAAGGAGATTTACAATTTGATATTTACAGAGGAAT
GAGAACGATTGTTGAAAGAGCAGGAGGTGGATGGGAAAATTTTCATCCTT
TTACAAACTTACTCAAGATTGGCGAGGGTGCTCAACCTCTCAGTTGTCCC
CTCCTCGAGAACAACGTATCTCAATCAGTTCTCGCTTCCTCGTTCTCTTC
GTGA
>NGR-1A1011  [mRNA]  locus=Scaffold1:3983212:3986004:+
ATGAGTCAAACTCCTCATCTCTATCCTCAGCCAATACCGACAACAACGGA
GGAGGAAGAATCTGGTTCGACGAAAGAATTGAAAGATGTTCTCGAGAATC
CCCTGGCACTTCTCGCCCATATCTCGAGTTTGAAAGTCGGAGGAGATAGT
ACTACCGACGAAGAGAGTGGGAAACATTTCTTACCACAACAAACGAGTGT
AGATGCTGAACCGACTGTAGAAGGTTATTTCGCAACTGGTCTGTATCAAC
TGCGATCGGATGCTGATCCAGCCTATGATCCTGTCAGTCTCGGAATTATC
ACCGAACACACTCTCGCTCGTTTCGTTGATTTCTACTTCACATCATTGCA
TCCTTTCGTTTTTCATCTCACTCCCTCGATTCACACTCCTCGGTTCCTTC
GCGACACTTCTCCCTTTCTTACTACTGCGCTCGCCTGTCTATGCGCAACT
TTCGATCCTTCTTCTCAGAGTACTGTACCAGCATTGTTCAACCATCTGCA
GCTCATCAATACTCGGATATGGTCCGAAGGTTTGAAAAGTTTAGAAATCG
TTCAAGCTTACATGTTACTCATTCATTGGACTCCGATTGCGAACAACTGG
GGAGACGATCGTCGATGGGGTTGGTTGGGAACTGCGATTAGGATAGCGAC
AGAGATCAAGCTTCACAAAACTCTCAATCAGACTACCTACGATTTCTATA
GTCTCGGAGTGTCGACGGGTCGATTAGGAGCTATCTCGAACCTTTGTTCA
GTTTGGCCTGGACCTCCTACTCCTCCGAATCTCACTCGAGATCATCCTCA
CTACAACACTTACGCCATTCTCGAGCTCACAAAGATCTACGCAAACGGAA
TTTGTCTCTCGAACAATGTTACTGATTCTGAAGCCTCAACGAATTTCGAC
ATCAGAGCATCGTTCAAGTCAAAATGGATGCACGACTTGCAACAATGGAG
GCAGACTTGGATTCACGCCAATCATTACGTTCGAATGATCTACTCACACA
ATCTCACGATTCTACTCTCAATCTCGTTACGGTTCAGAGGACCTGTTGCA
CCGATTCTTGAGGAATGCAGAGCTCAAGCACACGAAACTGCGAGTCTCGC
TGTACATTGGCCTGACGATTCTTACAAATGGGGAAGCAACATATCCGTAG
TCGTTGTTGCCTACGCTGCGACACTCCTGTTACGAATCGATGCGACGAAA
CCTGGACCGCTTCCTCCAACGACAATACAACTTTGTGCTGCTGTCGCCGA
CAAATTGCTTCAAACTGGTGCAACTCGTCCTCAAACTCGAACTCTCGCAA
CTCTTCACGGAACTCGGATTCGAACTCTTCTCGCTGCATCTACTGCTCCT
TCAGCTCCTCAGCCAATTCCATCTTCCCTCCTTCCATCAGATCTCACCTC
GCAACCTTCTCTCAGCGATCCAAACATTCATGCGACCTTCGATTCACTTC
CGAAAGAAGTTCAACTCTATCCACCAGTCTTCCCCGGTATCGAACCTCTC
AGCTACTCCTCGACTCTCGCTTCTTCTTCGAATGCGACTCATTCGATGCA
AGGAGTATCAACCGGACTCTCGAACGATCCGACAGCGCAACAAGTTGGTT
TAGGACCCGACTCGAATCCTCCTTGGTCTTTACCTTCGACTGAATGTCAC
ATGTTGTGGGATCTGTTTCAAGATCACCGACCTCCTCCAGTCACGGATAC
TTCGAATCGACCACTCGATTTACCTGGAGGAGACTCGCTCACGGTTGCAG
GAGGAGGAGGAGCTAGTAGTAGTAATCCACTTTCACCTTCTCAGCTTTTG
ATCAATTCGAGACCTTCTACTTCTGGAGGTGTAGAATCGGGAGAAGGTAC
GAGTGGGAATAGTAGTAGTAGTGCGACTGGCATCGTTGGAGGGAAAACGA
GTCGTGGTGGAAACCGAAAGAAGAAACGAGATAGGAGTGATGGAAACGAA
GAACCTTCAACCTCGACAAATACGACGACGGCAACTGGAGAAGATTGGGT
TCATCGAAACGCGTTAGAAACAGATTGGTTAAATAGTGAACCTGGAGCTT
GGGCTTGGTAA
>NGR-1A1012  [mRNA]  locus=Scaffold1:3986263:3987402:-
ATGTCTATCATGGAGCTCAATGGAGGCTCCTGCCTCGCAATGGTCGGAAA
GGAATGTGTAGCGATCGCTTGTGACCTCCGACTAGGTAACCAAGCGCTTA
CCGTAGCTTGCAACTTTGAAAAGGTGTTTGCTGCTTCAGATCGAACATAC
TTTGGACTACCAGGATTAGCGAGTGATACGATCACGGTCAAAGACAAGTT
GAGGCAAAGGGTAAACTTGTACAAGATGAAGGAGGAGAGAACGATTGAAC
CTGAAACTTTCTGTCACTTGGTATCAAGTACTCTTTACGAGCGAAGATTC
GGACCTTATTTCGTCGAGCCAGTGGTAGCTGGACTCAACTCGAAAGACGA
ACCTTTCATCGCTGCGACTGATCTCATCGGTTGCATCAACTTTGCCAAGG
ATTTCGTCGTGTCGGGTACCGCTTCAGAGAAACTTTTCGGAATGGCAGAA
TCTCTTTGGGAACCCGATCTACCTGCTGAAGATCTTTTTGAAACCATCTC
TCAAACTTTGTTGAACGCTGTAGATCGTGATGCTTACTCTGGATGGGGTG
CCGTCGTTTGGATCATTGAGAAGGACAAGGTCACGAAACGATGGCTCAAG
GCTCGTATGGATTAG
>NGR-1A1013  [mRNA]  locus=Scaffold1:3988897:3989717:+
ATGGGTTGTACCGTTCTGAGTCATGCAGTCGGTAAATCCACTCAAGTTTC
AGGTTGGTTTCTCTTCATCGTTGGAATCCTCAACCTTTTATGCGGTCTCG
CATTCGGTTCTCGTCTCAAGGTCATTCGTTCTCCATTCGTCGATTCTACC
TCGCCTTCCGCTCTTCGAAAACTTCGTCTCAACTCTTCTTCTCACTCTCT
CCGTCCCAACGATCCCGAAGTCGACCATGAGGGCCATACAAGAGACCAAG
TGGATCACGAAAGTGGAGGACTCGAATCTATGGCAGAACGAGTTAGATCA
AATTCCGAAGAAAGAAGGAAATGGTACCGATTCGAGAACGCTTCGAACGA
AGAGAACTCTGTGGGATTCGTAGCTCCTCAAGCATCAACCTCCAACTTGA
CTGAACCTTCGAGAAAAGTCAGATTCACTCCTTCTTCAGTGTTCGGATCA
GGAGCAGGAGCTGCTGGAGGAGGAAAATCGAGAACTGCAAGTCGAAACGG
TCCGAATGGAATCGTCATTTCTGCTCCGATGCAGTTGAGAGGAGGAGCTG
GAGGTGTTCCGGCTGGCGAGACGGGGAATGTTTACGGAGAAATGGAGGAG
GTGAGGAACGGAGCTAGTTCGAGGGCGAGTAGTAGAGGCGGAGCGATTGG
ACTACCCCCTCCAGTTTACTCTGGCGGTCACTGA
>NGR-1A1014  [mRNA]  locus=Scaffold1:3989987:3994165:+
ATGACCGATACAGCCGCGTCAAGCCCACTATCCGACTTGCAAGAGCCGTC
TACACCTATCGAAGCAGCTCCCAAAGCAGAAGAAACGACAGCTGCAGAAG
CTCATTTTGATCAAAGTTTAAAAGCCGAGCCATCTCCACCTGTAGCTTCA
ACTTCGACTTCAGTGCCAGAAGTACCTGCAGCTAAGAAGAAACCTGGAGC
TCAGCAACGCAGAAGACCGAACGGAACCTTTAGCAAGAAAACAACAAGTT
CAACTACTCTTCCAGAACCAATTCCAGTCGAGGAACAGCAACCTTGTCCA
GCTTGTCAGCATCAAGATGCCAAGAAGAGAACGTCTAAACGCAAGGGAAC
CGTCTGGGTAGAATGCGACAAATGTGAAGCATGGTTTCATTGGTCTTGCG
TTTCGACGAATCCGAAAGAATCTCCGGATATGATCGACAAGTGGTTTTGC
AACAAGTGTTTGACCGCTTCACTCTCGACTTCTACTCCTCTTACGATTTC
GTACAAGACTGTTACACCTCCGGTACTAACCCCTGTAGCTTCGACGTCAG
CAGCCCCTTCGACTACTCCGAACGTTCGGAAATCAGGTCGAGCAACGAAA
TCTCAAATCGATTATTCGAATTTACACATGCATCTACCCGCTTCAGTCGA
TCGATGGTCTCACGTTATCGCAGCAAGAACTGCTTCAGGACAGATCAAAC
CAGATCAGTTCAAGCGAAAGAAACCGGAAGAACTCACGATGGAATGGATT
TATGGAGAGGAAGGGATGTTGGAACCGTTCGTAGTAGAAACACCTGAAGG
ATTAGGGATGAGTATGCCGAAACGAGATATCACAGTCGGGGAAATCGCTG
AACTGATAGGTCCTCAAACACCTCTCGAAGTTATCGATTGTGCTTCTCAA
TCTTCATTAGCGAATTGGACGTTGGGTCAATGGGCACAGTACTATTCCTC
TCCGGATCGAGACAAGGTTAGGAATGTAATTTCTCTCGAAGTTAGTGAAA
CGAAATTAGGGAAAATGGTTGTAGCTCCTGAACTAGTTCGGAATCTGGAT
TGGGTCGATACGATTTGGCCCGACGACATGAAACTCCCTGGTCAATTCCC
TAGAGTTCAGAAGTACTGTTTGATGAGTGTCGAGAAATGCTGGACAGATT
GGCACGTCGATTTCGCTGGATCTTCAGTTTTCTACCACATTCTGAAAGGA
GGCAAAACCTTCTACTTTATCCGACCAACCCCTTCAAATCTTGCAGCTTA
TGAGAGGTGGAGTGGCTCGACCGAAAGACAGGAACAAGAATGGCTAGGAG
ATAGCTGCGACGAAGTACTCAAGATTGAACTGAAAGAAGGAAACACTGCT
TTCTTACCAACAGGTTGGATTCATGCTGTCTACACTCCCGCTGATTCTAT
CGTTATCGGAGGAAACTTCCTTCACTCGCTCAACATTCCTACCCAACTAC
GAATATACGAGATCGAATTGGCAACAAAGGTACCGAAGAAGTTCAGATAC
CCTCACTTTGTCAAGTTGTTATGGCTGGTAGGAATCCACTACAATTATCA
CCTTTCAAGAATGACTCTACCTCCGACACCGGAAGCTCCTTTACCTCCTA
CCGTCTCTCCTCGAGTTCTCGAGGGACTCCTCGCGCTTTCCTCCTTCCTT
ATCAATCAAACGACTCGCTTCTTGAAATCTCCTACGATCTCCGCCGAACG
AAGACGGATAGCTCGAGAAAACGTACCTTGGAACAAAGTAGCAGATCCAG
TTGGATTATCGAGGGAGTTGAGAAAGAACACTCTCAGAGCAATGGGGAAA
GAGTTTGATTCGGAATGCTTCAAGCCTCATGTGGTCGAAGAAGAAGATGC
AGCAACGACAACAAATGCTACGAATGGTACAGCGAACGGAAGGCGAGGAG
GAGTAAAGAGGAAAGGAACTGAAGAAGCTTCTCCGGGACCAAAATCGGCC
AAGATCAAACTCGCTGCGGCTGCAGGTTCACCTCCTCCTGCTACCGCTGC
AGCTGGACTCAACAACAAAGGAGAAATCATCGCCCGTCAGACTGTACCAG
TTCCTCCTACGACTCGTTTCGAACCGAGAATGGATCCGAAGAAACCTGAA
TTGGGAGTTCGACCTTCAGAAGTTACGGATACAAGGAATAGTCAGGCAGT
CGTACGAAGGTGGGAAGAGAACGGAGAGACCTATGTCGAGACTAGAACGG
TTCACACGATCATCGAAAGAGTCAAGTTCAGCAACGTCAAACGGGAGGAG
GTTTCGAACAAAACTCCTCAGTCTTTCTATCATCCATACGCTGTTGCACC
TCCTTCTCTCCCTTCGAACAGTCATAACGCGCCACCCTATCCTCAAGCAC
CTCATTATCCTTATCCTTATCCTCCTCCGAATTCTCAAGCTCCACCTCTC
TATCAATACCCCTACTTCTCACAACCTCCTCAGTTCGCGTTGAATGCTCC
AGCACCGATCAACGGAACTTCTTCTTCGCAACCTCATTACTCTCCTGCTC
CCGCTTCTTATCCTCCTCTCCCTCCGTCTCAAATCTCGCACGTCTCCTTC
TCGGCTGCCGAGCTTATTGAAGGAATCGCATGA
>NGR-1A1015  [mRNA]  locus=Scaffold1:3994182:3994990:-
ATGTCTACCGAATCAACTACCAAGAGACCTCGTGTAGTAACCAGTTCAAA
CGCGACTGAAAGAGGTACTTCAGTCTTGCCAGTCTCTCGCGTCAATCGAA
TCATCAAAGCCGATCAAGATGTCAACTTGTGCTCGAAGGAAGCTATCTTC
TTGATCGCTAAAGCTACAGAACGTATGGTAGCTCAAATGACCGCACAAGC
TCATGCGAACGCGAGGTTACAGAAACGCAACAAGTTGGTGAAATATTCAG
ATTTAGCTGCTACGGCTAGTCGACCTCAGTGGTTCTACTTGGGAGAAGTA
GTTCCGAATCCGATTCCTCTCAAAACTGCGAAAGCTCTCCGACAACAACA
AACCGACGATTCAACCTCTACAACTGCTGCTATCGGTGCAGATTCGACCA
CAGAGAGGAAGTATGAAGGAAAGAGGATCATGGGTGGGAAGAAGAGAGCT
TCGTTGGCAGCAGCTCAAGCGGTCGAACGAGGTGAGGGAGAAATCGAAGT
TTCACCTGGGAAACGGCAAACGAGAGGGAAACAAGTCAATTATTCGGCAG
ATACAGTAGGGGAAGACGAAGACGATGACGACGATGGAGAGGGAGACTTC
AACGGGATGGAAGTAGATGAATGA
>NGR-1A1016  [mRNA]  locus=Scaffold1:3997389:3998801:+
ATGAGAGTGCTGCCTAGACGGACCCAAGAGAACGGAGGGAATGCAGCTAG
TTGGGAAATCGAAAGTGTCGGTAGAGATGGAATGAGAAAATTGACGGGAA
TCTTCTCAAACGACGAGGGAGGTTGGTCAATGAGAGCAGCAGATAAGAGA
TGGATTGCTAAAGGTACAATTGAAAAGATTCTCGCTAACGGGAACGGAGA
GACACGCTATCTGGCACTGGTCGATACTCGAGCTGTAGTATTTGATCCTC
TAGGTCGACTTCTGTACGCTTTCGACAGTCCAGCGAAACAGAGCTCTTCT
CAGTACCTCGAGAATCAATCAAGGGGGTCTTACTACTACTCTGTCATTCA
AGGAAGACTATCTCAGCAACACGACTCGACGTCTTTGGTACCCTCGATAG
TCTCTCCGGGTCTGCATGGACGCGAAGTCAGAGCCGTCCAGATGCAGCGA
GTAGAGATCGAAGGAGAAGAAGTGATTCTCGTTGCGAGTGCAGCAGAGAA
TGGTGTTTTAGCTATCTCTCAACTGCGTCGAGACAACTCCATTCGAACAC
TTTACCTCAATCGATACCTTCCGAGCTCCCTCAAATCTCTCACCTTTTCT
ACTCCTCACTCTTCACAATCCGGATGGAAATTAACACTTTACGCATGTGG
TGCTCGAGAACTACTCACTGCGTTCAAGATCGAGGTCGTTTCAAGCGGGC
AAGAATTGAAGGGAGAGAAACTGGTCGAGGTGAGAGTCTTCGAACGAGGT
ACAATTCTCGCAGATGTGGAAGGAGGAGAAGTGAGAACTATGGATATCTC
CCTCATTGAGACTCCACTCGAAGGAGAGAGGCTAGTACTCGGAGGTTACT
CGGATGGAAAGTTGAAACTCTGGAGACATTTGAGACCGATCTTTGAGCTC
GTCGCAGAAACGGAAGGACTAGGCAAATGTGTTCTCTCCGTCGAGGTGGA
GAAAGTGGTCGTCGGTGGTCGAGAAAGAACGCTCCTCGTTTCGGGACAAT
CAGATGGAAGATTGACCATCCGTGATTTGACTTCGTGA
>NGR-1A1017  [mRNA]  locus=Scaffold1:4002346:4004138:-
ATGGCTAGACCTACAAAGAAACAACGCGCCGCCTCAGTCTCTGACGACGA
TGGAGAAGCAACTGATTACTCTGATGATACCCCTAGACGTGCAAGTAAAT
CAAAAGGTAAAAAGAAAGCTGCAGTTGGTGGAGGATCGGGAGCGACTCAA
AAGAAGAGTAGTAAGAAGAAGAAGAAGAACAATCAAGATTCAGATGAAGA
CATGAACGATGACGAAGATGAAGATAGTAGTGATGAGGAAGGTGGTGGAA
AAGGAAAGAAAGCTGAATCGAATGAAACTGAGAAGAAAGAACATATTCAA
GCGATCGTGAGATACGTCTTGTTCAATGAAACTCACAGAAGAGTTTTGAA
AAGAGAAGATATCGTAAAGAATGTATTGACTGATGGTCGTGGGAGACATT
TCAACGCGTTGATGCCGAAAGTACAAAGGCTTTTAAAAGATATCATGGGA
ATGGAATTAGTTTTATTGAGACCTCGTGAAACCGCTACTGGTAAAAATCC
ACCGAAAGCATGGATGTTGCGTTCTACTTTACCTCAAGCTCTACTTCGTC
ACGCTGCTACTTCCACTTCACCTGCTTACTCCGCTCAAGTACCTTTCGAT
TTCGATCAAGGTGCAATCGGAACTTCTTCTTCCGGTTCGAGGAAATCATT
GAAACAAGAATTAGGTGAATGGATGATTGATGAAGAATCTTTGAAAAAGA
ACAAGAAAACTTTCGATTCTGATCAAGAGGAAGAAGAGGACGAGGAGGAG
GAAGATGACGATGAAGATATCAAAGGAGGAGGAGGAGTTATGAGAGATGC
GAAAAGGGAAGAAGGTGCAGCTTATGGAGTGTTAGGAGCTATTCTAGCTC
TAATTCTAGTCAATGGTCGTGTCTTGGGAGATGATCAATTAATTTCTTAT
CTCCGAAGATTGAACCTCACTCCAACTAGCCCAATCCCTCTCTCCCTCTC
TTCTCCCCATCCCGAATCTCTCACTCTCTCATCCTACATGACTCTGTTAG
TCAAAGAACAGTACCTCGAACGAGCTAAAACTGCAGGAGGAGGTGGAGGA
GGAGGTCAAACTCAAACTCAAGGAGGTGCAGGTAGATCTCAAGCACCTTC
TAGAACTCAGAGAGCTACTGCAGAAGGTATTCAAGAATCTGGGGATCCTT
CGGTCGAATGGAGGTGGGGAGCGAGAGCTGAAGCAGAATTAGGAGAAGAA
GGAGTTGCTAGGTTCGTTCAATTCATTTTCGAGAACGGTGGAAACGAAGG
TGGTAACAGTCAAGAAGGAGGAGGTCGGAAGAGAGGTAAAACTGGAGAAA
AGTTCTTGACTGAGGTTGCGAGAGCTGCTGGTGTCAAACAATTACAAAAA
GCTGAAAAAATAGAGGGGGGTGGATTCAACTGA
>NGR-1A1018  [mRNA]  locus=Scaffold1:4004253:4006105:+
ATGTCCCGCAACGACCTCTCTATCCCTCTCACTGTTCGACCAGCTTTCAT
CAACTCTTACAAGATGCTGTTACCATTATCAGTAGTATCTCTACTACTAC
CGACCTTGGGCTTGACGGCTTCCACTCCCTCTCAACTGTATTTCTCTCCT
CCTCTCTCCTCCTCGTCATCATCTTCTTCATCTCGAACGATCTCTCTCTC
TGCACCTCAAGCGAACGCAGTACTAGCTCATCACTTGGGGGTTTCTTCTT
ACGTAGACTTGCCATTGAGTTCTTCTAAACAAGGTGGTAGAGATTGGGAA
TCTAGTTTGGAAAACCCTCCAGCGAAAGATTCAAACTTTGTAATCGTTTT
AGAATGTCCAAAATCTGTAGGGGATTGTAAAGATTTGTTACCAAACGAAA
TTTCATCAACTGAACCTTTCAATTTACCTTCTTTACCTTCAAACTCTTAC
TTGGCAGCTCTATCCCTTCACCTCCACCGACTAGCCGATTCACTCCACTT
GTCTCCGGAAGAATCTCCTCAAGTAAAAGGTTTGAAGAGAGTTGTAGAAG
AAGGTTTGAAATCTGTTGCTGGATGGCAAGGTTGGGTTGGGAAAGAATTG
GCAAGTTGGATAGGATATGATCAAGTAGATCAACGTCGTTACAAAACTCT
ACCGATCGAGGAATCAACGAGGAAGTCTGGTGGATTACTTTCTGAATTGG
ATTTCCTTGACGAGTCTGGTCAACAACTAGGAAAAGAATTGGAAAATTTA
GTAGAGATTACAGATTCTTTCACTTCTTCTACTACTCAAGAATTACCAAA
GATTATCATCGTTCACCTCAAAGGACTTCGAGAAATCGCGAACAAACATT
CTACTTCTTCACCTCAATACAAGAAATCTTCACAACTTTTACAACAAACT
TTATCCGCCGCTTTGAGTTCTTACGAATCGATTTCGAAAGCTACTTTGAA
AGATTCTAAAACTATTTTATTGAGTTTACAACCAGAGAAACAAGCTTTAT
TGAGGAAACGACAAGCTTGGTTACATCCTTTTGAATCTCCAGTTTCTCGT
TACACTTCTCGTACTAGATCTCTCAAATCGTCTACCAACTCTCATCAGAA
TTTGAAACGTTCAGTCTTTTCTTCCGACCAAGCTGACGAAGGCAAAGACG
GAGAGAAGAAAGGAGGAGAGGGAACTATGATTGTACCAACTTCATCAAAA
TGTTTCAAATCTCTTGAAGATTTGAACAATCAAACCGCTTCTTGTTTATC
TCATGGACAAGGGGTGAAAGGGATCAGTACCAGAGGTGGGAATGAAGAAT
GTTGGGTTTGTAAATGTGGTTCGACGGTAGATGAAGAAACTGGTAAGAAA
ACTTATTGGGCTGGACAAGGTTGTGAGAAAGTTGATCTTTCTGGATCTTT
CTCGTTATTGTTCTTTTCGAGTTTGGGATTGATTTTGATTTTAGCGGCGA
GCGTTAGTTTACTTTACAAGATTGGAAACGTTGAATTACCTGGTACTTTG
AGTGCAGTTGGTGGTAACGGTGGTGGTCACATCAAACGTGATTAA
>NGR-1A1019  [mRNA]  locus=Scaffold1:4006392:4008572:+
ATGAATTCACCTACAGCTACAGGATTAGTTTCAGAAACCGAGAATACTAC
TCCAGCAGTTAGTCGAGGTCACAAACAGATTGAAATTAGTTCATCATCTT
TCAGTTCTCTATCTCTAGACGAAGATGGTATAGTTTTACCAGATGGGATC
AAAATCAAGAGACCGGTGTTTCCTCCTAACAAAGAGATGTATTCTCCACA
CCAATTGAAACCAGATGGAACTCCGAATTACCCAATCATGTCCTTAAACT
CTTCAGTTTATTCAATCTTACCTTCTGGAGGAACTCCTTTAACTCCTGCG
GTGAATTTATCTACCAGGTTAGGGAACCAAATCTTGTTCAAACGTGAAGA
TTTAACTCCAGTGTTCTCTTTCAAACTGAGAGGTGCTTACAACTTGATGA
ACCGTTTAACTGAAGAAGAGAGGTGGAGAGGTGTAGTCGCTTGTTCGGCA
GGTAATCACGCTCAAGGAGTTGCATTATCAGGTTCAGAATTAGGTATAGC
ATGCACTATAGTAATGCCTTTGAACACTCCTTCAATAAAATATCAAAACG
TTGCTCGATTGGGTGCGAAAGTAGTTTTACACGGACAAGATTTCGATGAA
GCTCAGAAAGAATGTAGTAGGTTGGCAAAAGTTCATGGTTTAACTATTAT
ACCACCTTTCAACGATCCTTATATCATTGCTGGACAAGGTACTGCAGCGG
TAGAAATTTTGAGACAAACCGATGTAGAGAAATTGGATGCAGTTTTCGTA
CCAGTTGGTGGTGGGGGGTTCTTGGCAGGTATGGCAGCTTACATCAAAGC
GGTCGCACCACCTCACGTCAAAGTTATAGGAGTTGAAACTTATGACGCAG
ACGCTTTGACTCAAACTTTGAGAAACGGGGAAAGGTTGACTTTGAAAGAA
GTTGGATTGTTTGCAGATGGTACTGCCGTTAGACAAATGGGAGACGAGAG
TTTGAGAGTCTGTAGTGAGCTGGTAGATGAGTTGGTATTGGTTAGTAACG
ATGAACTGTGTGCTGCCATCAAAGACGTTTTCTCAGATACACGATCAGTA
CCTGAACCTTCAGGAGCGTTAGGAGTAGCAGGAGTGAAAAAATACATTGC
TCAACATAATTTACTAGGAAAGAATAAAAGATTCGTTTCAGTAGTTTCAG
GAGCAAACATCAATTTCTCTAGGTTGAGGTTCATCGCAGAACGTGCAGAA
TTAGGTGAAGGTAAAGAAGCAATGTTGAGAGTAATCATTCCTGAAAAACC
TGGAGCATTCTTGGCATTACATTCTATTATTCATCCTAGAGCAGTCACTG
AATTCGTTTACCGATACTCTTCATCCAAAAGAGCTTTCATCTTTTTATCA
TTCTACCTTTCAACTCCTTCGGTCCCCACAAACTCTACTCCTGCTCAACT
TAACGGTAGTTCGACACCATTGTTATCTCCTCAACAAGCGAGACAAGAAG
AATTATCATCTCTGTTAACTCGATTACATTCAACCGGATTCAAAGCTTTA
GATATTTCAGAAAACGAACTAGCTAAATCTCATGCTCGATATTTAGTTGG
AGGGAAAAACAAAGTTGTAAACGAGAGAATGTTTAGGTTTGAATTTCCAG
AGAGACCTGGTGCTTTGAGGAAATTTTTGGAAGGGTTGGGAACTGGTTTC
AATATTAGTTTATTCCATTATAGGAATCATGGTGGAGATGTCGGAAAGAT
TTTATGTGGAATTCAAGTTTCGAAAGAAGAATCTTTGAAATTTGATGAAT
GGTTGAACAATCTAGGTTACCCTTACGTTGAAGAAACTGATAACCCGGCT
TATGCAGATTTCTTAGGTGAAGAAAGTAGTGAAAGTGAAGTCGAGTGA
>NGR-1A1020  [mRNA]  locus=Scaffold1:4008893:4010273:-
ATGTCTTCTTCTCAAGTTTATGAAGCAACGTGTACCGCTCCCGTAAACAT
CGCAGTTGTAAAATACTGGGGTAAACGTGATACCTCTTTGATCTTACCTA
CCAATTCTTCACTCTCTGTTACTCTCGATCAAGATGATTTACGTTCCCTC
ACTACCGCTAGAGCTATCAACGACAAATCTTCTACTTCAACTTCAACTAC
TAAGGATAGACTTTGGTTGAACGGTGAAGAAGAAGAGATCAAACAAGGTG
GTAGAACTTTTACATGTTTACAAGAATTGAGGAAATTGAGGAAATCTTTC
GAAGACAAAGATTCTTCATTATTACCTTTATCTTCTTTCCGACTTCACAT
AGCATCTGAAAACAATTTCCCAACTGCAGCGGGATTAGCTTCTTCAGCAT
CTGGTTTATCCGCCCTGATCAAAACTATTTCAACTTTGTACCAATTATCA
GATTTAGGAATTTCAACTTCAGAATTATCTAGAATCGCTAGACAAGGTTC
AGGCTCGGCATGTCGTTCAATGTTTGGTGGTTACGTAGGTTGGGAAATGG
GTCAACAACCAGACGGTTCAGATAGTTTAGCTTATCAAGTTTTACCAGTT
GAAGAATGGAAAGATTTAAACGCGATCATTTTGGTAGTTTCAGATAAGAA
AAAGGGTACTGCTTCAACTGTTGGGATGCAAAGAACTGTAGCTACTTCAA
GTTTGTTACAACACAGGATCAAACAAGTCGTACCTAAAAGGATGGAAACT
ATGGAGAAAGCTATCAAGGAGAAAGATTTCGATACTTTCGCGAAAGAGAC
TATCGAAGATTCGAATCAATTCCATGCGGTTTGTTTAGATACTAGTCCAC
CAATTTTTTACTTGAACGACGTCTCTAGGTCTATTATTCAATTGGTAGAA
GAATTGAACAGATCAACGGTACAAGATGGGAAAGGTTTAGTAGCTGCTTA
CACTTACGACGCGGGACCTAACGCAGTTTTGTACGTTCAACAAAGAAATG
TAAACTTGGTACTCTCTACCGTACTCAAGTACTTCCCTCAAGAACAACAG
ATCAACTGCGAGGAACAAGCTCTACCTCAAGGATTCAACGAGAAAATCAT
TCAGAAACAAGATGTCGGAGCAGTTAGTAGAATCATTCACACCAGAGTAG
GAGATGGACCTAGGACCTTGGATACCGAGAAAGAAGGTTTACTCGCTGCG
AACGGTTTACCTAAAAATTTGGTCGCTTAA
>NGR-1A1021  [mRNA]  locus=Scaffold1:426068:429750:+
ATGGCAAGGCCTCAACCAGGTCCCGCGAGTGCAGGAATGCAACTGCCAGA
ACGGATAGACTTTGAATGGCTCAGCAAGACTGCCTCGACTTCAGCTCCTA
CATCCCTCACTCAACCCGATCTGTACAAGTTGCATGTTCGCGCTCAACAC
ATGGGCAGTCAAAACTTTATCGGACCTGGGAAACGAGTTCACAACACTCT
CCTTTCTCATGATTGGGAGGTCGGACTCGAGGAATTGAAATCGATTCGGG
TGTTTGAACGTATCGAACAACTCAAGGCGGAGAAGAAGTGGAGTTTCAGA
CAACCGAAGAAACAGAGGATCGGGGTCGTTCCGAAAGCTCATTGGGACTA
TTTACTCGAAGAGATGCGATGGCTTCAAACTGATTTTCGACAAGAAACTC
GATGGAAAATCGTCGCAGCTCACCGACTCGCTCGAGCTTGTCGAGCTTGG
CATCGAGCCTCTCCAGAAGCTCGACCCTCACTCTGTGTACGCACTCGTCC
ACCTCGACACCTCGACGACTCGAATGGAACGACAACTTTGCAAGATGAGA
TGCAAGTTGAGGAGGTGGAGAAAGAGAACGAAGAGAAGGAGGAGGAACAA
CAACAATCTTCTACAACGAATTCGAAAGGGAAAGAGAAGGAATCGGTGCA
AGCTATAGAAGAAGATGCAGAGGGAGAATTGGACGCAGATGGGGAAGCGG
AAGACCATCCTTCGACGACGATTGCAGCTGGCGAACCTACGAATCCGAAT
GAAACGACGACAGCCAATCCGGCACCGGCAGGAGCAGGGCAAGCAGGAGG
CACAGGAGGGGATGAGAAAACGCTGGATCCAACAAAGGGTAGCGTGTCTC
GGGCGCAACAACAACAACTCGACTCGGCGAAAGCTCTTTCTCAAGCTCAA
CACATTCAAGCCCTCATCAATTACCGTCGCCCGATTTTCGATCTCGCATC
CGACGATACGATCATCGATCCCGGAGTCCTCATCGCTCTAAGAGAAGCGA
ACGCGGCTGGCAAGCTCTCCGACGAAGACCTCTCTATCGCCGACCTCGAT
CTCGCCGCTCTCTTCCCAGATCTCCCCCTCTATTCCGACTTCATTCTCGC
AGAAGACACAAACACGGCTCGTCGAGTCGAAGACTCTTCGGCCTGGACTG
GTCGACTGACGAACGTGACTCGGTTACTCGAATCGAAACCTCTCCTCGTC
AGTACTCTTCAACCCGGCAAGACCCTGAGTCTCGAAGGATGGGCAGACGA
CACCGCTTCGGTCGTGGAAGATATCGAACCTCCGGTCGACTCTCGGGACC
AACTACCAAACACTTCTTCCGTACTCTTCGCTGGTCGAAAACCGAAAGAC
GTCTCGACGGGCGAAGTACTAGTCAAACCCTCGCCAGTTCCTCTACCAGA
CGTCCGAGCTTCCTCGATCCTGTGGTTACCCGACGAAGACGTTCTACTGC
TTCAGCTCCAAAGACAGTACGGACTGAACTGGCCTCTGATCGCAGAAATC
TTCAACTCGAGTACTCAAAGGCCTCCTTCCGATCACCGACTTCCGTGGGA
TTGTTTCGATCGATGGGACCGTCTCGTAGGACCTGGCAGCAAGAAAACTC
TCCCCGACGGCACCGAGATCAAGGTTCCCCCTCCGAATTACGTTCCTCCG
GTCGACAAATTCGGTCGTTCAGCTCCAGTCATCGGTAACGGTAGCAAGAA
GAGTGCTCGACACGTTTCGATCATTGAAGCGATGAAGAAGGTTCAAAAAC
AACGAGAGGTTAACGCCCTGAAAGCTCCTCCTCCTGGATTCCCTCGAAGG
ATCAACATGTCGATGCACGAATCCCACAACTTGCCTCCTCGACCTTTCTG
GACTCCGATGGAATGGAGCATTTACAAAGCCGAACAAGAATCTCAAAAGC
AACGACTCCGCCAAGCTCAAGCTGCTCAAGCTCAAGCTCAAGCTCAGGCA
CAAGCCCAAGCCCAGGCTCAGGCTCAAGCTGCTGCACAACAAAATGGAGG
TCAAGCTCGCTTCCAGGGTCAAGGACCGATAGCAGGCAATTTCCCGAACG
GTGGACAAGCGCAGCGACCGAACGGTTCTCCTTCTCATCCAAACCAATCT
CTCGGTTCACCTTCTCCAGGCGCTGGTGCACCACAACTAAACGGGAACGG
TGGAGGAGGAACAGGACAACAACAACAACAACAACAACAACCGATGCAGT
TACAACTACCGAACGGAACTGGACAACTAACTCCCGAACAGTTACAACAG
TTACAAAATCGCCAACAAGCTTTGTTAGCCGCTCAAGCTCAGATGAGAAT
GAGACAACAAGTTGCAGCTTCTGTCGGAGCTACAGCTCCTCCAGGTGGAA
ATCAAGAGTGA
>NGR-1A1022  [mRNA]  locus=Scaffold1:4010502:4011751:+
ATGAGTTACACAGAATCGTCCCTCAAAGCTTTAACCGTTGTCAAACTAAA
GGAAATATTGGCAAATCATTCATTACCCGTCACTGGAAAGAAAGATGATT
TAATCTCTCGGATTTTGGAATCGAACCTCTCCTCAAACTCTACTACTACC
ACTGGTACTGAACAACAAGAACGAGAACAGTCAAAGGTTGAAGAAGAGAC
TAGTACTACTGCTACTACTTTAGATCCAACTGGACAATCAACTGATGAAC
CTGATGGACAAGGAGTCGGTTCAATTCAAGAAGTAGGAGCTCCAACTAGC
ACTGCTGGAGAAGAGAACAATGGAGTTACACCTCAAACACAACAAGAAGG
AGAAGAAGAAGAAAAAGAAAAGAAAGAACAAGAAAAGCTCGAGAAATTGA
AATTGGAAGAAGAGAAACGTAAACAAAGGTTAGCTAGATTCGGAGGTGGT
ATCTCATCGACAACGACTACGACGACAGATGAGAATGGAACAAAGAGTGT
AGACGAAGTAGAAGAAGCCAAGAAGAAGAGAGCAGAGAGGTTTGGAATTC
CTTTAGATCAAGAGAAAGATCAACAACAAAAATTGAACAAGTCACTTGAA
CTACTCGATAAACCATTAGGTTCAAACAAGAGAGAACGTAAACCTAAATC
AGAGAAATCATCAACGGGAGGAGCGAACGTTACTTCGAAATCAAACCCTT
CAAACGAACAAACTGTCGCATCTAAATTGGGAGGAGATTCTAAAGCTTTA
GCTGAACCTGCAGCTGCTCTAGCTGCTCAAGATCCTGAAGTACAGAAAAG
GCTAGCGGAAGATGAAGAAAAGAAAAAGAAACGAGCAGCGAGATTCGGTG
CACCTCCTTCAGGTGCTTCAGAACCTCAAGAGAAGAAGACTAAAACTGAT
TAA
>NGR-1A1023  [mRNA]  locus=Scaffold1:4012040:4015461:+
ATGGACAGTGATTCAGATTCAGGTCATATCGATATCGCCTCTGCGCTCTT
GGGAGGAGGAGGAAGAGGAGGTTCTTCTTCATCAACTAAGAAGAAACAAA
TTGGAAAGAACAAATCAACTTCAACTACCACTTCTACGAGTAAGAAAGGT
AAACAACTATCAGCTCAACAAGATGATCAAGAGGAAGAAGCAGGGGAAGA
AGAAGAAGAGGAAATCGATTCGGAAGAAGATGCAATCTTTGCCTCTCTAT
CTCAATTACAACATTCTAGAAACTTGTCTGAAGGTGCAGCGTTAGTACGT
AAAGGTAAAGACAACAAGTCTTCTAAAACTTTGACTGGTGGAGGTTCATT
CCAAGCGTTAGGTTTACCACCTTTGTTATTGAAAACTTTATTACAAAGAG
GTTTCACCACTCCAACTCCTATTCAAAGGTTGGCATTACCTTCAATTTTA
GGAACTACTGAAACTGTAGTTACCGATCAAGGGAAGAAGTTGACCGTAGC
TAGGGATCATTTATGTATGGCTAGAACTGGTTCTGGTAAAACTTTATGTT
ACTTGTTACCTTTGTTGTCTAGGTTGTGGACTCATTCAGAAAAGTTTGGA
GCGAGAGGTTTGATTTTAGTACCTACTAGGGAATTGGCGATGCAAGTTTT
AAAAGTTGGGAAAGATTTGGCGAGGGGGATCAGAGGTGAAGGTGAAAGTT
TGAGGTGGGCAATGGTAGTAGGTGGTGAAGCTATGGAAGCTCAATTTGAG
ACTATAGCTGGAAATCCAGATGTTATTATCGCTACACCTGGACGTTTCCT
TCATTTGTTGATTGAAATGTCTTTATCACTAGCAAACATTCAAACTTTAA
TCATTGACGAAGCGGATCGATTATTCGAATTAGGTTTCTCTGACCAATTA
ACTGAAATCTTACACAGAGTACCTCCGACTCGTCAAACTTTACTCTTTTC
TGCGACGTTACCTTCTTCTTTGGTTGGGTTCGCTAAAGCAGGTTTACAAA
ATCCGAAACTTTTACGTCTAGATGTCGATCAAAAAATTTCAAAAGATTTG
CAAATGGCTTACTTGGACGTTAAAGATAGTGAGAAAGAAGCAGTTCTATT
AGGATTGTTGAGGGAAGTGATTGGAGTACCAGTCATGACTGAACTCGAGA
GGGACGAAGAGAGGAAGAGACAAGTTAGAGAAGCTGAACAATCTTTCGAA
GAAGTTTCAGGAGGAACTGGGAAACCTGCTGGGAAAGGTAAAAACTCTAA
ATTCAAAGCGAAGAAACAAAAACTAGATGGTGGATGGAAAGGTAAAAAGA
AGAGAGATGCTGGGGAACCAGAAGATGAAGAGAAAGTAGATGGAGCGATT
TTATCTCCTCATCAAACCGTAGTATTCGTTTCTACTAAACACCACGTAGA
ATACATTTCAGCACTTTTAACGGCGGCACATTATTCAGTTTCAGCGATTT
ACGGTTCAATGGATCAAACTGCACGTAAAATCGCTTTGTCGAAATTCAGG
AATTCTCAAACTTCAATCTTGGTAGTTACCGATTTAGCTGCGAGAGGTAT
CGATGTACCAGGAGTTGAAAACGTTATCAATTACGATTTCCCAAACGGTA
CTCGAGCTTTCGTACATCGAGTCGGACGTACCGCTCGTGCAGGTAGAACC
GGTTGGGCCTACACTTTTGTCACTGCTCACGATTTACCTCACATGTTGGA
TCTAGAACTCTTCCTCTCTCGACCTTTGAAAATTTGTCCAGTCGCTCCTC
CAATCGATTACGCACAAACTCTAGTTCTAGGTACCGCACCTCGTTCACTA
GTAGATTTAGATTTAGAAGCTCACCGTTCTTTGTCGGTACATCAACCTCA
ATTAGAAACTTTACAACAAGTTGCCGGGAGAGGTCAAAAAATGTATGAGA
GGGGATTAGGGAAAGCTTCACCTGAAAGTTATAGGAGAAGTAAAGAGTTG
ACTAGGAGTAAATTCGATAGAAGGAATGGAATCGGAGGTCAATCGGATGC
TGGAAGTGAGAATCCAATTTTTGATCAATACATGGCTAGATCGTTATTAA
CTACTAGGAATGGTGGAGGTATTGGAGGAAGTTCATCATCAAAGAGTAAT
AGTAATAACGAACATGATGAGATGACGGAAGAAACTGTACAAAAAGCTAA
AGAGGCAGAGAGGGAGAGAGCAGATTTGTTGGCAAAGATTAGTGGGTTCA
GACCTAACGAAACGGTGTTTGAAGTTGGAACTAGAGGGAAGAGGAGTACT
GAACCTTTGGCAGCTTTGATGAAAGAGAGGAGGAAAGCTATGATGAAGAG
TGAGAGGGCGAGAGAACTAGTCAAGAAGGTTGACGAGAGTGAATTACCTC
AAGTAGAAGGTGGTGACGGAGATGACGAGAACGAGGATGAGGAACTAGAA
TTGTTTGAACTCGAGGAGGATAAACCTACGAAACGAATGAGGAAAGAAGA
TATGGACGATGCAGATGAAGAAGAACTAGAAGCTGTGTTTGGCAAGAAAC
CTACGAAAAGATCGAAACCTACCGGAGAAGGAGCAACCTTCAGAGATCCT
CGATTCTACTTGAACTACGAACAAGAAGGTGCTGCAACTGAAGCTGGTTA
CGCTCTCACGAATGGAGATTCTTTCGTCGCCCAAGCTGCTCACTCTACTT
ACGACGTCGCTGGTAGAGGAGATACTGAAGGAACTCCTGCCGAAGCACAA
GCTCAGAAAGCTTCCGCTCTCAAATGGGATCGGAGGCAAAAGAAGTTTGT
CCGAGCAGATCAAGTTGGAGCCGACAACAAGAAGATGATTCGTTCTGAAT
CCGGTCACAAACTTTCGGCAACATTCAAGAGTGGTGTATTTGACGACTGG
AAGAAGAAGAGTCGTACCTATATGCCTAAAGTTGGTGAAACTGAACTCGC
GGGTAGAACGACGACTGGGAACGAGAAGAAATGGAGGCATCAAGGACAGA
AGACCAAGATGGACGAAGGTGAGAAAGGTAAAGGAAAGAGGAGAAGGATT
GGAAAACCTGGTTCTGCTACTTCCGCTCCCGGTGGACTCAAATCTGCTGC
CGACATTCGAAAAGATCGAATCTCGAAGGAGAAACGAGTCAAACGCAGCA
ATCAACCGAGTAAGAAGAACCCCAATGGCTACAAGGGTCCTTCGAACGGT
GGTGGTGGAAAGGGAGGCGGAGGTGGTGGAGGAGGTCGTCGAAAGTAA
>NGR-1A1024  [mRNA]  locus=Scaffold1:4017489:4019122:-
ATGCCAGATCAAATCTCTCTCACTTTCTTGGGAACTGCAGCTGGAAGACC
TTCACCGAGTAGGAACGTTTCCTCTCTCGCAGTCAAGATAGATTCAAAGA
TTTGGGTGTTCGATGCTGGAGAAGCTACTCAACATCAGTTCATGGATCAG
AGGTGTAGATTGAGTATGGGAAAGGTAGAAAAGATCTTTATCACTCATAT
GCACGCTGATCATGTTAACGGTTTACCTGGGTTACTCTGCACGATCAGCG
CTGGAGAAGGTTCAGTACGAGAAGGTGAAATCGATCCTCGACTCGAACAA
TCTCAATCAATCCCTCCAACACAGATCTATGGACCTTCCGGACTTCGGCT
CTTCCTACGAACCTGTCTAGCTCTCACACATTCGACTTTGACTCGACCTT
ATCAAGTCAACGAATTACTTTTCTCCGACGAACAAGAAGAGCATGGAGCT
CTGCATCCGAGCGAGAGACAAGGTGAGAACGTTCGATGTGACAAAGATGG
TTTCTGGAGAGGGATAGTAGGCGAGGAGAAAGGGATGAGAGTTGACGTCG
GTCCAATTTTACACACCGTACGATGCCTAGGATATCTTCTCGTTGAACCT
CCTCGACCACTTCCAATCATCCCATCTCTCTACCTTCCTCACCTCAAAAA
TCCTGAAAACGTTTCAGCTCTCAAAGCTCGTGGCATTTCAAACCCTCTCA
CCCTCATGTCGACTCTCCAAACCTCTCGAGACCCTATAACTCTACCAAAT
GGCGTAGTTCTGACTCCTCCGGAGATGGGAGGCAGAGGTAGAAGAATTTT
GATCCTCGGAGACACTTTCGACGCTACTCCTCTTTTAGCTCTCGTCAACT
CTCTCACTTCGGATTACGAAACCTCTTCATCTCTCAACGACTCTTCCTCA
TCTTCTCCTACCGACAAAAACGACTCTACCTCGCTCAGAAACCATTCTTT
ACTCGATCTAGTAGTTCACGAATCAACGAACGCCTACCTCCCTCTCCACG
ACCCTTCCCAATCTCCTTCGAAAGCAAACGCACCAACCCTAGAATCAGTA
ACAACTCTAGCAAGAGATCACGGTCATTCAACTCCTCAAGTCGCAGGGAA
TTTCGCAAAACTTGTAAAAACCGAGAGATTGGTACTCCACCACTTGAGTG
TCAAGTACCCAGATCCTGGAGATGGACCAGTCGAAGGTATTGAGGAAGAT
GAGAACAAGAAACTGTGGAGAGGAATGTTGAAAGAGATTGAGAGGCAGGC
TGAAGAGAGTTGGTTAGAGGAAGAAGGAGGGAAATCGAAAGAGGGCGAAC
GGAGAGTCAAGACTGCTAGAGATTTCATGGAGATTGAGATACCTAGGAGA
GACAAAGCTGGGAAAGAGAAGGTGAAAGGAAAGAAGGAGAAATCTTCACA
AAAGAAGGAGGAAAAGTAG
>NGR-1A1025  [mRNA]  locus=Scaffold1:4019489:4020868:+
ATGTCTGGCTACAACTCTCCTGGACTCTCTTGCACCTTCCCTTCCGATGG
TGTACTCCTCATCGAACTCAATCGAGCTCCAGTAAACGCTTTCAACACTC
AACTTTGGCTCTCTGTCGCTTCAGCTTTCGACTATGCCTCTCAAGATCCA
GAAGTCAAGGCTATCGTGTTCGGTTCAAAGTTAGGGAAAGGGTTCACAGC
TGGTCTAGATCTCATGGAATCAAACTTGAACGAGAAAGGTTCAGATCCAG
CTCGTACTGCCCTCAAATTACAACCTTACATCAAACTCTTACAAGATAGC
GTTTCATCTATTCAGAATTGTTCGAAACCTGTCGTCGCTGCTACGTTCGG
AATCTGTCTAGGAGCTGGAATCGATTTAATCAGCGCTTGCGATGTTCGAC
TTTGTTCCGAAAAGACTATTTTCTCCATCAAGGAGGTCGATATCGGATTA
GCTGCCGACGTCGGATCACTTCAACGATTACCGAAAGTGACTGGAAACGC
TTCTCTACTCTATGAACTCGCTCTTACCGCTCGCAACTTTGGACCTGACG
AGGCCGTCAAGCTCGGTCTCGTAAGCAACGTTGTCAAAGGAGGAAGGGAA
GAAGTAACGCAAGAAGCTATCAAATTGGCACAACTCATCGCTTCCAAGAG
TCCGATCGCAACTTTGTCGACGAAGCATTTATTGAACTATTCGAGAGAGC
ACTCGGTTCAAGAAGGATTAGATTACACGACTGTTTGGAATATGTCGATG
CTTCAAGCTGAAGATATTCCCCTTGCCTTCCAAGCATTCTCGACCAAAAA
ACCTGCGAAGTTCCCCAAACTCGCTTCAAAGCTGTAA
>NGR-1A1026  [mRNA]  locus=Scaffold1:4021355:4024861:-
ATGAGCTCCCTACGGCAAGCGGTAGCAGCACACGACCCTCACGATTACGA
GAACGGAGTAGGAGTAGCGATAGCGTCAGACGAACAACATCCAGATTCGA
CAGAGAGGAGGAAACCAGTTCTGCCAGGAGTGAGACCTGCCGCTGCTCTA
CTACGATCAAACACTCCTTCAGGGAGACGAACACCTACCACTCCATCGAA
TGCGAGACCGAAAACTCCCAACGGTTTCGGATCATCGACTTCTAGATTCG
CTTCTCCTCTCCCTTCTTCCTCTTCGGCTCCGACTCTCAATTTCGAAGTA
GGGGATCAAGTCACATTCGAGGCACAGGGAGAAAGAATGGAAGGAATAGT
TAGATTCATCGGTCAGGTAGATGGGAAAGCGGGAGAATGGGGAGGAGTCG
AACTGAGCGAAGAATTCTCTGGAAAAGGCAAAAACGATGGAAGTGTCAAA
GGCGTCCAGTACTTCGCTTGTCCACCTCAGTGCGGATTGTTCCTCCCTCT
CGCAAAAATCACTGCGAAACCGAAACCTCGACCGACAACGACGACAACAA
CGTCAAGAGCTTCTAAATACGCTGGAATGTCTGCCAGAGATCTCGCTTCT
CGGAGAACTACACTCTCAGCTTCAATTTCGACAGACTCTCCAACTTCTCC
GACAAAAACTCCTCGTCGATCTCTCTCCCCTACAAAACCTCGATCTTCCC
TTTCTCCTACGAAACCAACTCCATCTTACACTACTCCGAAACCTGCCACC
CGTCTCGCTCGACCTTCAATAGGTGGTATCTCTACACCTTCTCGTAAATC
CCTCGGACCGACTGGAACTCCTCTCGCGTCTTCGATCAAACGACCTCCTT
CTTCTCTTCGACAATCAAACTCGATGATGGCTCCTCCTGAAGTTCCACCA
ATCCCTTCAGCTTACGGTCGTACTAGAAGTGTCACTCCTTCTCAAATGTC
GGGTAGGATCACTCCTTCGACTCCTGGAGCTATGATGAAACGGAGAACGA
GTATGGCAAGCTCGATGAGCTCTTCTACGAATGGAGAACGACCGAGTACT
CCGAACCTGAGAAGTTCCTCGAGGCAGTCGTTCGCTTCAAGTACTTCGAG
ACAATCTCATCGCAGCGGATTCGGAGGAGGAGAAGATGTCGAGGAATTGA
GGAAAGAACTAGAAGAGCTTAGAAAGAGGGAAGAAGAAACGAGAGCTCTA
CTCGAAGGTAGTGAGCAACTCGGGAGAGAGATGGAGGACCGATTAGAGGA
GAAGAATCGGATACTCGAAGAACAAGAGGAGAGGTTGAAGTCGCTCGAGT
TGGAAAGTAGTAGGAAAGCTGCGCCGGTCGAGACAGCAGAATCGCAGAAC
GACGACAGCAAGTTGCAAGAACGGATCATCGAACTCGAACAGCAACTCGA
ACAACAAGCTCAACAGATCTCCAAGATGAAACTCGAATCTTCTCGGAAAT
CAGCTGCAAAGGAAGCCGAACTCGAATCACTACGAGAACGACTCGCTCAA
TCTACGAAAGTACACGAAGAAGAAAGACTCGACCTGAACCAACAAGTCGA
CAAACTTCGAAACGCCGGTCAAGCCCTTTGCGAAACTTATGAAGAAAAGA
TTGCAGAAATCGAACTCGCAAGGTTGGAAGCTGTCGAACTCGTTGAAGCT
CTTCAAGCACAACAATCTTCTTCCCGTTCAAGCTCCCCTCCTTCTTCGAT
TCATCGTTCAGCTTCGACCAACCTCTCAGCTTCAGCTTCTCACGCTGCTG
CAATCGACGCAGAGACTGCTCTCGCCGAAGCGGATCACCTCCGTTCCAAG
GTCGCTCAACTCGAAGAACAGCTCGAAGATGCGAGAACTAGTCTCGAATT
GGAACTCGAAGAAGCGAAAGAGAGAAAGTACAAGACTGGAGAATCTGAAC
AAGCTCTCAAGGTTGAGATCAAACAACTGAAAGAGATCATTGATCGTTCT
TCTCAATCTGAATCTCGATTCAACGCTCGAATCAAGGAACTTCAAATCGC
TCTCGATGAATCCCAAGCTACTCTCGAAACAGAACGTAACGAGCTGGAAG
GTCTTCGACACGATGCAAATGGAGGAAACTCGGAAGATCTAAAGCGTATC
ACTAGAGAACTCGCTTCGGCAAAATCAGACTTTGCTACCCTCCAACAAGA
ATCATCGAAGAACTCTCGACTCGTAAATGAACTTCGACAGGATCTTCGAG
CGGCTGAGAAGGAGATCGAGAGACTCCAGAGATTCGAAGAAAAGGACAGG
AGAGGATCAATCGCTAGTTCGATCGGAGGCAAAGACGAGATGACTTCGGC
GAAAGATCAGATCGTTGGATTGAAGAGTATCGTATCGACTTTGACGGATG
AGAATCAGCAATTGGTCGATCGAAGCAAGACTCTCGAAGAAGATGCCGCT
GAATTGAGAGCTACTCAACAAGCTCTCGAAGCTACAGTCGAAAACCTCAT
GAACGAACTTTCATCGACTCCAGCTCAAGGAACGACGACTGACTCGACTA
CTCTCCGACGCGAACTCGAGCAACTTCGATCAGAACTCAAGGAAATTCAA
CGAAAATCAGAGCGGGATGTGAAAGCTCTCACTCAAGAAATCACGGAACT
GGAATCTCTCGTCGAATCAAAGATCTATAGAGAAGACGAATTGGAAACTG
AAGTCGAACACTACAAATCCCTTCTCTCGAAACACTCGATCCCCGGTGTT
GCTTCAGCAACGAACGGATCCTCAACCTCGAAAAGTACTCACAGATCGGC
GCCATTGGTAGACGAAGGTGACGAGGCAAGTAGTTGCGAAATGTGTGGAG
AAACTGGTCACGATTTAGATTCTTGTCCCGAATTCCTCGGATCTACTTCG
CCGAACAAACGACGTTCTCCAGTTTCACCGACTCATTCTTCCTCTTCGAC
CGGTCTTCACCATTCCCGAACGACTTCGACTCTACTAATCCAAGCCAACG
GTAAAGAAGGTGATGCAGAATCACAAGAGTGGTGCGACGATTGTGAAGAA
TTCGGTCACTCACTCGATAATTGTCCTCTCGCAGCCGAGATCTTCTAG
>NGR-1A1027  [mRNA]  locus=Scaffold1:430008:433781:-
ATGCTTCACACTAAACCCGAGATGGTCTTGAGGCGAGCGGACGAGCTTCT
CTCCGTCAATCAGCCGACTGCCGCTCTCTCAGCAATCTCTGAAGTCTTCT
CCTCGAAGCGCTTCCGTAGCACCCCTCTCAGCACCCTCGAACCTATCCTC
GTCAAGTTCCTCGAACTCTGTGTCGACCTCCGAAAGGGAAGGACTGCCAA
AGATGGTTTGATTCAATACAAGAATGTCGCTCAAAACACTTCAGTTCAAT
CCGTCGAGCTAGTTCTCCAAAAGTTCCTCGAACAATCGAGGGCCAAACTC
AACGAGGCTATCGCCAAGGTTGACGAACTCGAAGGTACCGCCGAAAAGAA
GGAGGAGGAGGACGCAGATGTCGAAGATCTCGAAGCTACCGAAACTCCTG
AAAGTATCCTCCTCAGCGCCGTTTCGGAGGAGAAGAGTCGCGACAGGACC
TACCGTACCCTCGTCACTCCCTGGCTCCGATTCCTCTGGGAGGCTTACCG
TACCGCTCTCGATATTCTTCGTAACAACGCTCGTCTCGAAGTTCTCTACC
AAACCGTCTCTCAAGATGCTTTCCAATTCTGCCTTACCTATCAACGAAAG
ACCGAATTCCGTCGTCTCTGCGAAACTCTCCGATCTCACCTCACCTCTTC
GCAAAAGTACACTCACCAAACTCACTCTATCAACCTCAACGACCCCGACA
CTCTCCAACGTCACCTCGATACCCGTTTCCAACAACTCAATACGGCCGTC
GAACTCGAACTTTGGCAAGAAGCGTTCAGAACTGCCGAAGACATCCACAC
TCTCCTCAGCATGAGTAAACGAGCTCCCAAAGCCTCGATGATGGCTTCTT
TCTACGACAAGATGGCAAAGGTCTTCGCAGTCGGTCAAAACTTCCTCTTC
CACGCCGCCGCTTACGGAAAACTTTACGGTCTCCACGCCGCAAGGGCTGC
CCTCTCCGGCGACAAGGGAGAAGACGCCGAGCTCGAGAAACTTTCGGCTC
TCGTCCTCCTCTCCGCTCTCGCCGTTCCCCTCGGATCTGGAGTCGAAACC
GCCAAGAGGATCGAAACTGGAGAGGAAGGAGAAACTAAAGGTCGTCTCGG
TCGTCTCGCTGCACTCCTCGGTCTCACTGCCGCTCCTACCCGTGCTGGTC
TCATAAACGATTCTCTCAACCGTCACGTCCTCAAGCGAGTCAGCCCCGAA
CTTCGCAGCCTTTACAACATCCTCGAAGTTGATTTCCACCCTCTTTCTAT
CACTTCGAAGATCGAGCCTATCCTAGCTTCTCTCGAAAAGAACTCCGAAA
CCGCTCGTTACGTCGCCCCTCTCAAGGATGTCGTTCTCGCTCGTCTCTTC
CAACAACTCGCTCAAGTCTACGCTTCCCTCAAGATCGACCGAGTCGTCAA
ACTCGCTTCATTCCAAGCCGATGGAGAGAAGGATGTCACTCGCAAACGTG
TCGAACGTTACGTTACTGAGGCCTGCCGACGAGGAGATGTCGACGTGACT
ATCGATCACGCGACCGGATCCATCAACTTTGACGAAGAACTCTTCGGAGA
AGAGGCTGGACCTATCGCCTCGACTTCTTCCACCTTCGACTCGGTCAAGA
CTCTTCAACCTTCTGCTTCGACCCTCCTCCGTACTCACCTCGCTCGTCTC
GCATCGACCCTCTATTCGACTCTCAACCAAGTCAACCCCCAATCCTCCCC
TATCGCCGCCGCTCAAGCTTCTCGTTCAGCTGCTTTCGCATCGTTTGAAG
CTCAAGTCGCCGACGAACGAGACAACCTCATCGCTCGCACCCAAATCATC
AAACGTCGCAAGGAACTCTCGGACGAACAGCTCGCTCGCAAGGAGAAGGA
GGACGCTCACGCTCGCTCTCTTCGTGCTCAACAACAAGCCGAGGAGGAAG
CCAGGAGACAAAAGGAAGAGTTGAAGAAGAGGGAACTCGAACGTATCCGC
AAGGAAGTCGAAAAGGTCAAGGCGGACGAAGCGAAGAAGGTTGCCGAGAA
CATGATCAAGTCTGGTCTCAAGGTCGATATGGAAAAGGTTCCCGAAATGT
CTGCCAACGATCTCGTACAGCTTCAAGTCAAGCAACTCGAAAAGGACAAG
AACACCCTCTCTCAAAAACTCGCTTCAGTTCACAAGCGTATGGATCACCT
CGAACGTGCTTTCCGCAAAGAAGAAATCCCTCTCATTCAACAAGATTACC
AACGTCAACAAGCTCGCGACCGAGAGGCTTTCGAGTCTGCTCGTGTTCAA
CGTGCCGAAACTCTTCGTCGAGAACACTCGGAGAAACTCGCTATCAAGGC
CAACCTCTCCAAGATCATTCCCGATTACCAAGCTTACCGAACCAGAATGG
AAAAGGAATCGAGGGCCGCTTTCGAAGCCGAGAGTCAAAGACTTCAAGAG
CAACTCGAGGAAGCCAAGGCGGAACGAAGAGCTCAAGTTGCCGAGCAACG
CGAGAGGGAACGCGTCGAGAGGGAACAACGAGAGAAGGAAGATGCCGAAC
GTCGTGCTCGCGAAGAAGAGCAAGCTCGTATCCGTGCCGAACAGGAAGAG
CGAGAAGCCGAAGAACGTGCTCGCATCGAAGAACGACGACGAGTCATGGA
GGCCGAAGCTGCTGCAAAGGCCGCCGAAGAGAAGGAACGACGACTCGCCG
AACGTCGCGCCGATCAAGAAAAGATCATGCAACAAGCCCGTCGAGAGGAG
GAGGCACTCGCTCGTCGTCAAAACCGACCTGTCGCTGCTGCTGGTGCCGG
ACCCGCTATCCCTGGAACTGCCGCTTACCGAGCAGCTCGTGGACCTGCCG
CTCCTCCCGCTTCGTCGAGTGCCGAACGACCTCGATTCCAACTCCAACCT
CGTACCGTTTCTCAACCTGCCTCTGCCGAATCGACTCCTCCCGCTTCCCG
AGACGCTTCCGAAGTACGACGACCTGGAGCTCCCCCTGCTATCGGTGAAG
GACGACCTTCTGTTGGAGCAGGAGGAGGGTGGCGAGAGCGAGAGGCTGCT
CGCGCAGCTTCTCAAGGTTCTGCTACTCCCCCTCCTCCCGTCGGTGCCGC
CTCTCCCGCTGCCCGACCTGGATTCGGAGGTAAATGGACTGCCGCTCGTC
AATCTGGCGAATCTTCCCCTGCTGAAGGACCCTCGAGACCGTCGACTCCT
GGAACTCCCGGCAAATACGTTCCTCCATCGTCGCGTAACGCCTCTGGTTC
GCGCTGGTAG
>NGR-1A1028  [mRNA]  locus=Scaffold1:435326:437333:-
ATGTTGACTGCAGGAACAGTACCAATCGTTTTAGTTTCCTCATCATCATC
ATCATCAACGAACAATGTTGAACAGAAGAAGGAAGACAAGAGTCATCACA
AAGAAGGAGGAGGAGGTTTCATCAATCCTTGGGAATCTTTCTCTGTTCCT
CCTCCCGAAAGGTTACCACCTCTCAAAACCCCTCAATTCACTCCACCTAG
TTCATTCTCGAAAGGAGAATCAGAAGAATGGTCAAAAGATATCAAAGCTA
CTTTTTTGGGACATGCTTGCTTCTTGGTAGAGTTCCCGAAACTACCTGAA
CAAGAGAGAGGGTTGAGAGTTTTATTCGATCCGGTTTGGAGTCATCGTTG
TTCTCCTTCTCAGTTGATTGGTCCTGCAAGAGTCGCTAAACCCCCTATCA
AATTAGAAGAGATCCCTCACGTAGACGCAGTGATCATTTCTCACAACCAT
TATGATCACTTGGATATAACTACTCTCAAACACTTGTACAAATCACAACC
CAAAGGTTCAATCCATTTCTTTGCTCCATTAGGGAACAAAACTTGGTTCG
AAAACGTTATAGGTTGTAAAGAGGATCAAGTTACAGAATTAGATTGGTGG
GAAACTAGGAACCTTACCCTTACCCAGTCAAAGAAAGAGGTCGAAGAGGA
ACCCGAAAGTTCAGTATTGTCGAATCCCGGTGGTTCGTTAAAGATTACGG
CTACTCCTTGTCAACATTTCACTGGGAGAGGTATTTTTGATAGGAATGAT
ACACTCTGGAGTTCTTGGTCAGTAGAGAGTACAGGAGGTGGTAAAATTTG
GTTCGCAGGTGATACGGGGTACAGATCAATTCCTAGAGGAGTACCTTTGG
AGGAAGAAGACAATTACCCTCATTGTCCAGCTTTCAAAGAAATCGGTCAA
AGAGAAGGACCTTTCGATTTCTCCATGATTCCGATAGGTGCTTACGATCC
CAGACATTTCATGTCAAGGGTTCACTGCTCACCTGAGGATGCGGTAGAGT
TACATAGAGAAACTAAATCTCGTAGATCATTAGGAATGCACCACTCTACA
TGGATGTTAACTTGCGAGCCTATGGATGAACCTCCGAAGAGACTGAGAAC
AGCTGGAGAGAAATATGGAATCTCTGAAGAAGAGTTCGGAGTTTGTGGAT
TAGGAGAGACCAGGAGGTTCAAAGTTGAGAAGAGAGGAGGAGAATGA
>NGR-1A1029  [mRNA]  locus=Scaffold1:437872:439223:-
ATGCAAAGCTGGAAATCTCTCACTTCTCAACTTCAGCAAGTAGCTGGTCA
GGCAGCCGGTGCAGTTCAAGGTGCAACTTCCAATTTGGATCTGAACTCTA
CTTCTACCAAACTCTCGAAAGGTTTTCAAAACTTGTCACAAACCGTTCGT
GAACGTACCGGTCAAACCGTCGAAGATGACATTACCGAATTACCTCAAGA
GTACCTAGACTTGGAGAGGAGGGTAGACGGCTTGAAGAACGCACACCAAT
CATTGTTGAAAGTCGTTAAAGCTTACGAAGGCAATTACGATTACCCTATC
GCTATCAACGAGTCGGCTCAAGAAATCGGTGGTTCATTGGCTCACAACTT
GTCAGCTTGGGCTGCTGCTGCTACCAAAGGTACTCATTTACCTCAACCTA
CCGTCGCTAGTAAACCCGCCGAAGTTCAAAAAACTCTCCCTCACGCTTTA
TCTCGAGCTGCCGCTTCCGGAGCCGCTTCAGTAGGTCCCGGTAGACTCGC
CAACACTTTGAAAACTTACGCAGTTGCTCAAGACAACATCGGTAACGCTC
GTAACCGTCAAGACGAAGAGATCGTGAAAGGGTTCTTGCAACCTTGGTCG
GCAACTTTGAACAGTTCGATTCAAGCTGCGATCAAATCTAGACAGAATGT
TAAACAGGCTAGGTTGAGTTTGGATGCTACCAGAGCAACGTTGAAAACTG
CTCAGAGTGGTCCGAAACAGGAACAAGCTAGACTCGAAGTTGAAGCAGCA
GAAGAACACTTGGTCAACTCAACTGAAACCGCCATCAACTTGATGAGATC
AGTTTTAGAGAACCCTGAACCGATTAGGAATTTGTCTAGGTTGTTGAAAG
CTCAACAAAGTTTCTACGAAGAAGCTTCTGGTGCTTTGAAGAGTGTTTTG
AACGAAGTTGAAGAAAACGCTAAAGAGAGTGAAGAGGAATACAGGAAATC
GAGAGCTCAATAA
>NGR-1A1030  [mRNA]  locus=Scaffold1:439347:440565:+
ATGTCACTCTACTCTACTCCAGAATCTGGATTCTCGTTTGAAAACAGTTT
ACGCAACACTTCATTAGCGAACAAGAATTTGGGTTTACCGAAAGCGACTT
CAACGGGTACTACTATCGTCGGTTGTTTGTACGAGAACGGTTTAGTGTTG
GGTGCAGATACTAGGGCTACTGAAGGTCCTATCGTCGCTGATAAGAATTG
TGAAAAGATTCATTTCATTTCAGAACATATCAGATGTTGCGGTGCAGGTA
CTGCAGCAGATACAGAATTTACTACCAATATGATCAGTTCAAACATTACT
CTACACCAATTATCAACTGGTAGACCTCCATTAGTTTCAACCGCCATGAC
AATGTTGAAACAATATCTTTTCCAGTATCAAGGACAAGTAGGAGCGGCAC
TAGTTTTAGGAGGTATCGATCCAACTGGAGCACATTTATACACTGTAGCA
CCTCACGGTTCAACCGATAAACTACCTTACGTAACGATGGGTTCTGGATC
TCTAGCAGCGATGGCGACGTTCGAATCTAAATGGCAACCCAACATGTCTA
GACAATCGGCGATCGACTTGGTGTGCGAAGCTATCGAATCTGGAATTTGG
AACGATTTAGGTTCCGGATCTAACGTAGACGTTTGTGTCATCGAAGGAGA
GAGGGATCAAGTAACTGGTAAATGGAACAAGGAAGGCAAAGCTAAAACTG
AAATGTTGAGGAATTATAAAACTCCTAATGAAAAAGTTACTAAAGAAAGG
AATTACAAATGGAGGAGAGGTACTACCGCTTGGACTAAAGAACAAATTAC
TAAACTCGTGGTAGGAGAAGAAGTTGTACCTCTAGCAGCTGCACCTCAAC
ATCAAGCTGCTATGGAAGTAGACGCTTAA
>NGR-1A1031  [mRNA]  locus=Scaffold1:440861:446370:+
ATGTCGTTCTCTCCAACTAGTAGTCGATTCTTGACTGTCGCTACTTCATT
CTTAGAACACTCTTCAACCGATACAATCCTGAACTATACAGTACCTACCG
ATTCGACTATCGAAGAAACTTGTCCAGTACCAATCCTGAACCAACCGGTA
GATCATGCATTGTACAGTTCCAGTTGGTTCCCTCCAAACTCGACGACGAA
TGGATTCGTTTTGAGTAGGATTTTAGAAGATGGTTACACTTTAGAATTGA
GATGGGTAGCTTTCACCAAAGATAACTCTTCTCTCAATGACTACAGCGGG
GGAGATGGTAGAGACGAAAGGTTTAGAGAATTGGAACAACATCCTGCAAC
TTTGGCACCAGTTAGATTCACTTTCCCTTCTAGGTTGATACCTGATCCTT
CATTCAATTTAGTATCTACTTTCTCAGAAGAGGACGTAGAAGAGGAAGAA
GTTTTACAAGTTTCAACAGTTTCAGAAGCGGGTTATTACTACAGTCTGAA
TTTCCCTTTGGATACTTTGTTCTACAGCTTGCAACAAGGTACTGAGAACG
ATTGGAGTCAAGAATTCAAAGTAGAAGGTCTAGAGAACAAAGTACCAGTT
TTAATGAAAGGAGTTCCTCAACAACCTGGTTCACTAGTAATCGCTTGTAA
AGATGGCACAAACTTACTAGTAGAATTAGCTCAAGATGGAGGTTTAATCG
AAACTGAACTCAAATCACCTTCTACTTCATCATTATTCTCTCTGAAATCT
CTAGTACCTTCTTTCTCTTCCCGTAGAGACTTGTCTTCTACTGCCTCCTC
CTCCTCGTTAGCTAGTTTATCATCATCTCCATTGAAATTAGTTTCAACTT
CATCCGATACAACTTCTTCACCTTCCCAATTAATCTCTCTAGCGATCGCT
ACTTTACCTATCAACGATCAGTACAACCAAGAATCTTCTTCTTCATTTGG
ATTCGGAGTTTCAAGGGATAAGAAATTAAAGATTTGGAATTTACAAACTG
GAGTTTGTTTACGTTCAATCGACCTACCAAAACCAACCTCTCCTTCACAA
CAACAACAACTACAAATGGTATCCGATTCACCTGCTGTCAACCATCATCA
GGGTAGATCTTCTCAATTACTTTTACCTACAACTCCTCAAACTTTTTTAA
AAATCACTACTCCTACAGATTCTATTGATTCAATCTATAGTTCTTATTTA
ACTATTTACTCACCTTCGACGAACGACAACGCAATTGGAGGAGGAGAAGG
TGGAGGACGACTAGGTTGTGGTGGTAGTTTCTTCATTTATGGATTAGTAA
TAGATCCTTCTTCCTCTAGTGCTAATCAATCAGGTGGGATTTCACAATTA
ACTCCATTAGTAGAACGTTCTTTACCTCTACCTCTAGAAGGATCAGCGGG
AGGAGGAGGAGGAGTAATTGATTTCGAAATTGGAAAATTGGGACTTAAAC
GAGGAGGGGAAAAGAAATGGAACCTTTGGGTTTTAGATCAAAGCGTAGTA
GGAGGAGAAGAAGGCAGAATTAGAGTTTGTGGTTTATCTGAATTGGATGA
CGACGATGGCGACGACGACGATGATAACCAAGATGAATGGAAAGAAATTT
CTAGAGCTAGTTCCTCCTCTTCTTCTACGGCATCTGAATGGAGTTCAAGT
TATTTCGATCAAGAGATTCAAACTCTTTCGCCCCAACTTTCGATTCAAGA
GATTTTCTTGAAACATGTTTCAGTACCTGGTAGGTATCCAGGTTCGAGTT
TCGATTACGCATTAATCTGTTACGAAGAAATGATTTTATCAGATTTTGAA
CAAAAAGGTTTCGAAATTCCTTTGGCTTTACAACAAGAGTACGAATCAGA
TTTGATTAGAACTGCAGCGGTAGTAGGATGTAACGTAGAGTTGGAATACT
CTACTCAAACTGGTGCAGCTTTGATCGGAGATTACGAAAAGAAATTGAAA
TTGGAATGGTTGAAATTCGTTACCTTGTTGAACGAATCTCGGAAAGAAGC
TTTGTTCCCGATCAGGTCGGAATTGGATCCACCAAGAGGGTTAGTCTTCG
TACTAGGTAGAGATAGTTTACCTGTACCGGTTAAAGAAGAATTAGTAATT
AGTTTACATCGACAACTCACTTCTTCTTCCTCCTCATCGTCGTTACAAGA
TTTGAGAACTCTATTCCCTCAATACCCTCAATCTAATTTCGTTCAACTCG
TTTCACTGATCAAATCAGTAATTCTTAAATTATCTCTAGTAGAATTAAAC
AAATTCGAATCAGTTTTATTAGATCGATTAAAGAAACCTTTCACTACAGA
TATAGAAGATATCTCTCTATCAATCTTTGAAGAGAGTTCACTCTTCTTAC
AAGAGTTGGATGACGACGAGAATCAAGAGGAGGAAGAAGTTTTAGATCAA
GTTTTGAAAGGATTGAAATCTTTTATCGAACCTTCTAAAACTATTGAAAG
TTTTTGTCAACTTTTACTTTCCTCCTCCAACTCCTCCAACTCCAACTCCA
ACTCCAACTCCAACTCCAACTCCGACTCATCTCGTCAATCAAGTATGACA
GATTTATCGAATTCCCTCTTGAGTGATTTGATCAGTTCTAGTATTCAAGC
TAGGTACGAATTCTCAAAAGGTTTAGTTTTACTCTTGATCGTTGCATGGG
GAGGGATAAACAACAACAGCAACAACAATACTGGAGAAGAAGATGTAACG
GTTGAACCTCCAATCGCTTCATTTGAACAAACTACTTCGATCGCTTTCAC
TACTCTACATTCGATTTCAACTTTGGAATGGATCAAGAATCAAATCGTTT
TTCCTACTTACGAACAAGTTGAAAGAATGAAACTCGTTGACAAGGACGAA
GAGGATCGAAATGGAGCGGGAGCGGGAGGATTCGAAGAAAAGTTTGAACG
ATTGAAAATGAGAGAAGGAGGAGAAGGAGGAGCAGAAATTTTACCAGTTC
CTACTTACTCACTCTTGAATTCATTATACCGAGTCCCAATCTATTCACCT
TCTCTATCCCCCTCCCCTTCCATCTCTACACTCCCCAATTCTCTCTACTC
GGCATCTACTTCATTCCTATCCTCTATAGGTTTATTATCCCCAACTTCAA
CTTCAACCTCAACTTCAACTCCAAAACTTTTAATCGATTCTACCAGTTCA
AACGAATTGAAATTTTTCTACACTCTACAAAAGTTAGGTTTGAACGAACA
AGTTTTAGAATTGATTCAAGGGTTCCCTCAGTCGAACGGAACTATGTATG
TAAAAGGTAGAGCGGAATTGGAATTAGGGAACGACGAATTACAAGCTAGG
AAATCTTTTGAGAAAAGTGCTTCTAGATTGTACTTTTCTTCCTCCGGAGA
AGGAGGATATAGAGGAGGACTTGAATCGATTTTACCTTTTTCTAAAGTAA
AATCACTCTCTAGTTATTACATTCATTTAGTTTCACTTTTCGTTCCTGCT
TGTTTCGATCAATCTATCGCTAGGTTCTCACAACTAGCTTTAGATGCGAT
CGATCAAGAACGAGAAGGAGAAACGATGAGAGTTGAAGATGAACAAGTTG
AAAAAGATTTATGGATGAAATTGTTTACTAGCTTTGCTAAACTTGGTCAA
TTCGAACAAGCTTATAGAGTTATCATGGATACTCCTTATCATGAAACTAA
AACTACATGTTTAGCACATTTCATTTCACTAGTATGTGAAAACGGTGCAA
GTTCACTCATTACAACTCTACCTTTCGTAGGGTTAGAAAGTGATTTGGAA
AGGAATTTAGCATTCAGAGCTAGGAATTCAGATCCTATAACCCAAACTTC
AACATCGGCACCCGATTATTATAAAATCCTTTACAGTTTTCACGTTGGTA
AAGGAGATTTCAGATCCGCTGCAACTGTCATGTATCAACAAGCTAGAAGG
ATTGGAGAATTAACTCGAGGAGGATCTTCCACGAATCCTAGTAGTAGTTT
CAAAGATTTAGCTACGGCACAATGTCAAAGTTATTTGGCAGCTACTAATG
CATTGTCTTTGGTTGAGAAATGTAACGCTTGGGTAGCGGTAGTAGCTGGA
GATCATCATGAAAACTTTGAAAGAGTCAACAAACGTAGGAAAATTGATTA
CTTTATTCCAGATGACGAGTACGATCCTACAGCTTCTAGACCTTTAGAAA
TGAAAGAATTGGTAGATATTCGTAGAGAATATACTATCGCTTTAGCGAGG
TTACAATTATCGAGTGAATTCCCTGAACTTGAAAGAACTAATTTCCATCT
AGAACCAGAAGCGGTTGTAGCTTTGTTTACTCAAACAAACTCTTTCGATC
AAGCTTTCCAAGTTGCTACAACTTTGAATGTAGACATGTCTTCATTGTTT
GAAATCTTGGCAGAGAAATGTGTCGGTTTAATGATTCATCCAGAAGGCAC
TGAGGACGCTAGTTGGGTTACAAGATCTAGTGAAACTTTAACTTGGTCAG
AAGGAACTCTAGTTTCAAAAGCTTTAAAACTTTTACAACTCTATCTACAA
AGACATGATTCTTCACCTACTCACCGTTACCATTTAGTAGTTTTGGAAAA
AGTTTTAGCTACTACTACTACTAATAGTAGTGGTGGTGGAGGAGGAAATG
GGAAATCGTTACTACTACCTGAATTCTTGGTTGATTTTTTGAAAAAGAAT
CAACTTCAAGCTTTATTAACTAGTTTGATCAAGTTTGATAAATTGGATCT
AGCCTTCAAATACAGTTTGGAAACCATTCAAAATCCGAAGATTCCAACCC
CTGGTTCAAATTTCTCTACAACTCTACCTTATTCAATTTTCGATCAACTC
TTATCTATTCCATCTCGAGATTCTCGAAACTTGTCGGAAGACGTTTTGAA
ACAACTTCAAAAAGAGTTGAGAACCGCTTTGGAGGAAAGGAAAACTAAGT
TGGAACACCTTGGAACTAATCTGAGAAGATAA
>NGR-1A1032  [mRNA]  locus=Scaffold1:446594:450788:+
ATGGACGGTGGTCAACAAACGAATCGGGCACACAGGCCTGCCAAGGCACC
TAAGAAAGGTCCTGAGAAAGGCAAGAACCCCAAGGCATTCGCACCAGCTT
CTTTCAGGAGGGCAGAGAAACAAGCTAGGAGGAATGTAGAGAAAGATCAA
ACGAGGTTACACGTTCCAGCGGTAGATCGAACTTTTGGTGGAACTGCAGG
TCAAGGTGGAAAGAATGTCGAAACTGAAGTACCTCCAGTAATAGTAGCTA
TCATGGGTCCTTCAGGTGTTGGAAAAACTACTCTTATTCGATCTCTAGTT
CGTAGATTCACGAAGAACACTATGGTAGACATCAAAGGTCCTGTTACTAT
CGTATCTGGAAAACATCGAAGGTTGACCTTGATTGAAGTACCGAACGATT
TGGGAGCTATGGTAGATGCAGCGAAAGTTGCTGATCTAGTCTTGCTCATG
ATCGATGGAAGTTTCGGATTCGAAATGGAAACTTTCGAAGCTCTCTCAGC
ACTCTCTTCTCACGGTCTACCCAAGATCATTTCAGTCTTGACCCATCTCG
ATTTGGTCAAGAGTCCAGCAGCTCTCAAAGCGCAAAAGAAACGACTCAAG
AATCGATTCTGGACTGAAGTGTACGATGGTGCGAAAATGTTTTACTTGTC
AGGAGTTATGAACGGTCGTTACCCTGATCGAGAAATTCTCAATTTGACTC
GATTCATCTCTGTCGCAAAATTCCGACCTCTCACTTTCCGCAATACTCAC
TCTTACTTCCTCACTGATCGATTCGAAGACATCACTCCTCGGGAAACGAT
TCGTAAAGATCCGAAAGCAGATAGAACTGTCGCAGTTTTCGGTTACCTTC
GTGGAGTTCCATTACGACCTCCTGGACCTACCAACTCTGTCCGAGTACAC
ATCCCTGGAGCTGGAACGGACGCTTTCGAAGTTTCTAGAACGTTGGAACT
GATCGACCCTTGTCCTTTACCTACGAAAGATTCTGAAAAGAAGAGGAAAA
TGGGAGATCGGAACAAGGTAGCTTACGCCCCTATGAGTGGTGGAGGAGGT
CAAGGAGTTACTTGGGATGGTGAGAGAGTTTGGATCAACACTAGTGGTCA
CTTCTCGAAACGTAGAACTGAAGATGATCAACAAGAAGGAGATTTCGTCG
ACAGCGAAGGTGTGAAGATGGTACTAGACCTTCAAGACGCAAACAATACT
TTAGCAGATTCAGTCGCCAACAGTCAAATTCGACTCTTTGGCTCCTCGAC
GAAACCTCTCACTGAAGAAGACTATCAACCTGAAGCGGGTGGATCCGCTG
GACGTAAGCGAAGAGCGGCTTTCAACGATGCCGTTGGAGAGCACGATGGA
GCTGATTTCGAGAACGATGATCCTGAAGACGAAGAGGAAGAAGATGGTCA
AGAACTTGGAGAAGACGATTTCGATACCGATTCAGAAGCAGAAGGTGAAG
TTGGAGAGGAAGGAGAAGATTTACCATTCGAGGTGGAGGGAAGTAGGAAA
TCGGCAGAAGGGAGAAGGAGAGCTGGTTCAACTAGTGAAGCGAACACGGG
AGAAGGATTGAGAACTGAAGATGTAGCGTACGCAGAAAGTGATTCGGATT
TGGATTTGGGAGCAAATGAGGACGATCGAGGTTTCGGATCTGAAGGAGAA
GATTTCGACGATGACGAGGAGGAAGACGAACAAGGTCCCGAATGGAAGAA
GAACCTCGCAGCTCGAGCTGCTGCCAACCTCGCCGGAGTTCAACGGAAAC
AGAACCTCATGCGACTTATCTACAACTCGATCCTCACCCCTGAACAAATC
GCAGCTGGTGAAACTCAAGACACTGTCGCAGCTGCAGAAGAACGAGACGC
GATTCGAGAAGCAGGTGGAGATGTAGAAGACGACGACGAAGATGATCTGT
TCCGACTCGCTGGAAACGGTCGCTCACCGGAGGACGATGAAGATCAATTC
CGAGCTCCTTCGCATGGAAACGTCGCAAACCTCTCAGTTTGGGAAGACGA
AGAGTTCCTCGATTCGATCCGACATCTCTTCATCACTGGAGCTGCTGAAG
GAAACGGAGAGAACAAATACGAAGAGGAAGGTGGAGATTTCGAAGATCTA
GAAGGTGGTGGAGGAGGAGGAAATGGATTCAAATCCGCTTTCGACGACGA
CGAGGAAGATGGAGTCAAGGAAACGGACGAAGAACGTAAAGCTCGAGAAC
TCGCCGAGAAGAAGGAACAACTCAAACGAAAGTTCGACGCCGAGTACGAC
GATGACGAAGACGAGGACAAGATGGACTTCTATGCTGAACAAAAAGCAGA
AATCGAACGTAAACTCCAAGCTACGAAGGACGAATTCGCAGAGGACGACG
CGGAGACTCGAGCTCTCGTAGAAGGTCACAGACCTGGAACTTACGTCCGA
ATGGAGATCCCGAACGTTCCTTACGAGTTGGTCGAAAACTTCAACCCTCG
AATCCCTATGATCGTCGGTCACCTTCTCGCCCACGAAGAGTCGTTCGGAT
TCGTTCAGGTTCGAATCAAGAAGCATCGATGGTTCCCAAAGATTCTCAAG
ACGAACGATCCCCTCATCTTCTCGATCGGTTGGAGACGATTCCAAACGGT
ACCTATCTATTCACTCGACGACGGTACTCGCAACCGAATGCTCAAGTATA
CTCCCGAACACATGCACTGTCTCGCAACGTTCTACGGACCGATCTCAGCT
CCGAATACTGGATTCTGCGCCTTCAACAAACTAGGTAACGAATCCCCTGC
GTTCCGAATCTCGGCGACTGGAGTCGTTACCGACATCAACGGTACTACTC
AGATCGTCAAGAAGCTCAAGTTGACCGGAACTCCTTACAAAATTTTCAAA
AACACGGCATTCATCAAGGACATGTTCAACTCTTCGCTCGAAATCGCCAA
ATTCGAAGGAGCTTACCTACGAACTGTATCTGGCATCCGAGGTCAAGTCA
AGAAGGCTCTCGCGAAACCCGAAGGTTGTTTCCGTGCCGCTTTCGAGGAC
AAAGTTCTAATGTCGGACATCGTTTTCCTACGAGCTTGGTACCAAATCAA
ACCTCGACAATACTACAACCCAGTCGCATCTCTACTTTTACGAGACAAGG
CGACTTGGAAGGGTATGAGGTTGACGGGAGAAGTTCGTCGAGACGAAGGG
TTGAAAACTCCTGGAGATGTCAATTCTCTCTACAAGCCGATCGTTCGAGA
GACTCGTCGTTTCAACACTCTCAAGGTTCCTCGCAAGCTTCAATCTTCAC
TTCCCTACGCCTCGAAACCGAAACTCATGCTTCCTCAACGAAACCAAACT
TACATGCAAAAGCGTGCCGTCGTTATGGAACCAGAGGAGAAGAAAGCGCT
CGCGTTACTTCAGCAAGCTCAAGCTATTCAACGAGCTGCCGCCACGAAAC
GAGCCGAAGCCAAGAGCGAGAAGAAGGAAGCACGACAGAAGAAACTCGAC
AAGGTGGCAGAGAAGCGAGGAGACAAGGAGAAGCAGGAAAAGAAGGAATT
CTTTGCAGAGCAAGGAAGGAAGGAGAAAGCAAAGGCTTCGAGTTCGAGAT
ATGCGAAGAAGCCAAGGAGGGAGTAG
>NGR-1A1033  [mRNA]  locus=Scaffold1:451051:453284:+
ATGCTCACAACTCTATTCTCTGCTGCCTGTTTGGCCTACTCGGCAACTGC
CAATCCTCTGCCACCCAACGCAGCATCTATCCTTCCCTCGCGGTTCACTC
TCGCCCCTCTCTACACTCCCCCACAGCCTCCTTCCTCTTCGGTTTCCCCT
TTCGAAGTCGACTCTCACATCGTCAGGGACTCTTACATCGTCGTGTTGGA
AGATGAGTTGGCTAGTCCCGAAGTAGAGGACCACCACGCTCAAGTCGAAG
CGATCCACGAGGCCGACTCTCGAATCAACCTCCTCAAGGCCGCTGACGAA
GCCTCTTCCCCTCGTTCCTCCTCTTCTCGCAAGCACCACGGAGTCAAGCA
CAAGTTCCACATCGGAGGAAACAAACACGGTCACCGTCGAAACGCTTACA
AGAGCAAACAATTGAAAGGTTACACTGGTTCTTTCAGTGAATCGACTCTC
GATGCGATCCGAGCCATGAAGGGAGTCAAGTACGTCGAACGTGACTCTGT
CGTCAAGACTTTCGAGCTCGAGAAGATGGCTCCTTGGGGTCTCGCTCGTA
TCTCTCACCGCAAGACTCTCACTCTCGGTACCTTTAACAAGTACGAGTAT
GAAGGTTCAGCTGGTGAAGGAGTAGACGCCTACGTTATCGACACTGGTGT
CAACATTGATCACGTGGAACTCGAAGGTCGCGCTAGATGGGGAAAGACTA
TTCCTCAAGATCCTGATCAAGATTTGAACGGACACGGTTCTCACGTCGCT
GGTACTATCGCTTCCGCTAAATACGGTGTAGCGAAAAAGGCAAACATTAT
CGCAGTCAAAGTTCTCGGAGCTGGTGGTTCCGGTACAATGTCGGACGTCG
TCGCTGGTGTAGCATGGGCTGCAGATTCTGCCGCTGAACAAGCCGCTCTC
AAAGCTCAAGGCAAGAACTCGAAGCACAAGGGATCCGTCGCCAACATGAG
TCTCGGAGGTGGAAAATCTCAAGCTCTCGATGACGCAGTCGATGCTGCTG
TCGAAGATGGTCTTCACTTTGCCGTCGCTGCTGGTAACGATAACCGTGAC
GCTTGCTCTTACTCCCCTGCCGCTTCCAAAAACGCAATCACTGTCGGAGC
TTCCACTATCGCTGACGAGAGGGCCTACTTCAGCAACTTCGGTCAGTGCG
TGGATGTATTCGGACCAGGACTCGACATCCTCTCTATCTGGAACGCTGGT
CCCCGCAGCACTAACAAAATTTCGGGAACTTCCATGGCCTCTCCTCACAT
TGCCGGTCTCGCAGCTTACATGCTCTCAACTGAATGGGCCAAGAGTGCCG
CTTTGGCCGACGCTCAAGAGCTTCTCGAATCGACTCCCGGATACAAGCAA
CTCTTCTTCGGTACTCGCAACGCTCCCATTCCCAAGGAACCCGTTGTATC
TCCCAAGACTCTCAAGAAGGCTATGATCAAGGTTGGAACCAAAGGTATCC
TTTCTAACATCGGAACCGGATCTCCCAACGTTCTCGTATTCAACAACTAC
ACCGCCTCGGCTCACTCGGCTCCCGCTTCCCACGACAACATCATGGAATC
GGCGCTCGTCGAATCTTACCTCGAAGAACTCAAGGAAGAACTCGCTACCC
TTCGATCCGAGATCCGCCACGAAGTCGATGAGATGACTGAACTCGTTCAC
GAACTCGTCAACTAA
>NGR-1A1034  [mRNA]  locus=Scaffold1:453856:454598:-
ATGGCCCCTACCCACAACAAGGTTGTTTACAAGCCCGACTCTATGTCGAC
TGAAGAATACATCGTCATCCTTCAAGATGTAGATGCTGCAAACAAATGGA
TCGCTGGTGGTAACACTATTCCCCTCGTCGACATTGTCGATTCCTTCGAT
TGCTTCACTACCGGTCAAGGCGCTCAAGGTATCCTTGAACGTCCTTCTAA
GCAAGTACTCGACACCGTTTTCGGAACTACGAACCAAAACGACATTGTTG
AAATCGTTCTCGAAAAGGGAAGGATTCTCAGTGGTACCACCCCTCACCGA
TTCGGATCCAAGAACGATCAACGATCTGGAAACTACCAAGTCTCTGCTGG
AGCTTCCGGTCACGGTGGAAGATAA
>NGR-1A1035  [mRNA]  locus=Scaffold1:43365:45958:+
ATGGCTACTTCATCTTCAACTCCTGTTACATCTACAGGTTCCCAGTTGTC
CCAATTCTTTACTAGTCACCGTCGAGCAGTTTTAATCACTGCAGCAGCGA
TCACTCTATCAACCGCTGGAGTACTCTATTACAACCATTCTACTACTACT
ACTACCTCGTCAAACTCTACTACCTCATCTAAGAAGAAGAAATCAAACAA
GAAATCAAAGAAATCTACTACAACCTCTGACAGTACTACCACTCCTCCTA
CCACTACAGAAGGAGAGAAGGAATTAACTACTACTCAAGAAAAGAAAGAT
GATGACGGCAAGTTCAAACTCTTTTCTTTCTTCTTCTTTTCTAATCCCCT
CAACCTATCTTCAACCGATATCTCTCTCATGTCTCCTTCCGCTCGATCGA
AAGCTGCCCTCGCCTTAAAAGCTCGAGGTAACAAACTTTACTCTTCGAAA
CAATACCTCCAAGCTGTAAAACTTTACTCGAAAGCTATAGAATGTGAAGA
ACAAGCCGTTTTCTATTCGAACCGGGCAGCGTGTTACACCAATTTGAACG
AGTTGGAAAACGTTGTCAAAGATTGTACTGAAGCTTTGAGGTTGGATCCT
AGTTATATCAAAGCTTTGAACAGGAGAGCTACCGCTAGGGAACAAATCGG
GGGAGTTGAAAACCTTTATTTGGCACTTTGTGACTTTACGGCAGCAGCTA
TTATAGATAATTTCACAACTCAAGCAACTACAGATTCAGTTGAAAGAGTC
ATGAAACAATTGGCAACTGAAAAAGCTTCACAAATCTTGAAAGATCGTGA
ACCTAGATTACCTTCTCCTACATTCATTGAAGCATACCTTCAAGCTTTCA
GACCTCAATCACCTCCTCAACTCCCTTCAAACCCTTCACAAGGAGATGAA
ACTTACCTCTTAGCTCACCAAGCGTTAACCGCCAAGAATTTCCCTCACGC
TTTCACTTTGTATTCCGAATCTTTATCTCAAGGGATCAGTTCACCAACTT
TGAAATCTCAAGCTTACAACATGAGAGCAACTTTCAAATTCATCATGTCT
GATGCGAAAGGTGCTTTGGAAGATTTGGAACAAGCTACCAGGGTAAATGA
ACAGAATGGACAAAGTTGGGTAAAGAAAGCTTCAGTACATATGGAATTGG
GCAAACCTGAAGACGCTATGAAAGATTTTGAAAAAGCTTTAGAAATCGAT
CCTAAAAACGCTGATGTTTATTACCACCGTGGACAAGTTTATTTCATCAC
TGGAGAATTCACGAAAGCGATGCAAGAATACAAACAATCAACTTCTATCG
ATCCTTCATTCATTTTCTCTCACATTCAATTGGCCGTAGCGATGTACAAA
TCTGGTGAAACTGAAAAAGCGATGCACAGTTTCAGGAAACTGATCAGAGA
ACATGAACAATCTCCAGAAGTTTATAATTATTACGGTGAATTGTTGTTGG
ATCAAGGCAAGTTTGATGAAGCGGTTAAGAACTTTGATAAATCTATCGAT
TTGGCAAAGAATACTCACCCTAGAAACGTTTTACCAATGGTAAACAAAGC
TTTAGCCTTGTTCCAATCGACTCAAGATTTCTCTACCGCCGAAAAAATTT
GTAGAGAAGCGATCGAAATCGATTCTCAATGTGACGTAGGAGTCGCAACT
TTGGCACAATTACTTTTGCAACAGAACAAGGTTCACGAAGCGGTGGAAAT
GTTTGAGAAATCTGCAGAGATGGCTAGGACTGAACAGGAATTGGTAAACG
CTTTGACTTATGAGAATGCTACTCGAGCTCAATTAGCTTTCTTGAGGGAT
TATCCTACTCACGCTGAAAAGCTTGGATTGAACCGAACGGCCTGA
>NGR-1A1036  [mRNA]  locus=Scaffold1:455992:458073:+
ATGACCGCTATGAGTACCTCTCCCGCGATTCTCAAGTCGGCTTCCTCGTT
CGTGTCGTTCGTGAATGCCTCTCCAACTCCTTTCCACGCTGTCCATAACT
GTGTCACCCGGTTGGAAGGAGCTGGTTTCCGTCGATTGAATGAAAGGGAA
TCTTGGGCTAACGGTAAGGTCAAGCGAGGCGGAAAGTACTTCGTTACCCG
TAACCAGAGCTCCATCATCGCCTTCACTGTTCCCGAGTCTGAAAACGACA
AACCCCTCGGAATGTCAATTGTTGGAGCTCACACCGATTCTCCGAGATTC
ATCGTCAAGCCCGTTTCGAAGCGAGAGAAAGCTGGATTCGCTGAAGTTGG
GGTCGAAACCTACGGAGGAGGCATCTGGGCAACTTGGCTCGATCGTGACC
TGTCGATTGCTGGTCGGGTAGTTGTGTCAGGAGCACAAGGAGCGGCGAAG
GATTCTTACTCTGCTCACCTCGTCAAAGTCGACAAGCCTATCCTCCGAAT
GCCTACTCTCGCTATTCATCTTGACCGAACTGTCAACGACAAGCTCGCTT
ACAACCCTGAAACTCAAATGGTTCCTATTCTCGCTCTCGCTTCAAAGGAA
CTCAATAAAGCTTTCGTAGAGGAGCACAACTCGTCTGCAGAAGTCTCCTT
CGCTCAGCCTCTCGATATCACTTCTCACCACCACCCTATCCTCCTTCACC
TTCTCGCGCAAAACTTGAGTGAGACGATGGGAGAATCCATTGCACCCAGT
CAGATCCATGACTTCGAGTTGTCCCTCTACGATACAAACCCTGCGACTAT
CGGAGGAGCTCTCGACGAGTTCATCTTCTCACCTCGATTGGACAATTTGT
TCTCAACTTACGCCGCAATCGAAGGTTTAGTCGCTTCCTCGCTCTCCCAG
GCCCCTTCTGATGGCAGGGTAGCAATGGCAGCGACATGGGATAACGAGGA
GGTGGGATCAGTCTCAGCGTACGGTGCCGAGTCGAACTTTATCGAATCAG
TCATTCAAAGAGTCGCGATTGCCCTCAAAGTAGATGGAGAAACCGAGGCG
GAGGCCTATCAGCGCACCCTCGCTTCCTCGTTCTTACTCTCGAGTGATGT
TGGCCACTCTGTGCATCCCTCCTTCATGGACAAGCACGAGGAGAACCACC
GACCTCTCATGAACTCCGGAATCGCAATCAAATCCAATTCGAAACAACGC
TACGCAACTACCTCGCAAACGGTCTTCCCTCTTCGCCGTATCGCTGCTGA
AGCTGGAGTACCCATGCAAGAGTACGTCGTCAGGAACGACTGCCCTTGCG
GCTCAACGATCGGTCCTCTCGTCTCCAAAATCGGTCTACGTACCGTCGAC
ATCGGTGCTCCTATTCTTTCTATGCACTCCATTCGAGAAATGGCCGGAGT
GAAAGACGTCACCTACTTGATTGACTTGTTCACGAAATACTTTGAGAAGT
TTGGCACTGTAGACACTCTTGCTTCGACGGTAGATTAG
>NGR-1A1037  [mRNA]  locus=Scaffold1:458857:461206:-
ATGGCTCTTCACCTACCAGGTCACACTCTCTCTGATGCACCACCTTCAAA
GGTGAAAGGGTTACACCTCAACTCTTCAGGCTCATTGTTTGCGACTTCGA
CGACTGAAGGTTGGGTAGTTTATCAAACGAATCCTCTACAGCCAGTCACT
AAACGAGATCTCCCCAACTCTTCACTCGGAATCGTTCTTCCCCTCGAAAA
GACCAACATCTTACTCCTCGTTGGAGGACCTCCCTCTCCGCTGTACCCAC
CTAACAAGGTAGTATTCTGGGATGACAAACTCGGGAAAGCGGTAGCAGAA
TTGGAATTCAAGGAGGAAGTTAGAGGCCTCGCTGTGAGGAAAGATCGGCT
CGTGGTGGCGCTCAAGAGGAGGATCATCATCTATGCACTCGGCACTGGTG
CGATTGGAATCTATAGAGAAGGCTATTACGACACATGCGAGAATCCGAAA
GGTCTCGTTGCACTCGCTTCAGAACCAGGTTCGACCCTCTTGGCTTTCCC
AGGTAGACAGATAGGTCAAGTCCAGATCGTTCGACTACCTCCTTACTCGC
CTCAAGATGCACCTTTGCCTCCTCCTCCCTCTCTCGATCCTAATTCTTCA
CCGTATCCCTCTGTTTCCATCCTCGTCGCTCACACATCTGCACTCTCTGC
ACTCTCTACGACTCCCTCTGGCTCCTTACTCGCAACAACAAGCAAGCAAG
GAACTCTAGTCAGAGTTTGGGATCCCACGAGCAGTCGTTTGATCAAAGAA
TTGAGAAGAGGAACCGACACTGCAGAGATTTTCGGATTGAGTTTCAGGAA
AGATGGAGGAGCTATCGCAGTCAGTAGTGACAAGGACCACCTTTGTTCAA
TTCCCCTCGTCTTGTCTCTTTCAGATCCCTTCGCAGCATTGTACTTTAAA
TTCCTTTCCCAAAATCTTAATCTCGTCAACGTCCTCATTCCTCTAGCACG
GGCTTCCAAGGCTCCATTCGTCTGCCCTACATCCTTTGAGTGCCTATTAG
GACCACTACTTGTTGCAAGCTCGACCACGAACCGACTTTGCGGTGACGAG
ACCGTCGACAATCGAGCTATCCCTTGGTGTCGACGACTTTACGCTCGCGC
CTCATTCAGACAGGCTCACATTGCGACTCTCGCAATTCACCCCGTGATGC
GCTCGCCAACAGCGCCCGAAGCGGCGGAGACTGGTGAGGAAATCGAGGAA
CAGGGTTAG
>NGR-1A1038  [mRNA]  locus=Scaffold1:461569:462444:-
ATGTCAACATCACCGACACGGAGTCTGAAGGTTTCATTCACTTCGGTACT
AGCTCTAGTAGCTCTAGCGCTGCTGGCAGTACTACCACGAGTCGATGCGA
GTGCTTTAACTACGACGATTAACGCAAATGAGCGGACGTGTTTCTATGCT
CTCGTGGACAAAGTTGGAGAAAAGGTCGGATTCTACTTTGCAGTACAATC
GGGAGGATCTTTCGATATCGATTGGGTCGTAACGGATCCCAAAGATACGA
TCATTATCGACGGAGAAAGGGAACGACAGGGAGATTACATTTTCACAGCT
CACCACACTGGAGAATACTCTTTCTGTTTCTCAAACGACATGTCTTCGTT
CTCGGAAAAGTTGGTAGATTTCGACATCATGGTGGAGAGTGAACCTAGGC
CGGTAGCTCCTGCGAAACCTACCGCTTTGACGGAACAGACGAGTAGTTTG
GAAGAGAGTATTTACAAACTTAGTGGCAGCTTGAGTAGTATTCAGAGGAC
TCAGAAATACTTTAGAACGAGGGAGAACCGAAATGTCAGTACGGTCAAGA
GTACACAGTGGAGGATTTTCATGTTCTCAATCGCCGAAAGTGTATTCATG
TGCGGAATGAGTGCATTCCAAGTTTGGGGTGAGGACTAA
>NGR-1A1039  [mRNA]  locus=Scaffold1:462756:466573:-
ATGATTCAGATCATCACCTTAGTACTCGCCTGCTTCGCCAGTCCAGTCCT
TTCCCAGATTCTCCTCTCATCGCCTCGATCTTGCCTCGGATCCGGTTCCA
GCGTCGCAACCTCGAATTTGCAGCTCCAACTCTCCCAAGTATACTCACAA
TTCGATCAAGGTCAGACCAAGCCAAACGAGTACGCCTATGGAGTAGATCT
AGCGACGGTACCTCCGATTTACAATGAACAAGGATCGATCTTGACAGGAA
CAGGGGACGTATTGAGGGTAGTCATGACGGGTAGTACAGTAGACAAGAGT
GAAGGGTACAGCAACGATACGAACCTTGTCTCGACTTTGGTCCTCGAATC
GAGCATTCTCACTTTCCAAGTCTTTCACAACTCGAGTGCCCTCTGTTCTT
CAATCAGAACTACTACGGGAGACACTGGGACGATCACAAACGGGTCAGCA
GTCGTAACAGAGTCGGGTTGCCCGTATGGAGGAGGAGAAATCGCTCTCGG
ATTCTCGATTCCCCTCACCGACTCTTATCCCCTCACGACGATCACGACGA
ACCTAGTGGCCCTCGATCCTTCGAACCCAGCTCTCCGGCTAGCATGTTAC
GACCTCTCCTTCACTCCGTACTATCCTGACTACTTTGCTTATTCCCTGAT
TCGATACGTCGTAATCGGCATCATCTCCCTGTTCCTTCTACTATACGTTC
TAGCAAGATTCTACGCATCCTACACTTCTTGGCTTTCCGACAACGAAGCT
CACATCGCTTCTTCCCTCACTCTCAAAATCACTTCGGCCAGCGATCCTTC
GATGAGGCAGATGTGGGGAGCGATTTGGTTCAATGCATGGTCAGGAAGGC
AGATCGTGATGAGTGGAAGTTTGAGGAGATATGTTACAGCAGAGATTCGA
GAGTTGTTTGCGACGATCGCTTGGTTCACGCTCGTTGGAACTGTCGCTGT
CGAATGGCCGGGCTTCGCTTTCCCCGTTTTCAAACAAACGGCTTGGTCGA
CTCTCGTTTGGAACAACACTCTCCCTTTCACATCTCCTGCTCAACCCGTC
TACCCTCGAGCTGCAACATCCCTCCCTTCTTCTTTCGTATCTCAAATGGA
CGACGTCAACTCCCCTCTCTACCTCGACGAGAATTTACCTTCAGTCTTGC
TCGACCTGGAAGGTTCGAAACGAGGAATCGAGAAATGGTCGAGAATGATC
GGAGTCAGACACGAGGACGTCTGGAGTGTCTGCGCTTTCACCTTCTTCGC
CATCTGTGCCGCCGTCATCGTCGCGCACGCCCTTTTCTTCGCCTTCGACT
CCTTCCTCGACGCCGTCGGACCGAAACGAAAAGGAGGAAGAGGTCAACGA
GTTGGAGCGGGCAACGTCAAGCCTCAGTTCCGTCGAGACGACACTTCTTA
CTCGGTACAGAAGGAGTCGATCAATGAGAATTACGAAGGGAGAACATCAG
ATGCTTCGATTGGACGGTACCACGGAGATTACGAGGAGGAAAACTTTGTC
GAAGAGAGTACAGATTACGAACATCGACCAGAGGACGACTTCCCTTCCTG
GAAACTTCACCTGGCTCTCCTTCAAGGCAACCTAACTCGAGTTCTCCTCC
TCTTCCACCTTCCTTTAACCGCCTTCTCCGTCTATCAGTTCACTCTCCGA
TCTACTGCCCCAACTTCGACTTTCGCACTCGCAGTCGTCGTATTCGCCGT
CTTCTGTCTCGCGTGGCCCCTCTACCTCCTCTGGATTATTCACATCAAAC
CTTCTCGCGAACTCTACACCTCTCTCCCTCTTCTCCTTTCGACCGGAGTG
CTCTACAACACCTACGCCGAAGAGTGTTGTCTCTTCCCAGTCGTCACCAT
CGCTTCCAGTCTCATAGTCGGTATCGTGATTGGAGCAGCTCAATCGGCAG
GAACCGCTCAAACAGCAGTCATCCTCTTGGTCGAAGTCGCTTCGACAGTC
TGTCAATCATTGTGGTTACCTTGGGGAGACAATTCGGCCATGGGACCTCT
AGCTTTCCTCCTCTCCCTCGCAAGAATCGTTACCGCCGTCCTACTCGTCG
TCCTTTCGCCAACTGTAGCAATCTCGAACGAAGCCGGATCTTGGATCGCC
TACATTGTATTCCTCGTACAAGGTCTCGTCATTCTACTACTCCTTTCAGT
ACTCGTGTTCAAATTCTTCGAGCTCATCGTTCGGTTAGTTGGAAGAGTTC
CGTTCGATGAAAGCAGGAGTGGAAGAGGAGGAGGATTGTTCGGTGCTTTG
CGAAAGTTGGAACGGGTTCGAGGTGGAAAGAAAGGTGGTGGAAGAAGGAA
CCCAGGAGCAGCGAATGGGAATGGAGCGGCGAAGAAACGAGCGATCGAAG
AAAGGAGGAGGAGGAATCGTCAACAACGAGAACGACTTTCGGGACCTAGT
GAAACTACAGTTGGAACTCGAACTCACATGTTGGCGCATCCAGCTCGACC
TGGTCACGCTTCACCTTCCTCTTCGATGAGTCTCGACACTAGGAGGTACG
CTTCTTCAGGTTTGGTCGACGAAGACGGTTACATTATGGCATCGATGGCG
GGAGGAGGATCAGGAGGAGGATGGGGAGGAAGTGATTCAAGTAGGAGAAC
GGGATACGTCAAACCAGGAGCTTACGCGAGTGGACCAGTCCTCCGAAACG
CTCCATCTGCCTGGGGTGAGCATCCAGTGACACTAGTTCCTGCGAGTGCT
ACGACAATTCCACCTCCTTCGTCAACTACAAGTTCCGGATTCACTCGAGT
AGGAGGAGGTCGAGCCACTCACAAAAACCCTTACGAGTACACGAACGCTT
CCTCTTCTTCTGCAGCTGCTACCGCTGCCTATCCTCCTTACCCTCCGGCA
TCGTCAGACGCCTACGGTGGACCCCCGAATCGAAACTCGGCTATGCCAGG
TAACCCTCGTCGACTATCACAATCAGCCGTCGTCGAAATGGCAAGTGCGA
GCGCTCTCGCTGATTCACCTCCTCTCTCTCGACACGGCACTCGACCATCT
CTCCAACTTCCCTCTTCGTCGGCTCTACTCACGAACACGGTCTCTCACTA
CTCGAACGGTCGACTCGAAGATGAACGCCGAGACGCGAAATCGAAGAACC
GAGGTGGATTCTTCGGCAGGTTCAAGAAACGGAGATCTACGATGAGCGAC
GACGATTTCACCGACGATACCGACGACACGGACGATGAAGGAGCAGGAAG
GAGGAGATGGGGAGGTCTCAAGCTCGGTGGGTGGAAAAGGACAAAACCTG
AAGAGGTTCGGCTCAACGACGATCGATACGAGGGAGACGAGCGAGTCGCT
TCAGCAGCTCAAGAGCCTCCAGAGACAGGAGAGAAAGGTTTCTCAGTCGT
CCGAAAACCTCGACCTCGACCTACAGCACCTCCAGTTCCAGCTGTTCCTC
CTCCAGGTCCTCCTTCTTCTTCTGAAGTTGAACAACTCGCCGACGATCAC
TCGAAGACTACCTCCAGGCAGGAAGACACTCCCGCTACTCCGACCGCTGA
AAGTTCTGATCCCCTTCTCTCGTCATCTTCGAATCGACCGCCTCTCACTC
CTTCTCTACCACCTGGAGCTGCCCCTCCTCAATCTTCACAAACTCCGCAT
GTCTCTGTCGAAGCGCCTAGTAGACCTACCTCGCTTCGAGGGGAGTCTTT
CGGTTACTGGGAAGACTCTGCTCACGCTCGATAA
>NGR-1A1040  [mRNA]  locus=Scaffold1:466864:468441:-
ATGGTACAAAACGAAGTCTTGATCTACGCTGAACTCCCTCACGGAGAAGT
CGTCCCCGGCAAACATCTGAAGAAGGAGACTTCCGAATTCGACGTCGACT
CGGTCGAGCTCAACGGTGGTTTCGTTCTCAAAGTTCATGCCATTTCTTTG
GATCCTTACCTCAAGGGTCGTATGAGAGCCCCTGAAGTCAAGTCTTACAG
TCCCCCTCTCGAGGTTGGTAAGCCTCTCGAGACTCTCGGTGCTGGAGAAG
TAGTCCGCTCGGACAACCCTGATGTCAAGGTCGGAGCAATTTGGCGAGGA
CTCATCGACGCCGCCAACTACGCCGTCGTCTCTGGAATTGGACTCAAGAA
GGGACAAGTTCTCGCAAACGAAGAACAATTACCATGGACTAACTTGGTCG
CGTCGGTCGGTATGCCTTCCGCTACCGCATGGGTAGGATTGTACGATATC
CTCAAGATCAAGAAAGGAGAAACGATTTTCATTTCCGCCGCTTCGGGCGC
TGTTGGACAAATTGCTTGTCAACTCGCGAAACGCGATGGTCTCAAGGTCA
TCGGTTCTGCTGGAAGTGACGAGAAGGTCGAATTCCTCAAAGAGATCGGA
GTTGACGTTGCTTTCAACTACAAGAAGGAGGATACGCAAAAGATCCTCGA
AGAGAACCCCTTCAACGCTTTTTATGACAATGTCGGAGGTGTTACGTTAG
ATACGGTCCTCGGTAACCACACACCTACTATCGAACAAAAGGGTCGTATC
GCAGCTTGCGGTGCTATCTCTCAATACTCTCTCCCCAAAGACAAGCAATA
CCGTCTCGCCAACACCATGAACGTTATCGGAAAGTCAATTCGCTGGGAAG
GTTTCATTGTCTCGAACCACGATCTCACCGAGTTCCAAAAGACCATGCCC
AAGCTCGTCAAATCGGGAGAGATCAAAATTAAAGAGCATGTCGTAAAGGG
ATTGGACAACGGAGAGGCTTTCAGGGATCTCCTTTCTGGAGCAAACAACG
GAAAGGTCGTTTACTCGATTGAGCACTAA
>NGR-1A1041  [mRNA]  locus=Scaffold1:470571:471929:+
ATGGAGTCCCTCGGACAATTGAATGGAGCACTTCCACCTCCTTCTTCGGA
AGATCTTCAGAAAGCATTCCGACATGCAGCTTTATCTATCACGACTATGT
ACCAGGCATCCAAGAAGGCTAGTGCAACTGGTCAGTCGACTGTTCCTCCT
CACTTTGTTGAAGTGAGTGCTCCCTACCTTGCCGGGAAGAAAGAAGCTCT
CCAAGATGTGCTAGAGTTCTTGCAGGCCTCCCTAGATCATCCTCAATCGA
ATTCCTCTTCAGTTTCAAGGTTGATCGACTACATCTGTGCGAGACAAGAA
GCGATCAAAGCAGAAGAGGAAGACAACGACGATGAAGACAATTCACCACC
TCCTCCTCAACGGTCTGCGTCTGCAGCTCCAGCTCCTCCTTCTCCTCACA
GACCAGGTCCATTCCAACACCGAGCTTCGAGCTCTTCCACCGCCACCCTT
TCGACCAACTCTGCCCCCTTGACTCGTTCCAACTCTTCTTACCAACCTCG
CCAAACTCCAGCACCAGTCGCGAGCACTAGTTCTGCACCTGCATCTCCTT
CCTTCTCTCCCGCATCCACTCATTCGAACGCACTACACCGCCCAAACCCA
TTCCCCTTCTCGAATTCCTCCAATTCTTCCTCTTCTTCGACCACTCTCCC
CGTTCCAGTTTCAGTCTCAACTTCTCCCTCACCGCTCTCTGCATCTACTC
TCAACTTGCCTCTGAGCCCTCTAGGTAGAGCATCTCCAGCTCACCACCAC
CTAGGAGGACATCATTCTCGATCATTACGTTCTCGAGCTTCTTCTTCAAG
AGGTAAATCAACTACTCCCCTCGTCTCTTCCGGTCAGACTACACCGACTA
CAACTTCGATAGGTGGGTTGGAAGCGGCTGAGTTAGGGGCAACTGGGGGA
GAAGCAGCATTGTTTGGATTAGGAATGAAGAGGAGATGGGGGATCCCAAC
TGCGAACGAAGTCGTGGATGTCGTTGCGATCGATGACGCGCAAGACAGTA
GCAGAGATGGGGATGACCTCGAAGCTGGTGATTCAGAAGAAGGGACCGTA
GGAGGAGGAGGAATGGAGATGGAAATGGAAGGTTGGGACGGAGTTGGAGA
AAGACCTTTCAAGCGAGTTGCCAGAAACTTGAGACGAGATCTCGGAGACA
GTGATGAGGAACGAGAAGGTGGAGGAGGAGATCGTTCAAGGGGAGAAGCG
AATCGCTAG
>NGR-1A1042  [mRNA]  locus=Scaffold1:472139:483904:+
ATGGTCGCCCCATTGCCGGGTCCATCGACTCAACAACACTTACCTAGACC
TACAGGTCAAGCTCCACCGGCAACTGCCAACTTGTTGAGGAGTTTAGCAC
CAGTTCATTCGACTTATTTCCCGAGATGTCGACCTCCTACACGTCCAGAC
ACGGATCCTGCCGATACACCGGAACTGAAAGAAGATGCGAAGAACAAACT
AGCGTTGCTCAAGAGCGTGTTGGGGACTTACTTCTCGGATGTCGAGACGG
AATTGTTCAGCTCTTCTAAAGAGCTCACGGACTCGTCTGAGAAACTGGAA
GCTTTCGCGACCGTATTACCAGGATCTCTCTCTGGATTGTCCGACAAACC
TCGTTGGTTACTCTTCACCTCGCGTTCTGCCAACACTCCTAGAACCGCCC
CCACTCCTCAGTTTGTCAACGGCTCTCCGGTTCCGCCGACGAATGAGCCG
GCAGCTACAGCAGTAGGACCTGACGCGGGAAACACGGAAGACGATTTCGC
AACTTGGTACATTTGGCAAGCTCTCAGATTAGGTTCAGCTCTCGAGTATA
CCCTGTTGGGATTCAATCCGACGGACGAAGCGAAACACAGGGACAAATGG
TCGCAAGAGCAAGTTCAAAGAGCGAGGAGGAGTTTACAAAACGAGATTGA
ATTTACAATGGTTGGGATCCTGGAAGCTTTGACGAAGAGTGCGGTCAAGA
TCAAATACAAGGGAGCTCCTGCTGGTGATCCTGCGAGAGATGGTGGAGTT
GGCAAAGCGAGAGAGATCGTGGAGGAAATGATCAAACTCGTGAAAGGTGA
ATCAAAAGTGCTTAACCTACAGGAGAACGCCGACTTTCCCTTTGAAACAT
CTTCCCTCCAAGCCGCTCCTCTGCTCCGTTCAGCTTACTCGCTCCTCCAG
CTCGACTACGACAATCGAACTTCTATTCGAACCGAACGCACAGCAGCTCT
CGAAGCTCAACAATCGAATACGACGGAAGTAGCTAGGAAGAGACGAAAGT
TGGAGGCAGGAGCAGCACCTTCGAGTGATGGACCGATGGAGATCGATGAG
ATACCAGGTTCAACAGCTAGGAGGAGAGAGAGAAAGTTAGGTCAAACGAA
AGACACTGCTGGAAAATTAGTGGAGGAGCTGGTGGCGAGAGCTTCTAGGA
GAGGTGATGGAACTTTGAAACAGGCTTTGGAAAAGGGAGAAAAATTCGAA
CCTTTCGATGCTAAAATCGGTAGATTGATCTCTCTTCTCGTCGCTCTCGA
ATGTTTCGATCTCGAAGGTGATCTGATTTCGGCAATTTTCCGAGAGATCG
AAGCATCTTCGAAGAGTATCCGAACCGCAGCTGCAAACGCTCTGCTAGCC
ATCGTCGCAGCGAAACAGCAATCCTCCGACTCGCCTGTCTTCATTCGCAA
CCTGTTCCGACGCATCGACGAAGTGATTTATCGCTCGCCTCACGTTACGG
AGACGACGCTCCACTTTGTCGGTCGAATCGCCAAGATCGCTGAGCCACAA
GGACTGCTCGAATGCGAATGTCTCGCTCGAATCGTTCGCTGCCTCGGTAA
TGGTAACGCTTTTCTGAAGAGTACAGCTAAACTTCAGCTCGCTCAAACTG
CAGAGTACCGTGGTATTCGACCCTACGCTCTCGTACAGCCTCACTTCGCA
ACATTGGGTCCTGTCATCTCTCGTGAAGCTCTCCTTCGCGTGACACAAGA
ATACACCGTTCCCGAGCTCATCCTCTCACAAGATTCCAACTACCGCCACA
CTCTTCTTCAAGACATAGCAACCGCTTCGAACTTGACAGTTCCCAGCATG
TTCATCTCGGAAGGAGCAGTTCTCGCCAACACCGTCGCTCGACTCTATAT
GGAAGAAGACGCAATTCGGGACCGAGGAATCAAAGCTCTAGAAGAAGAAA
GCTATAGTACGATTTCTGAGCTTGTCACGATTGGACGAGTACCTATCGCT
TTCGCTTTGGCACTCGAATTCGGGAACGAGGACGAGTCTATCAGTGAAAA
GGCCGAAATCGCTCTCATCAACGTCGAGAAAACTCGTTTACAATCTGCAG
ACGCCAAACCTTCAATCAGCAAGATACTCCTCACTGCTATCGTCGGTATC
CTATCGTTCATGAACATCCGACTACGTGAATCTCGAACACATCGACCCCT
CCGAGACAAACAGAAGGTCATTCGAAGTCTTTCTGCCGTTGCTCTCAAAG
TCGGCGCAGGAATTTCAGGTTACTCTCCTCAAATCATGGCTACTCTTCAA
ACTGCTCTCTCGTTTCCGGGACTTCGAATGACCGCTCTCGAAGCCTTCAA
ATCCTTCATGACGACTGGAAGGTTCAGCTACGTCGGAGTCTTCCTAAGTC
CAGTATCGTCAAGCTTCGTCCACATTTGGCCAGAACTTACCGATTCCGAG
AAGCGAGTCGCCGGATCAATCCTATCCTACATCGTGGAGAACCGAGAAGG
ATTCAAGAAGTTCATGCACGATGTCGCCGACTTCAGTCACCTTCCCGAGC
TGTCATCTACTTCAGCCACCCTCCGAAAACTCAGGAGCAAGTGGACTTTC
GAAGACTGGACGAACCACCTCCTCGAACGAATCAAGGGTGAAAATGACGC
AGTCACGATGGAGGCTCTCAAGGAGCTCAGACAGTACATGTCGACAAAGT
CGGAGAAACTTCACGCCCTCGCTTTCGGAGACACTTTCGATCCCAGTATC
GGTAGAATCGTCGAAGGACTTCTCGGAGCCGCAGTCAAGGACGGTCCTCA
ATTTGCAGAGATTCGAAACGTCGCTAACGAGTGTATCGGCATTCTAGGAG
CCGTCGATCCCGATCGTTTCGAACTTCCTCCCGCTCAAGATCCACCAGTC
GTTCTCGAGAACTTTGAAAATCACGATGAATCGATCCGGTTCGCCCTTCG
TCTGATTCAAGATCTACTCGTAGGCGCGTATCGGAGTACGAACGATACCA
AGCATCAAGAGTTCCTCGCCGTTGCAATTCAGGAACTCCTCAAGTTCTGT
GGATTCAGCGCTTCGACCGTCGGAGCTTCTGCACCGGAATCGACTAGCAA
CTCGGAGAAGCAACAGATCTGGGCAAGTCTTTCTCCGACCGTTCAACAAG
CTTGTACACCTCTCCTCAGTACTCAATTTCAACTCGAGAAGATGTCTCCA
CCTTCTCCAGCGACTTTCCCCATCTACAAGTCTGAAGGGATTTCAAACTT
CCGAGACTGGGTACGATGTTTCGCAGTCGAACTCCATCGCAAGATCCAAG
GAGAAGAAGCTCGCAAGATTTTCAGCCCTTTCGAAGGCCTCCTCCAGCTC
GAAGACTCCGCCGTTCCTCAGTACCTTCTTCCTCACCTCGTCCTCAACGC
GCTCATCTGTGGTTCCGATGACGACCGAATGGCGATCAAGGAGGAGATGC
TTCACATCTTGGAGGACCAGGTTTCGAGCGTTCATCATCTTCCGGAGAAA
AGTCGATTGTTAGCTGCTCAAACCATCTTTGCTCTCATGGATCACTTCAG
TCGTTGGATCACTCTCGCTCGCAAACGAGTTGCCGACCTCAAAGCTGCTC
GCAAGAAGGGAAAGACGAAGAGCGCTCTCGACGCAACGTTATCGAAGGCT
CTCATCTTTGTCGAAGGTATCCTGCAAGACATTTCTCACGATACGGTCGG
CAAAGCTGCTCTCAACTGCAAATCTTACGCTCGTGCTCTCCTCAACTTTG
AGTCTCACATCGTCGATCGTCGATCTCAGACTGGAAGCGCAGTCGACAAT
GAAGCTCAAGTTTACTACGAATACCTGCATCAATGTTACGCCGACCTCGA
CGAGCCCGACGGTATGGAAGGTATTTCGACCAAGATTCTCTCTCCTACGA
TCGCTCATCAAATTCTCGAGCACGAATCGACCGGACGGTGGACTTCAGCT
CAGAGTTGTTGGGAAGTCGAGTTGCAGAAGAAACCTGATGTCGCTGAAAA
TCATGTCGGTCTTCTTCGTTGCCTGCGAAACTTGGGTCACTACGATTCGA
TGAGGACTCACATCATGGGTCTCCTCAGCAGTCGTTCGGACGATCTAGAT
TGGGAACGGATTCTCGCGCCTTTTAACATCGAGGCTTCTCTCTTCGTTGG
AGACTGGCAAGGAGTCGAAGACACTCTCAACGTACCGGATCTCGAAGGTC
CTGAAGCAGCTTTCGGTCGAGTACTCTGTGCGATGAGAGCTGGAGACCAG
GCTCAGGTCGACAAGGCTTTCTTCGAAGCTCGAGAACAATTAGGAGGACC
GATCGTGGCAGCCGGAAGAGAGTCGTATCGTCGAGTCTATGACTCGGTCG
TTCACCTCCACGTCCTCGACGAGCTCAAGACGATTCATGAATCTCGAAAC
GTACCGGACAAGCTCGTCAAGACTCTCAAGGATCGACTCGATTGCACTTC
ACCTTCGTTCCGAGCTCGAGAACCCATTCTCAACCTTCGGAGGACTGCTT
TGCGTCTTGCCTCACCTTCGGATCGAGCCGCGAAAACCGAAATCGGAGAA
CTCTGGCTTGAAACGTCAAAGATCGCTCGGAAAGCTGGTCACTCTCAATC
TGCCTATAGTGCCATTCTTCAAGCCCGAGACTGCGATGCCGAGTACGCTT
TCTACCAAAGTGCGAAACTCCTCAAAGCCGCAGGTCAAACTTACAAGGCT
ATTCAAGAACTCGACAATCCGCTCAAGACCAAACTCGCAAACTTCAACCG
TGACGACCCGGAAGCTCCTCTGATCCTAGCTGGTCGTGAGAAAGTTACGC
CTCTCGCAAAGGCTGCTCTTCGCCGTGCTCGATGGATGCTCGAAGCTGGT
CGAGTCGAGCAGAATGCTGCTATCGCTCTTTTCAAAGATGCTGGAGCTCT
TGCTGCCGAATGGGAATCTCCCTTGTACTACCTTGGTCATTATTGGGATC
AAATGGCTGACGCAGAACGACCTCCGACCGAAAGCTCGCAGAAAGGGACA
CCAGTGGTACACTTACGAAATGGAACCTTCCGAACTGAAGTCGTTCGCTT
GTACGCCGAAGCTCTTCGATACGGAACAAAGTACATCTATCAAGCACTTC
CTCGAATGCTTACGATTTGGCTCGAGATGTCGGAGAATCCTGGAATCGTT
CAATATGTCAAGATGAAAGCAAAAGATCCAAAAGCTTCAGCGCCTACGGA
CGAGATCGGAGATCTCTATCGTCACTTCACCCGGCTCAACGATCGTGTCT
CAGCTTGTGCAGGAGGAGGAAAGAACGCTGCTGGAAGAAGTCTTCCTACT
TACCAGTGGCTCACGGTTCTACCTCAGCTCGTATCGAGAATCTTGCATCC
GAATGAACGAGTCGTCAACACGCTCGAGGTGATTCTCCTCAAGGTCCTCC
GCAGTTACCCTCACCACGGTTTCTGGGCGATGGCTTCCGGTGCAAAGTCG
ATGACTAGCCGTCGTTCGAAGCGCAACACCCGAGTTTTCCAGAAAGCAAA
GGAATCTTACCTCGCCGGACACGATGCGGATTCTCCCAATGTCGCAGCTC
TCATCGATGAAGGTCTCAAGCTTGTTCAAGAACTTCTCCTTCTCTGTGAC
TACCACATCACTGGAAAAGTCGACACGATGTCGCTCAAGAAATCCTTCCC
AGATCTCTACAATCTTCTTCCTGCTCAGATCATCATCCCTCTACAAAACT
CTCTCACAGTCTCTCTACCTTTCGACGCTTCTCAAGCTGCTTCTCACAAA
CCGTTCCCCGACAACCTTCCGACGTTCAAATCGTTTGAGGACACGATCTC
TATCATGAGTTCCTTGCAGAAACCTCGAAAGATCACAATTCAAGGTAGTG
ATGGACAATTCTACAGCTTCTTGTGCAAACCCAAGGACGATCTACGCAAA
GATGCTCGACTGATGGAGTTCAACGCTATGATCATCAAACTATTGAAGAA
AGATTCAGAAGCTCGTAGTCGCAAACTCAACATTCGTACTTACTCGGTTG
TACCGCTCAACGAAGAGTGCGGCTTGATTGAATGGGTACCTCACGTCGTA
GTGCTTCGAGGAGTGCTCAACAAGGCTTATTCTTCAAGGGGGATCGCTTC
TTGGGGTCCTGACCTCAAAAGGATCTTCGACACTATTCGTGACAACCCGA
AAAAGGTCGGAGAACGTTTCGAGAAAGAAGTTCTATCGAAATTCCCTCCA
GTTTTCCATGACTGGTTCCTCGAGAATTTCCCGGAACCGTCTGCTTGGCA
TCGAGCTCGTTTGGCTTACTCTCGAACTGCGGCTGTCATTTCGATGGTTG
GGTTCGTTCTCGGCCTCGGAGATCGTCATTGCGAGAATATCCTCCTCGAC
GGAACCACTGGAGACACTGTTCACGTCGATTTCAACTGCCTCTTCGACAA
AGGTCGAACGTTCGAAGTTGCTGAAAAAGTTCCATTCCGCTTGACGGCCA
ACATCATCGATGGAATGGGAGTTACAGGTATCGAAGGTGTCTTCCGTCGT
TCAGCTGAGATCGCGCTCAGGATTCTCCGAGCAAACAAAGACAGTCTTCG
TTCAGTGCTCGAAACTTTCCTTCACGACCCTCTAGTTGAATGGATCAGTC
GCAAGTCTTCGACTGCCGCAGCTGATCAAACCAAAGTGAAAGCTCTCGAG
AGTCTCGAACCGATCTCGAACAAACTGCGAGGTCTTCAAGTGACTTCAGA
TCCAAACTCGCTAGGTGCGAAAGAGGTCACGGTAGAAGAACAAGTCGAGA
GATTGATCAGAGAAGCTCGAGATCCGAACAACCTCGGCGGCATGTATGTA
GGAGGTGCAACAGTGTGCTCTGACAACGCTACTGCCTTCTTGACCGGTCT
CCCTAAATGCGAGCACCACATGCACATCGAAGGTTCCCTCGAACCTGAAC
TTTTGTTCAACCTCGCCGAAAGGAACGAAATCGTTCTAGCTTCTGATATG
TACTCGACTATCGAGGCTCTCAAGATTAGATACGAAAACTTTACTTCGCT
CGATGATTTCCTTGCTTACTTTAATGCTGCTATGGATGTATTGCTTCACG
AAGATGATTTCGCTGCCCTCGCTTACGCTTACATGAAGCGCGTTTCGACC
GACGGACTTGTGCACACCGAGGTTTTCTTCGATCCTCAAGCTCACACCGG
TCGAGGAATCGCTCTCGACGTAGTCGTCAACGGTTTAACTAAAGGTCTCA
AGCAAGGAGAAGCCGAATTCGATATTTCGCACAAACTCATCATGTGCTTC
GTGAAGCATCTCTCGGTCGAATCTGCTGTCGAAGCTGTCTCTCAAATGTC
TCCCTACTTTACCAATGGTCTCGTCTGCGGTCTCGGTGCTGACAGCAGTG
AGCGAAACAACCCTCCTTCGAAATTCGCGTCAGTCTACGAAAAGGCTCGC
GAGATCAACGTTCCTCACTTGACGATGCACTCTGGAGAGGAAGGTCCCGC
CGAATGGGTTCGCGAAACTCTCGCTTTGGGAATCAACCGCGTCGATCACG
GAGTCCACGCTGCCGACGACCCCGAACTCCTCAAGGAACTCGCTGCCCGC
AACACTCTCCTCACCGTCTGCCCCCTCTCTAACGTTCGTTTACGTGTTCA
CAAGGACGTCAAAGAATCGCCCATTCCCCTCCTCCTCGAAGCTGGCGTTC
CTTTCTCAATCAACAGTGACGACCCTTCTTACTTCGGAGGTTACATTCTC
GATAACTACCTCGCAGTTCAAAAAGCTTTCAACTTCTCGAAGGATATCTG
GAAGAAGATCGCAGTCAACTCTGTCAACGGATCTTGGTGCAGTGAAGAGC
GAAAGAAGGAGATCCTCTCTCTCATCGACTCTCACTTTGAAAAATGGGCT
GGCAAGGACCTTTAA
>NGR-1A1043  [mRNA]  locus=Scaffold1:484469:488532:+
ATGGAGGCAGAACAGAGTACTCCGAGTCGAAACTCTCGAGAAGATGCCAC
AACTCATCCTCACCAATCCGTCAAGTTTACTTTCAAGGCGAATAAACCTA
CTGAGACTCCAGCAAACTCTACCACGGTCCCATCTGTAGCTCCCGACAAA
CCAACTCTAGAGGGAGGCAAAGTTGCACCTCTCATCTCCGAGAACAAGAT
CTCAGCAACTTCAAATGGCTCAGAAACTCAAGCGGGAGATCAGGTTGTAG
CTGATGTAGTTATGGGAGATCAAGATGGTCAAGAAAGCGAGAAGGAACAT
GCTGTGAATGGGACAGGTTCGAGCGAGCGCAAAGTGGTCAACGAAGCAGC
AGATGGCAAGACTAGTGAGACTGGATCAAAAGAGGAAGCTTTAGGCACAA
TCGGAAATCACCTCCGTACGAGAACTGAAGAACTTGCTCAACCTCCTCCC
TCCGATTCGATCAATCCTGGTTCTCCTGTCGTCTCTTCCGAAATTCCTTC
CCGTGTTCCCTCCCCTACTCCACGCGAATCGACTCCTGCTCTTTCTGAAG
CACCTTCCGATACTCCCTCGATCGATTCCAGCTTTGCCGGACCTCCTCCC
GAATCCTCAGCTTTCGACCTCGCTCACCCACTCTCAGCTTATCAATTCGC
CAACACGACACTCGTTCCCGTAGCTTCCACCTCAACGAACCCTTTCCACT
TCGTCAGCTGGCCTCCACAACCCCTCGAAGACTCTTGGCAGAGAACTCGA
CTTCCCGACGACGATGATGCGAACCTCGTTCACGATAGCGAGGCAGGATA
CCTCGCAACACCCGAAGAGATCGCAGCCACGAAACTTCGCAACGAAGAGA
AGCAGGCCAAGATCAAGGCGAGGTTGGCACAAGCGAAGGGGAAAGGAAAG
GCGAGAGAAGCCCTTGCGAAACCTCCTCCGAGGGCGAGGGCGATGGAAAG
AGGAGCGAGTGGAGAAGGTACTGCAGGATTCAAACGAGCAAGACCTCTCA
AATCTACCCTACAGCAACAGATTCAAAGAGAACCTTCTCCAGAGAGACCG
AGACCGCTCGTTGCAAGGACGAGGTTCGCTCGAGATCTCGCAATGGCTCT
CCTTCCCGACGACACTCAGGGGGCTGCTCCTCTCGGTATCCTCCCTCATC
CCGACTTTATCGACCTCTTCGCTCTTCCGCCTCACTTCATCACCGAAGAA
GGTATTCCTCCGAAACCCTCCACCTCCACCTCGTCTCGACAACGTACTCT
CTCGGCGAAAGCTCAACAAGCTACGCCCACCCCAACCGCTACTCCAACTC
CTAACCGTACACCTGCACCTGCCGCTGCTCCAGCTAAAAATCAACCTCCC
GCCCCGATTCAATCTCAGCCTCAAGCACAATCTCGAGCGCAATCAGTTGC
AGCTTCTCCCGCTACTGTGGCTCCTGCTCCACAATCAGCGACCGAAGCTA
CTGTCGATACGAATGGAACGAAGAGGTTGCGAGAAGTTACAGATGAAGGA
AATGGAGGACCGAAAAAGAAACCTAAAGAAGAGTCTATTGAACCACAATC
ACCCCCTGCTGTTGGTATCGAAGTTGCAGAGCCGAAACCTGCTGTCGACT
ATGTTACCCAAGTAACGACCTGTCTCTCGAAGAAGATTGACGGACAAATG
CGCTGCTTCCAGTGTGTCGCTCGTTCGATAGGTCACGGTTGCTGTTTCTT
GGGAATTCGATCTTTCGGAGTCGACCGAACTGGAACGATCGTTACTCCTC
CGATTTTCCTCGACACCAAAGCAGCGGACGACATCCCTCGATTCACGAAA
GCTCACGTCTCTCCCCTCACCGACCAATACAACCAGCTCATGCGAACTTG
GCTCGCACCTCAACTCCTCCCTCTCGTCGTTCAAGAACGAAAGCACGCTG
AAGATCCAGCAACGAAACGAGAACGACTCGACCTCACTGTTCACTCCCTC
TGTGACACGTGCAACACCTCGATCCTCGGAAGTGAATGGATGTGCAGTAT
CTGCGGAAGAGTCACCTGTCGAACCTGTCATGAGGCACTGCAGCAAATCG
AAGCTCAAGAAGCAGTCGGCAAGAAAGTCGATCACACTCTAGTCGACATC
CAGAGGAGGAGGAAGTGTATCGCAAAGAAGAGAGGGGAGAAAGCGAACCC
TGGTGAAGGACATCGTTCCCATCAATTCGTACCGATGACTCGACTCGACA
AGAAGGATCTCGCTCAACTTTACGCCGATGTCCACAAATGGAAGCTCACT
CACGCCATAGTGCCTTCGAACGGGGCCGCGAAGAGATTCCTCGACAACAC
TTATCTCACCGAATCTCCTCTTCCTGATTACGATGTCAACACTCACCCTG
TTCACCACATTCCGGCCGCCGACATGAACGCTGCCGTATTCCTCGAACTC
TGGAACTACTCTGCTCCGATCCTTATCACCGACATCGACCTCGCTGGGCT
CAAAAAATGGACTCCTTCGTACATTTCGAATCGATTCCCGAATCTCGAAA
TTCAACTTCAAAATAACAAGGGTTCCGAAACTCTCACTGCGAAAGTACCT
TACTTCTTCAGTCAGTTCAACGAAGACGGAGGTCCTCAACGAAGTGCAGA
CGTGAAACAAACTTTCAGAACCAAGGAGTTCCCCACTGCTCGTCAATTCA
AGCGAGAGTTCAAGGAGATGGCCGACGAGTTCTATCGAATTCTTCCGATT
CGAGATGTGATTCACCCTGATGGACCTCTCAACTACCTCGCTCACACGCC
TGTCAATGCTATTCAACCCGATGTCGGTCCTCGGGGAACCAACAGTTGGG
CCGTCGATGCTGCAACTGGCACAACTCTTTTGCGAACTGATTGCACGGAT
ATTGCGAGCTTGATGTACTGGGGTCACCACGACGAAGCTACTGGCAGAGA
GTTGCGAATTCGATGGGACGTTTTCAAATCGGAGGATGTCAAAGGACTTC
GCGATTACTGTTGGGAGGTTCTCACGAAGAAGTTGCCGAAAGGTACTTCA
GCTGCCAAATTCAAAGAAACTCATGACGATCCTCTACTCAACCCTTGTGT
CTACCTCAATCAACGCCAACGCGAAGTTCTCGCACAAACGAAGAAGATCT
ACTCTCACGCTATTTACCAATACCCTGGACAACTCGTCGTAATCCCCGCT
GGTTGTCCTTACCAAGTCAGTAGTTGGTCAGATCACCTCAGTCTCACGAC
TCAATTCCTTTCTGGTCTTCGCCTCGGCGACGCTATCAAAACCAACGATG
CTTGTCGTCGAGAAACGAAAGAACGTACTCTCTGGAGAGTCGACAACATT
CAGCTCGAGAGGCAGCTTCTCTATACCTGGTACTCGTGCCAACACGCCGA
TAAGAAATACGTTCCTACTGCATCGAATTGGAAACCTCGTAGTGGCAAGA
AGACTGCTGAAGAATTGGCTCGTGAAGCAGCCGAGAAGAATGCAGCCCGC
CCCAGCAAAGCCGATTCTACCAAGACCGATTCATAA
>NGR-1A1044  [mRNA]  locus=Scaffold1:490689:494612:-
ATGAAACAAACTTGTCTGAGGTGTAGAGGGAAAAGTACTGGTAGTAATGC
TGTAGTAGCGACTAGTGTGAATGGTTACGAGTTGACGACGAATGAGAAAG
GAAAGATGAAGGAAACTATCTCAGAGACCGATCAAAATGAGTTGGATCGA
GAAGTAGTTTGGGATGGGTTGAGTTATCACGAGAAACTGGATTCGATTCG
ATTATTCTCTAGGACTTCAAAGCTCCTATCCTCCTCCTCCTCCTCCTCCT
CTTCTACCATTCCTCCCTCGCCTCTCAATTCATCTGCAACTCCATCAAAC
AAGGTCGATGAAGTGGAGAAAATCAGGATCAGAGCCGGAGAAGAGATCGA
ACGTTTCTTAAACAAGTTGGAAAACGATGAACAGAGTTTCGAAACGAAGC
AGAAGAAGAACGATTTGAGTGAAGCGGGATTATGGATAGAAAGTTTCTCT
TTACGAGGTACTTTTTTCGAAATCCCTGATCCTTCTTCTTCTCCTTCTTC
TTCATCACCAATTTCGACAAGAGAAGGGAAGTTTCAAGAATCTATTCGTT
CAGTGTTTGAAAGCTGGGATGCGATCGGACACGACGTGGTAGAGAAGAAG
AAGAGGGTTCAAGCGATTAGGACAGGGTTGGCAAATCTGTTTGAGGCGTG
GGAAAGAGGGAAGACGAAATCCGGAGAAAGCGCGCTCAAGTTGATCTACG
AGTACGATTTGAGCTCAATCTTCGACACAGTTCTCACGGCGTCGGATTCT
TCGACATCGGCCTCGAAGTCTAGCAGAAGGAGACATGAAATCGGTTACAA
CGATCTCCTCAAACGTCGATACGGTCTCCTCTTAGGTCGATTGCAACCTT
CCCCTCTTCGATTCCTGGAAGAAGGTTTCATCGCTGGTACAGAACAAGGA
GAAGGAACGAAAGAAGCAGAAGAGGTAGAAGCGAAGAAGATGATCTACAG
AGGATTACACGTCGTAGAGTATTTGAGCAAGAGTGGTTCGGCAGGGGAAG
CTCGAAAAGTTTGGGATAAGGTAGAACAGGTCAGGATTACTCTGACGAGT
AATCATGAAGGAGAAGATCCGGAGGTTATTCAGATCGAAGATAGACTTAG
GAGTATGACTGCATTAGTCGATGGATTAATCATGGAGGCGTTTTACGAGG
ATGCGAATTCGCTCATTACCGAGTTGGAGGGATTGGCGAAGAGAATGGAG
GAATCGGATGAACCCACTTCCCAGCAATCCGCTCTCAACGCTTACCGTAT
CCTCGCCAAGCTCGCTTCGAATCAAGGCCGGGAAGCTATCCTCGAACGTA
TCCTCAAGAAGGTCGACAACCTCACCTCTCGCTCCTCATCTTCGACTCCA
ACGATCTCCTCCCCTCTCGACGCTTTCGCACGACGTCTCCGAGCAAAATC
TGCCAGGTTCGAAATGAAAGCAGTTCGATCCCTCTTCACCTCGTTCCAAT
CTACACCCGAATGGGAACAGGCTTCGAAAGAAGATCAAGCTCGTTTGTGG
TCTCAAGTGATTCTCGCTCAAACCCGCATCAACGACGTCGAGTCCGCTAT
CAAATCTCTCCAAGACCTCATCGCTTACGGTTTACGACCTCCTCTATCAG
CAGTCAACTCGATCATGTTTGGATTCGCTAGGAGAGGAGACGTCGAAACG
GTAGACGAGTTGTTTCGACAGCTCCTTGAAGGAGAGTTTGAGAGGTTGAA
ACCGGATGTCGGGAGTTGGAACTCGTTGGTACTAGCCAGAGTCGCAGTCA
AAGATCCTTCAGCCGCCTCAAAAGTAATCGAGGAGATGAAACGTCTAGGA
GGAACTGAACCGAATCGACAAACCTGGACAACTCTCATGGCTGGGCTAGT
CGAAGCTTCCCAATGGCAAGATGCACTCAAAATCTACCAGTACCTCGAGA
AGCATCCTTCAGTCGCTTTGAGACCCGACACGGCAACTACCAACGTCATT
CTCAGAGCTTGCGTCCTCACGGCAACTCCAGCTAGTTCAGTCCTCACCCT
CTTTCGACAACTCCTCATCAGAGGCTTCCGTCCCAACATGATGACCTATA
CACTCGTACTCCAGTCTCTCGTTACTGCAGGGTTAATGGATGTGGCAGAA
GAACTTTACCTCATGATGGATCGACCTTCTTCCTCCTCCTCTTCTTCCTC
CGACCCCGCTACTCCTCAAGCTTCTCGACTTCCAACTTCTATGTCGCCGA
TTCGAACAGATCAGTTTATTTACTCGACCTTGATCGCCGGTTACCTGAAA
CAAGGCGAAAAGGAGAAGGCAAGAGCTTGTCTCGCAGAAATGCGTCGACG
AGGAATCGAACCTACTTCGATCACTCTCGCTATCATCGTCGGTTCGCAGG
TCAACGGTCGCACTACTCCAGCAAAGGTCAAGTCGATGGTAAAAGAGGCA
AGGGCTTTGCTAACGGAGGATGGAACAGGATTCACGAGATTGAGAAAGTC
GCAATTCTGGAGGAGAGACAGGAAATTGGTCATGAGGGACGAAGCAGCTG
CTGTTCTGAAACCGATATTCAAGTCGGCGGCAGAGAAGGGGTTGACGGGA
GTAGCACTCAATTTGTTGGAAGAGCTTCAACTGAGGGGAAGGAAAACGGA
TGAGGTTCCGGTCGAGCTGTACTCGATGTTTATGGACACGTTCAAGAGGG
TTGGCGACCCGGAAGTGGCAGCCGACAATATCAAGACGATTTGGGATCGG
ATTTACGAATCTGTCGCTGAACGTTTCATGTCTCTCACAACTTCTCCTTC
TTCTCCTTCTCCTTCTCTGTCGACTTCCGAACTTCCCTCTCCACTCACTG
CTCACTCTCTCACTACGTCTCGACTCGACATCCGTATCGATCCCGCTCAC
GCTTCAATCCTTTGCGTCCCTCTCACCATCTACCTCGAATCTCTCGCCCG
TGTCGGACGTGGTCATCTCTTCGGACTCACCTGGCGAGCCCTCGCGCGTC
AAGGATTCGCGTTCGACGCCTCAAACTGGAACGTCCTCGCCCTCTACTTC
GCACGAGACCTCCAACTCGAACGCGCTTTCTGGATCGCCGAGCACATCCT
CTGTCGACCGGAAGAGGACACTTCTCTCGTTCCTTCTCCCTCTGACTTCG
AAGCCGACTTTGCCAAAGCTTCTAAAACGACCGCCGTTCCTCGAATCCCT
TCAAGATTGTCAACCCTCCGTCACCGCGAACAGGATCGAAATTCGAAGCG
ACCTCTCGATATTCACTCCCTCCTTTCTCCTTCATCTCTCGCTTCGACGA
CCTCTCCCTCGACTACCACTGAACTCGACATCTCTGAAACGGTCGAAGAT
AGTCGGAAGATGCGACAGGCACTCTTCTGGCATCCGTACGGAAGTTTACT
CGAAGCTCTCGGATCAGCTCTCGAGACGTTGACCTTGACGGGAGATGTCG
AAGTAGGGGGAACCGGAAAGGAAAAGGGGTTTTCAGCTCTTGAGATCAAG
GAGAAGTTGGTCAGTGGGCATCCTCGAACGATGGAAGCTATCAAGTTGTG
GAGAACTCGAGGAGAAAGGAAAGAGAGGGAGAAAGAGAGGTATTTGTCGG
TTCACGGTAGAGGTGTGTGA
>NGR-1A1045  [mRNA]  locus=Scaffold1:495570:496338:+
ATGGATCAACCGTGGATCAGACAAGACACCGTATTGATCCCTACAGCTGC
ATTCGCGTTCGGTTTCACTTCTGGATTAGTTTCATCTTCGAAACTCGCTT
CGAAGCAATTCTTGGCCGAGAACGCTCATAGGTTACCTACTACCGTACAA
GGATGGTATTTCTACCAGAAGACTAAGAATTACAGAGTCTTGTTCTCGGC
TCTCAAAGGAGGACTCCAAACCGGTACTCGTCTAGCATCTTGGACTACCC
TTTTCGTTCTCTCCTCTGAAGGGGTAGAGAGGTTCGTCAGCACTGGGTTG
TTACACAGTGGGAAAGGTGATGAAGAAACGAAAGGTGTCAAGGCTTTCGC
AGGAGCAACCGCGGGAGGTGCACTAGCTGGAATTGCTGGAAGTTTCTATC
GGTTATCAAAGTATACGAGAGGTAGACGCTTGATGTTGGGAGTTGGAATG
GGATTGTTGGCGGGAGGTACGGTCGACTTGAGAGATTGGATGAAGCAGAA
ATTAGCTCAGGAGCAAGAGGTTGAGGCGAGGGCAATCTGA
>NGR-1A1046  [mRNA]  locus=Scaffold1:46578:47647:+
ATGGTTAAAAGACCTGCATCTACCGCAGGTTCTCCACCACCATCAGCAAG
CACGAATACTACTACCAAAGAACCTAAACCAAAGAAACCTAGAACTAGTA
CTAATCCTAGTAAACCTAAACAACCAAAGAAATCAAAGAAGTCATCGACA
AATGCTAATGATACACCTGCTGGTTCACCACCACCTGGTGTAGGGACACC
TGGAGCTAGTTCACCACCTCCAGCTACAGCGGGTAGTCCACCTAGAGGTA
GAAGTATGAGCGTGATGGATAATAATGGAGGGGAAGGAGGTGGTGGTGGA
GGGAAGAAAGGGAAAGGGAAAGGGAAAGCAACTACTACAACAACTCGAGA
AGAAGAAGAAGATAACGCAGCTGCAGCTGCTGCCGCTTTAGAGAAAGAAC
AGGAAGAGAGAGAGGAACAAGATGCTGAAGATGAAGATGATAATTTAGAT
TTCTCGGATGATGAATTTGGTTCAAACGCACAAGAGATTGCGAAACAAAA
AGAAGATTTGAGAGTACTTTTAGAACATTTCGATGAAGAGCAGATGAGTA
GGTATGAACATTACCGTCGTTCAGGTCTCAACAAAGCTAGTGTTAGAAAA
TTGGTGAATCAATTAGTTGGCCAAACCGTTTCTCCTTCGATCTTGACAGT
AGTTAGAGGTTTCGCAAAAGTTTTCGTAGGTGAAATAGTAGAGAAAGCTC
GATCAACAAACCCTCATCCAGGTCCTTTGACACCTCAAGATCTGAAAGAT
GCTTACAGACTCTACCTCGAAGAACATCAAGGAGCCGGAGCAGGAGGTCA
AGGAGGTGGAAGAAAGAAAATGTTTGTCAGATAA
>NGR-1A1047  [mRNA]  locus=Scaffold1:497437:500492:+
ATGGCAATCTCTTCAGAACCTGCAGTACCTGGACAAAAGAAACAAATCAA
ATGGTCAAACATTGCTCTAGGTGGTATCATGAACATGTTCGAGGTTACCA
CTTTAGGACAACCTCTAGAAGTTGTGAAAACTCAGATGGCTTCTCAACGT
GGTGATACCATGTCTCAAGCATTGAAAAAAGTTTGGGGTCGTGGTGGAGT
TCTCGGATTCTATCAAGGATTGATTCCTTGGGCTTGGATCGAAGCTTCGA
CGAAAGGAGCCGTTCTACTTTTCGCAGCTGCAGAAATCGAAACTGCCGCG
ATGGGTGCCGGTCTAGGTTCTGCTTCTGCTGGATTATTGGGTGGCATGGG
AGGTGGAGTAGCTCAAGCTTACGCTACCGTAGGTTTCTGTACTTGTATGA
AGACTGCAGAGATTACTAGGAGTAAAATGGCAGTCGGTGGAGTAGAACCT
CCTTCTACCTTCAAATTGTTCATGGACATGTGGAGGAAAGATGGAATTCG
GGGAATCAACAAGGGAGTCAACGCTGTCGCTCTCCGTCAAATGACTAACT
GGGGTTCTCGAATGGGATTCGCTCGTTTGGCCGAAAATTCTATCCGTAAC
GCTCGTGGAGTTCCTGCTGGAGAACGTCTCTCGACTCTCGATCGTGTCGC
CGCTTCTGCTCTCGGTGGTGCTCTCGGATGTTGGAACCAACCTATCGAAG
TCGTTCGTGTCGAGATGCAATCTATGGCCAAGAACGCTGGACCTGATCGT
CCCGCCAAACCTACGATCGGAAACACCCTCTCATACATCTACAAGGAGAC
TGGATTCAAGGGATTGTACCGTGGAGTCACTCCTCGTATCGGTTTGGGAA
TCTGGCAAACCGTTTGCATGGTTTCTTTCGCTGATGTAGTCAAGGAATGG
TTGGAAGAGCTACAACCTCTGAAAGGCTTCAGTGAACCAAAGAGGGAATT
GGAACAATATGTCACTTCGAGTCATTTAGCTTCCCGAATGATCTTTACCG
CAGCTACACAGTTTGATGATATAGATGAGAAGATTGTGTTGGATCTCGGT
TGCGGTTGCGCTGTTTTGAGTATAGCTTGTGTCATGATGGGAGCTGACTC
AGTGACTAGCGTAGATGTAGACCCGGATGCTTTGGCGTTAGCGAAAGAGA
ATGTAGAGTCAGTAGAAATGGAAGAACACATCAACTTTGTTCATGCCCAG
ATTGGTACAACTCGAGTAGAGGGAATTCAGTCCGGAGAAGGAGAAGAAGT
ACAAGTGTTTGACCCGAGTACCTTGTTGGAAGACGAAGAGCAGAGACCGG
ACACTGTCGTGATGAATCCACCTTTCGGCACTTGGAACAAAGGGATTGAT
GCAGTTTTCCTCGAGGTTGGGTGTAAAGTAGCTAAGACAGCGGTCTATTC
ATTGAACAAGTCGAGCACTCGAGATTTTTTGGAACGTAAAGCGAAATCGC
TAGGTTTCAAAGGTACGGTAATCGCACAAATGAGGTATGATTTACCGAAA
ACTATGGCTCATCACAAACAGAAATCCGTCGACATTGAGGTCGACATGTG
GAGATTTGAACGGATATCGAAATAA
>NGR-1A1048  [mRNA]  locus=Scaffold1:502517:504139:-
ATGGACTCGTTCTCACTCGCAACTAAAGCGATTCACTCGGATCATCGACT
GGCCGGTCCTGAAGTGTCTGCCAACATCTCAGTCTCGACCACTTTCAGAC
ATCCGGATCCAGAAGAAGTAGCTGCAAAACCTGAAGGCTTCTACGACACT
GCCTGGCAAGCGAACGAGCCTAGCCGAGACATTTACTCTCGCGAAGGACA
ACCCACCCTCACCCGAGCAGAGAAAGTCCTCGAAGGTGTAATCGGTCAAC
CTACTCTCGTTTATCCTTCTGGACTCAACGCTTTCTACGCTCTTCTCCTC
CATGTCAATCCGGACGTAGTCGCTATCGGTACGAAGGACGGACCGGGGTA
CCACGGATGTCATGGAGGTCTCGACGTCTTCATGAGGACGAAGAAACTCG
ACAAGAAAACTGCCAAGATATTCATCGATGATGAATTCCCGACTGATGGT
CGCAAAGTGCTGTGCTGGCTCGAAACTCCTTTGAATCCGACTGGCGAAAG
TTACTCGATCGAATACTACGCCAAGAAGATCCACGCGATTCCCGGAGGAG
TTCTCGCAGTCGACTCGACCTTCGCTCCTCCTCCTCTCCAAGACCCTTTC
AAACATGGTGCCGACATCGTAATGCATTCGGGAACGAAATACTTCGCCGG
TCACTCTGACACTCTCATCGGTACTCTCTCAGTGCTAACAACCGAAGAAT
GGATGCAGCTTTGGTCGGATCGAACTTATACTGGAGGAGTTCCTGGTTCT
CTCGACGCTTGGCTACTTCTCAGAAGCTTGAGAACTCTAAACATCCGTAT
CCAACGCCAGTCGAAAACTGCTACCGCCCTCGCTCATTGGCTCAACTCTC
TCACTGCGGAAAACTACGCCAACTCGGGAGAGGAGGAAGGAAACGGTACG
AAAGGAATCGTACACAAGGTTTTCCACACCTCTTTACAAAAGGATGCCAG
CGAGTTAATGGCAGAGGATGGATCGAAGCAAATGACAACTGGACCGGCAT
GCTTTGGAGTTTTGTTGGAGAAAGAAGTTTACGCAGAATATCTCGGGTCG
AGACTCCGATTGTTTTTCAATGCCACTTCGCTGGGAGGTGTCGAAAGTTT
GATCGAACAACGAAAAGTTTCCGACCCGACTTGCGACCCTCGTCTCGTTC
GTCTATCGATCGGTCTTGAAGATCTCGAGGATCTGAAGGAAGATTTCCGA
CAAGCGTTCAGAAAAGTTATCGAAATTGATAGAGCGCAGTCGAAGTAA
>NGR-1A1049  [mRNA]  locus=Scaffold1:505030:508313:+
ATGGATCTGATAGGAGTCTTGTCGAAATCATTCTACTCTCTCGGTTTCTT
CTGCGCCAAACGTCCAATCATCACAATCTTCTTCGGCTTGACCATCTCTG
GCCTGCTCAACATCGGTTGGAAGAAGTTCCAAGTCGAGAAAGATCCAGTT
CGACTTTGGGTACCCAAAGGTTCGCCGGTCGCGAAAGAGAAACAAATCTT
CGAGGAGAACTTCGGCCCTTTCTACCGCACCGAACAGCTCTTTTTCTCGG
TCGCTCCTCCTTCTTCCCGATCTGCAATCGACGACGACAACGACGAGACT
CTCCACGTTGACGCTTGGAACCCTATCGATTCTCCAGTTCTCACCTCTTT
CGACACTCTTTCCTACATCCTTTCAGTCGAGAATCACCTTCGAACTCTCA
AAACTCCTGCCTCTCAGATCTCGCTCTCCCAAGTCTGTTTCGCACCTTCA
GCTTCTTCCCCCGAAGCGACAAATCTCGAAGACTGCGTGGTTCAGTCTCC
TCTCGCCTACTTCCAGCACTCTCTTGAAGATGCAGGCGTCAACGAGAAGA
ACTGGAGGAGACAGCTCGATTCGTGCGCCGACTCTCCTGCTTCTTGTCTC
CCGACTTTCGGTCAACCTATCGAACCCAAGTTCGTCTTTGGCAAGATACC
GACTGAGGGAGAGGACAAGGGTAAAGCGAGTCAAGCTCGCGCGGTGGTGA
TTACTTACGTAGTCAGAAATTCGCTGAACAAGAGAGATATAGCAAAGGCG
GAAGAATGGGAACTCGAGGTCGAGAAGTATTTGAGGGAGATTTCGAGACG
AGGAGGTGAAGCGAACCAAAGAGGCTTGAGAATCGACTGGAGTACTGGGA
GGAGCTTAGAGGAAGAGCTAGGAGCGTCCGCCAACACCGACGTCGGCATT
GTCGCTCTTTCCTACATTCTCATGTTTCTCTACATTGCTTTCGGTCTCGG
ACCGAGCGGATTCGGAATCTTCAAGCTAGGCGGACGAGCCCTGAAAGAAG
GAGGTAGGCGGCTGGTCAGGCGGATCAGAGGCCGAGGAGCCATCGAGCTG
GAGAACGGATCTGGACGGAATTTCCCGTCAATGGACGAAGTTCGATCAGG
TTCGACGCTCAGGAGGAGACTTCTGGTCGAATCAAAGATTGGACTCGGCC
TCGTTGGCATCCTCCTCGTTCTCCTCTCGATTTCTACTTCGATCGCTTTC
CTCTCCCTCCTCGGAATCCGGACAACTCTCATCATCGCTGAAGTTCTTCC
CTTCCTCATCCTTGCGATTGGAGTCGACAACGTCTTCCTCCTCACCTACG
AACTCGAGTCTCAGAACGCACTCGCAGCTCGCCAACGATCGCTCGGGGAA
GAGGACGACACCAACGATGAAAGTTCCGGAGTCGAAGAACGAGTTGCAAA
GGCTTTGAGTCGAATGGGACCGAGTATCCTGCTCAGTGCAAGCTGCGAAA
TTGTTGCCTTCGCGATTGGATCTACGGTCGGAATGCCTGCAGTTCGGAAC
TTCGCAATTTACGCTGCAGTTGCTACCTTCTTCAACGCTCTCCTACAAGT
CACAGTTTTCGTCAGCGCTCTCTCTCTCGATCAACAACGTATCGAGGCAA
ATCGACTCGATATGTATGTTTCGAACTCTTTTCTTCCTGATCGGCCTACC
GCTGATCTATTCATTGCCGTCGTCGCTCACAGATTCCCTCTGATCACCGT
TTCCCCATCGTCTCAACTCGCTTCATATGACGACATTGAGGAACCACTGC
TTCAACGTTTTATGCGAAGTTACTATGCACCGACTCTTATGCGAAAGCCT
GTCAAGTACTTCGTCGTTGCCTTGTTTGGCGGATTGTTCGTTTTGAGCTG
GATCGGCGCTCGTCATATAGAACTTGGACTCGATCAACGACTCGCGCTTC
CCTCCTCTTCCTACCTTGTCAACTATTTCAATGCAGTCGATTCTTACCTT
GAGATCGGACCTCCCGTCTATTTTGTCATCCGACACGATCCCAACCTCAA
TATCACCGAGACTAGAAACGTCGAAAAGATCTGTGGAAGGTTCTCAGCCT
GCGAAGAGTACTCGGTTGCAAACGTTCTCGAGGCCGAGCGGAAGCGAACT
GCTAGTTCTTTCCTAGCTGAACCTCCGTGA
>NGR-1A1050  [mRNA]  locus=Scaffold1:510145:516084:-
ATGGCATCCTGCCTCAAAACGTCGATTTTCAGAACCGACTTTGCAACTTT
GGGTCGCAAAGACAAGTCCAACAAGAATTTCGTAGCGGAAAACAAACCTG
ATCTACCTGGGGCACATATAGTCAGGAACGTTGCGAATATCAAATTCAAA
CGAGTCTTCACTTCGCATTCTGGCTGTCATGCCGTAGTAATCACTCTCGA
CAATCAAGCTTACCTTGTAGGACGAAACGATCATCACCAACTCACTCATC
CTCTACCGGGTCATCTCGTCGACCCTTATTTGACTTCAGATGGACTCCCT
TCCCAAACTCCTGCAGCTCTTTACCCTTTCCCTCTCAACGAACTCCCTGA
TTCAAACGTACCTTCTCAGCTCAAAGAACAGAATATCGTATCGGCTGCAG
TAGGGAGAGCACATACCGTCTTGATCACGGAGAAAGGAGAAGCTTGGACT
TGCGGTTGGAATAACTGCGGTCAATGTGGTCAAGAAGGAGGGGAACACAT
TTCCAGTTTCAAACGAGTTTCGGGAGATTTGAAAGATGAGAAAGTTATTC
AAGCTAGTTGTGGTACCAATTTCACAATGTTTTTGACCGAGAAAGGTGAG
GTCTACGCAGTCGGAACTGGTGAGAAAGGTGTCCTTGGTAACGGAAGAAC
CGGAGAACACATCGCCACATCAAGAGTGTTCTTTGACGAACAAACTGAAC
CTCTCAAAGTCGAAGGAGCGCTCGTCGATCGAAAAATCGTTCAAGTCAGT
TGTGGTCAACAGCATACAGCTGCTCTCGACGATGAAGGATACGTCTATAC
GTGGGGAACTGGAGGATCTGGTCGCACCGGACTCGGAGCTCAGATGGACG
TATTGACTCCGACTCAAGTACCTGCCTTCGCTGGAGAAAACCCTTTGACG
AGGTGCAGGAAAATCGCAGCGGGTAGTACAAACACCTTGTTCATTGATAA
CCAAGGGATGGTCCTACTATGTGGGAAATTCAAGACTTCGGGAGATGGTT
CAGTAGGTCAACCTTGGATGAGACCTAAAGCGGTTCAAGATATTATGGGT
TATCAGTGGACTTTGATCTCTTCGGGAGGCGTGACACTGTTCGCTCACGC
CAACGATCCTAAAGAAGGTGATTTCACGATCAGTTGGGGGCAGAACGCTC
AGTATGGTGAACTAGCTCTTGGTCCTGGATCGGCAAAGTCATCTACGAAA
CCTCAACGAATCGAATACCTCGACGGAATCGAAATGCTCGATCTCTCAGC
TGGTCAAAACACTACTTTCTTCATCGCTCGCCCACCTCCCACTGAAGCAG
CCAAGGAAGAAGCCAAGGCACTCGAAGCTTCTACTTCCGCCCCTGCTGCT
GCTGCCCCTCCCACTTCAGTCGCTCCTCCTACCGAGGAAACTTCTTCCGG
ATCACCGAGCTCTGCAGCCTTCAAACCTTCGATCGACCTCTCTGGCTTCG
GCTTCGCTTTCGGTGCTCCCCCGACTACATCTACAGAATCTCCTGTCGCT
ACTGGTTCACCTGGAGTTTCTGAAGAAGAGAGGAAGAAGAATGCCGCTGG
AATCAGTAGGACCGTTCAAGCTGTTTGGGAAGAGTTGCCGAGGTTCCCTC
CTGTCGAAGACCTTCAGGATGAGTGTCTCATCTGTGGGAAGATCGAGAAC
GAGGAGAAGGGAGATTCGTTAGAATGTGAAAAGTGCGAAGGAGCTTACCA
TCTCGGATGTTTGAACTTGACGGAAGTTCCAGACGGAGAATGGTTCTGTT
CTCGCCCAGTCGCAGCTTCATTGTGGTCAAGAAGTGTATCTCAACCTTTT
TACAGAAGTTTCGCAAGTTCCGCTGTCGTCAGAGATGAAGCCAAACCTGA
ACCTCCCAAGCCGCTTCCTCCAGTCTACCAACTCAACGACGCCGATGTTG
CCAGGTTGACCAGATTGAGAAATGTTGGAATCAGTGCACACATCGATTCA
GGCAAAACTACACTTACCGAACGTATCCTCTACTACACTGGAAGAACCAA
CGCAATTCACGAAGTACGAGGAAGGGACGGAGTTGGAGCCAAGATGGATT
CAATGGAGTTGGAGAGGGAGAAAGGAATCACAATTCAGTCTGCCGCAACT
TTCGCAGACTGGAACGTCAATGAGTGCCCAGTCAAGGAGAGGGAAGGAAA
GTACGCTATCAACATTATCGACACTCCTGGTCACGTCGATTTCACTATCG
AGGTAGAGCGAGCTCTTCGAGTTCTCGACGGAGCTGTTCTCGTCCTCTGC
GCTGTATCTGGTGTTCAATCGCAAACTATCACTGTTGATCGCCAAATGCG
TCGTTACAACGTTCCTCGTCTCTCCTTCATCAACAAGATGGATCGTGCCG
GTGCCAACCCTGAACGAGTTTTGCAACAACTTCGCACAAAACTTCGCATG
AATGCCGCCATGGTTCAACTTCCTATGGGAGCTGAAGCTGATTTCGATGG
AGTCATTGATCTCGTTCGTTGGAAGGCTATCTACAACGAGGGGGAGAAGG
GTATCGTCGTTCGTTCTGGAGACGTCCCTTCGCAATATGTCGAGGCTGCT
CAAGCTAAACGAGCTGAACTCGTCGAATCTCTCGCCGAAGTTGATGACGA
GATCGCTGAGGCATGGCTCGAAGAACGCGAAATCGCACCCGAGGAGCTCA
CCGCTGCTATTCGACGAGCGACCACTTCGCTCAAGTTCACTCCTGTGTTC
ATGGGTTCGGCACTCGCCAACAAGTCTGTTCAAGCTGTTCTCGATGGTGT
CTGTTTGTACCTCCCGACTCCCGACGAATCCCTCGCCCTCGCAACCAACA
TTGAGAAACCCAACGATCCTCCTCAAACTCTCTCCCCCACTTCTTCTGCT
CCTCTCGTCTCTCTCGCGTTCAAGCTCGAAGAAGGTCGATACGGACAACT
CACCTACATTCGAGTTTACCAAGGTACTCTCAAGAAGGGAGGAACGATCA
CCAACGTTCGCACTGGAAAGAAGGTCAAGGTTCCTCGATTGGTGAGGATG
CACTCTGATGAGATGGAAGATGTCGACAGTATCGGAGCTGGTGAGATTTG
CGCCATGTTCGGTGTCGAGTGCTCGTCTGGAGACACCTTCTCTGACGCTC
CCGGAGGTGGAGGGTTCACTATGACTTCCATGTTCGTTCCCGAGCCTGTC
ATTTCGCTCGCCATTCGACCAAAAGGTCAAGAAACTCCCAACTTCTCACG
AGCTCTCAACCGTTTCCAAAAGGAAGATCCGACATTCCGTGTTCACGTTG
ACTCTGAGTCTCAAGAGACTATCATCTCTGGAATGGGTGAGCTCCACCTC
GACATCTACGTCGAGCGTATGAAGCGAGAGTACAACGTCGAGTGTGTCAC
CGGCAAACCTCGTGTCGCTTTCCGTGAAACCATCACTGAACCTGTCGAGT
TCACTTACACTCACAAGAAACAATCGGGAGGTGCCGGTCAATATGGTAAA
GTCGTCGGTCGAATCGAACCTATGGAATTGGATGAGACTACCGGAAAGGA
TACCGCTTTCGAATCGAACGTTATCGGAGGAAACATTCCCGCTGCTTACA
TTCCTGCGGTTCAAAAAGGATTCAACGACGCACTCGAGCGAGGTATCCTC
ACTGGTCACCCTATCTCTGGTTGTAAATTTATTCTCGAAGACGGAGCTGC
TCATCAAGTCGATTCTTCCGAATTGGCTTTCCGACTCGCCGCTCAAGGTG
CTTTCCGTGAAGCTTTCCCGAAAGGTCGACCCGTTGTTCTCGAGCCCGTC
ATGAAGGTCGACATCGTTGCTCCCATCGAGTTCCAAGGTGCTGTTATCGG
AGGTATCAATCAACGTAAGGGTACTATCGTCGATACCGAGATCCGTGAAG
AAGAGTTCTCCCTTGTTTGCGAAGTTTCTCTCAACGAGATGTTCGGATAT
GCCTCGCAAATCCGAGGTATGACTCAAGGTAAAGGAGAATTCACCATGGA
GTACCTTCGACACTCTGCCGTTCTTCCCAACATCCAAAAAGACATGATCG
AAGCTCACAACAAGTTCTCTGGAGCTTCTGCGTCAAAGAAGTAA
>NGR-1A1051  [mRNA]  locus=Scaffold1:518610:520514:+
ATGACTCCTCAATCAATCGTTCAACTTACACCATTCCTCCAGCCCTTCCC
TTACGGTCGTGACGGACTATCATCCCTTGCAGCTCGATACTGTCTCGAAA
CTCCCGGAGCAAAGGAGAAGATTGAAAAGGATGGAGGAATCAAACCTGAT
CAACCTTACGGCGAGTGTTGGTTCGGAACTCATCAGAACGGACCTGCTTA
CGTCGAAGGAGAAGGGAAGAAACAGTTGAGAGAGCTAGTGAAAGAGGATC
CAGAGAAATGGTTAGGATCCAAGTTGATGCGCGACGATCAAATGAGCAGT
CAATATGAAAGAGATGTACCGTATTTGTTCAAGGTCTTGAGTTTCGACAA
ACCTCTACCGTTACAATGTCACCCAGACAAGAAGCTCGGTGAAAAGCTCA
AGGAACAAGAATCAAAGGAGAAAGGCAAAAATGAAGATTTCGTCGATTCG
AACGCGAAACCTGAAGTAGGTGTTGCGCTATCCGATTACTTCACTGCTGA
GTTGAACCTCGATACCACGTTCGATCCAGCTTTCGTCGGATTCCGACCTC
CTCAACAGTTAGCAGCGATCATCAAATTCGTTCCAGAGTTCTCATCTATG
TTCGACCAGTCTACTCTGTCGTCCCTCGAAGATATCGCCTCCTCCTCTTC
GACTCCTGAATCCGAAATCAAAAAGGTCCTTCGTTCCCTCTTCTCCGAGT
CGATCAATCTCCCCAGCTCGAGCGTCAAACCTCTCATTCAAAAGCTATCT
TCTCGTCTCGACCAAGAAGGTGCAAACTCGGTCTTTGGAGCTGCAAACTC
GTTCAATGCTCGAGGAGATGCGAATGCCACTGGAGAAACCGAAGCGGAAG
CTATGAAACGAGTGTGGGAGATTTCCGTTCGAACTTACGGAGAGGAAGAT
GTTGGAGTTTTGGTCAGTTGTTGTTTAATGAATTTGTTGAGGATGAGGAA
AGGTGAAGGTGCTTGGATTCTGGCTGATGATCTACACGCTTACGTCGAAG
GAGATATCATCGAATGTATGGCAAACTCGGACAATATGGTAGCTCACGGT
CTCGGAACTTCAGGCCAAGGAGGAATCTCCACTTTCGTGGACATGCTCTC
TTACCGTCATCTACCGGCTTCAGAACTCCTTCTCTCGTACGAAGACAAGT
CAAAATTTGGCAAGAATGGGTTGACTTGTCACTACAAGGTTCCAATCGCA
GAATTTGACCTCCTCTCCGTTTCCCTATCTTCTTCCTCCCGCTCGGAAAC
CATCACTCCTCTGGACGGACCTCTCACTTTCGTCGTCACGGAAGGCTCAG
TCGACTTGAAGGTTGATGGAGACAGTCTCAAGTTATCGAGAGGTCAAGCT
GGGTTCGTAAAAGCGAATGCTACAATCGAAGTTCAGCTTGCGGAGGGAGG
AGAAAAGGCTGAGATTTGGGGAGCTTTCTACCAATAG
>NGR-1A1052  [mRNA]  locus=Scaffold1:520861:523342:+
ATGCCACCTCGCAAAAGCACTCGAGTGGTCAAGAAGACCAAGAAGGTACA
AGATGATGATAGTGATTACGCTGCAGAAGCAGAAGCAGCAGAGGAACAGG
AACAAGAGGAAGATGATGACTTTGATCAAGAAATTGTACCTAGCAAGAAG
AAGCAAAAGAGCAAGACTACCGCCAAGAAGAAGGGATCAAGTTCGGCAAG
TGGAGCTCAGGCAAACAAAGGAAAGAAGAAGAGTAGATTGGAAGTGTTCA
ACAAGATGCCTTTGGATGTATTGGTAGAGATCATGAGACAACTCGATTTC
AAGACCTTGCTCGCAATGAGTCGTACCTGTTCAATCTTCCGTCAAGTACT
TCATTCCGAAGGAGGTAAATCGGCATGGAAATCAGCTCGTCACAATATGG
GTATTCGAGATCTCAAGAGAAACGATCTTACCGAATGGGAACTGGCTCAA
TTGTTGTTCGACGGGACTTGTGTAGACTGTGGGAAAACTAGAGCAGTCAC
AGTCGACTATGCGCTGGGAGTTCGAGGATGTGCAAACTGTATGAGGGCAA
ATTCGAGGAGGAGGGAAACGCTCAACGAAAACAGTTACCACAAACTCGCT
TTCGACGTTGTTCCTTCGTCTCTCTGGTCTCCTTACTATGACGCCGAACC
GATGGAATTCTTCTGGATTCCAAGCCTTGTTCGAGTCACGAACCATCTCA
ACAGCTTGAAAGACAAACCTGAAGAATTGAAAGCTTTCGTCAAATCTCGT
AAACACATCAAGAAACAAGCTCGAGATGACAAGAGGATGTTGGAGCAATG
GGAACGCTCCTACAAGAATGCAGAGAAGGAAGCGAAGGAAGACAAGAGGA
CTGTCAGATTCGACAATATCAAAGAAAGGCTTCGTCTCGAAGGATACGAT
GAGAAAGATCTCGCTTCTAGGACCCTCGCCACTCATCCCGACGTCAACAA
CGCTCGTGAGCTTACGGACAACGTATGGAAACGCATCAAGCCTATTCTCA
CGGCTCTCCTCGACGAAGAACGAGCTCGTCGTCTCGCCAACGAAGCACTT
CAACGTCAAAAAGCTCGTGCTTTCGCACTCAAGTTCTTCTATCAACAAAT
CGAAACTTCTCTACCACCTGCCAGTACCAGCGACCTTCGCACCTTCTATC
CTCCCTTCGCCAACTTCCTCTCGCTTCCTTCTGTCCAACCTCTCTATGTA
CCGGAGGGATACGTTCCGACTCCCGAAGATCTCGCTTCAGCCAAGCCGCA
AATCCTCGTCGAAATTCAATCATTCTCCAAGGAACTTCAGGATGCATTCC
TCTCAAATCTCCTCTCGGCTTACATCGTTCTCGACCCTCAGTTCGACGTC
AACTCTCTCTCGACCACTAGCTGCACCTCGGCAGTCCAATGTCCCTCAGG
AAGGTGGTGCAAAACTTATTCAACCTTCCCTGCGATCCTTGAGCACGCTC
GTCTCTGTTGTGGAGACAACACCGTTATCACTCAGGATTCACTCTCTACC
AGTCCTCTCCAGATCCAAACTATTCGTCAAATCATCGAAACTGTCAACAA
CACTTCGCACTCGAATTTGCAAGGAGGAGGAGGAGGGAAATTGAGTGAGA
ATTCTTCAATCGCAGAGCTTTACGCCCTCGGAAACAGTTTCGAATGTCAA
ACTTGTGAATTCAAGAAGGGACAGGCGAGTTCAGCGATCGGAGTAGCCAC
TTGGAGCCTCGCTCATAAAACTGACGAATTGAACTGGTCGACTCTCCTCA
CTCACGTCAAAGCTCAGCACGCAGAAGGAGGTGTTTTAATTAAGTTCACT
CCTCCTGTAATCGAACCTGCTGATCCTCAATCGCTCAAGAAGGAAGATGA
TGACGTAGGAGAGGTAGAAGGAGGTGAAGGAGGCTTCATCAAAGCTGAAG
AATAA
>NGR-1A1053  [mRNA]  locus=Scaffold1:523557:528241:-
ATGAGTACGCCAGTAGCAACGATTGGAGCGGGTACAGCGACCACTGAACA
ATCAGGTCCGAAGACCTCTGCTGCCGCTGTCCCGAAACCTTTCACTTCGA
CCCCTCAAGCGTTCCACCAACAGCAACAGCAACAACCAGCCCCGACGAAC
GCACCTCAGCCTCCACCTCCATCAAACATCCCACCTCGACCGAAACAAAC
CGTGTACACTTTCCCTTCCCCTCCTCCCGATACTGCCGACCTCCTGAGCG
AACTGGAAGAGTTTTACAGCTACGTAGAAGTACCTCAAGTGCTAGATCAC
AAGAGCGATTTCGAAGATTGGTTTCAAGGTGAAAAAGAATTCGTCGAATG
TTCTCACGAGTATCAGATCTCCACGATTAAGAGTCTACTTCAGTCGCTCA
ATTCACCGTCATCCGATTCTCATTCTCGTTCGACTTCAGCTCGACACCTC
CTTCACATCGCTCACGGAGCATTCACCGCCAATTCCTCGTCTTCACCAGA
ACACCACCTTCATCTTGTTCTCGGAAACTGTCGGTTATTGCGAGAAGCGG
GAGCTCTCGAATGTTTGTGGGAAGCTATCAAGCGAGCTACTCAGGAGTGG
GAAGTCAATTCGGGAGTACCTTCTCACGCAGCGGGACAGCATCACGAAGG
AGACGAAGAGCACGACGAAGGGGGAGGCTATCAGCATCAATCCCCTCCTC
TCATGTTGACGGAAGAAGAGGAAGAAAAAGAGAGAATTCGACAAGAAAAA
CTAGACGAAATCAACGCAGAATTGGCTACTTTGCTGGCGGTCGTGTATTT
CATGGTGGAATGCTTCAGAGGTGAGGATCAATGGGGTCAAGATTTAATGG
CTCTTAATCCTCCCATGCCTATTCACCTCTTCAATCTCGTAGCTGGTCTA
CGAGAAAAGAATGCGAAAGGCTATCCCGTCAAAAAGCTACTTCTACTGCT
CTGGAAGAGTTTACTCTGTACAATCGGAGGCATGAAAGACGTGGAAAGAG
TGAAAGTTCTAGTTAGAGAGATCGAGGGACTACCGAAAGACGATCCCGCT
TCTCGACCATCTTATCCGCTCTCCTCTGATCAATCGACACTCGATCGGAT
ATCTGCCGCCGCCGCTCCGATCCCGATCAAACCCACCTTTTCCTACCACA
TCAACGGGAACCACGATCCTTCTCTCCCTTCGAATCAATACGTACCTCCG
CCTCCCGGATCAGCCCCTCCTCCAGCTCAATGGCAACCTGCTACACCTGC
TCCTTCCCCGCCTCCTTCCCCTGCACCTCAACTTTCCCCTCTCCCTCTCC
AACAACAGCAGCAAGGCGGAATCGGAGGACCTCAACCTCCTAAACCGAAG
AAACAGCAATACCAAACTGATCAAACTCGACCTTTCCCGTTGCCATTTGC
GCCTTCGAATTATGCGAAAGGTAGATCCGTACCTCGAAGTATCGAAGAAG
CGAGTGAGTTGTTCAGGAGGGATTTGAGAGTCAGTAGTGAGATTTGGCAA
GGATGGAAAGTCAGGGAAGAGTTTCGAAGTGAGGAAATGGGATGGGGCAA
AGCTGAACAAGTTGAGAGAGAATTGATCAAGGACGGAGCGAACTCGGAAA
AACAACAGAAAGGTTTGACAAAAGGTTTAGGGCAATTGAGGAGGAGAATG
GAGGAGTTGGCAGTTGCGAGGGGAGAAAGTGAAGAAGCTATCGAAGATGG
ACATGCTGAGGATGACGAAGACGGAGAAGAGGAAGATCCGATGGACCCTC
TGACAGTCCTCAAGAACATGAATCGACAGCTGAAGAAGGAGCAAGATCAG
CTCGGCGAGGATGATCAGAAGAAACGGAAAGAACTGGAAGAGAGGAGAGC
AGATCTACAACGTCTCGAACGAGTTGAGCTACTTTACCGACACACTCTCG
CCAACTTGCAGAGTGCCGTCATCGTCTTGCTCAAGCTTTTACTCGCAACT
GTTACTGCAAATCAGAATCTCCCAAACGCCGCGAATGCGAACAATCTCAA
TGGAGAAGCTGCTACAGAACCTCCTCCTGATCTATCCTTGGAAGACTGCG
ACATCTTGAGGCATCGAGAAATCACTTCGAAAGCAGTCTCAGCTATTCTG
ATTTTAACTCTCAAATGGTTCAAAGCTTCCCATGTGATGAAGTTTCACTA
CTTTTCGCAATTGCTGGTCGATTCGAATTGTCTTTTGCTCATTCTCAAGA
TGTTTGGCTTACAAGAAGTTTCGACCCTCGTCCGCGTCAAGCACGACCGA
GCTGAACACAACTTCTTTAAATTCTGTCACGATTTTCTTCATCCTTTGAA
CGCTTCTCCTCGACCTGAAGATCTGCTCCTCTCGAAACCACCTCCTGGTA
ATCGCTCCATCTCTCCCGATGGCGATCTTGAAGAGGATCTTGAAGGTCTC
CCATCCTACTCTGCAGCTCTATGTACTCAAGCAAACATGAAAGTGATCAC
TGCGATCTACCTTCACGTTCGACCGGATCTTCGAGATGAATGGCTAGCAG
GAGTCGACGTGGATGCAGATGTCGAAGAATCACTCCCTCACGAGCAAGCT
TTACGAGCCCTCGTTCGTTTCTTCAATACGAAGCATTACGGCAAATTCGC
ACCTCACCTACATCGACGCTCCTCTGCTGGTCAAGACTCTCCTGAGCTTC
ACTCTCAGCCTGCCGGATCTGCCCCTCTGTCCCCAGCTCCTCTGCCAGCA
TCTCACGCCAACGCGAACGGCTTCCCCTCTCTTTCCCCTCAGCACGATCC
CGACGTTTTCCCGCCGAGTCGTTCTGTCAGTTCGATCGATGTCGACGCCA
GCGAATCGATGCGACTAGCTTACGGTGGATTAGAAGGCCTTTCAGATTCA
GATCTGGTTGGTTTTGAAGTTGAAGATCTCCTTTCAGCTTCGAATGATCC
TCACTCGAGTTCAAACGGAGGACCTGGGACGACAGGAGCAGACGGAGACA
TGCTAGACTGGCTCAACGATCCCCTCGGAGCTTCGGATGCAGCATGGGAG
AAACTAGAATTGGAAGGTTACGAAGGACAGTGGGACGATATCAGCGATTC
GGAGAGTACTGGAAGTTGGGGATTCATGAGATTCGGTGTCGACGGTGTAG
GAAGCGTTGGAGATGACTCACAAGTCGGAGGAGACGAAGGAGAGGAGAAG
CGGAGGAACCAATGGGAACATATCTCTCCCGATACTATCACCGCGCTCGA
GGAAGAACGAGCAGCAGCTGCAGTACCCAACTCTCCTCGACCGATGCGCC
GTCGTTCTTCAACTGGTCCGATCTCTCCCGCTCTGCGACCCGTCCTCTTC
GATCGAGAAGACGAATCAACGACAGTAGGAACCGATACTATCGTCGACGA
GGCAGAAGGTCCGATTCCGTTCGAGGCCCATGACACTCCCGCAATTGATG
AAGTCGAACTGGTATTCAATCGATAG
>NGR-1A1054  [mRNA]  locus=Scaffold1:533732:535283:+
ATGTCAGATTTCAGAGTACTCTCAAAAGAGCCACTCAATGCTGAACCACC
TCTAGGAGCTCTCGCATCTTCGATCATTACCCCTCAATCGCGAACATTTC
TTCGTAACCACGGATCAATTCCAGTAGTGAAAGACATCGAATCCTACTCG
CTATCAATTTCTTCAGAACTATCAGGCCTCGAGCTCAACGAGAAGCTCAC
GATCCACGATCTAGAGAAGCTTGAAAATGTTGAGATCGTTACAACAATTT
CTTGCGCTGGGAACAGAAGGCAGGAGATGAACGAGGAAAAGGAAGTAGAA
GGTTTACTATGGGGAGGAAGCGCAATCGCAAACTCCGAGTTCTCAGGTTC
TCTACTTCGCAAGGTTCTCGAGTCGTACGGTATCACCCTCGAGAAGCTAC
GAACCTATCGAGAAGATGTTCACATTCACTTCGAGACGAGTCAACGTTGC
GAAGATGCGGAATTTTACGGCTCTTCGTTGCCTGTCTCGATGGCGCTTGA
TCCGGAACGGCCGGTACTTCTCGCAACGCGGATGAATCGCGAACCTCTCG
ACGAAAAACATGGATTCCCGCTTCGTGTGGTCGTTCCAGGTATCATCGGA
GCTCGCTCGGTCAAATGGTTGGAACGAATTGTTATCAGAGATCGACCAAG
CGATAACTTCTACATGACTAGGGATTACAAAATTTTACCACCTGAAGCGA
CCGCAGAGACGAAGGAAGAGTTCCTCAAGCAAGTTGAACCGATGATGGAG
TTACCATTGAATTCTGAGATTTGCGAACCAGCAGATGGAGGATCGGTTCT
ACTGAGTTCGGAAGCACGATCAATACAAGTTCGAGGTTACGCGCTAGGTT
CAAAGGGCACTCCAATCGAATCAGTACAAGTTGTTCTTCTGCCTCTGCCT
CTCCCAGACGCAGCAGCTTGCCCCGACGACGATCTGGATCACCCTGAATT
ACATCGAATTCGACTCTTCGCAAGCACGTTCCCTGACGAGAGGTGGACGA
AAGCGAAACTCGTCGATTCGGTCGACGGGGAGAAGCGAAGCGGAAACGAC
AAGAACTGGGGCTGGACGCTGTTCTCAGCTTCAATTGAGGTTCCGCAGGA
CGTAAAAAAGCGAGCAGAGGACGGTGAATCGAAGGTTGCGCTCGTAGCTT
ATGCGAAAACAAGAGCTACAGACACCCTACAACCTTCGAGGAGTAGCTGA
>NGR-1A1055  [mRNA]  locus=Scaffold1:535423:537173:-
ATGGCAGAGGAAGCTCAAGCTTGGCAAGACTCGGTTGTGCCCTCGTTCAA
CTCGCTCGCGATAGAATCTCAACTTGCGAACCTCGCTACGGACTCTCTCA
CTGCGGTTTATCTCAACGATGACTTCTTTCTCAATGAGCCTTTATCGGTC
TCCGATTTCGAATCGCCTCTCACTGGTCCCATCTTTCGAATGCAACGCGA
CCTTCTCGTCGGAGGCGTCGACCCGGTTCACGAGACGTCGGATCCAGAGT
CTGAATGGAAGTCTCTAGGAACTGCAGCATTCTTACTCGATCGTCGATTC
GGCGCCCGGAAAAGACCTTACCTCGTACACGTCGCAAAGACTGTCTCTAC
ATCGGTGCTTCAAGAACTTCAGAGCGTCTTCCTGCACGAACTCACACAGA
CGGCTCAAGCTCGATTCCGTGGAAGAGGTCTCGTCGAAGCACAAACTATG
CATCTCCTGGCTCACTACACAATTGAGAAGCATCGAGAAGCTCTTCTGTA
CTCCTACCTCGTCATTCGTTCCGATTCATCTTCTGCTGGCTTCTACTCTA
CTTCCGACCGTCTGAACATTCTCTCCGACTTGGGCTTTCAAGCGGACGAC
TTGATTCCTACCGCCGTCTCCGTTTTCGCCCCTACTCGGTCTTCACTCGC
TTCCCTCACGTCGCACTACTCCAAGACAGGTCTCCCTCCTCCGAAAGAAG
CAGACATTCAGTTCATGTCGGCAGATGGATACGCCTATTTCGATCTAGAC
AACGTGTTCTCTCCCTTACGAGGATGGCCCTCGTTTCAGCTCGAGAAGTC
AAAACGGCAAGGGAAAGACCTGAGCGAGATATTACAAGATGGAGACGAAG
TGTATGCTGGTAGCGGATCACAATCAGGTTCGACGGATCAGGAGGAGGCA
GAGGAGGAAAGACCCGTTTGCGAAATCGATCTCGATTCGTGCTTTGGCGC
CGACTTCTTCAACTCTGCAGGGGATTCTTCGATCTCGGTACATGATACTT
TCAAGCGAATCGCTTTCGAAAAACCAAGGTGTGGTGATTGCTTAATTGTT
CGGCTTTTGGGAAGAAGTGGTGAGAACGGATTGGAGGCATTTCTTCCCGC
AAAGGAAGACGACTCCGTTCAGAAAGAAGAGTTGAGTGCACGAGTACGGA
CTATCGGGATGGAAGGTACCAAATGGGACGATATCGATTTCATATGGGAA
CCATCGAAGAATGAAACGAGACGAAATTTCGCGATCGCGCTCATTCAACG
GTATTCATACGCGATCGCTCAATCTGGAGCAGCTTTTCGATCTATTCGAT
ACGGAGGCGAAGGTTTGACTGCTCAGCTCGAAGCACTCTCGTTCTCGGAC
GAAGGTCATCATCCACCAGCGTTTCTAGCGCTCAACGATGATATTACGAC
ACTGAGACCTTCCGTACTGAGAGATATAGACAAACGATTAGGGGAGTGGT
TTAGAAAAGTTTGGAAAACTCCGACCAAGTGGGAGCTCATTTAG
>NGR-1A1056  [mRNA]  locus=Scaffold1:540430:542336:-
ATGACTGAACGTCTTTGCTCCTTCTCAGAGGACAAGCCTGAGACCCGTGG
ACAAGTCTCAAAAGAGTATGTCAAGCTTTACGAGGAATGGGGTAAAGGTC
GAATCGGAGTAATTGTTCTCGGAAACATTCCTATCGACTATGAAGGTCTC
GAGGCCCGTGGAAACATGATCATCGATGAGCGTTCGACCTACGATCCCGT
CGAGAACCTTCGCGAGAGTATCAGGCTCGCGAAAGCTGGAGGATCTCTCG
TTATCGGACAATTGACCCACGGAGGACGACAGACTTCTGTTGATGTGACC
GGAGACAAAGCTCCCGTTTCCGCTTCAGACGTCACTTGCCCTTCGTTCGG
TGGAATGAAGTTCAACCAACCCCGACCTCTCACCGTCGAAGAAATCAAGA
CTCTCGTTCAACGATGGGCTTACGGAGCCGAGGTTCTTCACAAGGCAGGC
GCAGACGGTTGTCAGCTCCACTCTGCTCACGGATACCTTCTCTCTCAATT
CCTTTCCGCTCGTACCAACAAGCGAACTGACGACTATGGAGGATCGTTCG
AGAATCGAATGAGGATCGTCTTCGAGGTACTCGACGAGATCAAGAAGCGC
GTTCCCAAGGATTTCCTTCTCTCGATGAAACTCAACAGTGCCGATTTCAG
CGAGGATGGTATGACCGCCGAAGAGAGTGCTCTCTTGTGCAAACGCCTCG
ATGACTACCTCGATTTGATTGAGTTGTCTGGAGGATCTTATGAGACGATT
TCGACCGCTTGGGGATACTCTCACAACAAGAAAGCGTCGACTCAAAAGCG
CGAGGCATTCTTCATTGAGTTCGCCGATAACATCCGCCCTACTCTCAAGA
AGGCCAAACTTTGTGTCACTGGAGGATTCCGATCAAAATCTGCCATGGAC
GATGCCCTCCAAAAGGGTTCGGTCGACGTCGTCGGTCTCGCAAGACCTCT
CACCGCTGAGCCTTACTTGGTTCGCGATATGGTCGATGGAAAGACTGACG
CTTCCAAGCCTAACCACGTCCCTTCCGCTCTTCAAACCCCCGCTTCCATT
GCTCAAATTGGTGCTATCGGAAAAGGAGAGCCTATCCCTGATCTCTCAAA
CGAGGAAGTCGCGAGCAAGATGGTCGAAGGAATCACTGGTCAAAAGCCCG
AGCACAAGCCCGAGGAGAACACCGCTTCTTACGAAAAGAGCACTAGCGAC
GAAACCAAGAACGCAAAAATCTAG
>NGR-1A1057  [mRNA]  locus=Scaffold1:50974:52753:+
ATGCAACAACGCGCCAGTGCTTTCGTTGCGATTCTCGGAGCAGGAGGTAT
TTCTTACGCTTTCAAGAATGTCAAAGGTTTCGAAGGAGATACTCCTCTCG
CGATTGGGAGTTTAGGAGCAACTGCAGTTTTACTTTACGTCGTTCCAGAA
TCTCCCCTCAGTCAACCTCGTAACGTTATCGGAGGTCATATGGTTAGCGC
TTTATCTGGTGTCATTATTTCGCAACTGTTCGCTCTCAATTCGCGTTTCG
CCGATCCTCTCACCGAAGATAACACAATAGTACAACAGAATTCGTGGTAT
CACTTGACACCTGTCGCTTACGCTTTAGCGGTTGCGATCGCCATTTTCGG
AATGCAAATAACAAAAACAGTTCATCCTCCCGGAGGAGCAACGGCCCTTA
TCGCTTCGGCTCATCTTCTCAGTTCTCAGTAG
>NGR-1A1058  [mRNA]  locus=Scaffold1:542990:544686:-
ATGGCACGAGCTAGCAGGGCAGTACGTGCTGCCAACAATCAATCTACTAC
ACCGACTTCGGCAAAAGCGAAAGGGAAACGGAAAGCGACAGCTACTCCAA
CTTCAGTAACTCCTTCGCGCAAGAAACGACCACCTCAGCCTCAAGACGAC
CAAGATTCGGACAGGAGTAGTCAAGATGGAGATATAGAACCGTCACAATT
CGTGACTGCGACCGCTTCAGACGCGTACATGTTGTACTCGACTCAGGTCT
CGAATACGACAGATTCCCTCCTCTCTACCTCGATCGATCCCGCATTCACC
TTGGCCTCCTACTCCCGCGCGTTGTCACACTACGACAGTCTAGAACATCC
CGCGTTCGAACCGATTACCGAGATGCAAATGGGTCAACTGGAGAAAGCTA
CGGAAAAGTTTGAGAGGTGGAATTACGAGATGGAGCAAGGATTCAACTTG
ATGCTTGTCGGCTTGGGGAGCAAGATGACGGTGTTGAATGAATTCGCCGA
GAAGACGAGGTCGAAAGGGAATGTGGTCGTGATAAACGGCTTCGATCCAA
CTTGCACGATGGCGGATCTCGTTACCGCACTCGAGGACATCGTCAGGCTA
CACGGAGGAGGGGCTCACAACCAGGAGAGTCAGGATGAGGAGGTACGCGC
AACTCCGAAGAAAGGAACTCGAAACACTCCTCGGAAGAAAGCCAACTCTT
CTTCGACAACCGCGACAAACGCTCAGCAACCCGCTTACCGTGCAGCTCGT
CCCGTTTCAGCCCTCGAATCGAGAGTTCGAAAACTGTGTCTCGCCATCGC
TGCCCTCCCTTCCACTTCGACGAAACGGTTTCCTCCAATCTACCTCGTCA
TTCATTCCCTCGATTCACCTTCCCTTCGACTTTCGAAGCATCTCTCCTTA
CTCGCTCTCCTCGCTTCTCAACCTTCGATTCATCTCATAGCCTCAGTAGA
CCACGTTCGAGCTTCGTTCTTGTTCCCGACGTCTCTCACGACTACTCGAC
CTCCCGCAGTCGAACTCAATTCGGAAGAATCAAACATTTCTGCATCCCTC
TTGCTTTCGACAAGATCGTTCAACTTCCTCTACTACAATCTGCCGACTCT
CCTGCCCTACACCCACGAGACCATCTCGCTCTCGACCCTCTCCAATCTCC
TACCTCCCTCAATTTACCCTCCACCTCTCACTTCAGCTTCCTCCCTATCA
TCTTCTTCTCAAATTCAATCGACTATACATGTCTTGGCATCCGTGACGGA
ACGTGCGAAGAGGTTGTTCAACTTGTTGGGGAGGCAGCAAGTCGCAGTTG
GAGAAATGTTGGATCGAACTAAAGAGAGGAATATGAATTTGAAACCGAAC
AAAGAAGGGGAAAGTAGTCCGGTAGTCGCAATGTCGATCAACTCGTTTAA
GAACATGGCAACCGATTTATTGATCGCGACTCATCCAGATCAAGTTTCAG
GTCTCTTGTCAGAGTTCAAAGACCATGGAGTCGTCTTGTCGTCGAATTCG
GCACCAGAGATAGTGGAAGGGATCAATGATGAGGATGAGGAAGAAGGAAC
TGGAGGAGAATGGATCTGGATTCCGCTCGGGAGGGAGGGATTGGAGGAAG
TGTTAGAGGAATTGGGTATTGAAGAATGA
>NGR-1A1059  [mRNA]  locus=Scaffold1:544785:547119:+
ATGCTCTTGGTTAGCTCACATATAGAGAAAGATGAATCTGGGTATATCAC
ACTGAGACCTCAGGAAGATGAGGATATGTGGCATGCTTACAACCTGATAC
AACAAGGAGACGAGATCAGAGGTTCTGCAGTCAGACGAGTGACTACAGAG
TCTTCGACAGGATCTACCTCGAGTCACAGAGTGCATCTCAAGCTGACGCT
CCAAGTTGACAAAGTACTTTACTCGGCTCTCGCACTCTCTGAACAAGCTC
AACAACAACAATCTTCCGCTTCCTCCTCTTCAGCCGCGAATGGATCTTCC
TCAACGGCATCAGCACCAGCTGTATCTTCCGGCACATCCGGAACCTCAAC
TCTTCACGTCTCGGGGAGGGTCACTTCAGAAAATCCTCACGTCAAGAAAG
GAGCTTTCCACACTCTCGACCTCGAAGTCGGCAGAGATTTCACAATCATC
AAAGGAATCGGGAGTTGGGATTCAGTAGCGAGGGAGAGAATAAAGGAGAT
GACGGAACCTGGAAGAGGAGCGGATGTTGGCGCAATCGTTTGTGGAGAAG
GACTTGCAAGTATTTGTGTCATCACGAACCACACAACGATCATTCGACAA
CGAATCGACGTTCCAGTACCACGGAAACGCAAAGGAGGAACAACAGCTCT
CGGTGCAGACAAGGCTCACTCCCGATACCTACAACAAGTCTATGCTGCAG
TTGTTCGACATTTCGATTTTGATCAACTCAAAGTACTCATCATCGCTTCG
CCCGGATTTACGAAAGAAGCAGTGCATACTTTCCTTCTCGAAGAAGCTGT
CAGACAAGGCAACAAGAGCATTATCGCCGCGAAGTCAAAGTTTCTGCTAC
TGCATAGTCCAACTCACCATGTACATTCTCTCACCGAGATCCTGTCATCA
TCCGAGATCTCTTCTCAACTGAAGGATACCAAGTTTGCACAAGAAGGTCT
GATGCTCGACAAATTCTTCAAGATGTTGGAAGATGATCCTTTGAGGGCCT
GGTACTCAGAACCTCATGTATTGAAAGCTGCTGAACGAGGAGCTATCGGT
AAATTATTGATTTCCGATGAATTGTTCCGCGCACCTTCTGCACAACGACG
GAAAGTTTTCGTCAAATTAACCGAAGATGTGAAAAGCTACGGAGGTGAAG
TTTTGATCTTCTCGTCAATGCACGAATCTGGTCAACACAGCGTAGATCTC
GGGTAA
>NGR-1A1060  [mRNA]  locus=Scaffold1:547352:550696:+
ATGGCGTGGCAGCCGCAGCCTCAAGGTCTCGAGGAACTGTTAGCATGTCT
GAGGAACTCTGGAAGTCCAGACACTAAAGTTCAGGAGAGTATCAACGAGC
GACTTGAGTCGTTCAACAAGATTCCCGACTACAACTCGTATTTGACTTAC
ATTCTAACTCAACTCCCTTCGGAAGATGTCACCGTACGATCTATGGCTGG
TCTCTTACTCAAGAACAATATCAAAATGAGACTGAAGGAGTTCACCCCTG
AAGTTGTCGCTTACGTCAAGAGTCACATCTTCTCAGCAATCGGGGATTCG
ACTTCAATGATCCGAAACACTTGTTCGACCGTTATCGACACTCTCTTGAT
CGAGATGGGACCCGAAAACTGGACAGAGGCGTTGAGTAAATTGATGGAGT
TGATCGATTCGAGCGAGCAAACTGCCCAAGAGGGTGCTTTCTCAACGCTC
GATAAGTTATGTCAGGATATTCCGAAGCGTCTCGAACAACTTGAAGTCGG
TGGACAAAGACCCCTCGATTTCATGATTCCTAAATTCCTCTCTCACATCG
ATTCCCCCTACCCGAAGATTCGGGCTCACGCACTCACCTGCACGATTCAA
TTCATCTCTCCTGACAACAACGCTCTCACTACTCTTCACCTCGAACCCTT
CATCGTTGGTCTCTTCAAGCACGCCTCGGACGATTCAAGCGAAGTTCGCA
AAATTGTTTGTCAAGCACTCGTTCAACTTCTCGCTACCCGCCCCGACGTC
CTCATCCCTCACCTTCCCAACGTCGTAGAGTTCATGCTCTACTCTACTCA
ATCTTCGGACGATGAAGATGTAGCCCTCGAGGCTTGCGAGTTCTGGCTCA
CATTCGCAGAAGATCCCGAGTTAGTCAATCAACTACGACCTTTCCTCCCC
AAGGTCATTCCCGTTCTACTTCAATGTATGGTTTACTCGGAAGACGATAT
CCTGATCCTCGATACTGAAGAAGACGACGCTGCCGTTCCCGATAAACTTT
CCGACATCAAACCCCATTTACTCTCTTCGAAAACTCACACCGCTGAACGG
GAGGAGGACCCTTCGAACCCTTCGAACGGTAACGGAGGAGGGATGTCTCG
GAATCGAGCAGATGGGGGAGATTCGGATGAGGAGGAAGAAGACGAGGACG
ATTACGAGGAAGAAGATGACGAGACTTACACAGAGTGGAACCTGCGAAAG
TGTTCGGCAGCGGCGTTGGATGTCATGGCAGTCGCTTTCGAGGCAGAGAT
GTTGGAAGTGCTGTTACCTTATCTCAAGGAAAAGTTGTTCTCGTCAGATT
GGATGGATGTCGAATCGGGTATCCTCGCTTTAGGAGCTATCGCAGAAGGT
TGCATCACCGGTATCGAACCTCATCTTCCAATCCTCATGAACTTTTTGAT
CGGAGCTCTCGCCCACCCGAAACCGCTCGTTCGATCAATCGCTTGCTGGA
CAATAGGTCGATACTCGAGCTGGACCATCAAGGAAGATGCTACACCTGAG
CACAAGCAACAATTCTTTGTGCCTGCTATGGAAGGCCTACTCAAGATGTG
TCTCGACAACAACAAACGAGTGCAAGAAGCTGGTTGTTCAGCGTTCGCAA
CTCTGGAAGAGGAAGCTGGTCCTGAACTCGAACCTTTCCTCGGATCCGTT
CTCGGCAACCTCGTTTACGCTTTCCAAAAGTACCAGCAGAAGAACTTGCT
CATCCTCTACGACGCTATCGGAACTCTCGCCGACGCAGTTGGCAACACTC
TCAACAATCCAGCTTATATCGACGTTTTGATGCCTCCTCTCATTCAAAAA
TGGTCAAAACTGAGCGACGAGGATCCCGATTTGATTCCTCTACTCGAGTG
CTTGTCCTCGGTTGTCATCGCGATCGGCCCCGGATTCGCAAACTACGCTC
AACCCGTCTTCGAGCGATGTATTCAGATCGTCAAGGCATCTCTCATCGCA
TTCCAACAATATCAACAAGACCCGATCAACTACGACGAACCCGACAAGAC
TTTCCTCATCGTTTCACTCGATCTGCTGTCCGGTTTGACTCAAGGCCTCA
ACACTGCGATCACTCAACTTTACTCCTCGAGTGATCCTCCAGTTCTCACT
CTTCTCGCTCACTGTCTTCAACACCCCGATGCTCCCGTCCGACAATCTTC
CTACGCTCTACTCGGAGACACGGCAATCTCCTGCTTCCCGATCCTCAAAC
CTCTCCTCTCTCAATTTATGCCCGTTCTTATCTCGCACATCGAAGTCGAA
CCTCGTCTCGCAGAAGTTTCAGTTTGTAACAACGCGGCGTGGGCAGCAGG
AGAAATCGCACTTCAAGCAGGAGCCGATATGGAACCTTACGTTACTCCTT
TGATGGAACGACTAGTACCGGTGTTACTCTCGGCGAAGGCAGCGAGGAGT
CTGACAGAGAATTCGGCAGTGACGATCGGTCGTTTGGCACTCGTTTGTCC
CGCTGCTGTCGCTCCTCATCTTCAAGTCTTCGTATCTGCATGGTGTCAAG
CACTCGCGGATATCAAAGACAACGACGAGAAAGATTCAGCTTTCCGAGGT
ATCTGTTCAGCGGTTCAAGCAAACCCGAACGGTATCTCTTCCGCATTCGG
ATACTTCCTTAACGCAGTAGCTAGATGGAACAGACCGTCGGAGCAATTGA
ACGACATGTTCCGAACAATTCTCGTCGCTTTCAAGGGAATGTCAGAAGGT
CCAGCCTGGGATGCACAACTTGCTCACCTTCCACCCGTGATCGTTACTCG
ACTCCGCGAACGTTACGGTGTTTAA
>NGR-1A1061  [mRNA]  locus=Scaffold1:551573:552539:-
ATGGACGTACCTGAACCACCTTCGAACGCGTTCGATTCTATCAAACGTTA
CAACCGTACATATCAAACTCTACTCGATCGTACAACGCCGTTCACTTTGA
AAAGGTGGGGAGCAACTTCTGCATTGTTTGGAATTTTCGTTTTGAGAATT
TTATGGATTCAAGCGTTCTACATTATCGCTTACGGTCTAGGGATTTACTT
GTTGAATTTGTTCCTAGCTTTCATTCAACCTAAATTCGATCCAGCGTTGG
CAGCCGACTTGGCAGAAGATGAAGCAGAAGCTCAAGAACCTGGTTTACCT
ACTTCACATTCTGAAACCTTGAACAGTGGTATCAATGGTCAAGATGGAGA
GTTCAGACCGTTCATTAGGAGGTTACCCGAATTCAAATTTTGGTATTCTG
CTACGAAAGCGATTACGATCTCAATCTTGATGACTTTGTTCTCAGTGTTT
GATATTCCAGTTTTCTGGCCAATCTTGGTGTTTTACTTCTGTATTTTGAC
TTTTGTCACTTTGAAACGTCAAGTCGGACATATGAGAAAATACAAATACC
TACCATTCGATATCGGACGCAAATCTACTTATCGTTAA
>NGR-1A1062  [mRNA]  locus=Scaffold1:552690:558714:+
ATGTCTAGTGATACATCTACTAGTCGAGATGATGGTTCAACAACTAGTAG
ATATCAAAAAACTTTGAACAAAAGTTTAGAACTGTTGGAGAGAGTTTATG
GAGGTAAGAAAGAATCTAGAGAGAATAAGAAATTGGATTATTCGATCAGA
GGAGTCGTGTTGGGCTTGAAGAAATTGATAGAAAAGTTAACTAGCGAGGG
TAGTAGTAGTAGTACTTTCAAAGCAGCTATCGTTGGAGGAGGAGGAGGAG
GAGGTGACAGAGATGGTAAGAAGTGGAGAGAAAGGTTGGAGAAATTGAAT
TTAGCAACAACAACAACAAGTGGAGCAAGTGGTGGTTTGAACCAAGAAGA
GACTAGACAAGCTATGGAAGAAGTTGTTAGATTGATGAAGGATGCAGGAG
AGAGGGGGAATGGAGATAGTTTGAATTGGTTGGGAGATTTGAACTTGTTT
GGACATTTGACAGTACCAATCAATACTACCGCTTCGACAGAGTTTTACAC
TTTGGCGAGTGAAAAAAATGGAAACGTTGAAAGTCAATACAAGTTGGGCT
TCTTGTACGGTACAAACTATGATCACGCTTTCGGGAGAGGAAAAGATTCA
AAAAGTCAACAAGGTTCCGCTTTGTTACATTACACTTTTTCAGCTCTATC
GGGACACGTACCTAGTAGTATGACGGTAGGTTACAGACACTGGGCAGGAA
TAGGTACGAAACAAAGTTGTAAAGATGCGTTACCTTGGTACAAACTAGCA
GCGGAATCTTCTATCCGTTCATTCAATTCTGGACCTCCAGGAGGTTTACA
CTTGCCACCTCCTAAACTGAGATTGTCGGATTTGAACGGAGGAGTTTACG
GACCTTCTTCGAGTAGTACTAAACCTCCAACTTTATCTACTGGAGGTAGT
ACAGCTCAGAGTTTAAATGAATGGAAAGATTTGATAGAGTTTCATCAATT
CCATGCTGAAAAGGGAGATCAAGTTTACATGTTTAGGTTGGGTAGATTGT
TTTATGGTGGGTTCTCGGCTGGAGGTTTAGGTGGTACTAGATCCTCACCA
CTCAACAAGGGGACTGGTCGTTTAAGTCTAGGTGGATTAGGAGAATTGAG
AGATGGAATGACTTCCCTTTCGGATGGTGGGAGAGATTTTGGGAAAAGTT
TTAAATGGTTTTACAAAGTAGGTAGAAAAGTTTGGACAGGGGATGGGAAA
GAAGCTTTGTGGGATGTAAACAAATTCGGACCTTACACTTCTACTACGGG
AGTAGGAGGTGCAAGAGATGCTAAAAGTTCTTCGACACCGATGAATGCTA
AGAAACCATCAGTTAATTCAGCAGCGGGAGTAGGAGTATTGGGTTATTAC
TCTTCAAAACTCGATAAAAAGTATGACAAATTGGATGATCAGACTTTGAT
GGTAGCTGGATTGGCGGCAGGTTACCTAGGTAGAATGTATTTGAGGGGAG
AAGGAGTTCCAGTCAATTTTCAAAAAGCTTTCTTGTGGTTCAAACGGGGT
ACCACTAGAGGAGATAGAGAATCCTATAACGGTTTAGGAGTAATGTACAG
AGATGGGTTGGGAGTTGAAAGGAATTTGAAAACCAGTTTGTTACATTTCC
ATACGGCGGCTCAACAAGATTTAGCTGAAGCTCAAGTCAACCTAGGGAAA
TATCATTTCGGGTTAGGGGATAGAGTTTTAGCTACCACTTTTTTCGAAGC
TGCCATCAGGACTGATGGGATTCGTCAACCTGATACTTTTCAAGCTTATT
ACTATCTAGCTGAATTAGCCGCTTCAACCTCCAACAACAACAACAACAAC
AACAATGATCAACAAAATGCCGGAGGTGATAATTGTCCAGTTACAGTATC
GTTTTACAAACATGTAGCAGAGAGAGGAGATTGGGAACATGAAGTTTGGT
GGGAAGCTGAAAGAGCGAGGGATAAAGGTGATTTGAGAAAAGCTTTGTTA
GGGTATTGGATCATGGCAGAGAGAGGTTACGAAGTAGCTCAGACCAATGT
CGCTTGGATTCTAGACAGAGATAAGTCTAGGATTAGGGTACCTTTACTAG
ACAAAGTACCTATAGGTTCAAACGAAACTGATCGAATCGCATTAACTTAT
TGGACTCGTTCCGCCGCACAAGACAACGTGGATGCACTCGTCAAAATCGG
TGATTACTACTTTAAAGGGATCGGGACTTCTCCACCTAATTCGTCATCAG
GTCTCGACTCGTCCCAAGAAGAGGACCAGGAGGGAGAGTATAATGGCGCC
GACTCTCCTCGAAGTAGAGAACTCGGTGGTCAACCTCAATTTGAGAAAGC
TGCGACTTTCTACCAAAGTGCTGCAACTAGTAGATTGAGTGCTATGGCAA
TGTGGAATTTGGGTTGGATGCATGAAACCGGTCAAGGTGTTCCACAAGAT
TTCCACCTAGCCAAACGTTACTTGGATTCAGCATTAGAAACTTCTCCATC
AGCTTATTTCCCTTCTACCTTGTCCCTCAGCTCTCTCTACACTCGAGCTC
TCTACCACGTACTCTTCTCGCCTTCTTCCTCTTCACAAGAACTGAACGCT
CTGAGTTTGTTCGGCAAAGACCCTGCTTCGAGTTCCGACGACGATGATGG
GAACAACATGAACAAGGAGAAACGAGGGTTCGTACCTCAAGGAGGTTGGG
GATTCGGTAGAGCTTGGAGAGATATTCAGAGGAGTTGGGGAATAGATCCT
GGACCTGAACCTGAAGTTGTACCACTGGGGGGAACATCCTCAACTACTGG
TGGAAACAACGTGAATCCCGAAGCTCAGAATCATGCAGGAGTTGTCAGAG
CTGATGGTGGACGAGAACCTTGGGAAACGGCACAACAGGAAGCGATTCTC
AATAGTCACAACAACAAGAGACCACCTAGGAGAGTAGGAGAAGAGGAAGA
AGAAGACGAGTTCTATATCGGAGGAGATGAAGACGATGGTGATTTGGGAG
GTACCGTCGCTATTATCGCTTTGTGCATGCTCTTAGCCAACGCTTCCTAT
CCCGACATTTCACCTCTTCCGCTCGCAGCAAGTCTCACGGGAGCAGATTG
GACGTACACAGAGGTCGTAATAGTCTTAGAACCTTTAGCACTAGCAAAAT
CTGGTACACCAGCAAGTAAAGTAGAAAGTCTGAGGGGAAACACGGAGAAA
ACAGTTCCATTGAGAACTCATTCACTTTACGCTCCCTACGTCGATTCAGA
TTTACAAAACCGTTGGTTCGATTTCGGAGGATCTACCATCGTAAACACGA
ATAAACATATTCGTCTAACTCAAGACCGTTCCTCCCAATCCGGTTGGTTA
TGGTCTCGATTGGCATTGGCACCAAACTCTTTCGAAGTAGAGTTCGAATT
CAGGGTAGATGGAAAGAGTTCAACTTTGTTCGGAGACGGGTTCGCAATGT
GGTTGACGAAAGGTAGAGCTGGATCAGGTCCAGTGTTTGGCAGTACAGAT
TTTTGGGATGGGTTGGGAATCTTCTTCGATACTTACGCAAATTCTCGTCA
TGCTTACTCTTTCCCGAGAATTTATGCAATCTTGAACGATGGGAAGAAGT
CTTATGATGCAGGAAAAGATGGTCAAGGTCAAGAGATTGGAGCATGCTCC
CTCGACTTCCGCAGAACTGATGTAGCAGCAAAAGCTCGATTGACCTATTT
CAGAGGCAAATTTACAGAGCTCGCAATTCATCACAACAAGTGGGACGAAT
GGACTACCTGCTTCGTCATTGAAGGATTAGAACTACCTCAAAACCCTTTC
TTGGGATTCTCTTCCAGCTCACCTCCACCGAGAAGAAAAGGTCTACCAGG
AACTGGATTCTTCTCACTCTTGTTCTCGTTGATCAAATGGTTATTGTTAG
TAGTAGTAGTCGTGGTTGGGTACATGGCTTTCAAAGCTAAAAGAGCTACA
AGGGATGCGAAACGATTCTAG
>NGR-1A1063  [mRNA]  locus=Scaffold1:558958:560870:-
ATGCTCAGAGTGTTTATATTCTTTGCGCTCGTCTCTCGAGTGTTTGCGGG
CGATATACAAGTCACCGCCCAACGTGAAGTCGCTTCGGATGGAGAAATAG
TCATCTCCTGGAGGTTCGTTCTTTCTATTTCAGACCCTGTGATCAATCAA
GCACAAGCTCAAGAAGTTCGGTCGATTCCTGAAGCTTATTACAATTGGAA
AGCCTCTGAAGTTAAAGCTGGAGATCAAGTTCAATTCTACGTTTACGATT
CAGCTGGAAACGCTGGTGCTAGTGATTCGATTCCAGTTGTCGAATCTTAC
GATTCTCCAAACGATGGATCTTCGAAAACGACTACTGGAGAAGTCGTTGT
AGGTCCGAAAGAAACTCAAACCAGTAGTCACAAGGGGAAGACGACAGTAG
CTATCGAGACTGGGGTTGAAACGGCGATTGGGAATGATGAGAAGAGTGAC
GCTGTCGAAACGAGCTCAGTTGCGACTGGAAAACACTCGCCTAACAATAC
CGCCATGGTCACCTCAGCTTCTGACGGAGAAATTACTTCAACCGGGCTTT
CTCTCTCGGCTACCGAAACCAGCCCTTCCTCAGCAGCTACCGGCGGTTCG
ACCCAACTTTCGTCCTCTTCAGGATCAACGACTGCTACCTCGACTTCGAG
CGGAGCTACATCCACCTCGACTTCTGATAGCGACTCTTCGTCTTCGTCCG
CTTCAGGCTCTTCAAACAACACGCTTCTCTGGTGGCGACAGCGTTCTCAG
TCAAACGCTTCTATTTCGAATAATTCGACGAACGCGGACAACCAAAAATT
GTTGGCTGCAGAGAAAGGTCAATACGCCGTTCCTGATAACAGCGACAGCG
AGGCCAGCTCTGACGGCAGATCTCAAGTTCAAGCATCTTCGAACAAAAAG
AACAACACTTCTCAATCTATGGGTAAATCTAGAAGGGAGGCGGATTGTAT
GGTTTCCTCGGATGTCGGCCCAGAGAGAGCACACCAGTGTTCTTCCGCTG
TCAAGTCTCAGACGTTGATTCACTAA
>NGR-1A1064  [mRNA]  locus=Scaffold1:561432:564184:+
ATGCTAGACAACTATGATAGTTTCACCTGGAATCTCTATCAATATCTCTG
CATGTTGGGAGGAAACGTCACCGTCATTCGATCCGAATCTATCACTCTCG
AAGAGCTCCAATCACAATTCCCTCAAATGACTCATCTCGTCATCTCTCCT
GGTCCTGGTCACCCTCTCAAAGACTCCGGAATCTCGGTCCCTGCTATCGA
AGCATACGCTGGCAAGATTCCTATCCTAGGAGTATGTATGGGACTTCAAT
GCATGACGGTTCATTACGGAGGAATCGTCGATCAAGCTGGAGAGTACGTT
CACGGAAAGACTAGCGCCATGATGCATGATGGGAAAGGATTGTACAAGGG
AATGGTTCAAGGAGTTGCTGGAACTCGTTACCACTCTCTCGCGGCCAAGA
TTAGCTCGATTCCAGAAGTACTCGAAGTCACCAGTAGGACTGAAGGAGGA
CTCGTAATGGGTTTGAGGCACAAGGAGTACGCGATGGAGTCAGTTCAATA
CCACCCTGAATCTATTTTGTCAGAGGAAGGAAAGATCATGTTGGGAAATT
TCCTCAGCTGGAAAGGAGGAAAATGGACCGACAATCCTCAAGCTCTCAAC
CCTGTCGAATCCTTCTCCGCTCCCGCTCCCTCCTCGCAAAGTCAACAAAA
AGTCTCCACTCCTTCCGCCGCTGCAGTCCCTACCATCCTTCAGAAGATTG
AACAACAACGGATTCTCGACGTAGCCAAAGCTAAATCGACTCCCGGTTAC
AAACCTCAAGATCTCGCTTCTCTCATCAACCTCCACGTTCCCCCTCCTCT
CATCTCGTTCCATCAACGACTCCAACCTGCTACTACCTCGACCTCGGCAG
TACCTTCAGGTGGTAAACACATGGCTCTTCTCGCCGAAGTCAAACGAGCT
TCCCCTTCGAAAGGAGATATCGTCGACGCCTCCTCCCCCTCAGCTCCCGC
AATCGCTCTCTCGTACGCCCTGGCAGGTGCATCTGTCATCTCGGTTCTCA
CCGAACCTAAATGGTTCAAGGGATCCCTTGATGACATGCGAGCAGTTCGA
GCTGCGGTCGACGCCCTCCCTAACCGACCCGCCGTACTTCGAAAGGATTT
CATCCTCGACCCTTACCAAATCGATGAGGCTCGAGTTTACGGAGCCGACA
CCGTCCTTCTCATCGTCGCTATGCTTTCGGATTCGAAACTCGCCGAACTT
TACCAACATTCGATCTCTCGAGGAATGGAACCGTTGGTCGAAGTCAACAA
CGCGGAAGAACTCGAACGAGCGCTCAAGGTTGGAGCGAAAGTTATCGGAG
TCAACAACCGCAACTTGCACGATTTCAACGTCGACATGTCGACAACTTCG
AGGATCGCCGACGTTATCAAGGAGAAGTACCCTGAACGAGCTTCCGAAGT
CATCCTCATCGCTCTCAGTGGTATCACAGGAAGACAAGACGTCGAGAAAT
ACGCTGCTCAAGGAGTCAGTGCCGTTCTCGTCGGAGAATCGCTCATGAGA
GCTCACGACAAAGGAGCTTTCGTTCGTGAATTGCTCGGTTCGACTACTCG
ATCTACCGCATCGTCGATCGTCAACGGAGCAGTTTCGGCAGTTCAATCCG
CCGCTTCAGCTCTGACTTCGGTCGTTAGTGGTTCGAACGCCTCCTCGACG
TCAACCCCCCTCGTCAAGATTTGTGGACTCAAGACCCCTGAAGCAGCCCT
CGCAGCTGCTGATGCAGGCGCTGACTTCCTGGGACTGATCTTCGTCCCTG
GAAGCAAACGACACGTCTCGCTCTCTCAAGCGCAAGGTATCATCTCTTCG
GTTCGAACTCGCCAAAAATCCACTCCTTCTTCCACTCCTTCACCCTCTTC
TCTCGATACCTCCGACTGGTTCTCCCTCCAATCTTCTCGACTCGCCTCGC
ACCCTCGAAAACCTCTGTTTGTCGGAGTCTTCCAAAACCCTACCCTTCCC
GAACTACTTCACACGATCGATACCCTCTCCCTCGACGCCGTTCAGTTCCA
TGGATCTGAACCGACACACTGGGCAAAACTCGTCAGTGTACCAGTCATCA
GAGCTTTCCACGTCGATGAAAAGGCGGAAGCAGATGTCGAGGAAGCGGCG
CAATTGAGGGAAGCTACTCGACCTGGATTCCACTCGCTCGCTCTACTCGA
TACGAAAGTTTCAAAGGCGAAAGGAGCTCTGAGTGGTGGAGCAGGGAAAG
TGTTTGATTGGTCTGTAGCGAGGAGGTTGGTAGAATCGAGAAGAGAAGAA
GGTCAAGGTCGTTTACCGATCGTGTTGGCTGGAGGACTCGACGCTTCAAA
CGTTCAGGAGGGAATCGAGACGGTACGACCTTTCGCAGTCGACGTTAGCG
GAGGAGTAGAGACGAATGGAGAAAAAGATCTCGACAAGATTCGAGAATTT
ATCAAACTTGCAAAATCTGCTTAA
>NGR-1A1065  [mRNA]  locus=Scaffold1:565936:567043:-
ATGACTCTGTTCTGGCAGATTGATTTGGGTTGGAGAAGATATATTTTCTA
CACAGCAATTCTCGATCCCTCTCTCGGAACGAGACAACGCTGCTATGCTG
TCATCGACACCTACTTCAGATCTGGTATCAAACCTTATTCAGACGAAGAC
TATCCTCTCGGAGCTCAACTCGACCACATTGTCAATTTTGGAAACAATTA
CAAATCGCTTCTCGAAAACTGGGAAGCAAACAACGAACTCCAAGACTCCC
TCCAGGCTATCGAAACTCCCATCGACACAGATATCGTAGTAGAGATGACA
AAGAAGTATGTCAAAGGAGTGAGGCAATCTTCTGCTAGAGTGAAAGCGAT
TCATCAAAAGTACATGAGCGAGAACTTTTCAGCTGAACTTGGCCCAGAAG
ATTCAGATCCTTCGCAAGGTCCTCGAGCCCACGAAGCCGGATCTTCGTCG
TCGAGTCTTTCGCCTTCTGCCGCCGCCCCTAATGGATCGTCTTTCACTCT
AGCACCTTCAAATGGAAATGGACCAGCGGAAAGTGAGAAGAAGAAAGGGA
AACGAAGGAGGAGGGACGATGACGATGAGGAAGAGGAAGAGGACGAAGAC
GACCGATATGATACAAAGGAAACGGATAGAATGGAAATAGATCGAGCAGA
AGATGTTGAGCGAATTCCCGAACAAGCGACATAG
>NGR-1A1066  [mRNA]  locus=Scaffold1:569332:572076:+
ATGTCAAACTCTACCAGTCCTGCATCCGCTTCACCAGCAGCTCCTCCTTC
GACTGAACCTTCGAAACAAACAACTTCTTCCCCGTCTCCCTCCACTCCTT
CGACAAAAGCAGACTCTACCAAATCAGCCAACAAGTCGAAGAAACGTTCG
CGTAAACCTCTCAGACGTAGAGGTGCGAAACCTGCTGCCGATGAAGAAGA
GGAGGAGGAATCAACTTCGAAACCAGCAGCAATCGTAGGAGGAGGAGGAG
ACGACAGCGAGTCTGATTTCGACCCTGATTCAGGTCGAGAAGACAACGTA
GAGTCGGAGGAAGAGGAAGATGAAGAGGAGCAGGATGAGGAAGAGGAAGA
GGAGAAGGAACAAACCAAATCGAACGGTCACACGAATGGCAAAGCTCCTC
CTACTCAGTTCGATCAGGCTCAGAAAGTTACGCCTGAAGCCTGGAGTGAT
ATGCCAGAAGTAGGAGAAGCGGGTTCGAGTCAATTACCGGAACTCGATTT
CGCTGGATTGTCAGTTTCGAAACTCGAAGCTTTGCCTGCCACAGTTCCCT
CAGCCAACGGAGACAAGAAGATGACGAGGAAAGCGAAGTTGGAACAGATC
CGACTACAGAAAAGTGAAGAATTGCGGAAGAAGGATCCCGAAGCTTGGGA
GACAAAGGAACGAGAGAGGAAAGAAACCGAAGAAGCGAGGAGGTTAGCAA
AGAGGGAGAAACAGAAGGAGAAGAACAAAGCTAGGAAAGCTGCACAGAAG
GAAAAGAGGGAAGCAGAAGCTGCAAACGGAACGGAAGCAACTTCAACTTC
GACCCCTCGACCTGCACCCGTACCCGCTCGACCTTCGAAAACTGCTGTCG
CTCTCGGTCTCGCCAGTTCTTCCGAACCTTCCACTACGCCCGTCGCTTCT
ACCTCTCGACAACAGCAACCCGCGTTCACTTCGAACGGTTCTCGACCCAA
CCCTCCTTCTTCTCGTTTCCCTCGCCCTCCTCCTTCCGGTGCTCCCCCCG
TCGACTACACTCGCGCAAGAGAAGCCTACACCCAACGTCTAGCGACTGAT
CCAGCTTACATCCCGAAAGTCGGAAAGTTTTGGGGACACGATGATCGATT
GGCGAGTCCTGAAGTTCGACCTTTGAATCCGTTCTGGCGAGGTGGAAGAG
GTGGCGCCGGTACGAGAGGTGGAGGTGGCGCAGTACGAGGCGGTAGAGGT
GGGTTCGCGGCACCGAGAGGTCCTGATCGATGGACTGCAGATGGAAAAGT
AGCGGGAGAAGATGAGGAATCGCAAGTTGCTGAAAAGGAAACTGGTGACG
AAGTTGCGGAACAGAAACCTAAAGAGTTGGATCCAGAGGATAAATGGGGT
CGAGGTGAATCGAAACGAGCTCCCAAGCCGTCCGAATTCGCTGCGATGCC
CGGATGGAATCATGCAGGTTTCGAGGAACTCGAGCGGGAAGAAGAGGAAC
GAGCTGCTCGTGGGCCTTCTCCATCGATTAAAGGAGCGAAGCGAGTTGGT
CGAGGTGGTGCGAGAGGCAGAGGAGGATTCGCTGGTCGAGGAGGTTTGAA
TCAAGGTCCTCCAGGTGCTATCAACCCTCGTTACGCGCATCTCCCTTTCC
ACCCTCTCCACCGATTCCCTCCTTCGACTCTCCCTGCTACTCAGACTACT
CAATCTACTACTTCTTCTGTCACTTCCGAACCGCAACCCTCGACGGAAGC
TTCTCCCGCTGCAGAATCGTCCACGACCGTCGAATCGACTACTGCACCTC
AAGTCACCTCTCCGAATCGCCCTGGAAACGTTCGTCTCCCTTCTTCCGGA
GTCGCAGCTGCCCAATTTGCCCTCGCAGTCAAAGAAGCAACCGCCTCGAG
GCCGACGCCAGAAGAGTCGATTCCCGAATCGATCAAGCCTGAAGTTCAAG
CTCAACCTGAGGGAGACGAAACACCAGCAGTTGTCCCTCAACCACCTGCC
GCAACTTCGCCTTCCCTCGAGCTTCGCAGACAACAAGGTGCGAGTATCCT
CTACGCAGCTGATCCTTCTCGACTCGCAAACTCGGTTCCTCGCGAAGACG
CTGTTTCGCCTGCCTCTTCCTTCTCAGCTTACCAGCAACAGATGGAACCG
ACTCCGATGCCTCCTCACAACCCTTACCAACATCAACTACCTCCTCATCT
CCAATCTCAAGCAGCTTTCATTCCTCGACACTCGAGTCCTTCCTTCTATC
CTAACGCCGCGCCACCTCCTCCTTCTTTCTACCCTATCGATTCGTACGGA
TCTATGCCTTCCCCTTCGTCTGCAACTCCACCTCCTCAACACTTCTCTTC
TCCTCCCACTTCCTCCTTCTTCCTCCCTCCGCGATCTTCTCGCGTAGAAA
TCAAGAATCCTTCCTCTCCCGCTCCTGCCCGGCAGACCGTCATTTCCACC
AACAACACTGCCTATGCGATCGCTTCTCAGCAACACCAACAGCAACAACA
ACTCGATTCGGCTTCTCCCGCTTCCGCTCAAGGAAACGTCCCTCTTCCTC
CCACTTCTCCTTCTCACCTCCATCAGCAGTATTACCAGAACCCTTACTCT
TCTGCCACTCCTCCCCCTATGCCTCCTCACGCACCTTACGGCTACTCGCA
TTTGCAACATCAACCTCCTTCGTCGTTCTCACCTCTCCCTCATTACGAAA
TGAATTACTACCAGCAATACTCGCAACCTCCTCCCCCTCCTCCTCAATCC
TACTCCTACTACCCTCAAAACCAACAACAGTACGCTCCTTATTAA
>NGR-1A1067  [mRNA]  locus=Scaffold1:574152:580582:-
ATGCAAACCTACACCTCTTCTCAGCCTACCGTCGATGATTTGTTACGCGA
GACTAACGACTGTCGCGCCTTGGTCTCAACGATTTCGGCTCAACTTGTCA
CCCTCGAATTTCTTCGTAACGAAGTGATTGGCCTCGGACTCGAATGTCCT
CCCTCGAAACTCGAATCCCTTTCAGGCCTCACCACCCTCGTCGGTCGTTT
GATCCTTTCCCTCTCGGCTCCCCTTGGTACTGTCACCACTCGAGTCAAAA
TTCTATCAGATCTAGCCGAGAAAGGTCAGGCAGCGGCATTACCTACCGAG
ATTTCAAGGATTCAAGAAGAACTCGAAACGCTCAAACTTGAGGTTAGGCA
AAATGTCGAAAAAGTTAGGAGGGCCGCTGGGGAAGAGTTCGAGGCGAGAG
ATAGTACGTTCAGGAGGTTGGAAGATCGAGTTCGGAGTGAGAATGTCGGG
ATTGGAGAGGATCAGATTGAAAGAACTTGCCACGGGGCGATGAATGGGAT
CGGGATGAAACTCGAATTGGTCGAGCTCAACACCTACGCCGGACGAGTTT
GTGTCGAAAACCCTTTCACGTCTTTGGCGCAGTTGATCGAAGACGCTGCG
AACGTCCACCGTGAGCAGCAAGCAGGAAGAGACGCTCTCTCGCGTCAAGG
TACTCGGACTTCTTTCGCAACGACTCTGGTCGGCTCCACCAACTCGCAGT
ATGGCAAACTCGAGCTTGGCGAAGAAGGTGATGGTGAAGAGCATCAGCCG
CTTGCAGGTGACATGCTGGGCGCAGCTGAATTGGGTCAACTCGGCAAAAG
AGGCGAAGCGAAACTTTCGCGATGGCAAAAGCTCAAGCTTCACTGGAAGG
AGTATCTCAATAGGGTTACAAGCTGGCTGTCTCTTCGACAAATTCCCATG
CACCCAAACATCATTCCTCTTTACGACGCATTCCTGCTCCCGACAACTCG
CGAACTCTACTTCGTCTTTGAATGTATGGAAGGCAACCTCTATCAACTGA
CAAAATCACGGAAAGGTAGACCGCTCGCTTCAGGTCTCGTCGCTTCAATC
TTCTACCAAATTCTAACTGGACTCGATCACATCCACTCTTACGGCTACTT
TCATCGGGATATGAAACCTGAGAACCTCCTGATCACAACAACAGGCCTCG
CCGACTATCCAGCCTCCTCCCTTTTCGCTCCTCCCAATACCCCTCCCGAG
AAAGATGTCGTCGTCGTTCTCAAACTCGCAGATTTCGGTCTCGCGAGGGA
GATTACTTCGAAACCTCCATATACGGAGTACGTCTCGACTAGATGGTATC
GAGCACCGGAGGTTTTGTTGAGGTCGAGGGATTACTCAGTACCGGTGGAC
ATGTGGGCGTTGGGAACGATTCTCGTCGAAGTTTTGACGTTGAAACCTCT
ATTCCCGGGAGACAGTGAGGTGGATCAGGTTTACAAAATCTGCGAGGTCT
TGGGAGATCCTAGTACAGAATACGGGATAGACGAGCGAGGGAGAGTGAAA
GGTGGTGGAAATTGGGTGAGAGGGATCAAAATGGCGAAAGATGTCGGTTT
CGCTTTCCCAAAGATTGCTCCACGGACGTTTGCGAACTTGTTCGACCACA
ATGTCGTGCCGATTCAGTTGATCGATTGTATTCAAGATCTACTTCGATAC
GAACCGAAAGCTCGTCTGACGACTCGACAATGCCTCGAACATGCTTACTT
CAGAGAAGTCGCTTATCGATTCGCACCCTACTCTCCTGAACAGCTTCGAC
AACGGCAACAGCAGCAACATTCAAAACCTCCTTCACAGTACTCTGCCAAC
GGTTCAAGTATCAGCGTCAACACGAACGGGATCTCCTCGATGGTCCCTCC
CTCTCAAGCTTCACCTCGCAGCATTCCCCCATCTCACTCGCATTCTCAAG
GAGGTGCACCTCAACCTCAGTTCAACGGACACCCTCATCAGCAATCTCAA
GCTGGATCCAGCATGCAGCGAAGCTTCTCGATCAGTTCGACCCTCTCTGC
AGCTTCCGCACTCTCGTCAACTTACCCAGTCCAAGTACATCCTTCTTCCC
CTTCTCCTTCTTCAGCATCTCAAGGTTTCCCCGAGGGAGTCTCCGACGCT
CGTTCGATCAACTCGTTCTCTCCTTCAGCTCACTCTCCAAATCCGATGTG
GTCAGGCGAGAACGGAGGATGGTCAGGAAACGACAACTCGTCGATGCGAA
TACCTTCCTTTGGAGGACCTGCTCGAAGACCTTCTATCGCACCTTCAATC
GCCGCTTCTACGTTCTACGACGGGTCGATCTTCGAAGGTATCGCACCGAC
GAGAGCCTCTAGTATCATGTCTTTCCCGGTCAACTACGGAAACGGAGGAG
ATGGAGCTTCGATCTACCAATCGATGGATTCACCTCAACTAAACCGAGTC
GACAGCATCGCGAGTGTCAATCCACCCGTCGCATCGTCCTCGATTCAACG
GCAAGGAGGAGGCCTCGGTCTCGAGTCTCCTATGCCGTCTTCGATGTCGA
TCAAATCTGGAAAATGGGGATTCTTCGGAGGCGACAAATCTTCCACTTCC
TCTACCCCAACTTTCCCTCACTCCCCATCGATGCACGGATCGACTTCGTC
TTCTCTCAATCCTCTCAAACGATCCCCTTCAAACAACTCTATCGCTGCGA
CCTCGGCTGCACAAGCTTCTCCCCAAGTGTCTCTCGACCCGAAAAAGGCC
AAGAAGGAAGCGGAAAAGTTGGCGAAGGAGCAGGAGAAGGCAAACCGCTT
GGCGAAGGAACAGGCGGCGAGGGAACGGGCACGAGCAGTTATGAAGAAGA
AGAGTCAACTGCAAGAAGCGGCCGATCCTCTTCACAACTTCTCGAACCAT
GCCCGAGGAGCTCCAGGAGGAGGAGTTGGACCTGTACCGGTCGACAAGGG
GAAGGGCCGAGCGGTTATGAGCGATCGAATGGTTCAGCAGAGAATGCCTC
AGATCATCGAAGATACGAGCAAACTCTACCTTTCACCATCAGCAGCGAGA
TCAAGTACGACTCACAGTATAGCTGGAAGTTCAATCAAGTCTGGAGCAAC
AGGAGGTGGTGGGGATTACCCAGCTTTCCTATCCGCGAGGTTCAAAGCGA
GGAGGAGAGACGACGACGACGACGTGCACTCGGTCTCTTCTACCGACACC
GGTCAATCTTCTCAATTCGGAGGACCTTCAGGGTTGTTTCCAGCTAGAGG
TCGACCTTTCTCGATTTCGAGCAAGGCGACGTCTTCATCAGATCCAGAAA
GGAGGAGTCGGAACGAACTCGCAGAAATCGACCTTCACCTGAATCGAGCA
GGTTCTGTCGCCTCTTTACCCCTCTCGAGTCGCCATCACTACCCTTATCA
CGCACCTTCGACTGGTCACTCTTCTCTCGACAGTACACTGATCAACAACA
TGCAAGGACTCGCTACTGGATCAGCGACCGACCTCTCGTGGAACTCGGCG
TCTACCCAAGGTGGAGGAAGCAACATTCGATCAGACTCTCACAATCGACA
ACGCGTAGCAAGTCCTCCCCATCACGAACAGCGTTACAGTCCTTATCAAG
TTCCAACTTCTCCGACTCACGCTCGTTCACCAGGACCGACTCTCGCACCG
ATACAGTACGACCCGAATGCTCAATACTCTACAGTAGGACACAGCGCTCG
TCTCCAGAACGGTCCTTCGCCGAGTAATCACCCGGTTCTGTCGAGCTCAG
CTTCGATCGCTTCTTACCATTCGACTCCGAGCGTGCTCCCAAGCTACTTC
AAGAACGCCGACTCGTCTCGCCAACTACCTTATCTCCCCGCCATGGATCA
AGATCCGACGAGTCCTGGACTGGGTTCAACCTTCCCGTTCCCTTCAGCTT
CCGCCGCAACTCCTTCGCCTTCAGTTTCTCCCATCGAAGCGATCCATCCT
CAACCGTGA
>NGR-1A1068  [mRNA]  locus=Scaffold1:53282:53807:-
ATGGGATCAGTCTGCTCAGCCATCGCTTCCGCCTTCGCTGGATTGGGTCG
AGGTATTTCTGCCATCATCAGTGGTATCGCTTCGTGTCTCATGGCAGTCG
TCAACGGTATTGCTGGAATCTTCGCTTCCTTCTTCCAGTGCCTCGGAGAC
GTCCTCTGCTGCCGCTGCGGAACCTCGCGTGTTCTTTCACCACTCCCTTC
TAATCTACTCAACACTTTGCACATAGTTACCCCAACTCTTCTTGGAATCG
CTTCTAAATACCCTATTTACAACCATTTATTCTTCGCAATTTAA
>NGR-1A1069  [mRNA]  locus=Scaffold1:580708:583132:-
ATGGCCGCACCATCTGGGTCAGCAGCTGCAGCTCTCCTAGCAGCCGCATT
GCCGAAGAATGGGACCAGTAGCGGGAATCGAAGAGGAGGAGTTGGAAGAG
CTTCAGCAGGCAGAGGAAACTATCGAGGTACGGGAGGGATGGATGAAGAT
ATCGGAATGAGCGATGCAGGTTCAGCCGATTCTACTGCACAGAGGAGGAG
AGGTAGACAAGCTAGATCAGGTCCGATGGGAGAACGACCTCGAAACAACA
AGAACGTTCCCGCTACTCTATCAGACAGGATATCTGGAAGGTCTGGAGGA
TCAGGAGGAGCAAGTGCGAGTGGATCAAGCTCGAGAGGAGGACAAGGGAA
AGCTTCAGATCCTCCCGCGAGTTCGACAATCGATACTCTCCGGTTGTTCC
TGTTGAACCGTTACTCTCAACCGGATAGAATGTTGAACATGGAGAACATG
GCAGAGGATCCTATACTCAAAGAACACAAACTGTTGGCACCAGGCCAACC
AGGAGCTCCGAGTAATATGGCTGGAGCTATTTGGAAGTTAGCGAAAGAGA
TGTTCCCAGATGTCGTATCTATTTCCCTAGCAAACAACAACCTAACTTCT
CTTTTACCCCTTTCTCCTTGGTTGCTCACAACTTCTCTACCCAACATTGA
GAACGTCTCATTCGCTCAAAACCGACTATCATATTTCTCGAACCTCGATC
CGTTCTCGCCATTAGTAGGGAAGAAGAGAACAGACAAGAAACCGAAAGGA
TGGAGTAAACTGAAAGAATTGGTTATGAAAGGAAACCCGATGTGTCACTC
AGGTGGAAACGAAGAAGTTTATCAAAGGGAAATGGCAAAACGATTCGCTA
CTCTTCGAACCCTGGATCAATCCCCTCTCGACCCTGCAATCGCTTTCCAA
GTTACTCAAGCACGACAGTCAGGAACCGCATTACCGGACGACGTCGGACC
TGGATTGAGTTCGAAAGTGAAAAGTGAGAAAGCTAAAGCAGCCAGTAAGC
GGGAACCAGTCGTTTTCCCTCTCGAGATCAAAGGTGGATTCTTCGAGAGT
GACGGAGCGAGAGACTTTGTTGGTGGATTCCTAGCGAAGTTCTTCGCAGC
TTTCGATTCAGATCGACCTTCCCTCCTCAACGCCTATGCACCCATCTGTT
CCTTCTCTTTCCATGCCGACACTTCTCATCCTTCTCGAGCACGAGCGAAG
AAGATCGGAATAAATGGAGATAAAAGATTCCCCCATCAACACAAGTTGGA
TTGGAAGAACTATTTGACGAGTGAAGGTTCGAGAAATTTGATGCGAGTCA
AGCAAGAAGCGAAACGACTCGTCACTCTACGAGTTACACCTCCGACTGTC
ATCTCTTCAATTATGGCTCTACCCAAAACTGAACATCCTCTGTCGGATCC
AGCCAAATTCGTCTGGGATAGTTGGACAATGCCAAATTTATTAGCACCTC
CCGCTCCTGGTCAAGAAGGTGAAACGGTCATCTACGCAGTTGTTCATGGT
GAATTCACTGAATTCCCAAGTAAAGGAATTCGATCTTTCTCTCGAACTTT
CGTTCTAGCTCCAGCACCTCCCAACTCTCCAGCAGCACTCGCAGGCTGGC
CCTGTGTGATCCTTTCCGACCTGTTGACCATCAGAGGTTACTCGAATCTG
GAGTTCTCGAAACCTAGACCTCCTCCTCAACCTAAAGTACCTAAACCTAT
CGCTCAAACTGGTGCTTCCGGTGAGATTCCTCCGGTTGTAGCTCCCGCTA
CTCCCAGCAATGGAGTACTTCAACAAGCTGTTGAAGAACGAGCTGAAGGT
ATCACGGACGCTCAACAATCTCTCATTCACCAACTACAGTCAGTAACGAA
CCTAACGTACCCTTACGCTCACCTCTGTCTCGCTCAAAACGGATGGGATC
CGAACGTCGCTCTCAACCAATTCAAATCTCTCTTCACTGCTGGTCAAATC
CCCGCCGAAGGATTCAACAACGGAATTATGCCGACCGCATAA
>NGR-1A1070  [mRNA]  locus=Scaffold1:589058:589525:+
ATGCTACCCCATGAGTTGTGTGCACGACTCACAAACGCCTCCCTAGCTCG
ACACCGATACGTCCCTCTCGCACCGACGAAACAACATCTCTCTCTCCTCT
CCCTTCTCCTCTCCCACGGTTTCATCTCTTCGGTCTCCTACGGCTCTACC
GATACCTCTTCAGCGACTACACCGAATCCAGCATCTTTCTCAGAAGCGAG
GATTAGTGATAAACGAGTTTGGGCAGAATTGAAGTACCGACAGGACCGAC
CAGTTTTGAACAAGATGAAATTGGTTTCTCACCCTTCGAGGAGGATCTTT
ATGGACAAGGATGAGATCAGGAGGTTCGTCAAAGGTTCGAGGGTGAAATT
CGTACCGGGATTGACTTTGGGAGAAGTAGCGTTAGTTGAAAGTAAAGAAG
GTTTCATCGAAGGTAGGGAGGCAGTACGGAGAGGTCTAGGAGGAGAGGTT
ATCGCGAGAGTCGGTTAA
>NGR-1A1071  [mRNA]  locus=Scaffold1:590111:592204:+
ATGTCCGCATCATACGATACTCAAGCCCAGACTCAAGTTGCCGATCCTTC
CACAACACAAACTACCATCTCTCCCATCAATGGAAAACCCATCGTCATTA
GACAACTCGCTACTTCCAACTCAGCTCTCGACGAAGCAGTAGAAGCTTCT
CACACTGCTTACCTATCATGGCGCAAAGTACCTCTCAAAGAGCGAATGAC
AGTAGTCGAGAAAGGAATCAAACATCTTTCCGAACGTTCTTCGGAACTAG
CTCCCGAATTGACTGAACAAATGGGTAGACCCATCAGGTATGGGAACGCA
GAGTTCAGTACTTTTGGAGATCGTGGAATGTGGTTATTGAATCAAGCGGA
GAAAGCTTTGGGAGATGAGGAAGTCGGAAAGGACAGACCAGAGGGGTTCA
AGAGGATCATTAGGAGAGCTCCTGTTGGAGTTTGCCTACTTGTAGGTGCT
TGGAACTTCCCTTATATGATCCAAGTCAACGCTTTGATCCCTGCTCTTCT
CGCCGGAAACTCTGTAATTCTTAAACCTTCGCCTCAAACTCCTCTCGTGG
CTGAACGCATCCAAGAATCTTTCGAAGCTGTAGGACTACCCAAGAATCTC
ATTCAAACTCTTCACTTGACCCCTCCTCAAATGGATCACTTAGTCGGTCA
CCCCAAGGTTCCTTTCGTCTCTTTTACTGGTTCAGTCGCGAACGGGAAAC
GAGTGGAAAAGACCGCAGCAGAAGCAGCAGAGAAATACGGAACTTTCAAA
ATGGTCGGTTTGGAACTCGGAGGAAAAGATGCCGCTTACGTCCGGGCCGA
TTGCGACCCTGCTTACGCAGCCGAGAATGTTGTCGATGGAGCTTTCTTCA
ACTCTGGTCAATCTTGCTGTGCTGTCGAGCGGGTCTATGTACACGAGAGC
ATTTATGATCAGTTTGTCGATGAAGTGGTCCAGACAGTAAAGGCTTACAA
GCTTGGTGACCCTCGTGATCAAGAGACGACGCTTGGACCTGTCATTTCAC
TCCGTTCTGCTGCAGCTATCCGGGAACACGTCAAGGAAGCTGTGTCCCGA
GGTGCTCGTGCTCTCATCGAAGAGTCACATTTCCCCGAAGCCAAGGAAGG
AACAACTTACGTCGCACCTCAAGTTCTCGTTGACGTTGATCACTCGATGA
AAGTCATGAGCGAAGAGACTTTCGGCCCTGTTGTCGGAATCATGAAGGTC
AAATCCGACGAGGAAGCTGTTCAACTGATCAATGACTCTCCTTACGGTCT
CACTTCCTCGATCTGGACCAAAGACGAATCGGCTTTCAACTCGATTGTAG
ATGAGATCGATACTGGAACCGTTTTCATGAATCGATGTGACTACCTGGAA
CCTTCACTACCTTGGACTGGAGTTAAGGAGTCTGGAAGAGGTATTTCGTT
GTCTCGATACGGTTTCGACGCAGTCACTCGCGCCAAGAGCATTCATGTTC
GTATCCCCTAG
>NGR-1A1072  [mRNA]  locus=Scaffold1:592702:597384:+
ATGGCAAACGTCACCTCGAACGGAGGATCCTCCTCATCTTCTCCTTCATC
ATCTCGAATCAACATTCCAGATCAAGTAGGAGATTTCAAGTTGGTGACGA
AGCAAGAATTAGATTTCGCTACTGGGGTACAATTGGCCAAGTGGGAATCA
GAGTCGACTGGATTGAAAGTCGTTTGGTCAGGGGTTGAAGGACCTCTCGT
CCAGGGTTACTTCTCGGCTGTCACCGAAATCTTTGACGCTAGCGGAAGAC
CTCACACTCTCGAGCATCTTGTCTTCTTGGGATCTGAAAAGTACCCCTAC
AAAGGAGTTCTTGATACTCTCGCAAATCGATCTTTCGCAACCGGAACCAA
TGCTTGGACCGCAACGGAGACTACCGCTTACACGATTGGAACTGCCGGAT
CCGAAGGTTTCCTCAAGATTCTACCAGTCTTCTTGGACCATGTACTTTAT
CCTACCATTACCGATTCCGGTTTCGTAACCGAAGTATTCAACGTGAGTGG
AAAGGGAGAGGAAGGCGGAGTTGTATTCGGCGAGATGCAAGGACGAGAAC
AAGGAAGTAGTGATTTGATGCACCTTCGTCAACAAGAGACACTCTATTCG
GAGAAGAACGCTTTGAGGTCTGAGACTGGTGGTCTTTTGAAAGCTCTTCG
AGTGCTCAAAGTCGAAGAGATTCGGGAGTACCACAAAGCTATGTACGTTC
CTCAAAACATCACCATCAACGTCAGCGGTCGTTCTCTCGATCCAACCGTT
CTTCTCCAAACTCTCAACAAGGAAGTTCTACCTTCGATTGTCGCTCACGG
TCAAAACAAGGGAGCCCGACCTCCCGGCTGGATTCGTCCTTTCGTCGAAT
CGAGTACCGCTTCGAACCCTCCCAAGATTGAGAAAGATTCGACTGAAATC
GTTCCTTTCCCCGAAAAGGATGAATCGGTTGGAGAACTCATGATGAGCTG
GATCGGTGTACCTCACAACGATTTCTTGACTGACAACGCTCTCGAGGTTC
TCGGTCAATACCTTACCGATTCTGCCGTCTCGCCTTTGTACAAAGAGTTT
GTCGAAATCGAGGATCCTGCCTGTACCGATGCCGCTTACGGAGCTGCCGA
TGGTTCGGATCTCGCAAAGTCGATGAAAGTCATGGCAGATTACAAGGTCC
TCGAAAGTTGGTCTGCTGATCAATGGGCTTCTCTACTCAAGAAGTTCTAC
GTCGATGCTCCCGCCCTCACTATCGTCGGAAAGCCTTCTGCATCTCTCGC
TGACAAAGTACGAGACGATGCAAAGGCAGTCGTCGACGCCAACGTCAAGA
AATACGGCGAAGAAGGTCTCGCTAAACTTGCCAAGAAGATTGAAGAAGCT
CAAGCCGAGAACGATAAACCTATTCCGCCAGAGATCCTTCGAGATTTCAA
GATTCCCGACGTCCACGGTATCGACTGGATCAAAGTCGAGACTGGCAGAA
GTGGAGGAGTCGCGAAAGAGGACAGTGCGAAGAGCGGCCGCGTTCAAGAG
CACCTCGACGCCGATGCAGCTCAACTTCCTCTCTTCGTTCAGTACGATCA
CATCAACTCTGCTTTCATTCAAATCTCGGTCGTTCTCTTCCCTGAAAACG
TGGAAGGAGTTTCTCCAGCTGAGCTTCGCGCCCTTCTCCCGATCTACCTC
GACTCCTTCTTCACACTTCCTGTCACTCGTGCTGACGGTACCAAGCTCGA
TTACGAGGAAGTCGTCAAGCAACTCGATGCTGAGACTCTTTCTTACTCGA
TCGATATCAACTCGCCTCTCCAAGAGGGAGTTACCCTTAAGATCAAGGTG
CCAAAGGAGAAATTCACCAAGGCGATTGCCTGGCTTTCAGACTTGCTCTA
CAACTCTTCTTTCTCGATCGATCGTCTCAAGATCTCGGCTGCGAAAGCTA
TTCAAGGCCTTCCAGCAGAGAAACGAGAAGGTTCCGATGTTTCCTACGCT
GCTTACCGCAAACTCATCTCGGAAGAAGTCAGCACAAATGTCGCTATGAA
CTTGCTCAACCGAATCGAGTTCCTTCCTGCTTTCGCCGCTCGTCTCAAGG
AAGAGCCCGACGCAGTCGTTTCTCTCTTCGAAACTTTCCGAAAGGGCCTC
ACAAACCCTAGAGCAATCCGAATTCAAGTCAAGGGAGACATTCTCGCTTT
GGAGAAACCCGTTTCGAGCTGGCTTGAACACTTCAAAGCGATCCAACCTT
TCCCTGCATCTGAACTCGTTCCCGTCAAGCGATCAAGAGACGTGATGGGT
CCTCTCGGAAGACAACCTGCGAAAAAGATCATCCTCTACGGTCTCTCGTC
AATCGAAAGTTCCTTCGCTTACCATGTTGCGAAAGGTCCCGATTCCTGGA
CTCATCCCGATCAACCTGCTCTCACGGTCGCTCGCGCTGTATTGAACGCA
ATGGAAGGTTACTTATGGAAGTGGATTCGAGGTGCTGGATTAGCTTATGG
AGCATCGATAGCTCACGATATCGAGAGTGGACTAATTTCTTACCGAATTT
TCAAATCTCCTGATTCTTATGCTGCGTTCACTGCCGCCCAATCGCTCATT
GATCAACTCGTTTCCGGCAAGGCAAACGCTTCCTTTACGAACATGCTTCT
CGGGCTCCCTGAGAACCACGGCCGTATCGCTCTCGCCGCTACCAAGGACG
TTACCGCCGAGGACATTCTCCGAGTGATCAAGCAATACATTGCTCCAATC
TTCCGACCTGAAACTTCCATCGCAAGTATCGCTTCAGGACTCGCGAAAAT
GGAAGAAATCGCAACAAATTTCGAGAAATTGGGATACGAAGTCGAGAGAC
GAACTTTCGACGACTCTGACGATGCATCGGGAAGTGAGTCTGGTAGTGGT
AGTGAATCCGGAAGCGAGTCAGATTAG
>NGR-1A1073  [mRNA]  locus=Scaffold1:601071:602165:-
ATGTCTCAATCGCGTCCGATACCTTTCGAAAACGTACCCGACTCGGATCC
TGCAGTTTCGTTCCTTCGAGCGAGTTACCCTAAACATTTATTCGAACCTT
CGAAAGCGAGACAAGATGGAAATGTATTCGTTACTTTGACTTATGCCCAA
TCGTTGGATGCGAAAATAGCAGGAAAGGGAGGCAAGCAGTTGATCCTGAG
CGGGAAACAATCAATGGAGCTCACTCACAGAATGAGAGAGTTACATGATT
CAATCCTCGTCGGAGCCGGAACGATGTTGAACGACAACCCACAATTGAAT
GCTAGGATTCCCTCACTACTACCAGTAGAGTATCAGCCTACTCCAATCGT
TCTCGATCGAGATCTACGAACGCCTCCAGATTGCAAACTGCTCAAGAATT
ATCAAGCTGGAATTGGGAAAGCTCCAGTGATCGTTTCAGACTCGTCTCGA
CACTCAGAGGGAAGTAGTTTCAAACAGAAGAACCTCGAGAAAGTCGGTGC
TATCCTGATTAAAGTTCCGTTTGACTCTCGCGGTCACTTATCTCTGGAGA
CCCTCTTGGACACTCCCGCTCTTCAGGAGTATCTGGGAAGATCTCTCATG
ATCGAAGGAGGTTCATCTATCATTTCTGGATTCTTGCCTTCTCCCAAGGT
CGATCTCGTTGTTGCGACTGTCGCTCCCATTTACGTCGGAGATGGTGTCG
ACCTGATTCGCCCAGGAACTCAAGTTCCGGAGCTAGAACACGTTCGAACC
CAAATCTTCGGAAGAGATACCGTGTTTGCCAGCAAGCCGAAGAGGAGGGA
AGGGAAGACTGATCGGCCTTGA
>NGR-1A1074  [mRNA]  locus=Scaffold1:603973:604510:+
ATGTGCTGCCCTCGAGAAACTTCAGAAGATCAAACGGAGGATCAAAGGAA
CGAGGGAGTTGTCGAGTCAGAAGTAGAGAAGAAGAATGATCGCTACACTC
TCAAAATCTACGGTCTGCGGGACGGCGATCGACCCATCCAAATGACAATC
AGGATACGACCTCATGTATCCATGATTCGAGTCTACGAGGCCATCGCAGA
GTTGGAGGACGAGGATGGGAGGAAGCTTTACACCCTGTGCGGTTCCAACC
AACATGGAGTACCTCGTGGCTTCAGAATGGTCTGGGAAGGAGTTTTAGTC
AAGCCGAACGACAGTGAGTAA
>NGR-1A1075  [mRNA]  locus=Scaffold1:605048:607626:-
ATGTGTTTGGGATTAGAGATGTTACGTGGAAAAGACCTTTACTTACTCGA
CAACAACGACGACTCTTCTCTCGAGGGATCTGTACTAGTTCAACATGTTG
TACAACCTACAGATTCGACTCCTTCTAGCTCACCAGAGATCGATAGGAGG
AAAACTACATCGACGAGAAAAGGGAAAGGTAAAGAATTGGTCGAGAACGA
ATCAGTTTTGAAAGTTGAAACCCCTACAGATGTCAGGGTTTACATAGATG
AGAGGTGTAGTGAAACTGTTGAATGGTTTCAAGATACGTTTTGTAGACAA
GGTTGTCAAGGTAGAGGAATTAGTCATGCACCACCTTCACCGACTCTCTC
GATCGCATCGACATCAACCGCAACAATAACAACAACACACAGGTTCGGTG
GTGGTGGTGTTGGTCAAGAAGATCTCGAGGAAGAAGGTTTCGAAGAAGAA
CAAGACCGGTTGGAAGAATTGCGAGAAATTGGAATTAAACGACAAAGGAG
TACTAATGGAATCAACTTCAGTAGTGTCGACGGTAGTAGAACAGTAGCAA
CAGGAGGAGGAGGATCAATGAAGAGAAGTTTGAGTGTACCGATTGGAGCT
GGTGGGAAATTCTTGAATGTCGGTAGTGGTGGTGGTGAAAACGGCAATAC
GGATACCAAGCTCGAAAAGGGAGCAGGAGTAGTTGAAGTCAATCCAATTG
AAGTTAGGAATAAGAATACTGTCAAGAAGCTCACGGCGACTAGGTTACAA
TTTTTAGGAATTGGGAAAGATCATTTAGAATTTAAAGATTTGTTTTCAAT
AGTTACTAGAGGAGTAGGGTTCGCTCTTAGATCTCACTTCAAGTTGAAAA
TCTTATCGAAAGAAGAAAGGGAGAAAGCCGAACAATTGATCGATGAACAC
CTTTTATTGTACTTGTCAGAAGAGTATCAGAACATCTTGATGGAGGGTAG
TATTGGAGACACAGGCGGAGGCGAAGAAGTGAAGGTCGAGTCAACTGAGA
CGAAAGAGAGTGGGAAGAATCTTTCTTTAGAGGCTACTGAAATCGTCATT
GATCTAGGAGGAGGAGGAGGAAACTCGATGATTGGTATAGGGCAGGAGGG
AGATAAAGGTGCTGGAAAGAGCGAGACTGGGGAGATATCGTTACGGCGCA
AGAACAAGGAGGAGGTCGAAGATCACAAATTCGAGATGGCTCCGAGTCAA
CAGCAGCAAGGTACTTCTTCGGATACAGTTGTTGGAGACGATCAGGAGAC
GGATATGAAAGACGGGGATCATCTTTGGGATCGGAAGGAATTCAAGCTGA
AACAGCAAAAGACAGTACTCTAG
>NGR-1A1076  [mRNA]  locus=Scaffold1:608231:609598:+
ATGTCAGAATCAATTGCAAGAGGTAGAGGTAGAGGTAGAGGAGGTTCAAG
AGGTAGGGGATCACCCAGCAGAGGTGGAGCAGCAGGAGTTCAATCTTCTT
CAGGAGGGATTCCTTCAGGTAGTGTCAGTAAGATCAAAGCCCAATTGAGA
CAAACGAAAAGGTTACTTTCGAAACCAGATCTCACTCCAGATGTCAGAGT
TACCTCAGAACGTAGGTTACAAGCTTTGGAAGATGAACTTGTCAAAGCAG
AGAAAGGTTTGTTGGAGAAGAAAATGGTTACTAAATATAGAGGAATAAAA
TTCTTTGAACGACAAAAAGTATTGAGAAGGATTAAACAAGCCAAGAAACA
ATTAGAACAAGAACCAGGTTCTGATAAAGTTCAAGAACAATTAAAACTCG
CTAGAATCGATCTCTACTACATTCTCCGTTACCCTAAAACTGAGAAATAC
CTGGCACTTTACCCGGAAAACTCTTACATCCCTTATACCTCTATACCTCC
CTCTACCTCTACCTCTTCGATCACTCCATCTGATCCGTCCACCTCGACGA
AAACCTCAACGAATAATGCGAACAAGAAAGCTTTAGAGAACGACCTCAAG
AGGTGGAAGTTGAGGAAAGAGATTTTTGAAAAAGTTGAATCAGGTGAATG
GAGTCAAGAGAGTGAGGGAGGGGATTTGGGAATCGAAGGGGAGGAAGATG
TTGGTACTACCACAACTACTGTGGGAGACAAGAGAAGTCGAGATGAAGAG
GAAGAGGAAGCGGAAGCGGAGGAGGCGCAGGGAGAGATCGAGCAGGAAGA
TGATACGACACCGGCCAAGAAGAGGAAAGTCGAGACACCGGCAGTCACTG
AGGAGACCGAAGAGACTGTGCAGGAGGAGGTCACAAAGGAAGGAGAGGGA
GAAGGAGGGGAGCCGAAAAAGTTGAACCGAAAACAAAAGAAAGCTTTGAG
GAGGGCGCAAGAAGCTGCCGGTATCACACCTGTCACTCCTTCGACGCCGA
CAACTACTACCGCGACTACGAAGAAAGCAGGAACGCCTTCAAAGGGATCA
CAGAAAGGATTGGACAAGAAGAAGGAGACTTCTTCTTCTTCGAAAGCTGA
GAAATTGGCTATGGAAGACGATTTCTTTGCGTAG
>NGR-1A1077  [mRNA]  locus=Scaffold1:609794:613542:+
ATGAGCAATGTACCTCTGAGACGACAATCGACCTACCGAGTACTACTCAT
CTCTTTGATCTACCACATCATCTTCCTCCCTTCAATCTTTGATATCTATT
TCCAATCTCCCGTCGTCTCCGTACCTCACCGGTACTCGACTGAAGGAGGA
TTAGCGAAAAGGGTAGTAGTAATCGTAGGAGATGGATTGAGAGCTGATAA
ACTCTTTCAACTTTATCCGGATCCACCTTTCCCTCAACAAACAGCGAACC
CTCTACCTTTACCTCTAGATCCTCATGAACCACATTCAAGAGTCCTCAAC
CACGACCTATCCGAGAACGAAAACGAAGGAGAAGAAGAAGGATGGAAAAC
TACTCCAGCACCTTTCTTACGTTCCTTGATTCAATCGGGTAAAGCACAAT
ACGGTATCTCTCATACCAGAGTACCCACCGAGTCAAGACCAGGTCACGTA
GCATTGTTGGCAGGGATGTACGAAGATGTTTCAGCAGTTACTAGAGGTTG
GACTACGAACCCAGTTTTGTTCGATTCAGTTTTTAATCAATCTAGGAACG
GGTACTTGTTTGGGAGTCCAGATATTCTACCAATGTTTACGAAAGGTGTT
ACTCATACTATGATGGGCGGCGAGAGGGAAAAGAAAGTCAAGGAATGGAG
CTACGAGGAAGACGAAGAAGATTTCACAAAAGACGCAGTTGGGTTAGACC
TTTGGGTTCTTGATCAACTAGAAACCCTGTTTAAGAACGCGACAACTAAT
AGAGAAGGAGGAGGAGGATTCGAGGACGTCGAAACAGGACCTTTGGATCG
AGAATTACGAGAAGAAGGAAACGTTTTCTTTCTACACTTGTTGGGATTAG
ATACTACAGGTCACTCTTACAGACCTCACGGACCTGAGTATCACAGAAAC
ATCAGAGTAGTAGATTACGTCGTTTCGAAAACAGTTGAATTGTTTGAAGA
GTTTTATGGAAAGGATGGAGAAACTAGTTTCATTTTCACAGCAGACCATG
GAATGAGTAGTCTCGGGAATCACGGAGATGGGCATCCGGATAATACCAGG
ACTCCTTTAGTAGTTTGGGGCAAAGGGATCAGGACTAGAGATGATACTTG
GGAAGAGCCGAGGAACCACGATGAGTATTCGAAAGATTGGGGTTTGAATG
GAGTGAGGAGAGATGTAGAACAAGCTGATGTGTCTCCCCTGATCTCTACT
TTGGCAGGTTTACCGATTCCAGCAAACTCGGCAGGTCGTACTCCTCTCGA
TTACCTCGATACAACTCCGTCGTTCCGTGCTGAGGCAGCATTTTCAAACG
CTAATCAGCTCTTGGCAGAAGCAGAAGCTAAAGGAGAGCTCAAACGTCAA
CACACTGTTTCTTTCAAGCCATTCCCCGAGCTTTTAGACTCTGCTTCTAC
TGGTACTCTGTCTCCTGGATCGCATCGACAAGTCATAGGTAGATTGATCG
AGGAAGGAAAATATCTGGAAGCTGAGAAACATTGCGTTCAACTTGTCGAC
GTCGCTCTTCGAGCCTCTGCATACTATCAAAAATACGATTGGTTCCTTCT
ACGCTCGATCGTCACTCTAGGTTATCTAGGATTTATGCTCTATTATGCGG
GTTGGATCTTACTCGGAGTCTCTACTTTACTGCCTTTCCTGCACGGTAGA
CCAGAAGGCCAATCACCTTTGACTAGGTTATCGATCTTGATGTTGTCGTT
CGGTCCAGCATTCGTCATATTGTCCTTATCTTACGAAACGATTTTCTACT
GTGTTTTCTGTTGCTCACTGTTGAGTTGGATGGGAATGGAGACTTCTCTC
ATCTCGAGGACCAAGATTGTCAAGAAAGACGATGACTCTCAAGTAGAAGA
GGACGAAGAGGAGGGTAGGATCACGTTAGATACCGTTAGGGTTAGCGTTT
TCTTCTTGTCGTTTTTGCACTTGGGATTTTTCGGAGTTGGAAACGTTGCC
AGTATCAGTTCGTTTTACTTAGAACCAGTTTATCGATTAATGACAATTTT
CGCTCCTTTCCCAATGGGAGCACTGTTACTGTTCAAGCTCTTGATCCCCT
TCGTAGCACTTTCGGCAGTCTCGAGTGCGATCAACCGAAAGCTACGATTA
CCTCATTTGGGATTATTCCTCGTCAGTAGCGTACTCGTCGAGATCCTCAC
TATCACTTTCTTTTTCAGAGTTACAGATACGGGTTCTTGGTTAGAAATCG
GTTCTTCAATCACGAACTTCGTCATTTGTTCATTGTTGGGATTGTTCACT
TCTGGTTTGTTACTCATAGGTGAAGCGGTTCTCAAAGGAACTAGTGGATA
G
>NGR-1A1078  [mRNA]  locus=Scaffold1:613904:614703:-
ATGGCAGAAGAGAAACCTGATATCAAGCCTGAAGGAGCTAAGCACTCAGT
GACGATCAGGTACAAGGATGGAGACGATCTTACCATTAAGATCAAGGGCC
ATACACCGATGAAGAAAGTCTACGCTGCGATCGCATCTAACAAAGGACTG
GCACCAGATTCTTTCAAATTGACTTATGACGGAGAGGTGGTTCAACCTGA
AGATACTCCTACGTCGCTTGAATTCGAAGAGGAAGCTCAACTTGATATAC
AAATGGCTCAAATTGGTGGTTCGAGACAACCGTGA
>NGR-1A1079  [mRNA]  locus=Scaffold1:54629:58297:-
ATGCCGACTCAACACGATGGGAGGTTGCTCAACAACTTGATCAACAGGGA
GAAGGAAGCTACCCAAGCATTCAAGCAGTACAGTCTGAACTCTGGTTCAG
CTGCTGCAGCTTTGAGTACTTGGAGTACTGCAGATAGTGCAAATACGACT
GATATCATGGATGCTTCGACTCAAATCACTCAACTCCTCTCCTCTTTGAC
CGATACCCAACGTTCTTACCTCAATGCTCTAACTCTCTATCGATCCGCTC
TCAAGGAGGTACACGGTAGAGAAATCGCTCTAAAGACTGTAGTAAGAGAT
CGTGAGATCTTGGTCAACCGCGTGATCAAATTGGGTAACAAGAAACCTAA
AGACGAACAATTACATTCTCACCAATTGAAATTGGAAGATGCTCAACGAG
AATTGGCTGCTTGCGAGACTTTCTTGCAAGAAGAAGAAATTCAATTGAGC
GAACTCAAGAGAAGATCTTTCAGAGAAGCTCTAGCTCATCGAATGAAGAG
CATGGGAGAACTCGGTAGAGTTATGGAAGATGTCGCGGTCGAAGCACTAG
ACATTTTGACTCAACTAGACGGTCCCGATAACGGGTTCAACCCTGATCAC
TACCGAGAATTCACTGTCGGATCGGACGCAGGTGAATCTATCGCACCCTT
CGATTCAGCTTCCCAAGCCATGTCTCGAGCTTCTTCGACAGCTTCGATTT
ACGAAGATGAGCAATCACAACAACCTCAACAGAATGCCCCACCTCTTCCT
GCTTCCACTTCTCGTCCAATCAACGGAACTCACTCTTCCTCCCACCTTCG
ACAATCGACAACCGATTCCCTCGCTTCTCCAGCAGTTTCTCGAGCTCCTT
CGAACCTCAACGGAGCTAGATCTTCTGTCGCTCCTACTTCTGTCGCTACC
TCTGCACCTCCTCCTCCTCCTCAACCTGTCATGCCACCAGTCCCTACAGC
TCCTCGTCCCATCTCTACAGTCGCTTACACTGAACGACACGAAGGACTTC
CGACCTTTGAGATTCCTAAAGCTCCCGACCTCTCTCGAAGACCCGACGAT
TCCTCTGACGATGAAGAAGAAGATGGTAGGGAAGAGATGAGGAGTGTAAC
TCACACGGACATGATGAATAATGGAGTACCTACGAAATTGAGAAGTAGGA
GTTATCCTTTGGATTCACCAGGTTTACAAACTACGAATCAGAGGTCTAGT
GGATTCATTATGGGTTCGTCTTCGATGAGAGGTTCACCTGCGAAATCGAC
TGGTGGAGGAAGGAGGAGAGCGATGAGTGATTCGAGTTCTATTGACGAAT
CGGATAGAAGAGGAGGTAGAATGAGGAAGAGAAGCGGTAGTTTCTTTGGA
GGAATCGCTGGGTTGTTCAAGAGGAAGAACAAGAAAGATAGAGACGAAGA
CGAGGACGAATCGAGGGATGATCCTGCTATGGACTATTACGAAGGAAGGA
ATCGACTCGCAGGAGGAGGAGGACAGAAGTTCAACTCGAGATCGGATGCA
GATGTCATGGCTGCTGTCATGGGAGCTGGAGTTCGTCAAAGAGGAGGAGC
AAGAGACGACTCGAGTGATGATGACGAACCTCGAAACGTTGTCAAACATG
TCAATGATCCGAAACAACGAATCAAGGCGATGAGTGAGGTAGGACGAGCT
TCTTCGACAGTTGGATCGACTCGTGGCGCTGCACCTCCTCCCTCTTCTAG
TCGACCCGTTCTCAGCAGGAAAGGTACTTCAAACTCGGTTACAGGTCGAC
CCATGTCGATGATCGTTCAACCCGTCGCTCGACCCAAGTTTGTCGAGAAG
AAACTGGAAGCAGGAGGATCAGAACTCGGTGCAGGAGGAGAGAAGAAGAA
GAAGGTGAAAAAGGTGAAGAAAGCAGCTAGCGATATCGGTTACTCTGGAG
GAAACTGGGTTTCGACTTCTCAGAACGATCCCGCCGGTTTCCCTTCGACT
CTGACTTCTACTCCTATCGCCGCTCCTCGAACGCAATCTCAAGTCGCTCC
TCCACCTCCCGTTCCTAACGTCGCTCCAGTCGCTCCCGCCGCAGACTCAT
CCTCGATCAAGAAAAAGAAGAAGAAGTCAGTCAAAGAACCTTCGGAGACA
GTCATCCTTTCTGCTGAAGCTCTGGGTATCCCTTCCCCTGCTGCTGGAGG
ACCTACTCCTCAAGCTGTTCCCGCCGTCGCTACTTCTTCCGGCATCACTT
CTCCCGCTTTCGCTCCCTCTCGTCCTCCCGGAGTTTCGAGAAGCAACACG
ATGACCTCGAACGTATCTGCCTCGGGACCTCCCAAGATCAAGAAGAAGAA
GAAGTCTGCCTCGGTTGCAGGCAGTATCGCTGAAGAACGTTCTCCCGTCT
CGTCGAAACCTCTTCCTACCGCCGAAGACCTCGCAAAGACCCTCCCTACT
GCCCGTTCGAGCTCTTCCGCCTTCACTACTCAACTTCCTCGACCTGATGA
CGACCCGTACAACTCTGGCTCGACTCGACCTCTCTCGACTGTCGCTCCTA
CCGCCGTCTCTTCGACTACTCCTCAGTCTACAGCTCAAAGTTCTCCTCCT
GTCACCTCGCTCGCAGTCAAATCTGCCAAGTCGAAACTCGCCGCCGATGA
GAAACGTAACAAGCGACACTCTCAACTTCACGGAGAAGGCAACTGGGTTT
CACTTCCTCCCTCGGCTCACCCAGTTGGACAACCCTCCAACCACACTCGC
TCTTCATCAAACCCGAGGAATGAAGTACACGAAGGCGATGAGAGTCTCCT
CGCGGCTGTCGAACGAGCTGGAATGATCGATTCGGCCAAACCTTCGAGAA
GTTACACCGGATCGAAACCCAATTCTGGAACAGCAACTCCGACAACGAAC
AAACCCATTTCTTCGAGTGTCTCCAGTCCCGTCATCAGCTCCACTCCTTC
CCAACGTACAGGAGGAGGTCTTTCACCTTCAGCTTCAGCATCCGGACCCG
CATGGGTTTCTGGAGGACTCGCGAAACGTAAATCGGTTCGACTCGCCGAC
AACAGTAACTTATCAGTACCTTCTCCAAACCCTCACCACGTCCCTTCATC
CCCGGCTTCTTCCGTTCGAGGTACTTCTCCTCCTCCGCCTAAACCGATTC
TCGTCAATTCTCCCGCTCGCGGTACTTCGCCAAACCCTTCTTCTGGATTT
GACTGGCCTACTCGAGCCTCGATTCGGGCTAGTATGATGGACTCGAGTGA
CGAGGAAGATGGAGACGGTGGATACATGGCAGCTAGGAGAGCTTTGAGGA
AAGAAACTAAATCTATGAATGAAGTTTTCGGAAACGGTGGTAAAAAAGTT
GATAAGGGTAAAGGCAAAGCCGTCTAA
>NGR-1A1080  [mRNA]  locus=Scaffold1:617693:622078:-
ATGTCATTCGGCAACTCGAGTAAAGTATCTCTCGACCTACGGGGTACCCG
ACTATCACTCGAACGCGAAGCGTTGATGGAACTACCAGAATCCGTTCTCT
TGTGTTTGTTCCCGAACGGAGTCGTTCTGAGTCCACAAAGGTTACCCAGA
GCAGATGGAGAAGTAGATGAAGAAGAGGAAGAAGATGTCTATTACGTCGA
CTTTGACGCTCAATGTTTAGAATTCGTTCTCGACTTTTTCAACTCTGCGA
AAGATTCATTCTATGGTCACCCAGATGGACCACGAAGAGACCTCTCCTTG
ACTTCTCCAATCGCTCAATCGAACATGCAAAACCCTCTCTTCCTCAAACA
AGCGATCATCGTCCTCCGTGAAGAGTTGGAGTACTTCGCGATTCCGCCGA
AAGGGAAAGGTGTTCCAGATGTAGTAGGACAAAGTCAAGAAATTCCAGGA
ACTGACGAGAATGGGAAACCGAACAAATCTCTGTTGAAACTCAAAGTCGA
TTGTGGGAACGCTTTGTTGGAGAGGAAGAGTATTTTTACGGCATTACAGA
GGAACGTTAACCGGGAGAACAACGTAGCTGAACAACATTTGATCGACATG
CTTTGTATGAGTGGGTTCGAACGTGAAGATGTTTGGGGTTACAGATCTCT
CGAACCGAACCGTTGTTGTATCGCTTCGATCGCTTTAGTTCTCCTCAAAA
CCGGAATCGTTCATCCTCCTCTATCTTCAACCTCGACCAGTGACCTTTCA
GACAAGTTGTCGACGAATTTCTCAGACAAAATGTCCTTCACTACCGCAAG
CGATTTGGACGATGGAACTGGGGGAGTACTAGTAAACGCTCAACAATTGG
CTACCGCTCAGAAATTGTTGCTGTTTTGGCGTAAACCTGCTTGTGGTAAC
CAAATCGGTACCAAGTTCTGGGAGGTCCTCTCTGAAGAACACGGAATCGA
TGGATCTGGTCAATATGTTGGTGACAACGACCTCCAACTCGAGAGGCTCA
ACGTTTACTACAACGAGGCTGGAAACCAAAAATACGTTCCTCGTGCAGTT
CTCGTCGATCTCGAACCTGGAACTATGGATGTAATCCGCTCTGGACCTCT
TGGTGGACTTTTCCGTCCCGACAACATTGTTTTCGGTCAATCTGGAGCTG
GAAACAATTGGGCCAAGGGTCACTACACTGAGGGAGCTGAACTCGTCGAC
TCTGTCCTCGATGTCGTTCGCAAGGAGGCTGAGAACTGCGACTGCCTTCA
AGGTTTCCAACTTACTCACTCTCTCGGAGGAGGAACTGGATCTGGAATGG
GTACCCTCTTGATCTCCAAGATCCGTGAAGAATACCCCGATCGAATGATG
GCTACCTTCTCCGTCGTTCCTTCCCCCAAGGTTTCAGACACTGTTGTCGA
ACCTTACAACGCTACCCTTTCCGTCCACCAACTTGTCGAGAACTCTGACG
AGACTTTCTGTATCGATAACGAGGCTCTTTACGATATCTGCTTCCGAACT
CTCAAGCTCACCTCTCCTACTCACGGTGATCTTAACGCTCTTGTATCGAC
TGTCATGTCCGGTATCACCACCTGCCTCCGATTCCCCGGTCTCTTGAACT
CCGATCTTCGCAAGCTCGCTGTCAACATGGTTCCTTTCCCTCGTCTTCAC
TTCTTCTCTGTTGGATGCGCTCCTCTCACTTCCAAGTCCAACCAATCTTT
CCGATCAGCAACCGTTGCCGATTTGACTGCTCAAATGTTCGACGCCAAGA
ACATGATGTCTGCCGCCGACCCCAGAAACGGAAGGTACTTGACCGTAGCT
GCTTACTTCAGGGGAGAGAAGGTTTCTATGCGAGAGATCGACGATGCTAT
GTCCAACGTTCAAACCAAGAACGCCGAATACTTCGTCGAGTGGATCCCCA
ACGCAGCACAAACTGCTCACTGCAAGGTCGCTCCCAAGGGAATGCCCCTC
TCTGTCACCTTCATCGGAAACTCTACTTCGATTCAAGAACTTTTCCAACG
AGTTCACACTCAATTCTCTGCCATGTTCAGGCGAAAGGCTTTCCTTCACT
GGTACACTGGAGAAGGTATGGACGAGATGGAATTCACCGAAGCCGAATCC
AACTTGCAAGATTTGTGCAGCGAGTACGCTCAATACGAAGCCGCCGGTGT
CGACGAGGAGTACGATGAGGAATACGCACAAGAAGGTGGTGAGGAGTACG
TTCAAGAGTAA
>NGR-1A1081  [mRNA]  locus=Scaffold1:623070:624355:+
ATGTATCAAATCGAATCACCTTCTTCTATTGGTGGAGATGGAGTACACAC
TGTGTGTGAAGATTTGCTACTCGCCGTATTGAAAGAGATGCCTTCGAAGA
ATCTCATTCCTCTCCGACGCGTCTCTCGTTTGTTTGTGATCCTAGTAGAT
GAAGTTTTGAGAGGCAGATTCGTCAAAATCGCAAACTGTCCTTCGACCGA
AATTATCCTTGAATCCTGCGCACCTTACAACAGTCGAGAAGCGTGTCGAC
AACCTCTAGTTTTCTCTCATTTCGTAGATTCCTCATTTCCAGTAGAAGGA
GTTACAGCACATTTCTCAGTACCTACTAGAGAACCTCTCTACCTTCCCTT
AGACGATCACGAAGTGTTTGCCAACAACATTCTCGGAGTAACTCTAGAAA
GTATTGAACCTAAACCTACTCTACAAGGTTTAATGTTGCAACAACAACAG
AGACCTATTGATACGTACAATCGAGCTTTACCACCTAAATTTTTTAGTGA
TTTCTCTTGGCAATTATCTCTAGCTAGTTCACTAGATAGATTGTTCAGGG
AATGGTTCGCTCCTGAATCTACCAACGTTGATCCAGAGGAAGAGGAGGAG
GAGGAGGAAAAACAAGAGAAAGCAATCGAAACTCTTCGTCGCGACTCTGT
CGATTCCAACGAGGAGGACGTTCTCTCAATTTCACCTTCGCCCTCCCCTT
CACCTTCACCTTCTTCGTCTCCAGGAGGTTCATCAACCCCTCAAGTAGAA
GAACGTCCTCGTTCCCGTACCCAATTATTGAACCCTTCAAACCACTGGCC
AACTTCTTCCCGAGTCCCTTCCGCGTTCAAATCCGCCTCTCTAGAATGTC
TATCTCACGAAGGTGCTAAACCTCCACCATTCTATTTGTTATCTCCTCCA
CCACCAGGTCCAGGTTTTTTAGAATTCGAATATTACATAGAAAGCGTTTG
TTTAGATGTCGGGAAAGTAGTGGTTGCTACTGAACAAGGTTTGAAAGGTA
AACCTCAATGTCCTTTTGTTGTTTTCGCCTAG
>NGR-1A1082  [mRNA]  locus=Scaffold1:625035:625979:-
ATGATTCACGCAGTCCTGATCTTCAACAACTCTGGTAAACCTCGTCTAAC
CAAATTCTACTCACCTTCTTCACCACAAACTAGAGCATCAATCCTTTCAA
AAATATTCAATTTAGTTTCAACTAGGGATGATACACTTTGTAATTTCGTA
GAATTGAACAACCTAAACTTGAATCTCACGGGACAGGTCGATCCAGAAGA
AAGGAGGACTACAGAAGAACAACAAGAAGAAGAAGAAGAGGAAGAATTGA
GAGTGATTTATAGACATTACGCAACTTTATATTTCGCATTCGTAGTAGAT
CAAAGTGAGAGTGAATTAGGTATCTTGGACCTGATACAGGTTTTCGTCGA
ATCTTTGGATAGATGTTTCGAAAACGTTTGCGAATTGGATTTAATTTTCC
ATTTCGATGAAGTTCATACTCTATTGAACTGTATAATCACAGGTGGTTTA
GTTTTAGACACTTCATTAGATTCTATTCAGCAAAACTTCAAATTACAGAA
ACAATCTAAAAAATCATCTGAAAACGCTAATACAGTTGGGGGAGGATTCC
AAGCTATCACTTCTGGATTATCATCATCTTTACCTAGCAACTCTTCTTCT
TCCTCGACAATATCAGGATCAGGGAGTGGAATATTTGGAGGAATTGGTGG
TGGAACAGGTGGTGAAGGAGGAGGAGGAGCATGGGAAAGGATCAGTTCAA
GTTTTGTAACAAGTTTCAGAAGATAA
>NGR-1A1083  [mRNA]  locus=Scaffold1:626106:627354:+
ATGACGGATACAATCACAGTTGAAAGTTGGACTCACTCCCTCCCACCTTT
CCCTACTACCCTCTCCCTCACTCGCACTTCTCTCCCGTCTCTAGGTCACA
ACGACCTACTGTTGGAAATCTATTCAGCTTCTTTGAACCCAGTAGACGTT
CAATTATCAAACTTGTCAATTTTTAGAATACCTAGCTTAGGTAGTAATCC
TAGAGGTTTAGGAAAAGATTTCGTAGGTAAACTGTTAGCGAAAGGTTCAA
ACGTCAAACGAGATGATTTGAAGATTGGAGATGAATTGTTTGGATTAGGT
GGTCCACTCTCTGGAACTTTATCTACTATTTCAATCCTAGATCTCTCGAG
AACTCTCGTGATCAAGAAACCTCCTTCTCTCTCTCACTCTCAAGCAGCTT
CGTTACCTCTAAGTTTCTTGACTGCTAAAACTTGTTTATCTTTACCTTAT
CTCCAACTACCTTCTTCTTCATCATCTACTACAGGAACTGGTACGATTGT
AGTTCTAGGTGGTACTACTTCAACTGGGATCAACTTGATTCAATACGCTA
AATTGAAATTGGGTTTGAAAATCATTTCAACTTGTTCTACCCGTAACATT
GAATTCTTGATATCACTTGGTGTAGTAGACGAAATTATTGATTACACTAA
AGAAGAATCTATAGTCGATCGTTTGAAACAAATCAAAGATACACAAGGGG
GGGAAGGAGGTTTCATTTCGATAATCGATTGTATAGGAGGTGTAAACGAA
TTACTTTCTACCGGAATTTGGAAAAGTTTACTCTTACCTAGAGGAGGTAG
TTATATTACTATAGTAGGGGATAAAACTGATCGACAAAGATTAGGTGGAT
TTTTCACCAATTTTTGGGATTTAAATCAAGTTTGGAGAAGTTGGAACTGG
TTAGGCTTTGGGGGAAGAGGACCTAGGTATTATTGTATAGATTTCGATAT
GACTCGTAAAGAATGGTTGGAAGAGGTTGAAGAAATGGTAGATCAGAGAG
TAGGAATGAAAGTGATCGTTGATCAAGAGTTTGAGTTTGAAAAAGTTGGA
GAAGCTTTTGAAAGACTTTTACAAGGGAAATCGACAGGGAAGATAGTAGT
CAAGGTAAAGTCTTCGGAATAG
>NGR-1A1084  [mRNA]  locus=Scaffold1:627683:631363:-
ATGGCACAATTGGTCTACTCAGATCCAACTTATCTAACTTCTCAAGCAAT
CGAATCGATAGTCCCTTTAACTCCTACAGCTCTACACGTATTAAACTCAC
TCCTAGATGAATTGTTACAAATCACAGTTCATTCAATCTTTCTACTCTCT
ACCAATCCTTCTCCTCTTACAACAACGATCACGATCAATTCTTTCAAGAT
ACAGTTTCAGAAGATAGTTGGATTCAAATTGGGTAAAGAATGTTTGTTGG
AAGCGGAAATCGCAGTCAATCAAGCAACGAGTTTGAAATCAAGAATTTTT
AAAAAAGACAAGGAAGAAGAGGACCTTGCTTTGAAGAGAACAAAAGGGAC
AGATCAAGAAGAAATGTCTTCAGTAGTAGTGATGAGTCAAGAAGAGAGGA
ATAGAATGGCAGAGGAAGTGTTTGCGAGTTTGAGAGAACGGATAATGGAA
ATTTCTGGATTAGGAGAGAAGATCTCTTTAGTAGTATCGAGAAAGGGGGG
AACAAGTTCAATAGTCGGAGATGTAGAGGATTTAGAAATCAGTTTCAAAG
AAGATGAACAAGTTTGGAGTTGGTTGAAAGAAATGAAAATCAAGGAATCA
ATCGAGGGTTTAGGAGGAGTAGAAGAAGGAAGCGGAACAAGAATTGGGAA
TTCGAGACCTGGAACTGGTAGTAGATCCGCTAGTTCTAACGGTTTAGGAA
TTATGACTAGAGGTAGTAATAGTTTAGAATCTACTAGATCGATCACAAAG
GGTTCAGCACCACTTCCTTCACATGGTAGGAAACCTTCTATAGCTTTATC
AAATTTCAGTCAATCAGAAGATTCGTTTGATCAATTATTGAATTCCGGAC
AAACTAGAAAACTTTCAATGACTCCTGATCGGTTGAGGTTGATCGAATTG
GAAAGAAAACAACAAGAACAAGAACAAGCTAGAAAGAAAGCTTCAGAGAT
GAATTTGAAAAACGCGATGAACAATAAGGGAAGCAGTTCAGATCAAACTC
CTTCTCCTCCTCCTCTTCCGGGTGCAGTATTGAACGGGGGAGTGAAAAAG
AAGAAACTTCAAGCTAGAGGACCTCATCAGAAAGATCTTTTCAACGAAGA
AGAAGAAGAAGATGATGAGGAAGATCATCAACTATCGACGAAAGGGACAA
CGACAACGACAAGAAAGAATCATAGTCAAACTCAAAGTCTAATGGATTTA
TTGAGCTCGACACCTCCTTGGTCTCCTTCTACCTCATCATCAGCAGTATC
ATCAGTTCCAATGTCTCAACAAACTAGTCAAACGAGTGAGATGAGTAATC
TTAGTACTAGTGAAGAAGCTTGGGTAAACGTCAGTCCTCAAATCAAAGGA
GGACGACCAGGTAAAAATTTGAAAGCTAAAGATGAGAAAAGGGATTTAGC
TAGTGAACGTCAAATCAATAACGATTTAGTCAACTTTTTTCAAAATTCAC
CACCTGGTTCTATTAGAGCTTTACCACCACCCATACAAGATCCACTTTTA
CCTTCTTCACCACCTCTAGTACAAAACAATGGTGGTAAAAAAACCTCAAA
AGTTGGAGGAGGATTGAGAAGTTTTATGAATAAAGTCGTTTCGACAAATT
CTTCTTCTAGAAAACCATCGAATTCCACCACGACTTCAAACATTTTCGAA
GAATCACCTTTATCTTCTTACTATTATTCGACTTCTCCTTCTCAAACTTC
TACCACTTCTTCCCCGAATCCTTTAATGTCCCCTCCGACAACGGTTGAAC
CGGTTCGACCGAGTTCAAGACCATCAGCTCCTAGAATTAGATCTTTCTCT
GCTCAATCTTCGAAATCTCTACAATCTACTACCACAACCGCCGGTAGCAC
CACTTACGCGTTACCACCTGGATTAGGTCTCGAAACAACAACAACAACCT
CAGACAAAGATGCAGCAGAAACGAGCGCGAGGAGGAGGAGAAAATCTTCA
AATAATAGAGAACGAATTAGATCTGAATCACTTGAATTCGAAATCAATCA
GAACAAAGGAGAGAGGTTACAATTGAAGAATGGGAGACCTCTTCGTTCAC
CTGTACCTGAACCTGGACCTGGACCACCATCAGCGCCTACGTTGGTTACG
ACTAATCAAGCACCAGTATCCATTTTGAAATCAAATTCTTCAAAACGTAA
TTCCAGTTCTGAATACGCACCTTCTTCCTCTACAACTACAAAATCTGATC
GAGGAGGAGGAAGTTCCGAAACTGCTTCGATTACGACTCATCAACATCAT
CATTTCCTTCATTCAGTGAGACCAGGTTCAAATAAATCAGGAGGAGGAGG
AGGAGGTTCATCGAGTTCAATCTACACTGTAGTAGTTAACCGTCGGAGAG
AAGAACAAACTCGGTCTTCTTCCTTCGCCATTTCTGGACCACCTCCCAGC
TTAGGTTCTACTACTTCAATCTCACCGACTCGAAGACGAAGACCTGAGAT
CCCTTCTCGAGCTTTATCAAACGACGGTTCTTCGACGAATGGTTCGACCT
CGTCTTTCTCTAGGGGATCTTCTGAGAATGGGAATGATGAAGACAGATCT
ACGACTGAAGAAACGACAATTCATCAAGAAATCATCTCAACACATCCTAC
GACGACGAGTTCTTCAACTCCTTCCTCCCCGGTAAAATTGAAACAATTTT
TACTCCTTCAACCAGAACCTTCTTCTGCTAGACGACACTCACTGTACGAC
AACAACAATGAGAACAATCCTCAATCTATTTCACCTACTACTCTCACCGC
TACGAATAATAGTCAACGTCACTCGGTTCCGCCATCGAGTTCAAGTTTCT
CATCATCATCTTTATTGGGTACAGTTAAAGAAGTTTCACATCCTTCAAAC
TTATCCACCATCATCACCACCACCACTTCCACTTCTACTTCTACTATCGA
TGATGAAGAAAGGAGGTTGGTGGTTTTGAAAGTTTTGAAACAGTTGAAGG
AGAGAATGTCGAGTGAGGAAGTTAGGACTAGGAGAGAATGTTTACAAGCT
TTAGAGGAATTTATAGATCAGTTACACCTTTCAAAAGAGGCGGAGAAGGA
GGAGGAGGAGGAGAAGGGAAGGGAGAAGCACGTAAGAAATGAGGGAGTAG
AGCAGGAGGAGAAAATGGTTGGATTTTATTTAGAGGGTTGA
>NGR-1A1085  [mRNA]  locus=Scaffold1:631681:633472:+
ATGGAAGACACTCTACAAGCTAGATCTCTAGCATATTTCGATACAGAGTA
TTCAGCAGATTCTATAGAGTTTTGTCCTTCGATTCCAAACTTGTTCGTTT
GTGGAACTTACCAAGTAGATCAACATCAAACTGAACTCAATTCAACTGCT
GCTGCTCAACAAACAGAAGAGAATGATGGAGGAGAAGGCAACAAACCTGA
AGTAGTAAGAACTGGGAGATGTTACTTGTTCAAAATCGATAGGAATGGAA
ACAATTTGAAAGAACTTCAAAGGATTGAAACTCCTGCTATATTAGATATG
AAATGGTCACCTAGACCTTGGAACGGATACGATAATGTACTAGCGATAGC
AGATGCTAAAGGTCACGTTCAACTGTACTCTCTCGATCAAGAAACTTTAC
AACTATTTCTGATAGACATCGTTACAGTCTCGGATGAATCAACCCTATGT
CTTTCATTAGATTGGTCAACTAGACATCCTTCAGCTCCAGAACCAGCAAC
TATTATAGTTTCACTCTCAAACGGTTCATTAGCTCATTTAACTCCTCCTC
CTCCTCCTTCTACCTCCTCTACCTCCTCATCTACTCCCCCTACTCCTCCG
ACGCCGCCTCCTACGTTCGTAGTTTCAAAAACTTGGCACGCACACGATTT
CGAACCTTGGATAGTTAGTTTCGATTGTTGGAATTGGAATAATATCGAGA
AAACGGTTTGGTCTGGTGGAGACGATTTGAAATTGAAAGGTTGGAAATTG
GCTTCTATAAATTCTACCAGCAAAAGAGAGGAATGCGACGAGGAAGAAGG
AGATGAAGAAGAAGAAGGGATGGAACCTACTTTCGTTAATAAAAGATTTG
AAGGAGGTGTAACTACTATTACTAGTCATCCATTAATTGAAAACTTGATA
GCAGTTGGAAGTTACGACGGACAAGTTAGGTTATTCGATAAACGAAACCC
TTTGAAACCTTTGACGAGTTTCGATGTCGGAGGAGGAATCTGGAGGTTGA
AATGGCATCCTTCAAATCCTCAACGTTTGTTGATTGCGGCGATGCACAAC
GGTTTCTCAGTAATCGATTTCAAAGGTTTAGTAACCACCACAAACGTAGG
AGAAGGAGGAAATCTAGAACCTGGAGAAGGTGAATTGGTTAAAAGGTTTG
AAGGTCATGAAAGTTTGGCTTATGGAGTCGATTGGAATCAAGGAAATGCA
GAAAAGACAGAGGATGGAGAAGATTTAGTCGCTAGTTGTTCTTTCTATGA
TCACGCTTTACATGTTTGGTCAGTTTAG
>NGR-1A1086  [mRNA]  locus=Scaffold1:633646:634381:-
ATGGCCGCTTCCTCTTCTTCTGCTATCCTGTTCACCGATGTCTTCTACGT
TACCGATGTAGACAAAGATGGAAAGAAATTCGATCGAGTCTCTCGAATCG
CAGCAGGATCTAACAACCTCGACATGAAACTCACTCTCGACATCAACACT
GATTTAATAGATCTCTCTAAAGAATCTACTTTCTCTCTCGCGCTCGCATC
GACTTTGAACCCGGAAGCGGATAAATCTAGTTCAGCCGCTGCAGGAGGAT
GGAGAGCAGATATCGAAGGTGGTTTGGCAGACGATTGGGATTACATCATG
CATGGAAAGGTTTACAAATTTGATGAGGGAACTGATGATATCGTTACCGC
TTATGTATCGTTTGGTGGTTTGTTGATGGCTTTGACAGGTAGTTACAGAC
ACGTTTCGGGAGTGACAGTAGGAGAATACATTTACCTTTTAGTACGAAAG
TAG
>NGR-1A1087  [mRNA]  locus=Scaffold1:634719:636425:-
ATGTCTACTTCTCCCGATCTCAAACCTCGTTACCCTCCACTCACTCCTGC
TGAGAGTGGTCTCGAAGATGGACCTCTCAAGCTCTCCCCTCTCGTCTTGG
GTGCCGGTGTCTACGGATACGATTACAACACCTCTGACACTCTAGAATCT
GACGTCCCTGAACAAGCTATTCGTCTTTGCTTCAGATACGGTATCAACAC
TCTCGACACGAGTCCCTACTACACAACTTCTGAAGCAGTACTTGGAAAAG
TTCTCCCCAAACTCAAAGATGAATTCCCTCGTGAAGCTTACCAAATCATC
ACCAAGATCGGTCGATACGGACGAACCAAAGCAGATTTCGATTACTCTCC
TGAACGAGTTCGTGCTTCTTTGAAACGATCTTGCGAACTCATGGGTACCG
ACTACATCGATGGTGTCTACGCTCACGATGTCGAGTTTGTATCTGAGCAA
CTCGAGGATGCTGGAGAGGAAGGTTGGAAAGTTGGAGAGGATGGAAAGAT
TAGAGAAGAAGATCTCGCTCGGTGGGGTTTGAGAGATGAGGATGCTGCTA
CGATTCGTGGTCCTGGTGACGAGAAAGTTCTCGCCGCCATGAAAACTTTG
TTCGAACTCAAGAAGGAAGGTCTCGTTCGTGCTGTCGGATTCTCAGGATT
CCCACTTCCTACTCTTCTCCGTCTCGCTCGACTTTGCCAAGCTCACCTCG
AGCCTCTCGATATCATGCAATCCTACTGCCACCACACTCTTCAAAACACT
ACCCTCTCAACTTACCTTCCACTCTTCACGAAAGCCGGAGTCAAACAAGT
CATCTCTGCCTCTCCTCTCTCGATGGGTCTCTTACGTTCCGCCGCTTCTC
CTCCTTGGCACCCTGCGAACCCAGCTCTAGTAGCAGCAACTGAAGAAGCC
GTCAAACTCGTCACTTCGAAAGGAGCTAAACTCGAAGACGTAGCACTCGG
ATTCGGGTTCTCTTCTGCTAAACTTCCAGGTACCGAAGGTAGAGATACTC
CTACCGTTGTCGGTTTGTCGACTCCTGAAGAAGTTCACGAAACTATGAAG
GTTTATTCGGAGATTTACAGAGCTGAGGGTCAATCCAGGAAAGGAAGAGC
CCCTGGCACTGGATTGGGAGATTCGGCAAAGAAACAGAGGGAACTCGAGA
AGGAAGTCGTTGAAATCTTCAAGAGGACCAAGACTGAGAACTGGGGATGG
GCAGTAGGAGTTTAA
>NGR-1A1088  [mRNA]  locus=Scaffold1:637514:642144:+
ATGACCGACAAACGTAAAGCCAGTGGTAGCAAGATTGGAGGAGTTATCAA
CGCGCTCAAACGTGTCTCCTTCAACCGCAGATCGTCTTCCGATTCAGTCA
AGGAAAAAGCGAATCACTCAACTACTGGTTCCAACTCGCTCGGTCGGACT
CGCTCTGCTTCCTCGTTGGCACCATCGACTGCAGCATCTACTATAGACAC
AGCTTCCCTTCGACCCCCTCTCCATAGACTCAACTCTTCATCTCCAGCTT
CCGAATTACCGAAAACATGGGCTGAGTGGACTCTTGCGTATCGTCAGGGA
CTCATCGATTTCAACGATCCTCCTGAACCTCCTTCAGATCTACACGCTAC
AGAGTATGCTACACCTGGAGGAGTACTCTCAGCACCTAGACCCGAGACTG
AAGTCGCTCGGCAACGAGCTGTCGACGGTATCGCTTTACTTCACCACCAC
AACAAGAAGAAGAATTCAACACATCACGCTTCCTCAAGCATTCCCGATGC
TCCTCTAGACGACAAGGTCAAAATGATTGAACTCGACAAGGAAGACGAGG
AAGAGGAGGACTCGTTCAATCCGAGAGAGTTACCAACTTATACCGCTCTT
GAAGAACTGGCAAAGAAGGCTCAAGAAAGGTTTGACGTCGAAACGGCTTC
GGTCTCCCTCATGGATCGAGATCAACAATTATTCCTCGCCAAGAGAGGGT
TCTTGCCTCCTGGAGACATCGCGGTCGTTGAACGACAAGAATCGTGTTGC
TCTCACACTATTCTCAAAGCTGTATCAACCGGTGAGAAAGAGCCTCTAGT
CGTGTTGGATTTCTCGAAAGATTGGCGATTCAAAACCAACACATTCGGCG
ATCACGGATCTGGATTCTACGCTGCTGCACCGATCTTCCTTCCTTCGGCA
CTCGGAGATGGAGAAGGTGATCAAGCTGGAGGAGTGTTTTGCGTTCTCGG
CAAATCCCCACGTTCAAACTTCACCGTGGAAGATCAAACCGACCTCGAGA
AGATGGCAGACGAAGCTTCGAGAGAGATCCAAAAATGGGCCGACAAGTCG
AGGCAGGAGAAGAAAGCAGAGTTGGCGAAAAAGAGGAAACAGTACAAGAG
TCAACTCACGTCTCACCTGAGCAACAATCTCGACACAGTCGATGAGATTC
CTACCCCTCCTCTCACACCTGATCTATCTTCAGCAAACGACGGTACTTTC
GGCTCGAAGGACTCTGAACCCCCTCGACGACCTTCGCTCGCAGAATCGGC
TGGTTCGTCAAAATCCCTCGACCTCAAGACGACTTCCATCACTCCCGCTT
TCCCGAAACGTCGTGGTCGTCGTGGAGTGCTCGCGCAATCTGTCAGACCC
CTCCCAGAAGAGCACCAAGCCGTCATCGATCTCTCTACTCAACTCGTCGC
AGAAAGCATCGAAATGGAGTTCTCTTACGTGATCGCGATCGACCTCTCGT
CAGCACCTTCGTTCGATCCCGACGCCATCTCTTCGAATTCTCCTTCACCA
CTTCGATTCGTCTCGACTCATGGAATGCCGATTCCAGCTCCCCTCCTCTC
TGTCGATCTTCACCTCGAAACTCTCACCAGTCCACACAATGCTCTCCTAG
CAAGAACGTTCAATTGGTCACTCAGTCTCCTGACGCTACTCGCCCTCATC
GTATTCGTCATCCCTCTCGGCCTCTGTCTCCTCCTGACTTACCGAACCCG
AACCAATTTCACCCGAACTCTTCTTCTCACACTCGTTCCCTTCTCGATCT
ATCTCTTTACTTTCTACCGATTCGGTCACATTGTAGCATCGAAGGCTGTG
GTGGCGGGATCACATTCTATAGGTCTGGTCAATACGCTCCTTTCTCGCAT
TTGCGTACCTGGTGTTGTTCTCATCGCCTCTCTATCTGGTGGAGGAGCGA
TCAACACTGCCTGGGAGGCTTACGAGTGGAGATCAATTTCTTCAGCTGAG
CCAGTCACAGATGCTCAGATCCTACAAGCTGAGCGAGCGTTGTACGCAGC
GCGACTCGACCTTCAGCAGCGACACCGATCCTTGAAACTAGCTCAAGGTT
CCGCTCAACGAGAAGCAGATTCAGCCGCATCTCAGTCCCTCCTCTCTCGA
CTCGCTTCTTCAAGTCCAGCAGCCACTCACCTCAAGAGATTGGAAGTCGA
AGTAGCAGCGATGGAAAGTGTCGAACAACAGATGGTGAAAGATGTCGCGA
CGTTGAAGAGGAGGAAAATGATGAGAGAAATGGGCAGGAGTTGGAAAGGA
AGATTGTGGTTGTTCGTTGGATGGCTGTTCAGCTTGTACTGTGTTTGGAG
AGTATTCGTCTCTGGCATCAATCTAATCTTTGGCTACTCTCGTCGCAGTC
ACCAGGCAGTAAAAAACTCCGAAGATTCCAATGGAGCTCAAGGAACAGAT
TTGATCACTTCTCTACTGACTCGAGTCGTGGTCATGCTCGATATCGAACT
CGATATCGCTACTTGGTCGAGATTGATCGGTTTGGCTTTGATCGGAGGAA
TCATTCTCGCCAACATGAGAAACGTGCTCGGAAGTGTGTCGAGGATCTTC
AAAGCTACTTCGACTGGAATAAGCGCTTCGTTCATGTTGCTATTCCTAGC
TCAGCTTATGGCTATTTATCTCCTCACATCGCTCATCTCTCTCCCTTCTT
CGCCGACACCCGAGACGACGACCCTTCTCGATACCCTCCCCGATTTCAAC
GTCTTCTCTCGTCTCTTTGACTCGGTTTTCCTACTCGCTGCAGCGACTCT
CTTCGTTTCAAGGTTCGCTCATCGCAAACTGAGAGACGACGAAGCCGTCA
GCAATCAGTATTCCTAG
>NGR-1A1089  [mRNA]  locus=Scaffold1:643634:646770:-
ATGGAGAGCTACCCGACAGAGTTCACTTTCCATACCTCTCCACTTCTCTT
CGTCGCTGGACTCAATCCACCTTCTTCGAACGGCACACCTCAAGATGCAG
CACCGACGGATCCATTCGAGATCCTAACAGCTTCACTCAGGAAGACTTTC
GCTTCAAGGAAAGGGTTTCAACTGTGGGACAACTCTCGAGGGCAGAATCA
GGATTTCCACACTCTCCTGGTGGACAAGTCCGTTCGATTCCCTCCTCTCA
AAGCCCGCCCCACTTCGTCCTCTGCTCCCTCTTCCACGGCTCCTGCTCCT
CAGCCCCCTACAGCCCTGCACTCTCCGATATCTCCTCTCACTCCTACATC
TCCCTTGTACCCGGACGGAATCATCGCTCCGATTTGGATCCGAAAACATC
GAGAATTGATTCCTTCAGTTTTCATTCTCGTTCTTCGATTGTTCGAGTCA
CCAAGTTCAGGAGGAGGACCTGTCAATCTGGAAGAAAGAGAGGAGGAAGA
ACGACAACACGACGCACAGCTGATCAGAGAAATCATTGATCGCAAACGGT
CCACTCTCGAAAGAGGAATCAAGCTTGCGGTAGTCCTCCTTTGCTCTCGT
GAACTTCTCGACGACCCTTCCCTCGACTTGCGACTGTCTCTCATTCGTAG
ACAATCCGGCCTCGACTCTCGCGCTTCTCTCTTCGTCATCTCACCAGTTC
CTCAATCGGAAGTCAACAACTTCGTCGCAAGTATCCGATCAGAATTGTGG
CCTGCCGCGATAGATTACTACCGAGAACACGCAAGGAGAGTGAGAAGGAA
ACGAGCTCGTCAACCTGCGAAAGGAGGACTGAGTGAGAGAGGTTGGAACG
TGAGGTACGATTACAAATTGGCCTTGTTTGCAGAAATGAGAGGAGAATCA
GAAGTCGCTCTCAAACACTATGAAGACTGTTACGAATCACTAGTCGATAT
GTTTTCGCAACCGAACCTCCTCGTGGCTCGAACGAAACGATGGGCAGAAG
CGAAAGTTCTCGCAGATTGCCTCACTGTCAAGGTATGTTGGACTTTCTAC
ATGACTCATCCCGGTCACTACTATTTTTTGTCGGCTGTCTGCGCCCTGGA
ACGTCGAGAAAGATATAGAACGATCAAATCTCATCTAGAGACGAATGGTA
ACGGACTCGGAGATAAACCTCCCGAGGGAGCTCTGCTCCATGAAGGAAAA
GTTGATCATACTGAGATTATCATCGAACTGTATACGAAAGCTTACGAACA
TTTCAAACATCACGGTCGAAAACGAACGACCTATTTTTTGGCATCTCTAA
TCGCATCTGCTCACGCTTCTTCTCCAACCCCAAACGTCGAGATGGCCCTG
AAGTTCTGGGATAGAATAGGCAGGAATTATAGAAAAGATGGTTGGAACGA
GACTTTGGAGGGAATCGAGGAAGCTGTTTTCGAGTGCGCGAAAGAAGGTG
GGAGATGGGTTGAAGCTATCAAGGCTGGTTGGAATTTGATAGCTCCAGAT
TCAAGCGTTTCAGAAGATCGTCGAGCGCAGTTTGCTGAGGAGCTCAAGTC
GATCTTGACGAGCCGCTCGCCAACAACACCGGAACAAGCTTCACTCCACT
TGGCGTCAGATGCATCACCAATTTTGATCCCTCGACTCACTTTCTACAAG
CCTACTACCACTATATCGAGACAGATTCCCTACCAACTTGCCATTTCCGC
TCCTTCATCTGCTAGACTCTCCGCCTTCACCTTCGACAATTTGCACATCC
ACTTCAACGACGATCGGCCGCCCCTTATCGTTCAACATTCTTCTGAGGCA
GCATCAACAAAGAAGAAGGTCGAAAGATACGAATTGAAAGGGGATGAATC
GTTCGCGAACCTGAGATGGGAAAACGGAGCAACGAAAGTCTTCTTCGGCT
CCGTTTCCTCTGATGTAGCTATCAGCTTAACGGTCGAGAAAGTCGTTCTG
AATCTTTCAATCGGAGACTGGAAACTTTCAGTTGATCTACAACTTGACGA
CAAGGGCATTTCACTATGCATCATGCCGAGAGTTCTCGAGCTCGAAGTCG
ACGTAAAACAGTCCGCTCCAGCTTATCTCGGCGAGAGGTATCCGATTGAG
CTCGACATTACGAATCGGGACGATATCGAAGTTGAAGTTTCACTCGTTGG
TTTCCTTCAACCTGGTGCAGAAGGATCTCGTGAGTACAGTCCACAGTAA
>NGR-1A1090  [mRNA]  locus=Scaffold1:59090:59558:-
ATGGCTTACAAGCTGCTACACAAGGGTATTCGGCCCAACGCTATCCACAT
TCGTATCCAACAACGTAACGGACGAAAGACTATTACCACTCTCCAAGGAG
TTCCTTCGGAATATGATCCCAAGAAACTCTTGAAGGCTTTCAAGAAGGAA
TTCGCCTGCAATGGCTCGATCGTAGACGACGAGGAGATGGGTAAAGTTAT
CCAACTCCAAGGAGATCAGAGGCAAAAGATTTTGGAAATCTTGATCGAGG
AAGGTATCGAAAAAGAGACTATCAAGATGCACGGTTTCTAA
>NGR-1A1091  [mRNA]  locus=Scaffold1:646932:648008:+
ATGTCAGCTTACGGAGCTATCGCTACTCCTCAGAGACAAGTGCGACTCGT
ACCCCGGACTTATCCCCTCGCAAAGGAAGGAGAAGCTTTAACGATTTTCC
CCGTTCGGAAAGATACTGTCCCTCAGTCTCTCGTAGAGTATCTCGCACAG
GTGTTCAACGACACGGTGGAAGACGGTAGAACTTACCCTCAGCAGGAGAA
GCTTACTCTCGATGAATTCCCGAATTACCCTGGAAGATCATCTCACAACT
GTAACGCTGGCTTCGTCGTTCCGACCCACCATCGAGGCCTCAAAATCGGT
TCAACACTGGGAAAATCTTACCTTCGTTACGCTCCTCTCCTCGGTTACCG
CGGGAGTGTGTTCAACCTCGTCTATATCTCGAACGTAGCAAGTGTTCGTA
TCTGGGATGCTCTCGGATTCAAGCGAGCAGGATTGATTCCCAAAGCTGGA
CTGTTGAGGAATGCAGAAGGAACTGGAGAAGAATATGTTGATGCGATCGT
GTTCCATTACGACTTTACTCAGAAGCGGGAATAA
>NGR-1A1092  [mRNA]  locus=Scaffold1:649511:651601:-
ATGGCAACACCAGTATGGCTCGACTGTGATCCAGGACACGACGACGCTGT
AGCTATCTTACTAGCTCTACAACTGCCAGAGATTGATCTACAAGGTATAT
CAGTAGTACATGGAAACGCTTCGATCGAGAATACAGTTCTGAGGCACGAT
CCAGAGATCCACGGGACCGACGGACTCGGAGGAGTTGAAGGGTTACTCTC
TGCAGACGATCCTCGAGTTCAAGCAAAAGTAGCAGAAACGGCAGGCAAGA
AGGCGGTCAACGCTCTAGCTGACGCTGCCCGCTCACTGCCAGAAGGTCAA
CAACTGTCGATCGTCGCAACTGGGGCTCTCACCAACATCGCACTCTTTGT
TTCTCTCTATCCTGAACTCGTTCGAGAAAAAGTTTCGCAAATAGTCATCA
TGGGAGGAGCTGAAGGAAGAGGGAACCGATCGCCTACAGCAGAGTTCAAC
ATACTCATTGATCCGGAAGCAGCTGCTATCGTGTTTGATGCAGAAGTCAA
GGTTGTTATAGCGCCCCTGAACGTCACTCATCAAGCTCTCTTCCGACCTG
AAGACAACAAGCGATTGCTCGGGAAACAAACTCCTCTTCGGCATTCTTTG
TCGACACTCCTCAACTTTTTTGCCGAAACTTACGCCAAAGTGTTCGATTT
CCACGCAGGCCCGCCAGTTCACGACCCTCTTTGTATCGCCTTCATTGCAA
GACCAGAACTCTTCAAAGGGAAGCGCACCTTCCCGAAAACCGAAAGCTCG
ATTCTCCGAGCTGGTTGA
>NGR-1A1093  [mRNA]  locus=Scaffold1:651878:654360:+
ATGTTGATCCAAGGAACGCTCGTGCTTTCGATCGCTTCCACCGCTCTCGC
TCAGGCCGCTAGTTACGCACCTGTCTTTGTCCAATGTCCAGCAACTGAAC
TCGTACTTCGTACCGGAAACCCTACCCAAGGAAATCAAGTTTTGCAATCG
AACGAATCTTCGTACTTGGAAAGGAGGAGAAGGGATGTCACGCCTCAGCT
GTGGAGAGATTACTTGAACGACAACTCGACTGGAAGTACCGGCTACTCAG
CAGATACGATCGCGAATGCTCAACCCAAAATCGCTACTGCTGTCTCTGGA
GGAGGATTACGAGCTTCACTCTTTGCCGCCGGAACTCTCAACGCTTTTGA
CAGTCGAAACTCGTCTTCGGTTGGTGGACTTTGGCAGCTCTCGGATTACC
TTGCAGGTCTCTCTGGTGGATCATGGACCGTAACTTCCGTTGCTCTCGGC
GATATGACCCCTATCTACGAACTCGTTCTCGGCAACACTCCTACCTCGCA
AACGAACATGGGTTGGGAACTAGACATGAACCTTCTAGCTCCTGACGGTC
TCCTAGGAGTCTCGGAGAATAAAGAATACTTCGACGCAATCTTCGCAGAC
GTTCAGTCCAAGGCAAACGCTGGCTTCCCAGTCAGTATCACCGACTTGTG
GGGACGAGCTCTCGCGTATCACTTCTTGAATCAGACGACTCCTGAGAATT
TTTACGACATGCAACCTCACAACGAAGGTACTCTATTCTCCGCAACGAAG
TATACTCAAAACTTCCAGAACGGAGCTATGCCTATTCCTCTCCTCGTTAT
GACCTCTCGAGTTTCCGAAAAGATGCAAACCTCTGGCACTTCGACGACCG
TTATTCCTCTCAACAACACCCAATTCGAGGCAACTCCCTTCACATTCGGT
AGTTACGATTCGACGCTTCAAGCTCTCATTCCGGTCGAGTATCTCGGGAC
CCAACTTTCGAACGGTCAACCGAAGAACTCAAGTTCTTGTGTCAACGCCT
TCGAGAACGCGGGGTACCTTTGCGGTAGCTCGGCGTCATTATTCAATGCT
GTACAGCAAGAAATTTCGAATCCCCTCTGGACTGAGTTGATCCAGAAACT
TTTAGGGGAAATTACCGATATTCAAGCGACTTCCGAATCGGTTGCGCTCG
TCGCAAACTACCCCAACTCCTTCCAGAACTTCCAACCTGAAGGAGGTTTT
ACCTTCGAATCTTCTGGAAACGACATTCTCGAAATCACCGATGGAGGAGA
AAATGGAGAAAACGTTCCTTTATCTCCTCTTCTAGTTCGAGCTCGAGAAC
TCGATTTCATTCTAGCTGCTGACGCCTCAGCCGATACCGAATACTCCTGG
CCGAACGGAACTTCGCTTCTCGCAACTGCCGATCGAGCTACAAACTACTC
GAACGGCTTCAGAAACTTCCCTCCTATTCCTGCCAATTCCGATGAGTTTG
TCGCTCAAGGTCTCAACGTTAGACCTACTTTCTTCGGTTGCAACTCGACT
GCCAAGGGCAACATGTCTTCATCGTCAAACGAATCGTACCCGATCGTCGT
CTACCTACCCAACGCTCCCGCTCCTGTCGAAAACCCTTTCCTCACGAATA
CTTCGACTTTCACTCTCTCCTACTCTTACGAAGAAGTCGAAGCTTTCCTC
GATTCCGCGACTCTCAATGCGAAGAAGGGATTCCCCAACCCCAATACTCC
TACGACTCCCGACTCAGACTTTGGCCTCGCTCTCAAATGTGCTACCGTGG
ATCGTGCTCGTCAACGAGCTGGTGTTGCTCGTTCTTCTGCTTGTCAAAAT
TTGTTCAACAGATATTGCTGGAACGATTCCGTTGCGGATGTTCTCGTCAA
CGCAACTGAAACCGGTCAGAATAATGCTCCTCAAACCACTTCCGATTCAT
CCTTCCTGTCTCCCTCTCGTGTAGCTCTACCTTCTGCCCTCCTCGTTATC
GCTCTCACTTTCCTCGTTTAA
>NGR-1A1094  [mRNA]  locus=Scaffold1:654667:662057:-
ATGGCTCGTGCCTGGAGCTCGATAGCTTCAAACCTCCCTTTCCTGTCAAA
TTCAGCTGATCCCAGCCCTTCAAGAGATTACATCCCTCTCCCTCGTCTCT
CTACTTCAGCCCTCAATACTCCCTCTGGATCAATCTCTGCTTCTCCAGTA
GACGATGATGAGAAACGACTTCAGCACCTATCGAGTCTCGCATCTGTTCC
AATGCACCAGAGAAGAGGACCCCTCGTCGCAGCCTGGCTTTATATTTCCC
CTATTCTAGTTATTCTTCTCGCTATCTACGGCTACCTCTACACGAAACCA
CCGGGAGCCGACAAGATCATCAATCCTTATGTCTGTACGCCAAAGTCTAG
CTTGGCGAGCGTCAGAGAGATGTGTAAAGTCGGAAAAGGAAACTTGGAAT
TCGAAAATGTACGTATCATCGTCTTCGCCTACACTGAAATTGAACGATCT
AAAGCGTACTGGGAAGCTAGAGGAGGTATCACACAGAAAGATCTCGACGA
GGCGCAAGAGAAAGGTCAGGCGAGAGCAATGATTTACAACAATAGGCTTT
ACGTGAAATGGTACGGAGGATGGAATCAAGGAACTCGTACCAAAGCTACA
CTAGCTTCTATTAACGAAGCTCTCAAGATCTCGAATGAACCTGTACCCGA
CATTGAATTCGTTTTACAAACGGGAGATAATGGGAAAGTAGCGGGAGCAC
CTTGGGCTCTAGGTCGAAAAGTAGATTCAGAAGAAGATCAAATCACTCTC
ATGCCCGATTACTCTTTCTTTTCGTGGCCTGAACCTGGAGTCAATTCGTT
CGAGGAGGTTGCCGACAATTGCAGAATGTATGAATCGAAACTGAGGTGGA
AAGACAAGATCAACAAGTTGTTCTGGAGAGGTGCTTTCCTCGCAGATATT
CGAAAAGAGTTGGCAGAACTTAGTAAACCGCACAAATGGGGAGAAATCTC
TGATTTGGATTGGGGAAATCGCGAGCAAGTTGACAAGAAGTTGCTTACTC
CTGAAGAACATTGTCAATACAAGTTCCTGGCTCACGCAGAGGGAGTCGCT
TATTCTGGACGGCTCAAGTACCTCATGCAGTGCAGAAGCGTCATTGTCGC
ACACCAAATGCAATACACTCAGCACTTCCATCCTCTCATCAATGACAACT
CGACCTCTCCCGATCAAAACCTCGTTACTTCTCCCGGTCACAATTTCGAC
GAGTTACCTTCGGTGATGAAGAGTTTGTTGAAAGACGACGAGAGGGCAAA
GAGGATCGCCGACAACAGTTTCAAGCACTGGAGGTACTGGCTGAGTCCAG
CTAGTATAGACTGTTACTGGAGGAGACTTTTCCAAACCTGGGCAGAACTG
CAAACTTTCAAACCTGTCTTGACAAAAGACATGACAACATTCAACTCTTT
CATCTCTGTAATCACTACGCAACTAATCTTATGCACTTCAGCAATGACAG
TGACTGGTCTCAATTCGGTCGAGTTGGGGAGATTGACGACTTGGCAGCAA
TTCTTACTTTTCTTTTCCATGAGTATTGGGTCAACTTCTTTCGTCTCGAT
CATCGTTATTCTCGTTCGAAGACAATTCTTCCGAAACAAGTTCGATTACA
TGGTGACTCACGATGAACACGCTCGACGGAGGGTCAACGAAATCGGAGAA
CAAGAGGCTCGTCTACATGGTCGAGACTATCAACCTTACAGCGACACTGT
TCGACCTGGTAAAGGTCCTTCTTTCGCTCACATCCTCTTCAATCGTTCCA
GTCAGCCGAATACACCTCGACCTTCGCCAGCAGGAAGTGCTAGCGCTTCA
TTCGTAGAAGGAGAACGGGAAAGAGGAATCAGAGAGGGTCTAAAGAGAAA
GAAGAAGAAATTGGAGAAATTGAGTGTCGATATGATCAAGCGAGTTGATT
TACCGGTTAGGATCAACGAAATGAGCGTATCAGGATGGTTAGGAGAAGGG
AGAGAAGAAGAAAACAGACTCGAGGAGAAGGTGACGCCTCTGGAAGAAGT
TGCGAACGGAGGCAAGAAGGGAGACAAGCTGCCGGAAGTTTTTCAGGATG
AAGATTCGGCAGCAGAAGAGACAGCTTCCGTAGAAGGGAACGGAGTCTAT
CGCAAACCTTCTATCATAGGTCGAACGATTCAAATCGCTGAACCTGCTGC
TCCTCAACAAGGTCGTATTCAGATTACCGAACCTCCTCCTCCTCAGCACA
ATCACATTCAGATCAGCGAACCTCCGCACCCTGTTCACACCCTTCGCGGT
CGCAGGAGTAGCGATTCAGCTGCGACTGCTTCTCCTCTCCGTCTTGGAAC
CGGCAATCTTCCTCGCATTCGAACACTCGACCCTCGGCACCTCGAACATA
TCACCGAATCACCTACTTCTTCGACCCCAAGGAGAACGAGTTTCGGCTCG
AATCCCGATTCTCACAGTCGAGATTTCGGAAGATCTCGAACGATCGAATT
CAGGGAGAACAGCGATAACGATCTTCGATTGAGGAGGAACCGAACAATCA
ACGTAGATCCGGATGTAGCGATGAGGAGGATGTCTTCGTCAAATCTCCGA
GACCCTTACTCTCGAACTCTCACCCGAACTGGAACTTCAAACGGCCCACC
GAACGACTCGGCTCGTCTGCAAGGCTTCGGAGGATTCCCGAATCCTCTCG
TTGCAGCAGCTACTTACGCCAAGAACCGACTTCCGAACATTCGTAACGCA
GTTGAGAAGAGTACAACGATGCAGAGGACAACTACTCTCAGATCAGTCCG
CTCGATGGATTCGAGGATGGGTACGACTACGTTTGCGGGATCAGAACAAC
CCTATGTCAAACCTGTTACGTACATCAGTTTCGACGCCGTCGTCGGTCGA
AACTCGAGATTCCACGGTTTGACAACGAGTCAACAGGAAGAGCTCGGAGG
AGTCGAGTATCGTGCTCTGACACTACTGCTCCGTCTCGTCGCTGGATATT
ACCTCGTTGGACAGCTCCTCGCAGTTCTCGTTCTCGCTCCCTGGTTGTCG
CACTCGAGAACTTACGGTCCAGTTTTCGAAGAGCCGGCCTGGAAGGTGAA
CCCTACGTGGTTCACTTTCTTTCAAGTGTGGAGTGCATTCAGTAACAATG
GCATGAGTCTCGTCGATACTTCAATGATTCCCTTCCAACGAGCTTACTGG
CTGATCATCGTCATGTGCATTCTCATCGTCGGAGGCAACACTGGACTGCC
AATCTTTTTACGCTTGACTATTCAAACCTGGTTCCTCGTGTTTGCCTTGG
TCTGTATGAACGGATTCGATTGGGCTTCGTTCATGATTTTGGACATCGGA
TCACCGGTTGTCGAGGCCATACCCCTCGGAACTCGTTTCATCGACGGTTT
GCTGCAGAGTTTCGCTGTACGTGCTGCCGGATTCGCTATTCTACCTCTCG
GTCAGCTAGCGCCAGCTGTCCAATTTTTGTACACCGTCATGATGTATATT
GCTGTCTACCCTATTGCTCTCTCGATTCGAAGTACGAACGTATACGAAGA
GAAAAGTATGGGTGTGTACGATGAGGAAGACGATCAAGATCTAGACAATG
TCGAAGCCGAATTTGCAAAGACTCGCTCTGCTACTCAATATATCGGATTT
CACGCCCGACGGCAACTCGCTTGGGACATCTGGGCTATCGTTCTTGGAGT
TTGGCTCATCGCTATCATCGAAAGAGGTCGAATCTTGAGCGGTGACTGGC
CCGAGATCACGCTATTCACTTTGATCTTTGAATGTGTGAGCGCCTATGGA
ACGGTCGGTCTCAGTCTTGGCAACGGTCGTAACAACGCTTCCCTCACTGG
CGTCCTTACGACTCTTTCGAAACTCGTTCTCATCCCCCTGATGATCCGAG
GTCGTCATCGAGGTCTCCCTATCGCTATCGATCGTGCGGTTCTACTCCCC
TCGGATCTTGAAGCTCATTTCGACGATACCGCAACAGCTCTCTCGCAAGA
TGGAGGCATGCCTCGTACCAGAACATCTCGATCGAGCTACACAGGACATA
CCGTTGCAGAAGACGCTCGGTCTCGAACGGGATCTGTCCTCGTTGAATCT
CCTCAAGTGATGGAAATGCAGCATTTCAACGACGAGCATCATCGCCACGA
CTCCTTGAACGGCGACGCAACTCCTAGTAGTGGGACAGATTCGAAGGAGA
AAAGTATAGAATCCGATGTCGTTGATCAGGCGAAAGAGAAAGAACCAACT
CACGACAAGGACGAAGTGGGATGGAAATAG
>NGR-1A1095  [mRNA]  locus=Scaffold1:662478:663464:+
ATGCAGTCAATCATTCGCCGGACAGCTACTCTCTCTTTATCTAACCTAGC
TAGACCCGCCTCGACACCTATCCGCACCCTCGCTACTCACGTAGTCGACG
CACCTTTCGATCCTCCCAATTCTTACTCCCGACCTTCCTCCTCTTCGAAC
CCTGCCATTCCTCTCCCAAACAACCCTCGAGTAATCGTTCCCTCTCCTAC
TAAATCGAGACGCGCCGTCAAAGCCCCTCGGTTCTCGAAAAACTCTTCGA
GAGTAACTGGTCGATCAGCTCGCAAACCTAGGAAAGCCCTCTCTCCGACC
GAACTCAAACTGGATGGAAAGTTGGGAGAATACGAACCGGCAACCCAGGG
AGAGATCAAAGTGTTCCTCCCTTCAGTTTTCATGAGGTTGGTTCGAAACT
CTGGAGAACATCGAGACGACCCCTACGTCGCGACTTTCCGTACTTCGCTT
CAATTGACCAAGCCCGATATTTCCAACTACCTCAAAAATATCTACGGACT
CAACATCACTTCGATCAGGACGATCAACTACCTTTCGAAACTCAAACGAA
ACCCTATCGGAGGAGGATACTCTCGTTCGGGAGGAACCAAGAATTACAAG
AAAGTGGTAGTAACGATGACCGAACCTTTCTGGTTCCCGGAGGAGAGATC
TCGTGCCTGGTGCAACGAGCACTTCGAGAGGGACAGAATGGAGGAAATGA
GGGATCGTAAAATGCTCAAGATTGGAGACGGACAGAAGTACGGTGTCGGT
GCTCAAAGGTACAGGGGTGCTCACAAGAGTAAGGCGGAGAAGGAGAGGCT
CAAGGCGGTCAACAAGGCTGGAGGTCACGATGTCGACGCCAAGATCGAAG
GAGATCAAGTTGCTATGAGACGTCCTTCTGGATTGAAGAAGAGGAAGAAC
GTCATGAGGAGTAGGGAAGAAGCTGTCAATGACAGGAGGGAAGCTATCGA
AAGAGAGATGGCTAAACTTAGAGAAGCAGGATGGTAA
>NGR-1A1096  [mRNA]  locus=Scaffold1:665005:669556:+
ATGGTTGTTCAGCAAGGCGGGAAGTATCTTGGAGTCGGATTAGATGGAGC
TACCGGGAGCGGATGGGAAGCTGGAGAGTTGTCTTTAAAAATGAGAGCTG
TGCTAAGTGCAAAAGGACCTAATCGAGATCGAGATTTGAGCCTCCTTCTC
ACTTCTCTCACGTATCCTCAGCTCAAATCGCTCAACGAATCCTATTCTTC
GCATTTCGGAAAACCCCTCCTCGATGTTCTAGCTTCGGACAAGTCTCTCA
AAGGAACCGTCGATTTCATTATGAAAGGACTACTGGTTGGTCCTCTCGCT
TGGGACGTTCACCTTCTCCAGCTCGCTCTCGATGCAGATAAAGTCAACGA
TACCCTCCTGATCGATCTTCTCATCGGTCGTTCTCCTTCGTCGCTCGCAC
TCCTTCGAGCTGCCTACTCCCACCGATCCAGTCTTCGCTCTCTCACGACA
CTCTCTGCTCCTTCGTCTTCGACAGCTTCTCCCGCCCATTCAAGCAGTAG
TTCCAAATCGCTCGACGTCGCAGTCCTCTCAGCATTCTCCAGCGGTCAAC
TACGACTTCGCAAAGCATGGGAGGCAGCGCTCCAAGGTCGATGGGATGAC
CTGCCAGAGTCTTCTGACTCCTCAGATGACGAACCAGCAGCGTTCAACGA
ACCATTCGTAGAAGAACGGAGGAGGAAACTCGTACGAGAAGATCTCGATC
AGCTCAAAGTAGCGTTGAGGAGAGGAGGGAACACTGAACTCGTTTCGAAG
ATCCTCCTAGCTCGCTCTCCTTACTATCTAGCAGACCTCGATCAAGAGTA
CCGCAAATCTACAGCTGGTCATTCGTCACTCTCGAAAGCAATCAAACAAT
CTGTTGGAGCTGGTACTCTTCAGAAAATGTTGTTACATGCTGTCAAGGGA
GGAAAGAAGAAGAGTCAGAGAGATGTAGGCGGGAAAGAATACGAGGTTAC
GATCTGGAGGGATGTCAAGACCGTGGAGAAGGCAATCGAGAAAGTGCAAG
GTCTGGAAGACGTGAAGTCGAAGGAGAAAGAAGCATCAATACAAGAAGCG
CAGAATGAATTGGCATGGCGTGAACAAGAATTGGAAGCGGTCAAGATCAA
AGGGTACGAGTCAGGTCACAGTAATCGAACTTCCGGGAGCGAGGTCGAAG
CGGGAGAGTTGGAAGCTCAAGGAGAAATTTTACAGAGGAAGTTGAAAGAC
GCAGAAGGTCGACTCCAAGCTAGTGCGAGCGCCTACGAGCAAGATCAATC
GGACCTCGAAGCCCGCCTCGAAGAGGTTCGAGCTGAACTTCAAGCGAAAC
GACGAGAAGAGAAAGAGTTGCGCAACAACGAGAAACAGCATCTAGGTCAG
ATCAGCTCACTCGAGGGCGACATCACCAAGCTCACGAAGAGTCTCGAGCG
AAGCCGTGAGAACTATGACTCGATGAAACGGAACTATACTGAAACTTGTG
AGGAAGCTGAACGACTTCGAGTTCTCGTCGCAGAGACTCGCCGAGAGAAT
CGAGCTGCAGAAGAATCGATCCAAGGTCACGCTCTTCAAGTTCAACAATT
CGAACGGGATCGAGAACTCCTCCAACAAGGGATCAGCAAGCTTGAACAAG
ATCTCGAAGATGCTCGCAAAGCTCAGGAGTCTCTTGACGACCAGAAGCAG
GAGAATCTTGTTCTCAAAGAGACAATCGATCGCCTCCGCTTCGATCTCGA
CGAAATGCGCACCGCGAGTCGCAAATCTGGTTTCCTCGATCCGAGCGCCG
TTGCAAGTTCTCCTGGCAAATCTCTTCAAGCTTCGATCACTCGCAGCCTC
GGTCGAGAGCTCGCAAGTCACCTCGCCAATGAGGAAGAGAGCGAATCGGA
GGGAGAAGAGACTGAGGGAGACGGTGATGGAGAAGACGAGATAATTGTCA
CAACTCAAAGACGAATTCACGTCGAAACCACTGTCAACGTCTCCGATGCC
GATATTCAAACCGACTCGATTCAAACTCACGCTGTCGAAGTTCAGACCGA
ACTCTCCGGTCTCGGAGTCGAGCTGATCGTCGCTCCTCCTCCCGTTGCTC
CCGCTAAACCGAAGACTGTGAAGGAACGTAAAGAGGAGGCAGCGAAAGAG
TTGGGAGTCGACATCGACCTCGTCAAACAATTCCTCGAGACCCAGAAGCC
TTCAAATCAAAGAGTTCTCGAACTCGCTGCCCCTGGAAGTCCGAGACGAC
CTGCAGGCAGGTGGAGATCTCGAATGTTGCCAGGATCTATGGTTCAAGCA
CCTAGTCTTCTCATTAGCTACTTCCCTTCGGCCGCTCGGCCTTACGTTGG
TCAATTACTCGATTCAGGAGTTACTCTCATGCTCTACAGCGCGACGATTT
TCCTTTTTGGTATTCTCACCGGAGCTCACCTACTCCCCGTCACTCACCAC
CACTACTTGACTCCTTTCTCGAGCGTCTTACCATTCTACGAATCTGGAGC
TTACAGCGCAATGAGTACTTGGGAAGGACTCGTGCCTGGTGCTACTGGAA
ACGGAGGTCTGGCGAGAGAAGGTCTCGCTCAATTCTTCTACGAGTGA
>NGR-1A1097  [mRNA]  locus=Scaffold1:670999:673716:+
ATGAGTAGTTCGACACCATTGGGAGGTGGAGCATCGAAACAGCAAGAGCA
GGCCGAGTCAATCGTCAGACGGGAGAACGAAGCGAAAGCTAAACGAGATG
CTACCGTATTCGAAGGACTACCAGATGGAATCACCCTAGGTCGCAAAATG
GGAGACGGAGCATTCTCAAACGTCTTTGAAGCGAGTCTGAGACCGAATGC
CGCTCAACTCGCGGTCGACCCCAGTCTAGGCAAGCAGGTCAAGGTAGCAG
TCAAGTGTGTCCGCAAGTACGAGTTGAACTCTTCTCAGGGGAAGCACGTC
GGAGAGGCGGTCAAGAAGAAGCCGAGAGCTACGGAGCGAGCCAACATTCT
CAAAGAAGTACAAATCATGCGAGGGTTAAATCACCCAGGTATCGTCAAGT
TGCTTGGTTTCCAAGAAAGTCGCGAACATTACTATTTGACTCTCGAACTC
ATGGAAGGAGGAGAACTTTTCCACCAAATCGTCAAACTAACTTATTTCTC
GGAAGAACTATCGAGACATGTTATCCTACAAGTCGCTCACGGTATTCGCT
ACCTACATGAGGAACGAGGTGTCGTTCATCGTGATATCAAACCTGAAAAC
ATTCTGTTTGAAGCTATTCCGATCATTCCTTCCAAAGTACCGAAAGCACG
ACCTTACGACGAAGAGAAGGAGGACGAAGGAGAGTTCCTACCAGGAATCG
GAGGAGGAGGAATCGGTCGAGTCAAGATTGCAGATTTCGGTCTCTCGAAG
ATCGTCTGGAACGAGGAAACGATGACTCCTTGTGGTACCGTCGGATACAC
CGCTCCCGAGATCGTCAAGGACGAACGGTACTCGAAATCTGTCGATATGT
GGGCTCTCGGTTGCGTTCTCTACACTCTGCTGTGTGGTTTCCCTCCGTTC
TACGATGAATCGATCCATGTTCTCACGGAGAAGGTAGCGAAAGGTTACTA
CACTTTTCTCTCGCCGTGGTGGGACGATATCTCAGCTTCCTCGAAGGACC
TTATCACTCATCTCCTCGACGTCGACCCCGAGAAACGTTACACTATCGAC
GAGTTCTTGGCTCACCCCTGGTGCAAGGCCAAACCCGCACCCTCTGCCGT
TACTCCAAACACTCTCGACCGACTCGCACCGAATCTCAAACCTATTCCTC
GTTACGCTCCTATGGAATCACCTCTTCTCGCCCCTGGAGGTCGACGAGCT
ATGCCTTCTCCAGGTCTCGCAACTCTCAAAGAAGCTTTCGACGTTACCTA
TGCAGTACACCGAATGGAAGAAGAAGGCAACCGACGAAGAGCTTACAACG
GACCTGGAGGAGCTGGTCGAGCTGGATTCCTGGGAGGACTCAACGAAGAA
GACGAAGACGACGACGAAGATATCGAAACGAGTCGTAGGAAGTACGGAGC
GGAAGTCGCCAAAGCGATCGAAGACAAACGACGAGAAGTTCAAGATCCCA
ATCGAAAGAAAACGGTTCAAACTGCCGCTGAGCAGCAAGCGGCAGCTCAA
AACTATCAAGGTTGGGGAGGCGCGAATCGAAGAGAAGCTGAAGCGGCTTT
GTACGATGGTAGAGCTGGACCTAGGGATCGAGGTGGGAACAAGGCAAAGA
AGCAAGGGTTTGAGCTCACTCTCGACAAGGCTACTCTATTAGGTCGTCGC
AAGAATCCTCTTCCTGACGGCGCTCCCTCTCCAATGCAAATTGGCTAA
>NGR-1A1098  [mRNA]  locus=Scaffold1:674238:675419:-
ATGGGCTCCGTGCCATTGGTGGTAGGAGGTTTCTCAAAATTCTTCCTCAA
GGCGTGCTGTAAGGAAGTCAGGATAGATGGATTACCTCAATTCCTCGAAA
AGTTGAACAAAGATCAAGGAGTTTTAACCATCTCGAACCATGTATCAGTA
GTAGATGAACCTTTCATGTGGGGATCAATACCCTTGAGAAACTTTCTCAA
CCCTAAAACTCTAAGGTGGACATTGGGAGCTAGCGACATGATGTTTAATG
GTAAATTAGATAGTTGGTTCTTCAGAAAAGGTCAAGTGATTGAAACGTTT
AGAGGTAAAGGAATTTATCAAGATGCGATCGATTTAGCAGCTCAAAAACT
TGACAATGGTAACTGGGTACATATTTTCCCAGAAGGTAAAATCAAACAAG
AAGATTTGACAAACCTTCGAAGGTTCAAATGGGGAATTTCTAGAATCTTG
ATGGAATGTGAAACTTTACCTTTGATCGTACCAGTATGGATAAAAGGTTT
CGAGGAAGTAATGGATGAACCGAGAGTTTCACCTCATTTCGTTCCAAACA
CGAACAAGAATATCACGATCTTGTACGGTCAACCACTGAACCAAACGATC
TTGCCCCTGATGGAGGAGTATAAACGAAATTTCCCGGGAGGTTGGAGACC
TAGTACTTACGAGAGAAACGTTGGAGAAGATTTAGAGGTTGAACCGACTG
GGTTAGGGGAGATGAGGAGCAAGATCGCTGAAAAGTTGAGAGAAGGCTTA
ATGGAGTTGGGAAAGAGGACACCGGAGGTCGAGAAAGGTCCACCAAATAA
GATCGTCGGTTGGTAG
>NGR-1A1099  [mRNA]  locus=Scaffold1:675613:676804:+
ATGAGTTCACGTTCATCTCGGAAACGCGATGCCTCGTCAGTCGCCTCCTC
TCTTTCCCAAGACGATCAACAAGAGCAACTCGACGACGTGGACACTCCCG
GTCCTCCCCCTACCAAGAAGCGAGCATCTCGTACAACCGCATCCGAGAAG
GCAACCAAGAAAGCTGCTAGGATGGAAAGGAATCGAATCGCCGCTCAAGC
TTCTAGAGATCGTAAAAAGAATTATACCGATCACCTAGAGAGTAGGATCG
CAGAACTCGAAGCTCAGTTGGCCAATTCGACTTCAACTCCCGCTTCTTCA
ACTTCCTCGACCGCCCTCACTCTACTTCCTTCTCCACCGACCCATTTTCT
CAATCTACAACCTCTACCTCTCGGCGTAGTAGATCCGGAAGTCGTTAGGT
TGAGGGAAGAGAACGAATCGTTGAGAACTCAATTGGAATCGGAGAAACTC
GAATCGAAAGGACTGCAATTGAGGTTGAGTTCGCTCGAAGGCAAGTTCGG
AAGGTTAGAGAAGTTACTCACTCAGCTGTCGTCAGGAGGAGGATCGATCA
TGACTCAACAACCGGAAAGTCGTCAAATCGTCGAGGTTCAAACTGGAAAC
AAGACTGAACTAGTCGGAGGAGGAGAAGGAGTTGGAAAAGACAACCTTAC
ATCAAATCCTCTCTTCGATCAAAATCCTACCACCTCCTCTTCACTCTCGC
TCACTTCGTTCGACGCCCCCATCATCGACGATTCGATCATCTCTCAAGCC
TGGCAAGATTGGTCTTCTACCGTTGACCAACAACCGAAGCAGGAAGAGTC
CGAACCGGAGAATTCGTTCGATCTGTTCGAATTCCTCAGGAAGGAACAAG
AGGGAGGTGCCATGTACGGCGGTACTGAGATTGTATGTTAG
>NGR-1A1100  [mRNA]  locus=Scaffold1:678310:679292:+
ATGTCGTTCAAACCTTCAACATCTTCATCAATTCATTCGAAACCTCGACC
TGAATCAGATCATTCGGACGATGATGACGCGCTACTAGAAGAGTTGGAAG
ATGAACTAGATAACGATTTCGAACTAGGTGGGTTCAGAGAGAAACGAATG
ATGGAACTCAAGGCTCAAATCGATGCTGCACAACGGCGGCAGGAAACAGG
GTACGGTCAATATTCGGAAATCAAGGTGGAAAAGGTTTTGCTCGAAAAGA
CTTCAAAAGCACCAAGATCAGTCGTGCACTTCTTCCATCCCGATTTCCGG
CGGTGTAAGATCATGGACAAACATTTAGAGCGACTAGCGGAGAAACATAC
TGACACCCTCTTCCTGAAGGCGGACGTTGCGAATGTACCGTTCCTCGTCA
ACAAGCTCGGAGTCAAAGTCCTTCCTTGCGTGATCGGTTTCGCGGAGGGA
AACTCGAAGATGAAATTGGTTGGATTCGACGAGCTCGAAGGAGGAGATGA
CTTTGCAACGAAAACTCTCGAAATCGGAATGATCCATTGTGCTCCTGGTG
CTCACGACTGTTTGGTTTTGTGCGGATTCTAA
>NGR-1A1101  [mRNA]  locus=Scaffold1:69941:71916:+
ATGTCTACCTCGCTCAAAGACCTCTCCTCCTCTCCTGGATTCTCGTCAAT
GGCAATGTCCCTCGGTCGCTCTTTCGAAGAACGACCTCGGATCGAAGCGC
AATTCTTCAAAAACTTCACCTGTTGTGGCCTAGATCTTCAAGACCTCCAC
GGACTCCTCGAGCATTTCGAAGAATGCCACGTCCAGTTTGAAGACGATAG
GTCGACAGATGGTGGAATGGATGGCGTCGATATGGAAGGCGAAAGCGAAG
GGACTATTTCGGGACCTCCCTCTCCTCGGTTACTCGCAGCTGGAAGTCAA
CGCGGAGTATTCGAAGTCAAGAAGTCGGCGTTGGGGGAGAACTCGTTTGA
AGCACCGGATTCACCAGCTACTCATCAATTGCACTTGGACGGAGGAATGG
AGTTGGATATGGAAATGGGAGACGATGACGACGCAGCTTCGCCTGGATCT
TCAGCCGAGTCAGCTCACTCTCATGTATCGACCACCATCAACCCTCAAAA
CCTCACCAACAACTTTGATAGCAACATCTCGCTTCAACGGTCGGGCAGCA
AGAAACAGTTTTCTTCAGCTGCGATCGATACAAGTCAAGGTATCCAACCT
TCCCTCGTCGGTTTCGACCCTCTCGCGTCTCGCAAAACGAGCGGCTTCAC
CCCTCCCGCTTCCGAGACTCCTCAGAACGAGAAACAACCTAGTCCCTCTG
ACGCTCTCGACTTCGCGCCCGCTGGAACTGTCAATCCTTCCCAAGCACTC
GGAGGCAACGGACCTGGAGTAGGAGGACTCGCACCCTCTCTCCTCTTCAA
CGGCACTGGAACAACTCCAGCTGCAAATCCTCTCGCTCAAACTACAACTT
CCTTCAACGATCTCGAGAACGATCTCCAAGTCGAACCAGTACCAGAAACG
GACGAAGACGACGAAGATGACGATTCGGACGATGACGATACCACCTCCGC
TCCTACGACCCAACCCCTTCCTCAATTCAACTCTGAACCTCCCTTTATCG
CTCCTCCCGCTTCTTCCCTTCCTCCTATTCCTCAATCTATTCCTGTCGCT
CCTCCCGTCAATCCCAATAAACCTCACACTCGACCAAGAAAACCTTCTGC
CCATGTTCTATCGCCAAATTCTGGTCTTCCCTCTCTACCGAATGGTCATT
ACCTCAATCCGAACGATCACGCAACCATCACCGCTCTCGCTCAAACAACT
CTCAGAGATCCTATGCAAACCGCTCAAGCTATCGCAGCTCTCGGACCGAA
CTCTCTCTCGGCTCTTCCTACCGCTCGACACCCTCTCGGAGCTGGAGTTC
AAATCTCTCCATCTGGACGACCTTACACTCCTCCGAGTGAGAAACCTTTC
AAATGTACCGTTCCAGGTTGCGAGAAGTCGTACAAACAACAGAACGGATT
GAAGTATCATCGAATTCACGGTCACACGGGAGACAAGGCGACGGCAGCTC
AAGCTGCTTACCAACTGCAACAGCAACAACAACAAGCCGCTCTACTCGCT
CAACAACAAGCTGCTCAACAAGCTGCGGCAGCTCAACAGGCGCAACAAGC
TTATTATTGGGCAACGAATGGAGGAAAGATTGATCCGAAAATCGAAGGGA
AACCTTATGTCTGTCATGTAGCGAGTTGTGGAAAGCGGTATAAGAATATG
AACGGTCTTCGTTATCATTACCAACATTCAGGAGCTCATGGTGCTCTCGG
TCTTCAAATGCTCGCTCAAGGTTGTCACCCACCTCCTCAATTCCCTCCAG
GTCACCGAAAAGCTGGAGGACATCAACTCGCACAATCTTACATTCCCGGA
TCAACAGCCAGCTCTCGAACAAACAGCCCTGCCCCCTCTAGAGGTGGAAG
TCCAAATTACCACGGTATCCGAATGGGTTTCAATTAG
>NGR-1A1102  [mRNA]  locus=Scaffold1:682482:683785:+
ATGAGCGCACCTACTCCTGCTGCTACTGAACAACCTCCCGCGCGACCTGT
TCAGGTCAAACTCGTCTTACTCGGTGAATCTGCCGTTGGAAAGTCTTCAG
TTGTGCTACGATTCTGCCAGAATGATTTCCAACCCAACAAGGAACCTACT
ATCGGTGCCGCTTTCCTCACTCAACGTTGTCGACTCGAGGACAAGGTTAT
CAAGTTTGAGATTTGGGATACTGCTGGACAAGAACGATTCAGGTCCCTTT
CCCCAATGTACTACAGAAACGCTCAAGCTGCTGTCGTAGTTTACGACGTT
ACAAAATCTGCAAGTCCCGCATCTCTCGATCAAGCCAAGACTTGGGTCAA
AGAGTTGCAACGACAAGCTAACCCCAACATCGTTATCGCTCTCGCTGGTA
ACAAGGTCGATCTCGTTCGTCCTTCCTCTGCTTCAGATGACGAACCGACA
ACTCCTACTTCAGCATCCGGAGAAGGAGAAACGACCGAGGAAGATGAGGA
GAACGACGATGCCACCGCTACTCCAGCCGAGGACGACCGAGACGAAGAAG
GAGAAGATGGAGGAAAGGCTAGTGAATCTAGGAGGCAGGTCAAGAGGGAA
GAGGCAGAGGAGTACGCGAAAGAGTGCGGTTTGCTTTTCTTCGAAACGAG
TGCAAAGACTGGAGAAGGAGTTGTCGAGGTCTTCACCGAGATTGCCAAGA
AGATTCCTCTCGATGCTTTAATCGCTCAATCTCGTGGACCTGGAGGAGCT
GCTCGAACGGGAGCTCGGGGACAACCTGGAACTGCCGGAAATGTCAACTT
GACGGAAGGTGGAGAAGCTGGCAAGAAGGATGCGTGCGCTTGTTGA
>NGR-1A1103  [mRNA]  locus=Scaffold1:684015:686245:+
ATGTCGACGGACTATTACAGACAAGCTTCCCGGTCAGGAGATCCTTTCTC
ATCGAGGGAACAGTCTTCTCAACAACAGAGACCTACAGGAGGAATGAAGA
GATCCGACACGAACGATTCAGGACTTGACGATATTTACGGAGCTTATGGA
GATTCACCTACAAAGACTCGAAACCAAGTACCTACTCCACCTGCTTCCTC
CCCAGTCAGATACAACAACAACAACCCTTCAGCGTTCCCTCCGAGAGGAG
AATCGATGAAACGTACCCAAACGGATCAGTCGACCGCATCGTCTTCTTCA
GCTTTCGACGTGATCCCTACTCTCGATCGAAGGAACGATTCAGCCGCTTT
GACGAGGAGTACTGGTTCGAACAGCGGTACTGGAGGAAGGGGTGCAGAGA
GACCTAGTCATCCTTCGAGGAGTAAAAGTGGGAACTCGCTCGATTTGATT
GATCGTTTAGATATATCAGGTCTCTACGGTGGAGGAGGTTTCGTTCGCCA
CGATGGACCTTACGCTGCAGCTTCAACAACTCGCAATCAAGGTACTCGAG
CTCCGATCGACGCTTTCGACCCTTCAGCTTTCTCCCTCGCACCTCCAAAA
CCTACTCGTCAACCGAGCAACAACCTCTCACCTAGAGCAGCAGCAACCCT
CGCAGCGATGGATTCAGAAGGATTCTCGAACGATGGACCTTACGGAGCAG
CGATGGGAGGTTCTGGAAGTTCAAGAAGGAACGAAGGTGACGACGGTGGA
GATGTCAGTATGGGCTTCCCGAGTAAGAAAGCGAGTGGAAAGGGCCAACA
ACTGATTGAGATTTACGGAGTTAGAGAATCGGAAGCGTGGGAAGATTTTG
GATCTACTCGATATGAACCTGAGAGCGGTGCAGCCTCCCGAGAAAGTATC
GTTCCTCCTGGAGTCAACAAGGAAGATCGAATGCAACGAGCTCAATCCAT
TTGGGATATCGAAGCTACTCTTCGAGCTGGGAAACCCGTCGGACAAACTT
CTGCACCTCCTCCAGTTCCAGTTCTGCCTTCTGAATGGTCTCAATCTTCC
CTCTCCGACTCTTCACCGAATCCAGACAACAAACCGAAGCGATCCAAGTC
GCTGGCAGCCCGGTTCCGAGCTGGAAGGAAGAACCCCAACAACCCGATAC
TCGACGAAGTGAACGATCAAGAAGGAAGAGAACACGGCTTAGCTCATTCA
CAAAATGGATCGAGGAGTCAACCTACGAGTCCAGTCGAGGAGAGGAGGAT
GCAGTATCCTCCTGCTCAAAGTGTTACTCAAGTTCAGGGTCAGGCGATTT
CGACTCCGATGGGCTCAACTCCTTCTTACTCTCAAGGCGGAAACGGTGGA
GCTGGTCAGATCAAGTTTGATGAGTCTGCAGCGATCGAGAAGAGACCGAG
TGGAGCAACTCGATTCGCAGACGACGAGAAGAAAGACGAGGGTCTCGGTA
GGAGACCGAGCGGTTTGAAGCGATTGTTCTCAAAGAAGGGAAAGAACTAG
>NGR-1A1104  [mRNA]  locus=Scaffold1:686760:690115:+
ATGACTTCCTCCTCTACATCTGGTTCCTCGACTATCCCTCCGCCTGAATC
ACCTTTTCTCCCTCGACCATCGCCTACGGTAGCAACAACACCATTGAATT
CGGAGGAAGCTACTTCGAATGGACCCGTTTCCGCCAAACCTCTTCCAGTA
GAATTCCCTCTCACTTCCTTCGCTTCAACTCCCCACAACGTAGCCTGTAT
CGGCTTTCTTCTCGGCGCTGTATGGTCTCTCGGTATCTCACTTCTCCTGA
CCAACGGGCTCAACTTCTCCGCGGGGTCAGGATGGTTCGTCTGGTCGAAA
AGTTTCAACCAAGTTGAATTATCTACACCTCAATCTTGGTCAAGCTCACT
CAAGAGTCCACAATTGGGATTCTACCTCGCAAGCTGGGCCTTCTTCCACT
TGATGGAGTTCGTCGTGACAAGTATGTACAATCCAGGCAAATTATCAGTT
TCTTCTTACTTGCTCGATAACGGAAAAGAGTACACTGCAGCGCATATTGC
TGGACTCATCGAGTACGTTCTCGAAGAAACATTCTTACCTGCTCGATACC
GAGTCTTCAAGCATTTCGGAGGCATCACTTTGATCGGTTTCGTACTCGTC
TTGGCAGGTCAAACATTGAGATCTTTCGCGATGATCAGCGCGTCTAGCAA
CTTCTCTCACCTCCATCAACTCGTCACGACAGGAATTTACTCTTGGTCGA
GACATCCTTCTTACGCCGGATTCTACTGGTGGGCTATCGGTACACAGGTT
GCTCTCGGAAACCCGATTTGCGTTCTCATTTTCCTTGCGACTCTTCAATG
GTTCTTCTCGATTCGTATTCGAGTGGAGGAAAAGTTCCTCGTCAAATTTT
TTGGACAAGCTTACGAAGATTACCGAGCGAAAGTTCCTTCGAGGATCATA
CGCTGTTCGAGTAAATCCAGCTTTGCAGACTTGGGAATGAGGGTTCAAGA
AACTATTCGAGTCGCTTATCTTCAGCCAGTCTGCCAATTCTTCTCTGGAT
GTATCGCCATGTATTTCACTCCGACGCTCAACGATTGCGGAGACAAGATG
AGCACGATCAGGAGCTATGCCGTAGACTGGGCTCTCGATTGTCCTCTCAC
CACTCTTGGACTCGCTCTGGTCGGAGCAGGATGGCTTAGTAGCTATGTGT
TGAGCTTTGCGCGTATGCTCGTAGATCTTGCTCGTCCTGGAATCCCTCTC
AAACGCTTCGGTGCCAAGAAGGGAGCATGGGCTGTCGTTACTGGTGCTAC
CGCTGGAATCGGTCGCGACTTTGCTCTCCAACTAGCTGCTGCTGGATTCA
ACGTATTCCTCGCTAGTCGTACTACCTCGAAGCTCGAAGAGATTAGTCAA
GAAATCACCGCCAAGTACCCTGGAATTAAGACTCAAATTCACTCGATTGA
CTTCTCTTCTGCCAAGGCTGACTATGCTGCCCTCGGAAAAGAGCTCGACA
AGCTCGATGTCGGAGTCCTCATCAACAACGTTGGAAAGAGTTACGAGGAA
CCTACTTTCTTCCAAGATCTCCCTGATCAAGATATGAACGATATCGTCGA
AATCAACGTCAACGCTACCTTGAAGGTCACAAAGCTTGTCGTTCCCGGAA
TGGTCTCTCGCAAACGTGGACTGATTCTCACAGTTGGATCTTTCGCCTCT
TTGATTCCTTCTCCTCTCCTCGCCGTCTACTCCGGTAGTAAGGCCTTCGT
TTCGACCTGGTCTCAAGCTCTTGGAAGTGAACTCAAGGGCACTGGTGTCG
AAGTTGAGCTTCTCAACACCTACTTTGTCGTCTCGAAACTCAGCAAGATC
CGCAAGAGTTCCTGGATGATTCCTACTCCCAAGACCTACGTTCGTTCCGT
TCTTTCCAAGATCGGCGTCAATGGTGGAGCGGTCGGACAGCCTCACATTT
CGACTCCTTACCATGGTCATGCTCCCGTTCAATGGGTTGTCGATCACTTG
TTCTCCAACTCGTTCTGGCTCAACTATAACCGCAAACTCCATCTAGATAT
CCGACGTCGCGCGATTCGAAAGAGGGAACGCGAAGCTGCGAAATCGGTCA
AAGCCGAGTAA
>NGR-1A1105  [mRNA]  locus=Scaffold1:694079:697839:-
ATGCTAGTCAAAATCTACTACTCTCTTCAATCACCTCGATTCGGTTCAGC
TTCTACTCCGACGGCTCCGACTCCCACCGCAACTGCCCCTTCTCCCGATT
TCCTCTCAGTCCTCGACCCTTCACTCGCTTCTTCTTCGATGAATGCAACT
TCTCCGAACCCGTACCAACCTGTCGAACCTTCAAATCCTGCTACCAACTA
CTCGTGCATAGCGAAACTCTCTCAGCCAGTGATGGTACAAATTATCGGAG
GATCGAAAAAATCGGAAGAGAGAGTTCAATTTGGTCGGATTACTCTCAAA
ACTCTACTGAGCGCAGTCTGCATTTCTAGACCAGAACTGATCATGGATCC
AGGGAAAGATTTCGCAATCTCTGCTGTCGACCCTTACGAGACGTGGAAGA
GTCGACGACAACTACCTTCGAGTCAAGCAGCTGCGACTTCTGGAGCAGGA
GCTCACGAGGGTGGACCGACAGTCGTCGAAGGAAAAGGGATGCTTTCCTG
GGCGATGCAGGAGAAGAAGGAAGGGTTGACGACAGTTTGCGGAAAGATCA
CTGGCTCTCCAGATTGGGACTCGAGGAGGAGTAAGAGGAGGAAAGGCGAT
GACGGGAGCGCTGTGGGAGGAAACGAACAGGAAGATGAAGAGAGTGATTC
TGGAGACGAAAGTGAGGAGACTCTCGAGGTTTGGTTGCAACTTAACGAGC
GCAATACTTTCAGCCAAAATGAATTCCTAACGACTCTCCGGTCCTACGAC
AATCCGATCGATCTCACCTCTTCTCCCCAAATCTCGAACCGACGTGATCC
TATAGCTTTCCCTTCTTCCTCAACGGGCTCGGCGATTCGAAGCAAAAGCT
CGAGTAGCACTGCCGCTGGAGATCCGGTCAAACGCCCGCGTTCGAATCAT
GATCGACAATCGCTCCCTCTCAGTGCGAGCACGACAGCTCTGCCCCTCGC
ACCTCCTTCCGCCTTCGCAAACCTTCCTGTTCCGCAACAACCCTCGTCGT
CTGCATCTGCTCCACCTGCCCTCTCTTCGAACGTTCAAGCTCCAGAACTT
CTGGCACTCTTCGCTCAACTTGTTTCGTCAGCCACCGCTTCTTCCACGAC
CCCGTCAGCTCCCGCCGCTGCGGCCACAGTCAATCTCACTCAAAATCAAC
AAGCCATCCAGCACCTAGCGAGACTTTGTGGTCTCCCCGTTCCGGAGAAC
GCTCTCTCTCCTCCAGCTCCCTCGACTCAAGCTCCAACTTCAACTTCCGG
ACCTGTTCCACGACCATCGATACGTCCTCCGAAGACGACTGCTGCACCAA
CAGCCTCGGCTTTGATGTCAGAGTTCAGCAGCAACCCTCCTCGCAAGAAA
CTAGAACATTTCACCCCGATCGATGTAGCAGAAACGAAAGGTCACGGGAA
GCACAACCCACGAGATCCGTTAGGATGCTCAAACTGCAAAAGGAAGAAGA
GTACGATTTGGAGAGCAGGTCTTGATGAAGCTGGAAATGAGATATCAGTT
TGTAACGCTTGTGGAACCTTCTACAACAAGAATGGATACCATCGAGCGAA
GACTGGTCAAGATCAACCGGCTCCAACGAGCTCTCGGCAACAACCTTCCG
ACGCTTCGAATAGCGCGAGTACCGACAAACCCGGTCGACCGCTCACTGGT
AGGCTCACCGCTACTTGTGAAGCAGACCTCAACAGACGCAAAGTTCGAAA
GCGATCATCAAACGGTTCTCCAGACTCTACCTCGTCTTCCCGCATCTTCG
GAAGCGGAATCATTCCTCCCCTCTCCCCTTCGAAGCACGTCGGCCCTCGA
TCTCCCAGTCTCTCTTTCGGGTTCGGAGGTTCAAGCAGTCGAGGCGGTGG
AAGTCGAGCTCCGGGAATCATGAGTTCTCCCGGTCGTTCACCACGACTTC
GTCATCGACAGACGGGAACGAATCAAGGAGCTGCAGCTACTTCTCCCCTC
CGAGCTCCTGCCGACGCTTTCGCCAACGAAGGAGGATTCGATTTTGCTGC
TCTATTCGGAGGTCACGCCAGTCCTAGCCCAAAGAGACGATCGCTGTCGG
GAAATCACTCCGGAGGAGGAGGCGGAGTTCCGAACTACCTTCTCACGGCC
AGTCCCGGTACAGCCCTCAATCGAATTCTCAACGATACGAACATTGGCAG
CCTCTCAAGTCTCGGTGAACCGATGCAAGTTGATGGAGCGACTACTTCCA
CCGTGGACGACTCGAACCCGTTCAATTTCTTCCTTCAACCGGGAAGTCCT
TCGCAGCGCGAGCAAAAAGAAAACGAACGACCCCGAGCTTCGACAGTTGC
ACCGTCTTCAGCTACAGCCACGATTGAGACCCCTCTCACCGACGCCGACT
CGTTCGAATCAGCTCTCTCTTCCCTTCGACGAGACTTCAACACTCGACTC
TCCTCCAACGCTCTGACCGCCCCTTCCTCTCCAGTTCCTTCGAGTCCCTG
CGTTCAACCACGAACTTCCACTGCGACCCCTGGATCGAAGGGGAAAGCTC
CTCTCTCCTCTGGACGTGCTCCCCCCTCGATCTTCGACTCTTTCACCGAT
GGACTCGTAACCGGAATCTGTCTCGATTCGAAAGATGAAGGAGCAACTGG
TAGAACTCCTCACAGCGATTCCGACACTTGGTCTCCCCCTGAAGGTCGAG
ACGAGGATAAGACCCTGACCTTCGACTCGTTGATGCAAGGTGGGAAGCAA
GAGCATCAGCTGGGAGAAGGAGGAGGAGCGAACAAGTCACGTTCAGAAGA
TCAATACAACTTCGACCTCTCGCACCTTCTCGTACCTGGCAAGATGAACG
CAAATTCAACGAACAAGCGACCTGTTTTCATCCCTTCTCACCTCGTTCCC
GCCTCTGATGCGACAGAATTCGACCTCGGTTCTCTTCCTCCCTCTTCGCC
GCCTCAACTTCCATCAGAAACGTTCCCTACTCCCTCCGACTTCGACGGTG
TCACTCCCGGTACGGAAGGTGGAGACCAAGAAGAACGAGGCGTACAAGAG
CGTTTGACGATTGAAGACGTCGCTCAGAGGGTCGCAACCGAACCCAACGA
AGACGCTCGAGCAATGGTTATGCAACTCTTGAAGTCTGCTGGGAGCGGAA
AAGAAGCTGGGGCTGCCGTCGAACTTCCTGGGATCTCGGGAGGAGATTCT
ATCACTCTCGATCGTTCAACCGTCGATAGGCTCCTCTCCCTCATCACGGC
CAAACCTCCAAATTCCTCATCTTCTACTACACCACCTACTCATCCTCGAG
AATCTTCCTCTTCTGAGAATGATTCGCGATCGGTTGCTCCGAAAGTCGAA
TCAAACTCTCAAGAATCGCCAGACCTCTCTCAGATCGATTTCTTCAATCA
TTTCGGCACTTCTTCGCATTCGCAGAATGAGATACACCATTCGGAACAAA
TGAACGGTCTCTACAGTGACTTGTTCGCCAATACCCAGTTTTAG
>NGR-1A1106  [mRNA]  locus=Scaffold1:699407:700918:+
ATGTCGCCTACTCCTCCAGGACCCATCTACTCATTCCTTTCAAGCCTTCC
TCTTCCTCAACTCCCTTACGCAGTCCAAAGATGGATCCCTGGACAATCTC
CCTTCTCGACTCACACTGAAGTCGTGGCAGCTCTCGCAGCTTACTTGGCT
ATCATCTTCGGTGGACAATTCATCATGAAGGGTTCAAAGCCTTACCGCTT
CCAACCTTTGTTCATGCTCCACAACTTCCTCCTCTCGTCCGGTTCTGCTC
TCGTTCTCGCTCTCATGCTTGAGGAGATCATTCCCATCATCTACAAACAC
GGATGGTTCTACTCTATCTGCAGCAACGATGCCTGGACTCCCCGTCTCGA
GACTTACTACATTATCAACTACTACTTCAAGTACTGGGAACTCGCAGACA
CGGTCTTCCTCGTTGTCAAGAAGAAGCCTTTGATGTTCCTTCACGTATTC
CACCACACTGCCACCGCCGCTCTCTGCTACACCCAACTCAACGGACGTAC
TTCAGTTTCCTGGGTTCCTATCGTCGCCAACTTGACTGTTCACGTTTTCA
TGTACTACTACTACTTCATGACTGCCGCTGGATACAAGATCTGGTGGAAG
AAGTACCTCACTACCCTTCAAATCACTCAATTCGTTATTGATCTCTTCAT
TGTCTACTTCGCTTCCTACGCTTACTTCGCCGCTACCTACTTCCCTACTT
GGCCCACTCCCGGATCTTGCGCGGGCACTGAAGGTGCTGCCATCTTCGGT
TGCGCTCTCCTCACCTCTTACCTCTTCCTTTTCATCGCCTTCTACAAGAA
GACCTACAACGCTCAAGTCGCAGCTGGAAAGAAGAAGGCCGTCGCTGCTC
AAAAAGCTGCCAAGTCCGTCGTCGGTCCCCCTTCGAAACTCGAGTAA
>NGR-1A1107  [mRNA]  locus=Scaffold1:701537:702130:+
ATGGCTCAAGCCGGACTCAAGACTGTCATCTTCTTATCATTCGTTCTCGC
ACTTTCATTCCTCCTCGTCATTCTGTCATGCGCTCTATGGTCTAATTGGC
TACCGCTACTCACAGCTCTCATCTTCGCCCTAGCACCACTTCCAAACTTC
ATCTGTTCGCGCTGTGCAGGAGCAGACGATTTCTCGACCGATTACTCTTC
AGGACCAGTAGATTTCGGACACTTCTTGACGAGCTGTTTCCTGATCAGTG
GAGTCGCTCTACCTTTCACTTTGGCACACGCTGGCGTCATTCACTCTTTA
GCAGGTTGGATGAGTGCAGTGGGAGGAGCAGTAGGATACGGAACTATGAT
CACTTATTCTCATTTCTTCGCAATTCAACTCGAAGATTACTAG
>NGR-1A1108  [mRNA]  locus=Scaffold1:702481:703284:-
ATGTCCTGCGCCGTCGTCTCACCTTCTGCGTCCCCTCGAGTCGGCTACCC
TGCTCACCGTACCAACGCACCTCTCGTTTCGATCCTTCGTTCGAGTAATG
CCGCTCGTTCACCTCTAGCCTCTCCTCGTACCCCTGGAGGTCGCAAAGCC
GCTCGCATCGAGGCAGCTGTCACCGATTACTTCTCGACAACCGTCTACGA
AGGTTCAACTCGAACTCCCATCTCAACTCCCGCACCTCTCGGAGTCGGAG
CTCCTTTCAACTCTCCTCATATCGGTTTCGCACTCGCCGTCGCCGAATCC
AAACAACGTGGACTCGATCTGTCCTCGCTCGATGCCTCCCTCGCCGCCTT
GGGAGGAGGTCAGGCTTCTCCAGCCCTCTCAGCTCATTCTTCCCGTTACT
CGAACAACTATCCGATGTCGTTCGCTTTCGCCGGTTCAGCCCTTTCCCAC
GCTCGTACCTTCTCTCCCACGCCTACACCTTCCTCTTCACTCTCTTCTCG
ACGTCGTCCCTCGTTGAGGATTTCCGATCTTCCTCCGGTCGTCCTTCCCG
ACCTTCACTCGCTCGATCAGTTGACGGTTCCATCAGAAGGTATGACTCGA
GGAGATTCAGATGCATCAGCTACTACCACTTCTTCGGAAGTTACTTTGAC
GGCGAGGAGGGTTTACGCAGGAAACACTCCCGGAGGAGGAGGGTTGATTG
GATTGGGATTCGGAGGAGGAGGAGGAGAATCGAATGGAGGAAAGAGGATT
CCTACTCCTTACCCAGAGAGGAAGGCCTGGATCGAAGACGAGGACGTTTA
CTGA
>NGR-1A1109  [mRNA]  locus=Scaffold1:706143:708209:+
ATGAAGGCACCTCGAGGTGCGGATGATCCAGCAATCAAGGGAGTCGAGCT
CGAGAAAATCGGAAGAACAAATATCGAAGAGTTCGTTGCATACTTCATGT
TCAACTCAGAGCTCAAGAAATTGAAGCCCAAGTCAATCGAACGAGCTGAA
ATGCATTCGATGATCCAACTTCTCGAAGCTACTCTCACCCTCTCTCGCTC
TTCGGAACTTCCTCCATTCAAATTCCTGAAGGGAAGATCTCCTCACCACG
TTTACCTCTTGTCTCGAGAACGTCTCTCCTTAGGTCACAAACCTCTCATC
TTTTACCTCTGGCCCTTGCCTCTCTTCTGTTCCTCTCCTGGATCTCTCGA
ATCAGTCCACGACTCTCACGAGCATCTCAAAATGCGATCCTCGACGGAAC
TCTCTTCGAAAACTTCTTACTGGTTCAGACCAGCATCTGGAAAAGCGCGA
GAAGAAGATCAAAGACCTATCGTTTTCTGTCATGGTCGAGCCATGTTCAT
TCCTGTACACCCTTACCTCTCTATGCGACTCTCTTCTCCTTCAACGATCA
TCACTCGACTGGAATACGTCGCCTCGATTCGTAGAATGCTTTGGCGACAC
GGATTCGGTTTAACTTGTCTCGATCGGGACGAGGATGATCCAGAAGATTA
CAACGACCTCGACGAGGAGGAGGAGGAAGCAACTGAAGATGCGACTCACT
CGACAGGAAGAGATGGAGACGAGGAATGGAGGAGAGGGAAATGTATCGTC
GTCGCTCACTCGGCTGGAGCAAGCATGGCAGGGTGGTTGATGAGAGATGC
GCCTGACATCGTTGCTGGACTTGTCTTGATCGACCCGATGTCGTTCCTAC
TGTATTGTCCGGACTCAGCAAGGAACTTCTATCGAACGAAAGCGAAAACT
GCTGGTGAATATCTCTTCAAATACTTTGCGTCCGAAAGAGGAATCAATCA
CTACATGTCTCGACACGTCCTTTGGTCAACTTCAACCCTTTTCTCTCCTT
ACCCCGTTTCGCCCCTACCGGAAGAGATCAAGAAGCAGGTAGTTCCCCGA
TGTGCTAGATGGAGACAAGAGGCAGGATACGATGTACCTCGCTATGCGGC
AGAGGTCAACGGTCTGCAAGACAACGGAGCCTTTCCTACTGTCGTTTTCC
TGAGCGGTAAAGACTGCATCTTGCCGATACCAAAATTACTCGATTACTTC
TCAAAATCGAAATTCGGCAAGATTGTCGAAGGAACCTCAGCTTCTCGATT
GCGAGTCTACAAGCCAGGGTCGGATCTAGTAACCACTACGAACGGCTCAG
TATCGAACGGGCCGACTTCGAATAAAGAGCTGGTCAAGAAGGAGCAGACT
GGGGATGCGGAAGAAGGTTCAGTGAGAATAATGTCGAAACTCGAACATGC
AGCGATTCTGCTGAGACCGGGTTGGTGTAGAGAGGTAGCAAAATCTATAG
ACCAAGTAGGTAAGAAGGCAGAAGAATGGGAACAGAGGGAGAGGATCGAA
TTGTTGCAGTAG
>NGR-1A1110  [mRNA]  locus=Scaffold1:708389:710259:-
ATGTCACGTACGACCTCGGCCCTGTTGCAGCAGCTTCCAACGACGTCAAA
GTCTCCTGTACCGGCATTCTACCTCAACCGAGTCATTGAAACTTATGCAG
CGAAGCAGTCTACTCCGATCTCTCTCAATTCGATGATCAACTTTGGCAAG
TATGGACGTAACAAAGGCGAAAAGGAAGAAGCAGAGAAATTGTTGAGAGG
TGGAAACTTTTTGAGAACCGAGCTACCAACGAGGCTCAGTCATCGTCTCC
GAGATCTGCAAGAACTGCCGTTTGTCGTCGCTTCTCATCCGAGATTGCAA
CACGTTTACGAGCTGTATCTGGAGGCCTTCGAACAGATTCGGAGGTTTCC
ACCAATCAAGAATCTCGAAGACAACGATGCTTTCTGTCATTTCATGCAAA
CGACGCTCGACAAGCACCGAGTAGTCATTCCCGAGCTCGCTATCGGAGTT
TCGGAAACTTCACCACTCCATCTCCCTCCAGCTGCACTCGATCGAATCAT
GCTCAGAATGCTTCGTTCCCGTATCTCTCGTCGAGTCATCACCGAGCAAC
ATATCGCTTTGACTCAACAGTTCAGAGAGCGGCAACAAAGGTCAGCGAAG
GGGAAAGGAAAGGAGACAGAGGAAGAAACGAGAGTTGGACTAGTCGACAC
GAAACTGAACGCGGTCGATGTCGTAAAGAAGTGTGGGAGGTTACTGAAAT
TGAGGAAAGGACCAGAGGGTACTGTTCCGATCTTGATCGAGGGAGACAAG
GACGTCTCGTTCGCCTACATCGCTGAACACATCGAATTTATGCTATTTGA
GTTGATCAAGAACGCAGCATACGCTACAGTGCAAGCACACGGAGACAAGG
CATGGCAGTATCCGATTCAGGTCACGATCGTCCATCAACCGAAAGATCTC
ACGATTCGAATCTCGGACCAAGGGAACGGGATACCACCTTACGGAGGATT
GCCCCCAGATCCTCTCGACCTGTCTTTGATGCCTCGAACCCACCACGGCA
GTCCACCAACTTCTCCTCAACAGATGGTCATGAACGCTCCTCTCCTCTCT
CAACGACTCGACATATTCTCCTTCTCTCACATGAGACGGCACTACCAACA
TCACAACTCGCTGCTCAACGACTCGGATCCACCGACAACAGACGCTTATT
CTTCGACTCCTCTTTCGGCAGGAGCTCCTTCGCTCCCACCTTCACTCACG
AATGAACCTATTCCAGATCTCCACAACTCTCCATCGCCTCCTTCTCTCGA
TCCTTCCCTGTCCCCTGCCGACGCAGCAGCTGCAATCTCTCCTATTCCAC
CTTCTAACCCTTCAGCTTCCGCGTCGACAGATTCTGCATCAACTTCAACC
GGAATTATGGCATTGCGTTCGATCGGTTCTCAAGGTCTGACGGGAACAGT
ATCCGAGCAGGTATTGACTTCGATCCCGCCTTCTTCGTCTTCGCCGAAAT
CTCAAGAAGAAGCAGAGGAAGAATTGAGTATATTGATGGATGCTCAGATG
AGGAGTGGAATTGGTTTACCACTCAGTCAGATGTACGCGAGTTACTTTGG
TGGGAACGTTTGGATTCACACGATACAAGGATGGGGTAGTGATGCGAGGT
TGAAGATTAGCAAGTTTGGACTTGCAGCTTAA
>NGR-1A1111  [mRNA]  locus=Scaffold1:710528:711645:+
ATGCCGAAACACGAGCCTGCTACTCTCATAGCAAGATGGAACACACCGAA
TCCTCAAGCGACCGTACCGATCCTCGCACGCTCACTCTCTACGAACCTCT
CTGCTACTTCAACAGGTCGATTCATTGTACACATCCGCACCTTACGCCTA
CCTCCACCGACTACGACGACGGGGAAAGGCAAGAATAAGGTCAAAGTCGA
AGGGAGGAACCTGTACATGACGAGGAAATTCGAAGGAGATGTCGAAGAAA
CTGCGATTCTCGTTGAAGATCCGAACAAACCTCAACGACCTACAGTGTCA
AAGGACAAGGGGAAAGCTATAGATCAAGACGAACAGGTCGACGTCGTCGG
ACATCACCGCTGGGCTTATTCGACTGTCGCACCCCCTCATTTCTCCCCTC
CTTCTTCTTCGACTTCGTCTTCCTCGTCTTCTATCGATTCCTTCATCGGC
AGAGTACTCGTAGCACCTCCAGCTCCCTCTTCCGCATCGAATCCGCAAAC
TCAACAAGCCTGGCAGAGTAGACCTACGACCCTTTCGCTAGAAGGCGCAA
CTTTCTCAATCAGCTCGAATCCAGTTTCGAATCCTACAAACACGGACTGG
CTGGTCAAAGTCGCAGTAGTCAACGTCAAAGGTGGTACTGCGAGTGGAAC
GACTCGAGGCTGTATCGTACAAGCTACTTATCTGCCAGTTCCTTACCTTC
CCGCTTCTTCACCTCTGATACGAAACTTCCTCAACTCCCTCTTCCCTTCT
CAAGCTGTCCAAAACGGTGAAATCAGTTTCCTCGAAACTCAAGAAACCGA
ACTGGTTCAGGCAGGAATTCTGGATCCGCCTCGGAGTACTGGCGAGGATA
TAGATACTCCAGACGACGAAGGAGAGTGGGAATGGAAAGACAAACATTCG
CTTTTCAGCTACATACAACAATTCAAGAAGGAGGGATTGCTGTAA
>NGR-1A1112  [mRNA]  locus=Scaffold1:72664:75489:-
ATGGCGACCTATGACAATGGATTGTATACTCCTTGGACACCTGCAGAGCA
AGCTCCACCGGCCGCAACTAGTCCAGCAGCATGGGAACCAGAATCGATGT
CAACAACCGCCTGGTGGACCCCTCAGACTACCACTACGACGACTTCTACC
ACTACGACTAGCCAAGCTACATCTTCAGTAGTCTCAAGCTCGAGCTCGAC
TACCTCTTCATCGAGCAGCAGCAGCAGTACTACTTCTTCCTTACTCTCTT
CTTCTTCCTCATCTTCCAGTCCTACCTCTTCGTCAATCAGCAGTGCCACT
CCTACAACATCGTCTTCGTCGACAAAGGCTACCCTTAGTTCGTCAGCGAT
CTCTTCTACCGCTTCCGGTCTCCATCCCTCTGGAATTATCGCAGCTTCCT
CTTCCGACTCTTCCTCAGGTTCTCCAGCTTTCAAAGTCACCTACCTCCTT
CCAGTCTTCATCATCGTACCTTGCGTACTCTTCTTCCTTCTCGCCGCCTG
GACTTATGGGAAATATTGGGCGAAACCTCGAAGAGACGGAGAACCTTCCT
CGAGACCTCAAGATCAACCGGGATTCTGGGACGGAGCTTACAAGAGTATC
GGTACGAAAGGTAGGAAGGCACCGGTTGAGGTAGAAGATGAGAAGGAGGG
CTTGGTACTCGGAAAAGATTGGGCAGGAGATGTCGAAAGTGCTACTCCGA
AGAGGCAAAGAAGCTCGAAATGGTCAAACTGGTTGCCTCTCGGACGAGGT
AACAGCACTCGGTCGAACGAGTCTAGTCGCTCGGCAAATCATCTTCCCTT
CGTTTCCGTCTCTTACGCCTCTCTCGATCAACCTTTCATTCCTCCTTCTC
ACTCGACCAACGCCGCTCTCGCAAGATCAGCTTCTCAGATGTCGAACCGA
GGAGACCGAGGATGGAGCTGGGGAACGAAACCTCAAGCCACCACTTCAGC
TTTACGAGTCATGAACGGAAACGACCACGACGAAGATGAAGATTCAAAGT
ACTTATCAGCTGCGAGAGGATGGAACGCTGGGTCGACTCGCAAGTACCGA
GCGAAGAAGAGTGGATCTCTCAGCAGTCGAATCAGCGACAAGGTGATGAG
TCGATTATCTCCGGGAGGTTTGAGTCCGAGTGCGATCGCTCCCAGCCCTT
CGGTTTACTCGCCTCAGTTCCCTCAAGATGGAGGTCGATACGCAGAACTC
GACGAGGAGGAAGACGATGATATTTACGACGACAAGAAGGTAGATCTCGA
TGCTTACTTGGGTGAATCGAGAGTTGGAGAAGGAGGTTTGGCGAATCGTT
ACCTCAAGGGAGATGCGACGGCAGTACCCCCTCCTCGACGTGCTTCTAAT
CAAGTACAACCTCCTCGTACCGAGAAACACTCTCGTCAAGATTCGATTCC
TTCTTTCGCGGTCGACCTCCCTTCAGCTCCTGCCCGAACTCAAGTCTCTC
CCAAGAAATCTCAATCGACTCTCCTTCGTGCTCCTCCACCTGAATCACCT
CGAGCTACTCCCCCTCCTCAATTGCTCTTTGGTTACGACTCTCCCCCTCC
TCCTCGAGGTCCTCTCCCCGTTCCAACTTCTCAATCTCGTTCGAACCTCG
CCTCTGATCCTTTCACTTCTCCTCCCGCTCGAATCCCTTTCCGATCTCAA
CCTGCACCTCAACTTTCACGTCCGTCTCGAGCCAACACTTCGACACCTTT
CTCCCCTGAAACCGCTCCCGGTCTCTTCTTCACTTCCCCTTCTCTCTCCT
CTCCTCCCTCGCAATATCATCACACGAACGTCGTTGGATCCCCCATGCCT
GACTTCCAACCCGGTGCCCTTCGAGCGAGCGAATCAGCATTCTCGATCTC
CGGAGTCGACAAGCTCATTTTCGCAGACCCTTCCGCCGCTCTCCCTCCTT
CAGCCAGTTTCATGAACCCTCGCTCGGAAAGTCGTTTAGGGCTCAAGGAG
TTGGTACAGAAACCAAAGAGTAGGAAAGAAGAGATCGATCAACTGAGGAG
ATCTGTTGGTCCTCAAACTTCCTCCGTACCCGCTCCAGTTCACGCCAATG
GTCCTTCTCCTCTCCGTCACGAGCAGCAAACAGTACCGACTGTATCTGGA
TTCAAGTCGTACACTTCGAGACCGATCAAAGAACCTCGTGAATCGCTCGG
TTTCAATCCTTCGTTCTCTGAATCTCCTACTATCGCTCCTCTTCAACATC
CTTCGAAAGTTCGAGCCGCTATCGAGAACTTGGAAGCGAAATCTAACAGT
GGACACAGCAAACACTCTTCAATGGATTCTACTCGATCAGGCCGTTCCAC
TAGACCCGAAAAGTTACCTGAGCCACCTTCACCTCAGAAACTCGAACGTT
CGACCACGACACTAGGAAGGAGTCGTCGTCACCAACGAGGAGGTTTCGGT
TCTGAAGAGGACGAAGGAGGAGCAGTTGAGGAACCGGAAGATGAGGAAAC
GATCAAGAATCGAAGAGTTTCGACTCTCTTGTTGACGAGAAGCAGAACTC
AATCCGGTCCGAGTGCGATTCCAGCTTCGTCTTCATCTCACGACTCCCAT
TCGAATTCGCACGAAAGCACTACTCAAGAAGGAGGAGGAGGAGGAGGAAA
CGGTTGGAATCAATCGTCAGATCCGTACCGTCACAGCGTCGCAGAGCCTT
TCAAGCGACCGCTCTCGAGTGATCCGGCTAGGTTACAGCAAATGTTGAGG
AGAAAGAGCACGGGGGCTAATTTGGGATCGGAAGGAGAAGCGGGAGGAGT
AAAAGTTGATTCGGATGGAAACGTAGGAGGTGGAATTATGGCTGCTATGA
CTCGTAGAAGCGGAATCTTCGATTAG
>NGR-1A1113  [mRNA]  locus=Scaffold1:711973:716254:-
ATGAATCTACGACTCCGATCATGGAAGATTTCGGATTTCTCCTGTCAAGT
TCGAAGACCTGCTCTCATCGTATACTCGATCTTCAAGGCTACTCTAGCTC
TTTCGATCCTCTTGATCCTCACGTATTCCAACAGATTCGCTTCTCTATCG
GATCATCCCGTTGCCCTCAATGGTGCTGTCCTCGTTATCGTTGGAGCTTA
TCCAGGCTCACCTATGGGTAAATGCTTTCAAGCGGTGCTCTTGGGAATCG
CAGGACTGTCAATCGGAGTTTTGGTGTACGCAATTTTAGGAGAAGCAGGT
CACTCGCCGACGGGTCAAGGATTCATCTTCGCTCTCTGCGTGTACCTCCT
CGCTCTCGTCCGATACGGTGGAGCGAAATATATCTCTTTCTACCTCTATG
GAGTGCTGTTCGCGTTCGGAGGAATCTATTACGGGCTCGAATCTGGTCAA
AAGTTTGACAAGTCTTGGTTCCTCGCCGACTTTCAAGCTTATGCCTGGGG
AATCGCCATCGCTCTCGCAGTCAACGTCGTCGTATTCCCGGTCACATCGG
AACGAGAACTCAAGAAACTCCTCGTCGCATCATTGCAACACGTTTCGACT
CTTTCACATCTCAGTTGCAAGTATTATGCAAAAGAATGCAGCGACGACGA
AGCTCAAGTCAGGCAACTACTGGTGAAAACGATTCGAGCCGATTACCTCG
CGCTCGCAGCTCGACTCGAAGAAACGTCCCTCGAAGTCGCCTTCTCTCGT
TGGTCTCTGAAACATTATCGAGACATGATCGCTTCAGTTCAAGGACTTCA
ACAAGCTCTCATCACTTCTTCTTCAGCACTCGACCTGATCGACCGTCTCG
ACCCGGCAGGAGTCAACGTCAAACGACATCTCTTGGCTCGTGCAGAAGTC
GCCAAAACTTTCACCGATTACCGTCAAGCTATCGATCTCGTGATTGCAGA
GATCATTGATGAATTGGAAGGAGGACCGAAAGGTTTCAACCTCGACGTTT
CGACACCTTCCTCGGGCCCTCAGAATGCAGCCACAGTGGGAGATGGAGCA
GAGACGCCGTCAACACCAGGAACGAGCGGCCAAGTGACTCCGAACGGAGA
TCCTCAAAAGCCTGCAGAATCTCCTCTCAAGAGACTCGAGAACGATACAC
CTCTTCACACGACCAAGACCACCATTCACGATCAGAAGAAACTAGAAACG
GTAGCCGCAAAGCTGAAGCGGGAGGTCCAGAGGAGTCAGATGAGACAAGA
GGAGATCAGATCAGCTAGTGCTAGTATGAGGAGTCATCAAAATTCACCAT
CGAGGAGGGGGTTGAGTCCAGCTGGAAGTAGAAGAGACAGTCCAGTGGGT
AGTCCGACAACTTCGAGGCCTCAAAGTCCGTCGTTTGAGCTCGAAAGGGG
GAGGTGGGGTGCTTTCAGAGCTGTTCTGGAAGAGAAAGCGAAGGAGAGGG
AAAGAGACACGGATGTCAAAAGTAGACCTTCGACGAGTCGACCTCGAGCG
GAAGATGAGGAGGACGAAGCTTTACCTGGAGAGCTCTCGAAACGTCAGGA
GGAAGAGTTGGCGAGAAGGGAGAAAGAAAAGATGGGAAAAGTCACCACGA
ACCCGGACAACGCTCGAGATGAGGAGGATTCAGTTCTTATCTTCCGTAAG
GCCTGGGACGCTTTCGCGCAAGCTCAAAGTGAGGCCCTTATTTCCTTAAT
CAAGGACGGAGCCCTCGAGGTCGACGATGAATTGAGAATCGAAGATGGAA
TGCCCTCTTTGAAAACTATGTACGCTCATCGACAGCCGAAAGCCTGGACT
TCCTCCCTCCTCTCCTCCCCGATAACTCGTCTCAAATCTCGAGATTCTGC
TCGCAGTGCCCGAGCACCGACCCTTTTCTCCGCTACTGAAGGCAGCACTC
GAGATATCCCTCTATCTCCGCCTGCCCCCTCGATCCCGGAAGACGAAGGA
GACGAGTCTGAGTCCTCTCCCGACGAGGAAGACGTCGCTCCTTGCTCCGA
AGCTCTCACAAAGTCCTACTCCCTTCTGTTCGGTCTCGGCCAGCTCACAG
ATGAGCTCTGTAGGCTACACGACATCGTCACGATCCAAAGACCCGTCATG
TTCCGAGCTTTCATCCTGCAAACTCTCGTTGATCGAGTCAAGGCGTTGTG
GGCCCCGAAGGAGGAGATGAGTCTGCAAGAAGCGCTGGCCACACTGTATG
GACGGGAGTACAAGCCAGTGAAACGACCATGGATTCAACAGATCGCAAAG
GGTGAGAAATGGCTGAGGTCTCAGAGGAGCATTTATGCCTTCAAAGTTGC
AGCAGGAGCTTCAGTTTATGCTGTATTTGCTCTAGCTCCGACGTTACAAG
ATAAAGTCTACTTACGAATCGGTATGGTTTCGAGTTTGATCACGGTCGTA
GTTGCCATCCAACCTACTCTTGTCGGAGGCTACCAATACAACCCGTATGG
ATTAGTGTGCTTCGGAGCGATCTGGTTCGCTGTTGCTTCCTACTTTTTCT
ATTCCAGACCCGCTTGGTACACCGGCGCACTACTGCTACAAACAGGTTAC
GGCGCAATGGTAATTCAGGAATACGTTTACAACGAAACTCCGGGCTCGAT
CCGACCTTACGACTCTCCCCCTCTTCGATTCGGTTACACTATCGCTTCTC
TCGCCATCTCGATGGGAATTTCTGCTTTCTTCCAGCTCTTCATCCTCAGA
CAACCTGCTCGACATCGACTTCGCCTGCAACTCGCCTCAGTCACTTTCGC
TCTCTCCTCTTACAATTCAGTCTTCCAATCCTACGTGAACCACGCTGCAC
CTATCGACGAGTCCCCGGCACCACCTCCTGATGCTCTCGCCTCCGTTTTC
CGAGAACTCTGCAAACGTGAAACGAAGATTCAAGCAGCAATTCTCGCCCT
CGCTCCTACTTTCGAATTTGCCAAAGTCGAACCCAAATTCCTCGTTCCCT
TCAACGGCCCGTGCTTACTCAAGATCATCAGGAGCCTGCAACTCATCCTC
GACCGGTTGAGGGAAGCAAGGACGGCGATCGGTACAGCGGGTTTCAACGA
GACGATTCACCATGATTTCGCTTCAGTCCGTCTCACGCGAACGCTTTTCT
ACCTTGGAGCTACCTCTCTGCTCTCCAAGACGCAACTCGCACGAGACGTT
CCCTCTTCGAAATCTACCTGGCTCGCCTTCGAACGAGATGCGCTCGTCTT
GTCTCGTAGAATGTCCAACAGACCTGGAGGTGACACCGTTCTCAAGCACC
CTGCTTTCTTGCGCTACTGGTTCTTCCTCGTCAGTCTCGGTAGTGTCAGT
AGCGAACTCGAGGAATTAGAGAAGCACCTTGGAGAGCTTTTCGGAGATCC
AGACCTTCACCATCCAGCGATCAATTAA
>NGR-1A1114  [mRNA]  locus=Scaffold1:716383:718642:+
ATGGCTGACTCTCAACCAGATGCAGTCGCATCGCTCTCATCTCGATTGAG
TGAACTCACTCCTCAAGATGAATCAACCACTGCTCCCGCTCAAGCTGAAC
CTGCAGCTGAACCTCAGCAAGAAACTGAACAAGCTGAACAACCGAATGAC
GAGGATCAGGCTGAGGAAGAGGGTCCTATGGCTTCCACACTACTAGAGAA
CCTCAGTCATGAAGTACAAGTCACTCTCGCAGATCAACAACAAGATCCAA
ACTCTCCACTTTTCTCTGCCAAATCTTTCGAAGACCTCAACTTGCATCCC
AATCTGCTGAAGGGAGTATACAAGATGGGTTTCCAAAAACCTTCGAAAAT
TCAAGAGAGGGCTCTCCCTCTTCTCCTACAAAACCCTCCCCGGAATATGA
TTGGTCAATCTCAATCTGGAACCGGTAAAACCGCTGCTTTCGCTTTGACC
ATGCTTTCCCGAGTCGACATGGATCTCAAAGCACCCCAAGCTATCTGTAT
TGCTCCTTCTCGAGAGCTGGCAATCCAAATTTTGGAAGTAGTTCGAAGAA
TGGGAGAGTACACACCAGTAGAATGCTTCTTCGCTGGTAAAGACTCGGTC
AAGCGAGGAATGCCCAAAGTAACAGCTCAGATCATTATCGGAACTCCTGG
AACTGTGATCGATATGGTGACTCGGGCTCGAGTACTCGACTTGAAGGAGA
TCAAGGCTTTCGTCCTTGATGAAGCCGACAACATGCTCGAGTCTGGTTCG
ATGGGAGAGCAATCGATCTCTTTGAAGAACTTGATCACACGAATGGCGAA
AGATCCTCAAATCGTTTTGTTCTCTGCAACCTTCGCCGAAGCTGTCCGAA
CGTTCGCAGTTCGATTCGCTCCCGGAGCCAACGAGATTCGACTAAAGCAA
GAAGAACTGAGTTTGGACGCCATCAAACAATTCTTCATGGATTGTGCGGA
CGAGGGACACAAGTACGAGGTATTGGTCGAATTGTACAACTTGCTCACGA
TCGGACAAAGTATCATTTTCGTCAAGAAACGTGATACCGCAGATGAAATC
GCCCGGAGAATGACTGCCGAAGGACACAAGGTAGTTTCGCTTCACGGCAA
ACTCGAAACTCAAGAACGAGACGCCGTGATGGAATCCTTCCGACAAGGTA
AAACGAAAGTGTTGATCACCACCAACGTTATCGCTCGTGGTATCGATGTC
ATGCAAGTCAATATGGTTGTGAACTACGATTTACCTCTCGATGCAAACAA
CCGACCTGATCCCGAAACTTACTTACATCGTATCGGTCGAACGGGTCGAT
TCGGTCGTCAAGGAGTTTCAATCAATTTCGTTCACGACAGAAGGTCGTTC
GAAAACATGGAAGCGATCAGGAAAGCTCTCGGAAAGCAGATTGTTCGGGT
AGATACATCAGATTTCGAACAAATGGAAGAGACCCTAAAATCTGCCTTGA
AGTAG
>NGR-1A1115  [mRNA]  locus=Scaffold1:721701:723798:-
ATGTCTTACACTGCTTCCACTGTCTCTGAGCCCGAGTTCCAACAGGCTGT
TCACGAGATCCGTTCTACTCTTGAGCCTCTCTTCAAGCAATCCCCCGAGT
ACGAGAATGCTTTCAAGGTTCTCATGATCCCCGAGCGTATCATTACTTTC
CGAGTTGCATGGGAAGATGACAAGGGTGAATGCCAAGTCAACACTGGTTT
CCGTGTTCAATTCTCATCCGTCCTCGGTCCTTACAAGGGAGGACTTCGTC
TTCACCCCTCTGTCAACCTTTCCATCCTCAAGTTCCTTGGTTTCGAGCAA
ATCTTCAAGAACGCCCTCACTGGTCTTCACATGGGTGGAGGTAAGGGAGG
ATCCGATTTCGATCCCAAGGGCAAGTCCGACAAGGAAATCCGTCGTTTCT
GCGTTTCTTTCATGAGGGAACTCTCTCGACACATTGGTGCTGACACCGAT
GTTCCCGCTGGAGATATCGGAGTTGGAGGACGTGAAGTCGGTTTCCTTTT
CGGTGCCTACAAGCAATTCCGTAACGAATTCGCTGGTATCCTCACCGGTA
AGGGATTCGACTTCGGTGGATCCAAGATCCGTCCTGAAGCTACTGGTTAC
GGAGCTGTCTACTACCTCGAGGAGATGATCAAGGCTGCTTCTGGTGAAGA
CTTCAAGGGAAAGAAGACCCTCATCTCTGGATCTGGAAACGTCGCTCAAT
ACGCCGCTCTCAAGGTTATCGAGCTCGGAGGTGTCGTTCTCTCGCTTTCC
GATTCCAAGGGTGCTCTCGTCTCCGAGGGTGAACAAGGTCTCTCTGCCGA
CTTCATCGAGAAGGTTGCCGACCTCAAGCTCAAGGGAGGTTACCTCAAGG
ATCTCTCTGCTCCTTCCGGATTCAAGTACCACGAAGGTGCTCGTCCTTGG
ACTCTCGTCAAGAAGGTCGACGTCGCTATCCCTTCGGCTACCCAAAACGA
GATCAACGGAGAAGAGGCCAAGGCTATGGTCGCTGCTGGACTTCGATACA
TCGCCGAAGGTGCCAACATGCCCTCGACTCAAGAGGCTATCGACGTCTTC
GAGGGTGAGCGTAAGAAGGGTTCCGACAAGGCTGTCTGGTACGGTCCCGG
AAAGGCTGCCAACTGTGGTGGTGTCGCCGTTTCCGGTCTCGAGATGGCTC
AAAACTCTGCTCGTCTCCAATGGTCCGAGGAGGAGGTCGATGCCAAGCTC
AAGGAGATTATGCAAACCTGCTTCCGCACTTGCTACGAGACTGGAAAGGA
ATTCTCCGACTCTGGCTCCCTCCCTTCTCTTGTTGTCGGTGCCAACGTTG
CTGGATTCCTCAAGGTCGCCAACGCTGCTAAGGCCCAAGGAGACTGGTTC
TAA
>NGR-1A1116  [mRNA]  locus=Scaffold1:724686:727866:-
ATGGCCAACGATCCTTCTCGTGAAGCAAAGAATGAGGACTCCGCCACCGC
TATCCTCCGTCCTAAGAAGAGTCCTAACCGTCTAGTTGTCGACGAGTCGT
CATCGGATGACAACTCTGTAGCCCAGCTTCACCCTGCTACTATGGAAACT
CTACAACTGTTCAGAGGAGATACTATCATTGTTCGTGGAAAGAAGCGCAA
GGATACCGTTCTCATTGTTCTCTCTTCTGAAGATGTTGACGAGGGAAAGA
TTCAAATGAACAAGGTCGCTCGTAACAACCTCCGAGTCAAGCTCGGTGAT
ATCGCTACCGTTCACGCTTGCCACGACATCAAGTACGGAAAGCGAATCCA
CGTTCTTCCTTTCGATGATTCGGTTGAAGGTCTCACTGGTGACATCTTCA
ACGTCTTCCTCAAGCCTTACTTCCTCGAAGCCTACCGACCTGTTCGTAAG
GGAGATACCTTCCTCGCCAAGGGAGCTGCTCGCAGCGTAGAATTCAAAGT
TGTCGAAACCGATCCCGCCGAATACTGTATCGTCGCTCAAGATACCGTCA
TTCACACTGAAGGAGAACCTATCAAGCGCGAAGATGAAGAGAATAACTTG
GCAGACGTTGGATACGACGATATCGGAGGTTGCCGAAAACAACTAGCTCA
AATTCGTGAACTCGTCGAACTCCCTCTCCGTCACCCTCAACTGTTCAAGT
CGATCGGTATCAAACCTCCCCGTGGTATCCTCATGTTCGGTCCTCCCGGT
ACTGGTAAAACTCTCATGGCTCGTGCAGTCGCGAACGAAACTGGTGCTTT
CTTCTTCCTCATCAACGGTCCTGAAATCATGTCCAAGATGGCCGGAGAAT
CTGAGTCAAACTTGAGGAAAGCTTTCGAAGAAGCTGAGAAGAACTCTCCT
GCTATCATTTTCATCGATGAAATTGATTCCATCGCTCCCAAGCGTGAAAA
GACCAACGGAGAAGTCGAACGTCGTGTTGTTTCTCAACTTCTCACTCTCA
TGGACGGAATGAAGGCTCGTTCGAACATCGTCGTTATGGCCGCTACGAAC
CGACCGAACTCTATCGATCCCGCTCTTCGTCGTTTCGGTCGATTCGATCG
TGAAGTCGATATCGGTATTCCCGATGCTACTGGTCGTCTCGAAACTCTCA
GGATTCACACCAAGAACATGAAACTCGCTGACGATGTCGACCTCGAGAAG
ATCGCTGCCGATACTCACGGTTACGTCGGAGCTGATGTCGCTTCACTCTG
TTCCGAAGCCGCTATGCAACAAATTCGTGAAAAGATGGACCTCATCGACC
TCGACGAAGACACTATCGACGCTGAAGTTCTCGACTCACTCGGAGTTACG
ATGGACAACTTCCGATTCGCTCTCGGTACTTCGAACCCCTCGGCTCTCCG
CGAGACTGTTGTCGAAATTCCTACCGTTACTTGGGACGACGTTGGAGGTC
TCGACAAGGTCAAGATCGAACTACAAGAGACTGTGCAATACCCTGTCGAG
CATCCTGAGAAATTCCTCAAGTACGGAATGTCTCCTTCGAAAGGTGTACT
GTTCTACGGTCCTCCCGGTACTGGTAAAACTCTACTCGCCAAGGCTATCG
CTCACGAATGTCAAGCCAACTTCATCTCGATCAAGGGACCCGAACTTCTC
ACCATGTGGTTCGGAGAGTCGGAAGCCAACGTTCGAGACGTCTTCGACAA
GGCTCGTGCCGCTGCTCCCGTCGTCATGTTCTTCGATGAACTCGATTCTA
TCGCAAAGGCTCGTGGAGGTGGAGGAGGAGGAGACGCTGGTGGAGCTGGT
GACCGAGTGCTCAACCAAATCCTTACCGAGATGGACGGTATGAACGCAAA
GAAGAACGTTTTCGTTATTGGAGCTACCAACCGCCCGGATCAAATCGATC
CTGCTCTCCTTCGTCCTGGTCGTCTCGATCAACTCATCTACATTCCTCTC
CCCGACGAAGCTTCCCGAGTTTCGATTCTCAAGGCTGCTCTCAAACGCTC
TCCCGTCGCCAAGAGTGTCGACCTCACTTTCCTCGCCAAGAACACTCACG
GATTCTCTGGTGCCGATCTTACTGAAATCTGTCAACGTGCCGCCAAACTC
GCCATTCGTGCTTCGATCGAAGCCGACATGAAGCGAGAACGTGCTCGCAA
GGAGAAGGAGGCAGAACTCGGAGAAGACGCAGTCAAGGCAGAGGAGGACG
ACGCCATGGAAGCCGAGGAGGAGGATCCCGTTCCCGAAATCACTATCGAA
CACTTTGAGGAGGCAATGAGATTCGCCAGGCGTTCAGTTAGCGATCAAGA
TATCCGTCGCTATGAACTCTTCGCTCAAAACCTCCAACAATCTCGCTCGT
TCGGTTCATCGTTCAAATTCCCTGAAGGTGGAGAGGCTGCTGCTGCAACA
GAAGCTGGAGCTGGTGGAGCTGCGTTCGGTCAAGCTGAAGAGGAGGATGA
TCTATACTCCTAA
>NGR-1A1117  [mRNA]  locus=Scaffold1:728908:729546:-
ATGCCCGATCAACCTCCCGTCTCATCGTCGAACGGAACTTCTCTCCCTTT
CCAAGAGATTCCTATCTCTCAGGCTTCCTTCGTCACCTACCGAGCCCTTC
TCGTTTGGCAACAGACCGGTTTCATTCGTTTCGCACCTCTCACTTCTTCC
TTCCTCGAGCTCAACTTCGACCCTTCCTACAAGTTCCATGAAGATCTAGA
GAAGAGTAAGAAGACGAGGCAAAAAGCGATCGCCACAATGGTCAAGGAGG
ATCCCTCTCTTCCAGCTCCAGTTTCTCCCAAATCGATTTACCGCCTCGCC
GACTTCCTCTCGCTTCCTCGCCTCAAAAATTTGGCATACGAAGCTTACTC
GAATCGACTCACTCCTCAAGGTGCAGTTCACGAGCTAAACTCGAGAGAAT
CGTCGTGCTATCCAGAGATCCGTCAGACCGTTTTCGACTACATCGTTGCC
AACTCCAGCGCAGTTATCGGATCAGCTGCTTACAAGTCAATGTCGCAAAA
CTCTGGAGGAGGAGGAGGAGGAGGATTGCAAGACCCTTCACTTTTCAAAG
AATTGTTTGAAACCCTTTCGTCTTCGTCGAACAAACCCGTCGAGCCAACT
GGTAGATACTTCTTCTCATTGTCCACTCTCCGAGCCTAG
>NGR-1A1118  [mRNA]  locus=Scaffold1:731079:732136:-
ATGGGCTTCCTCACTTCATCTGCTCTCGTTTCATCTTCATTCCTCCTCGG
AAACCTCTTCACTGGTATCCTTTGGGATTCGAGCGTGCTCTTTGGTCTCA
AAGAACCTATCTCGAAGGCGACTATCGAAGCTGTCGAGGCTTACTATTTG
ACATGGTGGAACGGTCCAATGGCAGTCAAGATGTTCTTACACATCATGAT
GTTGGTCTTGTTCCTTTCTATCGTCGCTAAATTCGCTAGGTACACCGAAA
CTGCTTACTACTTCTCTGGTGGATCTATCTTCATGTTGATCCTTACCGCT
TCAGTTTACATCGTTATCACCATCCCTTCAATCCGTACTATCGCTGCTGA
TCCTCTCAACAAGAACGCCCTCGTTCTCCCCGGTCTCGATCTCTTCACTC
GATTCCAAAACCTCTTCGTCAGGAACACCAACGGTACTCTCGCCGAACGA
GCACGGGAGACCGCTGCCAGAGTTGCCGAGTTGGGACCTATGACTTGGGA
CGAACGAGTCATGCACGTACAAGTTCTCTGTGCTGGAAACGTTATCGCTG
CTGGTTTACTCGTCGGTGTGATCCTTCTCCAAGCTTCGGAATGGTACCTC
GAGGAAGATATCCGCAAGGAAGAGATCGAAGAACTCAGGAAGCAACTCGC
TCCCCGTCCCGTCACGGAAGAGAAGAAGACTCAATAA
>NGR-1A1119  [mRNA]  locus=Scaffold1:732490:735859:-
ATGGATCCATCAAAGTACACGGAAGCAACTACGAAAGCACTAGAAGCAGC
CATCAACTTGGCAAAAGAGAGTTCAAACTCTCAACTCGCACCAGCACATC
TCGCTTCTGCTCTCCTCTCTCCAACGCAGAACGCTACTGGTCAAACACAA
GCTACACTATTCTCTTCCATCATCAACAAAGCTGGAGGTAACCCTGATTT
GGTCAACCGAGGTCTATCAAAGTTCATCGTACGACTACCTGCACAAGATC
CAGCACCTGATGATGTATCTCTCTCGCCGCAAGCCGCGAAAGTTCTCCGT
GAAGCTGAGAAGATCATGAAAGACAAGAATGACTCCTTCGTAGCACAAGA
CCATCTGATTCTCGCTCTCATCCAAGACAACTCGATCGCAAGCATCATCA
AAGAAGCTGGAATGACTCCCGAACAAATCAAGAGTGCCGCTCAACAGATC
CGTGGAGGGAAACAAGTTAACTCAAGGGGTAGTGAAGAAGGCTTCGACGC
GCTGGCAAAGTACGCACGAGATTTGACAGCAGAGGCAGAATCGGGAAAGC
TAGATCCTGTAATCGGTCGTGATGCAGAAATTCGTCGATGCATCAGGATT
CTCTCGAGAAGGACAAAGAACAACCCTGTGTTGATTGGAGAACCTGGTGT
CGGTAAAACTGCGGTCGCTGAAGGTCTCGCTCAACGAATTGTCGCTCGTG
ATGTTCCCCCCAATCTACTCGGTCGACTCTGGTCTCTCGACATGGGAGCT
CTCACTGCCGGAGCAAGTTACAAAGGTCAATTCGAAGAGAGGCTCAAATC
GGTCTTGGAAGAGTGTGAGAAAGCAGGAGAGGATGGACCCGGAGTCATCT
TGTTCATCGACGAGATTCACACGGTCATGGCAGGTACTGGAGGCAGCGGA
ATCGGAGCAGGAGATTTGTTGAAACCGGCACTAGCTCGAGGTAAACTCCG
TACGATCGGAGCTACCACTCTGAACGAATACCGTCAACACATCGAGAAGG
ATGCAGCATTCGAACGAAGGTTCCAACAAGTCATCGTTAACGAACCTTCT
GTTCCTGAAGCTATCTCTATCCTTCGTGGTATCAAAGAACGGTACGAAGT
ACATCACGGAGTTACCATCCTCGACTCTGCTCTCGTTGCTGCCGCTACTC
TCGCTCATCGTTACCTCACTTCTCGCAAACTCCCTGATTCCGCTATCGAC
TGCCTCGACGAAGCTGCTTCTGCAGTCCGAATCGCTCGTGAATCTCAGCC
CGAAGAAATCGATCAACTCGAACGACAAAAGCTTCAACTCGAGATTGAAC
TTCACGCTCTCAACTCTGAACTAGCTCGAGACAAGAAGGATGAAGTAGCG
AAAGCCAAGATCGAAGAAACGAAACGTGCCATCTCTCAAATCGAAGATCA
ACTCGCTCCTATCAAGGCTAAATTCCAAGCTGAAAAGTCAAAGACGGACG
AGATCAACAACGTCAAGAGGAGGATCGATGAGTTGACTGCCAAGGCTGCC
GATGCAGAAAGGAGATACGATCTCGCTACCGCTGCCGATATCACTCATGG
AGCTCTTCCCGACCTTCGTACTCGTCTCGCACAACTCGAAGAGCAAAAGA
AGGAGGAGGACAAGGCTTTGCGAGCTGCTGGAGGTGAGGCACTCGCTGGA
GACACTGTCACTCCCGAAGCTATCCAAGCTGTCGTCGCTCAATGGTCTGG
CATCCCTGTCACTTCGATGAAGCTCTCGGAGAAGCAAAAACTACTCAAGA
TGGAAAAGACTCTCCGAAAGGAGGTAGTTGGTCAAGACGAAGCTGTCACT
GCCGTCGCCAACGCAATCCGTTTGAACCGTTCAGGATTGTCCAACGCCGA
TCGACCTATCGCCAGTTTCCTGTTCTGTGGTCCCTCCGGAACCGGTAAAA
CTCAACTCGCCAAATCTCTCGCCAAATTCCTCTTCGACTCTCCCGACGCA
ATGCTTCGAATCGACGCTTCCGAGTACTCTGAGAAGCACACGGTCGCCAA
GCTTCTCGGAGCTCCTGCTGGATACGTAGGCTACAACGAAGGAGGTTTAT
TGACGGAATTCGTCAGGAGGAAACCTTATTCGGTTGTACTTGTCGACGAG
CTCGAGAAAGCTTCACGTGAATTCGTACAAGTCTTCCTCCAAGTTCTCGA
CGATGGAAGGGTCACCGATGCTGCGGGTCGTGTTGTTAACTTCAAAAATA
CTGTTATCATTATGACTTCGAATCTCGGTTCGAGCTACTTGAACGAACTT
CCCGACGACGGTTCTCCTGTTCCTGATTCAACAAGGGAACTCGTCAACGG
GTCGATCAGAGCTCATCTTCCACCAGAATTCATCAATAGGCTAGATTCGA
TCGTTATCTACAACCGACTCTCTCGTTCCGACGTCCGTTCAATCGTCGAA
GTCCGAATTCAAGAAGTCCAAAAACGACTTCGCTCGAACGGAAAGGATGT
CACCCTCGACATCTCGAAACCTGCTCTCGATTTCCTCGCTAGTGTCGGTT
ACCATCCCTCTTACGGTGCACGACCTCTCAACCGAGCTATCCAGAACGAA
CTCCTTCACCCTCTTTCGAAGTACATCATCGACGAATCTATTCGAGATGG
AGAAACTGCTCGTATCGACTTCGATCCCAAGGCGAACCGACTTGTCGTTA
TCCCCAACCACGAATCCTCGGTTCCTTACGCAGAAGACTCGGATGAAGAG
ATGGGAGACGACTCGATCGAAGTAGAAGAATTGGATTGA
>NGR-1A1120  [mRNA]  locus=Scaffold1:736170:741681:-
ATGAATCACTGCCTCTTCATTCATCAACCGATCGCTCGACCCGTTCCCGC
CTATCTCTCTCAACTTTCGACCTACTCTTTCCCTCCGACGTCGAATTTAC
CTTCAAAAGTACCTCCACCACGCCCTGTCAGTTCAGGTCCGATCACTCGC
GCTGGACGCCTCGGAAGTTCAAACCCCCTCGCACCTCTGCGGAAACGATT
GGCAAGATCTCTCGCCGGTGCAGGAGGACACCTCCACACAGAAGTTCAAT
TACTACTCGAACTCGTCGACGCTCTCGATCATTGCATCACCCTCTTCTCC
CCTTCTGCCGCAATCGCGAATCCCGATCAAGCTTTCTCTCCGGCTTCTCG
AATACCTCCTTCATCCTCGACTATCCCACTCCCCCTCGACGAGTCTCCAC
CTTCGATTGGACCAACTAGGAGTACCCAGTCGAAAGCTGCCCTCTTGGAT
GAAGTTCGACTGCTCGTTCGAGAATTGGTTGAATTGGTTCCGGACGCTCA
ACGTTGCCTCACGACTGGACAGTACGGACCGCTCGCCTTTCCGAACACAA
CGACTTCTCGATTGATGCAAAGTCTCGAAAAGAAAACGACTGAATCGACA
GAAGATCCACCTCTCGTCACTCCTTCCTCCCCGAGTTCTTCTCCGTCTTC
GCCCGCCGCACATGCTCCTCGTCCTACTTCCTGGAATTCTGGCATAAGCA
GCGATTGGTGGCCTAGTAGGTTGGCTAGAGATTGTCGGAATCTGTTGGTC
GAAGCTGGATTGCCGAGTGGAAGAGCTTCGACGGTTTGGCTCGCTGCGAG
GTTGAGTGAGGAGGACTCTTCAGAGGTTTACGGTTCTCCACCTCCGGCAG
TTGTCATACCTCCTCGCAGGCTCATGTATAACAATTCAAACATGCAGCCT
ATGTACACTCAGCAACAAGGAGGTCAAGGAGGATTGGTGGGAGGAGGAGG
AGATCAAACACAGTGGGGTGACCCAAACAGCAGCAGTCAAGGCTTCTCCC
AGCAACCTGTCGGACAGTACTCGAACTACGGATACAGCCAGAATGGACAA
CCTCAAGATTCGTTATCTTCCGCGAACCTGTTCCAACAACAACTCGCTCA
GCAGCAACAGCGTTCCGTTCAAAACCCTCCCCTTACTCAACCTTCTCTCA
ACGCTATCGGTAACAGCTACCAGTCTTCAGCTCAAGCCTACATGCAGAGT
CAACAACAGTTAGCGCAAGCTCGACAGAGTCAAATCCCTCTTTCAGCTCC
TTCTCCTTTCCCCAATACTTCGCAATCTCCAGCCGCTTCCTCTTCTCAAC
TCCCTTCTCAGCAGCAGCAGCAGTCACAACCACAGAGACAGCTCACTGGG
CCAGAAATCATGCACCTCCTCCGAGGAATCAACGTTAATGGAATGAATCC
TCAAATCTTCGCAACTCTCACTCCGATACAGCAATACGCAATGCGAGAGT
ATATCACTCGGGGTAGAATGATGCAAGCTCAACAACAAGCCCAATTAGGA
TTAGGTCTTCCCGGTTCACCTGTGCCCCCTTCAACCGCGCAAAAACCTTT
CACCACGTCGTCTCAACCCTCTCCCCTCGCCAACGGTTCTCCCGCTCCCC
TTCCTCCTCCTTCCGTCTCCCGACCACTACAGCAGCAAGCTCAACAGCCT
TCAGCTCAGATCGGTTTCCTCAAGATCCTCGGAGATTTCTGTTCGAAAAG
AGGGATCCCTTTCGCTAATCCTCCTGTTGTCGAAGGAAGGACTCTCGAAC
TGCCGAGACTCTATGCAGCTGTCAATGGAACTGGAGGTTTCCTGAATACG
AGTACTCGGAAACTATGGGGAACTGTAGCGACCGCTTTAGGTTTTCCAGC
AGCTTCTGCAGATTCTCACTCTGATCAAAGGCTTCAACAAATCGCTCAGG
CGTATCACTCTGTGCTGTACCCGTTCGAACAACACGTTGCACAGATGCAA
CTCGAACGTATACAAGCAGCTCGCGCCACTGCTACTGCTGCTCAAACTTC
AAACAACGGCGCACCTCCTTCTTCTCAGACTCAGACAGGCTCAGCACCAA
CTCCCTCGCAGCAACCGTCGTCGTTCGCATCTCCTCTCGCAGTTCAAAAC
AACCTTCCTCCTCCAGTGGCTTCGACTTCGACAGCTGCAAATTCTACACA
TTCTCCTCGACCTACTTCTTCTGCCTCAGCTTCGACTCCGGCTTTCAATA
ACGCGATGCAAACTCAAATTGCCTCTCCTCAGCAGAAAACGAGACCGAAC
ACGGCTTCATCTAGGAGAGAAAGTATCGCGGCAGTGGAAATCAAGGGGAA
AGGCAAAGCAGTTGGAGATACGGGATCTATCAAAGTCGAAGATTTTGCAA
CAAACGGCACCTCGACACCGAAATCGGCCGTATCCATTCTACCGGACGCA
AAGTTCTCTGCATCTCCTCGTCCAGTCACAGCCAATCTCGAGAACGCGCC
GAAAACTGTCGCTCCACCGATCCCTGAACCACCGAGTCAGCCTCCTCGAC
GCAAACGACAGAAGATCGAGTATGTACCGCTGAGTAAACCGCAAGAGAAC
GTCGCTGGATACGAGTTAGCTGGTTTGGAAGAAGTTCTACAACAAGCTAC
GAGAAGGAAACGACCTAGAACTGCTTACGATCTCGGGCTCGTCGACATTC
ACTCCCTCACAATGTCTCTACGCTCACGACTCGCTTCGGAGGTTTCCTTC
GCTCTCAACTCACTCACTCTCATCTCGATGTCAATTCGAACTCATCCTTC
GGAACAGGGGACCATTCCCTTCCCTCTGTCAAGATGTCGAGACCTCTACG
ACGAACTGGTCGATCTATTGGAGGAAACCGCTTTCGGATACGACGACGAT
CTCCACGACGATCAAGATCAACGAGGTGGAACGACTGCTCAAGCTGACTC
ACCTCCTCAGACGTATCCTGAACTGTTCCAACTCATCACCGAAGAAGCTG
GGTCGAGTTCACCTTCCGATCCAGACGAACGAAACCGAATCGCTCAACTC
GCCGATTTAGGACATACCCCTATCAAACCTGTCGATATCCTTCTCTCTGT
CACCAATATCCTTCGAAACTTCTCTATCGCTGAAGAAAACTCTCAAGTGA
TGGGTGAAGACGAACACCTTCTCGACGTTCTCGCTCGCATCGCCAATTTA
CCTCTCAAACAATCGAATCAGGAGAAGGAGGTAGGAGATAGGAAAAGATC
TCGTTGGCCAGTCCGAGTCACTTCGAGCGATTCGATGATACTTAAAAAGG
ACGTGCTCGAATTGATCGCCAACTTTGGACTTCGAGTTCGGTTGGAGGAT
CACGAAAGTTCGACAGCTCGTTCCCTCTTCGATCTCCTCTCGTTCTTCCT
CCTCGACGCTGACCGACACCGTCACACCTACTTCGACCTTTCCGAAACTC
CTGGATCCGCGGGTCGACTTACCCAACCTCATCTCGTCAAAATCGCTCCC
TACCTCGATCTCGGTCTCGCAGCCTTCTCCCAAATCACTCTGCTCGACTC
TAATCGATCGACCATTTCTCGCCTGTCTTCTTCCTCATCCCTCGAACGAC
TGTTCGGATCTCTCATTCGCCTCGTACCTGTCTCGGAAAGTGACTTCCAA
GTCCTCACTTCTGAAAGCGGTCTCACCTACGTCCAGAACCTCATCATGTC
ACTCTACAACCTCGTCTGCCTATCTCCACCCGAACTCAAGCTCGAACTTC
GCAAGAAACCTGCCTACTTCTGGGGTATAATGAGGGTGATCAGGAGGTTG
TCGGGAACGGGAGCTTCAGATACGGCTGCACAAACGTTTCAACCTCTGAT
CGAGAGGTGCATCTCTCTGTTACACCTCTTGAATACGTTGGAAGGAGTGA
CGATGGGATCAAGCGGAATGGAATCTAGTGAAGTACCTTGGTGGGGTCTA
TCGATGAGCGGTTGGGAGGAAGAGGAGGAATTCGGTTTACTCCAAGACGG
GAAACCTCGAGTTCAACCTGCTGTACCTACCCTCGCCGAAAGAGGAACGG
TCAAGCAGAGGTTACCGCCAACAGCTTCCACCGCTGCCGGTTTGGATCCA
GGTTTACCGATTCTCTCGGGAGAGACCATGTCGTTGTTCGAAGCTTTGAA
GAACGGGTCTTTGATCAACGTTTTCCCTTCTCTAGTACCACTGTTATAG
>NGR-1A1121  [mRNA]  locus=Scaffold1:745959:746408:+
[truncated: 9,775,296 more chars]
