# Supplementary material for: Whole genome sequencing and comparative genomic analysis of oleaginous red yeast Sporobolomyces pararoseus NGR identifies candidate genes for biotechnological potential and ballistospores-shooting
Source: BMC Genomics. 2020 Feb 24;21:181. doi: 10.1186/s12864-020-6593-1 (PMC7041287; doi:10.1186/s12864-020-6593-1)
Supplement: Supplementary file 11 — Additional file 11. Protein sequences resulted from genome analysis. [file 12864_2020_6593_MOESM11_ESM.txt]

>NGR-1A0897  [mRNA]  locus=Scaffold1:10358:12858:-
MDIDTPEISIPPSLAALDDFSLRYPLPFRILVLTFFTVIGFATNLHILSS
LGIDTSQVLDIRLDHPASISSNGNANPPPLVHPTKLYQPLYQLGLSGLSA
TSVGWLVYKALTRGLGTREEFDEWKWFPAFIAIGLTAVWFIPWNWACRRQ
RFMFLRSLKRIISPNLFKTVPFSDVILADILTSSAKVLGDVWLAACYIIT
PIGVKEENGKSSCGRIWGVPLMVALPYIFRFRQCLSEVVTKQTPTPRRSL
LNALKYATAFPVILLSAMQTVVGDPFDDEREIQEVGERWIGRTALFNLWV
LAVLVNSLYSFWWDITNDWGLSLLIPSGWSRSSQSSYQLVPRHAPPLPPS
TSSQSTTSGPPSLHTRTRSTLSPTPAPPSVPSRVSRHTRAFSTAQSPNVS
YPFLRPILLLPDPTIYYLAIAIDLLLRLTWSLKLSPHLHEMGDLESGVFV
MELLEVLRRWGWVYLRIEWEAVRKGQGGQSRRLCVEIIEQGFWALSSPLG
SLKTSQDHTPL
>NGR-1A0898  [mRNA]  locus=Scaffold1:30228:32997:+
MPFLNNYKEPEPLPVADYHADTPLEKYDLNFAYDSTIPPSLSTTPNGIKL
FPIVPSLHAKRLFDLFAPFPESYKWLPYGPFTSYESFLTFLEKVRQDPGT
LLFVVYDLSLKFDDAQEQEEEEDFDSEGGKGMRKERIAGIVGVLKSIPAN
RSTEIGHLHIPPPFQRTHVLTHSISALLSWLLDPPTPSSPYNLGLRRVQW
YANSLNVPSVAAALRIGFELEIHPSWSRIAQEILFLEIWLNEGEEGMARK
GRQIVKSRGKFKTRSLMVEGCLDTLLSSTKYETWEDVTFLEYVNWEEPQP
LSLYTEFPSEDWSDLHAYEPFFHPMNCPRLRHLTLDVDGMSTKILNGILP
QLEILDIQNDLCICPSYKILEDSIRLKNLKHLAFHRVSDFDGPDEFEDSE
IDEMDIHEWLYSTEGQNFNLDSFHLQFELVRPFTNRILPRLAEIANGKVE
TFKAKRVVVYGATKEKAEQYHPGLNCEIIEWGADWSRRFEMLE
>NGR-1A0899  [mRNA]  locus=Scaffold1:396716:397848:+
MSDVKAAAQNPMRELRIEKLVINISVGESGDRLTRAAKVLEQLTGQTPVT
SKARYTVRTFGIRRNEKIAVHVTIRGPKAEEILERGLKVKEYELKKKNFS
ATGNFGFGINEHIDMGIKYDPGIGIFGMDFYTVMGRPGARVSRRKHKTGR
VGFSHRVKREETMAWFKTRFDGILLGRKD
>NGR-1A0900  [mRNA]  locus=Scaffold1:3582755:3584007:+
MVKKVLIVFDFDWSCADQDTDRYVFEVLAPHLRVSLREGKKTTQWTDNVA
QHLVKLHQEGKTRADIEGALRTLPVHPAMKRGLATVKARQDPQATFLCLS
NSNTVFIDTVLRHYGMENQFDEIITNPAKFRDDGLLELKRRVDPNGKQHE
CKVGCSPNMCKGEELEAFMARNGGWEAFDQVVYVGDGGNDLCPALHLRSQ
DILLVRMYRELSRRLEKEGLKGGFKARAISWGGAWEVEKALLEELVK
>NGR-1A0901  [mRNA]  locus=Scaffold1:3584659:3587663:-
MSKDLRKTVELATKPKRAAPKAKYIDPIVQSTFSQDGALQEIIRTLSLRL
RDPNTTVAFKALITLHTIMRSGALEPVYSYLSTSSISMTLSSHEAPNISA
YGHYLSARIKSYSNLKRDVIRDKSDRRAKDRLRKLKVEQGLLRETREIQR
MIAACVESKFYTDDVDDDVSMTALRLLTKDLLVLFTCVNEGMINILEHYF
EMSHADATTALKIYKTFCKDTEKVVAYLGIAKKLYNVLNVPIPNLKHAPV
SLAGSLEEYLNDPNFEKNRQEYRENKRVADGGEPSSTPKPSTNSSSSTSG
PSTSAAASTSTATAAPSSSGAAGGGAPAKSFTDFFESIEQSQTSMFPGSP
SMNGTLSLQMTGFGTMGPGGGGMPNPFGMGTTSPFGQFPPPVQPQMTGFN
PFLQPQFTGYQQPQMTGFQQPQFTGFQAQQPQMTGMGMGANPFRQSMMPT
GGGGGQPFGMMQPQMTGNPFQPQQQPQQPFLQSQNTGFNAFGGGGGGAGM
RPVSMMAPQQQPQMTGQNPFTRQHQPPSRSNTLSPSYSTPSLSTIPQSSQ
PPPPQPSTSSSSTTPAPLTAQKTGARNPFAPAPGTLIPQTIPEEPKGPSM
NQLAYSQYNQQQQQYQSNGMNGTAGGGGGMNGQEVKKEEPKKPQDAFSKF
LEAQKTGTLPLTSQKTGGLFASVASDFTFDRGNDTSSPPPQNTSLSTPFS
SLSLSSTSQPPSTSTFLSSQPTGMTSSAFLSSQPTGTSSSFASNTRKPFQ
PTSSFGSTLFNEFSTSSPSTSSSTFQSQNTNSTSQQQPNGTTSPQPLQPQ
STGYNPFAGSKLPPLNSTLNGSGMNAFSSNGSGGGGGVATGSLI
>NGR-1A0902  [mRNA]  locus=Scaffold1:3587936:3589582:+
MKLKEPNPPLVTAGQSGGDNWETLANQLNSPSQVAGQEGGEEDDESESPK
LDSDRNLTTAQLADSALDNVVNCPDCSRPVLQASLSDHQAICPNSKNPGN
LKRKLSEDSTSQPPKKSKITLHFNSSTNSPDPSNPTSTKPSPSPVPPLAN
PSSSSSLAAPGGGPTSIPLAVTASGGPSAAGLDKKNKRVVDPDRQCGVIN
ERGLPCQRSLTCKTHNMTAKRAVPHRSQPFDSLLIEWQKASRLGKEREAL
TKSLRDGSNLPGISQGGVAGQIPLLPGGLVPGGEDVGGTATGKKEKKKKN
STNQSSLTGLPGLDPSSSQSLLQPNTLLPNTATSTTTKKSKKPNAANSSN
SHAIYYVGEAPPPANGVEGGAAGQGEEEEESDYLSSSDEVESVLLSLQKL
TKRTTTTSTPTMTSPLVMREGGGSGFSSASWWTGRNRKLMRLRGLGLDTV
FGGGGAGGSGNNVSSGAGNLKR
>NGR-1A0903  [mRNA]  locus=Scaffold1:3589988:3590764:+
MLTTTLRPVTRAATRAFSTSRVSARDVAKMTLIGRLGVIEERENPKTGKP
YLMYKIATTDKGKPPVEGEEYKQPPTSWHTIFAHGTAIERLQMIEKGSLV
FAEASFSVASHKDEASGLYLNTISATHERLTVLRRPQRTEESSEASSSEQ
Q
>NGR-1A0904  [mRNA]  locus=Scaffold1:3593030:3595251:+
MPRSYRRFLWFLTAIALSLMTLIMGQGFATIYLSTLPHSNFEGLVYVWTL
ILSINLLNNPDLVVACIWASTHVLMDILL
>NGR-1A0905  [mRNA]  locus=Scaffold1:3609747:3610372:+
MALGDLIVKISSAKPAKAQFDPNFEGLKIAVSTHTTTTAVRFEDVGDVDD
NEKMVDGIRKTRTPARPDLSIRLEKIRQNRKARKAAEQDGLPQRRGSDAR
SDDDDDVKIDMEMEESANWENSIHHLPAHGTYSPASGSGSFVDEKL
>NGR-1A0906  [mRNA]  locus=Scaffold1:3611560:3615351:+
MISPSYFEDSSELIKVLENEWLPWAVSNKDGQGDKSGDMPQGALDVADGG
ENDSHKLRQLLHWFKRKAPPKESFEKIQCPVLIFLATEDKAVSPDDAAKQ
WYDALVNDSNYLLLLASTLKFLGRNPAGSEELARENGIRTLLELGGLRRL
AEIPRKEKSVGSEGEDEEDDVEAAASGAYERKEEDPLRPHEAEALRCLCN
VLMLHPSARDVFPNVILSEDQRTAMRGMVRILGCEGAGFLGGRLLFMLTS
KPSEAVAELVLDEGVVDVLAEYADRYLSISKSASLASRLTSGPMPKPEDV
LREHLKLGYSLMLQYIVGAVKSTSHPSASASSQTATPRPSSPISSPNLPS
TPSRRASNAPAKESSAPDSLSLTAAHLFLPIFKPYLALAVTSPLFPSSTL
EKDVNPTVRAAVNALLNFPVELEELDGSDYSWIQFVPPRTDREGVVLRAG
GIGSLGERLLELLDATCNAFFPVDELPPKSNLVSTSAQQNLPTLPANPDD
WITTGQGEASKIEELLGPVMLLLRKLSMIGEANEMFRFVLFPPNQDRSKP
ITRQATLAGHLVRLLSSVFLPNTAFGVGEFLYNLSERSPEKLCALIGYGA
ASGFLQNRGELIPPPPVAEEGSPSSSSSRPINPITGAFEPPEDPTHTEMT
EEEKEREAEKLYTLFDRMERTGIMSAENPVNKARQQGKFEETKEDREAEL
ERLRKEEEEIEKEVEKDMADWRARRGKAKDDSAQ
>NGR-1A0907  [mRNA]  locus=Scaffold1:3615613:3620133:-
MPSLSGLIPGSRSATPVQRQPSNAESSSSISSSVPDQVTDLPPPITAQRG
PSQTSQISLSSSVSGLAPSTSALVNRAGPEESLRAYKLLDALRKGDQTTL
LPFLEDFRKSEPYSSAREGNTQPSSTSTPLHLAVRCAKQSTVEFVAKQLP
NSINSQDSRGQTPLHLAAALDRRDVLPFLLEIDGVDDMARDQSGKTCLEV
ASTAESAGIISMSRSKWNESYLNLLGAYVSSQPSDSTSNRNSMALPPQTD
NNNSQPQRVSAASGHVSNTQAEKLYHFIAKPRAKCLDFNLQDPSSGTTIL
HEAVRRKDLGLIKLVLNRGGDVLVRDRKGKLPADFARDDRIKSVLRQVVN
NESQALQAGSSHGTTSGGIASSGKAPVMRGYLSKWTNMARGWRSRWFVLE
NGMLSYYRSQEDEGKASRGSISMSVARISAESDKLKFTVSNKLGKSLPSF
YLKGNHPVEVMRWVDTLRQAIDHAREQENPASGTTYAPSITNTLDSRRPS
EPLLQKMDGPSPIGSAGESVIGDDETYGGDDDDQVPHADDFHLLAQSNKT
QIELAQQLLASLRESSTSPSSSPRDVHDALKKSLSTLDSMLDDYSDIVQQ
RERYFVKRYERELDAKRMWEESMREVAAQHAALEVELQKASRDNTRRKRA
LQEVRANLGATSPGLSPRMSMQDAAASYVADRDGSQTATPTNAQLPEDGS
QPLPSPLASPNLVTSRGRAGSRTPTISLSPVRTRTRAGTAATARGPVELE
QIVDSALHNEDGASSSEDEDEDEFFEAIETGAIPLEEEPTDESGKALDRR
TEPAQRYMETVDTSPYKGYENLRKTLPISNDNRPSVSLWAILKGSIGKDL
TKISFPVYFNEPTSMLQRMAEDIEFTECLDAAAADRDSSKRIAYVAAFAA
SNYSSTIGRIAKPFNPMLSETYEYVDPKKKYRYISEQVCHHPPISACIAQ
SPSWEYFGSVDAKSKFMGKSFEIRPTGVAHVNLRIPKEWAPDYPPTKTVP
DLVEEHYSWTKVTTSVSNFLLGNPIIDHYGDMIVTNHRTGEVCTLTFKPR
GWRGGNASEIKGQVVDSQGKKSWDIAGKWSSQLVARRVGAGSGELAPDVS
VPTNGAGEVAPEYIRLWKNSVKPPNMPFNLTPFAITLNDINDELKPWLPP
TDCRLRPDQHAFESGKFERANELKSDLEEHQRETRRKRERGELPPHEPRW
FSRQKDKDTGESYWEPARTEEGQLQYWTMRTEVGSAKLKGEQKIWEGVDP
ICQYSPPSASITHNAHFPWFSTDADFQV
>NGR-1A0908  [mRNA]  locus=Scaffold1:3620545:3621460:-
MLATLTPRTILRSHLYLRPSLVSSPPLLVPHVRHINRMAPSDPYTAKAEQ
DASVDQKKSELQSIIKESKFAMLTSRDSDGALHSRAMSPASHQGLVFTFV
ANRDSGKFDELANDSNVNVSFSDPSSTDWASVAGNAKINTDVEAIKKVWS
PLLKSWFGSLDSTRTGEPGDPRIALIEVIPTEIRYWVKTRTSIGQTFEVV
KGAITGETASPGNLRTINASELELARKVENKQI
>NGR-1A0909  [mRNA]  locus=Scaffold1:3621740:3623434:+
MVRLPPKKSKQKQVVINFTSIESAKSSAPQDYDHESWLEEGIKQEEQGER
YQFGAKTTRHYSNAVISFSIAASLNSTDFDSRYNAARVLYRLATDHLPPG
EALDALGKAILGYREAVQVAGEENTMARIDGLFNLAQAQVALFEMLEEAA
VAGVAEGTDLAAAKEAKELFVQVEALQRIEMEKIFGSETSSNEEQEQEET
MEGGEGKGGSEGVRATETVIVTPRLLLDTLLESISLDMSLHSSLSNDPAS
QAHLLESAKRTFDRAVSLRTTYLSDAPPEVDVEMTLAQFSIFSAPSSPEA
TPVLEQALSTTTSPSPSLLSVYADHLVESLPFSQTFEVLGSQLERALSTY
QQVQSLLTNRLSPPKDVPSYQIPLLLSANLLAQSTVHLLSYHIVQNSPSN
DPSSAAQRLLEAHSLALESISALKSGLSLTPSSTSSNLALVRAPGSQEPL
SNMSTLLALRSSYFSLVRIRLRNADSTEKLDDERKRFWSVWNALTRNLRS
DEELKRGDLKWWISEMEEDKIAECLGVEKASKEVEWWTTLL
>NGR-1A0910  [mRNA]  locus=Scaffold1:398516:399229:-
MSSRSSTPKLQTSKQQQAPVRSNAPSPSPSTSNNSTTTTLPDLSTLLNLP
LQVTTTGDNSRTIKATLYTYDPSSSILVLSSPSSSSSSSTTTASSSSSSS
AFSTKRNYHLLKTSQISSLEILSSTPDPLFPSPSLQLPSPSFPLTPQSLS
QKVQTSITRQEKEQSRLGPRGITSEHVQKVFDLLSKTLPVRWTEKGEIVV
MDEVVVDPRGNEDGEWSIKGGKGSKDRIERVGKVVSF
>NGR-1A0911  [mRNA]  locus=Scaffold1:3623630:3624961:-
MSDASPAPLPEGVSMPVGGAMAENATLFVVYNQSQALLRHLFPHPVHDDP
SQLAPLSIPQIATAAAIAGSAASFVLTPVELVKCKMQVQNIVAADALLAA
TASGATIPVSSSPSQKPPGPVAITRSILAESGLKGLWLGQTGTFLRETGG
SAAWFTTFEVLSTFFAQRRTNRGETSHVNPGGGPVTKGDLAAWELMLSGA
SAGVVYNCVLFPADCIKSTIQTEDELRGSALKAGEQRRGFLQVGKDIYKA
RGIKGLYSGCGLTALRAAPSSALIFYIYSRLESIFG
>NGR-1A0912  [mRNA]  locus=Scaffold1:3625153:3626158:+
MTSLFPRTSGLLSSFSRLSLSSASRPFPTPSTSYSPSSIFQPTQVLQVRN
KSLVPRRTKYRKAHKGRTPLALGGSTKGTTLEWGDYGLRVNEAVRLSAKH
LETAEAALKRGLKPIRGSKVYLRIFPDIPVCIKGNETRMGKGKGTFEYWA
CRAKMGRVILEIGGPNLRPEMAHAVMRLAAAKLPVTTEVIGRESQARVGH
EPVPVAKAEPRILTLGQHEASLRAAEAARGESSV
>NGR-1A0913  [mRNA]  locus=Scaffold1:3626599:3627702:+
MAPAQVHFLRWPRLIFFQLTQTLSLATAGLAIWSLVDGRHKQSLTRKMIP
GGELHINDIIGAGAAVTAGTGLCGLLCFGLGLYTIFGKRRVETLRTIRIK
EALFGICLIILIATLIPATLFAAQRSGVITAPGIPPALILQLVKAAGQKL
AYKDQPAVLAFVITGWCTLASTLVCLILVSLAARKEKHHHETNYSHHDHH
DAHSVREDEYMAQTKTNGSLQKNHF
>NGR-1A0914  [mRNA]  locus=Scaffold1:3628410:3629367:+
MAPSNVQFLRLPRYVFFLVTTSLCIATIGLAAWSLKDSQDKEDLVSHTLR
GAKLHVSDIIGAGGAVVAASGVSALLCLGLLAYTLFSPRRVETLTSIRVK
EGLFAFVLIFLFATLVPSTVFAAQRSGKITAPGIPSSVIDRLVAASGLSL
AYKDQRPILSFVIVGWIAFLSTLISLILVSLAARKSKNHHAIHGSHSPEA
REEMAAASTAPASTTGH
>NGR-1A0915  [mRNA]  locus=Scaffold1:3629635:3630981:-
MKSPAVQVIDLSKLKTPQSLAEAIRDSLSASGFLFIQGHGLERQVDELFG
ISQNFFSNETEEEKQRAAYADNKGYTRVSQEALDPTNPAPDLKEGFNIGF
ISPGDPPEPSHPLPCLLQHHIDKLQVFQHSCFEICQRLLEAIALSLDLDA
NFFTSQHHEGTDSASILRLLHYVAIPPGARVDPNRAGAHSDYGSLTLLFQ
RAAGGEGLQILPSTESLDSGEWQDVGVVENAMLVNIGDALELWTGANYKS
TLHRVILPTPLPAEGIPERFSIAYFNQPSPEASLKTVVPVSSVSANDLAR
MERKGVKCGTDLTASSHLRARLASTYKLS
>NGR-1A0916  [mRNA]  locus=Scaffold1:3631082:3632438:+
MAPSTSTPSFSNAENLLKTFEYERTLSEDPRALVVYLLGSAVPEGSEQRA
PAILKVEKTPYESGEAVSLASAEAWSRLELKTCNDIYSTSLAWFAPGRSN
ADVQLTSICPATEKHILKYSVQEYRLVRETPQLYSSVVKPYIDSIPPATI
KWVYGILEGTAEAENVRFRDNDPKTGFVLTPDLKWDQKTMTALYLLVLTQ
DRSIQSLRDLTPAHLPLLRNIRQQSEKAAMEKYGISKGELRFFVHYQPTY
YHFHVHVIHVNYESFSGITVGQAHLLDDVIDNLEMEEADGPSERGGYYAR
KTFTYALGTNHKLYEGLASAV
>NGR-1A0917  [mRNA]  locus=Scaffold1:3635686:3638710:-
MYPFPSTSHHQFQRHSSAEVEASSAGSESSDLSSDEEEDEEDQEGDTKME
ASKPIAIPKRTLSEYRASLSRAGLAAPPKIRRLGALGISVHSESDIDNPQ
VSGLDTNDRIDPASGGDTSAGTRETDLGVPYSALQAGNGSGSTTGVVKTP
RRRKRVADSTFRGIVDELAIENRLLKDKLRRYEAHGVPLELKDSRLFEIR
FYDGLPIDQRTELENFLTGYNKEEDSQAPSSQRSRSNETYMANFLSHDFL
SDGWVYLNLASTMAELHRYSVTLNFVQQAVRDYSGSLEVSQDGKRIRWIG
PSPSPSPPPPPTIESDPTTEHKPKPEATSRRAVKIASPAPTDAQGSSGGA
TTTTQGSLSSNGPSSDNFKGSNFANSIAPTASTAPTSQAPSRSDHSKVPS
RPQRPTAAVLQRMDRLSPPTTSAKQPLPPHSPARTSPQETVAPRQLTKAP
RPSLSYVAHPESSKRQAPPVYHRLLRNKREDDLEFGGEELVRPGQAIPKG
PGMLVFYANGHFCSDLTQEEANPVEVGVEQPFVLGGFDKSIIAESDYSDS
LESNIDLDDEVDLLTFEIGSTDGNGSGGEEDQQSSVDSHASSLRRLSVSG
MTTTIPADLFTILVKTNHQMTKRPRAQFDEPSSDKKRRLVSHRPRILSSK
AYHHRPLMTKRVCPINVDDSSSGDEIPRPHLTASNLAKHTHPTLASITPP
LDTDLPRYDLTPSPPHDDYLLSLAAPLHAWAPRETNSNSQSPPVPPRTNN
KNRLSIHRRLVNSYPARTNSEMSTTTGDERPISLDDLVGPGMVR
>NGR-1A0918  [mRNA]  locus=Scaffold1:3640087:3642365:-
MSGKLSREEYRKAKDLEAARKAGTAAPAYDEEGKPINPHIPEFMSNAPWY
LKASADEGPSLKHHKAPGKYNSSVDKLDQRFVRGVKAGPAAKKYRPGACT
NCGAMTHKTKECLERPRKVGAKYTNKDIAPDEIIHDPLSHLNGKEGFGDY
DAKRDRWDGYDPSTHKQVVEEHEALEAARRKLREEAIDKGTVEAESKEVK
KLAKKGKGKAKGKKGNDQEDDSDEFGSSDESDNEGGEDEDKYADSADVAG
QKVDTKTRVTVRNLRIREDTAKYLMNLDTESAYYDPKTRSMREAPKTGED
ATFAGDNFARHSGGATEVQQLQMFAWQSEQRGHDVHIQSNPTAAALMHKE
FLEKKDVLKDKSAASILEKYGGEQYLQSVPKELRSGQTEHYVEYDRRGKV
IKGMERAKAKSKYDEDVYPGNHKSIWGSFYNINTGQWGYACCHSHIKGSY
CAGQAGIEASKAEQSGQLLSLPSTFSSKPDPDAGKSLMQIKAEKDEEERK
KRKADGVDESKDAERKKRKKEEEEKDAMGVTEKEMEDYRKNREHRFDDPL
LQMGKDDLLPL
>NGR-1A0919  [mRNA]  locus=Scaffold1:3642474:3645634:+
MSTPQPAPASTSNPDANYRAILEYLTKRGHHKAALALTADLDPSSNNNSS
GASNPASPAASASGGGKSVGLEDFAERNAPTQPRSNSNQQQGSTTGGGQT
PQNQRRRPDQSVAPAQILVDPPSWEKGYHGLRTFVENSLDIHRPELLPLL
LPLFVHSYLDLVLVGYREAADHFFHRFSVDHHPQYSPLLRLLSSLRLPQH
VSENESSLRWRQERYHVRLSERGWGLVLGWLQGGGLAGSVEGTESRGRDR
VLAIINERVKVDAVPGPPLASSSRTHGLASEYASLRSNGLPPPSHFPNGS
VPPALPNSTDPSSSSANAAGSAESIANDRLKLGPAPMNPLLEKEVKRKLG
DLESGFTEKLDPLEELRRQGATATGSASTSTSGVKQEQDKGGVSTAEKSS
LLAPFPSDLPPYPNSIRTIDVQREVELVREARKRIRLGAEAYYPPEQQIS
TTGTGGQLGAGLIGNGTAGADKKEDRGKKVGKPSVCLFTIHDAGDSLSTA
SFSEDSSIMAAGFGESYIRLWSLTGKGLKQLRTDLKGDEVSKVNDANDLK
KLYHPSAPQTRKLIAHSGPVYSLSFDPVPGPSSAPRYLLSCSADTTIRLW
SLETYTNLVVYRGHREPVWDVEWGPRGIYFASASRDRTARLWITDKINAV
RIFAGHLSDVNCVTFHPNSLYIATGSSDRTCRLWDVQKGMCVRVFVGHRG
AVMKVKISPDGRWLASAGDDNLIHLWNLASGTLQKTFTGHTSSIHSLSFS
IESTILLSGSSDQTVRVWDVLSPPPESESSTALVDLKKPRRVGVLAGKKD
LSKDSSKGGVNDRENGPCPDLLATLATKRTPVLEVKFSPRNLALAAGAMI
DSS
>NGR-1A0920  [mRNA]  locus=Scaffold1:3649190:3655111:-
MSLSTSFNSPTSSTSTSTTTVTPTHRVLSLYYPELTTLSSLFNPKDKLLK
EKDSERFKTFLQECLVGCVEPDGLSLGRKEGEWKVLEREDSMVGMSEILN
QVLQRIFNSHAKEYETLRSQGLPAYTTPKNVLAAGKRLNRFGANGNGTIR
VGSGASFELVSTNTIASSITSSKDWSTLLARVGPDSIIKFLSSPKIALFQ
PLQNGCYVQISGTMISELKVHDPMTSGRQKKEKGGRKTHVRTVKKRGKKK
KKTSQQNLEVDAEGVDRGDGGEDEEMALEEDTIEKAKMDLNVSRAEPTSI
DPPTLVQLVSEIRALGPSKSAPSLLVASDRPLPPRGTQIASAQPLQAPAR
TQLLAPPRLAASRTRSVGTQSIKAVASSQKQQQKLKNKQKKSKIIHSHNS
IVFSRFRIYHARLSKTGGKINYGLSPKHILSRLGQNFTLPTSAHLPPLAP
ASSSSSATRTSKTTVPTLQSLSHLYSPARHLSKYVFPRQYSLDNVFEGEK
INLNLRVRPDHEDREQEIKVLGTVKTPMRLKKNVLPLLNRMVVLHGRCNY
RKLLGVKCPSKVTHRELDDAEKKSLVTDLMSEPPATQNSRVNASTTYPLP
SASARTNSQPVFADTSTASSSSVGRIPDSQFDVLNEGDEDQMDLEVEPTP
SLKPVKLKAGLEKKPKLAEYACTPYEVESYVHAITAFYVTDSATHQNRPL
YFRQDDWQALTAPLLESLGQTVFERVPDNQVIALERRPRELPFSYVRLLP
KEAGVRPIVNLARRPLKLGMNGAKEVGMPINKILAGVFDVLTFESKRKPE
LVGSLVSNPHEIYAKLKEYKTRLLETDASETGELPELYFVKVDVKSCFDT
IKQDKLLALVEDILSETLYYIQNYSQVVAYSGKSSRQFKSQACGDDDLGS
FRELAMRLAENLHDAVLSDQVSVSSLRFSLRSAAEHFSMKVRCSDVHRDK
LIVLLEEHITTNLVKVNGHLYRQKDGIPQGSILSSLLCSLFYGDMEKNCL
GFTKDVKSLLMRYVDDFMFVTTKKHLAVRFLQTMHNGIPEYGCFVSTEKR
LTNFDVSLDDGEVVPPLADGEDFGYCGLAIDPKTLEIKMNLRAQMSKEIV
DQLTVQRFRKPGEAFLNAMLRAVKVRAHSMYTDTNFNSKSTVYSNIYQAM
LVVALKYQAYVQEWCGSLKGKVTFLWNALQKIVKNEYSTMLAQSRSRKAA
KLSASFELERLHVIWLGYHAFHRVLSRHPATFSPLEDRQQGG
>NGR-1A0921  [mRNA]  locus=Scaffold1:399377:400590:+
MVELNNERSMSLQSRRVRGVSVYRPIIYGNSTTLLTEQERQGTDHTHRWT
VGIRSAASLARLNSHPNHQIGGADDLSYMIKKVTFKLYETYKNPLRTIES
PPFEVTETGWGEFDIVIKIFFQPEASEKPLTLNHHLKLHPWPIDPILYAQ
PSLIQDPASGVPPQVLAEGEQPKLVQPVPIISPVHAWQYEEIIFNEPTEQ
FYSTLLSNPPTPLPPSNRFPETLTNPLSGGGNLGEFSQEMERNEFEKLEG
GKVRTINLIKDMKQSLLDYEKELGALKKEVEEITIQQQQGTTIGGGQS
>NGR-1A0922  [mRNA]  locus=Scaffold1:3655416:3656505:+
MVGAYGANSKSDTNFRKEWNQEEYEEKARQKDKEAHEYALQVEEYAKKGK
KPPPRKKPGEDLPKPTSALQAREQPLDLSKNLNKTIIVDVGGSSGGGQKG
PGFYCDVCKRTCKDSARYLDHINGRSHLRRLGQTTKVKRTTLDDVRQKIA
ELRAKTAQASEKKAYDFEQRIKEIKAEESKEREAMKEAKRRKKEEEKEVE
KKKMEEGVDKGMMEMMGFAGFK
>NGR-1A0923  [mRNA]  locus=Scaffold1:3656913:3658604:+
MFRTLSRFLSGGGSSSKQNKQNNNSSRKTEQQPINSNLQSQPREREQEQQ
EVDYNSQYDASSSTQGASSSMRAQYPDDSLSHISRQTSSHSSSASIRSTS
TTSTSRRPKQTNGDGQDDDDDADTDASIYRLPPSTRGPSSINSGNSSSFA
PTHASTYRSTASTKPTTLLSVDSTGGGANRIAVVPGTGTGQSQNSSFPPT
FSSLSPTLSNPPPLSSPSPQFSPSHAHRPSTSSTTSSLLSSSASPVPQSP
SSQNISLLPQAEHLPLGIPSHTHQHPRNNPLPSGIPTDNASLITLASSGF
APSFTLSTHTTNKETTATTEQQRSPANNGERGGRNSGNTTSWGGGGLNSL
KAWSQKRGQTGSVGGGGSGNPPSSKLVTSGSSLLDGFAGGGGGGGGEGIA
DEDASVRVLPGSRRNSEESLGGKSTWSAPQPSGGLYGGGGGGSASRKSIV
SVKVGDFDQDQDQEVNAQRERRRSSMRTVETGYTSKRGGDDDQEEEKGET
RGEEEEEEKAFETETEEAITNRGEETEAQGVKKRAEERGNKGKGVDEEEH
EGLKELAPPVPLT
>NGR-1A0924  [mRNA]  locus=Scaffold1:3658994:3663088:+
MSGNNIKVVCRFRPPNALELRETGGESIVSIDSEGTNVKLRSQEVMKGPD
ANGFTFDRVFQMDTKQEEVFEYGVRGIVDDVMDGYNGTVFAYGQTGSGKS
HTMMGPNIDDHEMKGIIPRITEQIFASIMASPANLEYLVKVSYMEIYMER
IRDLLAPENDNLPVHEDKQRGVYVKNLSDFYVGNAAEVYEIMRQGGSARA
VSATNMNAESSRSHSIFVINVQARNTETGTQKTGSLFLVDLAGSEKIGKT
GATGQTLEEAKKINKSLSALGMVINALTDGKSSHIPYRDSKLTRILQESL
GGNSRTTLIINCSPSQYNETETLSTLRFGMRAKSIKNKARVNAELSPAEL
KTLLKKAQRDLGNYGGYIGLLEQEVNVWRSGGTVEKEAWASMEKALGLGE
GELEKLVGPPNASSSSNGLSVASGGTRSGRATPRLPQMERIGEGEVSRPM
TPMEKDEREEFMKRQNDLEDQLANTESQLSTQEKVIRELREELSSLKEQE
ATMLSENKSMTSEVSDMKLQLEKLVYESKEAAITSDAMKEQNGELEKELE
ELRKSLADLKSNQKSAEQEGKDKKRAEKMAAIMAELKTGGLSEKEAEIRA
SVARLDEAAQSSQPLSPEDLAHLRRQLEDSSVLVREQQDKSKQVGEENEL
LLRRRDELEQRLATLEQEYEELLDKTLARDEEDDAAHVHDIKGKLEAQYA
MKLEAALGDVTDLRNQLELKSNEVKTSSATIEELRAANAELERAFKITAA
GIEGGKSLAESAKDMERVRKTMAQQLSEFDTMKKSLMRDLQNRCEKVVEL
EIQLDEATEQYKNIVKNSNSKAQQRKMEFLMRNLDQLNIVQKQLVEQNTA
LKREFALADRKLLARNERIQNLEALLQDANEKLNSQNVKFEAKLQIVRER
LDQAQAQGAGRPGQNQGLNFGRIAKPLRGGGGDTEPAPQAQRASGFFSRL
SSR
>NGR-1A0925  [mRNA]  locus=Scaffold1:3664304:3667969:+
MNFPSYHLLGEAVHGCNIASWIAVKAPQKVKSLTLASPGWREEEDEVCAS
LEAIREALFINKTGRGGDDSGTLPDEPLSDICAYFIGALPRLADAREQMR
VFFQKRYGTSQELYEVDCSFNLVTERDKIPDEKLATLQSPVPILRGGEDN
IVSPEKACEEWRSVKLLSPCSIDSASLSEIVHISKRWTFRTIIFWEKQST
DATSLLKSPERVKSLTLASPGYREEEPQVRAALEGIQEVLLINKKGRGGD
DSGTVPEEPLAEICAYFVGGLPRLAEERERMGVFFQGRYGTGHEISESLR
SFSLVTDRVKIPDEKLASLQFPVLILRGGEDNIVSPEKACEEWKRLLPAV
GSAAALPAFLAMVKVVGKDGM
>NGR-1A0926  [mRNA]  locus=Scaffold1:3668093:3671473:-
MIPGWNGGGGGAATEQLSSDDNFDSRSLLDAVSELTQRGERLSVTREIVS
TGLSNLFSSPGSQTASFSPESFALLVNIFDRSRDPVGLLQLLVILSRQHP
SPALLFEIVDLVSNRIELWSALGGLSELADSLASNFESSEGSTNRRLLAC
LRPLALAGYLKGSRAEAILNASQGLVTNVPILLTTSAQPLASSPLMLPYA
ATPATLISTEDWDLFLSGLNMWRLAVSKVEVEACLERLELDSTLTNEEKT
EALHTLSNHFLERVCTGAGQTYLGEQVVKCYHGAASDELVSVAFDRLASA
VTTLSTESETVESKESATTAARCTIRLLETLLQSGVASARVSSVRQVLQA
INSALGGFSDSSPNDALETIPLYLTIVDIAIRCTDGPSDKTTADLFAECL
SNCATLAVSVTHGYRSAFTNGGPIDLAAFKARVIETVPAVTALDALSTTS
SSSTSSVRPPSLASSQDPRGKQTNFDFETPCTGLSVHARDHRRTSSAARM
LVQKFDQAANGNLPTAGGNVVAGRKRVNTGESVTSKVTGPSLGTTAGSEA
GGGGGNVLSSSQTGSTSSAAPPTRGTKRKATNPSNSNMEVIVIDDEEEEV
QPAKPAKKGKTATKTVTSKGKKKK
>NGR-1A0927  [mRNA]  locus=Scaffold1:3674812:3677147:+
MLYTSATASAATTLFLLASTLSVSALGGDHAQRQGGSLHRFKLAKRMLDV
SDEYGVVNKEFLVNDFARTTSRYNKARINFKANHVITGENSTNAKLMKRR
ENVFQRAIAMEQGQLKKRGELEKRASTASIGLTDYFSGGTDSSYYGEIGI
GTPAQSFNTIFDTGSADLWVPASSASTSHDTFNTADSSTVETSTAEWDIQ
YGTGSSSGVLARDTVTVGSISVPKQIFALASTLAPVIESLPSDGIMGMAF
STIASSGAPTPFENMISNSLVSNPYFGIYFQRARDLSSQSRGTVGGGELC
VGCYDSGKFTGSLNYVPVSSRGYWSVQSDGIAVDGNIISGTSMTSAIDSG
TSLIYVPTAVARALYTSIGGKQVGNDWHVPCVAQFSSFAFSFGGTQYKIP
LSDLFLGYASASDKSSCILAVMPQDVYDPSGSLTAIVGATFLKAVYTVYS
YSQNGSPAVGFAVSSTSGTSSSSGSSASSSSSSALSSSRNSTASASSNST
SASSSDSGNEGGGYTVTQVAQVTTAPLASASAYTPDSSSSVGSASGTSSN
GTDASSSGGNAGFTFSVFSQAPVVTMTSTAGSAQSSSDSTSQGQDQQANS
SGSTSGASPALSISSALVAVVGAALVGGLVVLA
>NGR-1A0928  [mRNA]  locus=Scaffold1:3680519:3684377:+
MSNTRPRFKTSFKAARTYSPIHTGGAAVLSGDGSWLVSTLNEQALVTDIE
TGNPVQELKGDTSAVTTLAITSSPLSPQAGGFLLTCCRSLALHIYSLPSL
SLHRHIPRAHEAPIITCAADPTGTLFATGSADGVVKVWDAARGHCTHVLK
GHGGVISAITFDIASAGDGGKQGRARLVTGADDCKIRVWDLRTRECLHVL
DGHNSVVRGLDVTKDGKTLVSGGRDKVVNVWDLERGVLRRTMPVFETLES
VGLIDLEEGEESKKGKEKEGTSTRRAIFTGGDKGVIRLWDLLSGEQIKTK
ADESPAQDGKVHEILSIINTPSQSSLTAIFVDQNIVTRSLPHLAITRQVI
GFNDEVIDTCYLSPLPSTSSDEPAIESHLAVATNSDLIRIYDLNRFNTSL
LEGHEDVVLCLARSTDGQILISGSKDKTARVWRSPPNSALSTSDGQPSWK
CVGKAEGHVESIGAVAVSKKENNFLITASQDRTAKIWDLASLVSSSSSSS
PDELVPLRSMSTTKIHDKDINTLDIAPNDKLLASGSQDRTAKLFSITYTP
KSKSTPASAQLSLLGTFKGHKRGVWSVKFSPVDQCLATASGDRTIKLWSL
ADFTCVKTFEGHSNTVLRVDFLTRGMQLASAASDGLVKVWNVKDEECAAT
LDNHEEKIWALAVSKDEKHVVSGGADSVITVWEDVTESEELEKIEEQEAL
VLKEQDYENYLAMNDYSNAILLALSMDQPRRLLKLFTEVRLNSGSPSSSS
DPAADLLSFTGSRHVDQVIKSLSPSDLRHLLNYIKDWNTVSRSSDVAQGI
LHAIFKFHDADAVLSALEGKKDMTEDDGEVLDLDGILDGAVTKPKKQAES
KNNAGEVLGALIPYTERHMARADKLVRESFIVEHLLGMMEGFDEFDAGGD
ANGDGMEPEGVRPAKATDLAIQGPGLADLLTEGDGAEVYNLTQPPYNYDS
RLDRIEQLLEALAGHQLAPQASATTTETTTSGTTIADNTLRDHPKYSIDK
TVIGDENV
>NGR-1A0929  [mRNA]  locus=Scaffold1:3688938:3691226:-
MQSLHGPRREEPLHKHKHVHTGKRMRKHAFNYNLRDPAQGSNTLAMKNHF
IAAIGEYVGTCMFLLFALGGTNVALIPSTSVTGATTEGQGDSQAAVVNTS
NLLYIALCFGFSLAVNAWIFFRVSGGLFNPAVSWGMMLVGAITPVRAAIL
TFSQILGGITGAAIIQAILPGTLNCRTTLTAGMSVARGLFLEMFLTSMLM
LAILLLAAEKSKATFLAPIGIGLALFIAELLGVYYTGGSLNPARSFGPDV
VLHSFENYHWIYWLGPLMGSTLAAGFYRFIKWLEFETVLGPEDDGETAKK
KLSQQLAAPAQNLLGGSSAAATDPEKAVGAEPEVVRPAKATDLAIQGPGL
ADLLTEGDGAEVYNLTQPPYNYDSRLDRIEQLLEALAGHQLAPQASATTT
ETTTSGTTIADNTLRDHPKYSIDKTVIGDENV
>NGR-1A0930  [mRNA]  locus=Scaffold1:3692257:3693385:+
MAPLEVGSTIPSGEFATIEYGPELDDPAVCGRPSTVKTDSWKASLGKKVV
IVAVPGSFTPTCSENHIPPFISGASELKSKGVDEVYVLASNDVFVQSAWG
RVLKAGDKLKFISDSSLKWLKETGLSQDLSAVGFGERAKRFALIIDDLKV
TYLGVETGPGVGPSGFEAVQAKL
>NGR-1A0931  [mRNA]  locus=Scaffold1:3693848:3694477:-
MSPLSMIHCALFAIANGELQKFWRFLWSSDFTREHLIEIGLNGVLSFGVV
VCGLVAERRTKAPALAITAQAAQATTILVSTLIFELHLSFLNFLGVALVL
AGGVFYARYEAMDDEERNSNGSNSTSNRDREFVGGMDGNLLPMKVKRDDP
LPSSSSTSDEKNGFSNWWNGNGNSNGLSNSGNDRKG
>NGR-1A0932  [mRNA]  locus=Scaffold1:401010:401812:-
MESTSTTTITSRLPPPPPAVVSTSTSLNSNSNSNPHHHKLSRYVSPSTGY
TFPSLYSFPPFFTKQPNLSTWSHQRSQWIQLILSYSKHTKSSYLNLSGTT
VCESELFKNRRINRGLNKETILEILKFMAQNTNNNPPSIEFIPGPGGTKK
GEGEESAACWVYWKTPLEWSETIYDWIQSTGQGGGTILTFYELTQSDPSL
DFYKLPEGLLRKVLELLQKQGKCQILKGTLGEEGDGVKFV
>NGR-1A0933  [mRNA]  locus=Scaffold1:3695765:3697022:+
MAPSAVTKDLKRKRGEEEDAAEAGEKTPLYKQRVLTISSRGISQRQRHLM
ADLISLLPHSKKDAKLEDKHSLPSLNEIAYLSSCNNILFFEARRQHGDLY
LWAAKAPNGPSCRFHVLNAHTMDEMKMTGNCLKGSRPIVVFDQQFEESPH
MKLIKEVLTHIFAVPKTARRAKPFVDHVINFSIADGKIWFRNYQILDTPP
ADAIASTSSSTTKAISEAQAKKLAAKEGAPHLSLSEVGPRFVLNPVKIFE
GSFNGACIYENKEFVPSSALASSRKFDRAKKYRSRKGQQEERKVRMEEIM
PGHRDDPLEKRKVFA
>NGR-1A0934  [mRNA]  locus=Scaffold1:3697351:3708301:-
MHDSNQTLSKAKTQQWLNSVNTACNSPNTTRPTLSTRSSSLLSPISTSSP
LSPTSNDSSQSSAPPRTPLSSIFGSVKGIASSALRVAQHAIDAQEDSSLT
SHHFRPTSTRSDSSFREKLQSGVQSGMLVKDALVALNDVINHPSAIDDRK
MLLEDVITLLYSLPPNSKIGDTLGKTLIRLLWNDLEHPPISYLGKAKYRS
ADGSGNNFQNPQLGAAGQPYARSVAPQHPLPQQLPDNAAVWDTLMKRDKF
TPHPAGISSLFFAFATTITHSLFSTNRADPSINDASSYIDLSPLYGNNQK
EQDTIRTFRDGRIFEDVIASQRLYMMPPSTCALMIVFSRNHNWIVETLLR
VNQNSKYKPFKLLSPEQRKRQDEDLFQTARLVNCGWVLQVVFYDYIRVIL
NINQTESTWTLVPTEEINSTATGQCDRGVGNAVSVEFNLLYRWHSCLSEK
DTQHLENLMRRYSRTPFDEMTQEEFVRILRGTAMEMGSDCKKWTFGGLKR
QGKDGTGKXXXXIRSPLFRVQATEDVAGAFKARGVPAAMKIIDIMGMDMA
RNEWGVATLNEFRSFLKLARYESFEQWNPDLEIANAARELYGDIDNLELV
PGLAAEEAKPPRSGLGIAPGYTIGRAILSDAISLVRGDRFLTVDYNAGNL
TSFLYQDQQPNFDNGAFGGALGKLLMRTFPLHYTDNSTYALFPFSTPSTT
NGILQRLKLIDQYDTRRPSPAPEWIVVDKRSIAEAILSPESTTSSNFEPV
YGAPLDVLKQEQPSFLTLVSSFKTKVKSRSSSQEVIDKAFFPSQFTNLVV
ASIAPRAKELVSKHSWSCGGGGAMRINLVQQVIVPVCMGWISDQLGFPLE
TEENPRGLLTCHELYDTLCEAYSYVHLNYDASQGFKLRNSVIKNTSVLKS
VIDFRLAQANGSSTKVHDLAQDIKEILLGEKSGQGIVMSNNARKLYDRVL
ENSSRPLDEISDTLLFSMINFVSSVTACAKSIDFFLRPENSDRLRNLHSQ
TAVDVGLANDSTIQHYVNEALRLDPPVGGFVRQAQSNVSLSPGGGTGVPN
SLQIKAGTLLYIDWTKVNRDPTKFPEPDQVKLDRNPSLYKLAEPGIRSTR
DESLSTPIAVGIAKEVFRLVNLRRAPGDAGSLLSLKEALPGHFKTNVIYL
ALVEAGEQNTELMNNSPLSPTSNDSSQSSAPPRTPLSSIFGSVKGIASSA
LRVAQHAIDAQEDSSLTSHHFRPTPTRSDSSFREKLQSGVQSGMLVKDAL
VALNDVINHPSAIDDRKMLLEDVITLLYSLPPNSKIGDTLGKTLIRLLWN
DLEHPPISYLGKAKYRSADGSGNNFQNPQLGAAGQPYARSVAPQHPLPQQ
LPDNAAVWDTLMKRDKFTAHPSGISSLLFAFATCITHTLFSTNRQDSSIN
DASSYLDLSPLYGNNQQEQNQIRTFKDGKIFEDVIASQRLFLMPPSTCAL
MIIFSRNHNWIVDTLLRVNQNNKFKPFELLSPEQRKRQDEDLFQTARLVN
CGWFLQVIFHDYIRVILNINQTESDWTLVPTGVIDSTATGKCDRGLGNAV
SVEFNLLYRWHSCIGEKDTQYLETLMRRYSRTPFDEMTEEEFVRILRGTA
MEMGADCKKWTFGGLKRQGKDGTGRFDDDDLVRVLTEATDGVAGAFKARG
VPAAMKIIDIMGMNMARNEWACATLNEFRSFLKLSRYESFEDWNPDPVIA
DAARKLYGDIDNLEIVPGLAAEEAKPSQNGAGLTPGYTISRAILSDAVAL
VRGDRFFTVDYTPANLTSFLYRDLESESKNGAFGGALGKLLMRTFPRHYT
YNSTYALFPFSTPSTTNGILQRLKLIDQYDTRRPSPPPEWIVVDKRSIAE
AILSPESTTSSKFEPVYGAPLDVLKQEQPSFLTLVNSFKTKVKSRSSSQE
VIDKAFFPSQFTNLVVASIAPRAKELVSKHSWSCGGGGAMRINLVQQVIV
PVCMGWISDQLGFPLKTEENPRGLLTCHELYDTLCEAYTYVHLNYDASQG
FKLRNSVSKNTSVLKSVIDFRLAQANGSSKKVHDLAQDIKEILLGEKSGQ
GIVMSNNARKLYDRVLENSSRPLDEISDTLLFSMINFVSSVTACAKSIDF
FLRPENADKLRNLHSQTAVDVGLANDSTIQHYVNEALRLDPPVGGFVRQA
QSNVSLSPGGGTGGPNSVQIKAGTLLYIDWTKVNRDPTKFPEPDQVKHDR
NPSLYKLAEPGIRSTRDESLSTPIAVGIAKEVFRLVNLSRAPGDAGSLFG
LKEVLPGHFETNVTYIHQRTLHLTFFPQSMVVSHGGREDEHVWDLFD
>NGR-1A0935  [mRNA]  locus=Scaffold1:3709601:3712133:+
MVVKKSNKSATAAAINGIHCSSQQSRFHTETLDTSKEIDLKDVSISIGER
ELLSGAHLRLKDGVKYALVGRNGTGKSTLFTAIADKLIPGINPSIRILLL
SQVEDSSRASQDESLSVLEHVVRGDKERFIQVQRQRALTNAVESTSLVET
ERIVRTLELEDRRNELVQAQLVASRRSGTRGKAAREAEIKAEENVKAAES
RLAEVGTSEPDSSVLAQATDMLNDVVANLELLDSASAEARAATILSGLGF
SQEMRDGPYSALSGGWRSRCSLATSLLVQSDVLLLDECTNFLDLDATIWL
EHFLSEETRTLVVISHDQAFLSAVVEETIILRNQSLKYFEGTPAAFEIEE
KKEAKRLLGQKEALDKKKEHIEKSIEQGKASAKKTGDENRQRMVKSRQKK
LDERFGVEQSASGHRFKLNRDMAGYHLTNRAEAVLQEQESAVKIKFPSPE
KLRTLGDLIHFDNVQYKFPKAKTPLLDNVSFTVEQNSAIAFVGANGNGKS
TLAKLIVGDLSPTRGKIVRHPTARIGYFGQHSVEELTNGKTTTEDGRPVT
ALSSFLEFFEGKGEKVAESEARACLGSFGLQGRIASDTPISQLSGGQKVR
LALARLAYRPPHLLLLDEVTTHLDFSTIKALSRALKSFEGGIVLITHDRW
FSRVVVERETFRTASGIDDEDDQEAEEDSDSEGEGSRKKGLTYRVGNGGI
KLMEKGMAGYVGIVERKLARKLREQEAAGR
>NGR-1A0936  [mRNA]  locus=Scaffold1:3712185:3713773:-
MKTQALVNSAAGAPFVLTDIELDDPEPNGHEGAGIVEQVGSSVKEAFKPG
DRVLLSFASCTECDSCRASRPAGCAHWSEHNFGRRRNNKVEDKALATDMR
TGERIKGSFFGQSSFARHALVQASSCVKVAEDIDLKSLAAFAPAGCGLQT
GAGAVINVLRPRPQDSLVVFGLGAVGFASLFAAAYLNVSKIIVVDLVPSR
QTLALELGAHHALDGSRTDLAAEIKRLTGGGATYSIEATGVISVLRTAWE
CLEYSGTVVSIGNLGPGHLPPFDVHDMVNSGKAWRGCVEGDSNPPEFIPL
LMKLYKEGKFPIDRICKMYPVEQWDQAVEAMKSGEVIKPIIIF
>NGR-1A0937  [mRNA]  locus=Scaffold1:3714500:3720783:+
MTYLDSSLLRTCRFEEKRIRLEFVEPETQPFWPQAWTPTASLRVWNYLRK
TDGDYDVVHFPDNTGIGYFSSLGKHEGLALRQTRIVVGLHGADVEWAAML
NKRYPQDRYAVELGVFEQKTAEYADAVVSPSDYMLDYVRSRGWQLPESAL
VIPNIVSLPPSSSSTTPSTQSPISEIVFFGRLEERKGTRLLVNTLEVLYS
SGRLSTSALKKIAFLGRDQPDVKTRMEASALLGEALLSIKEHTNATFEYE
FLTTYDRDDALSYLRGPGRLAVLPSLADNSPSTVLECISHGIRFISSNVG
GVPELIHPEDHERILFKPLISSFADKLILSLSTSSPPETSFSPVRPSPAT
QTAAQDWKDLHRWLVGLPFPPDPALSRPSPLVSICITHYERPQLITQLLD
SLLLQSYTNFEVILVDDGSKSEAALARLDELDSLYFNNSTLLTNRPSWSS
FRIDNSYLGEARNKAASRAQGEWLLFLDDDDVLKPHALETLLNVASRTKA
SALSTWLDEFATDVNPLAPRQANEELPHRRTYWFLGQELGAGILLNCFGS
GNIFVTRTAFDAIGGFSTYREVGGEDWELYTRLALSGQKQLVVPEELIFV
RSDPSRVSMKFSMDPWDAHYHALVPLLNDDRIQDLRLPHALMMLKGVVTK
ESSPPAFADSQEDFQLVQGWSGWMYSFEPVGDVPQLSDDRLGVISGDSFV
LDRNRPMKPFINDGSQEGWVTPDGDRIAAIRTFKSPRTMDVAVDLSYRSH
HRCGDGTHLVLSSIGGPGEEPQELVRFDTIEESFAEYRGHVSLRPGSTIH
LSSDPLENDECDRVEVRLALTPIVLENKSWSALAKKAEIEREEARKASLV
EKKSKSETTKWESVKTVYVEEGDVFNIALIFDRNRYPHAKQVIRSARHYV
TSRPLVFHLITPKELHSELEHFFADTPMSVRLYDHELCKFVAQRVLPFSD
PDIHVSAHCKMFLSDILTYADRVLYLDTDTTITSDISACYFAPKKPSTLV
SMSVDMGDICQRDPDRCWPIGLHWKVPEGFECGNVPSRSSTASRPSSCAQ
PGELETVQVNGGVALFELGKMREQGFVERYVQSIIHHYRVVGKPATWGEQ
DFINSYFRLFPKDLELLPCGCNYQWFGTRREVKCGQQPVTIAHHWSHGIA
GRTKEPYNQLFHHFLDAPSDSSLALPPPPSIPLPRLSYSSVGAPNSSSID
LIHTLNCPRQNHDCSLRFEPTEYGQPVTVVSRILWETFASDMVDSLESQT
YPNITQAIALRPEADVPSTSFDREEFELRGSNKEDYEEMCARCGKFGEGN
DCTTPPRDLEERRQYFDCVCSSPDSTAPVMYELEASASQTEGWILYLDDD
KTFVSSTSLSLIMAEVGSTEELVVFRSNTTDGFEEEIDFGKKILPKSTMD
GIGFIFHSSHLPHTQWSAKSRCGKWATFTSLASVLRIKWIDLVPTITHPL
QRHLPSTPAEDFKVTVVVLETPGRKSWTTTLLDRLQEPELLTLVADIVVA
SIDKTESDYADNEGIKFINPSSGSGLAEIAEVVETESVLLLSDNVYLDKA
ALTSLITFHLDEPSRLHGFFTPLAPTSFNPPLETSPDLFDIFEEPDLFVD
SAQQNYTHLLPRTLLTSRSLLQNLSSILRHSEEALHPQCHPLLLSALSIE
ASGGKAPLRVLPPERSLVDRIHDCRIRNWPDVAFGTSAGDYYDGEKAHSV
KGEAMEGSGRARGASEQQKEDEEEDEELYEGLELEHLTDEELQAILDAEA
ESPMGVEDKEEEAQPRRKFAKRDLSSENHPAQYHEISPISTRQSDYSPPT
LDSCIAQVSKLLNGRTDWSQVLGREVGVSGVLGIKKGITRGKATRLWTQS
LYVLRSQYFTD
>NGR-1A0938  [mRNA]  locus=Scaffold1:3725630:3730870:+
MPPRSRTLSTQSLSSLPRDISSFLSKYPSNPSNPLSTSNLDFYQNRLSAK
PSKKKIEELQESLKGDFRELECNHSFIQWFFPIREQGVNYQAKPLELHEI
DQLKRDKVAMDRLIESYRIMLEFYGLKLISPLTGELALEDSVPAPSPSSY
LKRILKCLNEFGFPQHPPSFLLYILTLQSSPTNPHLTSPGLIRHVFQIGL
DHRVLGLSVDVTRTSSLSKQAPHPPPSSSSSFFSLSSHLLCKETMKRLII
LCDGTLEDADSEPNPQLYTNIGRLSRAIKELDDRNGTSIEQIKLYLGGVG
TEDSTAIGAYVSGALGTGMMDLVRNVYSFISLNWESGDEIFLFGYSRGAY
TVRLVASLISVIGILDPRKTLQFFPKLFKALDQLSEQSDFSSGQQNLNSG
ESIQKLLSSFSREKREQDLEYRRKGKFLIKFMGLFDTVATRGRPSTLRRL
PTSPLPSIRFDSFGFDETRLETCIENAFQALALDEFRIDYLPVIWSSNPL
GRPKGQILQQVWFSGSHADVGGGYKDGDLSFVTLWWMLNKLEPFLEVDLN
FLKGKSMCGTTMENYERLKEIWLSFFIRSRVGQFLLTKSIQRPIPLTLNP
STNEYIHFSVKFQPPSQLRSIVSSTFSNPDLFTSPGRLEEDLRSTWPTPY
LSIKSSYEKHNKEKKKEKSLSDSEQNDYYIDEDQKDEKKSMRNSITSNSP
TLTSFSDEELEKQEHSSLPSSSSSSTVRPLETFSTPNDPSSSIDPYDSDI
DRDEQDFSASNFRETQLRLFNPQPHSHSHQVYKMPASQLPPELLDEIFSN
LSSSSSDLYSSLLACKTFCEIVKPILYQHITITTRQRSHFECKDCPLGKN
LVIDLLTGKLLDITTINILHIRNIHEDPSGVVDPESSSSELRPALKLTEL
SINSHQGGGDIWEIYLESETPALRRLAYVGVTLYWRQISGSSLDNVWESP
SRLPARIPYTQLQVLAAAPHEDYRAISDFPLDNFLAILEIGKLYEEDLSL
PFPNCYILLQNVDDSDYHLFKSFHALVQEIVSRPENRGARLFLPSYHARL
RGEDHGEEIEAIKSHDVRVIIDEEIVDDRSTLLIVPSFVKYLEENGKLRR
D
>NGR-1A0939  [mRNA]  locus=Scaffold1:3731708:3732444:-
MLRRLITPSRALGHLPFRRGISTTNYLSALRKRYPSADPPSLVISFLILH
ELTAILPLSVLFGTFHYLGLGAGIVGWILAESESTLTESQVQHQQQKGEE
GKWTTEGAKLRLREWIREGEEKAERVGRRYGWFGWEKESKEQREERKAQP
ADTSKGLSVDSLKVSGDVANVAAAYLVVKALLPLRILVSLRLSPTLANVI
ARRFKGLRARGSNMLKRNREIVP
>NGR-1A0940  [mRNA]  locus=Scaffold1:3732532:3735270:+
MSEATSNTRPTYTKRRRTPSPPPPDPYAISDEDDSKLYVPVKQRRTQLLN
KLGGAAAASVKRRTEEEDQEREEREREQEEEKNKKLRERTLLVEAQEVKR
KRAEEEAAKTEQQKKAEEEAKILAAQEASRKALAGAEEVAKGIVYTERMK
SSWTAPHYIARRSEAENEAIREKFHIITSGDDVPPPIPNFRDMKLPKPLL
DYLKKKKIEAPTPIQLQGIPVAFSGRDMIGIAFTGSGKTLAFSLPLLMFA
LEEEKRMPFEQGEGPVGIIICPSRELARQTYEGLQEMARLMEQGGYPQVR
ALLCIGGINMSEQSQTLAKGFHMVVATPGRLQDMLEKKKFTLKGCKYLCM
DEADRMIDMGFEEDVRNIMSFFKHQRQTLLFSATMPKRIQDFAQQALVQP
ILVNVGRAGAASLNIIQEVEYVKNEAKMVYLLECLQKTAPPTIIFSDNKN
EVDDIQEYLLLKGVEAVAIHGSKTQEEREYAIKSFKTGKKDVMVASGVAS
KGLDFSEIQHVINFTMPKEIEDYVHQIGRTGRSGKTGIATTFVNMQTAEQ
TLLDLKYLLMEAKQKVPPFLTSIEDPNVGADGKLVGCTNCGGLGHSIRNC
PKLEENQRRTVANHLGARDTGGY
>NGR-1A0941  [mRNA]  locus=Scaffold1:3735567:3736301:+
MLLRFKQTEPRSLSKMTQQTAQAHSHSQSNSHSHSHPHSKQDDKNKPQWH
APRDQNSKVHRHRPATHSAEQSVYPLSLRISPSLHDPINDLRKRYFPAHR
LKVPAHLTLFHALPHSRLEDIKQTLDKVAGQTRVFKVSAGKVFKMGDQGV
AIDPGMGVEEGRELHGELKKDWKEFLSQQDSKTFRAHWTIVNKEEDKEKV
EKALREVTEWEKEGGAKEGEADGLVLWRYNHGEWVFEKEWDFER
>NGR-1A0942  [mRNA]  locus=Scaffold1:3738710:3739040:+
MEKRKYSRENVPATFTDALPKPEAVSQAFHDHLNTDAAADYNQGHGRAWD
LSLEHGSSHLTKRKRSIYGVL
>NGR-1A0943  [mRNA]  locus=Scaffold1:401919:403283:+
MSSSTSSTRTPDVKGKSKESPRATSMIVIGMAGSGKTTLMQRINSYLHSQ
DQPPYVVNLDPAVMHLPFDCNIDIRDTVDYQQVMEQYNLGPNGGIMTALN
LFTTKFDQVLQHVENRSNSVDYVLIDTPGQIEIFTWSASGQIITDALASA
LPTVVVYVVDTPRTTAPATFMSNMLYACSILYKTRLPFILAFNKTDLEPH
EFALSWMRDFELFQSALIERRKTHGEDVDGPAYMDSLMNSMSLVLDEFYK
HLRAVGVSAMTGQGMEELFQAVREAREEYEQDYKPQLEKVVQERENKKNR
EKDESINKMLNDMNLSKQEDGQAVDPALEKYLDPNQGEDADEEEEDEGEI
IDASARTGYYDLPSSKPKRGTMPSHFASSGSNNSSVVHSEDGTAWPAP
>NGR-1A0944  [mRNA]  locus=Scaffold1:3742124:3743392:+
MPPPTAWTPARARIQLKLSIQRTRILATKKSQLAKTTRREIANLLDKGKV
ESARIKVEGIMQEDLMCELLELLELFCEVLLARFGLLETIKEIDPGVSEA
VASIIHAAPRTELKELHVLREMLMSKAGRDYSIAAIDNIDGIVPERITSK
LTVKAPPTELVDLYLYEIAKAYSVDWRPQGFPDPNDPTPTVDETPTTPTK
STAKPPHIAPFDSSLSTVPQTPPVDPSKAKDTVIVRTSLPSPGLTAPPPP
PPSAAAGSQSTPSSGGKKNGSSTSDEDAFEALTKRFAELKKR
>NGR-1A0945  [mRNA]  locus=Scaffold1:3743574:3746100:+
MYGRPPPTGPRGSGSGTSSYNHYPPQQPAPSGPRHAGLGSSSYSPAPSTR
PSNLPSTPSPYEPRASPSASTITTSSTDGAANGIGEKFSLFVGSIADGIE
NGWLERILQVAGPILSFRRPSPPFAFVEYSDPESVLRCLSVVNGTTLKSQ
NRTEKSLLIKADEKTRARLDEYEKTRVLSESTSDLTLQAQQDLASIVTRI
AAGDSVPAPGGGADSGTGQGPKKESEMTEAEKLAAHLRDLAPEDLPDSQR
ETTLNSIAAFRERSMKKQTERRELDRQIEERRQAMIQKRTREQQQQQQQR
SSVSASTTTPAVDPQSFNQPIGFVAQGGEQTHTGEGVEPEIDDAKRERER
AEQEHRQQENIFKDRERRFEQRERGRIQAWGRERMRERSIVEQEDRERTF
MAERLATWDDEREAERGREAFYVDRPRWRAQRRAIRQREEDFDARDRALE
AQRLAQIAQQSDSFLAQHADLFSGGDQPQSADQPSSTPAVKVSFGSTAKP
KTAEVAPKRPTVLGMGEEEEEGRRKRELIPLSYSDDEDEKPKKDEKDKEK
KRLTGREKEKRIMEIEDSIPREKEKLFGWDVKWSSLNDGIIKRRISPFTS
KCIVEYLGAEEAELLNAVLEHVRAHKPAQDLVDELEPVLDEESTDLVTKV
WKVLVTETEIAHAGF
>NGR-1A0946  [mRNA]  locus=Scaffold1:3749204:3755477:-
MSSSSSLVDAYSVQAKVWFPDKEQGWISGHVTSRTIEGDQVKLEFVDDKG
KESNVSVALSALESASPANPLEILPPLRNPPLLESTEDLTNLSYLNEPAV
LHTILHRYSLRSIYTYSGIVLVAVNPFSSLSVYDHSIVQAYSGRRKGDLE
PHLFAIAEEAYRCMVGTAGEPGGNQTIIVSGESGAGKTVSAKYIMRYFAT
VEDSSRPGKKKTTASGMSEVEEQILATNPIMEAFGNAKTTRNDNSSRFGK
YIEILFDDSQTIVGARIRTYLLERSRLVYQPETERNYHIFYQLLAGAPSS
EKKSLGLDSASAFTFLNQGGPNSITIPGVDDAAEFATTQRALSTVGITVE
RQWQIFKLLAALLHLGNMQIRATRTDALLDDEDPSLTLATQLLGIDKSEF
KKWILKKQIVTRTDKIVTSLNAAQANIVKDSVAKHIYASLFDWLVAVVNE
SLTNEKVEGSVKSFIGVLDIYGFEHFKKNSFEQFCINYANEKLQQEFNAH
VFKLEQEEYVREQIDWTFIDFADNQPTIDLIEGKLGVLSLLDEESRMPSG
SDANFVQKLYSTVGTKPENSKVFKKPRFGNNGFTIAHYALDVTYEAEGFL
EKNRDTVPDEHLSLLASTTNTFLKEVLDRADATKAAVAEADAAKAAARPQ
SVIMDKRSSTPGGPKPLGAGRIGGGGSSRKPTLGSIFKASLISLMDTIDS
TNAHYIRCIKPNEAKAAWEFEPPMVLGQLRACGVLETIKISCAGYPTRWT
FDEFADRYYMLVPSSSLSSSADLRNLCSEILSSTISEADKYQVGLTKIFF
RAGLLARFEQLRTNRLNELTTLIQKNVRRYIAQRDYKRLQRSVVGLQALW
RGKDARKRVETMRQNRAAVQIQKAARGYLERSRFQRARKAVLAIQSIARG
QHVRRTFKEERKTQAVVALQALIRGWLVQQSTARDRKRVVLIQSCVRRRN
AKKELTTLKAEARSAVHFKEVSYKLENKVVELTQNLQKRTADNKDLQGKL
RTLEQQLQSWVSKHDDADSKVKALQVELDKPTVSLSEFEALSEQKRALEA
KLEESLKKIAEQDAEIDRLHKDYVKEKEELEAQHATLKTSLAAATDDSST
VSSLRQELASLREQLSRQIAANNAAPKAARPEGGKFEMTTGQTRGLENGN
GNATALGAGTGGGALAAAALAQPTNGKRRARRHSDGVPDAAVSPIPEDDR
WERGPRPVSVAFPQETTARRLGAGPGGKSYLPDVYDDPAEEIMRLLEEEE
PLDEDVLFSLIRHLKIPSPNLSSPPSPKEVLFPAHLISLVTNEMWKYGMM
RESERFLANVMQTVQQHVMSYTGDDVIVPGIFWLSNVHEVLSFVCIAESD
ILQGIGPGDGAVGRDYEWDDYERLVTIVKHDLDSLEYNIYHTWMQETKKR
LHKMVIPALIESQSLPGFVTSDSGGRLFNRLVGGNQPPAFSMDDILNLLN
KVWKSLKSYYVEHSVVQQAITELLKLIGVSSFNDLLMRRNFSSWKRAMQI
QYNITRLEEWCKAHDMPEGTLQLEHLMQATKLLQLKKASLADIEIIFDVC
WMLTPTQIQKLVANYYVADYENPISPEILRAVNARVVAGDKNDHLLLPPE
VEEAGPYETPLPREVTGIETYIPAWLHASHLRQLVQLVAAL
>NGR-1A0947  [mRNA]  locus=Scaffold1:3756465:3759488:-
MSVQMHPQACRHALPSSSSSLSSPVSNSTPSPLASTPFFPQLDTIFPTPS
TSRLEQHERRATTSSSTRLDASSHSGLQVDPSIYPLYSLSHHAPQIRVLS
ASQYAELHERDSKTKLDEKELFPWSHGGADEPDSAAARYFGFGYGQAAKT
PNYRGLTTIKAPPVPVSSRSGSNEKGASSGLLRRKLTSSFASWTTTSSSN
LSSSSSSATSSTSDRSSSASPPPPANSSRLVSSFDASQILYTDPSSSQTV
FAIPQISTQVNLRHFALQAAKYATVSDIVVYGENGIDEMVVETARKVREA
MDYEKEKRGGRGLDYNVYIISQPFSVFENEHPRLVAFDSHGFSRNHVNFF
DREKEEMRTLTQASDIAPNVWLGNSQDVPIASDHHSRPLSSDSASSLLDD
GNPKSFSVCIEVHDSAPLHSSNLLGQVEHALDVLQEQGQAYEDVHRLLRG
QEVYESKTTILRPSVEDIVHLESLSSPMGLGSSHRARTAFVHKTVDLALW
IRDQACPPFHTNRLPRRVLLHCPDGYTETTLLALTFIMVHRRCHAAEAYL
YLQEECERSFYVYPTDKETILKLEQRVKDILAREDEEEDRAIEWHNSQRI
AGAESVGMERSDSGFVDSTEDPAGGNKPISIPERTEMRLSSPTLDPWFFG
QTFEGHFPSRILPYLYLGNLNHASNALMLKEIGITHVVSLGESALTPPAP
PSFSFNKQQQAASQNSLWLEERLGNISVLDLKNFADDGIDSIQPHIDEAV
DFIIDANRRGGKVLVHCKVGVSRSASIVIAYLMKDLGLDLASSYLLTRSR
RLNILIQPNLPFMAALHAFEATLLDKKSSASRKFPPASSASSMFEDSLER
LAQPGLKRSNRMGWSFLCSEIARLNERFLC
>NGR-1A0948  [mRNA]  locus=Scaffold1:3759962:3760801:-
MSKLLNLEDQFTFYAAYHTNKYNVLIHIFCVPTILFTALVLSHGIPGAAT
SFTSFQVGQTTVDLTFPFLWAAGNALYFILLEPVAGLLYAPILFSFGHLS
NLLYSNHHDVAMKYAGIAFVASWIAQFIGHGKFEGRAPALLDSLLQSLVL
AVFFVWLEVLFFLGYRPQLFKRLQNKTGVEVAKYRREKAKREGKKLT
>NGR-1A0949  [mRNA]  locus=Scaffold1:3761247:3762633:+
MNIFLGFEQANKYQLLSPEGHLLGYLLEEEVGIGSTLKRQFLRTHRPFRA
TVLSPEGQVLLNIHRPFTFINSRIYVSTPAASEAGTTAQDAKREMEQIER
DGNHDNSNSSGQVIGEAGQVWNLIRRKYETFVKRDGEMVQFGNIDSGFLA
WDFSVRDEQGKVIASINRNFTGFARELFADVGQYVIRFEGVVDELNPPLE
SPQTSGALPSPSSSGSNSSSTSLAQTSSSPSSSSEPQSTSLTVPSAAETP
SIPLDHRATLLATAVSIDFDFFSRHSGAGGMGGLGGFMPIPIPMGGYGSA
GGEAGEAAEGAGGLGGEVAGIEREARRGEIGSGTPYGEGDGRTLPSSEDV
MRDRENRWPNRDAEGGENGFGGFEQGGEEELMQDPWAQEEVDEGGTWGWN
DLFGGDGDGGDE
>NGR-1A0950  [mRNA]  locus=Scaffold1:3762913:3763535:-
MPLKFAALDLLLNRSIYDDALQGHQFPLTDEAFNDSVVKISSTFVALWPH
KNDEGEAVEWEMDLRDLYPTYKDVFDVSFWRWFLIVAAERVRTREKLPNL
EALLEGKVSVPQNVEPDNVCFVEPMHKVLHHVNSHSLGRIGLRQAHRIGF
VGRQARDGGYEF
>NGR-1A0951  [mRNA]  locus=Scaffold1:3766316:3767628:-
MDVSEILEQSASKQQAISVKKELPVEFDLGLLACFDPNPIDLESYQEDKE
QALISHARDGIQLLVNEIWNQPTRIVDEGVIADLPAIATPLPREKPLPKP
APMTKWQAFAQAKGIAPKEKKDRMVYDEDKQEWVPRWGYKGKNKDKEEQW
IHEVPNGADPNFDPVAAAKQDRKARSLKNESQRLRNLQRAASNAATQASE
KEKRSSARDQKKVELDRALKTTKKSTASVGKFDDKLKGETKEKNVKRKFD
ANEVSASSERSKSLSILTAIGATPSNKRTRVSDDAPNARQETKGLVNDRK
AIKNLTGGRGVTSLQDKRGGKGGRGGRGGKK
>NGR-1A0952  [mRNA]  locus=Scaffold1:3767927:3772989:+
MAKHRGYASDEQESEQEDESLRSEDERELEDGDDQDGFESRPMTAQERKR
AALHPPISSICSALGGFEEFLDERGQVYTAYSLGDQVVGCLKDLKRFWRM
DEKDDDRTVARIFYEVGVLKNDLLPILSTTLGTGAKGDRIALACVELIGA
MTWPINVAEELKDAQILGELKQSVDYTTLTNAQLSYKGAILRSGSLRQMM
RILANSLEKSRRERTQKDENVISLVLHTFRNLAAIQDRASTSTSAEAIEQ
SSLQSELIVQLESENVLQLLLAMAAQADSTDYAPWNMVVLDILHLVFRTV
KPDELMIPVQKIEGNRLKDMLDLEARQTTDLFGLKGSRHSRFGTTISVQS
GDGKKYILHKHSTLAEGPERTMDKIKKSRAKKVRKDDDLAPPAKLRPDAI
KVLYETSKFFIESAFNPFFASILRDIRMERLKVRESDTIRFLFLVRFFLE
FFLLIYHEEESKGISHLSDEGHDFGLIAEMTEPQAIGFVTQRMKVGLEEK
PPLWTELHAGIDCFNQMLLIIEALQLSGLPDHVDVAEILQNKLYYEAETL
DMVLTVLNKYAHQSYKYLDSVITLSYTLLRMLEKYSKSKAYMYVRKKKAG
RAAKKKKNKDGTEENAEDGLGMGEDEEEEEIARGTVSFGEHAFQFEKFEQ
RFAEESVLATCMIYLESYKNFKSPDQMKRIVALMHRQAIKAKSEGLFYKP
TVLELFKRILDDSNVANARQGPNVDLRKLIEYILKKFFKAVQEHPLLLLE
CFYPKTKTQLGKMRLGETDPYASSDDDTPLYRAKKIGEVEVEPGFSHTQQ
MGIAITCLVDTGKLSLIETLKEQLRLASSARTEIVLTTDGIPGEIDPLDE
STTDEALRAQAAQLKGPSEAAIALFTPHNVNFGEDPETKEAASTDPHYKL
LMRLLGWESEEAPESAGLVWSIPAPLPPSKLDSDLKIIDDFLLDPIDPQN
GKSASDLLRKQRKKPVRRKRKIASDDEMELGEDGEPEPVKKKKRQKKREE
EEAAYKSAQFIEDSDDDEEADARFFAAEAALREKLAAGSVSVHLDAGTKK
KKGAAASQVTKKTRNPSAGSSDDDNDEPKRTASKRKSTSTTTSKKSKKKD
AATNARGRRKPKKTTFDSELVSDIEDEGDDAMLETLQGAITKPAEEENRT
STSSPSTSTTSSRKRGASVTSASSATMAPTADGSDDDEEEAVGVSQAKKR
RVILDSDEE
>NGR-1A0953  [mRNA]  locus=Scaffold1:3773574:3775917:+
MKLPYPFKRPKQTPDTKSEAQSSTDQVASPVKYRREEAILSHPRIVILPP
DPAFSDVWDPHASPSPNPNRRGSTAFTNFTPNREPELRCLIVGTGFAGLS
CAIALALRGFAVTVLERTNGQSPHGDSVIIGANASRLLHRWGVEDLWEKA
SQGRWLLFKDSTGKNLHQEDLSALPSQYGAPLLQGKRVDFLGSLGVTARL
LGVDIHYNSEVTGYVDSDRPAAYLANGEIHQADTIIVCDGINSTSRCLVT
ENPERRKSGYSIHRAVMDADPIAWDPDCSYLLDGNIRTWLGQDEFVSVYP
MHKATQIAFTYTHKDLDASSSMNWRSSEPIQSVLHGLSGWDPTLQKAISK
FPRAAHWTIVEGEVASNWVSKGGKITFAGDAVHPLIPSSIQGATMAIEDA
ETLAQCLSLAGGRREGVKLALKVYETLRQPRVQEAARLGRKQAVIYQTFT
SRNASSSSNRPSPISAPLSSSSSQDQRAPTSSFSAEPTLLHPLAFNMYNF
DATESTIDSWDSIVQKLDPSGSDVKKGTKSPPSLGLSENVDWQTEKKARR
SSLAFSSDSFNALDLND
>NGR-1A0954  [mRNA]  locus=Scaffold1:403425:407602:-
MWSLSAIINLVKWRIYNESSNPLDLSPVTAPQSSTAHARNASFRSLRKSI
LNSPSPKGKGKQLSPESASFPNYHAHKKSDSISTISSPPPSVDDRTALPH
EWFNSSVKLPLPKPHTPVLFFKLSRMPLRPEEDTGPIDSEEDSDDEDLTN
EQLRKRNKLREEEGKLFLLVATKGVVYVFESSLEQRRSWKLTRELTAPST
PRFMQLVRSPEISTNTIHATSHAPRSASASSSSSTTPNEIASYPPDLCLL
LGLFHRSVLIHLSDCSVVELVIPSSSSTTTASTPLSRSRTKSVSNSIRST
SSSSTPTHQHKSTPSLKLNLMDHPIVKKVQQVIEGGGLGKQSGIPAGFTG
EEQITLGRKLNEDGNSTEDLRRSLSSCIIVEPGSHVQMANGSRNSKRGGP
AGFYAASRLLSLPGSEKIKVDLFELLPTPFGLARYGVAPDHPEVKNCEHK
FEETARDPRFRYFGNVQICGNSNPTLPPTSSSPPSFSSSPSSSTIVPNLS
PSSLAIPLPLSTLQSTYSSVLLTYGASLDRPLNIPGEFSLSNVLSARSFV
NWYNGHPYHSSLLSPLLDLSKIEHVSIIGQGNVAMDVARILLKPVEELKE
FDVPDYCLEELSRSRVKRVEVVGRRGVLQLAATTKELREMMNLKGGVGFD
GIEENVMKDAKSFVGGLSLQEGRAKKRALGLLEKGSQTRREMAEKSWSLE
FLKSPKQLLPRDDSSISSSSDSTVSFNNLMEPPQKVGSILYDLNELVETE
RGGIVARPTGETKKVGTDMVFKSVGYRSIGLPGLPFDEKKGVVKNLDGRV
IDQNGEIMKGLYTSGWLARGPNGVIATTMFNAFSTADLIAQDLSSSSSSH
IDEMGDIDRAIESVRGGKKPVSWEEWEKIDKVEKDRGRAKGKLREKITSV
EEMLKVI
>NGR-1A0955  [mRNA]  locus=Scaffold1:3776155:3779113:-
MWALSVFSGGTFLKSKLFTSLGAKAQNDTPSLAEEWDFETQTISGVNLGG
WLTLEPFITPALFEPFLNSTTPSPAVDEYTLSQNLLHQGGESHLFEVLDH
HYRTFITEKDFAEIAGAGLNWVRIPLPFWSISKWPGEPFLERTSWKYFLK
ALEWSRKYGLRVNLDLHSVPGSQNGWNHSGKWGSINWLHSTMGYANAQRS
LDYIETLAEFVSRPEVAEVVKMFSLLNEPMMNVIGAEPLRSFYAKAYRVI
RAQTGYNSGPVIAIHDGFKGTRRWFDFPTTDQFRDFPAIDEKFHYSEQSY
GVDTTLKKVKQTGGLDRVAIDSHRYLAFSEPDTRSVREQILKPCQKWAPE
FNKTFNGFGIPIAGEFSIAPNDCGRFLNNVNQGTRLEGTFLNEVTGNPLF
NASVAEGSCDFWEDYENWSQDLINDLRDLAYAQMDTFQNWFYWTWKTAPS
LEHPQRFANPLWSYSLGLERGWIPRDPRQSRVFCYSYADRHSLLAGMPRR
RARKSRDEMEGWKIGQYTSEDERILPHEQASETNKYPWPPKYFYLDPMSA
PSSFDVSKPKLEVSTLPRLWHEPIVGCKYPDTWNSLNSTKWSKVCLSAF
>NGR-1A0956  [mRNA]  locus=Scaffold1:3780312:3781280:+
MSDSASTTTASSSTSPPPYPAIEPSSSLFLAYQLRSKTVLLVGGGVVGAS
RLYHLLCALPKKIVLVSPASGLSEETRYRLEQDRLSPPSEQVIEWKDRNY
EIGDEEGMDMVLTAIDEAGLSSKICQRCRELKIPVNVADVPPECDFYFGS
TMRSGPLSVMVSTNGKGPRIAARLRRKLESSIPNDAGKALENTGKLRMAL
RKLASGKEKDDIDRRMDFMSRVCDRWSIEQLKELDDEMIERVLAGWEKGQ
ALGYWDVNKSKYGGLGYLLSWTSKLGLGTCPVKRDPDGRATRCPFVMGTS
GIVVGVAVTVGALKLMSYSRRT
>NGR-1A0957  [mRNA]  locus=Scaffold1:3781574:3782292:-
MLGLKATMAIIDNSGALVAECVNVLKTKTGHGMARIGDEIVVVVKRARPI
SLATTQSSQAPKVRRGDVRRAVVVRTKYPTRRPDGRYVRFDDNAAVLVNN
KKEMIGNRIGGVVAAELRARGWGKIVSLAPNVV
>NGR-1A0958  [mRNA]  locus=Scaffold1:3786219:3787583:-
MTVPTFTLLDGKKIPRLIPFVCPTGTGDAKKTAIESGKIALNAGLRHVDT
AQGYENEQETGECIAKSGVDREEIYLTTKISTVKGDPKNPGVELEDLRAN
VKESIEKLGSQPDLILIHNPFVPPKGKLVEFWKILEDMKDKGELTASLGV
SNFRPQDYKELFSADIKYKPVCNQLEYHPYVLEHLEPVLKIQEEHGILTE
AYGPLSPLLRHKTGGPIKPILERIAEKLSKETGKDVDAAAVLLLWTRAKG
VVAVTASGNEGRIKKLAQTQELPDLSKEEVEEIEQAGRKIHFRAYDEHMC
VDFPAPSLPQDL
>NGR-1A0959  [mRNA]  locus=Scaffold1:3787833:3792351:-
MLRTATRRAVLPPCTCFSRATSLPSTSSLQSTPPQPFTAFLPSLPLSNRR
LPTRQYSTKHSRTDPLVFDGTSYARDDHTNVTPTILSKLNRNLHLDPNHP
LGILRTLIESHFSTFNHLNSLSPIVTVEQNFDDLGFPKDHPGRSLTDSYY
LNRRHMLRTHTSAHEVESFRKGLDQFLLTADVYRRDEIDRSHYPVFHQVE
GCNVVDPSKGGIEKLAKENQEMSRMLEMANIEISDPTRELTTTNPYQTEH
DPEVAKIIAEHLKNSLNGLVLKLFEGLKGTEGGPLQVRWIEATFPWTAPS
YEVEVMYNGKWLEILGCGVVRQDTLSRSGVPHKSGWAFGLGLERIAMVLF
SIPDIRLFWSQDPRFSSQFKAGQISTFKPYSKYPECYKDLAFWLPTTNET
GEGKWHENDFMELVRDEAGDLIEGVDLIDQFTHPKTKRESRCYRFNYRSM
DRSLSNEEVNKIQEKINERVKEEMRVEKAHLTCDDGRPCKRCIKKGCPDD
CVDGARKKAKYLQEIPDELLERGRQAQGEGSPFTNGSQLHASPSATTLKP
SQSPVPPSQSLPSTSSAPPPPPPTSSQPIFDFSSTLNNTSAAGPSTTSNP
TISSSTPAFYDTSSFLNFGSTPSGGLIDHTQFGSEAANLEYAILSSMLNG
NGFALDAHTPNLSGGIGASLGGGNQNSFFQGGGGGAQNGRTGGGGEEMLL
GGGSRSQKNTVGEEGQQNGGGFGEFNQEKQGGDTEMFSAEAGDATTSAQT
EQATERATQQNVGSGVPGLMTAEEALRSVTKPYPYAQSYHFLVKHLKTRF
EKNDILRIVRALATFRPSLIALQMPLTEEDETFVERTFQRTLVELHKLIS
FSGTPTVVWRRTGEICLVGTEFCLLTGWKREELVGTGNVNGMTTNGGGRA
GGGKYIFELFDTASVVEYYESFAKHAFESTSTSVTLQCVVLGPDGRPVPC
AFCFSVRRDLFSCPYLIIGSFLPILV
>NGR-1A0960  [mRNA]  locus=Scaffold1:3792691:3793728:+
MSNQSIKPSNRSRVGLQFGAGAPENENATFTAEARSNGVPDIAKVAEMPG
SPSRAGVRSCVRDTAYFASSTPILLSTSVNSSATSSSSASDNDESVSPPS
YQSIFPPSPPSSAPSSPSDSILSKFAQRSQQPQVVLSTPPTDSDAPICPP
TLLDTVFPPSSSIHSFPAFPVDLTSTIGQGWKGVVVDNLIAGTRTLYVGG
GKFDDVELRDTVCEVLDQAEEEYGATGVVLCLEKGNNKEQLGLLVHQLMY
IGCTVLKQDGLEPNPAYLLLGMEL
>NGR-1A0961  [mRNA]  locus=Scaffold1:3794412:3797341:+
MPATRSLKPLLKFTVLVCFIFVLYRSFVQPRFTTSSSTTTPESFTYPVPQ
KGNRAVEEKKGINWGRESDSGVRPGGAPVGGGREDEGIANGFKPKQQQQQ
QQQFNEIDGPKKPIKQQLEKERLQQKKKIEQVAKQVPDQVPNWVVAKEIE
RVEDNGAKVPVDKKKGGGDAEETFKKELEKMKERKEQKLSGGRKKLNEDD
DDDEKGDNPPSRTVPKEGDDSVAAGRNRKVYHLVDEDDELDAAQRGDSDA
RLALAGQRKKGPLIQVGGAGNAAGEKLAGVAGAGAGVAGAAAEAVKAKGK
DKWKGKGWDQRFKKQGGEKDKEDEQEGTVEGEEKKEVVEKVADALDSKKQ
KQIEEEEQSASADKLLVQHPLVARFLKQDISHNGGGSPHERSQVTFVSPD
EEDASPGHKPKEEDDAVLPLTPSSPQRHNLTVCALVPNEQRFLPEWILYH
SLLGVSRFALYDTSLPGAFGGEEIDQLADSMREEGGGGENAPTVEELKAQ
VAVSNAGREGLDEKGMIRRERVRGLEEWIDKDRVKMFYMKFKNPRASHDV
HALMLEDCVERFGETSNWLAHLDVDEFLSLSTPLYGTDEPYSVQPTSPTS
DTADHVYPLHDLLASPALDAALCLPVPELNYRNLGIKELKRSQGVLETQV
HRDVLGEVKESPRSFEERGSLPQKTLIHTGFSSEPGVAFSGPHSCTIDDL
EDAIRDSQGNILASRDGLYHSQNLPIEPLAIAHYVQRDLLDCHSKLSSVA
DPLSLLPKGRGSISCEAHYLPSAAELASETWRNDPANEDLKKVPPLGSVL
EDRRMATSWAARSAKVIGDAWRRSQERGMRRLSKSEREKLVSRVRHKVEI
LSY
>NGR-1A0962  [mRNA]  locus=Scaffold1:3797496:3799844:-
MSQAPPPLAPTGEEAIYQTIDVEPEAFADVEEASSLTEAYEVELTLQEIE
KGGYQRIGLQFADEQLHDAVPVYRALRDKLPKEKELYVLADTTYGSCCVD
EVAAQHVDADFVVHYGHTCLSPTARLPVLYILTKRSIDPVHAASSLASTS
KSSLDQDPPKAVVLLYDVGYAHKAHLVADAVRTELGDKFPVVLSHLDKRA
NLRSHSAGSLKGKEKEDAEAEPVEPEEPESREDEMNAQVDPDEPIAPPPP
TTVPRAPSRYDLPEGVESIEECALFWIGSESLALTNLLMTHGRCRIWSYD
PAMRSCRLESARTNRMLMRRYALVEKAKDADVIGILVGTLGVAAYLPLIT
HLRQLIASHQKKSYTVAVGKLNPAKLANFIEVECFVLVACPENTMVDSKE
FLRPIVTPFELELALTSKAWTGQYILDFGELLSSSTFGQDQGQIAGETAE
EAGNDEDDEAPVYSATTGKYRHPKRYNQNGVKDADDLASQASALAIRDQN
SAISRVLGSAAGEYMSTRTYKGLDPRYGEDAPAVLEMGREGGIARGYGYE
KKEE
>NGR-1A0963  [mRNA]  locus=Scaffold1:3801043:3802690:-
MLSKPNTKPNQAAVTSPNNLDKSNMRTTASSVQLPATSSSQLSSSNTNTQ
ANSTSQATSQRREKPSIMSLYRSEGIRFFFAGAAGPILGLAFIDSAFFGL
YGRVMQKFGQDRQDPNALHRVFLAGATAGAACALLETPIEVVKTRAQVES
SASSPNGKLGSFRIASMIAKKEGLRGFYVGGLMTSIHDGVSSGIFFATYF
VFRRLLRGEHPFHQGGVPTTPSPTSSSIADVPEASSSHPGMGKGEVARIL
LAGGLAGALSALIPYPFDIVKTRLQTANFESKARPTTSPSSTVPSFTSTV
SKSVVQKRLSIPSVFSQIYRDSIQSHRYRYRSTIPYSIFSSLFPPQQGST
SNMVDGRPGPNPKAEKWTMRVLGLRGFGVGLRPTVVSSFVGSAATITTVE
VALHLMGVNGGGGVG
>NGR-1A0964  [mRNA]  locus=Scaffold1:3804322:3804678:-
MRCSASVTPWLLRKSYYFVPLARTWKGVVVDNLIAGTRTLYVGGGKFDDV
ELRDTVCEVLDQAEEEYGATGVVLCLEKGNNKEQLGLLVHQLMYIGCTVL
KQDGLEPNPAYLLLGMEL
>NGR-1A0965  [mRNA]  locus=Scaffold1:408778:410012:+
MHGLSLPNRPKQPLPPLASSSSSPPLTNDAPSSSSSLHSLFRPKPPPNFA
QQQRTRARQLRGEKKSPFVPKKTQQSDGQLRGTPTSGTGKERDLTSCSIE
QLQDMLEKNQRLLDSPETFANLPGGDSRLRAQQARIETRLKELQEMSDIK
RELDSTHLKDDAEPVDGTGDDPMDGVKVKREDTEEEGGGQTMQDVVGDPA
PELDEANSPQTKRRIAARLSLSNPHSMSLAESLKLQRAAVARDRLASERK
AQQMQLDGKRPEKVGNLLKGALGNHASLGGFMFAGADDSDDEELDEAEIQ
DWLNSGRTGRNGELNDEENEQLNPLKTAYMTGWNRAVAEEGG
>NGR-1A0966  [mRNA]  locus=Scaffold1:3805947:3812025:-
MSEKLTRIALVNPDRCKPKKCRQECKKSCPVVRMGKLCIEVDSSSKIAFI
SEELCIGCGICPKKCPFEAINIINLPTNLESQVTHRYSANSFKLHRLPTP
RPGQVLGLVGTNGIGKSTALKILSGKLKPNLGKFESPPDWQDILKYFRGS
ELQNYFTKVLEDNIKPLIKPQYVDHIPRAIKGKQTVRQMLESKKELTNID
EVIDALDLDVVMEREISQLSGGELQRFAIGMTCVQDADVYMFDEPSSYLD
VKQRLNAARIIRSLLKPTNYVIAVEHDLSVADYLSDFICCLYGMPSMYGV
VTMPFSVREGINIFLDGRIPTENLRFREESLTFKIADALEDVDQDRSRRF
LYPTMTKTQGNFKLNLEGGSFTDSEIIVLLGENGTGKTTFVKLLAGKLKP
DVERDEQHFNVSLKPQTIAPKFPGTVRELLLKQMRAAYMHPQFNTDVMKP
MQLENIMDNLVTTLSGGELQRVAIVLALGKPADIYLIDEPSAYLDSEQRI
IAARVIKRYILHAKKTAFIVEHDIVMATYLADRVVVYSGTPSVESFATAP
ESLLTGMNKFLKSLEITFRRDPSNFRPRINKFGLSNLELLIDEYGSERDA
DARGKDVGRTTPQAKMSGTATAPPQVLDAGLAKLKKTDDVNAVEAPVTFK
AYMMCAFASFGGIFFGYDSGYINGVLSSSEFIRAIAGPDATAISSSHTSL
IVSILSAGTFFGALIAGDLADMMGRRPTIIAGCGIYLAGVVVQMFAASAL
ATIVVGRLLAGFGVGFVSAIIILYMSEICPRKVRGALVSGYQFCITIGIM
LASIVCNFTQNRPDAGAYRIPIGIQFAWGVILATGLFFLPDSPRYFVKKG
KLEQARNTLVRLRGQPAHSELIEVELSEIVANAEVEAAAIPTGSWFASWA
ACFSGSVFDASSNLRRTILGTSLQMMQQWTGVNFIFYYSTPFLKSTGAIS
SPFLISMIFTIVNVCSTPISFYTVERFGRRPLLIYGALGMLICQFLVAII
GVTVGFNKTSVDAAGNAVANNIGAVNAQVAFIAIFIFFFASTWGPGAWVL
IGEIFPLPIRSRGVALSTSSNWLWNTIISVITPYMVGEDKGNLRSSVFFV
WGGLCTCAFVYSYFLVPETKGLTLEQVDSMFQSVSPRNSAKWRPTQTFAE
QAGKLDDHHSYENKEKHEVAHYA
>NGR-1A0967  [mRNA]  locus=Scaffold1:3813238:3815745:+
MSVSEQSQEMPTTEQLGRLRVQIVEAKGLTVRSKDQKPYVLVQYDRTDSI
SRAFGETSSSNSSPSMKQGGERETKKIGGGGGGIRRLRTTTAEGGNSGDG
KPQGVTGEELDVWVPLSCPLDESIKGEIRIKLLFEPLKSRPKLTVNDFQV
LRRIGQGSFGSVFMIHALKVINKSRITTPGALAQVFAERQVLALTVDSPF
LVSLKFSFQSSTNLFFVIDYKGGGELFQHLQRDGGRFEESRVKYYVGEIV
LAIEYLHEKGIVYRDLKPENILLDSNGHVVLCDFGLSKVLKGEDDRCKTL
CGTTSFLAPEVLLDIGYSYPADWWSLGVLLFEMSWGWSPFYAETAVEEYE
RILKSEIKIPNKGGYSAELKDLVLQLLNRDPTTRIKVSGIKNHPFFASLS
FERLASRQLAPPFKPPAQADEDNVDYYDAGKSAEWVFGPEGECWQSCQSS
KTASTASPNGSGLGMKKSGGKGALGGASLFRDFSWGGKEAQERRIGGPKL
ERPGIRDEVSRRSSCV
>NGR-1A0968  [mRNA]  locus=Scaffold1:3816877:3818739:+
MLLGEAPEVFRKIDEPDSEDEEEDEDDSTDEEEGPECSFELPFDILRDFY
YAEDAVVSGKGAQQVETTEDVEKREANFYVDRKPDRIDVAAVCMCQPPED
KTQQGCLETCINRMMQYCCDPKICPCGAQCSNIPLNKRQTIEEGKNGLKT
GNRGFGLKTMVPIRKGELVIEYRGEIISRDESYKRVLNEYKDRSDYYFLE
YDSLEVLDAGQKGNSSRFINHSCGPNCEVVRWRLASVDEYQVGIFAKRDI
QAGEELTYNYGWQNFVDMADSNSEKPAASNSTSTSASPRKSKASKAAEEA
ANDIARQRCFCGSPVCSGYLGGKPKDERALAAGPSSKGKGKGKANTKVAE
VKEKPLKEKKQPPVNLEWVKAKIVLGPSSGRKMSGRAASEESEGGVKKKL
KSSLSGLSRAGSLRGAAAKAKEKLTGQR
>NGR-1A0969  [mRNA]  locus=Scaffold1:3818950:3822091:-
MVGFAGYVVQNTYAGLTGGSRKKSKPASQTGGKTAGDSEATTEAADPSVG
SGRGKRKGRGPRVEVDALFFQRLGRLLRIVIPSVHSKEASLLLLHSFFLV
LRTVLSLYVASLDGSIVSALVRAQPKQFLTRIMLWMAVAIPATYTNSMLT
YLQSKLGKTDNSATPWDETVELTAHPSIAIAYRTRLTKQVHEAYLEDTTF
YALGNLDDRIKNADQLIVVDINKFSTSLAEIYSNIAKPILDVILYNFQLS
RNVGAEGLIALTVVVQASAALLKFATPPFGRYAATSASLEGSYRFAHTRL
LEHAEEIALLRGSETEKNLIERTYFALVKHINRTFRMRMLYGIVEEGIVK
WLWGSLGLCVCAVPVFGSKLFGGMGGSSVVDFGSRTEGFVTNRRLLLSAS
DALGRLMSTYRDLSELSGYTARVSELLDTMDDVKQGRFQKKLVGGSDSRR
KVIPGEEKKEEKDILSENAKILSGRGQFIHSDDEIVFENVPIVTPNGDIL
IKSLSFYVKPGNHLLIVGGNGTGKSSLFRILGGLWPIYGGTVTKPPASEF
TYIPQRPYLSLGTLRDQVIYPHSRKQMIERGVSDSDLLEILRLLDLDQIV
EREGGWDAVKEWRDCLAGGDKQRIAMARLFYHCPKYAILDECTSAVTLEI
EKTFYDHATELGITLLTVSHRPSLWKYHKYILQYDGHGGYAFGELDAEKR
LALQEEKQSLEQKLAEVPVWESRLEELLKERQIREERKDKI
>NGR-1A0970  [mRNA]  locus=Scaffold1:3823824:3825472:-
MGCGGSKQEDVESKTRNDAIENQLKKDRMNMSKMLLLGAGESGKSTILKQ
MKLIHEGSYTDKERENYKEIIYSNTVQSMHVILDAMEMMGIPLQNSEGSR
YQEIIMSQPHQIEADYLPTEVADALLQLWKDPGVQECFSRSREYQLNDSA
QYYFDSIARIGSRNYMPSDQDVLRSRVKTTGITETTFQIGELKYRMFDVG
GQRSERKKWIHCFENVTAIVFLVAISEYDQMLYEDESINRMQEALVLFDS
ICNSRWFVRTSIILFLNKIDLFREKLPRSPIANFFPDYTGGSDLQAACDY
FSSRFVGLNQSSAKQIYTHFTCATDTNQIKFVLSAVNDIIIQVNLRDCGL
L
>NGR-1A0971  [mRNA]  locus=Scaffold1:3827093:3828024:-
MDKSEQAFLDGTHPALQRDAEAMATLRSTSPTRSRSPSVSSNTSSSDDQP
RFSAVDPDAPAREPAPLRSSGGKGSSNTGVKGVRADYREFQESRNQDATT
GKGLAKQMGKKLMISLEDDAEEDQLGSIDEDQAALEKYRQQRMRELQGSG
ERGLNSYGGEKKVFGHLREIGVEQFLNAVEGETDDVAVILHLYEPDLIPC
ILLNSHLTALSRKYPHTKFLRSLASELDFMQQDPDDETLPTVLVYRGGEL
ETTWIRFDLEMGRGGLEGRDAREQVEKILLQ
>NGR-1A0972  [mRNA]  locus=Scaffold1:3828629:3831199:+
MSLTRFPYTSSNAPHSASTSSSIALEQANADLLLLQQSLSRSSKISDRMS
TVLGELDDRLAKLEKSLVPIYRETGKLTRVSKNLESTMRSLDGLLGHHDL
VEREEGLIKSGPKQGDLKPYLAAIDRLVAASEALRKTDAKGQAATLSQMG
ALIEAGAKQIIGVFARKPFPTLSPTFIDQALPLLTYLLSLPSSLGPKSFA
DASRTYTELRSQWIEEGLKNCAKEVLVDAVPSLAGSSNSSTGSVGDGNGR
ERRGLGRLLDVTFAVLKSEYAVLGTVFSNLSSSQKAPLYASLLPLPLALF
AQTSSNLNTLIKKSLHPLIPIAFASFGELQERSQEFEEVVRKKSGRKENE
VGDALHSFRGTCLSSLPGMIEDVKAFGSKAPSGNEIVSAAVSPITHNVVN
FARQLADNQSIVESFLNVLGAGNWGGPKSGITSKDEGENGLLPRYLNDLL
MTLLNSLDSRSRLLRGRPGTSTIYLLNNISFLRHSILSSQTSDFLGESFE
DVLNKKMRTTKSSYLEIWSPLVGALLDAGLSEQNGVISGGIKAGIGAVKG
SGGTERRDTKDRFVRFHEALEEVEELHRVAKLDEGEVELRERLKGEVERM
CVPTYAKFVQKHRKDNYSTKYVKLDAEGLEAKIRSIFD
>NGR-1A0973  [mRNA]  locus=Scaffold1:3833067:3834861:-
MEELRTTLGSDVVQVLDDGEWCQVDREPENYLSLMYWSEEARKAILRDEA
IRIWNEIADRHEKGEEREDDFERGVNAFGAFRGFDPQTLEERYFNLAHHP
QLLSLTASTPEKPIDRLNWIANQVCDYMLSIGIKPAAAGMFHDLSNHYVE
LAFVNSNNPEENHGTLPMTLVSIFCSFVRRLPNCQDIEVRPIGFPGTVLA
GLRIRGSNDEWVYVNPFSAPRGRLPTRASLRAMLVSMGTDEEPAFFRAAS
AREMCSRVGRNILTSIQTRQLSSQNVGIACLYSTAHAFFAFNYRRSTAQD
DLAPAFPNYVEWLTSIIQAEYPYDVPFLIDQVLPALRRDAVIAVGNAQRA
SRVEGLVEAIKEEDQKPVEKKWVNGRIKWRIGHVFRHRLFGYHAVIRGWD
YTCEASETWIMQMQVDRLPFGRDQPFYHVIVADGSSRYVAQENVTYEPVS
QSVVSRLAGDSSIGRYFRRVEGGSLSGAGLEGEGEDFEEGRLRFVKSIET
EAEYPDS
>NGR-1A0974  [mRNA]  locus=Scaffold1:3836801:3839110:+
MIMSKPIAPIPNVSLPHGGLYGRRATWVANQENNNENKPIQAPSALPPSS
SQLPSLFNDLDQGEIDPATAIEIRRASIATLPQARWRTSTPTPTSSSSSI
PLVGPQALVAELAKFDNGTPYEELRYVMELTAAQASQGIYPISSQASSSR
SSSVDSSSPPGGGRAYSPTGESSFYAESDSTLPQARDAMDPILSPAARRY
LDEYNLGQHRLPVSPPSSHSLSFFNPPPPQLPYYPAPPTTSPSLTGSPFV
VEPTPLSTFPFGPIQPSNSYFPGPAITPIPPNLLPSPPPPPPAPGVAPVP
TFDFQLDPSPSIGGNQFLSSTTTGSLSPSFTSSNNSSFTSTPSTSTGFVF
TPSTTPSNSPNPESETPLDPKSVTEQFLALRRQKKKSLVRLCAEEHARTK
GAVKSWGIVKFFDGNKGWGFILDQSRVPGEDVWTHYTNLEIPRGHRFLVS
EEVVEYLIVWDSKKSQLKALLVTGLGGTPLLAFSDPTLAASLTRFKPSQG
PLPPTLSPNTKKQIYAAKREKQRRLDEEVKKERMKRFLERELIRNGPGGG
GGGGIKKKKKDDQEEEVGDEGEGEEGIVEIKRGLLNFGVIGIKNKEKEKE
KDIESGLIGLGLSGIEEVEEEEEDEEDQIDGEQKAAEAGINEKEEEEEGS
CKN
>NGR-1A0975  [mRNA]  locus=Scaffold1:3839833:3840461:-
MGNGAKAQQKRDKNAAAAKKGPTSQLAANKASLTLKCKVCMSPFMGTARA
PQLEEHASNKHSKSLAECFPDFKP
>NGR-1A0976  [mRNA]  locus=Scaffold1:410077:411105:-
MPDHVEPSHATGQAAKTVEKHQSKDSLVFHSPFVQRVWIALEEKGVPYQY
NEINPYKKEPHFLAINPKGLVPALEHDGKALYESVVLLEYLEDAFPENPL
RSSDPYENGRVRLAAAQVSNVLVPAYYKLLQAQEPEAQKEAKEGFVKAFK
DVEESWFVKGKGDWSRGEKFGILDAVIAPWIVRLDILVDHRDFKVEELGE
GLKGYAERILERQSVKDTTSDKKAYTGIYQRYLNNTAESEVAKATRKGEW
LK
>NGR-1A0977  [mRNA]  locus=Scaffold1:3840696:3841877:+
MATKRVLLEKIRVPGLVSGAFPPAPELSLQESIDQVYRFLSKPGKTCILT
GAGISVDSGIRAYRGPQGTYTIRKHRPIFYGEFLEHELFRKRYWARSYLG
YPPVRLAESNPTHFAISALVKLGKVGSIITQNVDGLHHKSFSKDLKNYLE
PPLIAPPTPTPTSSSSNSSINTPLPLLDPPILELHGTLRHAHCLTCHTPT
GRDAFQDRLSELNPAWAEYSHSVQSGLIKEEEKLNPDGDIELGPNVKYED
FKIPSCEKCASKEGKGKGMMKPRVTFFGESLEPHTRSQSERLIDEADRLL
VVGSSLATFSAFRLVRQAKDQGKEIGLINLGESRADGIVDFRIGWKGGCR
QVFEGVLEKFIRDEKREEVRKEVVEMMKSGVVKALPNSMRAAS
>NGR-1A0978  [mRNA]  locus=Scaffold1:3842166:3843469:-
MPYQLCVLGCGTMGIAVLSGIIDNLSAPKDTSNSSSRSSLDESAPSTPMG
SLIIDPNTNPASLPDRFIATVNRIESMKKLKKVFNNLEGSLGKTVQVRQA
SENVKSVQESDVVLLCCKPQLAAHLLLEKGMSQALEGKLLISILAGTTIG
MMREWVPESCTVVRSMPNTPSKIREGMTVVSSLSPSNPQTPVQRDILMAL
FTPLGKCRFMDEKHFDAVTAVCGSGPAFVCLVLEAMADGGVMMGLPRGEA
LELAAQTPGGCTIAGLLALEDGKVRSTVARCIQATTEHAAGLGGSGTATG
LSGK
>NGR-1A0979  [mRNA]  locus=Scaffold1:3844043:3846566:+
MKLISQSLSLPVLPLLLFAWSSTEVLTRFTRFGGTPKIQVILMISNGMGP
ASETFARSYLQYLYDTNSTTTTTGTGIQGKRISLLNESVWNDGLSLSEGD
DIKRGGLVTTPLDNILVGTVRTRSSNSLITDSAASSTSLSCLLKTYNGAI
ATTPSLTPCGTILESAHHQGFSTGLVTNSRLTNPSLSSFYGHSVDKRSEG
DLAKFLIGKGAGGNQGKVVDLALGGGKCWFLGNETTEEGSCRRDGEDLLN
VSEGIKLVEGMKGLSDWKDQGLLADVNKKKKKNVLGFFSNDDLDFEVDRQ
RTEHLIDEQPSLKELSNLALNYLTRLSSSTKGFFLLIQNGKIESSAQEND
PISLLNEILSYFETVKLVKSWVKRQNEVEGIKTVLVSVSGYETGGLSLGR
QLNSLETTSSASSPPENLWFPEVLHNSTHSTNYLGKLLTNRYPMVTRDWV
ITEIYEKGLGVYDSEKWELDELWQFRTDSLKASRVLADAISRRAQLGWST
SGNTGVDVNLYAYGHNSTGLKGCVDNTEVGEFIAHTMGLNLDANPLSLSL
TVGITLVVTLELNKNLKSWFNPNAGNITTNQTSSLKHYEGDF
>NGR-1A0980  [mRNA]  locus=Scaffold1:3847572:3852683:+
MSGGATTAPSSWSRPQESSPTSTSTSSPSSSSNSTSSSGGGIFGAAKGIA
QTALHVAQLAIDGEDRSKFGIGGVGQLGGMIAPQVDPFESLREMLKSGAY
AKDAIAAANVAIAQPGVMDDRKMILEAVIVMLYSLPPDSKIGDVMENAFI
RLLWNDLQHPPISFVGKAKYRSADGSGNNFFNTRLGAAGEPYARSVVPEH
PMPQELPDNGTVWDTLMKRDKFVPHPSGISSLLFAFATCITHSCFNTNRV
DPTINDASSYLDLSPLYGNTKEEQEKVRTFKDGKIFDDVVASQRLFLMPP
STCALMMVFSRNHNWIVDTLMSINQNDKSKPFDQLSDERKKQQDEDLFQT
ARLVNCGWFLQVIFGDYIRVILNVNQTASTWALIPTGEIKPLIGPQVERG
TGNAVSIEFDLLYRWHACVGEKDTKWIEELMRKYSQTPWDQMTQEDFVKI
YRGLAGEMGPDVKKWTFGGLKRTGKDGTGKFSDDDLVRVLTEATEEVAGA
FKARGVPEAMRIIDIMGMDQARNQWACATLNEFRSFLKLTRYTSFEEWNP
DPVIATAARELYKDIENLELMPGLSAEQPKPSQAGSGLAPGYTISRAILS
DAAALVRGDRYFTVDFNPGNLTSFLYQDLAFDTEGGSFGGVVGKLLMRTF
PRHYTYNSTYALFPFSTPSSTNGILQRLKLIDQYDTRRPTPAPEWIVVDK
RSIAEAILSPESPTSSNFEPVYGAPLDVLKQEQPSFLTLVNSFKAKVKSR
SSSQEVIDKAFFPSQFTNLVVASIAPRAKELVSKHSWSYGGGDAMRINLV
QQVIIPVCMIWISDQLGFPLKTQENPRGLLTCHELYDALCEAYTYVHLNY
DASQGFKLRNSVIKNTSVLKSVIDFRLAQANGSSNKVHDLAQDIKQILLG
EKSGQGVVMSNNARKLYDRVLENSARPLDEISDTLLFSMINFVSSVTACA
KSIDFFLRPENADKLRNLHSQTAVDVGLANDSTIQHYVNEALRLDPPVGG
FVRQAQSNVSLSPGGGTGGPNSVQIKAGTLLYIDWTKVNRDPTKFPEPDQ
VKLDRNPSLYKLAEPGIRSTHGEGLNSLVAVAVCKEVFRLSNLRRAPGNS
GKLGGYKGTISGPAHTATTFLISKEQSFSYFPQSQEICFSKR
>NGR-1A0981  [mRNA]  locus=Scaffold1:3853959:3855818:-
MLYLTSDHFSFFLPLGLIGVFRYLWFIIRLLAAWSYKPIPVPNKPTYFPQ
EDVTVSSLYLSLLSLSLALPLYNNTDLSSKHSLQIVVPTIDSDSHFLTAM
RSWLIGQPYEILIITTFSVLPALQSLADEMNREDRDKNPEMFEMGLLGRD
GKGRVRVFGVEKANKRKQMVEGVKRTETDIIVFADDDAMWPPRLLPLVLA
CFEDLSIGGVGTSQVVAPLRTTGKLTVWETLAAFRLSIRNVEIAASSYLD
GGVPCLSGRTAAYRSIILKDPEFISKFTNDYWRGKYHLNSGDDKFLTRWC
VSHGWKTWVQVCKGAELRSTMKDDWTFLKQVLRWTRNTWRSDLRSIFIER
HIWTAHPYVAYSMIDKFLNPFTLLAGPALVIFLCARSASNDPINGVYVLP
VWNILLSWCVWLTATRTAKLAPHLWNRPGDVVYVPVWVAFGYYFSVFEN
>NGR-1A0982  [mRNA]  locus=Scaffold1:3856374:3859115:+
MSDAAAASTQAPPANAAGDAPNLQKDPETGEMVSKSEMKKRIKAREAAKK
KAEKAAAAPPQPTKQTSAAEAEEELSPNQYYEIRSRAIQKLRAIPASERT
LTTPSPYPHKFHVTISLPSFIEKYGKECSEAGSKSQDTTVSVAGRIHSMR
AQGAKLRFYDLYSEGQKIQIMANASESESPADFEALHALFRRGDIVGVTG
TPMRTKRSELSISPSSMLLLSPNLHQLPTEHYGFKDQEQRHRKRYLDLIM
NQEKRDVFIKRARIINYVRKFLDGLGFLEVETPMMNQIAGGATAKPFITH
HNALNLDLFMRVAPELYLKELVVGGLDRVYEIGRVFRNEGIDLTHNPEFS
ICEFYMAYADMYDLMDLTESMISGLVKHLTGGYKLKYHPEGKEGPEMELD
FTTPWKRFNMIEELEKQLNVKFPPGDQLETDETNKFLRDLCTKHNVDCSE
PRTNARLLDKLVGEFIENQCISPSFIVGHPQVMSPLAKHHRSIPGLCERF
EAFIATREVCNAYTELNDPFIQKANFEEQMKQKAQGDEEAQGYDETFIDA
LEHGLPPTGGWGLGIDRLVMFLTDCTNIKEVLLFPANKPLPNTGAAAPAG
QPGAEESTTVGDVKA
>NGR-1A0983  [mRNA]  locus=Scaffold1:3863602:3865157:-
MLQRPRGLDHNQENPYAAGPSHHNSLNHKTPARPHGKGPAPVTGGKAAAT
STIGRGVLGRKDGNQGKGGGTGKDSALLFPSKASTSNAGPSQQEQQPFKT
PAPKPRSLRPLADLQTPATALRPKRAPMLVPSPEVEREVEIDVEAEQEAK
LQEMMDREVEYAGPSATDYEEPYEPECEVTDYKKANYGDALRAMSFNGIE
TAEEWEARDALERKEMEFPLEEMIKIDSDAEAEDDSQPIFPIPASSVARR
APLASKPSNKALSASIRSSAALPLVRKPLTSSTSTLRRPALPSSLSAPST
ATRRALGNKPAASASLSRSTITSNAAAPLARKPLASSTSARPTSSLSQQS
TSSSIRPRPNPLACNTLRKASSSSLRSVSLSSTSAAQKTQAEEAKKLREL
RQEEERKLGAFGVTDGGLDELMEGMDLGQVGFGFGDDGEEFKLDFDSD
>NGR-1A0984  [mRNA]  locus=Scaffold1:3865542:3871053:-
MNGQEPNGDSSFNPAKRAFEHSPPQTSAQTPSFNQSQQPGPAPPFQSSIA
NNGTSNGARTIYSGKLGSAFGSPAPSGTGSPAPPSLDGAGTDTDGYGGMY
YGQRTTGMGRGDSQDSAMSQVTSAHPQDQPRKRLRRGGPGGGDETGGEDG
PGSFTANLQNRLADVHVESGSSSAASSVYGGSLAPTPATAGSLGDISSNV
KQENLVPTTSSPPIVRPGSRMRPPTVQDSPGQQPGQPLSNDQKPHLSPSL
APQGYPPQYQQQQQQPTQFAQPGQTTLSPALQQAYAQQQQQQQQGGGGGS
GGAPSAQANLNDPGFRNFFSMVGSNFAVEKVWNAYQQSGGDLNRGLQILL
EAKPLVAAPSPAPSQPQQPNYSPAGQYAQIGSPHLSAPGTPGSSHAAIPG
QGQGQGQSQQYPPEYLRNSQYANMQQQHQQMQQQQMQQQQQQQQQQSRAQ
IQTMMRPVQNSQGYPPGMVVNGQQIQGGLTPQQMQAQQMAYARAVASQNP
NYQQGRVSGPVYPPIPGQPQTQQQQQPQATFPVAAIGYAGFTDAHYNHYL
ELQRAYFSGKASPEDQKALMQYVTVLQRHVQQGNRPPPQAYNQQGGYPGP
QAGGSHQQQQVPFKRGPGRPPKNAAQYYPKHQPPQTSGSILARQLAAASA
AGSATKKKPTKKKSYGSDSDDDGGDYDSAGSGDEYGSKENPAAVAKREML
AVEFFNTCEKELLMELAGCNASQATITMKLRPFASAADFRTKTRKQKGIG
NNMMDTYLDVVTGMGEVDKVLNECEEIGRQLSHTMSIWASGAAASASSAS
TRPGASGDQEVGMDLVAISEETIRTQVETSNNPAVREAFKDYIRTQPAGV
PSTVTLKDYQMLGVNWLNLLYRRGTSCILADEMGLGKTAQVIALLAHLKA
TGEPGPHLVIVPSSTLENWMRELSVFAPDLVAHSYYGSQAERDEIRRELR
GLEELDVVVTTYNIATGSPDDQKFLKRKMNFKVAVFDEGHQLKNSESKKY
KDLMQIRAQWRLLLTGTPLQNNLQELVSLLSFILPEQFRDANESLRAIFK
VGPGNQTNLLSRERISRAKKMMTPFVLRRKKAQVLKDLPKKLERIEYCEM
TPLQREVYDEAIQRSRHALTDAKPEEIAELASDDEGVDKIQDENAPAPPP
QKRGRPTKKKAGASTKSGNKADTSSSTHVLTDLRKASNHPMLFRRLYDDD
KLKLMARDCLKEEEFLDRNKDLIIEDMEVMTDFELHRFCQGYKHLEKYCL
TNDEWMSAGKIHKLQELLPSLKENGDRVLIFSQFTQVLDILEVVLDTMNI
KYLKLTGQTNVTERQGLCDAYNNDPEITVFLLSTRAGGLGLNLTAANTVM
FYDCDYNPHNDKQAEDRAYRIGQTRDVTVVKLITRYSIDDDMYNLAQNKL
SLEREVSSGVDTKQAEIEAEGAGGKEVASKMRSSLLKNLQTRFAAEESQA
ASQKPAA
>NGR-1A0985  [mRNA]  locus=Scaffold1:3871903:3872967:+
MFSSLSLSFLFTLSLLSSVSATSRPCASQPVKAPSSPPPSPVSPPTGNPH
FSNPSLHLSLGDLIKSRQAVAPPPIFYKTQKESETLSRTLGLLKGLGWEL
DDVRDEMGRLASRVHKLDKRQIKAHEESGQEIHDLLHHLLEVVQSPSTSI
VSREVYHNEEHFVVKPIKNQHDHRVAAPSASSKPCGSRGKRETLANVSTA
NLEQNLSRVLDSFSSTLDLATASLSSVASPSQQSSIEALVDELRWEMSTL
LADAQQDVPGLSLPDGY
>NGR-1A0986  [mRNA]  locus=Scaffold1:3873563:3874485:+
MVRLITQNLLSCPSKLCTYPQNFPLSFQQVEKIELVEAEYNEEFLRGVLS
RLEWNGLRKSAAELGNTDLPEQSPDLTAPDSISPELLKTLHHVLLEIVVR
EGQMVCPQCQHIFKIKDSIPNMLLAEHEIRK
>NGR-1A0987  [mRNA]  locus=Scaffold1:411512:415498:-
MDPPSNSASSSTPQGTPANGNSSGQEPKGKAPTTSLPPPRSYAGGLTSAE
KSLFPNSMPVRQTLPSIQHHSFSPSPSSATPQAPARSPQPPSLNYPPRPS
SVTSTSNEQKRYSSSASPYGAASPSALATTPTPPIIPPAASPKLTATASA
SASSPPLSQRPNLPGINQISPRLSPAQPPPANNNSPYGGGGGGAPTSSRR
SNPMSVSSMLSGPPRASGITAFTPTPPTSTSSAGPTPQPPVLPPIAASSS
TTTTTTTETKSGRSGSPQESLAPGAGAGTGGGGGGGIVRSPILSRPIATG
SNLPSFRPSPTSQSRDLKPPSSSTTTNPTTTTTNTKIPSTSPNPSKEPSP
AQSSKPAYPSLPSAFARESPYSTTAPPSSSGASTPQTQSQPQLQVQGQGQ
GQTGTNKPAQPFFPNLAGYRPPPFPSTSTSTTTGTPTTSGSRDRSQQQQQ
PPYGSNAALSSSSASGATPQQSQSQSQGKGSTPTRGGHQRRPSGSNSTTT
SNSIQGPSPAAVHHNSPQAQSNRASSAAVAGGGGGGASFGASPVTSTSSS
KPLSSNSVNGKTSGAGAGGGGAAGARFSNLMDGTGVYSGQSTSSTSAREM
NKPTTLPSTTTSSNGHQPYSQQQPHSAPVVGGGQKRRRSETQTIPPTTSA
SKAISVTQSIPPPFTYTDLRLATIKPPVVSIDNSAVDQYLIRTKEEFTKE
GKPRPFFGRKVYDPFLSPARLLDGQTLRHCVGGTVELVLPTCLLLDEPGS
PPSSSSTTTTTIPIIRSSCSVPPVQPPPISLSYGSPTTYTGSPPPLTSTT
TPLSIPPHLYDLPRLKNREVWGTDVYTDDSDLLAICLHSGWIRLGRRERK
LRAGEKGAGEDSIRRAKERIVQVSKIDKQKKKVNEVINEVAQHDTRTTTT
TTEDRDENGGEEERPPKCLLVTFGIVPALVRYQGLERNGIRSRNWGNGHD
GVSLMVEKIEPFNDSPIEHGRKRMRLNASITSKQLSMDRKLATNPFPNSF
LPPLSFTSSSPSIASHSVSSENGGIAEELPVYPKLGKPKRFKFNHSREEE
KDLEVTDTFVIDFMTGRGKFVGIEESEEGRRIGGGRDERMEIEV
>NGR-1A0988  [mRNA]  locus=Scaffold1:3874849:3876238:-
MTSQQRFLAVSFVLATFFSSPSFVSALPGRFPCGTTSPNQQICDALSSTA
SPRTVGVPVGSECVSEKGLGYFCGWQGARCTSDNQCDFGQCTSIDGKTLG
TCVGGLGDLCEGPEGPDDTLCAGNLGCQRTTSGEGIVGKAVCGGSGADCS
FEGAYQIGTRPNHSACISKHCSAKSLTCSTPNRPRPGRPQIQFDIPSNPK
LNSQPTTVQRVASKIIVPTGSSCPTGFTICPVAQPGGKGFEMACFDTTSS
ATHCGGCPPIGAGFWFGQPTSPVDDPVGMDCTRMTGVASSDCIDGKCRVF
SCSANYDFDRSTGTCKPKKYW
>NGR-1A0989  [mRNA]  locus=Scaffold1:3884641:3886530:-
MPVATQATMKGVTPAQIEAITPPITLILNNTYHLSQNPGTEVLDACEGAS
HGYQGWRGNLLTDSGGFQMVSLVKLSRVTEEGVLFANPYDPSLSSLLTPE
KSMQVQHSIGADIMMQLDDVVSSLTTGERMEEAMWRSIRWLDRCIAEHER
SGRTDRQNLFAIVQGGLDHDLRDKCLKAMLEPEREAKLPGYAIGGLSGGE
EKSVFWRIIAQCAQRLPDNKPRYSMGIGYGEDLLVCAALGVDMADCVFPT
RTARFGVALTFTGPLNLRQNSMASDFGVIDSTCPCATCLNGNGTPRAALW
SLVGKETSGASAVTLHNLTYQSRLMDGARNAILEDRFPRYLIDFFDGYFK
EKEQYPEWTVDALRSVGVDLLTGVPTRLQS
>NGR-1A0990  [mRNA]  locus=Scaffold1:3886965:3887438:+
MGLTDSIDPGLIAPFLVFSVPVLYFAYRIFVPSSSSSKTKKYDPKTGIGR
GAPGFATGVKRVAIPPELAARIRAGEEVSAEEVTAALDAEKERMRKEEEE
EERMKSGGKKLPAGVDAEWLPQGALGESSKAKKRK
>NGR-1A0991  [mRNA]  locus=Scaffold1:3895043:3897802:+
MYTIEELTDRLVVSVEEQDVLYLIVYTQEIKLLGRPEALNGTHSWKGYSA
LTTLVRSEWNTLRQLMLEILLVAGAEITNEVRNVAMEHGRIEAIETMLNW
EKGREDKVNDARLLLTVSNEEAADWIDQNLPLPPNVENLTGCKPLPPRPA
TPPAPSNGTAKDSLRRITWIEEEEEKKPDPVTQESLHRSSSNAPSNSTPP
SISAQVPNTSASSSTSRPPPSVPVSFVQRASEPSTAYFSTSLSSTDNPNI
AFDLQDTVRLNVAWFPIGFSRFDLSKLFTNNGIACRIILCRSEYEPVYAF
VDVQSEDVYRALNLVHKIHFSDSGNLPNLRKSEEPLDDAELVNAKFVPVV
LDKRTPQNGGIFVPHPRPGHPGPVITETDVFTPTPTAPGKILKNPKVTVI
RNPKKGGN
>NGR-1A0992  [mRNA]  locus=Scaffold1:3898352:3900289:-
MLVKTAFALSVAALATAAPLQESRRSVDLSKRSDIVDTAVGTTIGKNSGA
AVVATVSDSGDVDAEVAAKLGNLLGLDTKASLGLSSLLKSLLTVHHKRDD
IVNSQTGVTVGKNSGAAASVVVGGNLDTDVDVDAKLGHLLGLNADVSVGL
GSLLKNLLGGLLGKRDLSSEELYKRANDDLVDVGLGSTIGQNSHADASAT
VGKNLDTSVDVDSKIGNLLGLKLDAGVSISNLLKTLLTIHHKRDDISLGS
NLDILHLIETNASLRLGLSQLLSQLVHVDIKTKRSVVSSSTVATADSNGI
VAGTAAAVGSVADAGALAVANSNGVFAELKGDVGQISSDTQAALSSSGLN
FGSYVKDGSSVVGAGFLSSKDGTSTGLVAQLGNLLGVEVNAQTTPILRGI
LAGLISKN
>NGR-1A0993  [mRNA]  locus=Scaffold1:3904401:3907475:-
MINPNSSRKQQYQPVQKRDLYDWISLTLKGFSIEIRKDGVEEILKRFLEY
YKDLELFKTSRRVVRIAGEEEEIEEIVVVKVSVGGEESAQLLEREFGKYA
YGGTLVEVSREEDYTTRGLEGLSGIGDGLITEKEKKTFDYSRDRGTAKEE
QGRIRRYKPDSPFVSLDTSQQLVDQLVDSISSSDLEIDKVKALLDQLDIG
DIDRAQVLKLVLNKGSDLGKVNNGILERLMEVENLEEHQAREEFEAILIG
KIQELDQAKDVEEIDGARAEPAQTDNHSSPLTPLSSSSVSTTSSQTTPLR
QAVPSPPSPTQQEDASTESPPQAQFPPLPIPPIESLPPSASQNNSTSPAL
PIEPSIPSIPARQPSSLIRLYVPLSDRAPPSHDHVLDYFDTVLDIQIFNP
VFTEQPCRLYFSIEKDLWENGKLRRRSKAAEIRGELIQPRWYLRFSVAFN
EPNDSDEEWIQLAFRGFPEDLTTSRIERYLYRFLPHWRNFLIENEAFYSR
GGNDVVTQGGGAGPNVPTDNIQFDADLAHHRQ
>NGR-1A0994  [mRNA]  locus=Scaffold1:3908945:3910306:-
MSSLWYYFHAVLRVQIFNPYLQIDRPPFHAFFKVEKRLFESGELESRLRE
MAFNGNPFISVQGNRWIFDISIARESAPRSNFQPLIEPSNDLLFTRREEK
NYGERPRDQHGWVKITLSGFSMNTKPSEIESTLQRILTYWRDFEVRSSED
GQESVVELKVRGSNAVSLVEKVGEITIRTRKKKGTPRGGGGGEIAQDLVL
VLAHLALPVVPNIVHVSTPTPALLHQRGGDPSLVATVQVLDLDPALALRL
ETTTAITPPASIALLPSLLLDTRTTQDAGLSTE
>NGR-1A0995  [mRNA]  locus=Scaffold1:3917063:3917948:-
MQVLLPGDPLPVPSTSTSLHLGPGLASSSSSSSSQPSSTPSIRSTRAGLL
GSIPSSSSSSRYWIESSQKRYIPSPTEPVLGIITARHAEGFRVDIGSSQS
ASLDGLAFEGATKRNKPNLKIGTLVYGYLLPTPTFSEPELSCVDQTTQKS
AGFGELSGGYLIRGVELGRCRSLLSPKNPLLSQLGSKFPFEVAVGMNGRI
WVKGTGTGGGGMGEEGEKEELEKMCQVISQLKG
>NGR-1A0996  [mRNA]  locus=Scaffold1:3918239:3920347:+
MTVTKRKQKPRETPGGTDSNSSNGGGGGVQTFESGIKASCDSCSTDITHS
VHVRCAEKHPNTERLTCPDFDLCVDCFLHGKSLGPHRPFHSYRIISSHAF
PIFNQLWGADEELLLIEGAEMYGLGNWSDISEHVGGRTKEECKLHYEETY
LNSNEWPLPIIETNFSPTDLDTFASLKKTRLEILQSRPLPLPPPKPLASA
PTCHEIGGYMPARLEFEHEFENEAEVLIKDLEFGKVMSFGGSDQPASIIT
SNTNEDGNINNVSGKEKAGKEKETSSSNTVEDKPTVSGEGGDEEPESELE
LKLSVLEMFNEKYDKRMMAKDLIFDRGLINYKIISAGERKRNKDERDLIN
RTKVYSKIQTARDHEEFVEGLLYEITLRKRISELQEYRRNGITTLAAASQ
YDHLKSSRQSAKQASYRDSISLSFDRGARTSTTNQPGGGLGTPNSSSNIT
FTSSSTSTKKPPLPPLTLATSNSLHLLTPLERQLCSTLRMLPRPYLFLKQ
SLLREYVRIETLGKGRKMNQEDARKAVRRSDEESGREGMGEWGEKVERVW
EFLKTSGGLDTPDTTTTLGKRQREDQVEGGEGEVEGIEMMKD
>NGR-1A0997  [mRNA]  locus=Scaffold1:3932134:3936921:+
MKTLSQVIEEFISTSQPQQDQQKLLDQIVNLISSPAAKFPRLADLVNQLD
SDKINARHSITQLSPLEGLLFRYPQVAEEDVKILDILFDKGADLRKARKE
ILTGMMEVESTEGDELLNAFESRLIGEFERFDEGKNEAEAEFSGELVRVF
APLPQTATIPYLSHYFNQVLKCPISDITLSLDFPPYHGLFDVDRKLFESG
ELAERIIQAQREGKPFERQPGFAWKLKMRVAYESKPKTKPYEADRSRIDH
APSAPFPHDDQSSRGIVPAGGTDPWTEFTLSGFAPETTPTDVQAFLSTIF
SFWRTFQVDYITNDQDRREMVIKFQVIGKKAVEKVEQQFGSFAFGGSIIK
VSHREITRAELKNNGRHFEVDESRHIKREESMGVDGKRGEPREGHRSERM
NVKTDRMGRGGDNDRAVVAARDLDLPTVTNKLGKEVDETTTRLWRKKGTL
LGGGGTAQNLVPVHLVPLDIRVTTLALAHRRRGGVINKVPTALALEIGNE
IEENSVSLATAAPLQESRRSIDLSKRGDILNTDINAQLGKHSGADVSAVI
SGTGDITADVDAKLGHLLGLDANVSLGLGRLLKGLLGGLLGKRDLTLAIE
ELSKRSDIVNTQIGTTIGKNSGANVGAVVAGNGDITADVDAKLGHLLGLN
ADVSLGLGRLLKGLLGGLLGRRDLSSEELYKRANDDLVNVNLDSTIGRNS
HLDASATVGKSLDTDVQLDTKLGHLLSLDANASLGLGKLLRGLLTLHHKR
ALIESETAALLNEHGLASGVTASVGSAVNAGAGVIATADGVLAGVKGNVG
QITTDTEAALTKEGLAAGSYVATDKSVVGAGLIANKDGVDAGLVASLGKI
LGVKVDAKTTPILRGLLGGLFHKN
>NGR-1A0998  [mRNA]  locus=Scaffold1:415743:416682:-
MIRLPRSLAQVSRVRYASTATESSNSTPAPPPFSSPSSSSQSTSTTSSSN
SQSPSSSSSSSSSSLSPNDSPSSDLSPVFGRHVPLAQTHGVHVATLHLRS
YTSSIPDLQFFTSFALRSARALGLPTSGAVALPTRTSLFTVPRSPFAHKK
SQQNFWRKEHKRAIKVWDGNPQVVDAWLAYLRKEAMGGVGMKAQVFTYSQ
IGWGQELGKSLEEGTLQVQEDELLELAARGGDGNEIESLARELQEDLEAE
IEQTESQTTEEVRQTPRKELEEVVPDKTEAKPKEEEKK
>NGR-1A0999  [mRNA]  locus=Scaffold1:3939316:3945550:+
MDRPRPKTPDAEAMFRYGEQRHEEEGSSRSKTPDPSNTFSYSGGSVDGHS
SLRVGTSVMDRPRPRTPDPQGWLDSATTSAHSFDTHYTTTATSSTSTYLP
SSTTSLPYSSSSTSISRPSFDSTAPSYSSHAQPPSQLYSSTRSRQSTGPS
SSFSHSTPSEPPLLNLDFDFGSTTRNRGAGGQGSVSSLASSQQTHSSSHK
DSLEYGRSPRDEAAPFTALPLSEPPLPVSAQATPNHSATSSTSSLPFGRR
LVQKITKMNRKPEEAAAVKSWTMPLKDNEQDSTTRPRKPPRRSSLTSLLN
LGDSSSSKDSDKPTLAKKKSLLGMSLPAGRKSDDMLARGFGRDREPKQEW
GGSSLASAKLSKMALSDENGEPLTPSPATPIGNGFPHNGELSSGQSTPSN
NPHDNSHSVIATAQIVKRPDASTPTSRSQQEAESPLVSRTTVAPILVRSD
SLRATSRQAVAVVAPQIYQQPQQQLWKKRGKVPDSGLGSDASMSSAWLEI
EDALGLYSQALQQNHPERAPILTNTLLPFMKKEEDNPSRTATENLAKRQR
DILFGWLATLTMELKEMQPSHRGACLEAVGAIAESHFLSATTLASDPRGQ
ARFRAALIEILHFAVEKLNEKAVYANTLVFSGRVFAIAFWRIEGVGLKLL
RALPQVKRAGLKRVLEEAGIDENDLPPVDLEAFPPHLESLCLRDFRSYAS
LFLPLFPRQTDENEKYLIREGNYSIEMSGNWLIRWTASDSDLPFSFYRAY
HKLLASYLIPIEAREDIVDQPPMSPSTVITAPGYLFIAASLLEKTDALVH
RNLRSVTSMGPNTSNFNTNDSANLSFGAKPKILELAHRRLVQTMLDIVGG
PPLAPGETSEESSSAASRRHVFSRMMPVWIRATVKRTSMWDTRSVFILLD
YVEGLIFSLAFPNESSRVSGENDPSSPKADERSLDMFAFVFLFDVVKKIL
LEADNTVTLMRCIAFLYAHFEIFTLRPSDRTALCEGIILDEAVFTRLFLS
YNQGTRGFWIRLLVWRLSRLGVVAKEQNPDLPPDEGILALFGLLNARLEA
IRKRHDHLEPVQDIPEDSTFFRPKRSTICSTRGVKEAPWTVDELAEAFEE
EESEYEEDTQELVRAAIPPPPSSVSSTGTGSSTKKSNGDNNKTVSKVVSW
LKGGLGKNKKGLKVVAVPDPRIDPFTTERSATIRRPNGEDGPIIDDSSST
HSSEWPRSTLPTTVETGAVVSPSNQSQPAPATPEKNSHLTPSAPRRNKSN
ASSTSSGGGSQRRKSRPTSPAFFSFEFENGIISRSDVDPAINHPTSSSAP
PSPSPPSASSTSPLSDSTLPTSPIRRTANAHPDPQSAVTPRVSLRFSKRI
SILPPAALDLLKKERSGGIESVSVPPIPAKYRNSVLQNVGYDQKLQPYAT
RALVDLEMSFDEWEDWLAQLRDEEDNGAGRRLGSPYMDVVPRLAVSWPTS
FTDD
>NGR-1A1000  [mRNA]  locus=Scaffold1:3945979:3946956:+
MSGPSKSSKPPGLSRHATPAEIQAHQLSKLLSHPEKEVYIPKRPQEGVGK
TLRPPREMMKNVQGSSAGAGSGEFHVYKQSRRREYERLKLMDEEEAFLKQ
KQEAEERQRAAEQAAEEKTSKNRLKRQRKKEARNKHKGGAGAGSKGGEGE
NDDESATTTNGTGSGGVAAGSNGDGEGKKRKLAGGGAMRFKTAEEREAEG
ENGETEEGGEPGASTAELQAQEEELRRLKEEEERARPAQEAGIKIQDDD
>NGR-1A1001  [mRNA]  locus=Scaffold1:3949741:3950318:-
MGLISKVLHHHEDKKHHQQGPPPQMQGYGQQQPMGMMGGGGGGGGGGGGG
PGMGMGPSMGMGSSSHHQHHGPPGGPGGMGGMGGMGPSAFGGPQNHHGGP
PGGMGFGGGPPGGGGGRF
>NGR-1A1002  [mRNA]  locus=Scaffold1:3950838:3955761:-
MSSTTGLSAAQRLQQAHEQQQQQQQQQHDAPITQDPFPVLTEDPFPVTNS
SSSYSNPINKQQQQQQVENKKKVVNVDDQSAFPSLGGGTSTPKVTGWGSG
SSTKIKTPVATASTGTSSNGTITPGGGAGSGDNNSATLSFSIPTSSIHIT
SPTTTSSDSNGNNKGGRNGLFSNDPRLKSGPPQTLGEVLKYLINQPENLE
KRIEIQASSSSKLTTFIIKASLSNNNKKKNVGGGGGGGNKTAQEEVERVK
TELLGWLEKKVRDQVKVPKNLRALIIGAKGRTLKGIIDSTGCSIQIPRDE
DLITEEETSTTTTTPDKDDSDSEDLGPLISIQLSGPSSAVSSAKSQILSI
VREKTSKTSISLPEITSEYWIFLRGRKMEELIERALGGSEEEGGAAKENV
KVFVPRRQPVGGKKDIDVEESASANNEESGDVEGKKGSSEVCIKVSGDKD
LVKKVVQTIHEEVNELKSTIRPVIFSLPKRQHRFLVGNSISDEILEKTGC
AVEVPPQEIDSEDVTVRGPSRETIKAMQLVMDLASATPVEQLDLLTAHRG
THDPRIYARSLSRYLLLKQKLRPIATSTRTKIYLPKPSSVTSQSPHAFLE
IVGEKDGQEGMKQARQGVISQVRKLPPTVFETVEIEQLVVRYLREKRLNK
VKSLEKDEKVEIFLPREGEGSEVLIVYIGEGEEQQDPKSALEATKQSLVA
LSSEFADLVTLTLSIPSNLHGAVIGTGGTTLNAVLGEDKLAHVQFGGSGE
DVDLVTIRGPKDEAERVKAELKRISEEAKKEEIVNSHLVEFEIETSLVRH
VVGKSGSGVNKLREELGVRVDFVELSTTNKKGNKLSKVSIKGRKENVEEA
AKRVKGTATRMADEVTLTIPLPSSLDRGSLIGKQGTYLKRLEDKYEVRIN
FPKSSSSAEESSSSEIVIRGPSKGAQSAKSELVDLISYEKEHGNTLTFSV
PSKALSRILGRGGSQINQIKDDTGVASVDIDQEEGEEGSEEAKITLKGTK
ASIKNARTEIERIAKEVSNEVRIELEVPKEYHTTLIGSGGSSIRDLITRC
GGPSDGRASGNMVRFPRQGDSSNTVLIVAPSSIAHKIESELSKEISSLAS
RVVWGVVVPQPNHAAVIGKGAQNLQETQRKHGVKIYMPGWNDYAQAGEVE
NKSEDSEVEQAQEKDLVKIVGPKESVLAAAKELQSIKGRASGTSTPTAGG
PQSTNQHSVKVLVPKKFHAVVAQGGRFFRSLPNGTRVSHEGVKPPSSTLK
AKKPPVSTANGSSSAARIDEVEIDSPSNSTDGGIEFQLVPIHEENGLNGD
DEEQDTIPWVIESRNEEDAQKVAEEIRKSLERAKEATHIGWVTVPRGMMP
RIVGRGGSGLDRLRSTGVDVEVVGKRDANQLTMTGSPSAIEEARSIIEGL
NAPRQRRDRDDY
>NGR-1A1003  [mRNA]  locus=Scaffold1:3956280:3957740:-
MPFGQIVIGPPGSGKTTYCWGLHQFFTALERPIILINLDPASKKPPYPHS
LDISSLISLEDCMREFGLGPNGGMLYCLEYLENNLDWLEEEIEKVLQGAL
KQHNEAARKVQGGGGVGGGGEWKKEEMYIVFDTPGQVELSTNHQSLKNVL
NFLEKKMNFRLAAIHLTDASHILDPAKYISLLLLSLRTMLQLELPHINVL
SKIDLLSLAGELHFYTEVQDLNHLLPLLNSTNSRTSKFSELNERIVEVIE
EFGLVSFETLAVEDKESMLSLVSIIDQALGYRPPPPPPHSHSNEERGGEG
DEDVHEHSSHVHTSLPTAPATFSQSVGLKTGTIQEKWLDYKQSYSEFEKK
NWEREGDRVIEEANERSKKEAGVDVEIDHEKMKMMTREKEVVEK
>NGR-1A1004  [mRNA]  locus=Scaffold1:3958103:3960193:+
MSSSSSLLSHIPYPILHPFSLLPSFLRPSKIGPKPSLLLGLIFGFSLSIT
LNSLSNYFLQRYKSAWIRRGTGPVRGGGGIQTSAQGDHEGKDGEGQVQVR
SQDVVEQGIQGLIGNTPLVRINSLSELLGGQVEILGKCEFLNPFGSVKDR
VSLRIIEQAEQEGLIQPNTGSTIFEGTSGSTGISIAGIAKQRGYKAHIVV
PDDVSEDKLKMLKVFGAKVEKVRPVSIVDKKHYVNLARKRALEFGQLTQP
QSGTTVKSHLIRSTVSSTSTPSRSPTSITPPNLSRTNSNSSLNPDLLITQ
HDNEDQQDSTTTMNQPTSRGLFSDQFENLSNYQAHSLGTAPEIYKQTSGL
IDGFVSGAGTGGTIAGVGRTLKKLLSKNNNNNHEEEEEEVERFEVVLADP
EGSGLYYRIKEGVMWSEKEEEGKRRRFQIDTIVEGIGLNRLTKNLKLALP
IIDDAYRVTDSEALSMSRHLAKQDGLFLGSSSAVNLVACVRLAQRWIEEG
KAEKLGLKGLRKLRIVTILCDSGNRHTSKFWNEEYLKTHGITYPENLDWL
FPPTSSSQQQQQQPQSTNSTIPLGESETEPEIEKEEEVDEGEVNLSLVQD
QDFASSNPKDLPPLDLDELEAKQQRERMRLQGRKKR
>NGR-1A1005  [mRNA]  locus=Scaffold1:3962101:3965366:-
MDTRRRLAELDPDDEDPSPFEAAPSLSANKLARFTGALPHTSRKKSKFER
DKELEAERAKQQEEEAARAYNEFVEAFGGDEEPGPENHERRGISSGRAKG
PGKGFVRAGGEEKYNPLASAPKPPQPSPPVPTGPKGFGTTPTGPRGFSAP
TGPRATTSSSATMSSKAPSRPTAMSFMDDDEPTPAPKSTGGAGGLLGKKK
REGDNFLEQLKRFLSLSLLIFSLSLRRGYSLSRDQAAREERLRQKAGYVG
SSVTALAARENAPTLTGSAYYDQDDPLTTNVHVGGLPQNATEESLGKLFA
QFGSVGSVKIMWPRLDSGQLNTTASLGPQGRKLGGFVAYLRRGDAEKAVK
EMDGAEWGDSVLRCGWGKAVPIAARALYEVVGEGKTIIDVIILDQFHHHH
QREGDVHFLLTILMNSYVQNVLPINIIILTILDPPLDLDLDLVPVLALAL
AHVQDLLPLVLPSFHYFKMLIDRDYEPPQVATFDDEGNASIYSSDSSEDS
EQESLGKGKLGKLAQKRFEALLRGLTSTREKIAKGMKFALEHADCAEFIA
DLLVCSLTIDSTPVPRKLARLHLISDILHNASASLPNAWVYRKVFENKLD
KVFDHFGDVYLSFPGRMKAEQFKSLVEKVIDVWDKEWLVFEPGVIEDFKR
RLSGIDSILPGEEPDETTHTVAQVQETQYTEGGDRVEEEEEEKKPSSGVF
KMSFKAAAFKPAVVTSSTVLKEEENNDVDGAPVGEGGVSELDGAVLDLDG
EDVDVDGAAIDVDGAEIDDVDGEEVDGEAMEMDSVEEKGGKDGDDIFN
>NGR-1A1006  [mRNA]  locus=Scaffold1:3974004:3979277:-
MELNLWTICSPERAQLKTLCRFALDDFVGDASFLSEDKVMISTLHNSILI
FSLSSVCAATSSSSSSSIPLLYPITTIHAPARPLLWTSRFSQSFYDEGNR
VRLGGGSLLGTVLVWDFDLENLSSYVKHVEGEEGQYRMGEERVMGKLTSL
SGHRGAIFTVVFSPDSPDLLASGSDDRTIRIWNLSPLSVSPESTSTNNEG
AEKMIEAEARVLWGHEGRVWRIEWVDDKRLLSVGEDATCRLWKLNSNNCP
LEHIPSTSTSKPHKNDSSLYTLLQTWRDGHDGRSIWSVNLTKLRGREGGE
VEVALTGGADGGVRSWILAQENGETRYLALVDTRAAVFDSLGRLLYAFDS
PAKQSSSQYLESQLNGSYYYSVIQGQLSQQRNSTSSAQSIVSLGLHGREV
RAVKMQRVEIEGEEVILVASAAENGVLSISQPFEIEVVSSREESKNEKSV
EVRVLERGTILADVEGGEVRTMDISLIETSVEGERLVVGGYSDGKLKLWR
HSGSTFELIAETEGLGKCVLSVEVEKVVVAGRERTLLISGQSDGRLTIRD
LTSFVDLLKTLGSLPEPFFASSPHQSGINGLSVSRRESTLIVATAGDDNA
VSVASIELSEIEGKLGVSDSSSTILADAHGSTIQAPRLGPNELKGLIVEL
DENVCGLYNEWSGSADLGDLDPYCGLAFDDLKKQMVSIVGATEAIKTRRK
VFINKAKCALVLAGRDQLGALLEWISDESRHALSVDPEYAECCGISLYFF
DYIRVHTLKKLASFDEKLSEHVVDLVLEWNRDKKED
>NGR-1A1007  [mRNA]  locus=Scaffold1:3979703:3980496:+
MSTESTTKRPRVATSSNATERGTSVLPVSRVNRIIKADQDVNLCSKEAIF
LIAKATERMVAQMTAQAHANARLQKRNKLVKYSDLAATASRPQWFYLGEV
VPNPIPLKTAKALRQQQTDDSTSTTAAIGADSTTERKYEGKRIMGGKKRA
SLAAAQAVERGEGEIEVSPGKRQTRGKQVNYSADTVGGDEDDDDDGEGDF
NGMEVDE
>NGR-1A1008  [mRNA]  locus=Scaffold1:3980793:3982000:-
MRTTTTLLFTLLPLALASFDCKDRLSLNGNEFDLSSLSGVNKFEEQTNTP
PTVTKTKYELSICSALPPPSEDVPSSDVCPSGTRLCMTTYTSREGLEDRL
LSVVPIAGEIEGGSDFAVEAIKLEGIDEKEQWMLEIRGGKYNNVDQLARI
VMKCDPNAKETVPTVNEYHSKQGALDLEWSTSAACVISGDSPPPERNPGD
DNKGDEDEDDEKSSGGMGFFGWFFTLILLGFLGYFVLGAYHNYTTYGATG
WDAIPHRDMWRDLPWVVSDLFRTRGGSRAGYSSLG
>NGR-1A1009  [mRNA]  locus=Scaffold1:39528:43206:-
MDNNNPPPPLDDQQQVEQQIQQMRKSYKLAAVSHFVGLYSHHLDFKHNVQ
ELEQDLLTIRDGQETYLPYMLGKLLNTLSNDRNTNHTNWLNALRRSYNRR
VSMRSENPFYQYLIVPDSVVRKELELEKLAKQQQGSNSSEGEGEEEDLDE
EKRKGIFKDEEDRLRLAEGKKPLKEKSSSSSSGGVKKEEEDVGAAQVSMS
GSTGEARVPLQENAFNDGFNAELADLVAQDAATTTVVKQEENGNGNGNGN
EGGEEQFWEEQRAVEWKDLSLETKIDAIYNVCEWHMVDPDKQFRKYLQFD
GESAWRLEPIGLDSSENYYYHLSDDRLWIQRPIPSPEQARLMGCPEPPSP
IVKPKNLLGLRAGPRDKSKKGTVTGTVRFKLRRDPKTGEFKQIKDEEDLT
TPSIKKKKDEDEDFMGEDDGEVSKPLDQRTIEQDDGEDLFAELEEHEREK
KLEERSSKQTRDQEQQRELTEWEKQVWSERWRAENTPGFNEWEAVCINLE
DWKNFAQKFESSDNQDEVDLRQYAIDWIPEYENILAERERNLQEEQAAAA
TRRATTRGTRDSTMDTVAKLAAEEAALAEKFTRVTRGQLSSSHDDNNKQQ
VLGESREERLKKREEEKRAREEAEEQKMLDQVREREREEARARNGGVLPY
EMMNDQEKAAFDAEREREQKRLEKEAEKKKREDVKRQRAKERRAELKAEK
EAQEAELAEFEDQINPEPAYVPPPVQQYHQPAVAAAAPLAVPLNEEPPWY
TDCEVCGRQGWNIDDGVETICCEQCEEWQHLPCHIQRDALEGRQPVNYSD
DAYKFYCIRCQQQPGRRPRPIPPAHELPPPPPPIIVPPPAPVVPVAGQKR
KAAPKAQPAPKKAKPQKAPTPNGMYGQSHHPLYHPSAYANVSPQPQAASQ
PVAPQPVAPQPAAAQPQMTYEELSARVQQDPRLLAQLPPAYQQHFSEKFG
IPLPQ
>NGR-1A1010  [mRNA]  locus=Scaffold1:416959:419946:+
MLGASTKHFKTYGKRKVNVVNKRVVLGDQNSNSNSNNNNNKVKSGGWSDS
SSSDSEEEEQIIKEKPIVIEGNKKKPKIVVNRNPQQKPPCEDQIRPSKFP
PTQMYALILLDHAGTDLESWKLRNWREAREIWDQVIESLGRAEKELQFEH
RDFHWGNILIAPAPPPPSPPPRSLSQQLNLLQLTPRKIQSPSPPPSSSQI
RPPTVKATIIDFTLSRLLQPPPPLTTSTSTRSRTKPKPKPKVLYDSFVDE
CIFEGEGDLQFDIYRGMRTIVERAGGGWENFHPFTNLLKIGEGAQPLSCP
LLENNVSQSVLASSFSS
>NGR-1A1011  [mRNA]  locus=Scaffold1:3983212:3986004:+
MSQTPHLYPQPIPTTTEEEESGSTKELKDVLENPLALLAHISSLKVGGDS
TTDEESGKHFLPQQTSVDAEPTVEGYFATGLYQLRSDADPAYDPVSLGII
TEHTLARFVDFYFTSLHPFVFHLTPSIHTPRFLRDTSPFLTTALACLCAT
FDPSSQSTVPALFNHLQLINTRIWSEGLKSLEIVQAYMLLIHWTPIANNW
GDDRRWGWLGTAIRIATEIKLHKTLNQTTYDFYSLGVSTGRLGAISNLCS
VWPGPPTPPNLTRDHPHYNTYAILELTKIYANGICLSNNVTDSEASTNFD
IRASFKSKWMHDLQQWRQTWIHANHYVRMIYSHNLTILLSISLRFRGPVA
PILEECRAQAHETASLAVHWPDDSYKWGSNISVVVVAYAATLLLRIDATK
PGPLPPTTIQLCAAVADKLLQTGATRPQTRTLATLHGTRIRTLLAASTAP
SAPQPIPSSLLPSDLTSQPSLSDPNIHATFDSLPKEVQLYPPVFPGIEPL
SYSSTLASSSNATHSMQGVSTGLSNDPTAQQVGLGPDSNPPWSLPSTECH
MLWDLFQDHRPPPVTDTSNRPLDLPGGDSLTVAGGGGASSSNPLSPSQLL
INSRPSTSGGVESGEGTSGNSSSSATGIVGGKTSRGGNRKKKRDRSDGNE
EPSTSTNTTTATGEDWVHRNALETDWLNSEPGAWAW
>NGR-1A1012  [mRNA]  locus=Scaffold1:3986263:3987402:-
MSIMELNGGSCLAMVGKECVAIACDLRLGNQALTVACNFEKVFAASDRTY
FGLPGLASDTITVKDKLRQRVNLYKMKEERTIEPETFCHLVSSTLYERRF
GPYFVEPVVAGLNSKDEPFIAATDLIGCINFAKDFVVSGTASEKLFGMAE
SLWEPDLPAEDLFETISQTLLNAVDRDAYSGWGAVVWIIEKDKVTKRWLK
ARMD
>NGR-1A1013  [mRNA]  locus=Scaffold1:3988897:3989717:+
MGCTVLSHAVGKSTQVSGWFLFIVGILNLLCGLAFGSRLKVIRSPFVDST
SPSALRKLRLNSSSHSLRPNDPEVDHEGHTRDQVDHESGGLESMAERVRS
NSEERRKWYRFENASNEENSVGFVAPQASTSNLTEPSRKVRFTPSSVFGS
GAGAAGGGKSRTASRNGPNGIVISAPMQLRGGAGGVPAGETGNVYGEMEE
VRNGASSRASSRGGAIGLPPPVYSGGH
>NGR-1A1014  [mRNA]  locus=Scaffold1:3989987:3994165:+
MTDTAASSPLSDLQEPSTPIEAAPKAEETTAAEAHFDQSLKAEPSPPVAS
TSTSVPEVPAAKKKPGAQQRRRPNGTFSKKTTSSTTLPEPIPVEEQQPCP
ACQHQDAKKRTSKRKGTVWVECDKCEAWFHWSCVSTNPKESPDMIDKWFC
NKCLTASLSTSTPLTISYKTVTPPVLTPVASTSAAPSTTPNVRKSGRATK
SQIDYSNLHMHLPASVDRWSHVIAARTASGQIKPDQFKRKKPEELTMEWI
YGEEGMLEPFVVETPEGLGMSMPKRDITVGEIAELIGPQTPLEVIDCASQ
SSLANWTLGQWAQYYSSPDRDKVRNVISLEVSETKLGKMVVAPELVRNLD
WVDTIWPDDMKLPGQFPRVQKYCLMSVEKCWTDWHVDFAGSSVFYHILKG
GKTFYFIRPTPSNLAAYERWSGSTERQEQEWLGDSCDEVLKIELKEGNTA
FLPTGWIHAVYTPADSIVIGGNFLHSLNIPTQLRIYEIELATKVPKKFRY
PHFVKLLWLVGIHYNYHLSRMTLPPTPEAPLPPTVSPRVLEGLLALSSFL
INQTTRFLKSPTISAERRRIARENVPWNKVADPVGLSRELRKNTLRAMGK
EFDSECFKPHVVEEEDAATTTNATNGTANGRRGGVKRKGTEEASPGPKSA
KIKLAAAAGSPPPATAAAGLNNKGEIIARQTVPVPPTTRFEPRMDPKKPE
LGVRPSEVTDTRNSQAVVRRWEENGETYVETRTVHTIIERVKFSNVKREE
VSNKTPQSFYHPYAVAPPSLPSNSHNAPPYPQAPHYPYPYPPPNSQAPPL
YQYPYFSQPPQFALNAPAPINGTSSSQPHYSPAPASYPPLPPSQISHVSF
SAAELIEGIA
>NGR-1A1015  [mRNA]  locus=Scaffold1:3994182:3994990:-
MSTESTTKRPRVVTSSNATERGTSVLPVSRVNRIIKADQDVNLCSKEAIF
LIAKATERMVAQMTAQAHANARLQKRNKLVKYSDLAATASRPQWFYLGEV
VPNPIPLKTAKALRQQQTDDSTSTTAAIGADSTTERKYEGKRIMGGKKRA
SLAAAQAVERGEGEIEVSPGKRQTRGKQVNYSADTVGEDEDDDDDGEGDF
NGMEVDE
>NGR-1A1016  [mRNA]  locus=Scaffold1:3997389:3998801:+
MRVLPRRTQENGGNAASWEIESVGRDGMRKLTGIFSNDEGGWSMRAADKR
WIAKGTIEKILANGNGETRYLALVDTRAVVFDPLGRLLYAFDSPAKQSSS
QYLENQSRGSYYYSVIQGRLSQQHDSTSLVPSIVSPGLHGREVRAVQMQR
VEIEGEEVILVASAAENGVLAISQLRRDNSIRTLYLNRYLPSSLKSLTFS
TPHSSQSGWKLTLYACGARELLTAFKIEVVSSGQELKGEKLVEVRVFERG
TILADVEGGEVRTMDISLIETPLEGERLVLGGYSDGKLKLWRHLRPIFEL
VAETEGLGKCVLSVEVEKVVVGGRERTLLVSGQSDGRLTIRDLTS
>NGR-1A1017  [mRNA]  locus=Scaffold1:4002346:4004138:-
MARPTKKQRAASVSDDDGEATDYSDDTPRRASKSKGKKKAAVGGGSGATQ
KKSSKKKKKNNQDSDEDMNDDEDEDSSDEEGGGKGKKAESNETEKKEHIQ
AIVRYVLFNETHRRVLKREDIVKNVLTDGRGRHFNALMPKVQRLLKDIMG
MELVLLRPRETATGKNPPKAWMLRSTLPQALLRHAATSTSPAYSAQVPFD
FDQGAIGTSSSGSRKSLKQELGEWMIDEESLKKNKKTFDSDQEEEEDEEE
EDDDEDIKGGGGVMRDAKREEGAAYGVLGAILALILVNGRVLGDDQLISY
LRRLNLTPTSPIPLSLSSPHPESLTLSSYMTLLVKEQYLERAKTAGGGGG
GGQTQTQGGAGRSQAPSRTQRATAEGIQESGDPSVEWRWGARAEAELGEE
GVARFVQFIFENGGNEGGNSQEGGGRKRGKTGEKFLTEVARAAGVKQLQK
AEKIEGGGFN
>NGR-1A1018  [mRNA]  locus=Scaffold1:4004253:4006105:+
MSRNDLSIPLTVRPAFINSYKMLLPLSVVSLLLPTLGLTASTPSQLYFSP
PLSSSSSSSSSRTISLSAPQANAVLAHHLGVSSYVDLPLSSSKQGGRDWE
SSLENPPAKDSNFVIVLECPKSVGDCKDLLPNEISSTEPFNLPSLPSNSY
LAALSLHLHRLADSLHLSPEESPQVKGLKRVVEEGLKSVAGWQGWVGKEL
ASWIGYDQVDQRRYKTLPIEESTRKSGGLLSELDFLDESGQQLGKELENL
VEITDSFTSSTTQELPKIIIVHLKGLREIANKHSTSSPQYKKSSQLLQQT
LSAALSSYESISKATLKDSKTILLSLQPEKQALLRKRQAWLHPFESPVSR
YTSRTRSLKSSTNSHQNLKRSVFSSDQADEGKDGEKKGGEGTMIVPTSSK
CFKSLEDLNNQTASCLSHGQGVKGISTRGGNEECWVCKCGSTVDEETGKK
TYWAGQGCEKVDLSGSFSLLFFSSLGLILILAASVSLLYKIGNVELPGTL
SAVGGNGGGHIKRD
>NGR-1A1019  [mRNA]  locus=Scaffold1:4006392:4008572:+
MNSPTATGLVSETENTTPAVSRGHKQIEISSSSFSSLSLDEDGIVLPDGI
KIKRPVFPPNKEMYSPHQLKPDGTPNYPIMSLNSSVYSILPSGGTPLTPA
VNLSTRLGNQILFKREDLTPVFSFKLRGAYNLMNRLTEEERWRGVVACSA
GNHAQGVALSGSELGIACTIVMPLNTPSIKYQNVARLGAKVVLHGQDFDE
AQKECSRLAKVHGLTIIPPFNDPYIIAGQGTAAVEILRQTDVEKLDAVFV
PVGGGGFLAGMAAYIKAVAPPHVKVIGVETYDADALTQTLRNGERLTLKE
VGLFADGTAVRQMGDESLRVCSELVDELVLVSNDELCAAIKDVFSDTRSV
PEPSGALGVAGVKKYIAQHNLLGKNKRFVSVVSGANINFSRLRFIAERAE
LGEGKEAMLRVIIPEKPGAFLALHSIIHPRAVTEFVYRYSSSKRAFIFLS
FYLSTPSVPTNSTPAQLNGSSTPLLSPQQARQEELSSLLTRLHSTGFKAL
DISENELAKSHARYLVGGKNKVVNERMFRFEFPERPGALRKFLEGLGTGF
NISLFHYRNHGGDVGKILCGIQVSKEESLKFDEWLNNLGYPYVEETDNPA
YADFLGEESSESEVE
>NGR-1A1020  [mRNA]  locus=Scaffold1:4008893:4010273:-
MSSSQVYEATCTAPVNIAVVKYWGKRDTSLILPTNSSLSVTLDQDDLRSL
TTARAINDKSSTSTSTTKDRLWLNGEEEEIKQGGRTFTCLQELRKLRKSF
EDKDSSLLPLSSFRLHIASENNFPTAAGLASSASGLSALIKTISTLYQLS
DLGISTSELSRIARQGSGSACRSMFGGYVGWEMGQQPDGSDSLAYQVLPV
EEWKDLNAIILVVSDKKKGTASTVGMQRTVATSSLLQHRIKQVVPKRMET
MEKAIKEKDFDTFAKETIEDSNQFHAVCLDTSPPIFYLNDVSRSIIQLVE
ELNRSTVQDGKGLVAAYTYDAGPNAVLYVQQRNVNLVLSTVLKYFPQEQQ
INCEEQALPQGFNEKIIQKQDVGAVSRIIHTRVGDGPRTLDTEKEGLLAA
NGLPKNLVA
>NGR-1A1021  [mRNA]  locus=Scaffold1:426068:429750:+
MARPQPGPASAGMQLPERIDFEWLSKTASTSAPTSLTQPDLYKLHVRAQH
MGSQNFIGPGKRVHNTLLSHDWEVGLEELKSIRVFERIEQLKAEKKWSFR
QPKKQRIGVVPKAHWDYLLEEMRWLQTDFRQETRWKIVAAHRLARACRAW
HRASPEARPSLCVRTRPPRHLDDSNGTTTLQDEMQVEEVEKENEEKEEEQ
QQSSTTNSKGKEKESVQAIEEDAEGELDADGEAEDHPSTTIAAGEPTNPN
ETTTANPAPAGAGQAGGTGGDEKTLDPTKGSVSRAQQQQLDSAKALSQAQ
HIQALINYRRPIFDLASDDTIIDPGVLIALREANAAGKLSDEDLSIADLD
LAALFPDLPLYSDFILAEDTNTARRVEDSSAWTGRLTNVTRLLESKPLLV
STLQPGKTLSLEGWADDTASVVEDIEPPVDSRDQLPNTSSVLFAGRKPKD
VSTGEVLVKPSPVPLPDVRASSILWLPDEDVLLLQLQRQYGLNWPLIAEI
FNSSTQRPPSDHRLPWDCFDRWDRLVGPGSKKTLPDGTEIKVPPPNYVPP
VDKFGRSAPVIGNGSKKSARHVSIIEAMKKVQKQREVNALKAPPPGFPRR
INMSMHESHNLPPRPFWTPMEWSIYKAEQESQKQRLRQAQAAQAQAQAQA
QAQAQAQAQAAAQQNGGQARFQGQGPIAGNFPNGGQAQRPNGSPSHPNQS
LGSPSPGAGAPQLNGNGGGGTGQQQQQQQQPMQLQLPNGTGQLTPEQLQQ
LQNRQQALLAAQAQMRMRQQVAASVGATAPPGGNQE
>NGR-1A1022  [mRNA]  locus=Scaffold1:4010502:4011751:+
MSYTESSLKALTVVKLKEILANHSLPVTGKKDDLISRILESNLSSNSTTT
TGTEQQEREQSKVEEETSTTATTLDPTGQSTDEPDGQGVGSIQEVGAPTS
TAGEENNGVTPQTQQEGEEEEKEKKEQEKLEKLKLEEEKRKQRLARFGGG
ISSTTTTTTDENGTKSVDEVEEAKKKRAERFGIPLDQEKDQQQKLNKSLE
LLDKPLGSNKRERKPKSEKSSTGGANVTSKSNPSNEQTVASKLGGDSKAL
AEPAAALAAQDPEVQKRLAEDEEKKKKRAARFGAPPSGASEPQEKKTKTD
>NGR-1A1023  [mRNA]  locus=Scaffold1:4012040:4015461:+
MDSDSDSGHIDIASALLGGGGRGGSSSSTKKKQIGKNKSTSTTTSTSKKG
KQLSAQQDDQEEEAGEEEEEEIDSEEDAIFASLSQLQHSRNLSEGAALVR
KGKDNKSSKTLTGGGSFQALGLPPLLLKTLLQRGFTTPTPIQRLALPSIL
GTTETVVTDQGKKLTVARDHLCMARTGSGKTLCYLLPLLSRLWTHSEKFG
ARGLILVPTRELAMQVLKVGKDLARGIRGEGESLRWAMVVGGEAMEAQFE
TIAGNPDVIIATPGRFLHLLIEMSLSLANIQTLIIDEADRLFELGFSDQL
TEILHRVPPTRQTLLFSATLPSSLVGFAKAGLQNPKLLRLDVDQKISKDL
QMAYLDVKDSEKEAVLLGLLREVIGVPVMTELERDEERKRQVREAEQSFE
EVSGGTGKPAGKGKNSKFKAKKQKLDGGWKGKKKRDAGEPEDEEKVDGAI
LSPHQTVVFVSTKHHVEYISALLTAAHYSVSAIYGSMDQTARKIALSKFR
NSQTSILVVTDLAARGIDVPGVENVINYDFPNGTRAFVHRVGRTARAGRT
GWAYTFVTAHDLPHMLDLELFLSRPLKICPVAPPIDYAQTLVLGTAPRSL
VDLDLEAHRSLSVHQPQLETLQQVAGRGQKMYERGLGKASPESYRRSKEL
TRSKFDRRNGIGGQSDAGSENPIFDQYMARSLLTTRNGGGIGGSSSSKSN
SNNEHDEMTEETVQKAKEAERERADLLAKISGFRPNETVFEVGTRGKRST
EPLAALMKERRKAMMKSERARELVKKVDESELPQVEGGDGDDENEDEELE
LFELEEDKPTKRMRKEDMDDADEEELEAVFGKKPTKRSKPTGEGATFRDP
RFYLNYEQEGAATEAGYALTNGDSFVAQAAHSTYDVAGRGDTEGTPAEAQ
AQKASALKWDRRQKKFVRADQVGADNKKMIRSESGHKLSATFKSGVFDDW
KKKSRTYMPKVGETELAGRTTTGNEKKWRHQGQKTKMDEGEKGKGKRRRI
GKPGSATSAPGGLKSAADIRKDRISKEKRVKRSNQPSKKNPNGYKGPSNG
GGGKGGGGGGGGRRK
>NGR-1A1024  [mRNA]  locus=Scaffold1:4017489:4019122:-
MPDQISLTFLGTAAGRPSPSRNVSSLAVKIDSKIWVFDAGEATQHQFMDQ
RCRLSMGKVEKIFITHMHADHVNGLPGLLCTISAGEGSVREGEIDPRLEQ
SQSIPPTQIYGPSGLRLFLRTCLALTHSTLTRPYQVNELLFSDEQEEHGA
LHPSERQGENVRCDKDGFWRGIVGEEKGMRVDVGPILHTVRCLGYLLVEP
PRPLPIIPSLYLPHLKNPENVSALKARGISNPLTLMSTLQTSRDPITLPN
GVVLTPPEMGGRGRRILILGDTFDATPLLALVNSLTSDYETSSSLNDSSS
SSPTDKNDSTSLRNHSLLDLVVHESTNAYLPLHDPSQSPSKANAPTLESV
TTLARDHGHSTPQVAGNFAKLVKTERLVLHHLSVKYPDPGDGPVEGIEED
ENKKLWRGMLKEIERQAEESWLEEEGGKSKEGERRVKTARDFMEIEIPRR
DKAGKEKVKGKKEKSSQKKEEK
>NGR-1A1025  [mRNA]  locus=Scaffold1:4019489:4020868:+
MSGYNSPGLSCTFPSDGVLLIELNRAPVNAFNTQLWLSVASAFDYASQDP
EVKAIVFGSKLGKGFTAGLDLMESNLNEKGSDPARTALKLQPYIKLLQDS
VSSIQNCSKPVVAATFGICLGAGIDLISACDVRLCSEKTIFSIKEVDIGL
AADVGSLQRLPKVTGNASLLYELALTARNFGPDEAVKLGLVSNVVKGGRE
EVTQEAIKLAQLIASKSPIATLSTKHLLNYSREHSVQEGLDYTTVWNMSM
LQAEDIPLAFQAFSTKKPAKFPKLASKL
>NGR-1A1026  [mRNA]  locus=Scaffold1:4021355:4024861:-
MSSLRQAVAAHDPHDYENGVGVAIASDEQHPDSTERRKPVLPGVRPAAAL
LRSNTPSGRRTPTTPSNARPKTPNGFGSSTSRFASPLPSSSSAPTLNFEV
GDQVTFEAQGERMEGIVRFIGQVDGKAGEWGGVELSEEFSGKGKNDGSVK
GVQYFACPPQCGLFLPLAKITAKPKPRPTTTTTTSRASKYAGMSARDLAS
RRTTLSASISTDSPTSPTKTPRRSLSPTKPRSSLSPTKPTPSYTTPKPAT
RLARPSIGGISTPSRKSLGPTGTPLASSIKRPPSSLRQSNSMMAPPEVPP
IPSAYGRTRSVTPSQMSGRITPSTPGAMMKRRTSMASSMSSSTNGERPST
PNLRSSSRQSFASSTSRQSHRSGFGGGEDVEELRKELEELRKREEETRAL
LEGSEQLGREMEDRLEEKNRILEEQEERLKSLELESSRKAAPVETAESQN
DDSKLQERIIELEQQLEQQAQQISKMKLESSRKSAAKEAELESLRERLAQ
STKVHEEERLDLNQQVDKLRNAGQALCETYEEKIAEIELARLEAVELVEA
LQAQQSSSRSSSPPSSIHRSASTNLSASASHAAAIDAETALAEADHLRSK
VAQLEEQLEDARTSLELELEEAKERKYKTGESEQALKVEIKQLKEIIDRS
SQSESRFNARIKELQIALDESQATLETERNELEGLRHDANGGNSEDLKRI
TRELASAKSDFATLQQESSKNSRLVNELRQDLRAAEKEIERLQRFEEKDR
RGSIASSIGGKDEMTSAKDQIVGLKSIVSTLTDENQQLVDRSKTLEEDAA
ELRATQQALEATVENLMNELSSTPAQGTTTDSTTLRRELEQLRSELKEIQ
RKSERDVKALTQEITELESLVESKIYREDELETEVEHYKSLLSKHSIPGV
ASATNGSSTSKSTHRSAPLVDEGDEASSCEMCGETGHDLDSCPEFLGSTS
PNKRRSPVSPTHSSSSTGLHHSRTTSTLLIQANGKEGDAESQEWCDDCEE
FGHSLDNCPLAAEIF
>NGR-1A1027  [mRNA]  locus=Scaffold1:430008:433781:-
MLHTKPEMVLRRADELLSVNQPTAALSAISEVFSSKRFRSTPLSTLEPIL
VKFLELCVDLRKGRTAKDGLIQYKNVAQNTSVQSVELVLQKFLEQSRAKL
NEAIAKVDELEGTAEKKEEEDADVEDLEATETPESILLSAVSEEKSRDRT
YRTLVTPWLRFLWEAYRTALDILRNNARLEVLYQTVSQDAFQFCLTYQRK
TEFRRLCETLRSHLTSSQKYTHQTHSINLNDPDTLQRHLDTRFQQLNTAV
ELELWQEAFRTAEDIHTLLSMSKRAPKASMMASFYDKMAKVFAVGQNFLF
HAAAYGKLYGLHAARAALSGDKGEDAELEKLSALVLLSALAVPLGSGVET
AKRIETGEEGETKGRLGRLAALLGLTAAPTRAGLINDSLNRHVLKRVSPE
LRSLYNILEVDFHPLSITSKIEPILASLEKNSETARYVAPLKDVVLARLF
QQLAQVYASLKIDRVVKLASFQADGEKDVTRKRVERYVTEACRRGDVDVT
IDHATGSINFDEELFGEEAGPIASTSSTFDSVKTLQPSASTLLRTHLARL
ASTLYSTLNQVNPQSSPIAAAQASRSAAFASFEAQVADERDNLIARTQII
KRRKELSDEQLARKEKEDAHARSLRAQQQAEEEARRQKEELKKRELERIR
KEVEKVKADEAKKVAENMIKSGLKVDMEKVPEMSANDLVQLQVKQLEKDK
NTLSQKLASVHKRMDHLERAFRKEEIPLIQQDYQRQQARDREAFESARVQ
RAETLRREHSEKLAIKANLSKIIPDYQAYRTRMEKESRAAFEAESQRLQE
QLEEAKAERRAQVAEQRERERVEREQREKEDAERRAREEEQARIRAEQEE
REAEERARIEERRRVMEAEAAAKAAEEKERRLAERRADQEKIMQQARREE
EALARRQNRPVAAAGAGPAIPGTAAYRAARGPAAPPASSSAERPRFQLQP
RTVSQPASAESTPPASRDASEVRRPGAPPAIGEGRPSVGAGGGWREREAA
RAASQGSATPPPPVGAASPAARPGFGGKWTAARQSGESSPAEGPSRPSTP
GTPGKYVPPSSRNASGSRW
>NGR-1A1028  [mRNA]  locus=Scaffold1:435326:437333:-
MLTAGTVPIVLVSSSSSSSTNNVEQKKEDKSHHKEGGGGFINPWESFSVP
PPERLPPLKTPQFTPPSSFSKGESEEWSKDIKATFLGHACFLVEFPKLPE
QERGLRVLFDPVWSHRCSPSQLIGPARVAKPPIKLEEIPHVDAVIISHNH
YDHLDITTLKHLYKSQPKGSIHFFAPLGNKTWFENVIGCKEDQVTELDWW
ETRNLTLTQSKKEVEEEPESSVLSNPGGSLKITATPCQHFTGRGIFDRND
TLWSSWSVESTGGGKIWFAGDTGYRSIPRGVPLEEEDNYPHCPAFKEIGQ
REGPFDFSMIPIGAYDPRHFMSRVHCSPEDAVELHRETKSRRSLGMHHST
WMLTCEPMDEPPKRLRTAGEKYGISEEEFGVCGLGETRRFKVEKRGGE
>NGR-1A1029  [mRNA]  locus=Scaffold1:437872:439223:-
MQSWKSLTSQLQQVAGQAAGAVQGATSNLDLNSTSTKLSKGFQNLSQTVR
ERTGQTVEDDITELPQEYLDLERRVDGLKNAHQSLLKVVKAYEGNYDYPI
AINESAQEIGGSLAHNLSAWAAAATKGTHLPQPTVASKPAEVQKTLPHAL
SRAAASGAASVGPGRLANTLKTYAVAQDNIGNARNRQDEEIVKGFLQPWS
ATLNSSIQAAIKSRQNVKQARLSLDATRATLKTAQSGPKQEQARLEVEAA
EEHLVNSTETAINLMRSVLENPEPIRNLSRLLKAQQSFYEEASGALKSVL
NEVEENAKESEEEYRKSRAQ
>NGR-1A1030  [mRNA]  locus=Scaffold1:439347:440565:+
MSLYSTPESGFSFENSLRNTSLANKNLGLPKATSTGTTIVGCLYENGLVL
GADTRATEGPIVADKNCEKIHFISEHIRCCGAGTAADTEFTTNMISSNIT
LHQLSTGRPPLVSTAMTMLKQYLFQYQGQVGAALVLGGIDPTGAHLYTVA
PHGSTDKLPYVTMGSGSLAAMATFESKWQPNMSRQSAIDLVCEAIESGIW
NDLGSGSNVDVCVIEGERDQVTGKWNKEGKAKTEMLRNYKTPNEKVTKER
NYKWRRGTTAWTKEQITKLVVGEEVVPLAAAPQHQAAMEVDA
>NGR-1A1031  [mRNA]  locus=Scaffold1:440861:446370:+
MSFSPTSSRFLTVATSFLEHSSTDTILNYTVPTDSTIEETCPVPILNQPV
DHALYSSSWFPPNSTTNGFVLSRILEDGYTLELRWVAFTKDNSSLNDYSG
GDGRDERFRELEQHPATLAPVRFTFPSRLIPDPSFNLVSTFSEEDVEEEE
VLQVSTVSEAGYYYSLNFPLDTLFYSLQQGTENDWSQEFKVEGLENKVPV
LMKGVPQQPGSLVIACKDGTNLLVELAQDGGLIETELKSPSTSSLFSLKS
LVPSFSSRRDLSSTASSSSLASLSSSPLKLVSTSSDTTSSPSQLISLAIA
TLPINDQYNQESSSSFGFGVSRDKKLKIWNLQTGVCLRSIDLPKPTSPSQ
QQQLQMVSDSPAVNHHQGRSSQLLLPTTPQTFLKITTPTDSIDSIYSSYL
TIYSPSTNDNAIGGGEGGGRLGCGGSFFIYGLVIDPSSSSANQSGGISQL
TPLVERSLPLPLEGSAGGGGGVIDFEIGKLGLKRGGEKKWNLWVLDQSVV
GGEEGRIRVCGLSELDDDDGDDDDDNQDEWKEISRASSSSSSTASEWSSS
YFDQEIQTLSPQLSIQEIFLKHVSVPGRYPGSSFDYALICYEEMILSDFE
QKGFEIPLALQQEYESDLIRTAAVVGCNVELEYSTQTGAALIGDYEKKLK
LEWLKFVTLLNESRKEALFPIRSELDPPRGLVFVLGRDSLPVPVKEELVI
SLHRQLTSSSSSSSLQDLRTLFPQYPQSNFVQLVSLIKSVILKLSLVELN
KFESVLLDRLKKPFTTDIEDISLSIFEESSLFLQELDDDENQEEEEVLDQ
VLKGLKSFIEPSKTIESFCQLLLSSSNSSNSNSNSNSNSNSDSSRQSSMT
DLSNSLLSDLISSSIQARYEFSKGLVLLLIVAWGGINNNSNNNTGEEDVT
VEPPIASFEQTTSIAFTTLHSISTLEWIKNQIVFPTYEQVERMKLVDKDE
EDRNGAGAGGFEEKFERLKMREGGEGGAEILPVPTYSLLNSLYRVPIYSP
SLSPSPSISTLPNSLYSASTSFLSSIGLLSPTSTSTSTSTPKLLIDSTSS
NELKFFYTLQKLGLNEQVLELIQGFPQSNGTMYVKGRAELELGNDELQAR
KSFEKSASRLYFSSSGEGGYRGGLESILPFSKVKSLSSYYIHLVSLFVPA
CFDQSIARFSQLALDAIDQEREGETMRVEDEQVEKDLWMKLFTSFAKLGQ
FEQAYRVIMDTPYHETKTTCLAHFISLVCENGASSLITTLPFVGLESDLE
RNLAFRARNSDPITQTSTSAPDYYKILYSFHVGKGDFRSAATVMYQQARR
IGELTRGGSSTNPSSSFKDLATAQCQSYLAATNALSLVEKCNAWVAVVAG
DHHENFERVNKRRKIDYFIPDDEYDPTASRPLEMKELVDIRREYTIALAR
LQLSSEFPELERTNFHLEPEAVVALFTQTNSFDQAFQVATTLNVDMSSLF
EILAEKCVGLMIHPEGTEDASWVTRSSETLTWSEGTLVSKALKLLQLYLQ
RHDSSPTHRYHLVVLEKVLATTTTNSSGGGGGNGKSLLLPEFLVDFLKKN
QLQALLTSLIKFDKLDLAFKYSLETIQNPKIPTPGSNFSTTLPYSIFDQL
LSIPSRDSRNLSEDVLKQLQKELRTALEERKTKLEHLGTNLRR
>NGR-1A1032  [mRNA]  locus=Scaffold1:446594:450788:+
MDGGQQTNRAHRPAKAPKKGPEKGKNPKAFAPASFRRAEKQARRNVEKDQ
TRLHVPAVDRTFGGTAGQGGKNVETEVPPVIVAIMGPSGVGKTTLIRSLV
RRFTKNTMVDIKGPVTIVSGKHRRLTLIEVPNDLGAMVDAAKVADLVLLM
IDGSFGFEMETFEALSALSSHGLPKIISVLTHLDLVKSPAALKAQKKRLK
NRFWTEVYDGAKMFYLSGVMNGRYPDREILNLTRFISVAKFRPLTFRNTH
SYFLTDRFEDITPRETIRKDPKADRTVAVFGYLRGVPLRPPGPTNSVRVH
IPGAGTDAFEVSRTLELIDPCPLPTKDSEKKRKMGDRNKVAYAPMSGGGG
QGVTWDGERVWINTSGHFSKRRTEDDQQEGDFVDSEGVKMVLDLQDANNT
LADSVANSQIRLFGSSTKPLTEEDYQPEAGGSAGRKRRAAFNDAVGEHDG
ADFENDDPEDEEEEDGQELGEDDFDTDSEAEGEVGEEGEDLPFEVEGSRK
SAEGRRRAGSTSEANTGEGLRTEDVAYAESDSDLDLGANEDDRGFGSEGE
DFDDDEEEDEQGPEWKKNLAARAAANLAGVQRKQNLMRLIYNSILTPEQI
AAGETQDTVAAAEERDAIREAGGDVEDDDEDDLFRLAGNGRSPEDDEDQF
RAPSHGNVANLSVWEDEEFLDSIRHLFITGAAEGNGENKYEEEGGDFEDL
EGGGGGGNGFKSAFDDDEEDGVKETDEERKARELAEKKEQLKRKFDAEYD
DDEDEDKMDFYAEQKAEIERKLQATKDEFAEDDAETRALVEGHRPGTYVR
MEIPNVPYELVENFNPRIPMIVGHLLAHEESFGFVQVRIKKHRWFPKILK
TNDPLIFSIGWRRFQTVPIYSLDDGTRNRMLKYTPEHMHCLATFYGPISA
PNTGFCAFNKLGNESPAFRISATGVVTDINGTTQIVKKLKLTGTPYKIFK
NTAFIKDMFNSSLEIAKFEGAYLRTVSGIRGQVKKALAKPEGCFRAAFED
KVLMSDIVFLRAWYQIKPRQYYNPVASLLLRDKATWKGMRLTGEVRRDEG
LKTPGDVNSLYKPIVRETRRFNTLKVPRKLQSSLPYASKPKLMLPQRNQT
YMQKRAVVMEPEEKKALALLQQAQAIQRAAATKRAEAKSEKKEARQKKLD
KVAEKRGDKEKQEKKEFFAEQGRKEKAKASSSRYAKKPRRE
>NGR-1A1033  [mRNA]  locus=Scaffold1:451051:453284:+
MLTTLFSAACLAYSATANPLPPNAASILPSRFTLAPLYTPPQPPSSSVSP
FEVDSHIVRDSYIVVLEDELASPEVEDHHAQVEAIHEADSRINLLKAADE
ASSPRSSSSRKHHGVKHKFHIGGNKHGHRRNAYKSKQLKGYTGSFSESTL
DAIRAMKGVKYVERDSVVKTFELEKMAPWGLARISHRKTLTLGTFNKYEY
EGSAGEGVDAYVIDTGVNIDHVELEGRARWGKTIPQDPDQDLNGHGSHVA
GTIASAKYGVAKKANIIAVKVLGAGGSGTMSDVVAGVAWAADSAAEQAAL
KAQGKNSKHKGSVANMSLGGGKSQALDDAVDAAVEDGLHFAVAAGNDNRD
ACSYSPAASKNAITVGASTIADERAYFSNFGQCVDVFGPGLDILSIWNAG
PRSTNKISGTSMASPHIAGLAAYMLSTEWAKSAALADAQELLESTPGYKQ
LFFGTRNAPIPKEPVVSPKTLKKAMIKVGTKGILSNIGTGSPNVLVFNNY
TASAHSAPASHDNIMESALVESYLEELKEELATLRSEIRHEVDEMTELVH
ELVN
>NGR-1A1034  [mRNA]  locus=Scaffold1:453856:454598:-
MAPTHNKVVYKPDSMSTEEYIVILQDVDAANKWIAGGNTIPLVDIVDSFD
CFTTGQGAQGILERPSKQVLDTVFGTTNQNDIVEIVLEKGRILSGTTPHR
FGSKNDQRSGNYQVSAGASGHGGR
>NGR-1A1035  [mRNA]  locus=Scaffold1:43365:45958:+
MATSSSTPVTSTGSQLSQFFTSHRRAVLITAAAITLSTAGVLYYNHSTTT
TTSSNSTTSSKKKKSNKKSKKSTTTSDSTTTPPTTTEGEKELTTTQEKKD
DDGKFKLFSFFFFSNPLNLSSTDISLMSPSARSKAALALKARGNKLYSSK
QYLQAVKLYSKAIECEEQAVFYSNRAACYTNLNELENVVKDCTEALRLDP
SYIKALNRRATAREQIGGVENLYLALCDFTAAAIIDNFTTQATTDSVERV
MKQLATEKASQILKDREPRLPSPTFIEAYLQAFRPQSPPQLPSNPSQGDE
TYLLAHQALTAKNFPHAFTLYSESLSQGISSPTLKSQAYNMRATFKFIMS
DAKGALEDLEQATRVNEQNGQSWVKKASVHMELGKPEDAMKDFEKALEID
PKNADVYYHRGQVYFITGEFTKAMQEYKQSTSIDPSFIFSHIQLAVAMYK
SGETEKAMHSFRKLIREHEQSPEVYNYYGELLLDQGKFDEAVKNFDKSID
LAKNTHPRNVLPMVNKALALFQSTQDFSTAEKICREAIEIDSQCDVGVAT
LAQLLLQQNKVHEAVEMFEKSAEMARTEQELVNALTYENATRAQLAFLRD
YPTHAEKLGLNRTA
>NGR-1A1036  [mRNA]  locus=Scaffold1:455992:458073:+
MTAMSTSPAILKSASSFVSFVNASPTPFHAVHNCVTRLEGAGFRRLNERE
SWANGKVKRGGKYFVTRNQSSIIAFTVPESENDKPLGMSIVGAHTDSPRF
IVKPVSKREKAGFAEVGVETYGGGIWATWLDRDLSIAGRVVVSGAQGAAK
DSYSAHLVKVDKPILRMPTLAIHLDRTVNDKLAYNPETQMVPILALASKE
LNKAFVEEHNSSAEVSFAQPLDITSHHHPILLHLLAQNLSETMGESIAPS
QIHDFELSLYDTNPATIGGALDEFIFSPRLDNLFSTYAAIEGLVASSLSQ
APSDGRVAMAATWDNEEVGSVSAYGAESNFIESVIQRVAIALKVDGETEA
EAYQRTLASSFLLSSDVGHSVHPSFMDKHEENHRPLMNSGIAIKSNSKQR
YATTSQTVFPLRRIAAEAGVPMQEYVVRNDCPCGSTIGPLVSKIGLRTVD
IGAPILSMHSIREMAGVKDVTYLIDLFTKYFEKFGTVDTLASTVD
>NGR-1A1037  [mRNA]  locus=Scaffold1:458857:461206:-
MALHLPGHTLSDAPPSKVKGLHLNSSGSLFATSTTEGWVVYQTNPLQPVT
KRDLPNSSLGIVLPLEKTNILLLVGGPPSPLYPPNKVVFWDDKLGKAVAE
LEFKEEVRGLAVRKDRLVVALKRRIIIYALGTGAIGIYREGYYDTCENPK
GLVALASEPGSTLLAFPGRQIGQVQIVRLPPYSPQDAPLPPPPSLDPNSS
PYPSVSILVAHTSALSALSTTPSGSLLATTSKQGTLVRVWDPTSSRLIKE
LRRGTDTAEIFGLSFRKDGGAIAVSSDKDHLCSIPLVLSLSDPFAALYFK
FLSQNLNLVNVLIPLARASKAPFVCPTSFECLLGPLLVASSTTNRLCGDE
TVDNRAIPWCRRLYARASFRQAHIATLAIHPVMRSPTAPEAAETGEEIEE
QG
>NGR-1A1038  [mRNA]  locus=Scaffold1:461569:462444:-
MSTSPTRSLKVSFTSVLALVALALLAVLPRVDASALTTTINANERTCFYA
LVDKVGEKVGFYFAVQSGGSFDIDWVVTDPKDTIIIDGERERQGDYIFTA
HHTGEYSFCFSNDMSSFSEKLVDFDIMVESEPRPVAPAKPTALTEQTSSL
EESIYKLSGSLSSIQRTQKYFRTRENRNVSTVKSTQWRIFMFSIAESVFM
CGMSAFQVWGED
>NGR-1A1039  [mRNA]  locus=Scaffold1:462756:466573:-
MIQIITLVLACFASPVLSQILLSSPRSCLGSGSSVATSNLQLQLSQVYSQ
FDQGQTKPNEYAYGVDLATVPPIYNEQGSILTGTGDVLRVVMTGSTVDKS
EGYSNDTNLVSTLVLESSILTFQVFHNSSALCSSIRTTTGDTGTITNGSA
VVTESGCPYGGGEIALGFSIPLTDSYPLTTITTNLVALDPSNPALRLACY
DLSFTPYYPDYFAYSLIRYVVIGIISLFLLLYVLARFYASYTSWLSDNEA
HIASSLTLKITSASDPSMRQMWGAIWFNAWSGRQIVMSGSLRRYVTAEIR
ELFATIAWFTLVGTVAVEWPGFAFPVFKQTAWSTLVWNNTLPFTSPAQPV
YPRAATSLPSSFVSQMDDVNSPLYLDENLPSVLLDLEGSKRGIEKWSRMI
GVRHEDVWSVCAFTFFAICAAVIVAHALFFAFDSFLDAVGPKRKGGRGQR
VGAGNVKPQFRRDDTSYSVQKESINENYEGRTSDASIGRYHGDYEEENFV
EESTDYEHRPEDDFPSWKLHLALLQGNLTRVLLLFHLPLTAFSVYQFTLR
STAPTSTFALAVVVFAVFCLAWPLYLLWIIHIKPSRELYTSLPLLLSTGV
LYNTYAEECCLFPVVTIASSLIVGIVIGAAQSAGTAQTAVILLVEVASTV
CQSLWLPWGDNSAMGPLAFLLSLARIVTAVLLVVLSPTVAISNEAGSWIA
YIVFLVQGLVILLLLSVLVFKFFELIVRLVGRVPFDESRSGRGGGLFGAL
RKLERVRGGKKGGGRRNPGAANGNGAAKKRAIEERRRRNRQQRERLSGPS
ETTVGTRTHMLAHPARPGHASPSSSMSLDTRRYASSGLVDEDGYIMASMA
GGGSGGGWGGSDSSRRTGYVKPGAYASGPVLRNAPSAWGEHPVTLVPASA
TTIPPPSSTTSSGFTRVGGGRATHKNPYEYTNASSSSAAATAAYPPYPPA
SSDAYGGPPNRNSAMPGNPRRLSQSAVVEMASASALADSPPLSRHGTRPS
LQLPSSSALLTNTVSHYSNGRLEDERRDAKSKNRGGFFGRFKKRRSTMSD
DDFTDDTDDTDDEGAGRRRWGGLKLGGWKRTKPEEVRLNDDRYEGDERVA
SAAQEPPETGEKGFSVVRKPRPRPTAPPVPAVPPPGPPSSSEVEQLADDH
SKTTSRQEDTPATPTAESSDPLLSSSSNRPPLTPSLPPGAAPPQSSQTPH
VSVEAPSRPTSLRGESFGYWEDSAHAR
>NGR-1A1040  [mRNA]  locus=Scaffold1:466864:468441:-
MVQNEVLIYAELPHGEVVPGKHLKKETSEFDVDSVELNGGFVLKVHAISL
DPYLKGRMRAPEVKSYSPPLEVGKPLETLGAGEVVRSDNPDVKVGAIWRG
LIDAANYAVVSGIGLKKGQVLANEEQLPWTNLVASVGMPSATAWVGLYDI
LKIKKGETIFISAASGAVGQIACQLAKRDGLKVIGSAGSDEKVEFLKEIG
VDVAFNYKKEDTQKILEENPFNAFYDNVGGVTLDTVLGNHTPTIEQKGRI
AACGAISQYSLPKDKQYRLANTMNVIGKSIRWEGFIVSNHDLTEFQKTMP
KLVKSGEIKIKEHVVKGLDNGEAFRDLLSGANNGKVVYSIEH
>NGR-1A1041  [mRNA]  locus=Scaffold1:470571:471929:+
MESLGQLNGALPPPSSEDLQKAFRHAALSITTMYQASKKASATGQSTVPP
HFVEVSAPYLAGKKEALQDVLEFLQASLDHPQSNSSSVSRLIDYICARQE
AIKAEEEDNDDEDNSPPPPQRSASAAPAPPSPHRPGPFQHRASSSSTATL
STNSAPLTRSNSSYQPRQTPAPVASTSSAPASPSFSPASTHSNALHRPNP
FPFSNSSNSSSSSTTLPVPVSVSTSPSPLSASTLNLPLSPLGRASPAHHH
LGGHHSRSLRSRASSSRGKSTTPLVSSGQTTPTTTSIGGLEAAELGATGG
EAALFGLGMKRRWGIPTANEVVDVVAIDDAQDSSRDGDDLEAGDSEEGTV
GGGGMEMEMEGWDGVGERPFKRVARNLRRDLGDSDEEREGGGGDRSRGEA
NR
>NGR-1A1042  [mRNA]  locus=Scaffold1:472139:483904:+
MVAPLPGPSTQQHLPRPTGQAPPATANLLRSLAPVHSTYFPRCRPPTRPD
TDPADTPELKEDAKNKLALLKSVLGTYFSDVETELFSSSKELTDSSEKLE
AFATVLPGSLSGLSDKPRWLLFTSRSANTPRTAPTPQFVNGSPVPPTNEP
AATAVGPDAGNTEDDFATWYIWQALRLGSALEYTLLGFNPTDEAKHRDKW
SQEQVQRARRSLQNEIEFTMVGILEALTKSAVKIKYKGAPAGDPARDGGV
GKAREIVEEMIKLVKGESKVLNLQENADFPFETSSLQAAPLLRSAYSLLQ
LDYDNRTSIRTERTAALEAQQSNTTEVARKRRKLEAGAAPSSDGPMEIDE
IPGSTARRRERKLGQTKDTAGKLVEELVARASRRGDGTLKQALEKGEKFE
PFDAKIGRLISLLVALECFDLEGDLISAIFREIEASSKSIRTAAANALLA
IVAAKQQSSDSPVFIRNLFRRIDEVIYRSPHVTETTLHFVGRIAKIAEPQ
GLLECECLARIVRCLGNGNAFLKSTAKLQLAQTAEYRGIRPYALVQPHFA
TLGPVISREALLRVTQEYTVPELILSQDSNYRHTLLQDIATASNLTVPSM
FISEGAVLANTVARLYMEEDAIRDRGIKALEEESYSTISELVTIGRVPIA
FALALEFGNEDESISEKAEIALINVEKTRLQSADAKPSISKILLTAIVGI
LSFMNIRLRESRTHRPLRDKQKVIRSLSAVALKVGAGISGYSPQIMATLQ
TALSFPGLRMTALEAFKSFMTTGRFSYVGVFLSPVSSSFVHIWPELTDSE
KRVAGSILSYIVENREGFKKFMHDVADFSHLPELSSTSATLRKLRSKWTF
EDWTNHLLERIKGENDAVTMEALKELRQYMSTKSEKLHALAFGDTFDPSI
GRIVEGLLGAAVKDGPQFAEIRNVANECIGILGAVDPDRFELPPAQDPPV
VLENFENHDESIRFALRLIQDLLVGAYRSTNDTKHQEFLAVAIQELLKFC
GFSASTVGASAPESTSNSEKQQIWASLSPTVQQACTPLLSTQFQLEKMSP
PSPATFPIYKSEGISNFRDWVRCFAVELHRKIQGEEARKIFSPFEGLLQL
EDSAVPQYLLPHLVLNALICGSDDDRMAIKEEMLHILEDQVSSVHHLPEK
SRLLAAQTIFALMDHFSRWITLARKRVADLKAARKKGKTKSALDATLSKA
LIFVEGILQDISHDTVGKAALNCKSYARALLNFESHIVDRRSQTGSAVDN
EAQVYYEYLHQCYADLDEPDGMEGISTKILSPTIAHQILEHESTGRWTSA
QSCWEVELQKKPDVAENHVGLLRCLRNLGHYDSMRTHIMGLLSSRSDDLD
WERILAPFNIEASLFVGDWQGVEDTLNVPDLEGPEAAFGRVLCAMRAGDQ
AQVDKAFFEAREQLGGPIVAAGRESYRRVYDSVVHLHVLDELKTIHESRN
VPDKLVKTLKDRLDCTSPSFRAREPILNLRRTALRLASPSDRAAKTEIGE
LWLETSKIARKAGHSQSAYSAILQARDCDAEYAFYQSAKLLKAAGQTYKA
IQELDNPLKTKLANFNRDDPEAPLILAGREKVTPLAKAALRRARWMLEAG
RVEQNAAIALFKDAGALAAEWESPLYYLGHYWDQMADAERPPTESSQKGT
PVVHLRNGTFRTEVVRLYAEALRYGTKYIYQALPRMLTIWLEMSENPGIV
QYVKMKAKDPKASAPTDEIGDLYRHFTRLNDRVSACAGGGKNAAGRSLPT
YQWLTVLPQLVSRILHPNERVVNTLEVILLKVLRSYPHHGFWAMASGAKS
MTSRRSKRNTRVFQKAKESYLAGHDADSPNVAALIDEGLKLVQELLLLCD
YHITGKVDTMSLKKSFPDLYNLLPAQIIIPLQNSLTVSLPFDASQAASHK
PFPDNLPTFKSFEDTISIMSSLQKPRKITIQGSDGQFYSFLCKPKDDLRK
DARLMEFNAMIIKLLKKDSEARSRKLNIRTYSVVPLNEECGLIEWVPHVV
VLRGVLNKAYSSRGIASWGPDLKRIFDTIRDNPKKVGERFEKEVLSKFPP
VFHDWFLENFPEPSAWHRARLAYSRTAAVISMVGFVLGLGDRHCENILLD
GTTGDTVHVDFNCLFDKGRTFEVAEKVPFRLTANIIDGMGVTGIEGVFRR
SAEIALRILRANKDSLRSVLETFLHDPLVEWISRKSSTAAADQTKVKALE
SLEPISNKLRGLQVTSDPNSLGAKEVTVEEQVERLIREARDPNNLGGMYV
GGATVCSDNATAFLTGLPKCEHHMHIEGSLEPELLFNLAERNEIVLASDM
YSTIEALKIRYENFTSLDDFLAYFNAAMDVLLHEDDFAALAYAYMKRVST
DGLVHTEVFFDPQAHTGRGIALDVVVNGLTKGLKQGEAEFDISHKLIMCF
VKHLSVESAVEAVSQMSPYFTNGLVCGLGADSSERNNPPSKFASVYEKAR
EINVPHLTMHSGEEGPAEWVRETLALGINRVDHGVHAADDPELLKELAAR
NTLLTVCPLSNVRLRVHKDVKESPIPLLLEAGVPFSINSDDPSYFGGYIL
DNYLAVQKAFNFSKDIWKKIAVNSVNGSWCSEERKKEILSLIDSHFEKWA
GKDL
>NGR-1A1043  [mRNA]  locus=Scaffold1:484469:488532:+
MEAEQSTPSRNSREDATTHPHQSVKFTFKANKPTETPANSTTVPSVAPDK
PTLEGGKVAPLISENKISATSNGSETQAGDQVVADVVMGDQDGQESEKEH
AVNGTGSSERKVVNEAADGKTSETGSKEEALGTIGNHLRTRTEELAQPPP
SDSINPGSPVVSSEIPSRVPSPTPRESTPALSEAPSDTPSIDSSFAGPPP
ESSAFDLAHPLSAYQFANTTLVPVASTSTNPFHFVSWPPQPLEDSWQRTR
LPDDDDANLVHDSEAGYLATPEEIAATKLRNEEKQAKIKARLAQAKGKGK
AREALAKPPPRARAMERGASGEGTAGFKRARPLKSTLQQQIQREPSPERP
RPLVARTRFARDLAMALLPDDTQGAAPLGILPHPDFIDLFALPPHFITEE
GIPPKPSTSTSSRQRTLSAKAQQATPTPTATPTPNRTPAPAAAPAKNQPP
APIQSQPQAQSRAQSVAASPATVAPAPQSATEATVDTNGTKRLREVTDEG
NGGPKKKPKEESIEPQSPPAVGIEVAEPKPAVDYVTQVTTCLSKKIDGQM
RCFQCVARSIGHGCCFLGIRSFGVDRTGTIVTPPIFLDTKAADDIPRFTK
AHVSPLTDQYNQLMRTWLAPQLLPLVVQERKHAEDPATKRERLDLTVHSL
CDTCNTSILGSEWMCSICGRVTCRTCHEALQQIEAQEAVGKKVDHTLVDI
QRRRKCIAKKRGEKANPGEGHRSHQFVPMTRLDKKDLAQLYADVHKWKLT
HAIVPSNGAAKRFLDNTYLTESPLPDYDVNTHPVHHIPAADMNAAVFLEL
WNYSAPILITDIDLAGLKKWTPSYISNRFPNLEIQLQNNKGSETLTAKVP
YFFSQFNEDGGPQRSADVKQTFRTKEFPTARQFKREFKEMADEFYRILPI
RDVIHPDGPLNYLAHTPVNAIQPDVGPRGTNSWAVDAATGTTLLRTDCTD
IASLMYWGHHDEATGRELRIRWDVFKSEDVKGLRDYCWEVLTKKLPKGTS
AAKFKETHDDPLLNPCVYLNQRQREVLAQTKKIYSHAIYQYPGQLVVIPA
GCPYQVSSWSDHLSLTTQFLSGLRLGDAIKTNDACRRETKERTLWRVDNI
QLERQLLYTWYSCQHADKKYVPTASNWKPRSGKKTAEELAREAAEKNAAR
PSKADSTKTDS
>NGR-1A1044  [mRNA]  locus=Scaffold1:490689:494612:-
MKQTCLRCRGKSTGSNAVVATSVNGYELTTNEKGKMKETISETDQNELDR
EVVWDGLSYHEKLDSIRLFSRTSKLLSSSSSSSSSTIPPSPLNSSATPSN
KVDEVEKIRIRAGEEIERFLNKLENDEQSFETKQKKNDLSEAGLWIESFS
LRGTFFEIPDPSSSPSSSSPISTREGKFQESIRSVFESWDAIGHDVVEKK
KRVQAIRTGLANLFEAWERGKTKSGESALKLIYEYDLSSIFDTVLTASDS
STSASKSSRRRHEIGYNDLLKRRYGLLLGRLQPSPLRFLEEGFIAGTEQG
EGTKEAEEVEAKKMIYRGLHVVEYLSKSGSAGEARKVWDKVEQVRITLTS
NHEGEDPEVIQIEDRLRSMTALVDGLIMEAFYEDANSLITELEGLAKRME
ESDEPTSQQSALNAYRILAKLASNQGREAILERILKKVDNLTSRSSSSTP
TISSPLDAFARRLRAKSARFEMKAVRSLFTSFQSTPEWEQASKEDQARLW
SQVILAQTRINDVESAIKSLQDLIAYGLRPPLSAVNSIMFGFARRGDVET
VDELFRQLLEGEFERLKPDVGSWNSLVLARVAVKDPSAASKVIEEMKRLG
GTEPNRQTWTTLMAGLVEASQWQDALKIYQYLEKHPSVALRPDTATTNVI
LRACVLTATPASSVLTLFRQLLIRGFRPNMMTYTLVLQSLVTAGLMDVAE
ELYLMMDRPSSSSSSSSDPATPQASRLPTSMSPIRTDQFIYSTLIAGYLK
QGEKEKARACLAEMRRRGIEPTSITLAIIVGSQVNGRTTPAKVKSMVKEA
RALLTEDGTGFTRLRKSQFWRRDRKLVMRDEAAAVLKPIFKSAAEKGLTG
VALNLLEELQLRGRKTDEVPVELYSMFMDTFKRVGDPEVAADNIKTIWDR
IYESVAERFMSLTTSPSSPSPSLSTSELPSPLTAHSLTTSRLDIRIDPAH
ASILCVPLTIYLESLARVGRGHLFGLTWRALARQGFAFDASNWNVLALYF
ARDLQLERAFWIAEHILCRPEEDTSLVPSPSDFEADFAKASKTTAVPRIP
SRLSTLRHREQDRNSKRPLDIHSLLSPSSLASTTSPSTTTELDISETVED
SRKMRQALFWHPYGSLLEALGSALETLTLTGDVEVGGTGKEKGFSALEIK
EKLVSGHPRTMEAIKLWRTRGERKEREKERYLSVHGRGV
>NGR-1A1045  [mRNA]  locus=Scaffold1:495570:496338:+
MDQPWIRQDTVLIPTAAFAFGFTSGLVSSSKLASKQFLAENAHRLPTTVQ
GWYFYQKTKNYRVLFSALKGGLQTGTRLASWTTLFVLSSEGVERFVSTGL
LHSGKGDEETKGVKAFAGATAGGALAGIAGSFYRLSKYTRGRRLMLGVGM
GLLAGGTVDLRDWMKQKLAQEQEVEARAI
>NGR-1A1046  [mRNA]  locus=Scaffold1:46578:47647:+
MVKRPASTAGSPPPSASTNTTTKEPKPKKPRTSTNPSKPKQPKKSKKSST
NANDTPAGSPPPGVGTPGASSPPPATAGSPPRGRSMSVMDNNGGEGGGGG
GKKGKGKGKATTTTTREEEEDNAAAAAAALEKEQEEREEQDAEDEDDNLD
FSDDEFGSNAQEIAKQKEDLRVLLEHFDEEQMSRYEHYRRSGLNKASVRK
LVNQLVGQTVSPSILTVVRGFAKVFVGEIVEKARSTNPHPGPLTPQDLKD
AYRLYLEEHQGAGAGGQGGGRKKMFVR
>NGR-1A1047  [mRNA]  locus=Scaffold1:497437:500492:+
MAISSEPAVPGQKKQIKWSNIALGGIMNMFEVTTLGQPLEVVKTQMASQR
GDTMSQALKKVWGRGGVLGFYQGLIPWAWIEASTKGAVLLFAAAEIETAA
MGAGLGSASAGLLGGMGGGVAQAYATVGFCTCMKTAEITRSKMAVGGVEP
PSTFKLFMDMWRKDGIRGINKGVNAVALRQMTNWGSRMGFARLAENSIRN
ARGVPAGERLSTLDRVAASALGGALGCWNQPIEVVRVEMQSMAKNAGPDR
PAKPTIGNTLSYIYKETGFKGLYRGVTPRIGLGIWQTVCMVSFADVVKEW
LEELQPLKGFSEPKRELEQYVTSSHLASRMIFTAATQFDDIDEKIVLDLG
CGCAVLSIACVMMGADSVTSVDVDPDALALAKENVESVEMEEHINFVHAQ
IGTTRVEGIQSGEGEEVQVFDPSTLLEDEEQRPDTVVMNPPFGTWNKGID
AVFLEVGCKVAKTAVYSLNKSSTRDFLERKAKSLGFKGTVIAQMRYDLPK
TMAHHKQKSVDIEVDMWRFERISK
>NGR-1A1048  [mRNA]  locus=Scaffold1:502517:504139:-
MDSFSLATKAIHSDHRLAGPEVSANISVSTTFRHPDPEEVAAKPEGFYDT
AWQANEPSRDIYSREGQPTLTRAEKVLEGVIGQPTLVYPSGLNAFYALLL
HVNPDVVAIGTKDGPGYHGCHGGLDVFMRTKKLDKKTAKIFIDDEFPTDG
RKVLCWLETPLNPTGESYSIEYYAKKIHAIPGGVLAVDSTFAPPPLQDPF
KHGADIVMHSGTKYFAGHSDTLIGTLSVLTTEEWMQLWSDRTYTGGVPGS
LDAWLLLRSLRTLNIRIQRQSKTATALAHWLNSLTAENYANSGEEEGNGT
KGIVHKVFHTSLQKDASELMAEDGSKQMTTGPACFGVLLEKEVYAEYLGS
RLRLFFNATSLGGVESLIEQRKVSDPTCDPRLVRLSIGLEDLEDLKEDFR
QAFRKVIEIDRAQSK
>NGR-1A1049  [mRNA]  locus=Scaffold1:505030:508313:+
MDLIGVLSKSFYSLGFFCAKRPIITIFFGLTISGLLNIGWKKFQVEKDPV
RLWVPKGSPVAKEKQIFEENFGPFYRTEQLFFSVAPPSSRSAIDDDNDET
LHVDAWNPIDSPVLTSFDTLSYILSVENHLRTLKTPASQISLSQVCFAPS
ASSPEATNLEDCVVQSPLAYFQHSLEDAGVNEKNWRRQLDSCADSPASCL
PTFGQPIEPKFVFGKIPTEGEDKGKASQARAVVITYVVRNSLNKRDIAKA
EEWELEVEKYLREISRRGGEANQRGLRIDWSTGRSLEEELGASANTDVGI
VALSYILMFLYIAFGLGPSGFGIFKLGGRALKEGGRRLVRRIRGRGAIEL
ENGSGRNFPSMDEVRSGSTLRRRLLVESKIGLGLVGILLVLLSISTSIAF
LSLLGIRTTLIIAEVLPFLILAIGVDNVFLLTYELESQNALAARQRSLGE
EDDTNDESSGVEERVAKALSRMGPSILLSASCEIVAFAIGSTVGMPAVRN
FAIYAAVATFFNALLQVTVFVSALSLDQQRIEANRLDMYVSNSFLPDRPT
ADLFIAVVAHRFPLITVSPSSQLASYDDIEEPLLQRFMRSYYAPTLMRKP
VKYFVVALFGGLFVLSWIGARHIELGLDQRLALPSSSYLVNYFNAVDSYL
EIGPPVYFVIRHDPNLNITETRNVEKICGRFSACEEYSVANVLEAERKRT
ASSFLAEPP
>NGR-1A1050  [mRNA]  locus=Scaffold1:510145:516084:-
MASCLKTSIFRTDFATLGRKDKSNKNFVAENKPDLPGAHIVRNVANIKFK
RVFTSHSGCHAVVITLDNQAYLVGRNDHHQLTHPLPGHLVDPYLTSDGLP
SQTPAALYPFPLNELPDSNVPSQLKEQNIVSAAVGRAHTVLITEKGEAWT
CGWNNCGQCGQEGGEHISSFKRVSGDLKDEKVIQASCGTNFTMFLTEKGE
VYAVGTGEKGVLGNGRTGEHIATSRVFFDEQTEPLKVEGALVDRKIVQVS
CGQQHTAALDDEGYVYTWGTGGSGRTGLGAQMDVLTPTQVPAFAGENPLT
RCRKIAAGSTNTLFIDNQGMVLLCGKFKTSGDGSVGQPWMRPKAVQDIMG
YQWTLISSGGVTLFAHANDPKEGDFTISWGQNAQYGELALGPGSAKSSTK
PQRIEYLDGIEMLDLSAGQNTTFFIARPPPTEAAKEEAKALEASTSAPAA
AAPPTSVAPPTEETSSGSPSSAAFKPSIDLSGFGFAFGAPPTTSTESPVA
TGSPGVSEEERKKNAAGISRTVQAVWEELPRFPPVEDLQDECLICGKIEN
EEKGDSLECEKCEGAYHLGCLNLTEVPDGEWFCSRPVAASLWSRSVSQPF
YRSFASSAVVRDEAKPEPPKPLPPVYQLNDADVARLTRLRNVGISAHIDS
GKTTLTERILYYTGRTNAIHEVRGRDGVGAKMDSMELEREKGITIQSAAT
FADWNVNECPVKEREGKYAINIIDTPGHVDFTIEVERALRVLDGAVLVLC
AVSGVQSQTITVDRQMRRYNVPRLSFINKMDRAGANPERVLQQLRTKLRM
NAAMVQLPMGAEADFDGVIDLVRWKAIYNEGEKGIVVRSGDVPSQYVEAA
QAKRAELVESLAEVDDEIAEAWLEEREIAPEELTAAIRRATTSLKFTPVF
MGSALANKSVQAVLDGVCLYLPTPDESLALATNIEKPNDPPQTLSPTSSA
PLVSLAFKLEEGRYGQLTYIRVYQGTLKKGGTITNVRTGKKVKVPRLVRM
HSDEMEDVDSIGAGEICAMFGVECSSGDTFSDAPGGGGFTMTSMFVPEPV
ISLAIRPKGQETPNFSRALNRFQKEDPTFRVHVDSESQETIISGMGELHL
DIYVERMKREYNVECVTGKPRVAFRETITEPVEFTYTHKKQSGGAGQYGK
VVGRIEPMELDETTGKDTAFESNVIGGNIPAAYIPAVQKGFNDALERGIL
TGHPISGCKFILEDGAAHQVDSSELAFRLAAQGAFREAFPKGRPVVLEPV
MKVDIVAPIEFQGAVIGGINQRKGTIVDTEIREEEFSLVCEVSLNEMFGY
ASQIRGMTQGKGEFTMEYLRHSAVLPNIQKDMIEAHNKFSGASASKK
>NGR-1A1051  [mRNA]  locus=Scaffold1:518610:520514:+
MTPQSIVQLTPFLQPFPYGRDGLSSLAARYCLETPGAKEKIEKDGGIKPD
QPYGECWFGTHQNGPAYVEGEGKKQLRELVKEDPEKWLGSKLMRDDQMSS
QYERDVPYLFKVLSFDKPLPLQCHPDKKLGEKLKEQESKEKGKNEDFVDS
NAKPEVGVALSDYFTAELNLDTTFDPAFVGFRPPQQLAAIIKFVPEFSSM
FDQSTLSSLEDIASSSSTPESEIKKVLRSLFSESINLPSSSVKPLIQKLS
SRLDQEGANSVFGAANSFNARGDANATGETEAEAMKRVWEISVRTYGEED
VGVLVSCCLMNLLRMRKGEGAWILADDLHAYVEGDIIECMANSDNMVAHG
LGTSGQGGISTFVDMLSYRHLPASELLLSYEDKSKFGKNGLTCHYKVPIA
EFDLLSVSLSSSSRSETITPLDGPLTFVVTEGSVDLKVDGDSLKLSRGQA
GFVKANATIEVQLAEGGEKAEIWGAFYQ
>NGR-1A1052  [mRNA]  locus=Scaffold1:520861:523342:+
MPPRKSTRVVKKTKKVQDDDSDYAAEAEAAEEQEQEEDDDFDQEIVPSKK
KQKSKTTAKKKGSSSASGAQANKGKKKSRLEVFNKMPLDVLVEIMRQLDF
KTLLAMSRTCSIFRQVLHSEGGKSAWKSARHNMGIRDLKRNDLTEWELAQ
LLFDGTCVDCGKTRAVTVDYALGVRGCANCMRANSRRRETLNENSYHKLA
FDVVPSSLWSPYYDAEPMEFFWIPSLVRVTNHLNSLKDKPEELKAFVKSR
KHIKKQARDDKRMLEQWERSYKNAEKEAKEDKRTVRFDNIKERLRLEGYD
EKDLASRTLATHPDVNNARELTDNVWKRIKPILTALLDEERARRLANEAL
QRQKARAFALKFFYQQIETSLPPASTSDLRTFYPPFANFLSLPSVQPLYV
PEGYVPTPEDLASAKPQILVEIQSFSKELQDAFLSNLLSAYIVLDPQFDV
NSLSTTSCTSAVQCPSGRWCKTYSTFPAILEHARLCCGDNTVITQDSLST
SPLQIQTIRQIIETVNNTSHSNLQGGGGGKLSENSSIAELYALGNSFECQ
TCEFKKGQASSAIGVATWSLAHKTDELNWSTLLTHVKAQHAEGGVLIKFT
PPVIEPADPQSLKKEDDDVGEVEGGEGGFIKAEE
>NGR-1A1053  [mRNA]  locus=Scaffold1:523557:528241:-
MSTPVATIGAGTATTEQSGPKTSAAAVPKPFTSTPQAFHQQQQQQPAPTN
APQPPPPSNIPPRPKQTVYTFPSPPPDTADLLSELEEFYSYVEVPQVLDH
KSDFEDWFQGEKEFVECSHEYQISTIKSLLQSLNSPSSDSHSRSTSARHL
LHIAHGAFTANSSSSPEHHLHLVLGNCRLLREAGALECLWEAIKRATQEW
EVNSGVPSHAAGQHHEGDEEHDEGGGYQHQSPPLMLTEEEEEKERIRQEK
LDEINAELATLLAVVYFMVECFRGEDQWGQDLMALNPPMPIHLFNLVAGL
REKNAKGYPVKKLLLLLWKSLLCTIGGMKDVERVKVLVREIEGLPKDDPA
SRPSYPLSSDQSTLDRISAAAAPIPIKPTFSYHINGNHDPSLPSNQYVPP
PPGSAPPPAQWQPATPAPSPPPSPAPQLSPLPLQQQQQGGIGGPQPPKPK
KQQYQTDQTRPFPLPFAPSNYAKGRSVPRSIEEASELFRRDLRVSSEIWQ
GWKVREEFRSEEMGWGKAEQVERELIKDGANSEKQQKGLTKGLGQLRRRM
EELAVARGESEEAIEDGHAEDDEDGEEEDPMDPLTVLKNMNRQLKKEQDQ
LGEDDQKKRKELEERRADLQRLERVELLYRHTLANLQSAVIVLLKLLLAT
VTANQNLPNAANANNLNGEAATEPPPDLSLEDCDILRHREITSKAVSAIL
ILTLKWFKASHVMKFHYFSQLLVDSNCLLLILKMFGLQEVSTLVRVKHDR
AEHNFFKFCHDFLHPLNASPRPEDLLLSKPPPGNRSISPDGDLEEDLEGL
PSYSAALCTQANMKVITAIYLHVRPDLRDEWLAGVDVDADVEESLPHEQA
LRALVRFFNTKHYGKFAPHLHRRSSAGQDSPELHSQPAGSAPLSPAPLPA
SHANANGFPSLSPQHDPDVFPPSRSVSSIDVDASESMRLAYGGLEGLSDS
DLVGFEVEDLLSASNDPHSSSNGGPGTTGADGDMLDWLNDPLGASDAAWE
KLELEGYEGQWDDISDSESTGSWGFMRFGVDGVGSVGDDSQVGGDEGEEK
RRNQWEHISPDTITALEEERAAAAVPNSPRPMRRRSSTGPISPALRPVLF
DREDESTTVGTDTIVDEAEGPIPFEAHDTPAIDEVELVFNR
>NGR-1A1054  [mRNA]  locus=Scaffold1:533732:535283:+
MSDFRVLSKEPLNAEPPLGALASSIITPQSRTFLRNHGSIPVVKDIESYS
LSISSELSGLELNEKLTIHDLEKLENVEIVTTISCAGNRRQEMNEEKEVE
GLLWGGSAIANSEFSGSLLRKVLESYGITLEKLRTYREDVHIHFETSQRC
EDAEFYGSSLPVSMALDPERPVLLATRMNREPLDEKHGFPLRVVVPGIIG
ARSVKWLERIVIRDRPSDNFYMTRDYKILPPEATAETKEEFLKQVEPMME
LPLNSEICEPADGGSVLLSSEARSIQVRGYALGSKGTPIESVQVVLLPLP
LPDAAACPDDDLDHPELHRIRLFASTFPDERWTKAKLVDSVDGEKRSGND
KNWGWTLFSASIEVPQDVKKRAEDGESKVALVAYAKTRATDTLQPSRSS
>NGR-1A1055  [mRNA]  locus=Scaffold1:535423:537173:-
MAEEAQAWQDSVVPSFNSLAIESQLANLATDSLTAVYLNDDFFLNEPLSV
SDFESPLTGPIFRMQRDLLVGGVDPVHETSDPESEWKSLGTAAFLLDRRF
GARKRPYLVHVAKTVSTSVLQELQSVFLHELTQTAQARFRGRGLVEAQTM
HLLAHYTIEKHREALLYSYLVIRSDSSSAGFYSTSDRLNILSDLGFQADD
LIPTAVSVFAPTRSSLASLTSHYSKTGLPPPKEADIQFMSADGYAYFDLD
NVFSPLRGWPSFQLEKSKRQGKDLSEILQDGDEVYAGSGSQSGSTDQEEA
EEERPVCEIDLDSCFGADFFNSAGDSSISVHDTFKRIAFEKPRCGDCLIV
RLLGRSGENGLEAFLPAKEDDSVQKEELSARVRTIGMEGTKWDDIDFIWE
PSKNETRRNFAIALIQRYSYAIAQSGAAFRSIRYGGEGLTAQLEALSFSD
EGHHPPAFLALNDDITTLRPSVLRDIDKRLGEWFRKVWKTPTKWELI
>NGR-1A1056  [mRNA]  locus=Scaffold1:540430:542336:-
MTERLCSFSEDKPETRGQVSKEYVKLYEEWGKGRIGVIVLGNIPIDYEGL
EARGNMIIDERSTYDPVENLRESIRLAKAGGSLVIGQLTHGGRQTSVDVT
GDKAPVSASDVTCPSFGGMKFNQPRPLTVEEIKTLVQRWAYGAEVLHKAG
ADGCQLHSAHGYLLSQFLSARTNKRTDDYGGSFENRMRIVFEVLDEIKKR
VPKDFLLSMKLNSADFSEDGMTAEESALLCKRLDDYLDLIELSGGSYETI
STAWGYSHNKKASTQKREAFFIEFADNIRPTLKKAKLCVTGGFRSKSAMD
DALQKGSVDVVGLARPLTAEPYLVRDMVDGKTDASKPNHVPSALQTPASI
AQIGAIGKGEPIPDLSNEEVASKMVEGITGQKPEHKPEENTASYEKSTSD
ETKNAKI
>NGR-1A1057  [mRNA]  locus=Scaffold1:50974:52753:+
MQQRASAFVAILGAGGISYAFKNVKGFEGDTPLAIGSLGATAVLLYVVPE
SPLSQPRNVIGGHMVSALSGVIISQLFALNSRFADPLTEDNTIVQQNSWY
HLTPVAYALAVAIAIFGMQITKTVHPPGGATALIASAHLLSSQ
>NGR-1A1058  [mRNA]  locus=Scaffold1:542990:544686:-
MARASRAVRAANNQSTTPTSAKAKGKRKATATPTSVTPSRKKRPPQPQDD
QDSDRSSQDGDIEPSQFVTATASDAYMLYSTQVSNTTDSLLSTSIDPAFT
LASYSRALSHYDSLEHPAFEPITEMQMGQLEKATEKFERWNYEMEQGFNL
MLVGLGSKMTVLNEFAEKTRSKGNVVVINGFDPTCTMADLVTALEDIVRL
HGGGAHNQESQDEEVRATPKKGTRNTPRKKANSSSTTATNAQQPAYRAAR
PVSALESRVRKLCLAIAALPSTSTKRFPPIYLVIHSLDSPSLRLSKHLSL
LALLASQPSIHLIASVDHVRASFLFPTSLTTTRPPAVELNSEESNISASL
LLSTRSFNFLYYNLPTLLPYTHETISLSTLSNLLPPSIYPPPLTSASSLS
SSSQIQSTIHVLASVTERAKRLFNLLGRQQVAVGEMLDRTKERNMNLKPN
KEGESSPVVAMSINSFKNMATDLLIATHPDQVSGLLSEFKDHGVVLSSNS
APEIVEGINDEDEEEGTGGEWIWIPLGREGLEEVLEELGIEE
>NGR-1A1059  [mRNA]  locus=Scaffold1:544785:547119:+
MLLVSSHIEKDESGYITLRPQEDEDMWHAYNLIQQGDEIRGSAVRRVTTE
SSTGSTSSHRVHLKLTLQVDKVLYSALALSEQAQQQQSSASSSSAANGSS
STASAPAVSSGTSGTSTLHVSGRVTSENPHVKKGAFHTLDLEVGRDFTII
KGIGSWDSVARERIKEMTEPGRGADVGAIVCGEGLASICVITNHTTIIRQ
RIDVPVPRKRKGGTTALGADKAHSRYLQQVYAAVVRHFDFDQLKVLIIAS
PGFTKEAVHTFLLEEAVRQGNKSIIAAKSKFLLLHSPTHHVHSLTEILSS
SEISSQLKDTKFAQEGLMLDKFFKMLEDDPLRAWYSEPHVLKAAERGAIG
KLLISDELFRAPSAQRRKVFVKLTEDVKSYGGEVLIFSSMHESGQHSVDL
G
>NGR-1A1060  [mRNA]  locus=Scaffold1:547352:550696:+
MAWQPQPQGLEELLACLRNSGSPDTKVQESINERLESFNKIPDYNSYLTY
ILTQLPSEDVTVRSMAGLLLKNNIKMRLKEFTPEVVAYVKSHIFSAIGDS
TSMIRNTCSTVIDTLLIEMGPENWTEALSKLMELIDSSEQTAQEGAFSTL
DKLCQDIPKRLEQLEVGGQRPLDFMIPKFLSHIDSPYPKIRAHALTCTIQ
FISPDNNALTTLHLEPFIVGLFKHASDDSSEVRKIVCQALVQLLATRPDV
LIPHLPNVVEFMLYSTQSSDDEDVALEACEFWLTFAEDPELVNQLRPFLP
KVIPVLLQCMVYSEDDILILDTEEDDAAVPDKLSDIKPHLLSSKTHTAER
EEDPSNPSNGNGGGMSRNRADGGDSDEEEEDEDDYEEEDDETYTEWNLRK
CSAAALDVMAVAFEAEMLEVLLPYLKEKLFSSDWMDVESGILALGAIAEG
CITGIEPHLPILMNFLIGALAHPKPLVRSIACWTIGRYSSWTIKEDATPE
HKQQFFVPAMEGLLKMCLDNNKRVQEAGCSAFATLEEEAGPELEPFLGSV
LGNLVYAFQKYQQKNLLILYDAIGTLADAVGNTLNNPAYIDVLMPPLIQK
WSKLSDEDPDLIPLLECLSSVVIAIGPGFANYAQPVFERCIQIVKASLIA
FQQYQQDPINYDEPDKTFLIVSLDLLSGLTQGLNTAITQLYSSSDPPVLT
LLAHCLQHPDAPVRQSSYALLGDTAISCFPILKPLLSQFMPVLISHIEVE
PRLAEVSVCNNAAWAAGEIALQAGADMEPYVTPLMERLVPVLLSAKAARS
LTENSAVTIGRLALVCPAAVAPHLQVFVSAWCQALADIKDNDEKDSAFRG
ICSAVQANPNGISSAFGYFLNAVARWNRPSEQLNDMFRTILVAFKGMSEG
PAWDAQLAHLPPVIVTRLRERYGV
>NGR-1A1061  [mRNA]  locus=Scaffold1:551573:552539:-
MDVPEPPSNAFDSIKRYNRTYQTLLDRTTPFTLKRWGATSALFGIFVLRI
LWIQAFYIIAYGLGIYLLNLFLAFIQPKFDPALAADLAEDEAEAQEPGLP
TSHSETLNSGINGQDGEFRPFIRRLPEFKFWYSATKAITISILMTLFSVF
DIPVFWPILVFYFCILTFVTLKRQVGHMRKYKYLPFDIGRKSTYR
>NGR-1A1062  [mRNA]  locus=Scaffold1:552690:558714:+
MSSDTSTSRDDGSTTSRYQKTLNKSLELLERVYGGKKESRENKKLDYSIR
GVVLGLKKLIEKLTSEGSSSSTFKAAIVGGGGGGGDRDGKKWRERLEKLN
LATTTTSGASGGLNQEETRQAMEEVVRLMKDAGERGNGDSLNWLGDLNLF
GHLTVPINTTASTEFYTLASEKNGNVESQYKLGFLYGTNYDHAFGRGKDS
KSQQGSALLHYTFSALSGHVPSSMTVGYRHWAGIGTKQSCKDALPWYKLA
AESSIRSFNSGPPGGLHLPPPKLRLSDLNGGVYGPSSSSTKPPTLSTGGS
TAQSLNEWKDLIEFHQFHAEKGDQVYMFRLGRLFYGGFSAGGLGGTRSSP
LNKGTGRLSLGGLGELRDGMTSLSDGGRDFGKSFKWFYKVGRKVWTGDGK
EALWDVNKFGPYTSTTGVGGARDAKSSSTPMNAKKPSVNSAAGVGVLGYY
SSKLDKKYDKLDDQTLMVAGLAAGYLGRMYLRGEGVPVNFQKAFLWFKRG
TTRGDRESYNGLGVMYRDGLGVERNLKTSLLHFHTAAQQDLAEAQVNLGK
YHFGLGDRVLATTFFEAAIRTDGIRQPDTFQAYYYLAELAASTSNNNNNN
NNDQQNAGGDNCPVTVSFYKHVAERGDWEHEVWWEAERARDKGDLRKALL
GYWIMAERGYEVAQTNVAWILDRDKSRIRVPLLDKVPIGSNETDRIALTY
WTRSAAQDNVDALVKIGDYYFKGIGTSPPNSSSGLDSSQEEDQEGEYNGA
DSPRSRELGGQPQFEKAATFYQSAATSRLSAMAMWNLGWMHETGQGVPQD
FHLAKRYLDSALETSPSAYFPSTLSLSSLYTRALYHVLFSPSSSSQELNA
LSLFGKDPASSSDDDDGNNMNKEKRGFVPQGGWGFGRAWRDIQRSWGIDP
GPEPEVVPLGGTSSTTGGNNVNPEAQNHAGVVRADGGREPWETAQQEAIL
NSHNNKRPPRRVGEEEEEDEFYIGGDEDDGDLGGTVAIIALCMLLANASY
PDISPLPLAASLTGADWTYTEVVIVLEPLALAKSGTPASKVESLRGNTEK
TVPLRTHSLYAPYVDSDLQNRWFDFGGSTIVNTNKHIRLTQDRSSQSGWL
WSRLALAPNSFEVEFEFRVDGKSSTLFGDGFAMWLTKGRAGSGPVFGSTD
FWDGLGIFFDTYANSRHAYSFPRIYAILNDGKKSYDAGKDGQGQEIGACS
LDFRRTDVAAKARLTYFRGKFTELAIHHNKWDEWTTCFVIEGLELPQNPF
LGFSSSSPPPRRKGLPGTGFFSLLFSLIKWLLLVVVVVVGYMAFKAKRAT
RDAKRF
>NGR-1A1063  [mRNA]  locus=Scaffold1:558958:560870:-
MLRVFIFFALVSRVFAGDIQVTAQREVASDGEIVISWRFVLSISDPVINQ
AQAQEVRSIPEAYYNWKASEVKAGDQVQFYVYDSAGNAGASDSIPVVESY
DSPNDGSSKTTTGEVVVGPKETQTSSHKGKTTVAIETGVETAIGNDEKSD
AVETSSVATGKHSPNNTAMVTSASDGEITSTGLSLSATETSPSSAATGGS
TQLSSSSGSTTATSTSSGATSTSTSDSDSSSSSASGSSNNTLLWWRQRSQ
SNASISNNSTNADNQKLLAAEKGQYAVPDNSDSEASSDGRSQVQASSNKK
NNTSQSMGKSRREADCMVSSDVGPERAHQCSSAVKSQTLIH
>NGR-1A1064  [mRNA]  locus=Scaffold1:561432:564184:+
MLDNYDSFTWNLYQYLCMLGGNVTVIRSESITLEELQSQFPQMTHLVISP
GPGHPLKDSGISVPAIEAYAGKIPILGVCMGLQCMTVHYGGIVDQAGEYV
HGKTSAMMHDGKGLYKGMVQGVAGTRYHSLAAKISSIPEVLEVTSRTEGG
LVMGLRHKEYAMESVQYHPESILSEEGKIMLGNFLSWKGGKWTDNPQALN
PVESFSAPAPSSQSQQKVSTPSAAAVPTILQKIEQQRILDVAKAKSTPGY
KPQDLASLINLHVPPPLISFHQRLQPATTSTSAVPSGGKHMALLAEVKRA
SPSKGDIVDASSPSAPAIALSYALAGASVISVLTEPKWFKGSLDDMRAVR
AAVDALPNRPAVLRKDFILDPYQIDEARVYGADTVLLIVAMLSDSKLAEL
YQHSISRGMEPLVEVNNAEELERALKVGAKVIGVNNRNLHDFNVDMSTTS
RIADVIKEKYPERASEVILIALSGITGRQDVEKYAAQGVSAVLVGESLMR
AHDKGAFVRELLGSTTRSTASSIVNGAVSAVQSAASALTSVVSGSNASST
STPLVKICGLKTPEAALAAADAGADFLGLIFVPGSKRHVSLSQAQGIISS
VRTRQKSTPSSTPSPSSLDTSDWFSLQSSRLASHPRKPLFVGVFQNPTLP
ELLHTIDTLSLDAVQFHGSEPTHWAKLVSVPVIRAFHVDEKAEADVEEAA
QLREATRPGFHSLALLDTKVSKAKGALSGGAGKVFDWSVARRLVESRREE
GQGRLPIVLAGGLDASNVQEGIETVRPFAVDVSGGVETNGEKDLDKIREF
IKLAKSA
>NGR-1A1065  [mRNA]  locus=Scaffold1:565936:567043:-
MTLFWQIDLGWRRYIFYTAILDPSLGTRQRCYAVIDTYFRSGIKPYSDED
YPLGAQLDHIVNFGNNYKSLLENWEANNELQDSLQAIETPIDTDIVVEMT
KKYVKGVRQSSARVKAIHQKYMSENFSAELGPEDSDPSQGPRAHEAGSSS
SSLSPSAAAPNGSSFTLAPSNGNGPAESEKKKGKRRRRDDDDEEEEEDED
DRYDTKETDRMEIDRAEDVERIPEQAT
>NGR-1A1066  [mRNA]  locus=Scaffold1:569332:572076:+
MSNSTSPASASPAAPPSTEPSKQTTSSPSPSTPSTKADSTKSANKSKKRS
RKPLRRRGAKPAADEEEEEESTSKPAAIVGGGGDDSESDFDPDSGREDNV
ESEEEEDEEEQDEEEEEEKEQTKSNGHTNGKAPPTQFDQAQKVTPEAWSD
MPEVGEAGSSQLPELDFAGLSVSKLEALPATVPSANGDKKMTRKAKLEQI
RLQKSEELRKKDPEAWETKERERKETEEARRLAKREKQKEKNKARKAAQK
EKREAEAANGTEATSTSTPRPAPVPARPSKTAVALGLASSSEPSTTPVAS
TSRQQQPAFTSNGSRPNPPSSRFPRPPPSGAPPVDYTRAREAYTQRLATD
PAYIPKVGKFWGHDDRLASPEVRPLNPFWRGGRGGAGTRGGGGAVRGGRG
GFAAPRGPDRWTADGKVAGEDEESQVAEKETGDEVAEQKPKELDPEDKWG
RGESKRAPKPSEFAAMPGWNHAGFEELEREEEERAARGPSPSIKGAKRVG
RGGARGRGGFAGRGGLNQGPPGAINPRYAHLPFHPLHRFPPSTLPATQTT
QSTTSSVTSEPQPSTEASPAAESSTTVESTTAPQVTSPNRPGNVRLPSSG
VAAAQFALAVKEATASRPTPEESIPESIKPEVQAQPEGDETPAVVPQPPA
ATSPSLELRRQQGASILYAADPSRLANSVPREDAVSPASSFSAYQQQMEP
TPMPPHNPYQHQLPPHLQSQAAFIPRHSSPSFYPNAAPPPPSFYPIDSYG
SMPSPSSATPPPQHFSSPPTSSFFLPPRSSRVEIKNPSSPAPARQTVIST
NNTAYAIASQQHQQQQQLDSASPASAQGNVPLPPTSPSHLHQQYYQNPYS
SATPPPMPPHAPYGYSHLQHQPPSSFSPLPHYEMNYYQQYSQPPPPPPQS
YSYYPQNQQQYAPY
>NGR-1A1067  [mRNA]  locus=Scaffold1:574152:580582:-
MQTYTSSQPTVDDLLRETNDCRALVSTISAQLVTLEFLRNEVIGLGLECP
PSKLESLSGLTTLVGRLILSLSAPLGTVTTRVKILSDLAEKGQAAALPTE
ISRIQEELETLKLEVRQNVEKVRRAAGEEFEARDSTFRRLEDRVRSENVG
IGEDQIERTCHGAMNGIGMKLELVELNTYAGRVCVENPFTSLAQLIEDAA
NVHREQQAGRDALSRQGTRTSFATTLVGSTNSQYGKLELGEEGDGEEHQP
LAGDMLGAAELGQLGKRGEAKLSRWQKLKLHWKEYLNRVTSWLSLRQIPM
HPNIIPLYDAFLLPTTRELYFVFECMEGNLYQLTKSRKGRPLASGLVASI
FYQILTGLDHIHSYGYFHRDMKPENLLITTTGLADYPASSLFAPPNTPPE
KDVVVVLKLADFGLAREITSKPPYTEYVSTRWYRAPEVLLRSRDYSVPVD
MWALGTILVEVLTLKPLFPGDSEVDQVYKICEVLGDPSTEYGIDERGRVK
GGGNWVRGIKMAKDVGFAFPKIAPRTFANLFDHNVVPIQLIDCIQDLLRY
EPKARLTTRQCLEHAYFREVAYRFAPYSPEQLRQRQQQQHSKPPSQYSAN
GSSISVNTNGISSMVPPSQASPRSIPPSHSHSQGGAPQPQFNGHPHQQSQ
AGSSMQRSFSISSTLSAASALSSTYPVQVHPSSPSPSSASQGFPEGVSDA
RSINSFSPSAHSPNPMWSGENGGWSGNDNSSMRIPSFGGPARRPSIAPSI
AASTFYDGSIFEGIAPTRASSIMSFPVNYGNGGDGASIYQSMDSPQLNRV
DSIASVNPPVASSSIQRQGGGLGLESPMPSSMSIKSGKWGFFGGDKSSTS
STPTFPHSPSMHGSTSSSLNPLKRSPSNNSIAATSAAQASPQVSLDPKKA
KKEAEKLAKEQEKANRLAKEQAARERARAVMKKKSQLQEAADPLHNFSNH
ARGAPGGGVGPVPVDKGKGRAVMSDRMVQQRMPQIIEDTSKLYLSPSAAR
SSTTHSIAGSSIKSGATGGGGDYPAFLSARFKARRRDDDDDVHSVSSTDT
GQSSQFGGPSGLFPARGRPFSISSKATSSSDPERRSRNELAEIDLHLNRA
GSVASLPLSSRHHYPYHAPSTGHSSLDSTLINNMQGLATGSATDLSWNSA
STQGGGSNIRSDSHNRQRVASPPHHEQRYSPYQVPTSPTHARSPGPTLAP
IQYDPNAQYSTVGHSARLQNGPSPSNHPVLSSSASIASYHSTPSVLPSYF
KNADSSRQLPYLPAMDQDPTSPGLGSTFPFPSASAATPSPSVSPIEAIHP
QP
>NGR-1A1068  [mRNA]  locus=Scaffold1:53282:53807:-
MGSVCSAIASAFAGLGRGISAIISGIASCLMAVVNGIAGIFASFFQCLGD
VLCCRCGTSRVLSPLPSNLLNTLHIVTPTLLGIASKYPIYNHLFFAI
>NGR-1A1069  [mRNA]  locus=Scaffold1:580708:583132:-
MAAPSGSAAAALLAAALPKNGTSSGNRRGGVGRASAGRGNYRGTGGMDED
IGMSDAGSADSTAQRRRGRQARSGPMGERPRNNKNVPATLSDRISGRSGG
SGGASASGSSSRGGQGKASDPPASSTIDTLRLFLLNRYSQPDRMLNMENM
AEDPILKEHKLLAPGQPGAPSNMAGAIWKLAKEMFPDVVSISLANNNLTS
LLPLSPWLLTTSLPNIENVSFAQNRLSYFSNLDPFSPLVGKKRTDKKPKG
WSKLKELVMKGNPMCHSGGNEEVYQREMAKRFATLRTLDQSPLDPAIAFQ
VTQARQSGTALPDDVGPGLSSKVKSEKAKAASKREPVVFPLEIKGGFFES
DGARDFVGGFLAKFFAAFDSDRPSLLNAYAPICSFSFHADTSHPSRARAK
KIGINGDKRFPHQHKLDWKNYLTSEGSRNLMRVKQEAKRLVTLRVTPPTV
ISSIMALPKTEHPLSDPAKFVWDSWTMPNLLAPPAPGQEGETVIYAVVHG
EFTEFPSKGIRSFSRTFVLAPAPPNSPAALAGWPCVILSDLLTIRGYSNL
EFSKPRPPPQPKVPKPIAQTGASGEIPPVVAPATPSNGVLQQAVEERAEG
ITDAQQSLIHQLQSVTNLTYPYAHLCLAQNGWDPNVALNQFKSLFTAGQI
PAEGFNNGIMPTA
>NGR-1A1070  [mRNA]  locus=Scaffold1:589058:589525:+
MLPHELCARLTNASLARHRYVPLAPTKQHLSLLSLLLSHGFISSVSYGST
DTSSATTPNPASFSEARISDKRVWAELKYRQDRPVLNKMKLVSHPSRRIF
MDKDEIRRFVKGSRVKFVPGLTLGEVALVESKEGFIEGREAVRRGLGGEV
IARVG
>NGR-1A1071  [mRNA]  locus=Scaffold1:590111:592204:+
MSASYDTQAQTQVADPSTTQTTISPINGKPIVIRQLATSNSALDEAVEAS
HTAYLSWRKVPLKERMTVVEKGIKHLSERSSELAPELTEQMGRPIRYGNA
EFSTFGDRGMWLLNQAEKALGDEEVGKDRPEGFKRIIRRAPVGVCLLVGA
WNFPYMIQVNALIPALLAGNSVILKPSPQTPLVAERIQESFEAVGLPKNL
IQTLHLTPPQMDHLVGHPKVPFVSFTGSVANGKRVEKTAAEAAEKYGTFK
MVGLELGGKDAAYVRADCDPAYAAENVVDGAFFNSGQSCCAVERVYVHES
IYDQFVDEVVQTVKAYKLGDPRDQETTLGPVISLRSAAAIREHVKEAVSR
GARALIEESHFPEAKEGTTYVAPQVLVDVDHSMKVMSEETFGPVVGIMKV
KSDEEAVQLINDSPYGLTSSIWTKDESAFNSIVDEIDTGTVFMNRCDYLE
PSLPWTGVKESGRGISLSRYGFDAVTRAKSIHVRIP
>NGR-1A1072  [mRNA]  locus=Scaffold1:592702:597384:+
MANVTSNGGSSSSSPSSSRINIPDQVGDFKLVTKQELDFATGVQLAKWES
ESTGLKVVWSGVEGPLVQGYFSAVTEIFDASGRPHTLEHLVFLGSEKYPY
KGVLDTLANRSFATGTNAWTATETTAYTIGTAGSEGFLKILPVFLDHVLY
PTITDSGFVTEVFNVSGKGEEGGVVFGEMQGREQGSSDLMHLRQQETLYS
EKNALRSETGGLLKALRVLKVEEIREYHKAMYVPQNITINVSGRSLDPTV
LLQTLNKEVLPSIVAHGQNKGARPPGWIRPFVESSTASNPPKIEKDSTEI
VPFPEKDESVGELMMSWIGVPHNDFLTDNALEVLGQYLTDSAVSPLYKEF
VEIEDPACTDAAYGAADGSDLAKSMKVMADYKVLESWSADQWASLLKKFY
VDAPALTIVGKPSASLADKVRDDAKAVVDANVKKYGEEGLAKLAKKIEEA
QAENDKPIPPEILRDFKIPDVHGIDWIKVETGRSGGVAKEDSAKSGRVQE
HLDADAAQLPLFVQYDHINSAFIQISVVLFPENVEGVSPAELRALLPIYL
DSFFTLPVTRADGTKLDYEEVVKQLDAETLSYSIDINSPLQEGVTLKIKV
PKEKFTKAIAWLSDLLYNSSFSIDRLKISAAKAIQGLPAEKREGSDVSYA
AYRKLISEEVSTNVAMNLLNRIEFLPAFAARLKEEPDAVVSLFETFRKGL
TNPRAIRIQVKGDILALEKPVSSWLEHFKAIQPFPASELVPVKRSRDVMG
PLGRQPAKKIILYGLSSIESSFAYHVAKGPDSWTHPDQPALTVARAVLNA
MEGYLWKWIRGAGLAYGASIAHDIESGLISYRIFKSPDSYAAFTAAQSLI
DQLVSGKANASFTNMLLGLPENHGRIALAATKDVTAEDILRVIKQYIAPI
FRPETSIASIASGLAKMEEIATNFEKLGYEVERRTFDDSDDASGSESGSG
SESGSESD
>NGR-1A1073  [mRNA]  locus=Scaffold1:601071:602165:-
MSQSRPIPFENVPDSDPAVSFLRASYPKHLFEPSKARQDGNVFVTLTYAQ
SLDAKIAGKGGKQLILSGKQSMELTHRMRELHDSILVGAGTMLNDNPQLN
ARIPSLLPVEYQPTPIVLDRDLRTPPDCKLLKNYQAGIGKAPVIVSDSSR
HSEGSSFKQKNLEKVGAILIKVPFDSRGHLSLETLLDTPALQEYLGRSLM
IEGGSSIISGFLPSPKVDLVVATVAPIYVGDGVDLIRPGTQVPELEHVRT
QIFGRDTVFASKPKRREGKTDRP
>NGR-1A1074  [mRNA]  locus=Scaffold1:603973:604510:+
MCCPRETSEDQTEDQRNEGVVESEVEKKNDRYTLKIYGLRDGDRPIQMTI
RIRPHVSMIRVYEAIAELEDEDGRKLYTLCGSNQHGVPRGFRMVWEGVLV
KPNDSE
>NGR-1A1075  [mRNA]  locus=Scaffold1:605048:607626:-
MCLGLEMLRGKDLYLLDNNDDSSLEGSVLVQHVVQPTDSTPSSSPEIDRR
KTTSTRKGKGKELVENESVLKVETPTDVRVYIDERCSETVEWFQDTFCRQ
GCQGRGISHAPPSPTLSIASTSTATITTTHRFGGGGVGQEDLEEEGFEEE
QDRLEELREIGIKRQRSTNGINFSSVDGSRTVATGGGGSMKRSLSVPIGA
GGKFLNVGSGGGENGNTDTKLEKGAGVVEVNPIEVRNKNTVKKLTATRLQ
FLGIGKDHLEFKDLFSIVTRGVGFALRSHFKLKILSKEEREKAEQLIDEH
LLLYLSEEYQNILMEGSIGDTGGGEEVKVESTETKESGKNLSLEATEIVI
DLGGGGGNSMIGIGQEGDKGAGKSETGEISLRRKNKEEVEDHKFEMAPSQ
QQQGTSSDTVVGDDQETDMKDGDHLWDRKEFKLKQQKTVL
>NGR-1A1076  [mRNA]  locus=Scaffold1:608231:609598:+
MSESIARGRGRGRGGSRGRGSPSRGGAAGVQSSSGGIPSGSVSKIKAQLR
QTKRLLSKPDLTPDVRVTSERRLQALEDELVKAEKGLLEKKMVTKYRGIK
FFERQKVLRRIKQAKKQLEQEPGSDKVQEQLKLARIDLYYILRYPKTEKY
LALYPENSYIPYTSIPPSTSTSSITPSDPSTSTKTSTNNANKKALENDLK
RWKLRKEIFEKVESGEWSQESEGGDLGIEGEEDVGTTTTTVGDKRSRDEE
EEEAEAEEAQGEIEQEDDTTPAKKRKVETPAVTEETEETVQEEVTKEGEG
EGGEPKKLNRKQKKALRRAQEAAGITPVTPSTPTTTTATTKKAGTPSKGS
QKGLDKKKETSSSSKAEKLAMEDDFFA
>NGR-1A1077  [mRNA]  locus=Scaffold1:609794:613542:+
MSNVPLRRQSTYRVLLISLIYHIIFLPSIFDIYFQSPVVSVPHRYSTEGG
LAKRVVVIVGDGLRADKLFQLYPDPPFPQQTANPLPLPLDPHEPHSRVLN
HDLSENENEGEEEGWKTTPAPFLRSLIQSGKAQYGISHTRVPTESRPGHV
ALLAGMYEDVSAVTRGWTTNPVLFDSVFNQSRNGYLFGSPDILPMFTKGV
THTMMGGEREKKVKEWSYEEDEEDFTKDAVGLDLWVLDQLETLFKNATTN
REGGGGFEDVETGPLDRELREEGNVFFLHLLGLDTTGHSYRPHGPEYHRN
IRVVDYVVSKTVELFEEFYGKDGETSFIFTADHGMSSLGNHGDGHPDNTR
TPLVVWGKGIRTRDDTWEEPRNHDEYSKDWGLNGVRRDVEQADVSPLIST
LAGLPIPANSAGRTPLDYLDTTPSFRAEAAFSNANQLLAEAEAKGELKRQ
HTVSFKPFPELLDSASTGTLSPGSHRQVIGRLIEEGKYLEAEKHCVQLVD
VALRASAYYQKYDWFLLRSIVTLGYLGFMLYYAGWILLGVSTLLPFLHGR
PEGQSPLTRLSILMLSFGPAFVILSLSYETIFYCVFCCSLLSWMGMETSL
ISRTKIVKKDDDSQVEEDEEEGRITLDTVRVSVFFLSFLHLGFFGVGNVA
SISSFYLEPVYRLMTIFAPFPMGALLLFKLLIPFVALSAVSSAINRKLRL
PHLGLFLVSSVLVEILTITFFFRVTDTGSWLEIGSSITNFVICSLLGLFT
SGLLLIGEAVLKGTSG
>NGR-1A1078  [mRNA]  locus=Scaffold1:613904:614703:-
MAEEKPDIKPEGAKHSVTIRYKDGDDLTIKIKGHTPMKKVYAAIASNKGL
APDSFKLTYDGEVVQPEDTPTSLEFEEEAQLDIQMAQIGGSRQP
>NGR-1A1079  [mRNA]  locus=Scaffold1:54629:58297:-
MPTQHDGRLLNNLINREKEATQAFKQYSLNSGSAAAALSTWSTADSANTT
DIMDASTQITQLLSSLTDTQRSYLNALTLYRSALKEVHGREIALKTVVRD
REILVNRVIKLGNKKPKDEQLHSHQLKLEDAQRELAACETFLQEEEIQLS
ELKRRSFREALAHRMKSMGELGRVMEDVAVEALDILTQLDGPDNGFNPDH
YREFTVGSDAGESIAPFDSASQAMSRASSTASIYEDEQSQQPQQNAPPLP
ASTSRPINGTHSSSHLRQSTTDSLASPAVSRAPSNLNGARSSVAPTSVAT
SAPPPPPQPVMPPVPTAPRPISTVAYTERHEGLPTFEIPKAPDLSRRPDD
SSDDEEEDGREEMRSVTHTDMMNNGVPTKLRSRSYPLDSPGLQTTNQRSS
GFIMGSSSMRGSPAKSTGGGRRRAMSDSSSIDESDRRGGRMRKRSGSFFG
GIAGLFKRKNKKDRDEDEDESRDDPAMDYYEGRNRLAGGGGQKFNSRSDA
DVMAAVMGAGVRQRGGARDDSSDDDEPRNVVKHVNDPKQRIKAMSEVGRA
SSTVGSTRGAAPPPSSSRPVLSRKGTSNSVTGRPMSMIVQPVARPKFVEK
KLEAGGSELGAGGEKKKKVKKVKKAASDIGYSGGNWVSTSQNDPAGFPST
LTSTPIAAPRTQSQVAPPPPVPNVAPVAPAADSSSIKKKKKKSVKEPSET
VILSAEALGIPSPAAGGPTPQAVPAVATSSGITSPAFAPSRPPGVSRSNT
MTSNVSASGPPKIKKKKKSASVAGSIAEERSPVSSKPLPTAEDLAKTLPT
ARSSSSAFTTQLPRPDDDPYNSGSTRPLSTVAPTAVSSTTPQSTAQSSPP
VTSLAVKSAKSKLAADEKRNKRHSQLHGEGNWVSLPPSAHPVGQPSNHTR
SSSNPRNEVHEGDESLLAAVERAGMIDSAKPSRSYTGSKPNSGTATPTTN
KPISSSVSSPVISSTPSQRTGGGLSPSASASGPAWVSGGLAKRKSVRLAD
NSNLSVPSPNPHHVPSSPASSVRGTSPPPPKPILVNSPARGTSPNPSSGF
DWPTRASIRASMMDSSDEEDGDGGYMAARRALRKETKSMNEVFGNGGKKV
DKGKGKAV
>NGR-1A1080  [mRNA]  locus=Scaffold1:617693:622078:-
MSFGNSSKVSLDLRGTRLSLEREALMELPESVLLCLFPNGVVLSPQRLPR
ADGEVDEEEEEDVYYVDFDAQCLEFVLDFFNSAKDSFYGHPDGPRRDLSL
TSPIAQSNMQNPLFLKQAIIVLREELEYFAIPPKGKGVPDVVGQSQEIPG
TDENGKPNKSLLKLKVDCGNALLERKSIFTALQRNVNRENNVAEQHLIDM
LCMSGFEREDVWGYRSLEPNRCCIASIALVLLKTGIVHPPLSSTSTSDLS
DKLSTNFSDKMSFTTASDLDDGTGGVLVNAQQLATAQKLLLFWRKPACGN
QIGTKFWEVLSEEHGIDGSGQYVGDNDLQLERLNVYYNEAGNQKYVPRAV
LVDLEPGTMDVIRSGPLGGLFRPDNIVFGQSGAGNNWAKGHYTEGAELVD
SVLDVVRKEAENCDCLQGFQLTHSLGGGTGSGMGTLLISKIREEYPDRMM
ATFSVVPSPKVSDTVVEPYNATLSVHQLVENSDETFCIDNEALYDICFRT
LKLTSPTHGDLNALVSTVMSGITTCLRFPGLLNSDLRKLAVNMVPFPRLH
FFSVGCAPLTSKSNQSFRSATVADLTAQMFDAKNMMSAADPRNGRYLTVA
AYFRGEKVSMREIDDAMSNVQTKNAEYFVEWIPNAAQTAHCKVAPKGMPL
SVTFIGNSTSIQELFQRVHTQFSAMFRRKAFLHWYTGEGMDEMEFTEAES
NLQDLCSEYAQYEAAGVDEEYDEEYAQEGGEEYVQE
>NGR-1A1081  [mRNA]  locus=Scaffold1:623070:624355:+
MYQIESPSSIGGDGVHTVCEDLLLAVLKEMPSKNLIPLRRVSRLFVILVD
EVLRGRFVKIANCPSTEIILESCAPYNSREACRQPLVFSHFVDSSFPVEG
VTAHFSVPTREPLYLPLDDHEVFANNILGVTLESIEPKPTLQGLMLQQQQ
RPIDTYNRALPPKFFSDFSWQLSLASSLDRLFREWFAPESTNVDPEEEEE
EEEKQEKAIETLRRDSVDSNEEDVLSISPSPSPSPSPSSSPGGSSTPQVE
ERPRSRTQLLNPSNHWPTSSRVPSAFKSASLECLSHEGAKPPPFYLLSPP
PPGPGFLEFEYYIESVCLDVGKVVVATEQGLKGKPQCPFVVFA
>NGR-1A1082  [mRNA]  locus=Scaffold1:625035:625979:-
MIHAVLIFNNSGKPRLTKFYSPSSPQTRASILSKIFNLVSTRDDTLCNFV
ELNNLNLNLTGQVDPEERRTTEEQQEEEEEEELRVIYRHYATLYFAFVVD
QSESELGILDLIQVFVESLDRCFENVCELDLIFHFDEVHTLLNCIITGGL
VLDTSLDSIQQNFKLQKQSKKSSENANTVGGGFQAITSGLSSSLPSNSSS
SSTISGSGSGIFGGIGGGTGGEGGGGAWERISSSFVTSFRR
>NGR-1A1083  [mRNA]  locus=Scaffold1:626106:627354:+
MTDTITVESWTHSLPPFPTTLSLTRTSLPSLGHNDLLLEIYSASLNPVDV
QLSNLSIFRIPSLGSNPRGLGKDFVGKLLAKGSNVKRDDLKIGDELFGLG
GPLSGTLSTISILDLSRTLVIKKPPSLSHSQAASLPLSFLTAKTCLSLPY
LQLPSSSSSTTGTGTIVVLGGTTSTGINLIQYAKLKLGLKIISTCSTRNI
EFLISLGVVDEIIDYTKEESIVDRLKQIKDTQGGEGGFISIIDCIGGVNE
LLSTGIWKSLLLPRGGSYITIVGDKTDRQRLGGFFTNFWDLNQVWRSWNW
LGFGGRGPRYYCIDFDMTRKEWLEEVEEMVDQRVGMKVIVDQEFEFEKVG
EAFERLLQGKSTGKIVVKVKSSE
>NGR-1A1084  [mRNA]  locus=Scaffold1:627683:631363:-
MAQLVYSDPTYLTSQAIESIVPLTPTALHVLNSLLDELLQITVHSIFLLS
TNPSPLTTTITINSFKIQFQKIVGFKLGKECLLEAEIAVNQATSLKSRIF
KKDKEEEDLALKRTKGTDQEEMSSVVVMSQEERNRMAEEVFASLRERIME
ISGLGEKISLVVSRKGGTSSIVGDVEDLEISFKEDEQVWSWLKEMKIKES
IEGLGGVEEGSGTRIGNSRPGTGSRSASSNGLGIMTRGSNSLESTRSITK
GSAPLPSHGRKPSIALSNFSQSEDSFDQLLNSGQTRKLSMTPDRLRLIEL
ERKQQEQEQARKKASEMNLKNAMNNKGSSSDQTPSPPPLPGAVLNGGVKK
KKLQARGPHQKDLFNEEEEEDDEEDHQLSTKGTTTTTRKNHSQTQSLMDL
LSSTPPWSPSTSSSAVSSVPMSQQTSQTSEMSNLSTSEEAWVNVSPQIKG
GRPGKNLKAKDEKRDLASERQINNDLVNFFQNSPPGSIRALPPPIQDPLL
PSSPPLVQNNGGKKTSKVGGGLRSFMNKVVSTNSSSRKPSNSTTTSNIFE
ESPLSSYYYSTSPSQTSTTSSPNPLMSPPTTVEPVRPSSRPSAPRIRSFS
AQSSKSLQSTTTTAGSTTYALPPGLGLETTTTTSDKDAAETSARRRRKSS
NNRERIRSESLEFEINQNKGERLQLKNGRPLRSPVPEPGPGPPSAPTLVT
TNQAPVSILKSNSSKRNSSSEYAPSSSTTTKSDRGGGSSETASITTHQHH
HFLHSVRPGSNKSGGGGGGSSSSIYTVVVNRRREEQTRSSSFAISGPPPS
LGSTTSISPTRRRRPEIPSRALSNDGSSTNGSTSSFSRGSSENGNDEDRS
TTEETTIHQEIISTHPTTTSSSTPSSPVKLKQFLLLQPEPSSARRHSLYD
NNNENNPQSISPTTLTATNNSQRHSVPPSSSSFSSSSLLGTVKEVSHPSN
LSTIITTTTSTSTSTIDDEERRLVVLKVLKQLKERMSSEEVRTRRECLQA
LEEFIDQLHLSKEAEKEEEEEKGREKHVRNEGVEQEEKMVGFYLEG
>NGR-1A1085  [mRNA]  locus=Scaffold1:631681:633472:+
MEDTLQARSLAYFDTEYSADSIEFCPSIPNLFVCGTYQVDQHQTELNSTA
AAQQTEENDGGEGNKPEVVRTGRCYLFKIDRNGNNLKELQRIETPAILDM
KWSPRPWNGYDNVLAIADAKGHVQLYSLDQETLQLFLIDIVTVSDESTLC
LSLDWSTRHPSAPEPATIIVSLSNGSLAHLTPPPPPSTSSTSSSTPPTPP
TPPPTFVVSKTWHAHDFEPWIVSFDCWNWNNIEKTVWSGGDDLKLKGWKL
ASINSTSKREECDEEEGDEEEEGMEPTFVNKRFEGGVTTITSHPLIENLI
AVGSYDGQVRLFDKRNPLKPLTSFDVGGGIWRLKWHPSNPQRLLIAAMHN
GFSVIDFKGLVTTTNVGEGGNLEPGEGELVKRFEGHESLAYGVDWNQGNA
EKTEDGEDLVASCSFYDHALHVWSV
>NGR-1A1086  [mRNA]  locus=Scaffold1:633646:634381:-
MAASSSSAILFTDVFYVTDVDKDGKKFDRVSRIAAGSNNLDMKLTLDINT
DLIDLSKESTFSLALASTLNPEADKSSSAAAGGWRADIEGGLADDWDYIM
HGKVYKFDEGTDDIVTAYVSFGGLLMALTGSYRHVSGVTVGEYIYLLVRK
>NGR-1A1087  [mRNA]  locus=Scaffold1:634719:636425:-
MSTSPDLKPRYPPLTPAESGLEDGPLKLSPLVLGAGVYGYDYNTSDTLES
DVPEQAIRLCFRYGINTLDTSPYYTTSEAVLGKVLPKLKDEFPREAYQII
TKIGRYGRTKADFDYSPERVRASLKRSCELMGTDYIDGVYAHDVEFVSEQ
LEDAGEEGWKVGEDGKIREEDLARWGLRDEDAATIRGPGDEKVLAAMKTL
FELKKEGLVRAVGFSGFPLPTLLRLARLCQAHLEPLDIMQSYCHHTLQNT
TLSTYLPLFTKAGVKQVISASPLSMGLLRSAASPPWHPANPALVAATEEA
VKLVTSKGAKLEDVALGFGFSSAKLPGTEGRDTPTVVGLSTPEEVHETMK
VYSEIYRAEGQSRKGRAPGTGLGDSAKKQRELEKEVVEIFKRTKTENWGW
AVGV
>NGR-1A1088  [mRNA]  locus=Scaffold1:637514:642144:+
MTDKRKASGSKIGGVINALKRVSFNRRSSSDSVKEKANHSTTGSNSLGRT
RSASSLAPSTAASTIDTASLRPPLHRLNSSSPASELPKTWAEWTLAYRQG
LIDFNDPPEPPSDLHATEYATPGGVLSAPRPETEVARQRAVDGIALLHHH
NKKKNSTHHASSSIPDAPLDDKVKMIELDKEDEEEEDSFNPRELPTYTAL
EELAKKAQERFDVETASVSLMDRDQQLFLAKRGFLPPGDIAVVERQESCC
SHTILKAVSTGEKEPLVVLDFSKDWRFKTNTFGDHGSGFYAAAPIFLPSA
LGDGEGDQAGGVFCVLGKSPRSNFTVEDQTDLEKMADEASREIQKWADKS
RQEKKAELAKKRKQYKSQLTSHLSNNLDTVDEIPTPPLTPDLSSANDGTF
GSKDSEPPRRPSLAESAGSSKSLDLKTTSITPAFPKRRGRRGVLAQSVRP
LPEEHQAVIDLSTQLVAESIEMEFSYVIAIDLSSAPSFDPDAISSNSPSP
LRFVSTHGMPIPAPLLSVDLHLETLTSPHNALLARTFNWSLSLLTLLALI
VFVIPLGLCLLLTYRTRTNFTRTLLLTLVPFSIYLFTFYRFGHIVASKAV
VAGSHSIGLVNTLLSRICVPGVVLIASLSGGGAINTAWEAYEWRSISSAE
PVTDAQILQAERALYAARLDLQQRHRSLKLAQGSAQREADSAASQSLLSR
LASSSPAATHLKRLEVEVAAMESVEQQMVKDVATLKRRKMMREMGRSWKG
RLWLFVGWLFSLYCVWRVFVSGINLIFGYSRRSHQAVKNSEDSNGAQGTD
LITSLLTRVVVMLDIELDIATWSRLIGLALIGGIILANMRNVLGSVSRIF
KATSTGISASFMLLFLAQLMAIYLLTSLISLPSSPTPETTTLLDTLPDFN
VFSRLFDSVFLLAAATLFVSRFAHRKLRDDEAVSNQYS
>NGR-1A1089  [mRNA]  locus=Scaffold1:643634:646770:-
MESYPTEFTFHTSPLLFVAGLNPPSSNGTPQDAAPTDPFEILTASLRKTF
ASRKGFQLWDNSRGQNQDFHTLLVDKSVRFPPLKARPTSSSAPSSTAPAP
QPPTALHSPISPLTPTSPLYPDGIIAPIWIRKHRELIPSVFILVLRLFES
PSSGGGPVNLEEREEEERQHDAQLIREIIDRKRSTLERGIKLAVVLLCSR
ELLDDPSLDLRLSLIRRQSGLDSRASLFVISPVPQSEVNNFVASIRSELW
PAAIDYYREHARRVRRKRARQPAKGGLSERGWNVRYDYKLALFAEMRGES
EVALKHYEDCYESLVDMFSQPNLLVARTKRWAEAKVLADCLTVKVCWTFY
MTHPGHYYFLSAVCALERRERYRTIKSHLETNGNGLGDKPPEGALLHEGK
VDHTEIIIELYTKAYEHFKHHGRKRTTYFLASLIASAHASSPTPNVEMAL
KFWDRIGRNYRKDGWNETLEGIEEAVFECAKEGGRWVEAIKAGWNLIAPD
SSVSEDRRAQFAEELKSILTSRSPTTPEQASLHLASDASPILIPRLTFYK
PTTTISRQIPYQLAISAPSSARLSAFTFDNLHIHFNDDRPPLIVQHSSEA
ASTKKKVERYELKGDESFANLRWENGATKVFFGSVSSDVAISLTVEKVVL
NLSIGDWKLSVDLQLDDKGISLCIMPRVLELEVDVKQSAPAYLGERYPIE
LDITNRDDIEVEVSLVGFLQPGAEGSREYSPQ
>NGR-1A1090  [mRNA]  locus=Scaffold1:59090:59558:-
MAYKLLHKGIRPNAIHIRIQQRNGRKTITTLQGVPSEYDPKKLLKAFKKE
FACNGSIVDDEEMGKVIQLQGDQRQKILEILIEEGIEKETIKMHGF
>NGR-1A1091  [mRNA]  locus=Scaffold1:646932:648008:+
MSAYGAIATPQRQVRLVPRTYPLAKEGEALTIFPVRKDTVPQSLVEYLAQ
VFNDTVEDGRTYPQQEKLTLDEFPNYPGRSSHNCNAGFVVPTHHRGLKIG
STLGKSYLRYAPLLGYRGSVFNLVYISNVASVRIWDALGFKRAGLIPKAG
LLRNAEGTGEEYVDAIVFHYDFTQKRE
>NGR-1A1092  [mRNA]  locus=Scaffold1:649511:651601:-
MATPVWLDCDPGHDDAVAILLALQLPEIDLQGISVVHGNASIENTVLRHD
PEIHGTDGLGGVEGLLSADDPRVQAKVAETAGKKAVNALADAARSLPEGQ
QLSIVATGALTNIALFVSLYPELVREKVSQIVIMGGAEGRGNRSPTAEFN
ILIDPEAAAIVFDAEVKVVIAPLNVTHQALFRPEDNKRLLGKQTPLRHSL
STLLNFFAETYAKVFDFHAGPPVHDPLCIAFIARPELFKGKRTFPKTESS
ILRAG
>NGR-1A1093  [mRNA]  locus=Scaffold1:651878:654360:+
MLIQGTLVLSIASTALAQAASYAPVFVQCPATELVLRTGNPTQGNQVLQS
NESSYLERRRRDVTPQLWRDYLNDNSTGSTGYSADTIANAQPKIATAVSG
GGLRASLFAAGTLNAFDSRNSSSVGGLWQLSDYLAGLSGGSWTVTSVALG
DMTPIYELVLGNTPTSQTNMGWELDMNLLAPDGLLGVSENKEYFDAIFAD
VQSKANAGFPVSITDLWGRALAYHFLNQTTPENFYDMQPHNEGTLFSATK
YTQNFQNGAMPIPLLVMTSRVSEKMQTSGTSTTVIPLNNTQFEATPFTFG
SYDSTLQALIPVEYLGTQLSNGQPKNSSSCVNAFENAGYLCGSSASLFNA
VQQEISNPLWTELIQKLLGEITDIQATSESVALVANYPNSFQNFQPEGGF
TFESSGNDILEITDGGENGENVPLSPLLVRARELDFILAADASADTEYSW
PNGTSLLATADRATNYSNGFRNFPPIPANSDEFVAQGLNVRPTFFGCNST
AKGNMSSSSNESYPIVVYLPNAPAPVENPFLTNTSTFTLSYSYEEVEAFL
DSATLNAKKGFPNPNTPTTPDSDFGLALKCATVDRARQRAGVARSSACQN
LFNRYCWNDSVADVLVNATETGQNNAPQTTSDSSFLSPSRVALPSALLVI
ALTFLV
>NGR-1A1094  [mRNA]  locus=Scaffold1:654667:662057:-
MARAWSSIASNLPFLSNSADPSPSRDYIPLPRLSTSALNTPSGSISASPV
DDDEKRLQHLSSLASVPMHQRRGPLVAAWLYISPILVILLAIYGYLYTKP
PGADKIINPYVCTPKSSLASVREMCKVGKGNLEFENVRIIVFAYTEIERS
KAYWEARGGITQKDLDEAQEKGQARAMIYNNRLYVKWYGGWNQGTRTKAT
LASINEALKISNEPVPDIEFVLQTGDNGKVAGAPWALGRKVDSEEDQITL
MPDYSFFSWPEPGVNSFEEVADNCRMYESKLRWKDKINKLFWRGAFLADI
RKELAELSKPHKWGEISDLDWGNREQVDKKLLTPEEHCQYKFLAHAEGVA
YSGRLKYLMQCRSVIVAHQMQYTQHFHPLINDNSTSPDQNLVTSPGHNFD
ELPSVMKSLLKDDERAKRIADNSFKHWRYWLSPASIDCYWRRLFQTWAEL
QTFKPVLTKDMTTFNSFISVITTQLILCTSAMTVTGLNSVELGRLTTWQQ
FLLFFSMSIGSTSFVSIIVILVRRQFFRNKFDYMVTHDEHARRRVNEIGE
QEARLHGRDYQPYSDTVRPGKGPSFAHILFNRSSQPNTPRPSPAGSASAS
FVEGERERGIREGLKRKKKKLEKLSVDMIKRVDLPVRINEMSVSGWLGEG
REEENRLEEKVTPLEEVANGGKKGDKLPEVFQDEDSAAEETASVEGNGVY
RKPSIIGRTIQIAEPAAPQQGRIQITEPPPPQHNHIQISEPPHPVHTLRG
RRSSDSAATASPLRLGTGNLPRIRTLDPRHLEHITESPTSSTPRRTSFGS
NPDSHSRDFGRSRTIEFRENSDNDLRLRRNRTINVDPDVAMRRMSSSNLR
DPYSRTLTRTGTSNGPPNDSARLQGFGGFPNPLVAAATYAKNRLPNIRNA
VEKSTTMQRTTTLRSVRSMDSRMGTTTFAGSEQPYVKPVTYISFDAVVGR
NSRFHGLTTSQQEELGGVEYRALTLLLRLVAGYYLVGQLLAVLVLAPWLS
HSRTYGPVFEEPAWKVNPTWFTFFQVWSAFSNNGMSLVDTSMIPFQRAYW
LIIVMCILIVGGNTGLPIFLRLTIQTWFLVFALVCMNGFDWASFMILDIG
SPVVEAIPLGTRFIDGLLQSFAVRAAGFAILPLGQLAPAVQFLYTVMMYI
AVYPIALSIRSTNVYEEKSMGVYDEEDDQDLDNVEAEFAKTRSATQYIGF
HARRQLAWDIWAIVLGVWLIAIIERGRILSGDWPEITLFTLIFECVSAYG
TVGLSLGNGRNNASLTGVLTTLSKLVLIPLMIRGRHRGLPIAIDRAVLLP
SDLEAHFDDTATALSQDGGMPRTRTSRSSYTGHTVAEDARSRTGSVLVES
PQVMEMQHFNDEHHRHDSLNGDATPSSGTDSKEKSIESDVVDQAKEKEPT
HDKDEVGWK
>NGR-1A1095  [mRNA]  locus=Scaffold1:662478:663464:+
MQSIIRRTATLSLSNLARPASTPIRTLATHVVDAPFDPPNSYSRPSSSSN
PAIPLPNNPRVIVPSPTKSRRAVKAPRFSKNSSRVTGRSARKPRKALSPT
ELKLDGKLGEYEPATQGEIKVFLPSVFMRLVRNSGEHRDDPYVATFRTSL
QLTKPDISNYLKNIYGLNITSIRTINYLSKLKRNPIGGGYSRSGGTKNYK
KVVVTMTEPFWFPEERSRAWCNEHFERDRMEEMRDRKMLKIGDGQKYGVG
AQRYRGAHKSKAEKERLKAVNKAGGHDVDAKIEGDQVAMRRPSGLKKRKN
VMRSREEAVNDRREAIEREMAKLREAGW
>NGR-1A1096  [mRNA]  locus=Scaffold1:665005:669556:+
MVVQQGGKYLGVGLDGATGSGWEAGELSLKMRAVLSAKGPNRDRDLSLLL
TSLTYPQLKSLNESYSSHFGKPLLDVLASDKSLKGTVDFIMKGLLVGPLA
WDVHLLQLALDADKVNDTLLIDLLIGRSPSSLALLRAAYSHRSSLRSLTT
LSAPSSSTASPAHSSSSSKSLDVAVLSAFSSGQLRLRKAWEAALQGRWDD
LPESSDSSDDEPAAFNEPFVEERRRKLVREDLDQLKVALRRGGNTELVSK
ILLARSPYYLADLDQEYRKSTAGHSSLSKAIKQSVGAGTLQKMLLHAVKG
GKKKSQRDVGGKEYEVTIWRDVKTVEKAIEKVQGLEDVKSKEKEASIQEA
QNELAWREQELEAVKIKGYESGHSNRTSGSEVEAGELEAQGEILQRKLKD
AEGRLQASASAYEQDQSDLEARLEEVRAELQAKRREEKELRNNEKQHLGQ
ISSLEGDITKLTKSLERSRENYDSMKRNYTETCEEAERLRVLVAETRREN
RAAEESIQGHALQVQQFERDRELLQQGISKLEQDLEDARKAQESLDDQKQ
ENLVLKETIDRLRFDLDEMRTASRKSGFLDPSAVASSPGKSLQASITRSL
GRELASHLANEEESESEGEETEGDGDGEDEIIVTTQRRIHVETTVNVSDA
DIQTDSIQTHAVEVQTELSGLGVELIVAPPPVAPAKPKTVKERKEEAAKE
LGVDIDLVKQFLETQKPSNQRVLELAAPGSPRRPAGRWRSRMLPGSMVQA
PSLLISYFPSAARPYVGQLLDSGVTLMLYSATIFLFGILTGAHLLPVTHH
HYLTPFSSVLPFYESGAYSAMSTWEGLVPGATGNGGLAREGLAQFFYE
>NGR-1A1097  [mRNA]  locus=Scaffold1:670999:673716:+
MSSSTPLGGGASKQQEQAESIVRRENEAKAKRDATVFEGLPDGITLGRKM
GDGAFSNVFEASLRPNAAQLAVDPSLGKQVKVAVKCVRKYELNSSQGKHV
GEAVKKKPRATERANILKEVQIMRGLNHPGIVKLLGFQESREHYYLTLEL
MEGGELFHQIVKLTYFSEELSRHVILQVAHGIRYLHEERGVVHRDIKPEN
ILFEAIPIIPSKVPKARPYDEEKEDEGEFLPGIGGGGIGRVKIADFGLSK
IVWNEETMTPCGTVGYTAPEIVKDERYSKSVDMWALGCVLYTLLCGFPPF
YDESIHVLTEKVAKGYYTFLSPWWDDISASSKDLITHLLDVDPEKRYTID
EFLAHPWCKAKPAPSAVTPNTLDRLAPNLKPIPRYAPMESPLLAPGGRRA
MPSPGLATLKEAFDVTYAVHRMEEEGNRRRAYNGPGGAGRAGFLGGLNEE
DEDDDEDIETSRRKYGAEVAKAIEDKRREVQDPNRKKTVQTAAEQQAAAQ
NYQGWGGANRREAEAALYDGRAGPRDRGGNKAKKQGFELTLDKATLLGRR
KNPLPDGAPSPMQIG
>NGR-1A1098  [mRNA]  locus=Scaffold1:674238:675419:-
MGSVPLVVGGFSKFFLKACCKEVRIDGLPQFLEKLNKDQGVLTISNHVSV
VDEPFMWGSIPLRNFLNPKTLRWTLGASDMMFNGKLDSWFFRKGQVIETF
RGKGIYQDAIDLAAQKLDNGNWVHIFPEGKIKQEDLTNLRRFKWGISRIL
MECETLPLIVPVWIKGFEEVMDEPRVSPHFVPNTNKNITILYGQPLNQTI
LPLMEEYKRNFPGGWRPSTYERNVGEDLEVEPTGLGEMRSKIAEKLREGL
MELGKRTPEVEKGPPNKIVGW
>NGR-1A1099  [mRNA]  locus=Scaffold1:675613:676804:+
MSSRSSRKRDASSVASSLSQDDQQEQLDDVDTPGPPPTKKRASRTTASEK
ATKKAARMERNRIAAQASRDRKKNYTDHLESRIAELEAQLANSTSTPASS
TSSTALTLLPSPPTHFLNLQPLPLGVVDPEVVRLREENESLRTQLESEKL
ESKGLQLRLSSLEGKFGRLEKLLTQLSSGGGSIMTQQPESRQIVEVQTGN
KTELVGGGEGVGKDNLTSNPLFDQNPTTSSSLSLTSFDAPIIDDSIISQA
WQDWSSTVDQQPKQEESEPENSFDLFEFLRKEQEGGAMYGGTEIVC
>NGR-1A1100  [mRNA]  locus=Scaffold1:678310:679292:+
MSFKPSTSSSIHSKPRPESDHSDDDDALLEELEDELDNDFELGGFREKRM
MELKAQIDAAQRRQETGYGQYSEIKVEKVLLEKTSKAPRSVVHFFHPDFR
RCKIMDKHLERLAEKHTDTLFLKADVANVPFLVNKLGVKVLPCVIGFAEG
NSKMKLVGFDELEGGDDFATKTLEIGMIHCAPGAHDCLVLCGF
>NGR-1A1101  [mRNA]  locus=Scaffold1:69941:71916:+
MSTSLKDLSSSPGFSSMAMSLGRSFEERPRIEAQFFKNFTCCGLDLQDLH
GLLEHFEECHVQFEDDRSTDGGMDGVDMEGESEGTISGPPSPRLLAAGSQ
RGVFEVKKSALGENSFEAPDSPATHQLHLDGGMELDMEMGDDDDAASPGS
SAESAHSHVSTTINPQNLTNNFDSNISLQRSGSKKQFSSAAIDTSQGIQP
SLVGFDPLASRKTSGFTPPASETPQNEKQPSPSDALDFAPAGTVNPSQAL
GGNGPGVGGLAPSLLFNGTGTTPAANPLAQTTTSFNDLENDLQVEPVPET
DEDDEDDDSDDDDTTSAPTTQPLPQFNSEPPFIAPPASSLPPIPQSIPVA
PPVNPNKPHTRPRKPSAHVLSPNSGLPSLPNGHYLNPNDHATITALAQTT
LRDPMQTAQAIAALGPNSLSALPTARHPLGAGVQISPSGRPYTPPSEKPF
KCTVPGCEKSYKQQNGLKYHRIHGHTGDKATAAQAAYQLQQQQQQAALLA
QQQAAQQAAAAQQAQQAYYWATNGGKIDPKIEGKPYVCHVASCGKRYKNM
NGLRYHYQHSGAHGALGLQMLAQGCHPPPQFPPGHRKAGGHQLAQSYIPG
STASSRTNSPAPSRGGSPNYHGIRMGFN
>NGR-1A1102  [mRNA]  locus=Scaffold1:682482:683785:+
MSAPTPAATEQPPARPVQVKLVLLGESAVGKSSVVLRFCQNDFQPNKEPT
IGAAFLTQRCRLEDKVIKFEIWDTAGQERFRSLSPMYYRNAQAAVVVYDV
TKSASPASLDQAKTWVKELQRQANPNIVIALAGNKVDLVRPSSASDDEPT
TPTSASGEGETTEEDEENDDATATPAEDDRDEEGEDGGKASESRRQVKRE
EAEEYAKECGLLFFETSAKTGEGVVEVFTEIAKKIPLDALIAQSRGPGGA
ARTGARGQPGTAGNVNLTEGGEAGKKDACAC
>NGR-1A1103  [mRNA]  locus=Scaffold1:684015:686245:+
MSTDYYRQASRSGDPFSSREQSSQQQRPTGGMKRSDTNDSGLDDIYGAYG
DSPTKTRNQVPTPPASSPVRYNNNNPSAFPPRGESMKRTQTDQSTASSSS
AFDVIPTLDRRNDSAALTRSTGSNSGTGGRGAERPSHPSRSKSGNSLDLI
DRLDISGLYGGGGFVRHDGPYAAASTTRNQGTRAPIDAFDPSAFSLAPPK
PTRQPSNNLSPRAAATLAAMDSEGFSNDGPYGAAMGGSGSSRRNEGDDGG
DVSMGFPSKKASGKGQQLIEIYGVRESEAWEDFGSTRYEPESGAASRESI
VPPGVNKEDRMQRAQSIWDIEATLRAGKPVGQTSAPPPVPVLPSEWSQSS
LSDSSPNPDNKPKRSKSLAARFRAGRKNPNNPILDEVNDQEGREHGLAHS
QNGSRSQPTSPVEERRMQYPPAQSVTQVQGQAISTPMGSTPSYSQGGNGG
AGQIKFDESAAIEKRPSGATRFADDEKKDEGLGRRPSGLKRLFSKKGKN
>NGR-1A1104  [mRNA]  locus=Scaffold1:686760:690115:+
MTSSSTSGSSTIPPPESPFLPRPSPTVATTPLNSEEATSNGPVSAKPLPV
EFPLTSFASTPHNVACIGFLLGAVWSLGISLLLTNGLNFSAGSGWFVWSK
SFNQVELSTPQSWSSSLKSPQLGFYLASWAFFHLMEFVVTSMYNPGKLSV
SSYLLDNGKEYTAAHIAGLIEYVLEETFLPARYRVFKHFGGITLIGFVLV
LAGQTLRSFAMISASSNFSHLHQLVTTGIYSWSRHPSYAGFYWWAIGTQV
ALGNPICVLIFLATLQWFFSIRIRVEEKFLVKFFGQAYEDYRAKVPSRII
RCSSKSSFADLGMRVQETIRVAYLQPVCQFFSGCIAMYFTPTLNDCGDKM
STIRSYAVDWALDCPLTTLGLALVGAGWLSSYVLSFARMLVDLARPGIPL
KRFGAKKGAWAVVTGATAGIGRDFALQLAAAGFNVFLASRTTSKLEEISQ
EITAKYPGIKTQIHSIDFSSAKADYAALGKELDKLDVGVLINNVGKSYEE
PTFFQDLPDQDMNDIVEINVNATLKVTKLVVPGMVSRKRGLILTVGSFAS
LIPSPLLAVYSGSKAFVSTWSQALGSELKGTGVEVELLNTYFVVSKLSKI
RKSSWMIPTPKTYVRSVLSKIGVNGGAVGQPHISTPYHGHAPVQWVVDHL
FSNSFWLNYNRKLHLDIRRRAIRKREREAAKSVKAE
>NGR-1A1105  [mRNA]  locus=Scaffold1:694079:697839:-
MLVKIYYSLQSPRFGSASTPTAPTPTATAPSPDFLSVLDPSLASSSMNAT
SPNPYQPVEPSNPATNYSCIAKLSQPVMVQIIGGSKKSEERVQFGRITLK
TLLSAVCISRPELIMDPGKDFAISAVDPYETWKSRRQLPSSQAAATSGAG
AHEGGPTVVEGKGMLSWAMQEKKEGLTTVCGKITGSPDWDSRRSKRRKGD
DGSAVGGNEQEDEESDSGDESEETLEVWLQLNERNTFSQNEFLTTLRSYD
NPIDLTSSPQISNRRDPIAFPSSSTGSAIRSKSSSSTAAGDPVKRPRSNH
DRQSLPLSASTTALPLAPPSAFANLPVPQQPSSSASAPPALSSNVQAPEL
LALFAQLVSSATASSTTPSAPAAAATVNLTQNQQAIQHLARLCGLPVPEN
ALSPPAPSTQAPTSTSGPVPRPSIRPPKTTAAPTASALMSEFSSNPPRKK
LEHFTPIDVAETKGHGKHNPRDPLGCSNCKRKKSTIWRAGLDEAGNEISV
CNACGTFYNKNGYHRAKTGQDQPAPTSSRQQPSDASNSASTDKPGRPLTG
RLTATCEADLNRRKVRKRSSNGSPDSTSSSRIFGSGIIPPLSPSKHVGPR
SPSLSFGFGGSSSRGGGSRAPGIMSSPGRSPRLRHRQTGTNQGAAATSPL
RAPADAFANEGGFDFAALFGGHASPSPKRRSLSGNHSGGGGGVPNYLLTA
SPGTALNRILNDTNIGSLSSLGEPMQVDGATTSTVDDSNPFNFFLQPGSP
SQREQKENERPRASTVAPSSATATIETPLTDADSFESALSSLRRDFNTRL
SSNALTAPSSPVPSSPCVQPRTSTATPGSKGKAPLSSGRAPPSIFDSFTD
GLVTGICLDSKDEGATGRTPHSDSDTWSPPEGRDEDKTLTFDSLMQGGKQ
EHQLGEGGGANKSRSEDQYNFDLSHLLVPGKMNANSTNKRPVFIPSHLVP
ASDATEFDLGSLPPSSPPQLPSETFPTPSDFDGVTPGTEGGDQEERGVQE
RLTIEDVAQRVATEPNEDARAMVMQLLKSAGSGKEAGAAVELPGISGGDS
ITLDRSTVDRLLSLITAKPPNSSSSTTPPTHPRESSSSENDSRSVAPKVE
SNSQESPDLSQIDFFNHFGTSSHSQNEIHHSEQMNGLYSDLFANTQF
>NGR-1A1106  [mRNA]  locus=Scaffold1:699407:700918:+
MSPTPPGPIYSFLSSLPLPQLPYAVQRWIPGQSPFSTHTEVVAALAAYLA
IIFGGQFIMKGSKPYRFQPLFMLHNFLLSSGSALVLALMLEEIIPIIYKH
GWFYSICSNDAWTPRLETYYIINYYFKYWELADTVFLVVKKKPLMFLHVF
HHTATAALCYTQLNGRTSVSWVPIVANLTVHVFMYYYYFMTAAGYKIWWK
KYLTTLQITQFVIDLFIVYFASYAYFAATYFPTWPTPGSCAGTEGAAIFG
CALLTSYLFLFIAFYKKTYNAQVAAGKKKAVAAQKAAKSVVGPPSKLE
>NGR-1A1107  [mRNA]  locus=Scaffold1:701537:702130:+
MAQAGLKTVIFLSFVLALSFLLVILSCALWSNWLPLLTALIFALAPLPNF
ICSRCAGADDFSTDYSSGPVDFGHFLTSCFLISGVALPFTLAHAGVIHSL
AGWMSAVGGAVGYGTMITYSHFFAIQLEDY
>NGR-1A1108  [mRNA]  locus=Scaffold1:702481:703284:-
MSCAVVSPSASPRVGYPAHRTNAPLVSILRSSNAARSPLASPRTPGGRKA
ARIEAAVTDYFSTTVYEGSTRTPISTPAPLGVGAPFNSPHIGFALAVAES
KQRGLDLSSLDASLAALGGGQASPALSAHSSRYSNNYPMSFAFAGSALSH
ARTFSPTPTPSSSLSSRRRPSLRISDLPPVVLPDLHSLDQLTVPSEGMTR
GDSDASATTTSSEVTLTARRVYAGNTPGGGGLIGLGFGGGGGESNGGKRI
PTPYPERKAWIEDEDVY
>NGR-1A1109  [mRNA]  locus=Scaffold1:706143:708209:+
MKAPRGADDPAIKGVELEKIGRTNIEEFVAYFMFNSELKKLKPKSIERAE
MHSMIQLLEATLTLSRSSELPPFKFLKGRSPHHVYLLSRERLSLGHKPLI
FYLWPLPLFCSSPGSLESVHDSHEHLKMRSSTELSSKTSYWFRPASGKAR
EEDQRPIVFCHGRAMFIPVHPYLSMRLSSPSTIITRLEYVASIRRMLWRH
GFGLTCLDRDEDDPEDYNDLDEEEEEATEDATHSTGRDGDEEWRRGKCIV
VAHSAGASMAGWLMRDAPDIVAGLVLIDPMSFLLYCPDSARNFYRTKAKT
AGEYLFKYFASERGINHYMSRHVLWSTSTLFSPYPVSPLPEEIKKQVVPR
CARWRQEAGYDVPRYAAEVNGLQDNGAFPTVVFLSGKDCILPIPKLLDYF
SKSKFGKIVEGTSASRLRVYKPGSDLVTTTNGSVSNGPTSNKELVKKEQT
GDAEEGSVRIMSKLEHAAILLRPGWCREVAKSIDQVGKKAEEWEQRERIE
LLQ
>NGR-1A1110  [mRNA]  locus=Scaffold1:708389:710259:-
MSRTTSALLQQLPTTSKSPVPAFYLNRVIETYAAKQSTPISLNSMINFGK
YGRNKGEKEEAEKLLRGGNFLRTELPTRLSHRLRDLQELPFVVASHPRLQ
HVYELYLEAFEQIRRFPPIKNLEDNDAFCHFMQTTLDKHRVVIPELAIGV
SETSPLHLPPAALDRIMLRMLRSRISRRVITEQHIALTQQFRERQQRSAK
GKGKETEEETRVGLVDTKLNAVDVVKKCGRLLKLRKGPEGTVPILIEGDK
DVSFAYIAEHIEFMLFELIKNAAYATVQAHGDKAWQYPIQVTIVHQPKDL
TIRISDQGNGIPPYGGLPPDPLDLSLMPRTHHGSPPTSPQQMVMNAPLLS
QRLDIFSFSHMRRHYQHHNSLLNDSDPPTTDAYSSTPLSAGAPSLPPSLT
NEPIPDLHNSPSPPSLDPSLSPADAAAAISPIPPSNPSASASTDSASTST
GIMALRSIGSQGLTGTVSEQVLTSIPPSSSSPKSQEEAEEELSILMDAQM
RSGIGLPLSQMYASYFGGNVWIHTIQGWGSDARLKISKFGLAA
>NGR-1A1111  [mRNA]  locus=Scaffold1:710528:711645:+
MPKHEPATLIARWNTPNPQATVPILARSLSTNLSATSTGRFIVHIRTLRL
PPPTTTTGKGKNKVKVEGRNLYMTRKFEGDVEETAILVEDPNKPQRPTVS
KDKGKAIDQDEQVDVVGHHRWAYSTVAPPHFSPPSSSTSSSSSSIDSFIG
RVLVAPPAPSSASNPQTQQAWQSRPTTLSLEGATFSISSNPVSNPTNTDW
LVKVAVVNVKGGTASGTTRGCIVQATYLPVPYLPASSPLIRNFLNSLFPS
QAVQNGEISFLETQETELVQAGILDPPRSTGEDIDTPDDEGEWEWKDKHS
LFSYIQQFKKEGLL
>NGR-1A1112  [mRNA]  locus=Scaffold1:72664:75489:-
MATYDNGLYTPWTPAEQAPPAATSPAAWEPESMSTTAWWTPQTTTTTTST
TTTSQATSSVVSSSSSTTSSSSSSSSTTSSLLSSSSSSSSPTSSSISSAT
PTTSSSSTKATLSSSAISSTASGLHPSGIIAASSSDSSSGSPAFKVTYLL
PVFIIVPCVLFFLLAAWTYGKYWAKPRRDGEPSSRPQDQPGFWDGAYKSI
GTKGRKAPVEVEDEKEGLVLGKDWAGDVESATPKRQRSSKWSNWLPLGRG
NSTRSNESSRSANHLPFVSVSYASLDQPFIPPSHSTNAALARSASQMSNR
GDRGWSWGTKPQATTSALRVMNGNDHDEDEDSKYLSAARGWNAGSTRKYR
AKKSGSLSSRISDKVMSRLSPGGLSPSAIAPSPSVYSPQFPQDGGRYAEL
DEEEDDDIYDDKKVDLDAYLGESRVGEGGLANRYLKGDATAVPPPRRASN
QVQPPRTEKHSRQDSIPSFAVDLPSAPARTQVSPKKSQSTLLRAPPPESP
RATPPPQLLFGYDSPPPPRGPLPVPTSQSRSNLASDPFTSPPARIPFRSQ
PAPQLSRPSRANTSTPFSPETAPGLFFTSPSLSSPPSQYHHTNVVGSPMP
DFQPGALRASESAFSISGVDKLIFADPSAALPPSASFMNPRSESRLGLKE
LVQKPKSRKEEIDQLRRSVGPQTSSVPAPVHANGPSPLRHEQQTVPTVSG
FKSYTSRPIKEPRESLGFNPSFSESPTIAPLQHPSKVRAAIENLEAKSNS
GHSKHSSMDSTRSGRSTRPEKLPEPPSPQKLERSTTTLGRSRRHQRGGFG
SEEDEGGAVEEPEDEETIKNRRVSTLLLTRSRTQSGPSAIPASSSSHDSH
SNSHESTTQEGGGGGGNGWNQSSDPYRHSVAEPFKRPLSSDPARLQQMLR
RKSTGANLGSEGEAGGVKVDSDGNVGGGIMAAMTRRSGIFD
>NGR-1A1113  [mRNA]  locus=Scaffold1:711973:716254:-
MNLRLRSWKISDFSCQVRRPALIVYSIFKATLALSILLILTYSNRFASLS
DHPVALNGAVLVIVGAYPGSPMGKCFQAVLLGIAGLSIGVLVYAILGEAG
HSPTGQGFIFALCVYLLALVRYGGAKYISFYLYGVLFAFGGIYYGLESGQ
KFDKSWFLADFQAYAWGIAIALAVNVVVFPVTSERELKKLLVASLQHVST
LSHLSCKYYAKECSDDEAQVRQLLVKTIRADYLALAARLEETSLEVAFSR
WSLKHYRDMIASVQGLQQALITSSSALDLIDRLDPAGVNVKRHLLARAEV
AKTFTDYRQAIDLVIAEIIDELEGGPKGFNLDVSTPSSGPQNAATVGDGA
ETPSTPGTSGQVTPNGDPQKPAESPLKRLENDTPLHTTKTTIHDQKKLET
VAAKLKREVQRSQMRQEEIRSASASMRSHQNSPSRRGLSPAGSRRDSPVG
SPTTSRPQSPSFELERGRWGAFRAVLEEKAKERERDTDVKSRPSTSRPRA
EDEEDEALPGELSKRQEEELARREKEKMGKVTTNPDNARDEEDSVLIFRK
AWDAFAQAQSEALISLIKDGALEVDDELRIEDGMPSLKTMYAHRQPKAWT
SSLLSSPITRLKSRDSARSARAPTLFSATEGSTRDIPLSPPAPSIPEDEG
DESESSPDEEDVAPCSEALTKSYSLLFGLGQLTDELCRLHDIVTIQRPVM
FRAFILQTLVDRVKALWAPKEEMSLQEALATLYGREYKPVKRPWIQQIAK
GEKWLRSQRSIYAFKVAAGASVYAVFALAPTLQDKVYLRIGMVSSLITVV
VAIQPTLVGGYQYNPYGLVCFGAIWFAVASYFFYSRPAWYTGALLLQTGY
GAMVIQEYVYNETPGSIRPYDSPPLRFGYTIASLAISMGISAFFQLFILR
QPARHRLRLQLASVTFALSSYNSVFQSYVNHAAPIDESPAPPPDALASVF
RELCKRETKIQAAILALAPTFEFAKVEPKFLVPFNGPCLLKIIRSLQLIL
DRLREARTAIGTAGFNETIHHDFASVRLTRTLFYLGATSLLSKTQLARDV
PSSKSTWLAFERDALVLSRRMSNRPGGDTVLKHPAFLRYWFFLVSLGSVS
SELEELEKHLGELFGDPDLHHPAIN
>NGR-1A1114  [mRNA]  locus=Scaffold1:716383:718642:+
MADSQPDAVASLSSRLSELTPQDESTTAPAQAEPAAEPQQETEQAEQPND
EDQAEEEGPMASTLLENLSHEVQVTLADQQQDPNSPLFSAKSFEDLNLHP
NLLKGVYKMGFQKPSKIQERALPLLLQNPPRNMIGQSQSGTGKTAAFALT
MLSRVDMDLKAPQAICIAPSRELAIQILEVVRRMGEYTPVECFFAGKDSV
KRGMPKVTAQIIIGTPGTVIDMVTRARVLDLKEIKAFVLDEADNMLESGS
MGEQSISLKNLITRMAKDPQIVLFSATFAEAVRTFAVRFAPGANEIRLKQ
EELSLDAIKQFFMDCADEGHKYEVLVELYNLLTIGQSIIFVKKRDTADEI
ARRMTAEGHKVVSLHGKLETQERDAVMESFRQGKTKVLITTNVIARGIDV
MQVNMVVNYDLPLDANNRPDPETYLHRIGRTGRFGRQGVSINFVHDRRSF
ENMEAIRKALGKQIVRVDTSDFEQMEETLKSALK
>NGR-1A1115  [mRNA]  locus=Scaffold1:721701:723798:-
MSYTASTVSEPEFQQAVHEIRSTLEPLFKQSPEYENAFKVLMIPERIITF
RVAWEDDKGECQVNTGFRVQFSSVLGPYKGGLRLHPSVNLSILKFLGFEQ
IFKNALTGLHMGGGKGGSDFDPKGKSDKEIRRFCVSFMRELSRHIGADTD
VPAGDIGVGGREVGFLFGAYKQFRNEFAGILTGKGFDFGGSKIRPEATGY
GAVYYLEEMIKAASGEDFKGKKTLISGSGNVAQYAALKVIELGGVVLSLS
DSKGALVSEGEQGLSADFIEKVADLKLKGGYLKDLSAPSGFKYHEGARPW
TLVKKVDVAIPSATQNEINGEEAKAMVAAGLRYIAEGANMPSTQEAIDVF
EGERKKGSDKAVWYGPGKAANCGGVAVSGLEMAQNSARLQWSEEEVDAKL
KEIMQTCFRTCYETGKEFSDSGSLPSLVVGANVAGFLKVANAAKAQGDWF
>NGR-1A1116  [mRNA]  locus=Scaffold1:724686:727866:-
MANDPSREAKNEDSATAILRPKKSPNRLVVDESSSDDNSVAQLHPATMET
LQLFRGDTIIVRGKKRKDTVLIVLSSEDVDEGKIQMNKVARNNLRVKLGD
IATVHACHDIKYGKRIHVLPFDDSVEGLTGDIFNVFLKPYFLEAYRPVRK
GDTFLAKGAARSVEFKVVETDPAEYCIVAQDTVIHTEGEPIKREDEENNL
ADVGYDDIGGCRKQLAQIRELVELPLRHPQLFKSIGIKPPRGILMFGPPG
TGKTLMARAVANETGAFFFLINGPEIMSKMAGESESNLRKAFEEAEKNSP
AIIFIDEIDSIAPKREKTNGEVERRVVSQLLTLMDGMKARSNIVVMAATN
RPNSIDPALRRFGRFDREVDIGIPDATGRLETLRIHTKNMKLADDVDLEK
IAADTHGYVGADVASLCSEAAMQQIREKMDLIDLDEDTIDAEVLDSLGVT
MDNFRFALGTSNPSALRETVVEIPTVTWDDVGGLDKVKIELQETVQYPVE
HPEKFLKYGMSPSKGVLFYGPPGTGKTLLAKAIAHECQANFISIKGPELL
TMWFGESEANVRDVFDKARAAAPVVMFFDELDSIAKARGGGGGGDAGGAG
DRVLNQILTEMDGMNAKKNVFVIGATNRPDQIDPALLRPGRLDQLIYIPL
PDEASRVSILKAALKRSPVAKSVDLTFLAKNTHGFSGADLTEICQRAAKL
AIRASIEADMKRERARKEKEAELGEDAVKAEEDDAMEAEEEDPVPEITIE
HFEEAMRFARRSVSDQDIRRYELFAQNLQQSRSFGSSFKFPEGGEAAAAT
EAGAGGAAFGQAEEEDDLYS
>NGR-1A1117  [mRNA]  locus=Scaffold1:728908:729546:-
MPDQPPVSSSNGTSLPFQEIPISQASFVTYRALLVWQQTGFIRFAPLTSS
FLELNFDPSYKFHEDLEKSKKTRQKAIATMVKEDPSLPAPVSPKSIYRLA
DFLSLPRLKNLAYEAYSNRLTPQGAVHELNSRESSCYPEIRQTVFDYIVA
NSSAVIGSAAYKSMSQNSGGGGGGGLQDPSLFKELFETLSSSSNKPVEPT
GRYFFSLSTLRA
>NGR-1A1118  [mRNA]  locus=Scaffold1:731079:732136:-
MGFLTSSALVSSSFLLGNLFTGILWDSSVLFGLKEPISKATIEAVEAYYL
TWWNGPMAVKMFLHIMMLVLFLSIVAKFARYTETAYYFSGGSIFMLILTA
SVYIVITIPSIRTIAADPLNKNALVLPGLDLFTRFQNLFVRNTNGTLAER
ARETAARVAELGPMTWDERVMHVQVLCAGNVIAAGLLVGVILLQASEWYL
EEDIRKEEIEELRKQLAPRPVTEEKKTQ
>NGR-1A1119  [mRNA]  locus=Scaffold1:732490:735859:-
MDPSKYTEATTKALEAAINLAKESSNSQLAPAHLASALLSPTQNATGQTQ
ATLFSSIINKAGGNPDLVNRGLSKFIVRLPAQDPAPDDVSLSPQAAKVLR
EAEKIMKDKNDSFVAQDHLILALIQDNSIASIIKEAGMTPEQIKSAAQQI
RGGKQVNSRGSEEGFDALAKYARDLTAEAESGKLDPVIGRDAEIRRCIRI
LSRRTKNNPVLIGEPGVGKTAVAEGLAQRIVARDVPPNLLGRLWSLDMGA
LTAGASYKGQFEERLKSVLEECEKAGEDGPGVILFIDEIHTVMAGTGGSG
IGAGDLLKPALARGKLRTIGATTLNEYRQHIEKDAAFERRFQQVIVNEPS
VPEAISILRGIKERYEVHHGVTILDSALVAAATLAHRYLTSRKLPDSAID
CLDEAASAVRIARESQPEEIDQLERQKLQLEIELHALNSELARDKKDEVA
KAKIEETKRAISQIEDQLAPIKAKFQAEKSKTDEINNVKRRIDELTAKAA
DAERRYDLATAADITHGALPDLRTRLAQLEEQKKEEDKALRAAGGEALAG
DTVTPEAIQAVVAQWSGIPVTSMKLSEKQKLLKMEKTLRKEVVGQDEAVT
AVANAIRLNRSGLSNADRPIASFLFCGPSGTGKTQLAKSLAKFLFDSPDA
MLRIDASEYSEKHTVAKLLGAPAGYVGYNEGGLLTEFVRRKPYSVVLVDE
LEKASREFVQVFLQVLDDGRVTDAAGRVVNFKNTVIIMTSNLGSSYLNEL
PDDGSPVPDSTRELVNGSIRAHLPPEFINRLDSIVIYNRLSRSDVRSIVE
VRIQEVQKRLRSNGKDVTLDISKPALDFLASVGYHPSYGARPLNRAIQNE
LLHPLSKYIIDESIRDGETARIDFDPKANRLVVIPNHESSVPYAEDSDEE
MGDDSIEVEELD
>NGR-1A1120  [mRNA]  locus=Scaffold1:736170:741681:-
MNHCLFIHQPIARPVPAYLSQLSTYSFPPTSNLPSKVPPPRPVSSGPITR
AGRLGSSNPLAPLRKRLARSLAGAGGHLHTEVQLLLELVDALDHCITLFS
PSAAIANPDQAFSPASRIPPSSSTIPLPLDESPPSIGPTRSTQSKAALLD
EVRLLVRELVELVPDAQRCLTTGQYGPLAFPNTTTSRLMQSLEKKTTEST
EDPPLVTPSSPSSSPSSPAAHAPRPTSWNSGISSDWWPSRLARDCRNLLV
EAGLPSGRASTVWLAARLSEEDSSEVYGSPPPAVVIPPRRLMYNNSNMQP
MYTQQQGGQGGLVGGGGDQTQWGDPNSSSQGFSQQPVGQYSNYGYSQNGQ
PQDSLSSANLFQQQLAQQQQRSVQNPPLTQPSLNAIGNSYQSSAQAYMQS
QQQLAQARQSQIPLSAPSPFPNTSQSPAASSSQLPSQQQQQSQPQRQLTG
PEIMHLLRGINVNGMNPQIFATLTPIQQYAMREYITRGRMMQAQQQAQLG
LGLPGSPVPPSTAQKPFTTSSQPSPLANGSPAPLPPPSVSRPLQQQAQQP
SAQIGFLKILGDFCSKRGIPFANPPVVEGRTLELPRLYAAVNGTGGFLNT
STRKLWGTVATALGFPAASADSHSDQRLQQIAQAYHSVLYPFEQHVAQMQ
LERIQAARATATAAQTSNNGAPPSSQTQTGSAPTPSQQPSSFASPLAVQN
NLPPPVASTSTAANSTHSPRPTSSASASTPAFNNAMQTQIASPQQKTRPN
TASSRRESIAAVEIKGKGKAVGDTGSIKVEDFATNGTSTPKSAVSILPDA
KFSASPRPVTANLENAPKTVAPPIPEPPSQPPRRKRQKIEYVPLSKPQEN
VAGYELAGLEEVLQQATRRKRPRTAYDLGLVDIHSLTMSLRSRLASEVSF
ALNSLTLISMSIRTHPSEQGTIPFPLSRCRDLYDELVDLLEETAFGYDDD
LHDDQDQRGGTTAQADSPPQTYPELFQLITEEAGSSSPSDPDERNRIAQL
ADLGHTPIKPVDILLSVTNILRNFSIAEENSQVMGEDEHLLDVLARIANL
PLKQSNQEKEVGDRKRSRWPVRVTSSDSMILKKDVLELIANFGLRVRLED
HESSTARSLFDLLSFFLLDADRHRHTYFDLSETPGSAGRLTQPHLVKIAP
YLDLGLAAFSQITLLDSNRSTISRLSSSSSLERLFGSLIRLVPVSESDFQ
VLTSESGLTYVQNLIMSLYNLVCLSPPELKLELRKKPAYFWGIMRVIRRL
SGTGASDTAAQTFQPLIERCISLLHLLNTLEGVTMGSSGMESSEVPWWGL
SMSGWEEEEEFGLLQDGKPRVQPAVPTLAERGTVKQRLPPTASTAAGLDP
GLPILSGETMSLFEALKNGSLINVFPSLVPLL
>NGR-1A1121  [mRNA]  locus=Scaffold1:745959:746408:+
MKCDNLEIEDGGGGQIQEEAERLYHVAFEQLRRTTREDEESFVERMRRWE
ENEHGTNAVMTSDGRIPEKNEDEEEEGSQEADDEEDDDELEFKVDVELEL
KPFELESGRRKVTEFELDDLTRRLKSGACELEDYGLVRQVQAQARGSIV
>NGR-1A1122  [mRNA]  locus=Scaffold1:752734:757073:-
MSSSIDSHDSNKQESGGEPLLPDSPARTTTELPPEPTTTTTTTTSTTNST
ERVSEQLEQREDQDANSNNNNSNNDSSSSTRREPPSRRVKVYKLKDDAWV
DLGTGTCRGVLNHSQTPPGDMEQTSSSESKVLLDPEEEGAWIVVKREKPT
SSSSSSSSKSSTSNSDNEEPVNREEEDDNDEDDEKDIILKTRVQPYPPGY
SEDFDEEELLESEDGQTLDVGGYQRQQDTLIVWTERSEQSTGGGEEEMEM
ALSFATSTGCQEMWEFIKAARRFTAEQSMLLLSPSPSPSLASSSPIFNPQ
NHNNNLSNSNHLQLPSPNLNNVSQLESTIRQMSRTAISRERLSLQIVKTG
FIEKLIKVQQEAEDLESLSDLHSLCRVMQTILLLNDNSIFELVLKDELIL
GVVGILEYDPDFPSMKASYKSHLSSPNSFISLVPIESTSLLNKIHQTHRL
QYLKDVVLSRILEDSTHSMLNSAIYFNQVEIVNEVVGTTSTPTSSSKGEG
AGGGVIEKVFEILDDKGSRGKGKRKGKEKEKEVVGPIQDVLDQGEEKRAS
KKPKLSISPQPEEEKDHQVDQVDQIRLKKRQSIQFLTQLTQMSKNLQLPL
RTSLYRTLVEKGLLKALEKALVFANNDEEEGEEKDLELRSQVIQVWMSVV
DLDSKDVRAYLLNQGKEEQQEEEEEEAEEETTTTRGDNDEKEGGESKKEE
QADKSKVVDHNQTMLGGLIETLKTEQDLGIKTHLAEALRVLLDAAGESGP
LEAPPRLRAPEDPAAEAFLQYFYDKCMLSLLEPLLSLPTSRPIDSPPLEM
SPSETALLSHLCDLLCFFITHHSFRSKYLILSCPQLAKSVSTILAPKPRL
TRQTHLRCSSLRFFKQCINKNDDFYNRFLIKHDLLKPVVETFWEEKDKDN
LLGSACLEFFEYIRSTNAKSLINHLMERSGETIRKLSKLKFSTFQGIVSK
WEINNEPLPTTSTTSTNATGGSEGEGGGGSGNGAMSEAMQRQTSKPGWST
SGPSSGGGGRMDLEEESYFNTDDDDEDQEDSVIDDVLEASFKSKEYENKD
KKEEVKESPTLSAHFASSRRKREPTSNPNNLNTSDSSSSSSSSSGVKESK
RVKLDDEDQQEEEEKKKKNGSSSLPRSQTWPQGTTTTTTTTTSGGGLVDY
MDEDEHDSTPAAGGFIREEQEPDGASSIPLPLPGALKRKQEEEEEESGLG
GLLRFKTAKKETSPSSSAAGSSSKTKTSPPKSSTTKPGGFKIAFGSSLTK
STSTPTIATTTTTKKEEEEEKVKAKEDGEEEKSTTKSGFGKFGSGGTTEP
SSSSTEKG
>NGR-1A1123  [mRNA]  locus=Scaffold1:14054:14697:+
MSERPRVSSSSSPHFSRSAPPTALPRDRDRERTNTSSHSTTLATPATYES
FDFPLPTETTPREEREARLCLERKRNRCCGLGRLFYRSTGPGGDTSAWED
DEGEEGRKKRVSERTRLLGDDDGNEEVGKWEYVWGEVVCYAKHMLPPIFL
FVVLVLVIALFAYKQAIRRIIDDRFPPLTEEP
>NGR-1A1124  [mRNA]  locus=Scaffold1:76112:78068:+
MTGHFPTGADLVQVAVEFVNKVQTGSRNLQVLFTEPGHLPALLWAKAVET
HFRQICSTPESLRLMDRIDYALADSFKHKYDKGSSTQAVVHAVVFGDLQE
SKQAVASALDIVNDQSRHYEGFENVESAFVKGRYFLKDLVTAAIQFSDAI
KAQDLNSEILFSGHGHLPSLLWAKAVETSLESQNQQQAIDSISEALQERM
TFRYEHYGKPLTEGQFSEHERDGGKVTSQVGS
>NGR-1A1125  [mRNA]  locus=Scaffold1:757274:758412:+
MEVDRPTPSSSTRSSAPPPPRGILKNAHSSSSSSTTQSQSQSQSSSSSHG
LAWDEANLSLNEVQKDSTMKITEPKTPYVRYNAETDEVMDLDKIPGFELG
QTSFNSPPPPTSSDALPTTSTSTRDLKDPSRRGSEGSEKMVRVERTNSFN
LEKSKPLSDQSGGTSSSSEGMMMNIDGAAATTTEPLSEDEEPQDEETKEH
RKQFAQKRGRHYSNEAEAMKRAQALMANEDDDDEDQDQETTNNNNNSGGY
EEAIDDEEEEDSLPHLNQTNNTNGGGIVPPPVPSIPEKFKQ
>NGR-1A1126  [mRNA]  locus=Scaffold1:759314:760728:-
MGKSQSKLSPEDLQDLQKNTYFDKKELQQWYKGFVKDCPSGQLNQEEFAR
IYKQFFPFGNPKAFAQHVFKVFDKNGNGTIDFREFIGALSITSRGKLDEK
LQWAFQLYDINNDGLITYDEMLKIVQSIYDMTGDMVKLPADEDTAEKRVN
KIFALMDLNKDHQLTFEEFKEGSKKDPTIVQALSLYDGLV
>NGR-1A1127  [mRNA]  locus=Scaffold1:760891:762690:+
MSSTVLHPSGTVSYHEPSLPSILTLVSLIYFLNLARNVADYLLGAGLLGE
VAIGVIYGPVAKILPIEWEQTFLALGYLGLILIVFEGGLTLELSSFLPLL
PLSFLSALIGILLPLSFTFALFSSSNYSYPPLQAFTAGSALASTSLGTTF
FVLKSAGNGLAKTKIAQVLKGAALADDIVALVLLSVIQSLATGEEGAGGG
NLGWTIGRPIVASIGMCLISPLVIWYLLRPIFNTRRVKSWVEKGGKSLKL
FLGVSILSAYLAIAYYTGTTVLLGAFLAGVTLPFLSPSPPSPSEEVSSTL
TFYQLYELYIEPLQTYILVPFFFGSIGFSIPFLQLWKGEIVWKGIVYSIL
MTLGKILVGVCVVMNDTVLSCFNKSRNISNQEKIQKESGNESSSIPLPPP
KNTSAELASPPTSFSTTTTLPTHIRTTPFDASFMSETLPAALFLGLALVA
RGEIGILVLQVAYNSNDSSSSTSSSVLSTEPYLISIWSVAVCTIVGPVAF
ARLVKSEWGRKGVLKGKWN
>NGR-1A1128  [mRNA]  locus=Scaffold1:763335:764949:+
MSDSDGPSSTLLKADIKILNKHLSTFSHQTICDFNRDIFEITYDDVYEIP
EVTTGQAEQNWKIQVGSSREGIAEFTLIALPQSNGGTYARNASVWMCVSR
LDGEDGEEEPSMIEDALWKHRVLPDDSHYCLSVTSNSVRSKRNLSSNDPE
LPARYRVVIEYRGEISTEVSTAGIEARLASSNPAMFLKPPTGLVCLKFSR
GRKLWIDSDVLCSLSDYFKTCLSSDFSEGIVHAPDTISHDSEDTEPVRKK
QKTAEDFEDSDEESDEPLPDQPPVSPSNGTSLPFQEIAVSQTSFVTYRAL
LVWHQTGFIRFAPLTSSFLERHSWKLVFANDSGKNLETAIKTRNKVIANL
VKEDPSLPSPVSPKSIYRLADFLSIPRLKELALRAYSSRLTPQGAVHELL
LKDSAFYPEVRKTILDYIARNSQIVINSYGYQVWAQQDSGGGGGGGTEDT
ALVRQLFEALSQSDSRLRKFYGPEEDHNKKTFAGFLFP
>NGR-1A1129  [mRNA]  locus=Scaffold1:766886:768049:+
MRSTFTLPTYPPWSATGYGLSSPALSDESCSDSSVFNPPRIEPGQEPFAQ
GYGSIVLGGEVYCPHQIKERRYEPPGLPPIGSPEYSRPSSYSSSYPRSEN
DLCDHCEAIAKSEVERFLSTLASLHPNFGPRKVQKIDPTRRMSQQDPPPC
NTYYLKGKCATGTRCRYGHDYELNAAQIEEIRRGAKWHPCSAVQHGLECP
DGEGCIYGHACPKGLNCRKPDCAFGPDVNAEIIDLHGYQPITLRELVWQN
ETRSTTVTNTPPPPPNEYYQVQPRFPLISNSPYYEIVW
>NGR-1A1130  [mRNA]  locus=Scaffold1:768481:769639:-
MGMSVAVLIDEKPVEMYQTEISGNKISCWIESVEGKEFKTQSKLLKSFSP
YGVSFFIDVDGTRMGGIFDRTPQSSGVFDGPYTSANTKQPLVFSKINLTD
DTEIASHDEKFIKNLGSITLECHRGIEVRMEQRYNADLSGFSGRAVDERS
KKAQVSHQVGLGRAKPVAPSQTVKVDYIDTLNHPHAIFEIKYRSRALLEL
DDIVKPRFTIEDTPAPVVTASTSGSSTDQTNKKRKATSDLKVDKDGAIVI
SDNSDGEEQAAVEVKKEKKVKKEEEGEKVVLEID
>NGR-1A1131  [mRNA]  locus=Scaffold1:770227:775034:+
MQNHLVVKPQPRRTRSLLTLPPELLATITVSSSKASSSSTYRYWISKRHV
QHFRCVILDLPAAVEFDFFIASFDQFSSATELHLDFLSAPRLLDSLRPGS
AGGGLAWWSYKRLAASISDLTLNGSDLETTNAYQLISACTKLQNVTFLLG
RLPKSPYNVHRLAGSLPHLESLTIRQNQEGDDAGDLPAEFLEPRARWPRL
KKLNIISKELGHNTVKFVQLFADSLEDLSLETLHDSDLDDEDSTPVLPVS
PIFPRLGNIAIAQSSVLAYSIFSSTDRSTFPSLSRVRLSYDYDSSYGFGR
EDSILGLLWAHHKFKILEYVKPTSQIMPDKIDLQDEAFILHKAKAHKVKV
FFRDYPEEWIPNPDLIHDFKRSIKRSVSGWIEPDGSSDANRSTPIESQIE
NIQAYINDKRKVAKLSGNPAELERLLLLLRPRRVDLPVDVWLMIAERAHP
YSILQLTRVKKSLRRIFISKELSSAIWNRAFKNLDHFPNFRPSDFGGPQL
ASFIYEDLCSVCNKGGTDRKSYALKIRLHRNNGAELSVRMQELSAEERTR
FVEALWARNSVDFGAMKGWMSKAIGQDWEIYIRVSLLSDQAFKGWNELYY
EIERHFLSQQFDSVKKAERQRQIKRRKLLYAKYSLLKDNDPFYPPFSIFT
EIPSVRELWEPVNASNDAIEDEWDSHQLQVLDQHLPYAQRWFRLSVARIL
SRSLAQLGKPLSPQLYSSLHPDNCLLPPPYFNGVDDSSNSTGLYLNDPAA
ISANELEDLLDRFSNQAWFFNSQQPRPLVSTLQDNLDRISQIKYQGPLFP
KFNKFWHQVLSQVLEKGGIEDGPQVDVNQRLEELGSCFSCGLCALDGEEP
ALMTATELLKHFKRHTFPSEGAPQDSLVVFYAAEAQGNAD
>NGR-1A1132  [mRNA]  locus=Scaffold1:775435:777239:-
MGKRKGASQVKPSTVGSAPVAKKARFSNPPPPSSKPTTSTTTTTPQQKNK
VPQGPPKKFIVSAGSYERLLYGLECQFVPSTSTAPTLSVNPVFSFPAHLS
SLRTVAASTTLQQEGTTNKENRKIGGKYLVSGGQDEVIKVWDLQRRKEVG
SLEGDTTGTITCLRFCPHRNMLLSASSDSTISLYRVRDWVLLRSLKGHKG
RVNSIDPHPEGRVCLSVGKDNNLRMWDLVAGKSVATLKLGTEGDVVRWNG
KGTKFGVITANTLTVYGIDMSIHHTLTAPSRFHDLQFCTLNEGSQEFLFV
ACEDGKIRVFDISNPTPIKVGQEEDEEAFEKRAKMEVCAELVGHTNRVKM
MDLLEVALPPSSSSSSTSPESTVILTSASSDGCINLYDLSPLSTSTTTTT
SKGKGKGKGKGKAESKVVGEKLEIKPSATFDTDKSRLTSICAIGLIEKRQ
STNSTSGSTEGGVDGDGSEESEEEEVEGDDSDDDEIPEKFAGEQSGDEDE
EFEGVMINLSDNEIEDASEGEEVEGLEDLEDLEDDDDEEEFEGINDQE
>NGR-1A1133  [mRNA]  locus=Scaffold1:778342:779101:-
MPSDVLPGAVDAASPLSSQELSVLRSQYLSESSKGYCSTQTKFNYAWGSV
KSESKVEVSEGVGLLMEIYRQEPERRRECLYFLAVGHYKLGNYPEAKRYN
SLLLEKEPNNFQSQSLNALIEKAVAKEGYVGMAIAGGVATVAGLVFTALI
AGNRRR
>NGR-1A1134  [mRNA]  locus=Scaffold1:779512:780444:-
MADTDVDMKPSVSNEVPKRFEVKKWNAVALWAWDIVVDNCAICRNHIMDL
CIECQANQGSATNEECTVAWGVCNHAFHFHCINRWLKTRQVCPLDNREWE
LQKYGK
>NGR-1A1135  [mRNA]  locus=Scaffold1:79397:80830:+
MGSRRYDSRTTIFSPEGRLYQVEYALESISHAGTVVGILAAGPSAKPFTA
SSETTDAMAVDDSSEQQQPSTSSTATTTSAATKKKEEEAKAEREKKYPLP
HKKGIVLAAEKKVTSKLLEKEKGSSEKLFMVNGNVISGVAGYNADANSLV
SYARNAAQSHLATYNEDMPVEQLVQKVCDLKQGYTQFGGLRPFGVSFLFA
GHDPHHSLQLYASDPSGNYSGWKATCIGANNSTAQSLLRQDYRDDIGLEE
SIGLALKVLSKTMDSTSLDSEKLELATLTVDEETGLPIAKIFKPHEIDAA
LEKEGLAKKPEEEVIASA
>NGR-1A1136  [mRNA]  locus=Scaffold1:780821:781529:+
MQPTLNPDSSHMIKDIVLLNRYVALAASHGDKSGYKPGDVVAVKSPINPS
TLLIKRLVALPNSLVTTLPPYPEKTLRVPQGHCWIEGDERFHSRDSNTFG
PVPLGCVESRVDWILWPLSRFGPVRSKPGWEKRVYQPPTTSLNSRKGSSD
NFFA
>NGR-1A1137  [mRNA]  locus=Scaffold1:781996:784189:-
MIAEQAHPYPLLQLSRTNKFLRRILTSKESSSGIWDRAYRDLEDFLDFEN
SEFGGPSLVAFIYEDCCAPAEKAQKRQQVKRRKLLYTHYDTLKGDDPFYP
PFSIFTELPSIRKLWEPVDARNYAIEDKWDSQQLQDLETELLSAQRWIRL
SLARILSRSLAQLGKPLSPQLYSSLHPEDCLLPPPSFSGIGDSSSSTGLY
LDDPATTSATKLGDLLDRFSNQAWSLYDYEQPRPLASTLRDILDHINIFE
YEGPLFPKFNKFWHQVLSQVLEKSGVEDGPQGDVKQRLEELGSCFSCRAC
EIDREETELMPAFELLKHFKRHTFPVERTPQDSLVVFHAAEAQENAGLVE
NSDEAIP
>NGR-1A1138  [mRNA]  locus=Scaffold1:784934:786166:-
MFSRAGSRLALRSAAVPKTSPSSINFVRNFQSTARNNVNSTAWKTAGTIA
GAAGVAYTLYEWKPDLMPSLPVAHAEAPPAFSDAKTYLDPTTKTPFPSTL
VSPDGVRLQLVGTGVRKVSFLAIKVYAVGFYVSQKELEAAKAGKLEGWQR
TGAALVEFKSFFPNGKLASGAPMELFYSAVNRSILFQIREAPSAPAQVLG
TLKDGLLSQQLMVSYFSNTAAPSEELRKSVAMGLAGESR
>NGR-1A1139  [mRNA]  locus=Scaffold1:786260:788501:+
MSDKPIDILLIGLGAVGTIYSWILSQNSNVQVTAIARSSYEAMNEKGIEI
RSDKFGHFKAWKPYRLVKDTAEANDRPYKYIIVTTKALPDLLPTASVLAP
FLESNLNQSVDLEDGPTVVLIQNGLGIEHALQVAYPQVPIISVVAWIGAN
LHPGPLVTHGIMEKLIMGLYTGEGGDSPQSVEAAEDDYADPAGYRGPGGP
ERRDEGFRRTDLFAELLRQGGGAVDVYEDIQPKRYEKNLWNAAWSSICAM
SRSPVSAAVAPSVLPYTLPVVRRTMLEVIYVARAWGYSEEVLPLKAVDDA
IKITIKNYQKQTGIPDTPATPSARADAFGSIGGYGFPTGPEDDDDRSATI
DFKPSMLLDVEAGRPCELEPIIGSLLDRARAKGVATPRLDVAYSTLKIHQ
ELATQRYAQSPDYQEHIKSWLTKPPNVAGLGAAGRQAWEKAVRKAGLADR
QVASVRMAGGKDKIPGKPIDQEEDTAETDWQPSTVRLAID
>NGR-1A1140  [mRNA]  locus=Scaffold1:789926:801846:-
MAVPSTSKYTLDDDPSLGTRSIRLSNFHIQSTKLPILTIPESDQASNDLD
LALPEIIFGNNKLSIRHEPSGFGLEWNTLDMLRGVKKGQGWENLPGSGAL
KVAHAEEWSRGQSSTNSTSRMTIVKPFDWTYTTLHPGTTLPPTTLPASES
SSASSTPLGWRRAPPTHPGIPLALLARTDIPILFFDEVPLFEDELGDNGI
ADVTIRVRVNSTSFYVLARYALRIDHVLFRHFDVRVYHEFGSSEIVRESK
GRQSSYEQVKTRLSPSLSSSINRSSTNTTTGVGGGTGRIEITFSHAANNK
RRFLFDDDDYERGLLPVEHHYESPSASSTGSGNLVPAGLTYATSSTSQST
DHSRQSSYVDFNSANEQLLSSTISNVAGIGKRTRFDSANYSRPPLNPQPH
LTDTPSSSSSQATASSSSSSSLPTTASLDISQTSVSPPLSRNLNKSAGPT
TTALPTSIPLTRRGNKTKVDVPISCISCGQKLARLILRGQKHELEVPYEA
TFTCLPCSNSAESGGGGGSGIEESPGGQSVGSSERSPSYSPHVGTSSRRT
SIVSTSASTPTSTSTSTAPPATFRKKNKRLDAGQATLTACDVCLMDRAKG
SVLPREPEKGHSIDFQIEVVCVSCDDKYQRCSDCGGGGGVRLGTGKWRSK
ELFKDGKKTSIAIPEVLERNGAIWTSYEEAKTHAYLGWKGMDPMIRYDIE
PSQGIRRYLALRLCAPNLRKTTRKADLPPQGEVPRTGQIFKGDKEIVGYI
IAEWDMQRGVLFLALVIPWDATGEAYDATTLLLQALFFFKTGSRMITQLT
KKRGFAPIDEYLQANPSADPLAFPPHRPIYLAVERQRGWLILFNKMVAAP
LPPPPPRRVSYVIPPPSHPPPLLALPPFGVPRRGHTTPLFDFTGQTAEDS
RHKYVHEQEAHPRHRLPVQALAIDLSTALSHDGVQDTSPDGILYTGGRDG
LLCSWELGLPTKRRRRRYGTRSLTEEDEDEEDGEEEDVALDTEDEDESRD
VLDVADISDLSRRPVAKASTRNRASTDQKPRTYSVSSSNGTSRPDHGGFN
STLPIEERWEIDDEAVNRLSSPPTTKFRQCVQSHTDWVNDIVLCNYNRTL
VSASSDSLVLAWNPHSEDHHDQVTPTQVGRHGDYVRCLATARETHWVASG
GFDRKIKLWDIGEGRSTPLVDLPSPPASVYSLGTTPSGSLIGAGTPERVI
RIWDPRSRKQVSRLGGHTDNIRAVLISDEGKWVLSASSDSTVKLWSLAAQ
KCLHTFSHHDTSVWSLFSQHPSLEIFYSGDRNGNICKIDLEGTGEPGEGE
CIVLARDGPEDGTEGRNGSEGITQLVAQDDSWVWSAGGSSTVKRWKDVPS
RSKRMGSILLRQKEDSANDNALEEGGIPVHRQLESRVDLGTSSPQRAESP
STDLPSTFSSTSERDRPSVSFLENLTSPLSRTSSSPNTRSPPPTATSKPT
SIHRPSSLRTPRPSQSSAIRPPLEHFPSSTSNPTTCHDIPYDSLVPLTLP
EDTYFAPAFHSRHRDPDSATIHSTYSSAAPGLGLGGLHRPHLAASSSSIR
RARSIIEPHEATNIAQRGFLDRESAAEATPLRSEPDDLIEGGYGLVRCEL
LSDRQHALTLDTEDEIALWDIVRGCCIGVFASEELRALAGRRPSELSAAG
TATSSNSDRDFDSIEYVKDRIEGEVSIATWCKCDTRVGALTVHVEEARAF
DAEAYIDECGVGPPEEYPSDHRLSLGKWVLRQLFDGFVEAEMALRVPNSP
PPPEGALFGNGVPSTSTPNFISLSGVSSMASPRVRGPRTPGMTIALATPA
IKRAVLPDMPGGLASPRAGQSELAPIPGSPAGPLTPNGARTPTHDRPEND
YFSLVPALAEQQSASSNAPLPSTTSLATTKGTDPASNPSPLPTPTATPGV
TNATGGTLMGRLKMLGKGSKRANTSNEVPTIATTITQPIVDDRPIEEQQQ
SRVLDAVFSRPLAPCPLVDAPRIRYDPDMAIIISEETSDAWAVKYRGLVG
TSYEDMSVLEQKAPLWLLDFLLGNRVNIRDPAKVSFVLQPWKEGTRQTLP
DLPNANARLTANRSLRVRKVCAYIADKLDLRRPSRAPSIMDGVSTTDLQS
SVAVGSSLYGDFNPEKEIEILVNDQPLPLNVTLATIRHSETFVEAGQER
>NGR-1A1141  [mRNA]  locus=Scaffold1:801966:803546:+
MTVPSTSVQVETGHQDMIHDAQLDYYGRRLATASSDRTIRLFDVESDDSY
RLVDQLTGHDGPIHALAWAHPSFGSILASCSFDGKVFIWKENEGAQKGWD
KVKEHLLHTASVNAIAWAPHELGPILACASSDGKVSVLTFNNDGTWEASL
FPAHSLGVTSVSWAPAVGISALTTPQNVQAANGASGEGQEALTQVKRFCT
GGCDGLVKIWGWNDQTKEWSPDPVEHVLQAHTDWVRDVAWAPSVGVGKAY
LASAGQDKSVYIWTQSDSQSTWSRTALEPTPSTTTTTTSQAQQSNQQQQQ
PTADGKFGDVVWRVSWSVAGNVLAVSSGDGKVSLWKENLKGKFEEVSELT
S
>NGR-1A1142  [mRNA]  locus=Scaffold1:803906:806079:+
MSTKIELPVYPSGNNDPLSSKGLLNGNGGDNNNNSSSSSSNGTGLPTSSQ
NGVSSAEGYKKIHPGIIIGIWIALSSGVILQNSYILRTVGFNYPIWLVTF
HLCFATIGSRLLLKFTHLLDDLHNVPMSWDRWLKNIVPIGALFSGSLIFS
NFAYLTLSVSFIQMLKAFTSVAVLGMSVLFGLDKLEPRKFIIVIAISFGV
ALASYGEVAFDMGGFLCQALGIAFEAARLVSIQKLLTGLKMGPLVSLYYF
APVCAGLNMILIPFFEGSAPFSEVLDTVGLPLLLFNASTAFALNCAVVFL
IGAASSLVLTLSGVLKDILLVALSVVLFGTPVTFIQMVGYSIALAGLVVF
KTKPEIVDGYLYKLRTMLGR
>NGR-1A1143  [mRNA]  locus=Scaffold1:806587:807745:-
MSQGETPTQYWDTTTFLGSSSTTSKETALIILNTPLPPQSLFKRIWKTAR
VRYCADGGANRLFDRFVKGKGKLEPTEDWTEEDEIEENWLPDLVLGDLDS
LRPEVKAYYERKGVQVRHDPDEFSTDLGKNVNELSKYEQTVLKDQSQLQL
VIVGGLSGRLDQTIHTLHALIQLVEKEGRQQVWAIGKESAACILPKGKHH
LKIDLASFGKTCGILPLGTSQAFVTTSGLEWDLGPTSYMYPTSLAEAVST
SNHLIQEDVTIETDATVVWTMEVRGGSD
>NGR-1A1144  [mRNA]  locus=Scaffold1:810147:812101:-
MAPKRSIDEVAPTYTETSGNSTPKSNHSLQKNKRQRHRKNKRDQIAAKLG
EPSESVVDLEEGEVVEGDFSDLFMVDTTPAAVSKENRFAPASPTTTKEST
VDNVLVQEEEEEEEQKASNETLDEEDIMKVFAKEVAMTDDEENDSEDDDS
DSSEDDEDRSGINIEGMMLYDDEEGLKEAIQGKIVDDSSAPVAGRYYKEA
DLTKSCVLCGEHGHSSRDCTHSQCFICGQIDVEHEARNCPVSLICSACGS
RGHFARDCDIAPGHGRYGGHMRCSICQSNNHSSSNCSTLWRIYDVSGPKP
QKRKIVCACANCGSTKDHFIDDCLLPRGHPMKYADSSAFNRSALGASGSS
LPQYSAGGPTSSASSRRRAGGASSRSKRYDDDYDSSVGGGGATDDDWFAS
RARTASSGGGGGGGGRESKSSARSSNWKDLKAAKGRGLGGAGGSSATHIH
FGGLSDSSRDRFSGGGGGSASSSRSYGGHDRSGNGSGYDSPRETWKKASY
ERPSDRRGPPSLLDRVGGGGGGGGSSRSGGGSGSNRKPRYQGGYV
>NGR-1A1145  [mRNA]  locus=Scaffold1:814639:815786:+
MSNYSSLAGQEGAHNVGKDEVRPKTTKGIHLHHTCLKIKDPKVSLPFYKD
ILGMKTLFTYNAGSFSIYYMYHSDEDADTEKVWESFPTQKGLLELIHVGT
FRFMVDDVPATVARAQAAGYKLIKPQGFASAETVGWPAGTPEPIKPYLEL
YSQMAIIQGPDNYWFELVPVKIEQH
>NGR-1A1146  [mRNA]  locus=Scaffold1:81162:83168:+
MAELLQNIQSRLDDPSIPYQKVVLIVLLSVSAFESFIGFPNLPSALRPFL
TSPDAQDTYRKSQSYARHKLSFSSVTGIIGLLQTFILLTNLSLPFLSRYN
VPIPTPLSQATAGNWTLLKGFWDLAGKVPGVKGSGSELRQTASFIALMNL
LGTVLSVPEGLYKNFVLEEKHGFNKMTYGTFVKDLFKGLALSFALEIPLS
TALVALIHWVGNDAILRLLAWVLGFSFALVLIMVPLGPLVIMPWFNTFTP
LSEDSPVYEKVTNLAKKVGFPVDRIYVIDGSKRSSHSNAFVTGIPGFQKQ
IVIYDTLIDKATPDEVEAILAHELAHWKFSHIIYLLTTALTQIAFSLSIF
TLFLSNTSLLSSFGFNPTTSSVVSKIVSRQNTSVGPTVVSLFLASTLFSP
LSAFLSFVTNSITRRLEYQADAFAVSLGKETAENLKTALIGIHEKNLAVY
AVDPIYSAYNHNHPTLVERLEALDKGMVDEEKKKK
>NGR-1A1147  [mRNA]  locus=Scaffold1:817111:820569:+
MKSALHTVEETQTFGNNYVPAPFWVRVIRIVVPLSSRLEAGKVIIETLGE
EEIANVVGGREWWQRTAHKEAGLDGEWISMKRDWQGLEKEAKEKEKREKA
QKGDKAAKESGNDLRRERTRELKESAKEDARRRRKAGREAEGRLDPSTPR
EATTETDEEDSEVDTETLAERRAAEEQRRAANGEDEASNENVDQQLPYHE
DDSYSPELDELPLCLYLWGGAYFFGSINTHRYVMWRIARKMGGRVFSVKY
RLAPQFPFPCALQDALSAYLYLIRPPPGAKHRPVDPAKIVIAGDSAGGGL
SLALLCMIRDAGLPAPAGAPYGFSLFKPSTLWPPPPPEFRQRAANSTSID
GLKAAAKAFTSSHGHSPTAKGDEDITPASSHRHPRLGRAADKKGLELAGA
VEKLPESDPQQAEQHETGGASRDDSKEGKGEIGAVIKVKIDGEEVELADQ
IQLYATNDQLVHPFVSPAFAPSLGGLPPLYVMCGDKEVLRDEAIFMAHRA
AHPEKYPVRKGILEANPARTEKGKQYPPTKVHLQIYDDACHDLPLFSFTD
TAKYCYRAIASFALFVTKADTTASKNEQVQPFSAEPASIDDSNGFLAPQS
VPSGSQAPKQRSASLFSHSSRTAKPRSSTSPSSRSSSSSSKARRISNIDQ
TIYTGTQPLNRPEYVDNMIRERISITGVVRPMEPEEEMQALTLDPEDLGL
IKEGPVKRYLAGKAIWDKKFAREQRKVNKNREKHLHKSIKEEAKRITRRA
EEAAKRKKTDLVNSSSRKGSAPTTVEGTPERVTDSPEPLDPLERESGGIW
DLHGEHPPPSSIAARKDTMEARKLAKTLEEHYSRLHALALWSEIHDVVGH
APRENSTSSSNSNGERSRHPASASEAGKLSTVDLAEYPHQS
>NGR-1A1148  [mRNA]  locus=Scaffold1:822664:824386:+
MADAPNGTLPVPPSVAAKLTPAEKYELITRNLNETLGGEQLKALLEERDP
IAYWGTAPTGRPHLGYFVPLAKIADFLTAGVEVKVLLADVHAFLDNLKAP
IELVSARVDYYRLLITAVFRSLHLPLEQLKFVVGSSYQYDAKYNLDKYKL
TSITSEHDARKAGAEVVKQVSSPLLSGLLYPLLQALDEEYLGVDFQFGGV
DQRKIFTYAEAYLPKIGYKKRSHLMNQMVPGLSGGKMSSSDPNSKIDFLD
PPSVVKSKIQKAHCAPGEVEGNGVLAFIRHVVVPIGELMKGQGRSNERVW
AQGKEDSVFVVKGDPKHGGTDQHFSTIDQLEEAYSKQEVHPGDLKASVVA
AINALLAPIQAEFASNEEFKQANEKAYPPEVKPVVKKKEKKYTPKPEHLK
TPEEKARDAAKAAADAAKAGVQTGIEETQKLKDAVVETVAGKD
>NGR-1A1149  [mRNA]  locus=Scaffold1:824511:826707:-
MAPRTCAVQLTARTLARGASGQATKRVVLNSTGSLRPTSSFSSFNSSLTC
SRSFSTTQLRSAEPIPPRRSEYKKLDASDVAYFRSILSSPSSIVTTIPSP
SNEWTPASTDDLVGYNTDWMDKYKGNSPILLKPKTTNEVSRIMAYCYEKR
IAVVPQGGNTGLVGGGVPVYDELILSTEGMNQIREFDEVSGILTTDGGAI
LESLSNFLQPKGYMMPLDLGAKGSCHIAGNISTNAGGLRLLRYGSLHGTV
LGIEAVLPDEKGTVLSINMPGDGKAGALRKDNTGYDLKQLFIGAEGTLGV
VTGVSIMTPRLPSAINVAVLSVPDFKSVQKVFTETRQHLGEILSAFEFFD
QEGLELVLEHTGAKTPFESEPEGGRAFYVLIETSGSNKDHDDEKLGGLLE
SLLENGTIADGVLAQDETQVQSLWSLRESLPEAAGKLGRVYKYDLSMPVK
DMYSLVEEARERFKEKGIDEIKTTVGYGHIGDGNLHINIVAKDWSEKVEK
TIEPWIYEATAKRNGSISAEHGLGLMKAPYIGYSKSDAAVVVMQQLRSMF
DKRRILSPHKYLPDADIPKDTMGAQQGSDGSPH
>NGR-1A1150  [mRNA]  locus=Scaffold1:827390:828660:+
MSTDTSSREAHVYMARLSEQAERYDEMVNEMKEVAKLGTELTVEERNLLS
VSYKNVIGARRASWRIISSIEQKEESKGNSSQVNKIKQYREKVESELGDV
CNDILKVLDDHLIPAAQAGESKVFYHKMKGDYHRYLAEFAAGEQREKASS
AAHESYKTASEIASSELAPTHPIRLGLALNFSVFYYEILNSPEKACHLAK
MAFDDAIAELDTLSEESYKDSTLIMQLLRDNLTLWTSDLSTEEENKPAAG
EEAKPEVPASTEPSA
>NGR-1A1151  [mRNA]  locus=Scaffold1:829177:831151:-
MPPRKGEIKKAETEALAKQSLKAAVWYTVTKICQEEGELADVFDQPGRIY
EQLCTSATSQGLTLTDLKGDSKKTTKIKLSRATSTSTAGMSKDSKKKKDK
EKEKEKVVVDKRRMKEPSTVGTTSKGKDKEKDKKGKGKSRKEAMETEDSQ
AEEDSSDSASSDDSSSRLKKKKKSTNGGGGGFVSAKELKLNNNNSTKNQK
DKKNKRKSRTVSDSEEEEADQEQSEENVSENDDDSDSDERREERESSFDS
ILDGDSDSHKKRRRKK
>NGR-1A1152  [mRNA]  locus=Scaffold1:831492:833652:-
MEGIAITDLSGRRILSTHFPSSLRANLAIDAAVSSSTSVTWIPGTWNNQL
ESQQRVGSIDSEEEEEEEEDELGDGWNESHQQNRSNKDGIAVCQVVRGSI
RYIAPVKSDIDPLIPLTFLTELHEVLQNYISGTVSEPSLKDNFDVVLALL
QEMLSNGRPQLSQPAQLRELVDPPSALLAKVALNAANVAGLAVPIQSTAN
ALLVSPLPWRRQGIKYNSNEIYLDLTETLRFTLDPSGKPLSSSIYGELDC
RSRLSGMPDLSLSFTDPTVLEESPAFHSCVRYSKWLKDKIVSFVPPDGSF
KLLSFLHTPPRTSPALSLALLPFSLVSSITLGTTGGSFSLTLTSRAPPSR
PLTNLVIKIPLAKGSNGLTAQVSGGALKRDDQGRSIGGGAGRWEVQNHQT
SSSSSSENRSNLGGSRGGGGGKESTTNLSVLVWKIESLSSTDRPAQLIGQ
YYSSEKSRKPPCFTMNFDSPNTGFSGLNINSLKLGGGEIYNVYKGVKTKG
RGEIEIRT
>NGR-1A1153  [mRNA]  locus=Scaffold1:833819:837248:-
MASPPQMIDANKMENGGGNSHATTAGYVLHSSQEREGVRMRALQNCLDRK
VPVMLLAGNQYSFFPRLRDMGKQEGGNEVRYAVLGAYFVTHIWAEGEPVV
DTNLQELPKDEYFVRFKVRFEWVESQGRPWFTDVIGKECSSALHVTSSVA
QNVTCSLCNKEHRTIYEEGITCYNESCSNFFRLPNNQMVAPGSLTYHSSI
LALSPNFTAIDSLLPQPVIPQTLQSLANSNTIRDYSRAAWRGFGCSECGR
LSSRSEWLKLTCQECGAEVDATGSQVNVRELQRMTRREVRGRRQLERGEP
LIRISSIEQVPLQSVQGYQGFTYELGSGSRVHHYWPTTDTGAAKADRLFE
GYQGQAAGKLFKRNPLCNHRAQGSLLCQQFTWNGGKEYLHAIGAETYPFE
ELNDDSPLPPPNSQTGNSSQTPSLSYPSSLASIGDLPTAAKVSSSTSAAD
KPTRLAAPCAKEACEYLKQVVPLVVSEDNKKETGFNEILSVAYMKGGKMS
FHDDGEHGLGPCVASISLGADAVMSFRRKEKKSKAAKQNKDSTEPVSKAC
RIALRIKLCHGDICVMEGAEMQKLYEHAVEPEGLRFAATARVVGPDHIRK
PKASKTLTRAQTSSLSNVHS
>NGR-1A1154  [mRNA]  locus=Scaffold1:839807:843753:+
MAVPDKRGVHEVGKEVEVMRQLKNHPKIVNMIEASVADLPGGVDGSKGYE
IYILMEWCAGGGIIDMMNTRLQNRMTESEILKIFADTVEAVAHMHYQSPP
LIHRDLKVENILLTPPQTYKLCDFGSTTKPLPRDKVPTAVEGIQKIELEI
NKTTTLQYRAPELVDVWGRKGYDEKIDIWALGVLLYKLCYYTTPFEENGP
LAILNAQYKFLPYPAYSPQIRSLISSMLQERPENRPNIYQVHEMTCRLRG
VPVRIENKYAMQPSSTGTLRPQQSTPTTVSRPSSVQPPAVAPPTANILSH
QGSASSPNLTQLAGMQDLASQVSPMRRGRPGKNGANGVGGSKDGWAAFAS
PGKEASISNVGGGGFGDSFSAGAGAVPSQSKSPEVPLETEVELPKNMGMF
RDLVSPKPDPGENQKMEQERKEKDADEERKRFESTFPALLDDDLAPFGPS
STTPAQPSQQPTIQDSTTTSKPSVTSPKPLGLDLTGEGPPLPRRPLNSSS
PAPPDSNSTQTLNVEPATSLSAGNAARPRFVERASQTSPHLLASWKNGST
TSSSPSASTSTASQPTTATTTTMINGKSGLRQSSIPDFDLSSPGAENNSK
PPTFDLLGDDDNDHALDSYSAGTVPLPKSPLPHQLDQPKSPALPPKPSFE
TEKSFASKRMSFMSSTPPPQRAEEKEREKFRPIRKSTFGLNGVEGQKTEE
KEKEKAVEEEQRIEERFPALSDSGTPQKGSNNAGNEFEEVVERDGDGPDS
SDDETPTPVPAAKVEKPAFSDDEDFASRPLSQKAATASSRPTFGAKLSSQ
TSLSSATTRLSLADSPTPLEAKNGSSESLPAALPKPSRSTTMSSVSSSEG
GGDIDLGPALASIRKFAPSGNNNAQHSILDEQDEDDFPPGAGPSATALPP
LSKSTSHPTSTLPPLTSPVPAISTPLVSSSTAPTTGFVPTRPSSAQPPPL
LAPKPRKPGALNSLVSRYEGLGTTLTGGPPPVGSKPVGLRKDSTGSNASL
GRDTVNPRPLPSRGTSGTSTNGTVASSWKVTSHEPVNDRFSEGQNFAQHM
ESSSSSSSTPPVVSPKPSTPTQPTARAPFKPVPPTSSPQIQSSRSRYSMA
GPPAPAPASAPSNSNSASTQDQEEEEKFAGVRNMRSRWESMSKQKDESDR
GGVGSGNNRKSWTQI
>NGR-1A1155  [mRNA]  locus=Scaffold1:843944:848158:-
MSDSPVFPNAVEKTISETLVSVANRVSEVDWSDVLVGRILPLLTSHLDTS
RAAEQALRRQDLLPDSDELDLFLASRYAAELESGKLHQAVDVASPNSRPA
EEAWLRSLFDQILPLILPEREIESPAVAIMVREIVSCAVMLPVFDMLGDP
DFWNRIIDDKAGNAIRDQKMVNQFREALDKQAPSPDTAASRIPSPFSTTR
HGLKRSETISVKTGQKQFDSWLRGIGKTKNLADAKRLRSDVTAQIRKATG
TVEGKSSEELVDGVKVSLWIEYVERLQNAKRKIDRRIEELGGQSTENFWL
LVEGLKDPLEDQVDEAALGSTSSAPLLSNEAIDDLRLIWESYLCRNPFQS
STSHLRTIQAFNRTGSSNTVPLSTRKHKAVFEDAEPFDDLDLEQAEPEFD
PQSIRLAAPGDLNLSTEIRRLAASLEKLKNQESVVGALIRKAELTGNASE
LKILVKSQDSLRREIRAATFQKDQFENQEAENKLTPNGTRVTIPGTTIGH
AEGQSFQLYLVEVHQINGDGSFRSGWIALIKIPVVCRSEELRAFLSQQTI
SLPKSEPSPPRLPAGLSINQGFMRTFYRSVTSGIDDVLGTSTTSMMDTIV
ERLSQQAAVGVIQAEDLVEQTISDTLNSVAGTRVGEEGLTYFTAPICDLF
VTVFELREKNNWLRRQAILIVLQQVLGGTIERKFRDSVKMLLAPPQIVSY
ISLLKSGLWPDGQLKPKTPPRTAEEKLATKESANRKLLALMPDIAANLIG
RHNARQGARTLFAVLQNKRLLKHLIFSIVDEVIAVVFPEINQRSSASPST
AFAVSNRPLFVT
>NGR-1A1156  [mRNA]  locus=Scaffold1:848747:852907:+
MDANRLYEVFNASFNPDPNVRISAELELKKLEPLEGLLPTLLQLISPSSS
FSEVVRLAAAIYFKNRITSSWKNPLNPSSNASPAAIATAQKSSTFVAIPA
SDRQSVKSNLLPLYATLASDPSSAKAKEQVGEALRKVVECDFPEDWPGLV
DEIKVMLNGNEGQVEAGLRASMAVFGSMRFAYRDETGNHLVQLATHLLPL
LLPIAQKILAPTPTDPASFTVQGTLLRLILKSYKHSIIHTLTPAHQAADS
LIPWGTLLLTVVQRSLPESALPEDPDSREKHPWSRSKKWACWSLNKLFSR
YGSPTQLPKNMVKEYGAFAERFVNQFAPEIIKTYLGAVEKMVAHGEWWPR
KGKYHILCFFEECINPKTTFALLKPHLNTLIEHFIFPLVCLSDEENESFT
EDPNEFARQHFGDFIVDSYASPTSSALSFLAALVEVRAKSTLLPLLEFIQ
RISSSYPASATARQKDGALRILGALSMTAVKSKKLAPMLESFFIQQVVPE
FKSEHGLLRYRACEVVEKYESVDMTWASQGALEDTLNQVMNCITDTDLPV
RIQAAIALPELVRYEKVRAKMLPSLGRILQELLKLSSEVDLDALTNTTRT
MVSEFSEEVVPFAVELSQSLAESYRRLLQETIEARDKDPSGGLDVYDDEK
TMVMMNVLKTIEQLVSSVRDKKDLVAQIETMIVPLLEATIRQNVIELFDE
TYEVLDSISFFQESVSPALWACFEATYLQFKSGTVDHLHGMLYWSFSLPT
IVDILACHAEMYGFIDNCVNYGADVISTNTEYRKCFVDLFETVMTSRALG
AEDRVIACKLAEALLLRLRGQIDEAIPPIIEKSFFFVTSEEDDDDFTVTR
SLLLHCVELVITSMSYNPALTLAILDRHDWTQTFFAIWFKNLGKFTRVHD
KKIILWAICSLFEWLNGVGAGSPLSANANQLLLGVLEVFRDLPRALGERK
IAEENKDKFEDEDDDDMGSDDDLDLGDDEEADFDEQDIRDRTTDYLDELA
KSEVNRYARESDLFDSDSAWSDEILWASPLDQFDCYQRFSSLLSSLSSAN
ASLYQQAVGGLDATQQSELSDIAAKANEGGDAVVANAEAVKIKAEEGEDA
>NGR-1A1157  [mRNA]  locus=Scaffold1:85977:88664:-
MLSGTPRDRIALYAALFGTGIGILLSLLGLVTTISEDSVHFFPFFCILTG
LWGILGFIEGEILLGVFPHLFAFGLYFYENFHPSSSRKKKSKKKSKKSKK
SRTSDEESADPTTAGGGGAEADDSYAAGGKDGTEDSDLEKQPLKDGAQDE
LGEDEYGAAEGDPASKKSARDGLGDEEYSDRGDGNDYGADSANPDSSKQD
ERHTDSEAYDSDASQPQQTNQRQVQTPRSQAPGTIHVETHRRDPMTGRDI
VSEQDWNPDKNRFVASPQATTKHRAWFGMALGAWACIAVVLAVLFWELMD
KLNRHGTKLVERCRLAYMLYFAFDSDGSHMGVQ
>NGR-1A1158  [mRNA]  locus=Scaffold1:853017:855793:-
MSLERLAAAPSYAGAWSKINPPLTPWVSDVIRDMGFEQMTPVQASTIPLF
MQHKDAVTGSGKTLAFVIPVLEKLLRRDKPLGKREIGAIIISPTRELAVQ
IHSVFNQFISAQPTSESTTDPSDPSTSSTPAAPIRSIAPPLLLIGGNSLQ
ADKQAFFESGADILIGTPGRLEEFLLGSSSVAMGKKGKSGGARKENGVGV
GDTRGLEVLVMDEADRLLDLGFTPTLTRLLDHLPKQRRTGLFSATMSDAL
SQLVRVGLRNPVRVVVKVEAKNQKGKAKAEEGDRKIPTLLQNGYVVCSAA
ERMAMLIRILKQEAFVKDGEDVAGARKFIVYFATCACVDYYFKVLSALPS
LTSAGFSLHSLHGQQSPNRRSSTYTNFTSLPATTPGILLCTDVAARGLDL
PDVDVVIQVDPPVDPRVFGHRVGRTARAGRTGKAVVLLNKGREEGYVEFL
NVRKTPLQPLKYESSTPIEEEAQKTLEEMRKAILTDRDLHDRGLKAFVSS
IRSYSKHEASYLFRLQDLDLVGLAQSFGLLKMPKMPELKGKEKDVKERWQ
DAEIDWDAYAYSDKTREKQRKTELAAYQAKQAARKRSADTASAERQGEAV
EGEGEGDDEPAKKKAKQADKNRAWSAKEDAEARKAARRAKKLARAKAKQT
AESLARGAAMDGGEDDSENDKEAAADWKAELARQKQEKKEEKKLGSWKKD
KHAAAQPTGGLSGAHFEGLD
>NGR-1A1159  [mRNA]  locus=Scaffold1:856593:857069:+
MSSEGTYKPTEHGGKTEGGEQDKRVSSEHGFGKNHEEASKQGQKGGSTQP
DEVYKPSEHDGLKKNGEPDGRMKGNN
>NGR-1A1160  [mRNA]  locus=Scaffold1:857592:859790:+
MTQTTPLPKRRVFHGTAIHSKSLTEIEYLNNSLIGVDENGVIAFVERDVE
RSKVQEIVSKHGWSLEVGTTESVTSGKGTFLIPGLIDTHTHAPQHINAAF
GQQYELLDWLKYVTFPAEARFRDPVYARRTYEGVVQRVINSGTTTCCWYG
TLHMTTRILAAICHRKGQRALVGKCNMDRNSAPDYQEESSAKSLADTEEY
VSFVREHCSSPLPNAKNKNLSSLVQPVLTPRFAISCTDECLEGLGQMMDK
DPDLPLQTHLAENPAEIEFTKSLYPSIPSYTAVYDKFRLLRYNTILAHCV
HLEESELDLIKQRESGISHCPNSNFNLRSGTSRVADMLDKGIKVGLGTDV
SGGTAIGILSAIRSASTCSKTIIFTDRASSSTTSSPTESTSTIKSPDGQT
RPSDFFSRSHLTLETLFYLATLGGAQLCGMEDRIGSFEVGKEFDALLVQT
GQRDESATVTEVSDNLEMLALSEEIEGAFPRVEEGFNPSLLIEPDEPVER
AFEKFLFAGDDRNIGTVFVRGRVIGGARPISA
>NGR-1A1161  [mRNA]  locus=Scaffold1:860078:861012:-
MATANERLVAAAKQDLVDLLQETLEGEEPCDVNFQDGLGNTEFDGTDVDL
QNRLDRATPLHLAVKLENEDARLGVIEMLLDAGANPGIKDRHGLKLADYL
HPDSSETDKQIQQLIRAAIAEQTMGGVSNNADLADDDDGEAGSGSESD
>NGR-1A1162  [mRNA]  locus=Scaffold1:863189:865363:+
MLFSAATVASLLAATSASPLFRRQGGGSGLPKNATEVTGSAMNETYQVIP
DTYNGTSLDKPIVTSVPQYFNQTFNSTSEPFGGAHQIYTPATKNGTNTTM
AYSHQPAGGLLINSPTYTVKTNFDFQSLNLAMNQELIELDLFNNGLARFS
TADFEAAGLNADDRFIIEHMAVQEIGHSILLSNMLGVDRSAKMCTYEYPF
NNVKEFITFCQLLTRFGEAGVYGFLNQLDSRPSAQLLLQSITTEARQQMI
FRQLQGLPAQPEWFETGLPQSYAWTMLSPFIKSCPSTNPRIEWQNFPALH
ITNQPDVFQGTPGINSNYTLTSGSGRVVQFSWEDPGKVTGYDNSYKTSTV
AGEPKFAAFIGQLNVSYAPLMNISNNTGYAVVPESFVFYDQPQVVNTIFV
SLVDKNISVTPYNLSMINNHTVAGPTWYFAS
>NGR-1A1163  [mRNA]  locus=Scaffold1:866637:868632:+
MLFSATTVASLLVATSASPLLRRQGGGSGLPKNATQVDGSGQNETYTPIP
DTYNGTSLDKPVFESVPQYFNQTFNSTSGEPFSGAHQIYTPATKNGTNTT
MAWPYMPAGGLLIREPTYTVESNFDFQSLNLALNQELIELDLFHNGLARF
TTADFEAAGLNADDRFLIEHMADQEVGHSLALSNILGVDRSAKMCTYQYP
YQNVEEFITFCQLLTRFGEAGVYGFLGQLDSRPAAQILLQSITTEARQQM
AFRQLQGLPAQPEWFETGLPQSYAWTMLSPFIKSCPSTNPRIEWQNFPAL
HITNQADVFQGTPGINSNYTLTSGSGRVVQFSWEEPGKVTGYDDLYKTST
VAGEPKFAAFINQLNVSYAPLINISNNTASAIVPDAYVFPGQPQVANTVF
VSLVDKNVSLTPYNLSLINNHTYAGPTW
>NGR-1A1164  [mRNA]  locus=Scaffold1:874460:875485:+
MTSPLVLGPILPGDWPTSANDPSYAGYRDAIIQNASTLLESVKQAETGSS
QVFQKGKLFNSSDCPTQAFTSSASTVPGSGNTDGYKWHVRVSTHKDVSYE
QFKMGLLENHSVNERVYIEDCKTADKIQVIKDGEMEVWRMLYHQPFPASN
RSFSFLIFTSELPSTAERSFIVVSIPNAHPDAPPEKGYVRGRYVSVENCR
ETPEGVIWTMAVSSDAGGMVPKFVSEKAM
>NGR-1A1165  [mRNA]  locus=Scaffold1:876081:876965:+
MLISTSSRLLARSATVQPACSACQVQRRLAHKLVEVQLTADVPSLGLRGA
RLPVSRGLARNQLIPGGVALLIGTDGKPVSAVNAMTRKSLEMQKGLRGEV
ERRRELERQQRANKVLSGLEEAVEDPLRIAEQSLLDSLSSVPQPLEFSRL
TTSSTSSDLFGSVSVTDVITALRERDLKIEEGMGSFAEGEGIEKGRVKKT
GTFDFVINFRSLGQSYPLQIKVDKE
>NGR-1A1166  [mRNA]  locus=Scaffold1:876989:880793:-
MTSRSPSPGASPSPAYAQHTRLLSATDQLVDGQRRLEESQRIALETEGLG
TGILENLRGQRDTLTRTRDTLYEADGSVDRAANTIKKMVTRMQQQKAVTY
AIIGVLVFLILLSSSYSTLLTGNANVAGFSKDLKLSVPKYEYNVALMLFY
VAYVLVEIPSNLVMKKIGSIWLAMLTLTFAVVCISTAFVKNFQDFVGVRI
ALGLAEGGVIPGIAYLCTRFYTRSELSFRIGVFLSLGPGLSGAFGGLLAA
GFLSADVSGLHSWQKIFVFEGAITAFFALVFFFTLPTSPESTKWLTEEER
ELAVLRMRIEHNGFSTDKTTFRTVLKAMSNPYTWMCCLGYNGTNIVVQGV
SIFLPTIIAGLGKFTGI
>NGR-1A1167  [mRNA]  locus=Scaffold1:881682:883257:+
MSSFAALLAASASENAAKQAALAKQEKERQAAQRKVELENHKKAEEAKRA
AEERRKEREAKEAKAAEEQKLRKQALPKTNNLYQLKQERIKRGLNPDGSE
DHLAGGGTAKPIAKQSYTELLKNATKSKSSSSSNSKPKSKGKAKETEPVG
LTREEKAARKRDALFRDDEPSSGAFALAKAMKAKDESPRPSTSGSNSAST
SKASTSSAILSPRPGSPASALSKKKHLDLPLKSSSLSRTSSSSSINSNPS
SAPAGSARDRLKAGFKPNELKKLYTVKRDTRTIEEIERDLKAKKAGGSST
GGASTVKSSTSGSMSKPRSESSSVPSNSKLSASTTSRRRSRSPSYSSSSD
DSVSSSSSADRRRRRKRAKQDLNEMQRDAIWQLMGKDRKKYTARDYDSDE
SDMEASGTAVLAEERRAARLASREDAEEQERLRIAAEKKKQMKAARSGGG
GTR
>NGR-1A1168  [mRNA]  locus=Scaffold1:94110:101061:+
MSISLGVSPLSSITTAKPSSLPESTSLAPPSKPSIPPPALPVTDSTAKPY
ISPAAALAPKSIAAKPAPGQIGFSLNRLPPRRTASSALPGASSSPSTVKD
PLTTTPLVESTSSRSPPRSSSTTASQTAVTAPSLDSVPTGSQPPGGGGGG
IANYNDTSADPSQLTQQTAPQAIPHSVAIDNTPSQSPAPIAREPAIAIFT
KLPPIITANSFKHYLTWGPQAYDGVTMEQLRDLDRLLEAGIVLPPLEPTL
STPPVPRQVKIYETDLNSRGAEVVYDYKSDLRKVYKLFGGRKMFPCLNGG
GIGRMRVTELILDGFKSYPVRTSIAGWDSSFNAITGLNGSGKSNILDSIC
FVLGITNMTTVRAQNLLDLIYKRGQAGVTRASVTIVFDNSDKSSAPVGFE
NMAEISVTRQISVNGQSKYLVCGHRSTQQQVQSLFQSVQLNINNPNFLIM
QGKITKVLNMRPQEILSMIEEAAGTSMFEEKKDKAIKTMAKKEKKLEEIL
SLLNEEITPKLDRLREEKRVFLEYQKTLSELEKLSKLVIAYEWLQDHAKV
EKAREAVEKGEEKKKEAVAARSRMEGEIGKMEKEMTRIEKQRDAELAKGG
KVAALEKQLNAIDMEIAKLKTQADGKTKEIKEEEHKIKELERNAKELIQQ
REAREASATKTSETFAAKQAAFDSAVASLASSEDLLQTIEYGKGLSKDAK
SSGYEGQLAAAKELAGSLATEGQLAKNRVESLQKELKDKEPKAKKAASES
KGLMQNLEHARKEKGDLEKKLKASGYDEAQEAELSARREEEISQFEQVKR
KRDAKRNEVSRTDFRADDPYPNFDRTSVYGTIASLIELDEANSAAATALE
IAAGGRLYNVAVKDDSTVSAFIKAKTIKTKTILLPVSNLQTQVAERNRVA
AAEKHGAKLALNLIKYDKKVSRALEYVFGNVLIAPNKHIAKRCTDDPAVR
MKCVTYDGDVYDTSAGMSGGSTPNDKVLVKVQELRRLEQELAKRRASLEE
IDRQLEHSKGAVDLKNALDTKTHALALLEKSVANSNATRIIAEVEQLKKT
IAELEEKGEELRSKIKDAQSEVKRIEREMSELQKDKGGKVKQIKADIVKK
KAEVAKLEEAVAALRNDAMTDSIEVDQIKKDIASSGTELAEARTYLTSLR
EALSTAQDKVAASTKEYRSIESKIAEETKMITAFNDELDSLKDAINGKKK
DIVDNDLKITQVEKDVEKAKKDAKDASNKVAKREAEFEWIQDECRTFGKE
NSPYNFAGLDMANAREKCRQLEENHRKMKRKVNPKVLTMIDSVEKKEKDL
LAMYRQVVKDKTKIEETVAKLDEHKKETLEKTWGIVNTEFGNIFAELLPG
NFCKLQPLEGKEITFGLEVKVRLGQVWKASLTELSGGQRSLIALSLIMSL
LRFKPAPMYILDEIDAALDLSHTENIGRLFRTRFKGSQFIVVSLKDGLFA
NANVLFRTRFRDGTSIVERTSQRSSSALYDKENVGGPRAGGARKRISGAA
D
>NGR-1A1169  [mRNA]  locus=Scaffold1:883716:887626:-
MARRKSKFMDQDSDSDSSEEEEDFEQQHQVGDDEDNLIQPPPTTRGKKRT
REQLKEDATYGIWAQETEDDERPRRGGGGGGLGASSNSRTTRAGAGGGKK
KDYLAGQSFVKAGTSSNTLAKQNDEPIDNLSTSLAIEPAKEDEEDIAMEM
NSSEDENSDDSDNNEDQDELIRAQEDLVEVPGLIQPLKPETRQDSNPQNE
TTNSLGFAPRGLGSRGRGGRGGLGSTSRGGIGASRMSSMSMFAAATSASS
ASPTRNPPVVAPSIATTSEVDSLPNSGASTPHIGIGSSKQPTSSLVDTLR
AELNGPAPRPTTPSVVSVPPTLETSNVTSNATTPRQPPAQVPHTVPTTTP
ASSSFSTSTPSSSAPKRSFLPSAPPSLSTKPTPKPLSRSESLHFSSLRST
NSIGLKLLEKMGWSATSGTGLGKDGTGIVVPLGEGQKLRKKGEGIKGGER
SKTSWEEEARRKGVTVKELMGKVDEELVDGEDEKEERKRKKQERQREIWE
SEGGGKSGGAGSAGKKREKKVKTEFKTYEEILAENGEDAGNDRPRELLVD
LAGNALPDQSITSSLPAYGAGSADPTRLPELRHNLTLLTSTLSSHLRALA
KEGSTVISRRKYLLAEEERVRKGVERQEEKMKRLRQVLRIVERIKEKETE
IRELMSMGMNDLQGDDEGSGTSELLERFEEEFDQLLGEFGEEYREMKLDQ
VVVGAITPICRRIFQAWEPLRNPTLCVAQLIRYRKHFLIDKHLAPPPPGS
TVDLYGNGQGGEDGAISERRRQKMEAEREMTAFESFMWTIWLPKIRSAIN
NDWSPADPSPAVTLFTTWAPLLPSFLHSNILDQLILPKLSTSISEWSSSG
YKRGQAPGLHTIVFPWLEIAGEERMEGLLEESKRRVRSWVKNGWKAKEGV
PQGLEVWKDAFSKSDWDTLLLQHVLPSLGTLLREKLVINPRSQDLVPIES
VLAWKPLLRSSMLSSLIESEFFPKWGEALWIWLKSDGVNLEQVAEWYSWW
KSYFPEDVVSLKGVERGFRKGLDLMNQAMALGEDVKYRLKKPDFSPKQSS
RSTSSSSSSRKPLPSSTTTPSMAPIATEISFRSIVEDLCSSSNLLFLSTG
RTTSKGQNLYRVSENVDGKGGVLCYLEDDVVWVVEKGGEGEAEPVGIEEM
IKRAKGGK
>NGR-1A1170  [mRNA]  locus=Scaffold1:887751:891046:+
MPPKTPLSIEELLHKQKLEKESQSRPKFLSKQERQALALAKRAQEVEAKK
QEELDLLNKRNQLESNARQYSNNSNGYGYSSGGGQNGLNYNSSQPSASSS
QQQQRGRNGLGYSNNRSSIPTGPSAAGSGGRNYEGVPSGPRSSNQPLPTG
PRSSQPQQSQSQIQQLQDRQDRGPGSPLLRPSEQTEPSSPLPPTTEPPLP
PTEAPPPPPPPPPADEVELEKVEREQPKLTLAELAALNNSNSSGNGSSLG
PVMNEKLNAERYLGAKQPDKRKRAKKGGPGQGGGGGNKIEFDWSAADDTA
SFEVDPIFKPYIPPPSSASSGKPRFGKGRHDFDDPRNQQQTQDNNNGGVV
VGPKPMISLFGRGKLGGFDADVETRLMSRRSKYSNSSSSNSGANAVHWSE
KKLEEMKERDWRIFREDFSISARGGHIPLPLRSWSESEIPPQILGVIEEI
GYKEPSPIQRQAIPIGLMNRDQIGIAETGSGKTAAFTIPMLAYIQRLPPL
TDENRSKGPYALVLAPTRELAQQIESETNKFCRLLGYKCVSIVGGKAIEE
QQFNLREGAEIIIATPGRLKDCIERSVLVLGQCTYVVMDEADRMVSMGFE
EVLNFILDSLPVTNIKPDSVEAEDGNKMSMTISAPQGMENQIAPTLALYR
QTVMFSATMPPAVERLAKKYLRRPAIVTIGVAGQAVDTVEQRVEFIGSEE
KKKSRLIEILNNGGFEPPMIVFVNQKKGADVLQKELQRARWNSTTLHSGK
NQEQREAALNSIRNGENDVLVATDLAGRGIDVPNVSLVVNFQMSNTIEAY
IHRIGRTGRAGKTGTAITFLSDADEDLMYDLKQEISKSPVSRLSPELARH
PAAQSKMSNAMKRMAQDIED
>NGR-1A1171  [mRNA]  locus=Scaffold1:891375:891911:-
MPVTVIDSVDTFKSATGGDKIAIIDFWATWCGPCKVIGPVFEKLSDQFEN
IGFFKCDVDSQEEVAAEVGIKAMPTFLLYKNGEQIGKVVGADPNKLRDAI
KHHSENSA
>NGR-1A1172  [mRNA]  locus=Scaffold1:898747:902920:+
MFSLKAHALQATIAQAQAGADVFGHLQSNVSSVDPVYVAQRRPKLRKIAE
LEAELSELGKSLSFRAGNNVKANDVTKRIERKRKYAERDETIRRSDQLLD
ELEKAREEYKHLTGIELPDGTSLLTSSEPSQQAYVEAKLRKDDLNDELGR
LEKRIGSNEDTVNKWRSQLESATTGKARLRGKVGDAEKTGERLARQERVV
KLSLRAINAASLLSNLSLNFGKWRKMGKLLGRVWVGGTLALISFIGFSSQ
LFVILPSFPDHQAFRDRELWKLLGPFNTLLLLLYWNYWFTVSTNPGNVPK
DWLTSHLERIIVDNVKLVYSKWITIVRPWVNNCVGHYNQGYFVRFLFYVD
LACSYHLWMITKRAFGITAFQRAPTTFQIVMLILNYTACVPVLLIVGVFS
LFHFWNVLSNSTTIEGWEKDKVASLKRRGKIRQVRITLYSPTSLSSEEVT
DHTLSLFSIAILITSDISEISKKFWDRTFGSGGYLREWQEMV
>NGR-1A1173  [mRNA]  locus=Scaffold1:904232:907745:-
MALTPKSAAVFLLDCSASMNRVVSFKDSTEDQASSRERNSLGVMKEYVKA
KVVQRVSLALSFYLDKGQIVLRQMLDMQIMRDLRTNPVAVLAFGYPKTKN
IMTTRAKEAAREKGEAFDRQNDGYRGIYELVPITFSPDQSTLERIDQAVA
GQGQDGDAHTALIAAIETLDAQGAISKYPTKEIFVLTDGESEIDWDQWKG
TVKGLKDRGMSVKVVGINFDDEVIDYVEENKSEVKRENERMFNKLVRRLV
EDDPSPSSVVANAVSAVAAISTPVPKTTNSRADKMTLKVGDPENHSDRSL
IICIDVKKAIVPAAIPSMKKMSLAGFERAQQSHEASQVNNGMRSSLGGTK
RGHQEIEDDKEEEENDSFEQDGDDEGNQKSRGKILSREEAAERFNQKQQA
SMFASNGRSMGKIGANYEKTLRTAGLQEINDEDADLASHGVRTETRYFYR
PTIDPKKLSSEVKVKQKTILGGDSDEEEIAGGGEEGAEVEERKEIPEDAE
LVDAYFYGGDLIQMGDYDETFGKLAGIKMGMEVISFMKMSDVRYDWRMGD
VFYVYASIGQSGSEKLFSAFVNGMQERKSCAVVRFVKKGFNSSKTGTHVM
PDPQVGILFPESENGSDFCYYIRLPFGEDIRSPGFPSLSHLFNRKGEPIV
SHPLLPTKAQDQAMNDFVDSMDLDKLADVDEDGTKLPWFNIYDSYSPAIH
NIQNTLMFRLTNPDGELPPVPTALTRYLDPPRELVESALEAKEAAVEAFK
VLVVPPKPKKTTKANENYVQPDDEKANAAYAALFGGESAGKAIASKAPRV
SQVKVSATSLELKDSQSQSQSQHQPPKRSLAPVIDEDEEMEEPATEDEDD
DDVTFGTTPETSFAGSSARGGSLSVSQLVDNARRLIETSFSDQNFSKATA
ELQKARSEAIKRNDPSSYNSALRSFASKLHSHKHSDYLRRIEVENLGLLI
GNGTTENDAEDFLEALN
>NGR-1A1174  [mRNA]  locus=Scaffold1:909802:914330:-
MSRPPPPSSEKDAGPTPLIPLDIIDAPTQRLYLVAALVLSLYYLPVVTPG
RIELVSIIDTDGHPIRIRRKRSTSISSISPSSSSYESTLIAHCPQAGFDL
RGQSKVDHRCLVDSSSFVEEQSVSLGLSVKGNEPLKINWFSRQGDPKTGF
KKVETLEGIVGPDGGEDEIVKVPYNVSLSSPGQTHYFIDTVTDSYGNEVI
YSGGGGGAPLIEGEEVQLLHGKKKRLQMRLSGLQDEERYQGQVGLKFTPI
SSSEESGKREKGWTRQIEAKGRNVEVEVEEQGRYEIVDVKSDYCQGAVLV
PNSCTLILQPLPTLSTTFTPLHDLCSAPTGLLTTLHLTGVAPFTVSYTLT
RLSGARPSSTHHTHRLSHSRDELKLEPGPGEWEVRFTQIEDRYYKKLPLK
GLKGEYSTRIKVEEVAEARWREKEKTVHSCEGGTVGVEVDLKGSAPWTLE
YSVVGQKPRLIEGIQKSPHYVEVDIPNLVSQQGGQFALSLESVLDSHGCR
RPLTSPDLVVDVRRTKPTARFHGAEGKREVVIREGDEARVPVRLTGEGPW
TITYSAPTSSQPVSFTAHQPNVDLLIPSAPAGTYKLLSVRDKFCPGDVVE
TEWNVGILEKPKVGLSEKSGKKKGGVIKREGVCQNKVDTVELTFQGKAPF
KATYTLSKNSHSDSRVHTLQAIQPRASLTLFTAEPGHHIYEITGVSDSLY
TSTSSSGLVNPIKLEQDVWALPEAHFAHGAKHGFCVHDELASRSADDLVL
ELSGQAPFAVELEVKEEGKRGTKKFTVPEIKSHRWPVSLPYKLHTPNPHS
IAVRRVVDAHGCESLFDSAPSSASSSALVPSSKLKRSNFALLSVSETATI
SPVSPQIDHCVGDFLDFVVQGSPPFTVKYEFEGKKHSVPLKGSQFQRLAT
EEGTFRVLSVGRGEDQCRSNSVDLVKRVHPIPSAKVSTGESIVVDIREGD
QTEIVFSFTGTPPFSFTYSRRAPQDRSKDKKVLETHTVTGIEENSYSILT
SQEGTYSVSYIADKYCSYPPASKSGAVVRS
>NGR-1A1175  [mRNA]  locus=Scaffold1:914434:916333:+
MSTTKLNPEQVLLLEQDLLRAPLDNLRKLHKTTAKSYEYNMAQLEKELDQ
VLVKTAKAASTSSSQLDPEERQAVLKSVESMLSRMRGLKRKLAELEKQTE
TTNQIVKTRLDHLGAVPPTLEHPSYPAWAKKRLSHHLVDYMLRASPPLRK
SAEMLAKEENVEELVDKELWNEMGRVETALAEKKLEEVLSWVGENRTALK
KLKSPLEFTIHLQAFIELCRARSLPQAIIYARKNLAPSSLSEFDPPASFA
SSSGPSDTEKKMDPMEELKRAMALLAYPPETTCRIYAELYSPIRWIPYSH
HTNSTIVCSITGKVVEGDGGEGGMLVALVSRVGSGGGIAGGGEGRVYSRE
GLELKATEHPEGRLIEPVTGEVFDWSELKKVYIS
>NGR-1A1176  [mRNA]  locus=Scaffold1:919601:921940:+
MGSFKFLDQSPLPCYLEGKAFTGSSTYEVKDPHNPSKVLHKVSSITEADV
PKVLEVAQKAQKSWANTPVTQRRDIFLKAAAIWKERTPEFAKVEFEETTS
TQMWAGFECGLAIESIEEVAAVSTAALRGEVATTASHQRAYIERCPFGVV
LGMAPWNAPLTLGQRACLQPIMAGNSAILKTSEMSPRTHMIIAEVMAEAG
LPEGVLSIVHIAPNDAAKVVEAFIAAPEVRKVNFTGSTRVGSIIAATCGK
YIKPVTLELGGKAPSIVCEDADLDHAVNAIKFGAYFHSGQICMATQTAIV
HESIADKFVDLFSAKHPKASNEPTSQMRGLFTEASAQRTKEILQDALNKG
AKVVVGEGQDGNENGNIVQPRLLRGITEEMRIYKEEMFSPTFSLITFKTD
EEAIKIANDHDYGLAASIFSKDIGRAHKISKYIDAGMVHINGATVHDQAQ
MCHGGWKSSGYGRFNGLEGIREFTQLKVITINEPHPYPAPE
>NGR-1A1177  [mRNA]  locus=Scaffold1:922434:923921:-
MSNNLKGVQKPLKSKPTNQNLTGLSKQTSTPSSTSSTSNPSLSLSKLGSF
KRNKTPKPSTGDAVNRTKRSEKKKQKTDLSYPSNWTNLQTGPFAPTNGGR
VRSLKKTSRKRPVQESEETPWMNWLRKAAEDYQSTGKGKAKMVEPVVEEE
EDEVLVGEQSWESPSDRSATPNLDDPGPSSTILPLPSSSRPRPPPTTTSQ
PPEPVQQFDPLLAPNLSIPRLPSSSSNSTSSSISKLRYSPHSSIPQSTSS
NWYILHCGGIPSTLSDLEIYQLIRRNHQNFFSTSYRPIAIRISRPRRNSD
NTTSLAFIAFETEKSCKIGLELLKLGFRGKQDQSVACSRIHVSPSNTPAS
EVKWFGSEMIEYWEELLKKQELQEKEEKEEEEQSKKRKLGPTTTTSSSTL
NQSIRSDRRPLPPPPPPPPPPAPAPPPSQALLEALLSELRKTAFNVDDEN
NYNATHEHHHHQQQQQQQCYYAQPLYPLVTYDPNLDPRRKKRRKF
>NGR-1A1178  [mRNA]  locus=Scaffold1:924244:926536:+
MSSTARKPRSTSDQPYGSTQNEIETLDDSPPSTTTRSARRIREDQVDANE
RTALLASSGRRQDAVIVAQEENGVEVRRRKPWILRIDFWIAFLLLIANGY
FWSMSIASVKSPYMEHTSLPPHRGSMFLPIWISFLSCVTNTLSILSFVFP
HESPILSKFTAVGTTIFAFISLIVIVAVTQLRVVEGALTGILLGLFIVSS
IHAVISASLTDQYAPLLSPPDDLDPAVDGGCLASLKRVCGYTASFVGISL
PLALGHIAVLAAMVSITIGVVIRAVDASVEQPGQRWKVDPWIWSRSYFPE
LGRGLTNSFKGRYYRVHLACRGVGLDDPPYFSSSTSSPVNNNVTVSGRPT
VRRTVLVESEQGVPGAVDAEWLVKMLREGDLNSGDVETRVCFWDRPGYGF
SDSSATSSAPHIVSALTQALSVSGEMARLEPPPSLLLLDDDDNESLAPTP
LARSGFILVSRGRSTLITTLFASLHPRLIHSYLYINPYAPSTTYSKHPKN
LYLNTIPQFFTRTVPAIYTDLGLNRFYWLLKGVTRRRRVLSREGERINGQ
IERAWVQERFESDKGKKSDGAKAWDLRRGRYPTRPTYVLGSRYGGGKKDK
EDEGQKFVDEVVGESLRKWDKDWKGGRDGCNGGEGWERVCRDAVKDLLHL
D
>NGR-1A1179  [mRNA]  locus=Scaffold1:101481:103688:+
MDFPIPIVQLGALVVGWWLFKVVQVLHSTRGQPGFVALIRPYSEYGQVFF
PLHWRLNLGIGKVWTLHTDLYRKYNSNVLVVPSLFPPVVTILVADAQAIN
QVNNDHQHFIKDSISNGSIAKLFGPSVLTLEGSEWRRHRKVVASAFSERN
TSALWDSTVELTEKWMEDLQTRAGEGKAVSVKNTEEIWACLALLIMGRAG
FGIDFGWPSALSSRNDDDKATSSQASFYSAASSILNNWIPLAFVPKICLR
PIPLNASFKRAVENKEVFERELRQVVAKRVEEVKILGKGEGDDKCDILTL
LCRANVLEGAKSKLSDEELFSDAFVFLIAGHETTAGTIAAMFAFLAIYPS
YQDAIFNEISAHLESGANFTYSSSYRSLPMTLAVVQETLRLAGPAQALLR
KSTGATVLPSRTVAQDGTLAEGNFINVPAGAHVREHVQGVHYTNVWEDPT
AFKPERFLVDKEELAEQMKAFLPFNSGSRGCPGRQFALVESVALVASVIL
KYKIEIPAHEKEEWSLKDGESENDRRDRVLKPLNFFALAPHAIDLVCVPR
D
>NGR-1A1180  [mRNA]  locus=Scaffold1:927455:929043:-
MRSRTRGGGGGGIKLEPPKSDSLYATQQEYEIAHELERSNPMNQWHHLPL
LLVALPPLLSIVHGRAENWSDAILLLLVAFYLYQLVKVPWEMYYASTART
VLPSSTSTTTPAEQQSPEEISLRIRSTSTLRRNELISLLSTFLVPFLGSY
LLHYVKELLSDPDRYVNDSLIQMFMIATSVKPFLHLVSLLKNHSLYHQEL
VHYPSTKVHTLEQRLLKLETDLLQLSRAFATKSDVRALRDGVDVPLSQLS
KAVKRFDRKEEYFRLTLEEKFGLMEQKVQELVQVGMRQQEVLEGLEQENE
VFRNTIAKRGNSSLEFANFLGRLLGSITTTSTNTSYDSTQIKNGKRKRGV
VGTTSSSRSWYEKGLNWYLFWPVTVPKSVLGWVVEKTGKTVRGIEQGFVQ
EIQEEAQEGGLRGLSHSATTSSAGTKYSSSTRKKSTTNTPNALKA
>NGR-1A1181  [mRNA]  locus=Scaffold1:932424:933194:-
MTAISPLTPYSKFEEDDNWNTPAPSTTTSPLPEKCCDLPDYDPKTSRRNH
SRSKDHSQWNTSSYPKQASPLVVQPPRPKPIRLATPNTGYPFPYVLSRPT
TPLEQPSSSSSSSSSDASSSSSDDSSTSQPPSSSSFSDSSSSTPSSQCST
PQDDPPIYRSQATTPHEVQHRRIKNAASTPGAPPPMGFIGTGHANSYIDY
EDVKSSNSKEGEEDGEENDSTTTPKKSLANPLLAKLQALSVEEDNDNSTS
SSSSSH
>NGR-1A1182  [mRNA]  locus=Scaffold1:933607:937387:-
MKFGAVIKDSLYQDWQASYIDYGGLKRLLKDRMAKHQWDDADEADFLKAL
GGELDKIVKFQESKISELTEKITNYEQEVKDLIATADSVQGGSGVKNSGG
IDGGLRNDEEAADDTDAESDTSDDEFEDRFVELEEDLANVIADVHDLGHF
SHLNYTGFIKIVKKHDKRTGFTLKAQFMRDYLEKRPFYKENYDAIIVQLS
RLYNLVRTRGHPIMGDASAGGSQSAFVRQTTKYWVHKDNWVQLKLVILKH
LPVLVFNPDKAFEAADAAISSIYFDNENLDLYLGRLEKTEGAEAIRLRWY
GDTNVKQIFVERKTHREDWTGEKSVKARFPIQEHLVNDYLSGAHTMDATF
DELRKKGKKTEKEVESMKKLAREVQAAVLYKKLEPVMRTFYNRTAFQLPG
DARVRISFDTELSLIREDNWDGKTRSGKNWRRNDIGIDFPFNAVPDEDKE
LFPYGVLEVKLQTQMGQEPPEWVRELVSSHLVEAVPKFSKFIHGCATLLP
NRVDLIPFWLPQMETDIRKPATHKAQIHRPATSNSNSNTAPGTPSDARSS
DQDPVQYTEPVSDDEDEDDNRLVATTVDEAAWAQLPPEAAAEAKAHREEL
AKMVKTQVHQAGPSLGNGVVAKSTKEIFPKLTPANLVKLLESRYDREGDR
NLNESGEADPNASGFSVRPGRTEYVSSFRAQEGKRIAIPVRVEPKVFYAN
ERTTLAWIEFSVVVSAIGIGILSFSDPHDDIALAAAASFTTVALLAILYT
AGMYIWRVHSIRNRRAVTYHDYFGPSALCAILLAAVVVNFSLRASQGF
>NGR-1A1183  [mRNA]  locus=Scaffold1:940511:943000:+
MNSYTTAVEPRTVPSSAVSTPATSRVQSPATRSPPASPFALPSASSTSTS
TPNELPVRPAAVKRLSSGDSELRWIASYADSITDSEITTSPIAYQNPSLP
FPAPRTSPTSTPKSKPANSRISPTPSFSVQPPTPATVSDSSPAASPSASR
STGPNRQFPKRSSSLATDSTKAALQSMGIGGGAGGGGSPRRQSIQTLSKP
SPTSIRSNNQKASRAASRGWMSDSSDEDEQEALETDNSNSDSDDEVPLSQ
IQSRSQTDLSLPPALVQAEQRAKAELEAAAASKKAVQAAAESKLTGGGGG
SALGLSRRGSNRRSVSTLSLATNAMSIPTPSSAASSSTPNLAPSSPTRSI
LQRPHHPRSVSNPNSPFPSSASSISSGPPPPIPAIPASVTDRSSSSSGTG
SSSSALLTPGDLSPAVSDLGLKSHSGIPNLSKPSVKFDLAALSTQTDPAR
WNKGRRASAIQSSQSSVGFNHHRPTQSLQHPSSFNLARPTGPASLAPTPR
GPRSSLAPSPSSNSLASSRTAVEVNGAKPGGVFDRMKARHKQEAVEALKL
GEDLNNPSGLVPERGDEEDEDEDEPLANLPTRGANGSMIGGMDGGGGITG
GSTIGGMPYGGMGMGVGFGGAYSPLAIAPFGVDPYLYASLPLDQKMSLHQ
RSQQMMAMMQQAAMQAKAESVVGGSAIGGSYGSREGSMIGGAGAGPRGRL
HGASMSMSNLDSFTSYGGGGQPQFNAGARLPPFAPSFAMSAPFMHPGIPA
QHPHHQHSGSVYGIPGYANSAIGFNSPSNLGVGPKNSKGLNPGGRAASMM
GFDQRR
>NGR-1A1184  [mRNA]  locus=Scaffold1:943449:947818:-
MVGGQAAKERTFKGNGEAMSSDIWDDEGWEDMPVLRSQDVETKATTSMFD
LDAQDDEDEDENGKRRNRSAYSRPAPLKLAANPSDSAYSAGGAPATGNAT
GKLVETEEGGPTGLREKEELDEMDYTRLELDDDPEEDEISMRTQYLFNEE
TSMTPLSQMQQTKTLLTEGQRIAYVGLSRLVAREMVQTLALAAKGAKELE
PARESCVNWANKIMGRLYRHMDVDGAEQRMIEQLAEHGVTAEDLTPSLVA
TYTVDNPDYDPEAEEMAARQAAEADITFESEEKVKTKEPKTPEKRDRKSL
SSPRSDRGGLDDRLQHLALGQEGEEEENDQDLGYVKREVKKIERRASEAT
TYDSISSPLRSPSRRSSTTSTPTSPSLARTDRQPPVDFDDDEGAGDIGAA
LDEPPTPRAAPKSLPPASDYISYSDPPLEDSPSDDPPTPRANSPTPSSEL
NKPDGFLAPLPSSLPGVSKTLTAADKTVTLDIRWTILCDLFLALIADSVY
DARSRVLLGRMAEKLGLEWNDVIRFERRLTEALEIQEAVKQKEHQEVLEG
RRQKDKRNRYMMMGLATLGGGLVIGLSAGLLAPVIGAGLAGALTTVGVTG
TSGFLAGAGGAAIISSGATLTGSVIGGKAMAKRTRHVKTFDIQPLHNNKR
VNFFITVPGFMNGPRDDIRLPFSTIDPVMGDVLSVLWEPDMMGDTGNALK
ILTSEVLTQAGQQVLAATVMTALMSALQWPMMLTKLSYLIDNPWSNALDR
ARQAGAVLADILLNRRLGVRPVSLVGFSLGARVIFFALVELAKANAFGVV
QEVYLFGATVTASKKVWRQVRGVVAGRFVNGYAMNDWVLGYLFRATTGGL
QTVAGLRPIDHVPDLENVDITQFLEGHLSYRTKMPKLLAHVGFKTTADHF
DEPDQDPDAPEREVLTKEEEERRLAEKEKKDRKVLDLFKRKKKGGGTGSG
TDSTPMSRQQSGEEYDLPPRLSSSNSSLGDLKRTSSAGASKLSVYTTAST
SQDSFDEKRGSRSSLDSTVSHTEPREEEEKKSKVPTEVSTAPPKVESIPV
GFDLEKLRAEVAQQRPKPEPERATSVPPEDFPSSSSLPSEIPRPPSAPAP
TLPLQTNLTQLDQTLDAHELLRRQWNGEITAPPSSTVPPSTDFGWGSNTS
LADDHFVTTSNAPSPFSFASPPVDETPTFTFGDQNGFVQPSLSNDSVPTF
TFGSSVGGGEGGFSAWNGSVSGVGASRGRNDDDDTPDPASNFVWGNKAAT
SSTATFATQNPW
>NGR-1A1185  [mRNA]  locus=Scaffold1:948146:949787:+
MRLSLISLALAATVIRADSSFSIERRALQSKKLVGSYWPAYYHAEKVQPP
SEFPWAQNDLAYYFVAVTTRRKDGGAFEIGPGQAESDIKLFTSAAKKHNT
KSLVSIGGWSGSIQFSNLVASTENRERFAKEVKEFIHKYNFDGVDLDWEY
PNSAGIGCNSIRDKDSANLLKFLKVLRREIGTEKLITAAVSTSPFNGPSG
EPLEDVSALAKYFDYLNLMTYDISGSWSETTGPLAPLRSCGADSSVEAAI
EAWSSAGFPLSKIMAGIPSYATSWTTESSKLAVVKNELTWPYGGSQLFQN
FTGIPKGDAEDVIPTTDECGQVSNTYSGAWKYYELVQEGFLSADEKKGGK
GFKRYFDKCTQTPFLFNSKTKTLISYNDAEAASAVARFAREKKLAGVFIF
DSHGFKDDPSVLRTIRRELNA
>NGR-1A1186  [mRNA]  locus=Scaffold1:950125:951259:+
MKRTASASASTSSNSVKKAKATSKSVPSPTTGMDFSKFKLVRVVPEREVD
DEEEEEDFDENEDLELDYECPWLRKAKSSGSCDSGSLISTKSRIPSTQRW
ISRAHGHLKSKFRHEGNKAWGAETDGSFLVYLHEIEIVESQRGKGIGTWA
LQEIWKVYEQDTVEGLGEMEFLFAQPATLGTHEDRDLRLNRTQAEFQAAH
APKQARVERLDSDELAIRSGSAALVT
>NGR-1A1187  [mRNA]  locus=Scaffold1:957433:958249:+
MSGDNFEEKAAEMNRPVKKFIPGARSIGYMVGFFLYFGLAAGQVGLTSQQ
LQKYGNTVYNYPNAQTKHIVGLLLFSGIASLLVTLGSPYLPLFFLAFLLF
AMLVIDIVGAGLLNHQLPFSASCSSNGVTGVWARFSSDCKIYTGLEGVSW
AKWAIGLLLMVALIVDAVLHSKKGNKRHTVYGA
>NGR-1A1188  [mRNA]  locus=Scaffold1:960241:965612:+
MEACINASLESTGGMKELDKAVFWEEARRWSDEARIEVDDGQGGKRKILS
HGDREALVKVLATLTRGGRDLSDVPGLVALLCTFVTDSLPIPRPPSPLFD
PKVTTPFIRRVPHVPSPHASSLALITALHKFSAPHIYTASTLLALRAALE
VAKLQEEQDIGGPDGVLAFITAVVRFGEVTGGKAARRKALFKERPGNDSN
ESESAFDANEGDEILREVVSVVARLIGCEGLVTVVEIREGQTFAQASTNP
LCLKTSILPPLALDLMRDLIRSPANQATKSLRRTLIAPPLSDPRPPCPIL
LLVGSLRSLRKAMVENTAEVEAAQQHGQESGMSGNGESRWPSLLSLGLPF
LWNGVKRVMQWESGRVNAEVMRLVEERLDASERLGAKAQEIASRNASSAE
QNRSNHELGGGVTYEEWSMAIEVLDKAKMHIRAWEQKKLKQWLLADEVSE
GVHGAAEDVNPGIRATEDSDEEEPEEDEPGQFTRRPDVLTAFSSLLRKII
RAWQTPGFTGSSEAVFTLLVSLSPHLSDSYARIVLDQSEAACLLYPSHPE
WLERTQEVVKAFYVLPSRGGGRAFRQGVSASSRRRTLEVVTALHSHLRPL
PSQCRALVDTVIMPLLETSLESETDAGVAEVMVGMVKELGRDALVEDIDS
EDGPLGIFDRLRLHLLKMAKHSTRTFDRGTPSQPNTPLIKRTAGFSPISR
YGGSATGSPSIRRGFQSSPTSSPAPPNVAAEPTDVSAVAITGLISIFHLC
LEASNLAASAKAKIIFRDLLTLLSPAASSSSSGSSAEQSDQPLISIRNRL
LILQWLVRLRADASHRIQWIPEVDVTGPARTIGRVLIQNEASGGEGGAPS
MEVNRSEETAQGEARGRAGRQAQANSERSRSTSRLRATISKDERSPSRNG
SIRRPSATAVPKSPMLWTIPEQLPLDFGTALAAVGAHGLASFDHNRMRNW
TEEEDPGTGMMKVVMTDEPSQQSSSDWIIVLPVSEYLNALIHILQHEQEW
ELVSYILCHLPEQLSNKHFACGPRCAQQVHVLRKFLCDSLRAGDRGDRSF
PRNLPSGIKRAEIHALAFHCLTALIAYRSLFSKQHQDEMVDTFMYGLGNP
RDTAKPCIHALAMAVFELRPSMTKHLAETVRHLQKIISSATLGVHILEFI
AGVGQLPAVYANFTDADFQTVFGIALKYIQAHNERLADDPASEQNEDGID
YAFSQYVLLLAYYNIAIWYLALRLSERPKFIPFLTRRLIQANEGKSEVDE
ATEVMFDMLARYAYSNADPRPRATSFDKLVSGPASALPPKTWIVGHATIT
IRKLNSPAWVEVTIRRASGVVKMMWEMQNISMTGSAPENDLVRLHLRHRE
TAGLMDHPPSMISSALAESASPRNPLPLARLTRSSSFSGSPTAEPSGDAI
VDNTVVRILNSLARDISQLTLESGVLTVDPSFFPLQLSSFPDMDSSDRPL
LVPNDPASQRGVAALDRIPIVDFHKVGVLYAGSGQTNEKEILANTHGSKA
YVEFISGLGKLVRLKGSRESEIYAGGLDQENDVDGKWTYVWDDDISQIVF
HIATLMPTSLETDPLCTLKKRHIGNDFIKVIWNESGGEFAFDTLPGDFNF
VNIVIQPHTPAGNPWVGPGMTNNAEFFKVSMQCRPGMPEVGPLGTFKMVT
GSSLPSVVRQLALHSNIFAQIFLASVGFEARQGTNQKIEYSSNWRKRLQQ
IKMLRKRVLEQSNGGGKENDGTEREAQKLDLDQAEASRLFTSWL
>NGR-1A1189  [mRNA]  locus=Scaffold1:966225:967563:-
MADQNDYNENEQQPFVPLPETIAFLYSLPLPPGVTSQPQPQTQQDWALVE
QYRLLCQSLNVLAEYERARRAEGLEPVDFQDLKLPSSNQSLPSAPPPPPA
PPLLPSPSSAPTLPHHRSIHEELSSHNAVAQLSQSLSSFPSSSFTFTSSG
SLADGSLSLDLSLPLDLDSTSGPASLPSLMSAISELEHCVARLSLEANEA
RNLQRSLRTEMATRQTGNVNTNGAGGGGGGKQNSAKKNGKKIAKNINNSG
LVQGQITAGGGGGIGGGVGGEQYDHDQYRLDLEYQHEQLQKTANEVVAAA
NGGGGGASGSGLGVKSWEDRELLKALESVSMLDKRADEYRERLKILKEQI
HHHAALADALASQSSSPSSNNRSKGGKNSRFGDSPSDTGMRMINAPRSKK
>NGR-1A1190  [mRNA]  locus=Scaffold1:104264:110077:-
MTPAPRQEDSDEEEEEEEAETTQGIEDEEEANSEEEEEEVKPVVKKGKGK
PRVSIVLPTPEPDQAGEEEEVSVDEEEGTAETHEEEEEVIPEEEEQVQTT
PRKRSSSKKQTPQKKRRVVDDSDEEMDEPEGAENPQVDEEQAPSAAQAQQ
PDAAVPPSPSPSSRSRKESPPEAVKPEIQPPAPPTALTASALASIARQAA
IDHASIAAAREKELEGKPRLVIHQLVLENFKSYKGRGVIGPFHKSFSSIV
GPNGSGKSNTIDALLFVFGFRASKMRQGKFSELIHNSGPAPSDSAENEHE
NEEGGEGMEWEQGEDEDSEEEVGRKKKGKGKAGKGAKGKKKEENWSKGGC
DFATVEVWFREVIDLPGGKDNFSVVPNSQLVVARTVRRDNTTKYTVNGKN
VTAGEVKTLLLGRGIDLTHNRFLILQGEVESIAQMKPKGANDSDEGLLEY
LEDIIGTAQYKPQIEEALAEVEKLGDERQSQMNRVKLVEKEKGALESRKK
DADSYLRDQLELVSLQNQLYQRNAHQAQADKTEVETRAAAAKQALDEEME
KQKADREKYAEDQTYYEQQKAECKAVEDEVSRIEKDLATLKKTDVSLTEQ
RKAATSKIKKLEKSLTEDRHAKSEAENAIRNNGETLEKFGGEKEKLKGEL
EREQAELGKIEGFSTQIETEQQALAPWKEQIEEKQNEIKIAQQQLDDLKG
RGESVKADIERTEAELEELKESRTTKLDELKVLQKQRKAVASEVASTRER
LEAEKANETKYRTKVADARSKTAEAKASQTARRSAGDVLSAVLKLKEQGR
LPGFHGRLGDLGRIDDKYDVAISTAGAGGLDSLVVDSRETAETIFEHLRK
HNIGRAQCLALDRFGQVDLSPIKTPGETRRLFDLVTPKDRIYAPVFLHTL
RNTLVAKTWDEAHAVSSGKVDGRRWRVVTVDGNIAEASGAAQVGGSRPIR
GKMSSKIAADDFSPEQVARFEQDEESATTKLRAFLDDHKKVEDELRALQK
QLQAIENEIPKREMDLEANEKDAAEKEELLEELQSQSKPDAGDVKRISQL
AKSIEGFEKELDKLRTKASTYEERINKLQAQIEEVGGLKLKSQKAKVSDL
QDQIKHNEDRFVKAKTGKAKAEKDLAKLLKNVEANTAKLEETQAEIAEII
EQLEANTAEMDPIRETVDSIREALSDKREELQTLKSELDEQEGAIIEFKK
LEAKLRATFNDHEKQLKEMNRIFDHWTAKLGELEMPETHQLDDDDDDDED
EDAVRKVKFEDVLRVLEPEEIDSIDGKKLKADIAFLEERLEKNTADLAVL
QEYRRRNEEFRKRAEEFEAVSRDWDSAKNQVTELRNQRLVQFMKGFGIIS
NKLKEMYQMITLGGNAELELYDSADPFSEGILFSVMPPKKSWKNISNLSG
GEKTLSSLALVFALHVYKPTPLYFMDEIDAALDFRNVSIVANYIKDRTKN
AQFIIISLRNLSARLIGIYKVANQTRSVAIDNKELSELHVDDEDEQRQSK
QAQRPPRSRAEVSN
>NGR-1A1191  [mRNA]  locus=Scaffold1:967822:969827:+
MSLSSKLSIRDVELKGKKVVMRVDFNVPFDGEGKITNNQRITAALPTIKH
ALDAGCYSLVLMSHLGRPNGQKVEKYSLKPVAAELERLLPGKNITFLSDC
VGPEVEKAVADAQEGQIFLLENLRFHIEEEGSSKDKEGNKTKADAEKVKE
FRASLSKLGNVYVNDAFGTAHRAHSSMVGVDLEQKAAGLLMTKELEYFAK
VLEKPERPFLAILGGAKVSDKIQLIENLLDKVDSLIVGGGMAFTFKKVLE
NMEIGDSLFDQAGSEKVHDLVKKAEAKGVKMVFPVDFVTADKFDKDAKVG
AATDKEGIPAGTMGLDAGPESRKLFAETISQAKTILWNGPAGVFEFDNFA
NGSKAVLDSCVEAKNNGATVIVGGGDTATVCAKYDAEDKLSHVSTGGGAS
LELLEGKDLPGVKALSEKK
>NGR-1A1192  [mRNA]  locus=Scaffold1:971805:972877:+
MTTKIIVLGSSGATGKEALAAALSSPSVQSVFSFGRRSPPVDNLSGASKL
THSTLDFEKLLLGKGNAEYEVEAKKLRDVDADAVLIALGTTKKNAGSAEA
FEKIDREYVVKAAEAARVEGKKQKLVYLSASSSNSSSSFLYVRSKGLTEE
ALTAIGYDETIVARPGFLVVPGGRGESRILETGFGKVMSLLSTFTDRLEI
ATPVLGKALVNAAVTTGSIAKWGHQETLKGSPLVSISNAQLLKLGKATEE
EVNKA
>NGR-1A1193  [mRNA]  locus=Scaffold1:976963:979680:+
MTTQKRVHKIHESREFIVDSYPLFASLQRIVEEYEATLPIESKGITPPPE
QVVYYNRISSLYRQLILKQLTTIQGNNKMSLEEKELKLQHYSTMHSILSL
TEILYFPTDGTGEGVVGEELLDWLNVIDRAPSQEDGTELSSLSQPWESPL
FFPYLTKCLLRGHSSSLEALLQLLISTHPSKTIKSISTTFFQLYEQFPRS
SNPRFKTELEFRQALKNFKLVSKQSLSTVEKLYQQLEGETEEMDPEESQD
FLTSFRTLFSILTLSACTTNGTDSDSGLETLSNECETWQEFLITLIIFSK
PLSTRQDLSNILSTTVLNQNDGRWMIDQTLLEEKVENYLFTGEITKLLKT
LVSVSPFSGGEEMMEQGEGEGGEDGEWLWLATHLIDLLSHLNLQVFDIPT
TTTNRFDSVMVTEEEEEDLQQLGPRESFLMSYSDSLFEFDKTLWRVCCEY
WGECGRVGRKRISDLLTKQEEDGEELYDSPVIEEEEEKERNEEETTMTTG
MELELVQAKKLKEMVNRKGKNVEEVLTVLGEYRMEPEMKKVCQSFAKTLI
SQEKYGKALAYSIRAQDTLEISRIGFKILDSYVDKDQETFINHVDSLPTS
LLRPPRPQNQEGEEEEDEEEEEEEMNEMMRFPLISFLSRYRDFLALYSLA
SQRANEQQQEGGTDSGDLEEIWRMKRQSSELLILLLTSGMAPKRFWAIML
VDSVGLLENMLGRLLEGREQQDPSSQGGNRTKRALDQLDIVREALAR
>NGR-1A1194  [mRNA]  locus=Scaffold1:980096:984742:-
MAQPRIVLRPPPHRDYLQGYPGIPASDPAKDPAPSQDPLFQLPHLLRPQA
HLSGTVEIRSPAKGPQIRAKWLSLELEKIETVPPQSSSTSGSSRSNDKDK
NNSEGKYVELIGTGPSRLWIAGEDQGAPVATNANKKKGSSPFKKKGSNYD
EDEDGFDFIPDANYPFKIPLPEGLPPSTDVDMKSSGISYQLVASLCVKGK
KSILKTASKPTILLASASIILHKADILASFPAYSPVLSSPIPAKLPWIVP
GGLTVGEAKESSLTIRRGFGGAEGSEGGQITLKVIRKCSAFGPGDPVPIF
AEITWTGNTPIRLTRLDFVLREQITYRYPANNSAYLVRSPPRNNSIFIVN
ANVSAVSDTPASFAVLYRDEPVSFELAGTVPTTHTRVTVRTAKHIDVAYH
LKIRAMIEGGEEIVIDQWPVVIGNVNARVARGIVSDIGYVEGLCDRGGLA
EATQKANGNEIVQAPRFEDVTVQQPPSQRNLSTLAPPTNAPSPQVESPMT
YSDSSTEKRRLLEARSNAANGSSFHISNPTHEQLLQSQQSTARISTPERP
TPIRPQFAPSPTAEEEKRRYYEAATKSRDHLQGLRSEQTTPNHSRDTSSP
ISVDALRYRHASDGPSALSPISSAALTDTPISPFVYKEASVVKLREDDDR
LPANGNTISRSDTILAASGSAVSTTLNDERSQPPFTTQPSLLSPPSARSV
GTSMLNRSLTSAESEKKRLFLEAKEMARIRQEEARLELERQNKALEDFEF
EEAQRDFEERLILEAEEERRKEEEKERVAFERRLELERLEKLAQFEREQR
EAQEKRQAETDKWARERKEEDEMKKRKAEELRRMDEEKEREETERRGALA
RKAAMERQRAEDEERRLAGERARREEAERRYRAEQLAIEEELRRRREEER
RLQDEHDRRLQEEEHRRRVEQDRRDEEETHRIYLDRVRAEEEAAALAQRA
RSTSQQAYPSTYGRSSGPIVHPSIPPRRITPALDRAPSVASFAPSTSAAN
ADSNFYAQAIASGQASALSQEKAEYLRQLRQGQHYSNGTPSSSPPTSQQQ
HQTHYRQEEYRSPPPSHPRQVSDTYSRDQQGPRSRSTTPTPTARHIEPTS
SSSSSNTNGYKTAAEEKAEMSARRRVEEEQARNVLTSGSIVNGGGGLDEE
GDLSAPPPSYPVPGSSVNQGGPTTTTRSAAEEKEELSAYYRAKQAVEETG
RAQLESQQEAPSPPPIRQAYPTPLSTSISTSNGYQPSSSFSSSPSASPPP
APNNYPYPVSSSSDGTSSQGGAHNRDPQVSLGKQRAESTNSTSSSSYPES
ILRNYSSSSSFQQSPSAPPLPLHSRNMRYEDERGVGVEGFGSFHLETQFP
GFERTTGRMQDQ
>NGR-1A1195  [mRNA]  locus=Scaffold1:985328:988019:+
MADKIAQQLRTNVEKLGARLSENLAEHSRDLGLVDSFASGSGGGAGRYLE
SGAVLTAVGIEETKKMLASKRESERTEGLKRVIAMMTKNLPVTSFFPLVT
SLLSPTTPLQSRSLISLYIIHCASHAPELALLSINAYQKDLSDPNPIVRA
GAITTLSRMQLDDIRELVGMAVQKGCRDTSWYVRRATADALKALYVADQH
RDNLESLIPTLRVLLDSATPLTIGATISTWEEVCPTKWELIHGNYRKFAN
LLMDTEEWGQTALLRMFVRYGRTFFLDPTTTGKLDPDAELVIKCATPLLN
HLNPAVVSAVIKLHYYLGLPDRQSRIVKPLLRLLHGSPEIAAAALEDCAL
IVEQRPDLFVDYLSSFFVKFSDPPESRRTRLKIIVALTNESNIRIVLKEL
LTYVRDLDDKFSSDAVAAIGTCAQRVPAVSGDCLKTLIKLLGSKHVSHLH
SGQIRDTTARATVFWLVGQCVREDGEKLLKEGCAADVVRLGARNFQQEAI
PAKLQLLTLSAKVLIISHLSPLTPHLRPLSLLFTYLATLARYDLAYEVRD
RARFLSGLMDSAGIGKGRAEGQGGGEAKLMLDEEEFKRGVSVEEYTSNQG
SVELEGEKRTLKAEDVKRVLFEGKTFDSNHGEFSLSDLSLAVQQ
>NGR-1A1196  [mRNA]  locus=Scaffold1:989331:991056:+
MLRNIYGQGTGSARAIEGLSSTTLNPSQVNATADAGGEGSTIYDSAISFW
QGFYPPNLGVSNQTLANSSVMTSPLQGYQYVQVNTVLPADDVDFEPWTSC
NAWTNRTNDFYASEAFKNKEAEQDGFFTELKDSQLLGNRTVSLKNAFNFY
DYMNVQSIHNASFAAELAKLPNGTLARAADAASWLQYNLFTDAKLDGLGN
LAGRAVFPRITNSLAAFTESDNDVKIAHYHMSYKPFLSIFNMTNLAASTN
PTFENPTAMVDYASVAVFELRPNGSGSSGYDVRFGFKNGSSQETDVTYYP
LFGSNSIDMDLRTFTENIEPYTVANNSVWCDLCGNNGTVPACTTWSLAKD
YATLAEKYKALEPSLSNAEAGGIGAGVTIFVGLLILALMRAIGLISFGKR
KPSKSSDRYPLTDHSSFKGSIASGY
>NGR-1A1197  [mRNA]  locus=Scaffold1:991329:995989:-
MAYPTPPSSTSSLATSPTSTSSINFEHYVHYAGKAAELAREAILQLPTLH
SRISQLEQELEYSRDTMIACFLDGDGCIFDRSLIRKGRDGGREAALALRS
NIIDYAELQGLRGDITVVITLFLSKGGLAKALQAYGLADESTFSAFLMGL
NSAHPLIQVTDVGPQKEAADAKLRENVKLYSRLPSCKLVLAGCSHDGGYA
HVFSALQTESPALFKKLRLLHSYAAPDTAFELKRLNLESVRFEGLFEQRK
LGTHGYYSSGGGGGGVQPVLQRKSTPVSMVNRSGGSKRSSYSSSNGNNSA
PETNSVSPFNPTSIKTTSRSSTSRLRTIDPAKPLNKQAEPLCNAHYLSPP
CIATVQGETCRYSHSYLLTSAQIDQLRIDAKKSPCVYALRGETCKEGAEN
CLHGHFCPREKWMHLPGSTTSITKISTTSDEEEDAARVVAATSLFATLFP
VITKRVSVLRRAVPGAVFEFAKFFGSGVILATGFIHLLEPATDALGSTRD
NGGCLNNAWGDYPYAFGICLTSLYFVFVIQLVAFRLGSARLAKIGMGERH
IHVSGHGGHVATQDAPATNSSSPTGSLDKEQALLNDSSSSLDIGYMDASE
QNPLIAQVMGVATLEFGVCFHSVIIGLTLAVTEDSEFNVLFIVLIFHQMF
EGLGLGSRLAFLQLPPGFGWVPFAGALVYSAMTPIGVAIGLGVREGLSME
AAGASIASGVLDAISSGVLIYTATVELIAHEFIFNKAYHTCSWGRLLFSL
TCFALGAGIMALLGKWA
>NGR-1A1198  [mRNA]  locus=Scaffold1:1000281:1004788:+
MLNTVASLSAAEESGILDCTSYISAVSGSCWGLNTLNSIGGGDLAWTTSH
LRQRVKEPFLAPETFTSLLDTEDPASRCLLSGAILKEASKGGELSLVDVY
GSMVSTRIYVPSEDHAPPPEPLSLQSLKTSYQRRLTDEGRHPLPIYCSIR
HDLPPDEEIKKKLEEGKTGAQIVEEGKWSWFETTPHEVGCDQLGAFIPTW
ALGRVFSNGKSIERLPELSITILSGIFASAFCSTLFSYFKEVRPLLRTLP
FFNKIDEFVLDNAHKLDAIHPFPPAELPNFLKDLKGKLREGVNDSVTELD
TLGFMDAGANLNVPYVPLMRRQCDIVVALDASADSQDLWFSRAAEYAKQY
TTSDKPSRWPSIDIKRLFPGEEQSSKKEEKNGDVASEKVDSAKKQEKELL
EQGTEERKGVREKNPNPAPLGSAPSSAESMKESEEWDKEQKMPVKADGEG
EPPLSRCSIWLGSTHLKPTETCRNDHPTIEDVVSRDGIALAYIPLQPDEE
FKNPLEIFSTWKFDYKEEETKKLERLARAGMMKDWFVSGKAQAEAARKLL
KMKSQHAEKWIKAKVPPPPFPERLTGLNPLPPRPSPITVSPSPLPSPPTP
PQPSPVPSIFPLPPPTKPTKTFAPRPILKKRLGKFPSPPPLRSTKVASTT
PLKASPLELDQNGKPIFKPSEICRIAIYRLPPRSTSQTIDTLLSSSRISI
TDVRVVPRRQEQSIVYCTVSSKKEMQRLIKWGDSQGFMVERAPPFDPNFS
EYYHVLVRGLSSSSSGESKKKGLRKISSEDFKKLVKSTRCGAFECQLGYL
GREFVGLARVGTRSGGEEAVRGIMGRVGNVLRVSWGFGRGPSLIPLESPQ
EEEKEEDEQVTPTRIFNREVVSVKQDSKEAKRARRQELEEYEDRPLKRTR
TKAPSTTRFSLDRVNDSRDPAQSTLDLLEKSPWQLPFSLPPSPRSSVSTP
GSKESIPFSFPFASRLPPLPKKSCLRKTSQVPVDEDTVSEWEKCSLAWIR
KNSD
>NGR-1A1199  [mRNA]  locus=Scaffold1:1005153:1006340:+
MFSRLVGRQARQFSTSVRASSDALMVHRNSSHNNPSIPFSLTPENQKIAK
QIIAKYPPQYKKAAVIPLLEVAQKQNKNFTSISVMNHVAEILEMPPMRVY
EVASFYTMFNREPVGDHFVQICTTTPCMLGGCGSDKIVEAITSHLGVGLG
ETTPDKKFTLLEVECLGACSNAPMVQINDKFYEDLTPESITTILKDLAAG
KEPKTGPQSARKGSEPDGPLTALTEEPPAPEKIFLAEWR
>NGR-1A1200  [mRNA]  locus=Scaffold1:1006882:1008069:-
MPQNEYIEESIRRNGRRLDHEERTRKKTARLAHKASAEAQTLHGHKAKLL
HARRYAEKVAMKKTIKAHEERDVKSKDASALPEGALPTYLLDREGQNDAK
ALSSAIKQKRKEKAGKFAVPLPKVRGIAEDEMFKVLKSGKTRRKGWKRMV
TKATFVGEDFTRKPPKLERFIRPTALRYKKANVTHPELKATFQLPIIGVK
KNPQSPMYTQLGVMTKGTVIEVNVSELGLVTTGGKVVWGKYAQITNNPEL
DGCINSVLLV
>NGR-1A1201  [mRNA]  locus=Scaffold1:111716:115178:+
MQTIRLGSDLSKLLSGGGGISNLGRGKVTHLGSTPLGKAVEVGVGDWDQD
LDFGDGSRVDAGDPQDTDPLRLSGTGGKRVGKKASWTSHLSIDDSDEEIE
EKVSKDGRSTEVTSSAAETAAPLRQKISIDSFKDESEEVSDLDFDLPSTQ
STFDLSPSLALNLRPSLNSLRSETAQSAPHHPTRESSNGSTSSIQTQIAS
PLSLPPLSIGPAPSRLSVISSHSNNTSAATTTDDEAGGGGRATEDSDAEF
FQDLELPAYFLGGGGSHANDNRSGSRGRGGGTTTPPTSDGEFSFSEKSPS
PNYQTSESGFDQQQQQNKVDLQRLLKEKLELRGGRGLLFRTSSSGSDCRF
SFSQSTGAPSARNHGQLQSKGKQVKSLVPVASVSVSGLMSRKEGEKAREK
EKDKAGKKKKREPHLIRHLGANSNAPKVQGEMTYNPILQRWEGNESILRE
FDKVLSTSTRPALISPFSSTLGSPARSGFPSPTLIENDSINSQLDHPPRV
PNESTKAPSSGSRGGVKVVGDMVFDPSTCSWHAITGPEGEDELELDWGDV
ADDEEGGEGDGWERGERERMLKNRASFVLSEGEEGSSEEEVNGKKGKMTK
RGIWRESKRAEERCKEEMKDWITYEDEGEEEDRSWLFELRALIMDSR
>NGR-1A1202  [mRNA]  locus=Scaffold1:1008230:1008598:+
MHIAKLKVKPRKTPYVQPCALELTSMLGCWASSGDLTSSKECREAAMRLK
ECMTKPQAKGKPRVSSINYHLSRL
>NGR-1A1203  [mRNA]  locus=Scaffold1:1016609:1017649:+
MREREETSRLKLLFKTHGWTALTLYLFLSFIDFSLTFLLVWSIGADRVRE
FEDWVLMHLGWKRRADGEKGVLRKKVEEWKENHSASGGKNKLEPVQEIKE
VQDGVPVELGGTVTTTGNKEKKSAYSAYATTAVLAYAIHKTALLPVRVGI
TVWATPKVVRALRSWGWNVGQMPATAAVAAQAAARKVKKA
>NGR-1A1204  [mRNA]  locus=Scaffold1:1017826:1018589:-
MVVYGLYIYNRHCECIFYTSPHPTSSSTSSGAGPTPQEVQAGPHARKEPG
PSTLPRVLPPLAAPLIRDSLHLNELDQTEATGSEGEKKTNSGRLAFDEEA
KLVYGVVFSLRNMVKKLSSREGDSFHSFSTSTYKLDSLSTPTQFHFILLT
SPTPTSHRPLLRALYTGPFNEFVVRNPLVELDTRTEGGEARGIGNEKFRR
EVDRILLSSGI
>NGR-1A1205  [mRNA]  locus=Scaffold1:1020707:1021555:-
MVLSTFDNVRNLSFFDLFSSSQNLSPLLATLRAPALLDRLKLSQLYSTSL
PINLPPSANLSFKPLTSLTSLEINVPLSTLTAQDLYIPSLTELTFSAHST
PSFDLIHELILSKPPSLTNLKLSHISGSVGPPLSRESYPLALSWLSSLLS
SDSPDPSTQFPIQGWAIPSWPNDFDPNLTEILFPLALSKGISLEGSQLIS
AMLTAYVLDKQLESWKELLESEEEDTNGNGREEREEMEAVFGDSRFWDAL
ALRYRARLGLEVPVNQEERVEEAESSERMGEP
>NGR-1A1206  [mRNA]  locus=Scaffold1:1029242:1031659:-
MGGLTTLALNAVLYFIGGAISIVTLNVLYQLLAPRDPTKPPLVFHYVPII
GCAVSYGMDPLGFLDDCKRRYGPVFTYPLLGRRITATLGPLGSNFVLNGK
LAHVNAEEAYTHLTTPVFGTEVVYDVPNHVLMEQKKFVKFGLTTDNFRRY
VGLIRQEVLGYVSTHVFDNDVKKEAKGVDAFTTSSEITILTASATLQGRE
VRQAMDKSFADLYHDLDGGFTPLNFVFPNLPLPSYRRRDRAQLKMREFYI
SILEKRRQSTEEPDLDMLTALQNQTYRNGEPLTDKQIAHIMIALLMAGQH
TSAATGAWAILRLGENQDLQRRLWEEQVEYHMNKETNTLNELTYENFQTP
LLVATIKELLRMHPPLHSLMRKVISDCPVPSSVGSPSAEPQASASFKKQN
ESREYVVPKGEFVLAAPGYSQVDESIWGRDAKEFRVERWLDNEGGNKVPG
EEDEGEEDYGWGKISRGGKSAYLPFGAGRHRCIGEQFAQVQLGTIIATLV
RELTWTLDQPFPGNDYTTMIVMPASPRNVSFKRRETKA
>NGR-1A1207  [mRNA]  locus=Scaffold1:1031929:1032954:-
MSSTNNKSTTPAEVRSEDILSAKTDLCLSNGIVTAGTGLAAGIVASAILF
KRRPWPVFFGLGWGLGQGYQDCKRVFNPAAIPGYRIQGEEGKSASPFTLN
RTTSSEPAAQEASRKFDQTKEQTKSKVSELVQQAKVKASEAASKVEEKAT
EVKDKVVAGEKKVENKVDNLKDGKKWV
>NGR-1A1208  [mRNA]  locus=Scaffold1:1033065:1036204:+
MDYTTQIQQLESLLPLIESTRSSLPSLVSSLSPPTTSPHSPLELATLYRL
ASTQCQQTINLLSEQLEKVEKTLDLAEESFKKDQNGVVVVKQGVKDKDPW
QRIGETLTGTSRTRSKGNQVFEPRLEAPKSKQELVQFLKTWETSHPRVTF
DPVRGTEGGNEEQETTIEVKFKGVMRAVIVVRWENSSLAMVELAACFSLK
ENNTLYRPSRFSLFQELTNSLMSLIDKSQSRPGDKTSNVEEVLYCSTGEK
EVEGGRLFLPREEIKSALIDAAENIGFFKLVDHGISKERIKEIFDQAQRF
FDLEIETKQKTPYVLKTVFCSAFPPVEVYSYARSLDNYVRWNGRNMGFEH
LAQIRPSTGYPDPKESLQLSFSRLPEDEKACWPSEEDLQGFRGELENFMK
EVQEVSKKVLRVLAEGVGLPTEELVDGTVCPGESDKSDSMSTLRLLKYHA
CEGIDQGPSYFRAGPHADFSVLTLLFQRPSPASQPQGGLEVCPGRKLSTS
YGYGDTWVKAEIEDGEIVCNIGDQLMRWSDDRLKSTFHRVTCPRPGEYQG
PRYSMGFFNQARRSAVIQGPKKVYPEITGQEFISQAMKRNYEAALTKSKL
ETFTISEETQALNEKFQASGDGLARVEIVA
>NGR-1A1209  [mRNA]  locus=Scaffold1:1036642:1038641:+
MKFAFYVSGHGYGHATRVSALSTELLQHGHSVTIVTNAPPLPFASILPPS
TLPPSSIPESVASSPKLARYAKYRNRNVDAGIVQPKAYDVDRQGTLKVLE
SFIEQRGKTLEEEIAWLKQEKVDAVLSDATFLGCAAAAGAGIPGIIVSNF
TFDSCYSYLSHPALEAFDSNGNPAEPPLSPSTLDPLVNQAVSDYACASLL
LRLPGVIPLPAFDTDVPMPSGRWVSSDRTSFTPEVERILSRPPSEIPSVK
SGSKTVIDVPLIVRPPSPLANTLQFRKDLLTSMGVPEELLDSKIVLVSFG
GQAIPRPRTRPPSPLSSPIMQRSASAVSTASLEPPKEINREAGLLPKGWI
AIVTGLSGGNNAIREDLPYGFFASEKDVYVPDLTWVADCVLGKLGYGTCS
ETLSCKTPFVYVPRPLFVEEFGLKRLMAQRGVSLELTRTDFEAGRWQFHI
EEAYEQGREAKEQARREGFKDEGAAEFIRKEIENFMKGKTQKVEEEVSGS
KWGCVGIA
>NGR-1A1210  [mRNA]  locus=Scaffold1:1038798:1039651:-
MPAYSAAQFDKAVEIIGSLPKDGPIKPSQDDQLAFYGLFKQANVGDNTTS
KPGMMDFAGKYKWTAWEKNKGMSQEDAKSKYVEYFLQFLDKNPTEEGAKH
KATIESTA
>NGR-1A1211  [mRNA]  locus=Scaffold1:1039951:1041957:-
MEAQTSSKLLQLPPESPEDVLISELASHLHSLSTPSLASVASPSIRTAAR
EIVYERLNFTKSSSYGPLKSDGSGLVDYRKVEAIQILMNANLEEAKSMGW
GQELGQEETVSPYGWSSTRTGSASTSLNLEGKKVDERDWAGITTHEWRGT
YAFLHFPVYHSFNHHRTSSYIPSLAEESEAVGDCMSLKLELLPEGEEVSP
PMEAFRTSSNRNVDARGIRGGGGGGETDSDEDPDFDENALDDEEEDTSAS
SSDDEDDLTTHFVTNRPRQQRATPPTSPPDTTEVTPPIGPLPPPSSMKPS
ELPSSATSSNPFPKLSFRGTSMPLQLRTLSFTGTFVNSQSHFNMRDRSIR
GTVEMNQAGEVIWKYIIRYGGIDHWAMTGVQVGGPKSAFGVVGTWTCADR
EAADDEGPNGPFWYWPNMPEA
>NGR-1A1212  [mRNA]  locus=Scaffold1:115915:118067:+
MESPYDPPISKSSSRSRSNSFSASSAPPPSVFNERTRRQSFSSVPTSDPR
SKPSLALSDDEASPQQPLIDLEENFRKSLDARQDPADAAADRAVQREGRQ
SKQQRLEEDPNYHATADMENFMAQIYDLTHTIDALDNDIDEIVAMRNKIV
SLKPSVDVGQVSLQADLHALAALTTDSGKRIVSLETWLTQLHKWSKEVKK
LIKSGKAGETMAEVGEIKFELANAKLDFAAAMERIREGAYKEQQKRERTR
MWMARHIRAREPEIEDKDVKGLLKAAELGAADGVAESHVTSYAGLWALQN
PFTELAELTNGMRFLHDELDREIVDKVTGKDQPKRIIYINGIYSRGRSKL
SSSSNAINPESSKKSLLKPTSWFGSASASTNTTPQRPARGGNDFDSKFRY
AQAQIYASEKDLEYGFARQQQLDRLTFRKKMIIALLLVIIAAIILFVSLA
TMRIPGETSSLASAALRDPSSTFVWGQPETATTEAVTTRKASSVESSEGH
TAETYSTGEASTVRSVLSQISTTMVSDSLAAPSSTRNIVSLGSTSLASPS
TAGVPSLSSSTVWWTPETTSAPQVAQPLAASVAQAQPSILPTGVAP
>NGR-1A1213  [mRNA]  locus=Scaffold1:1046342:1049211:+
MRVSPYLFPLFYLSHLWTTLLENRKIPRGPATLAEAALVPQNPKDRPSFA
DVTTQGLPASDNAVVPEHPHVVPDSPSSGSVSKRNKKKKNGANRQAQLTS
AGEGTDGSDSDSALVKFQKLPRNRPQPKATLSQLVRSIVFGTPTPTSSFL
NYASIAVNTLLFALAMDAIWTPVFGMDETSLAFARVGAISHNQVKIVARI
PPESSLVPRQSDAIAYNSTFSTVTEGLLPEDDFSGAKLAYRPTKPLGKWI
AGPDVLTSEANDWVSTVKLDGLWASTEYEYRLLRPSTLQIAHHPAFPNTQ
YFTTFPDPSLSQPTHYTFASSSCAKPGFPWTGPQNKKSMKGADSFLKVAE
KVGVKFMMFLGDFIYADVPWLSGVSAEQYNKRYRQTFASPELKKMVEKIP
LLAIYDDHEIVNDFSGNKTDAHFAPANTAYKNYLGNGNPDARVIGEPVNY
YDFRVGDSAFFVLDTRAYRSPNSNTDDEEKTMLGDIQLDVFNDWLHEVNQ
TVTWKFIVSSVPMMSLWNHAEDTWAGFLAERDLVLNTLQYVPNDRHEFAS
AGIRDAVTEFSTSPFNMFYLPIRTLAQNHGRGASGEDVLHKYIPDGNTKF
TTFEVDTRTVNKPVVRVKVYVDAETADDSPAWEVQVLGKPLRRSVRETMA
VGGLGMRLKELLSFLKRSWF
>NGR-1A1214  [mRNA]  locus=Scaffold1:1049447:1050729:+
MARGKKSTQVSATTPTVATVQTWFGIWAKGCRTKAIELAEKGGVAEEKPK
VKRPKLKIRDVWGDMWTRAKRGELPHKTLIMKATEPGVDGKAPINTDFLV
PAISTTLAGAAALHVCAVLLGASLFSNIVETALLSLLVSILAVLPLSIAA
PPILAPTSSTDRYVWLRFSSVSPNDDLELALLAPALGAIIGCWLGAVPIP
LDWDRPWQVWPTTCVVGALLGHAAGSVISLGVCAFHAAARAAQESLESVK
EE
>NGR-1A1215  [mRNA]  locus=Scaffold1:1051474:1052859:+
MTTTSVEYITDKLAASPLPSSSLPPLTPPYTPKRSLSPHASAPLSSRKRY
AAPTTNFLDSQPRVRLTPAIGIQFEKEFQLKDVLALPEGEERKRGLLTEL
AYQISTHGVAFFPSQDLTPQDLETLALALGRASDAPEDSELHIHPTAELG
ENGQPKIGKISNVASKDGRMITFKDERSDLASHGWHTDISFEPRPARYSM
LRMTTLPPTGGDTLFSSAYSHYDMLSLPMREFLSGLKATHSGAMFRHQAR
KHGFDLHLGPRGAPENVGDEFEASHPIIRTNAVTGFNGLFVNQTFTERIE
GLGFDESKVLLEYLFKLQAQAHDAMVRYRWNVNDLAIWDNSACNHCATFD
YSELRSGDRTVCVGEIPFFDRENGKSRKQTTNSYV
>NGR-1A1216  [mRNA]  locus=Scaffold1:1055081:1056364:-
MSSTADHNRPFSSLSKNPDHPHSVWENPEPATINPLGRLALITPELVKQA
ASEEIQTGERFSLDLSIENEGFTLFGRKKAERTVKRIDRCAKSKEETEKS
GELWFPKHDDLLHINTQSSTQWDGPYHVSYPGSGYFYGGATVEDVESGNV
SRGMAAWCDAGGIGGRGVLIDYARWAKKNNVQFNPCLESHQVPLNVIKEI
AKEQGVEFRRGDIFILRTGYQTQFNEMKEKKELDKIGVNYAGIAQGEDVL
EFLFDEGFVAVAGDQPAFEAWPASPDKLLHPVLLSGWMAPIGELLALDEL
AAHCEKQNRWTFYFSAMPLKVENGLASTGQTLAIF
>NGR-1A1217  [mRNA]  locus=Scaffold1:1057971:1058379:+
MQPLGRVVSAGASLQTPHDGSSTSDGLGGLFRRFSIGGFGSKRRPQPPSP
PSLALPPRESTFTAPESTPRPSAQDEARSRGRTMGSPGSAAKPKRKLSPM
GEKFLRGGY
>NGR-1A1218  [mRNA]  locus=Scaffold1:1060801:1062061:-
MPPLGTKLPANRTKKPPSCDHCKQKRVLCHPNPAGCPRCVEKGIECTTTP
VVRRKPNRRPRGEYSVGPGTPSGSTSPRASTVDPLDLPIPPPMSTTTGPT
RPPVPSTGSSTTYHPVPSTSNYIHDPLPAPSLDSFQLVSLHYPQSSLSVS
PDLAQHLFKAYAQTPQHEHPIFASYTLSQTLQTLGWQVELLPSHSSVLAY
CIFAVGALFSFHSSILDPYCLNFAGASPDSFLAVLDHLPDLRKFGKLRAA
TCQGYREEALRRARDSDVLFVASEEAATACHILGWLESVGGHESSAAVWS
VQLVVP
>NGR-1A1219  [mRNA]  locus=Scaffold1:1063520:1065754:+
MHRILLDNPQYFLADGLALRVSGKFDLRDPQEAARFDTVREWMRSQSKEM
KSFTEKAARVREWGRNHPVEKICFDRNLEKRDLPDEEGFRWTQEDQEIIR
FLRDSLAYERAIQSQPHMAIAPSILKLVDQQSVELGYQGWGTETSIKKER
IRDFLIEIGEVAQWENWVAHSKATGLQNWDSMGRKVERALSRGTTRPKTD
GSLSSTDYYPQDPHEAIRHDFGNLPVFTIDDAGAFELDDGISLSPAPPSS
TGETTHWVHVHIADPTALLHPGHLVSKLARVRDHTEYFPEKTWSMLPDTF
VEKEMLSLGSVGGGEQKVMSFGMRIEEETGEILESNVQVGVVRKVHRLTY
AGVDAALGHQLPPPKPKIQHPVFSSQAGGVESFPVKTRQRQIDDEVLTTD
PETVSALRVLHGISKKLLAKRAADSALFWNFPSASVSVSPSITPSFKASA
RPTFYSSSPLVNLQLPSASDRSFVDSPASLLVSELMVAANRTAARFSVEK
GLHVPFRTQGAPSASPEALEAVMKLRNPETGQAPAVDVLKHSLDFLPGAN
TPTTGPHWPMGINDSYGYLKVTSPLRRYSDLFAHWQLKSALLPASSSPSF
ATPRFDLPSVISHIQGFDAAAKARHRLSEASSTFWSLFVVSRKLSLLKQL
SSSTSTLSATDVSPEDTEFINLLSGGLTAIPLRVAAHSAFDSLYIQPVLI
PQLGIRGTFEFEKLEMAPQVGEEIEVKIDEVVLSSRSKIVVSRR
>NGR-1A1220  [mRNA]  locus=Scaffold1:1066191:1067200:+
MSLVGQATSAREPSNSEDPFSELVDLVGGIKLEPARQAAPVPLKRPQEAR
DRKWNIRGLPWMAKVSERVPEATEGAQQVAIDEEVQAFVEWIRPRKWEHQ
LREDVLGCFNKLVNKVWPTAKVYPFGSFKTGVYMPDADFDIVIQDANFSA
LRPQDYFSLLRSAITTSVFADRYSIKTIMGARVPLIKFKSSPEFGSFKFD
VSFSSGGKMNGPEGAAISLRLLAELESRGEKRRERAEMLIWIVKNMLENQ
KLHEVKHGGLGGFS
>NGR-1A1221  [mRNA]  locus=Scaffold1:1069542:1071828:-
MPYEELTLTTPDGVKIKAFLMLYEKDGIAAKDRPTVMLFHANAGNVGHRL
PIAKVFWNRMRCNVLALSYRGYGKSQGIANEKGIKLDAQTALDYVLSHEK
LEKTQIYLYGQSIGGAVSIFVASQNAQRVHGLIIENTFLSLIWPSERYIS
TLPKDFPVLFLAGSRDELVEPGQMKGLWKVCGSDNKEWKEFENGTHIPVY
EFRIGNTGTNKVLVDRETSFVYITGILKALGKVKAEIIRLIENQPEIDRV
LRKIRVGASAVQVRLDLLSKPRGGSLTC
>NGR-1A1222  [mRNA]  locus=Scaffold1:1072497:1075442:-
MSSIIVVGGGLSGLSAAHTIYERGGNVTVLEKNGFFGGNSTKATSGINGA
GTSAQAALGIKDSAAAFFADTKKSARDLARDDLIEVLTGNSASAVEWLIR
RFNLDLSKVSRLGGHSFERTHRGGAQFPGMTITVALMDKLEEIAEREPDR
VKILKKANVQELIKEGDKVVGVEYEYQGKKHRAHGPVILSTGGYAADFAK
DGILAQYRPETLGLPTTNGDHCTGSGLKAALAVGANGIDLEKVQVHPTGL
VDPNDPDAKVKFLAAEALRGCGGLLLDSEGNRFADELGHRDYVTQQIWDK
AVGTVRLILNGQASEAIKWHCKHYTGRGLMKRFDTVEQVAKEMNLPLEKL
QGTFKNYMEIAKDPKKDPFGKKFFDNTDWSDNAGPFHVAIMTPVLHYTMG
GLEGDTKAQVLSKDGKPIPGLFASGEVVGGVHGANRLGGSSLLGCVVFGR
VAGDTASAYLFKEISKNGGGGSGAVSRLNQVSNHLSLPSTTISVDPNSQQ
VFLTINYGQGQATSSSSATTATSDDGIKAEGKSTPEQPANEKETATPPKD
QKDTKKEYTMEEVAKHNKNDDCWVVIHGQVLDVSEFMENHPGGAKAIMLY
AGREATEEFGLVHDDSIWKKWGPKLSIGTVKA
>NGR-1A1223  [mRNA]  locus=Scaffold1:122239:125286:-
MTLTSTSFEGGGELYLSIEAGVDKYRLAVLDEKLEVLWTEQVNLDLELPE
YKTRNGVHTSGDRVTAPSEMRLKALDLLLEKLSVNTRQAQLIPRIVAISG
SGQPGVLHFLNPQFESLLAILDNSSSRRISEIINSSTAFTLEEPASSGDS
SSMTQVRKLETHFGKLSLSSSSSTTSSSSSPSTSALTVSSASSYILTNQQ
HLQTLEKGREFFASKTGSRVLPQYSAAQLLKIREKDDESLENGEIPSREG
GVLGRTGRIVTESSLLSSIFSGKLVPIEASDAGSTNLFNPVEEDWEDKIL
GFVMRGTTAGKFERSGEDLRGGARLRKLLGEVQKDGTKSIGNLSPYFVNR
FGFSPGCLVVPFTNTDAATFLSFPLRTSSHSQLPPQRDALLSLTSSDTDS
LLILSPHFAPHPDRHFFLHPARSDSTQELKGGGGSSKFVAMITSKDAGLA
RSLSRDLYCNGSWDVFTRLVAIVPHGGTLGLDGKQFSIFFPHGQGSFVQG
FLRFVGGAKVPELPDRKSNPRLMIESQFLSLRIRLSRLYSSLLSLEPHSI
PLFAKVSPHDSLGFPKLSNDFLPTRIVLVGSASINPAMASVLSTIFGAPA
YLSHATGLKRSTVDGEDLEEYYRGKENSLKERKKTSAAVLGAGYRAAWIW
SRESKGIVEVGSYENFLEEKLEAQEVFEAKGGGIDSIGSQAQCVPIQHID
DDSLEEQKYPISSVSNQFPSIPVTERSHQRRSSSIYTLASSSAQTHSRKS
SIYSSATSIFSSAPVSSATLDDPKIQSNGIVRSEGGGGKGPSVKQKMYNP
QDVDFPPVRLLREDPAGLDLVAMPDEHEFKYYASMMPEYVRLEKHALKGL
I
>NGR-1A1224  [mRNA]  locus=Scaffold1:1078598:1083064:-
MTEQLRFDGKGVIITGAGGGLGRAYSIFFASRGAAVLVNDLSRENADKVV
SEIKQAGGKAVANYDSATEGEKIAQQAVKELGGVHILINNAGILRDKSFK
SMTEKEWDIVQEVHVKGAYACSKAVWPLFRKQKYGRIINTASAAGIYGNF
GQANYSAAKMGLIGFARTLAREGAKYNIHANAIAPVAASAMTKTVMPPDF
LEKLAPEAIVPLVAYLSHESTQENGKVYEAGAGWYGEIRWERTKGVVFKT
DQSFTPAAVKARWEEINDFENPDHPSNITDADYLGYLEKAKSMKTNEQPS
PVRYDGKTVLITGAGAGLGRSYALLYGKLGANVVVNDMSKEAAEKVTEEI
KKAGGKAVPAVGSTLEGQQLVKTALDAFGGIHIVVCNAGILRDKSFAAMT
EQEWDAVYSTHLKGTFAVCHAAWPHFQKQKYGRIVTTASAVGVHGNFGQA
NYSTAKSAIIGFTRTLAIEGKKYGIYANILVPNAGTAMTRTIWPEEMVQA
FSPDFVAPVVGYLGSEACETTMGLYEVSAGWCASLRWQRSNGYAFPVNKK
VSPEDVKSAWNKITAFDENATNPNSTAESLEAIIANFGNEAEASDDSSSG
QDYTDKEDSELVAKAKKEAQSEGEYSFTERDVALYNLGVGATEKELDLIF
EGDDEFKALPTFGVIPQFAVSSGLSLDWLPNFSPMMLLHGEQYLSIKKPI
PTSGTLTSSSKLAEVLDKGKAAAVTTVTHTKDASSGEVVFENHSTVFIRG
AGGFGGKKTGNDRGPATAVNKPPTRKPDAVVEEKTLPQQAAIYRLSGDYN
PLHVDPNFASVGGFEQPILHGLCSFGISGKHIFRKFGAFKDIKVRFAGVL
YPGETIVTEMWKEGDKVIFVTKCKERGTTVLSAAAATLA
>NGR-1A1225  [mRNA]  locus=Scaffold1:1083576:1084526:-
MTRAQSTYRSVSAMGYRRNESSTAQLQLNALAKRGTSGYGRATSRSLYGE
ATEEESDFSGDDGATARAGQTSRSAGFGGSGGMDGADLANSSSSTHEAQS
LAQDTMEKAVNSAANTEQKALVVAEAHGRSLREIAQAILEGQTSKLDAET
LTNFADTLERFSNAVGRTSTHIQNAQAAQEEHHAQLAAAGGAEREEVKSY
SLGRIAGGGGGGRHSGGYRLGMCDQESTFSAGGGGSVGIQRNSSRAMSSR
GY
>NGR-1A1226  [mRNA]  locus=Scaffold1:1088225:1089615:+
MLTGSHVGRLGSSRSTFPPTSSSTDAPMPTTTDTTIAPFEQGGPSPKPSS
DAVRPLRDQDYVEDDEEEAEEAELLEKTVKRQRSGSILSFDFSNRLILEA
SEQVERASGGNRDDEKISLVSGIALIVGLVIGSGIFASSGVVAREVGSVG
ASLIVWVLSGCLSWAGGSSLAELGSALPQNGGSQVYLAAAYGPLPSYCFS
FTAVTALKPGSQAIISIIAGEYICRVLWHTAFSDDPQKAARGVPTAAIKG
VAIICLLLVSSLQAWSTKAGKSAQVVTTLFKVVAIFVIFIAGVVWLLIGK
IASSFSFEGSTHQPTGYALALFSALWAYDGFDQANYVARETKPGHLPKMI
NISLAMIVCLFVLCNIAYFIVLPFDVVRL
>NGR-1A1227  [mRNA]  locus=Scaffold1:1090624:1091291:-
MKIATRQYAKRQVKWIKSKLLPAVYKLEDPGDVTVVLLDASDLSKWKENV
QTPAIKFLDAFLNHQPLVDPLTLSPAAALHLAPPQSEDAQAKLKRACEIC
TRDPSKPFMVEERQWSSHIKTKSHRMQAQKKSGKPRGERRKAELDTIEAA
VDKTSLEGKRTE
>NGR-1A1228  [mRNA]  locus=Scaffold1:1092895:1098950:-
MPSALDLLSAAALLEEESNAQPNNGSKDGSVDVAEIARQALGFPPPPPPS
IPSIQAAPQPHQPQQYVPYRYPPRPPPPPVSTASSLPPLPLPNLPSSTQL
AQPQPQFFTTASGSAKLALPSLPPLPFPPPSAPQLQQHSQQTVVPSPVGI
SALPPPPASVSGPVPQPIHQPTPRPRSPPAWTLPADLGLIRCVCPYTFDD
GFTIQCDLCNAWQHAGCVGIVSEDQVPDEYQCERCDPEDAKLRGVSREAA
EKGMRERVREMARAQQAGGLRVGPPSGPSTLMDLGKAVPQVLKREKAMQQ
EEEEIAATSAGSSSRRKSLDTTGGGGGGGSRSSRGSKPRRSANLEDPSYV
PSSTTLASLPPPINASPAPQLPVPTPSTSQSEPTTAMNPPPNSILPTRTE
EPEPLNERSESTPPVPSSSTFNSSTTRTTAVGRKRRVAKQPRKGVNAAQT
STNESNDVDMEDRSTQSPRGRSPEASDEQHSAPTRPKEPPESITRPRLSA
LGSTRGQVAAQQGRERQSMNHHVDSTSEESNDEEEDETPRAAGPGRKKEK
CEPWQFEFTPISSNLFPEPQVSAKIADLLSRPPSSLLDDIDDVPSHPRLS
ALRKRQLSSRPRTGPVSKSPLLSHLLDQPSYISLPSVPPSLPLLVKPLPS
SSYHLNPPISTTYLPTSYSSSLHASSAAAQSLCPYPRPTTHAVYSTTPIP
AGSFILPFLGELKSIESYRRDPINQYDLLGTMKAGVRGLSEPWSFVVDGR
KWGNEARFVRSGCHPNAVLRVVKIEPDLEDELEAGGEDTKIETTGDEKLK
TRSRSSTPFQWSAQKPTSTSPVDVSSQFVLAIYSLVDISKREEIVLPWDW
DDSHLIHLLPSLLSLPSAPPLPQPLLTNEQGILEVLAKKMALSFDTILGS
SVPGGCACEKKRDCALWWGCRGAGTTVKSLTARSTQAMGKAGCGVEKDEE
PDREPFKAVLMNALNPGVASSTSVNGSVNGHAGEGTGSWRGRKKGGGQGR
KWPELGPLIGFERGWVVCEDLKVPVASIQSRQVEKGTSDDEMNLEEPSQP
QDLDIEFDSPLSELADLEPEAPMQVDEERKLDLEGLRVATDPGAMGISPS
SALTSLPSEGSIADPFSPAKSTRPSLQLPPISEPNSRRDSHDDAGVESDD
SDLTEPLSNLSDEEDFDSSRRPSIQSVSKKPTKRIPSSSPPPPSPRVEPI
KKKKKVIAVESESSDLSEHEDEEAQKSSSEEDAKTKLEEIVKPSKKKRKA
DKKSIAPEELGDDVRASKKQKIPKERSKGKEKKKEKEKENEVTKPSEEST
PQPERAKVTVVKKTVQVEQKERKKIVVVDRKKVVKSQPEKKTSSSSSSLA
NLKIRKLKDTGEEKGKDRHKEKKSKSSKKPKIRDSSSPEPGPSGRDSSTT
EQFAASRESSLPDSTPNESRRSSQTELSKAEGVDKMEDVQGEYSTFAALS
VGTDIFLQKTAQQTRDPTPPLPEPPKPPVRLSFAAYRQRQAQAPLPPPPP
PPPPAPYVAPTIAAEDSKTPSTNYSQLIPPSPALQPIPGSSASQSNPSPV
FPTLKVPSETPPLPIRSMPSETPPLRPIRSLPPPPPPPPPPPPPPPPAAR
HSENASSSAYSVNRDEPEAGTPPLPPSRQLPSVVPVSAKPTVFNSAEDIL
KSIGDYFGGGGKSSSFSPAQPQKPQIAPEPSTTPAPPRQPELATLSPPPH
SSSMPKATLSTNSTSSQGRPRQFSISITGTSLSGSALGLDTGKPSNTLTP
TASKTDSYSPTRPASHTPTATSYGGRSNVFPPSGPSARGGRTPSASPAMY
SRAPLPLAGSGSSSGPNQTPRPASVSPALPHAMIPPIYAGSASRPSPPMR
PVELDPSVPTGPKAMSTGGPPPAPRSLASSANGTPVANSTPSGRGGFHIQ
NTPGGSSYRGSGRGGATPSRAAFHGIPAGPRHVPGVPTPRGRGGWGWRGG
GRGGNPGRGGAGAGRGGGATAS
>NGR-1A1229  [mRNA]  locus=Scaffold1:1099397:1106787:+
MPPKPDYSGFQYHAMSSLVTTADRSLMTRRDNEPTGEAESIIGRIDPKEM
GSRVVREDLKLEEKKKKAEKEKAKREKRQLEGPSKKKTIPGQTRYGDVLE
ATQDLEGLDYRPRTAETRAVYELMLASVHSLLGDTPPAMVRSAADMILSY
LKDDDLKDFDKKREIDSLVSSSVPNDTFAQLVSLGKKITDYGEDDEAGKG
GDGDVEMDDSKIDDDVGVAVVFDEDEDEEDEDGAGFEVRDSDDDDDDEEE
EGLATGNPEEEDEMVTGADLKDEEAGDENLVIGENGSSTTTTKSTSTSGN
VPAREIDGFWLQRLVAQSYPDPLEAAEKTQSAMTLLSSDANKRDVENSLM
DLTEYDKFELVSTLVNNREKIVWCTKLARSNEDEKMDVEVAMREKGVGWI
LKELRGDVIKPARGPGGGDATMLDAEPDKSTLKGTLAPGSSAPPPRKVLD
LESMAFAQGGRLMSNKKCKLPEGSFKRSKKGYEEVHVPAPKPAPLKDGEL
VPVTSMPEWARDAFKGNPNLNRVQSRLYPVAFGTDEPLLLCAPTGAGKTN
VAMLTILNELAKHRDEATGEFDFSAFKIVYVAPMKALVQEMVGNFTKRLE
PYGVVVNELTGDRQLTKDQIAGTQIIVTTPEKWDVITRKSTDTSYTNLVS
LIIIDEIHLLHDERGPVLESIVARTIRRMEQTHNYVRLVGLSATLPNYKD
VAKFLHVNPDKGLFHFDSSYRPCPLKQEFIGVTEKKAIKRMQITNEICYE
KVLEHAGKDQIIIFVHSRKETAKTAKFLRDHAVENDTITQFLRSDPATRE
ILTEEAESVSDANLKDLLPFGFAIHHAGMNRVDRTLVEDLFGDGRIQVLV
STATLAWGVNLPAHVVIIKGTQIYNPEKGRWVELSSQDVLQMLGRAGRPQ
YDTFGEGIIITNHSELQYYLSMMNQQLPIESQYVSKLADNLNAEIVLGTI
RNRDEAVQWLGYTYLYVRMLGSPSLYSVDPDYQTDDPLLIQKRSDIAHTA
AVLLEKSGLIRYDRRSGVFQTNELGRIASGYYVSHTSMGTYNQQLKSATG
FIELFRIFSLSEEFKNVPVRAEEKLELAKLLERVPIPIKESVDDPSAKIN
VLLQAYISQLKLDGFALVSDMVYVTQSAGRILRAMFEICLKRGWAGLTHK
ALALCQMVEKRMWSTMTPLRQFKGVPLDVVRRAERKEFPWYRYFDLEPAE
LGELIGEPKAGRLVHRLVHQFPKLELSAHVQPLTRSLLRVELTITPDFQW
EEKVHGAAESFWILVEDVDGEIILFHDQFILRQRYAEQDHYVTFTVPMMD
PLPPNYFISVVSDRWLHSETRLPLSFKHLILPEKFPPPTTLLDLQPLPVS
ALHNREYESIYSESISSFNKIQTQVFQALYATNDNVYVGAPTGSGKTICA
EFALLRLWSQREPARAVCIEPFQEVVDARVAEWKAKFGGIQGGKEIVALT
GETSNDIRLLEKGDLIVCTPGQWDLLSRRWKQRKNVQNIGLLIADELQLI
GGEIGPTYEVIISRTRYVAAQTENPTRIVAFGVSLANARDLGEWMGASSQ
TIFNFGPGARPLPMEVHLQSFNVPHFPSLMIQMAKPAYLAIAEYAQDRPV
ICFVPSRKQCRATADDILTYCLADQEESRFLNIEASELAPHLEHVQDPGL
RDTLEHGVGFYHEALSKQDKRIVEHLYESGAIQVVVASKDTAWSMPLTAY
MVVIMGVQTFEGKEHRYVDYPFTDILQMMGRACRPDHDTSSRCVLMCQQV
RKEFFKKFLNEGLPIESHLHLSLHDHFNAEIVTKTIENKQDAVDWLTWTW
MYRRLVANPNYYNMQGNTHRHLSDHLSELVESTLNDLTNSKAITIEDEMD
VSALNLGMIAAYYNVSYVTIDIFSMSLNERTKLKGLLEIVSSAAEFENIP
IRHHEDVLLRKVYDRVPVKLANVDYESPAFKTNVLLQAHFARLHLPADLA
ADQAIILSKVLNLLAACVDVMSSNAYLNAIGAMELSQMCVQAVWDSDSPL
KQIPGFTSEVIKRCEANNVKSVYDIMELEDEDRDSMLKMDGKQMRAVAQF
CNSYPSIELAYEIEDAEDAAAGDPITLNIQLEREVDEDEEVDTTVPAPFF
PTSKQESWWLVVGDPASKQLLAVKKVTCQRKLAVKLDFSLPKAGKYDLQL
LFVSDSYTHVDQEHKLESITVKEAEDSDEESDDDDEMEQD
>NGR-1A1230  [mRNA]  locus=Scaffold1:1107126:1113979:-
MVYLSALEPVWKNRAWRDGLQVVEGANGQEGKSTRRSSMAQSDLSGRNSG
VTSPQSGPQYSSAAAAATAAARKLRETFAKMAEGSGGMDDRDIAMKERLG
TVHEGTEEDDEAEEEDYVDASRTLLEGDADESMVEDPWALSLGNTEMARR
IREHAWEQTELGPTRDWPICLRTTISSIIASPFRECILWGPNKIIIYNDR
YIETAQKKHPELLGVSAKICWAELWDELEPVANRALGGECVSFNDHFLVM
ERDGFLEETYHSFTYAPLRDGATGDVVGILNLSIEATAAVVAARRLSTVR
DLIQMTSLARTVEEFATSAIKAIAKNPYDIPFAILYHVEEVVRKPTTKEV
RAGKSTSERKTVKLSCKSSIGIGHEHPFLVHEAFCDLTPPRSRHSSSSAS
TTTSGSTATAMDIRERLLDSGSSSSPTPPARLGSPQPNKPTHDWMWPFEE
ACLKRQPVQVEDLGQLGEQLDQRGWEQRARSAVVIPIRIDADESSTPTAV
IVLGVNPMAKRLEENPLMKTFFDLISRHVAIGLYSVLAAEQDRRRAEELL
SLDRAKSNFFSSVSHDLRTPLTLILSPLGDILEPNQKKLLRPDHAEKLSL
VQKHANRLLNMVNKLLDFSSVEGGRMTFRFSPVKIGNITRELASLFVDAI
ERARIEYIIECDDDPADAYPIYLAPELWEKIMMNILGNALKYTQRGRIAV
SLKSTRGEAVLTISDTGVGIPQDELGKIFERFHRVQTSSKSTTMSTGIGL
ALTLELVKLIGGQLEVESELGKGSTFTVRLPRGYSHLPIEQVDHTQEEAL
STYTGRNLSVIEEAAGWRLDTLAESPAPGSNASSSSGSRPPPSISSQHSG
SGSGEDYLGSEDVLSLKNRTIVLIDDSRDLRNYMTSLLSTHFTVIPFADP
IQALEYVETTPPSLVVTDSMMPGLSGMQLTSAIRQNPRISFLPVVMVSAQ
AGLEARAEALEGGLDDYLVKPFQPRELIARVKVHLQLGLMRAELEKRVEE
RTRALIDSESRNRALAERYSTLSTVSPVGIVQIDQEGHLVYANPAWFAIS
GHNPDSPLSEWKNDFVPEDRPRLDRLWQSVVIEGQSVDVPDRQFRFKTGK
WAQLEIRASAEVGLPAGWVGALTDISQQKKIEELHIRNVEERMRDVEENR
RQMEDFLDFSSHENRNPLSGVWQNAEVVNASLEKYVDLLEELKDGEVPPP
DALKALHDEMLENIEAMESILLCTAHQDADNSLSQGRIADDILNVSKLSM
GLLTINLVPFELVPRIVEAKRMFEAECAQKQIDLRLIAGSSVNDLNSNWI
TADPARLHQILLNFLSNSIKYTTDIPHRKITIRIEAYSSRPAERSGVMRV
SSTSSDSREENPNSVWIVVGVADNGRGLSDEELRKLFARFSQANPRSDQV
RYPTSSGLGLYISKKLVELHSGFIEVESRLGVGSVFSFAIPAQRAEPQSP
GDNLVNQKILCRQLKNAGYDTQVANNGLEALEAFEKDASSDRSIKVCLCD
IQMPVLDGLSAVRILRQKEKTGEIARRYPCIAVTGNARQAQQDECLQAGF
DHVLSKPYTFSTVVERIEALKLVD
>NGR-1A1231  [mRNA]  locus=Scaffold1:1114817:1116447:-
MSPLPTKLPSTYSKIVLRERPKAEIKPSLTDGQGTFSLVEGVPLPSKSDL
KPDQVLVQVEWVSVDPAQRGWLNDARSYVPPVKIGEIMRAGGVGRVVLVP
DGSKFKVGDWVNGTLAWTEYAVAKAKDLEKISVTKDIEPSYYLGALGMPM
QTAYWGLMDVAKIKKGDRVVVTGAAGAVGSVACQIALLKGCEVFAIAGGK
EKCEWLKNEIGVKNVVDYKDKDFASNYKTMLGKQGVDAILENVGGELFDL
LLTRLNKNARVALCGAISAYNSPNPRGLSNYLTLISQRAKIEGFIVFDYA
DRYEEAFQQVGQWISEGKLKIRETRKYGLTESVNALRALFEGGNTGKMVV
KIAADGPKL
>NGR-1A1232  [mRNA]  locus=Scaffold1:1116948:1121860:-
MRSNNAASSIELPLPQHDSSASPLPSPSSKRSLLGHLKRIPRPPRPRVPF
RGNAQQRRADLFKPLNDGDSPLGTLVIQVLAARDLVAKDRNGLSDPYLVI
RYGNNRVTSPTAYKTLNPVWSSKEDTKAGESSVGEARLEVREVYESIGLA
RESVEIVCWDRDRVGSEYMGEVNLTLEDWWDFKLSDLEGENAAIGFSDNA
NKTEGYGTVRADEYHPLGGSEALPHDLDSDSDSEASDATTDDGGSATEGE
SDEEQDALGQSALVEASTDDEDAEAHEPKDYFDFQNSNHQPYTESPVPAI
VVGDSSTSTQPPSGSTPVSTSSAHQPVGSGNATAAPPPHRRGLSLPQFIR
RRTSTASTPTTSSTTPVDSRVTSDIETPVSTPGQQRRRFSRKSRSSKSTL
DGIGAGLTPTDSTVSGDSQPSVSKGKKRDRVKRKTRRRKRTEEYHFDEGE
DIAGLVQIEIKSARGLPRWKNALRTGYDMDGFVVCSFGRKIFRTRVIRHS
LNPVWEERLFFHVRPAETHWNINFSVLDWDKFTGNDHVGDVTVELDKLLG
STVQPDERGLFAAGADGKLLGDDFHEHDLPLVTSDKDAESAKPVLTIRAK
YTPFAALRQQFWRIYSAQYDVNESGTFSQTEIFSLLDSLGSTLAPETVQS
FFSRYDKEWDEDELTTDELVLCLEEELRKHKANKPAGDSPESGVNTPGLA
EGLKGAFGSEGFVNKDVVEDPAEYDQTDLSSDMKMIAPGTEVITDKEKGT
TVTAPEPSGTVKTPARQDSFEPWSDDAGTGSTNVERVINIKSCPLCEKPR
LSKKGELDIVTHLGICSSTDPGSANRFLVSDFVTASQAQRKFFSKVVSKI
TKGSYRLGADSANIIVQDRHTGALLEEKIAVYVRLGIRLMYRGMGTSATE
SARVRRLLDSLTKKQGAKYDSPASKRDIAPFIEFHNLNINEVLDPLSSFR
TFNEFFYRKLKPEVRPLDDPEDPRTLVSPADCRAMFFESIDAATSIWIKG
REFTVGRMLGDYYGQQAKEYEGGSLAIFRLAPQDYHRYHSPVDGVMGREE
YIPGAFFTVNAIAIRSPLSVYTENVRLVSEIVSPVFGKVMNVWVGAMMVA
SINQTVHEGDEVRRGDEIGYFAFGGSTIVVVFPPNTVVFDPDLIENSKHA
IETLIRVKTRIGRAVDPSTA
>NGR-1A1233  [mRNA]  locus=Scaffold1:1122350:1125281:-
MEQAIEEAQKIKVDELKTRFADISSFVDHLSSFELDRPMKLLQGCRVLFV
NADHWKASRTTRNRLDQGLRLEISIVARQGGTLIKTEDFVPAPAEANKLE
MTAQEIESRAEEEGWTTHIIGFHPSSQRPPTFDEVLNCLGGEEGLSAEDL
GPPFGTQDYPPGEQPPKRSSTIRSSPFEDTTRSYPSKSGASNPLEGLEEQ
SKLVKELGDEEVDDLLHDHDEYMIYTTGGQDDDETQEEEEAQQNGEKQVE
PDLREKLEDRKGYAVNRKFVLAGQEGPNDATAYVLLQLAEFHKGDQWRER
GYRQAAGALRALKHKITDYKDLVKIRGIGPQIAEKIIEIQKTGKLSCTHR
KLMNELPEDKAARLFSGIYGIGLALGHELAKRGAKTIKDLWKEEYYSTLT
LDQRVGLQYYEDLLERIPRAEVTELYNIVLDAVLVTRDPTEDGKTHSGAI
GKMYKILKSKHFFQHILSQSDDWSDLSCKVNGLCQLPGGKMRRIDILGVP
WPDMPAALIYFTGNDHFNRSLRLKARHMGYSLNQKCLSKCILRGKGGEKL
TEGTRIDVKSEKDIFRILGVPYKRPEERIPS
>NGR-1A1234  [mRNA]  locus=Scaffold1:15202:17390:+
MTSTQGIGIANLPNQRHKIVAKRGGHFTLMVVGESGLGKTTLINTLFSTE
LASVKDYSKRFAKQMDKTTEIDIIKAELEEKQFKVKLTVIDTPGFGDYVN
NRDSWNPIVDFIDDQHESYMRQEQQPQRDSKLDLRVHACLYFIRPTGHTL
KPLDIETMKRLGSRVNLIPIVAKADTLTPSDLQNFKAKVKHIREVIAAQG
IRIYTPPVETDDETAAEHARVLAAAMPFSIIGSTEEVQTFDGRPVKGRQY
LWGVAEVENEEHCDFKKLRSLLIRTHMLDLITTSEESHYENYRLQQMETR
KFGEPKVKKVENPKFKEEEEALRKRFTEQVKMEEARFRQWEQHLIAERDR
LNKDLEQAHSSIKALEMELDQIGGGSMGYGSTASRNATGRR
>NGR-1A1235  [mRNA]  locus=Scaffold1:126011:128721:+
MDLNAASQAQLAAFLLSQNHPTPQTPQFVSTPPSTTSSPFDPVQALAALQ
WGSTELNHSELDGWLQDQLNALTQLPLPPPPNSLPPTPMTHNQTRSLPPS
LPATTLISSSTKKENLEELFDWMDEKRWNLSGLLSALSEPGGSIGGDGKK
DSRTPTHRRRVEEFLNLDTSSSLSGEGIEKGGAESFETRLRRWKRERRIE
ERDGEEKGADEIVRMWELQGGLGRKAAAAERERGMEDAVKELHLNGNQSQ
PVAGVAIRSVINRYHEAYNESQADIARLDAALSRPPSPHLSSAPREPAAW
SGHLVVPSLQADLLSHWLMSPGRPNLQEERQKGSIEADHMRIYSSLSPLD
LHARGAEICRAILARDDSTRSAFGQHWDSLHTFIQGPSIAPLDTANFSHY
DDYSLWHHALMCYLQLCVRYPAFKDSKEAHIIVSPDLPPPLHPTPLETTL
IDRLLRSHWDYLRLYLLNEHGGLLRSAVRGFEGVKLSKFDLLSVVGDTIE
VIEALKKSRDSTDRILPYDSSVSQIRNAWRQRAFWDPQASWVAWSAATTH
FLELSALNKDWALGVKDLPGIEGLLNGSSSKTAASQALR
>NGR-1A1236  [mRNA]  locus=Scaffold1:1126522:1127983:-
MRSTLALLALGAASVSAVAIPGNEDIQQMKRNIIARQSKNLIKRNSVTTG
ADDATILQFALILEHLEDAFYSEALQKFDNATFTNAGYPGVYSVLQQVAA
DEHAHVEFLTAGLKAAGISNPPQACTYNFPPYSDVHSFLAFSQVVEGLGV
SAYLGAAGDIENADYVTAAGSILTVEARHNAFVRLLNSYQPATPFDTPLS
AANVVSIAAPLFKSCPEGSAPTIQAPPGLALNSTTYSIGSTISVAPTNAS
AVNTDQQLYCGFASGLDSAFSEWKNNECQIPTQNLTSAGQVYLLLTTGPS
LDDKSVVAGTAVLELGTPNVTVVSNAAHSNGSSTSASAGSKAAANSNSAG
SVKTGAVALVGGVFAGALSLLF
>NGR-1A1237  [mRNA]  locus=Scaffold1:1130786:1132256:-
MRSSLALLALGAATAMAVAIPEDIPQMKRNIIARQAKNRNNLVKRNSVTS
GADDATILEFALILEHLEDTFYSEALQKFDQAAFDAAGYSGVYPLLQQVA
ADEAAHVAFLTAGLKAAGVANPPQRCEYSFPYEDVVGFLGLSQVVENVGV
SAYLGAAGDISDPGYVTAAGSILTVEARHNAFVRFLNSYTPYPQPFDTPQ
SAANVVSIVTPFFKSCPEGSAPAIKGHPGLTISSGLAAKQGEMITLAPTN
SSEVDLSKYKVYCTFASGLDAAYSDYKDGSCMVPTANITQQGQVYVSLAR
WKSLEDRFVLAGSSFIDLSAQNVIISVPTPAGASSNSSASASSSPMMASS
AAASATASA
>NGR-1A1238  [mRNA]  locus=Scaffold1:1133213:1136527:-
MVSALLLSRLGSSSLRRPLLSPSLAPLRSPSRHLHIRSVSILSGLGRIAG
RTAGRGALGLGVGAGALTWAEWKVDGFKQSAVSGLSDINEKLGQAYETVA
DNLNSTLDSISSTAGQVWSDTSYEVGGRLAQFRKAWRERFFREEEEQDED
RGEPEPEPNRGKNSRKGEATAGIATAMAATLPTVVDAEGPPPPSEDASED
LMILTRKLIEIRTILLSIGEEAGLTLPSIVVIGSQSSGKSSVLEAIVGRE
FLPKGDNMVTRRPIELTLVHTPSTPSDPRPSTYAEFPSLGPGHITDFSIV
QKTLVDLNLSVPASDCVSDSPIHLRIHSPHVPDLSLVDLPGYVQIASMDQ
PEELKEKISKLCDKYIRSPNIILAVCAADVDLANSPALRAAKKVDPLGMR
TIGVVTKMDLVEPRQGAAILSNNRYPLALGYVGVVCKPSKHYLEVASTPS
RSLLGRVTSSNSAEESGSLVAPIRAQESDFFYSQENAQHFNQEGMWVSTD
VLKKRLMHVLEESMASSLHSISNAVALELEEASYQFKVQYNDRTISAESY
VAETMDELKSRIGQLSKSFKKQDVRKMLKNLLDEQVLDLLASQYWIDPKT
PELGKLGNDRSITPEELDVYWQRKLDHLSSSLTKSGIGRAATQLVVDAIR
SRLSTLANEEPLIHHPGAAERINATADSILRERFTLTSDQVENSVKPFKY
EVEVEDKEWSSGRERAVELLQRELSMCEGALTKIRDTVGARKLRGAMEYV
GEVEETERRRRERRREARALGEDWGEEDENLMSDPTRPAFNPALLAKARE
AMFLSSRSSILRLRLLALKSRRCKAGPEQKSFCPEAFLNIVADKLSDSAV
QFINIELLVEFFYQFPREIDTRLSGDLDRSEIVAFARENPLVAKHLALQE
RKQKLELVADKLDSLVKLQRDKAKLQNDPRRAREGKRGLFGMF
>NGR-1A1239  [mRNA]  locus=Scaffold1:1137120:1140281:+
MASADGGVLSRTSLLALYASPLVPNKLEGMKELSEWYGEYTTPPSPPIQR
SQLSSSSRQNSSSTVPQSTGGRRLTPFNSDSNPFANFGRFGVDGGLLGEP
IEMPRRRGGGGNKLQQDTTSEISGGGGGGKDLAPHLLQQPGRGGGSKRGG
EDHLVPPWASSNNNNNVSREERINNRRNLNGDSPLLEPRRLNNRNGDTLG
GGMNGNGKDSNNRRGGLALADEGGWRSVGTTREEREKRLLRNQNNNSNSN
DSPRRFENRDRRDNSNNNEREREPYSRRGGPAWMNDEESSSSTPSWMETS
ASGGNLKFSKDGIALEPSSGDREENENNNDDEILDISTPTKKNTEWQASS
TSGTGGMDSIQQWKAQMKELERKERERDLRDAGIEPESSSASKPSPQEPE
SVFSALTSPKPEPASTTKSIFEDLGIVRSPAVTPAQPPGLNVQSQGESTA
TGGGGGGRGSRFAKFFDGKPQSPVTQAAQQPPPSVFGALMGGGNNSTSAG
AGAGPSKEDADSMARLLGMLQVQGSRTGSPAIAPNRHPQITEPTASGLSS
PAVASSPAPSSTVAQPPTPAALPAEETRSSSRFKFSNSSAARTSSPSVGS
RSVPPSQPPSAVHSPTASNQSIPAPPPPPSGFPAGLQQSHASSLHHLPPP
PTSQSVGDRMRSPPLPVQQSQQGNLHHPRTISSTSDLGARPGPPPSSISP
LPLPGQTLNHSHHHHQGHSGPVPPPPPPPGSFPPQFYNNNSNSQNNSQRI
PPPPPMGMFPPTHQMMNHPEMMRNLAAAPNGMRSPPLPLPGQPSYPGGGP
GGVPPPSLSPHTMMPPPHSMHAGGIRGGPPQMMGFPPQFQQQQQQQPGGA
VSRGPGGGMPMGMGGNAGADLMALLNSGGNGGMRIGGQGPIPPPPPPPGH
PHHQPHHAQQGNLPPFLMEGR
>NGR-1A1240  [mRNA]  locus=Scaffold1:1140797:1142110:-
MADQTLFLAIYLIWQFPGDEESILPESIFASDDKFGSNLLDHGIVFPHLS
HNIYRRDLPRPSSSKKSGAKASTNSKKTKRSLTGKKHEKRYSSRWMKSQE
EAKSRSAEAAAKASSTSSIVWTKVSTTSRNFAPSTTTAPVSASSTTTSNL
APSPSPTAATLTGTHTGEGTWFAPGLGACGTVATDDSPIVAVSHLLYDSY
PGATLNPNLNPICGQKIRATYQGKSVDVTVQDRCEGCAMWDLDFSPKLFG
ELADLGIGRLKGVEWSFI
>NGR-1A1241  [mRNA]  locus=Scaffold1:1144964:1146884:+
MEAVADYRSPVYTSSELTRAQRTALLERPVKSSSDILSLVSPILQTVREG
GDAGLRSLVVKFDRCTPATDDSFPLTLQAPFDDKLAKIEPEVKEAIDVAY
HNIKTFHAAQMERESEPIRVETMPGVICSRFARPIGSVGLYVPGGTAVLP
STALMLGVPAQVAGCKTITLATPPRPDGSVSPEIVYIAQLTGVSTIVKAG
GAQAIASMAYGTETVPKADKIYGPGNQFVTAAKMSVAMDSGAKVAIDVPA
GPSEVLIICDKTADPALIASDLLGQQEHGLDSQSVLVAIDVDDQYVESIS
QAVEEQAKILPRAEILRKSLSQSFILKVKTVEEAFEFSNDYAPEHLLLYL
QDAAKSIERVENAGSVFVGPWSPVACGDYASGTNHTLPTVGYAKQYSGVS
TSSFLKHFTSQELSSAGLQRLGPYVERLADVEQLGAHKASVSLRLDKIKR
EGL
>NGR-1A1242  [mRNA]  locus=Scaffold1:1147426:1148619:-
MPRSRRSLSVPPQSQPTPASTFNDPTLHSSQPATPVYGRHTGLEGYVPEG
FLHPLPETVGRKSPTNEIILQLKQVKVSSNAQENPSVMITAASPFSSPPQ
PNRSAPISFPNFPLVSPSSPSSPPSVAPPLADSDDHTSSPPSPTVSLPAP
SLELYDPNPINPKALPLPSPPLEGDYIFPDPVGRASLLAPSTSSRRHYPE
PQAQPSLPENLPDSPSPSQAALFFPLSKSPDIYSSDAQPSAPRLEPLRNF
APSPPSGRLSAFTGSPHPVSPNFELEGPMFENWTPAPIPSPLVTKNPQGG
GQRYGGIGGRTAARGGGNGRRGHQSPSPLRGIGTKAKDRELEKAKDRIKE
LEREVDALRRELLESKTQQVMNLSMK
>NGR-1A1243  [mRNA]  locus=Scaffold1:1149407:1150860:+
MASVPTVNVRRDVTDRFYRYKMPVLLTKIEGKGNGIKTVFPNMADVARAL
NRPSSYPTKFFGCELGAQATFNDETERYIVNGAHDQNRMRDLLDTFINKF
VLCQSCKNPETELQITKNDYILADCKACGHQGDIDMRHKLTTFILKNPPK
KASKKSKKRAVAGADAIEGQPGQVDEEEGGSDDELTKKIEAGAAEVMTEE
EAARLIAQRENDEDWSVDTSKEAVAARISKLDAKLQSSLLLGDDDDDEGG
ETTYDLFGQWVRENKGSVTDVEIYKKAEEDGIEKKYKTLIPLFQALFEDI
KIVDELESHLALFAKLTTSEKHQKALLGGLERLLGETSPDQIPTLPKILM
ELYQADILEEELLQSWGTHVSKKYTSKENSKKVRKAAEPFLTWLSTADSD
EEDSDDE
>NGR-1A1244  [mRNA]  locus=Scaffold1:1152936:1155390:+
MHCEEVASILLSRGSLSFPQLSRLTTLSPTIVQSSLLILSIHSLLYHSET
EALNGRLTELYEMNHDAVERRLRGGMYVEMGAEWESGSELEEVVKVLWDE
GILRREDLYEIVKQRLLANSNNDDPFGIDDDKKGKKRARISSDEEAQEAA
EKLVRKAFAENFISCVTPGSQLSPSSLEIKWEEELRSMIKGIPTSKDLAE
VKRLLKEKQLEWAEEERERAKGKEEVFFRLNPERFHIRWRAQLLTEFARD
LFNPFVALVLGLVLDIASREVDQMSTQSSRAVSLSEINRAYDSLQRDQPH
RHLDVSRAFASTSLPGDDAFPPAKKKSITYILHICEVLAGQDQWGMSTRE
MFLQQESEGQHAKWRVDYSSLGRAMKRATVEAIIRDKLGDKELRCWRIME
AKGKLDEKHVARLAFLSVKEAREVLARLSNARLIEPQEVPRSADRAPSRT
LYLWYVDFNRTVTSLIAHHYKALANLQAQRLEQLERKKGLVEKRERTDVR
ENQSLLSRRDQEEGADLDWKMEALATAEMRIDKQLFVLREFDPDPEI
>NGR-1A1245  [mRNA]  locus=Scaffold1:1159866:1162095:-
MSRPLTQLSTSLLHSGPAASASRNGIKSQARKFKSTRQARVNQARSFASS
SSLTASSSQSVVSPRPAIPAEVVRSPRTATETVEAQDETAEVEAEAEDST
PVDDYVPPPLSSQDLSLLYAYTAPPPLSALSAFAARISSPEFPDLADHLP
LIEQCLIHESFWSGIDSLPPSAHQRTFTNFHDSILPDSPSTTPIHASNAT
LAQIGNSLLGTLTTELLLSSFPNLPTRVTKAALTLYAGPKSLAQVAKSWG
VGPSRLEKALVGREEEGKVSRKERSYGHLVGGRGGARKIGDEVGAREGAA
GSGLVRWNRKPVEPTKDAVLFEDALASVSRALIGAVYQLHGFAAAKSFVH
SHFLSRLLPSSSTNLPSQTASASILPLLKFQNPTRVLSLQLQTASLPPLA
HKILKESGRLSAHPTFIIGAFSGNLKLGEGFGSSLRMAEWRASEDALRRS
FLGGGRLDIEGRGFPSQEWTDGKFEGWSGGVSKWVEVEHESRS
>NGR-1A1246  [mRNA]  locus=Scaffold1:131067:132603:+
MPAPPPQDAHRYAREGNASLLRMALSSDPSLVLSLDSDSRTPLQACLSAL
PPNVQCVEACLEAFNDLEGGGFGEKKRIQCLENGDGIGNTALISAATTGN
FEIVTLLIGAGADVTAQNSKGATALHYAASKGHANVGRLLISKGADINAR
DKANQLPLHRAATTGSLPFIHLILASLSPTKPEKPRLNLADRAGNTPLHL
AVESGHAECAVALIEGGADRDRGDSEGMRAEEIEGVGGLEAKKVREFIKS
KVGPLDS
>NGR-1A1247  [mRNA]  locus=Scaffold1:1162479:1162877:-
MSSRRTSTYSLGTVDSKEYYSLMGFPQKRYGIVAGIRGIEENTKLVDGHG
YRSRRRASAVEENVVELGGLPENVRENFMRMKFDEEPEEEEEEEQEQGKQ
LLQVQKKFVASGSQDSLDDSFVLEMTEKMLWG
>NGR-1A1248  [mRNA]  locus=Scaffold1:1165096:1167475:-
MSTTSRRISNTEARTSTRRASTTARGSISEVGRRSEADRKLHFTRTQDDK
SHPAAAKKDMADYYVKLEQQLTITPQRMRMIVDSFVDTLERGLTKKDQEV
PMLPTFVFGWPTGKEKGSYLAVDLGGTNLRVCHVELEGEGRFEVTQTKYR
LTEDQKQKDAQALFDFCAECLNNFITDHFANDEGVVELAEPLALGFTFSY
PCLQEKIDHGILIRWTKGFGAPGAEGKDCAAMFQQSLDKFNVPVTLVALI
NDTTGTLIASAYVDGSTKAGIIFGTGCNAAYMEKIGNITKIKDLGLPEDA
EMAINCEWGAFDSTTHENLPRTSYDIEIDQTSNKPGEQAFEKMIAGLYLG
EIFRLIMCEMIDEGVLFLGQETYKVEKPFCFDTAFLSLIESDNTDELLTV
TGLFAHFFALDTTIAERQFMRRLAVLIGTRAARLSACGIAAIVSKQGLLD
GPHDPKNTIGIATDGSLYNKYPGFSTRLEEGLVDIFGEKGKQIKTYHAED
GSGVGAAVIAAMTKERKDKGFAAHV
>NGR-1A1249  [mRNA]  locus=Scaffold1:1167578:1168971:+
MPSKKAEGQARKAAQADEKKAKAAQAAEAQEAAKWEQGSKGKNAKVEDKA
AKAAADKARKAEAARLLAEEEASLPSKPKAAPSKTKKPAATKSVPSIPSF
STSDESSEPTSFSASGIDDALDMLNLVGSKTDKASVGSQAGKLEVHPERR
FKAAFEAYKEQQLPILKKEHPGLRLQQYHNATKADKVAALEAQKAEIARR
LGDK
>NGR-1A1250  [mRNA]  locus=Scaffold1:1169387:1171404:-
MNREEALRSLHIAQKHFDNENYPSSIRFAKKSISLFPTPQAQTLLDRAEE
LSSGSSSSSSKASTSGVDPTNPSSSSSEGVRQRKAEQSSTSQPTNSSEKN
GASPTWTPAQAAVVKRVKTCKVTAYYEILSLEKSCSDADIKKAYRKLALG
LHPDKNLAPGAEEAFKMVSKAFQVLSDSNKRAIYDQTGSDPDSRGGGGGG
GGGMGNFARRGHPGFGGGGGFGQAEEMSPEDLFRFFFNGGGGGAFGGGGP
MGGGFGGPFGGGGGFQFYGPGGIRMQTGGMGGMPRAGGAARANQEPQTTA
STLLQIAPLLLFLFISLITQLPSLFFGGGSTPLPEFSFEQTNRFPLRQET
HSLHVPYFVNPTQFASHPLYSSYLRANPSLGFNSPNPSDSKLYKRDLVDF
LQQQERELQKDKEENRKRPKEELTNEYHKFEKSVESSWINRLQSYCRHEM
NNRQDALDRARGFLGIGADYEKIRQLTAQKLPSCEALAQYGYNVRY
>NGR-1A1251  [mRNA]  locus=Scaffold1:1173092:1174528:+
MSALFNSSRVAVRAATAAPSAARSFSSTPAPQATLRELESRIKSVGNIGK
ITKSMKMVAASRLARAQRAMEGAKVYGAANQAVFDQSEASKSEAKVEKIL
YIVASSDRGLCGGIHSSVAKAARKDIESGEGQGKEIRVVALGEKPKQQMA
RGNGANDLDLSFSQIGKSVPTFGDALAIADKIEATKFEFDKVKIIFNKFV
SVISYEASSLEIYSTKALQGSPAYAAYEVDGEELSGDLASFAMANAIYAG
LVEGYAAEISARRNAMDNASKNAEEMIGSLQMKFNRMRQAAITNELVDII
TGASAL
>NGR-1A1252  [mRNA]  locus=Scaffold1:1176846:1180052:-
MSSSTIDAAGSPLLVVPEFTHPTIEGARTPSHSISLTPKAFLPETVVLSK
VFVGVAIGLEKDSKQSVVVVSDGRAVIRSERSSWKINIKNEDILDEVLDK
IEQYAQSRAHKVEVIALSTTQPYLSQPAASFSPTRLDRFTDRTWFSLDAL
PFLASPESAASKFSLDGQAVAAIEEAVNCLEVSQGTTVRIQFDKQRQVLV
DANHRVQLHSLSVLKRVTPPRVFSAFESFSQTLIERKTRIGFFSATPRGG
GVALMRHSMMRLWQRVGVDASWYVPPGDSNVYNVTKRKFHNVLQGVAPST
ILTDQDKDLFTSWAEWYFKTLWKDRDGEGSRFLSSFDVIVIDDPQVLGLV
PYIRKISPRTKIIYRSHIQIRADSIDQGVQQQTTTWDFLWTFIRQVDLFV
AHPLEEFVPRIVKNSLPVVYMPPCTAPLDGLNKPIPPRCLDFYRRAFNLS
AQTALGREVDWNRGYILQIARFDPSKGIPDLVEAYRLFRISFSQDPVLAV
RDPPQLVLTGHSSIDDPDAVNVLKALYEQLSDPSFDSIRDDIFAVRAPSS
DRLLNSILEGADVVCQVSIREGYEIKVSEAIHQGQWVIGTKAGGIPLQIR
DGVDGRLVDANDPRGISEALVEFYRSRPDRARRSKEVIENLLTPEQSDHS
AVKDDDDSQRHFTLANSTMWEYLFLRLLAANGPSREPHEANKMKELELGK
GIEELNGRKVWDLLKEFRRH
>NGR-1A1253  [mRNA]  locus=Scaffold1:1180347:1185257:+
MQAADRRRFTAPEGAQPINYRPTPSTSSKSATKASSPTRADSRTTDQVRP
IFLQPGLVTEAAGSAYIEAGRTKLMCAVYGPKPTALSTAFNPKAKLNVEV
KFAPFSSGVRRFVPGKDTEASTLAATLHQSLLPSIILETMPKSQIDLFVT
ILESDGWDGDVSMATTAASVALAEAGIQLYGLTIGLCALTGSQSGSATPS
TRYGSFPPAGESQQPTNATANHSQLLEDALKNAATGNAKKVRNSPKRARV
GLGNRKWERSQERLLRVTRDGKCLDDDHGELGHEEPNGNHDHEDAEDAGS
ESPLLGVGDETEDLVWNAGETASWGRRRGARSSRPTTDTVANGHSTHSTT
TQEDKQWGVVKMELMARTWGKKGLFTIYAGLLGEHSMLSSVIIVTSITFA
VGKPPFTKILDVFGRAEGVCLAASLYSLGYLLTACATDVKVFVFARALAA
LGGQGIQLAQQIIVADTTTLSNRGLITSTVSLPWLLTTWIGPPLGAFFQR
QGPIGYRLAYATFGILLPLLATVLFCTLWLEWSKIKRKAVREGRTPSTRD
LGIGVSTRAAWKVARSASVVEEGIQHHHHQRLHGRSSLSAVSEDEDDEGE
GARLGYGRRDRRLSHAADAAANELSKRKRWRMSIWDKAAELWKDLDVVGL
IALTIGCGAFLLPFTLAMKTNHSWASPSIWGLILVARGHSPQDASYISQS
YIFAACVAAIVAGSFAKWTNRYKWIGIAGVLVHAVGVWLMMRSRNLDGST
FELVLSQLIGGVGGGFTTIAAQIGCQSVVGHQDVGIATAIFLTITQIGGA
VGGALAGAIWSTVLPNRLHRHLEPSQYPLIPEILASLPYALSFPPDSPIR
LAIDKSYVDVQKNLNWLAMAMLIPALIAVCSMKNVNLEKEDQGQGEGVVV
LGRASFLACEDDLGDSETSSLLGDAPPSAR
>NGR-1A1254  [mRNA]  locus=Scaffold1:1185795:1186624:+
MPRPIVFFDISIGNTPAGRIKMELFDDIVPRTAENFRQLTTGEHRENSLP
VGYKNAVFHRVIPHFMIQGGDFINSDGTGSLSIYGSKFEDENFKLTHDQA
GLLSMANSGPHTNGCQFFITTEPAPFLDGKHVVFGKVIGQDSMLVVRKIE
NVATGPNNRPKLACTITECGEL
>NGR-1A1255  [mRNA]  locus=Scaffold1:1187028:1189614:-
MHDISSTTGTLPDDSIRWWQESTIYQIYPATFKDTTGNGLGDLQGVLEKI
PYLASLGVDAIWISPFFKSPQADLGYDISDYTKVHEPYGSVEDIDKIIAE
AGKHSIKILADLVVNHCSNQHPWFLDACKSRDSPKRDWFIWRDARYIDGK
REPPCNWRTAFGGPTWTWHEETQQYYFHTFLSEQPELNWTVEECREAIYE
DAIRFWLKRGIAGFRVDTVNMYSKDMSFPDAAITDPLVKEQPGFHFITNG
PRIHEYMKEMRRKALGDAVTIGELPNTPKVEDVLSYISRDSKELDTVIQF
EYVYSPLLLTVSARSTANVRIGAHSLSITMLRNSGWKFMITDFPLSKLKQ
LTKNGQALADPKNRAWAVSHLENHDSSRIVSRFGNDSPEFRKPSAKMLAT
YLLTLSGSPIIYQGQEIGMINIPKDVDVDKEYLDCDTTGWLKEVRAAIAD
GKAKPDILEKAMDGIKLSARDHARTPISWDSSKNGGFSTADKTWMIAHSF
KEINVADQENDNDSVLNYFRRILKLRKEHKDVFVHGAFEYFQEADPNVFI
YAKTSKEGKVAMVVLNFTKEPQTYTLPKGNEKLSVVFENGKDSKNGELAP
YGAKIYM
>NGR-1A1256  [mRNA]  locus=Scaffold1:1190731:1193344:+
MAEKGLATINDVQKATIHTDGGNPVKQVVGTDAEIQDKLAERIDHVEDVL
DGAAVATKREIEMSFFEALKLYPRASFFSILFSTAIIMEGFDLTLIGSFY
GLPAFQKRFGEEIAPNKYVITADWQTGLSNAVQVGQILGLMINGWACDRY
GYKKTIGASLVIIIGFIFITFFAHSLPMLLAGELLCGLPWGVFQTLTTAY
AAEIAPAALRPFLTTYVNLCWVMGQFISSGVLKGVSTMDVNNEWAYRLPF
GLQWVWPIPILIGVFFATESPYYLVRQGRLEEAKAALITLGANKPGAIPA
DERVAQIQHTNEMEKAMSAGTSYLDCFRGTNLRRTEIAAVAWMIQTACGS
GLIGQSTVFYQEAGLSASDSFSFNLGMYALGAIGTISSWFTMQKFGRRQL
YLWGLEAMFVVLIGVGVTGCVGKSTSASWASGSLLIVYSFLYQFTVGPVC
YCLVAEIGSTRLRAKTVVLARNAYNIIGIINNVLVPRMLSPIEWNWGPKT
AFFFCGANVLCIAWCYFRLPETKGRTYAELSVLFDDRVPARKFATTAVDL
YGKGGEPLEKGDSFEPSPAGLH
>NGR-1A1257  [mRNA]  locus=Scaffold1:133075:136428:-
MVFQVNRGSNMSTNREFYPSPPSTTSLPEHYSFPPLTGSDPPPTDGPNTR
DRLKRGLLPRSGRVKVENNKLNQEEGEMFDDQSGRFEMEEIMGNTRNEGG
GLHEWNGRSKVEMNEAELEPPYHHHQQDELSFSSSTSSIYIPDVYIDPIL
RTSTTSSSSLSNFAVPPPPTSSTIDHTGYLSRENDQEDVFGFYPPSFPPH
TTLFDPSLTAAAPSPSFLQHHSRIVSNATIIEHEDSSFEGPSGGAGRVLN
QSVGREGSLNKSTTSNGLGITREEWLRLGGFTEDEGDIEVTREEDQRVDD
VFNSSSPSTNQFSNSTAPIFTLPPPPFPPSPPRSNSKLPSNFVLPTVPPP
APNFPPTPIESNWVPSPLVLPPTSFSTFTLPIPPPQFHTSDSRPSTATST
KSDRRSSPLKSPRKKTLQRPTPYPLNNSTTDTTDYSSSTPSVLLPFPPKS
PNSLRNLTPVTSAVFHSAQTISIPTATTTTSPSSSSSGSPLKKSHSRKTS
LGHIPRPRNAFILFRSHIVNTGRIPKTTLSKLLNPRTGIEEEVIKKVDHK
NVSRIVGEIWRGLGEGEKKEWEKLAEMEKLEHREKYPDYKYKPKIRTVKR
ASAKTKTIEEAEGEGTTTTTTTPRRKSRKKHRELETEDDKDMKAEDLIVE
ENESLETTLPPPHPPQWYPLLNQAQPSFSPGDSLVSSPYSNDSSFSTAHH
QSPQFYQNLTPTKIVNTPRRSIGGIDQTASSSPPVSISSNSPSPSRHYPP
RIHHHPHPYTRTSVSPTKERHPLSRSQTSSSSVSHSASLFPPVDQATHQY
PTQHFSQAHIGLGITFPPHPVDNYLSTNPQFDSSPNESNINSISNNNNKN
NLDQIPLFTGSTNSRQFSLGRWELRKPSRSISISNTAVIQVGGIRGSQGL
MERSLSAAEVEGEAGPDDSQEGGGTRGQQRISSALVLDPRQFLTDAGLFD
NDDDRHHHELSEKKEEMKEEEREGERETFSVWGGDDTESVSTYSTAPTTI
SSSHWSRSGGLPLQPQQTSLYLQQQVGGGIGSKNSTELFHFGSTNLFSKP
PSALVGRSSSGMFPNSGNSDVSQRGGIGSGENGNQQQK
>NGR-1A1258  [mRNA]  locus=Scaffold1:1193843:1195775:-
MPRLQVKIGPNRFDTVVAHVNHSDKPTEIDTPYFAGRVLVLVRDFAGVTP
DGSEPKAHNQFFDGRSRKFAIFIEGRFKQRDGVEPYNGEEIEFGSDFDYL
PKSFPRAPLDAGLKVAHWVDPAMHYEMGEKPYIMSPYIAAVNTLCAYPAP
SGLARAVVLAMHDSTHPRGEEEEVSLVPTGSLDDSKRKWSSAPPVWRFLG
VRAFIKHYLLQPKPKKKSKFSLSGLMGALDVTGSSSNKNEGQEHLLSPEE
VLRAENATVAKKQANDTSYQPKEDVEKQLGPWRFADEAVDPAEATDFVFL
DPDHPRSVAQRRKHFCAAGGQYRKEFTYDPDTIYTTSFFTPVADLNTLDI
KIGPVKMNIASFIGSGDLMPIRYTLRSTRQGPSPDPYAPAGTREAEGFAT
IEFKLVD
>NGR-1A1259  [mRNA]  locus=Scaffold1:1196317:1198898:-
MFALTPYRTEQPRTFTHSKSLPRLPVPPLPATLDKYVASLKPFLLDQAAK
EGENEQWVENELSKRRELAKDFESGLGKVLQERLKDIDRITPNNWLDDHF
WLNIAYHSWRVPLPVNSNWWLLMKEDMSIPEEFRSSVPEKGQFTDWQIRR
AAKLTQRLIDFKLRLDRVFGVTRLPHHPSDTLVHSPHPHPAKHITVMAND
HFYSLDVVDSDGNGINPVELEKGLWSIAQDAQTRGPAETSIGVLSGDDRD
SWTSTREHLLSLSPTNRASVTRIEDSLFVLSLDPYTLKSTTFKSSYSDPS
KQSTDLDAHILNASTAGGSGKNRWWDKAVGIHVESNGRASMVGEHSPCDA
LIPSIVCDYALAEDLDPSTESQRGKGSQGVKGPFEWVVDDKLKQAAEKAT
KTVQEIAKDSEGRMLWFDEYGAGWIKNVGKHSPDAYLQMALQLAFHKTHN
RPTATYETASTRLFSRGRTEVIRTFSEDSWKWVKAMREGNTDPKVLYALL
SAATKTHNTLTRESSTGRGIDRHLMGLRLLLRSDLKESHPLFEDELFGKS
QEWVLSTSGLSAGDRFYGTGFGAVYPNGYGINYLAGDKLVKFGIESKVSN
SETSTETFRQNLVEALREMREVCEKGIPPPVEGAAVEKPKL
>NGR-1A1260  [mRNA]  locus=Scaffold1:1199308:1201968:-
MSFFTKSYLTSEQLELSRIAASSSPSGPLDSSQQQSTSLLRSTRNIPPEL
RAPPYNPQQELQQVQEEDVELEDPFNQGNKGQTNDGSLFALSVAEQLRSL
KERNIALVQSSTESNDQLLKATERIKQLEADILRVETNKAVDAEGWEAEA
SRLSHELVSLQKQQVERTSVDELESKLSRTEQMLAIEQSKKRRAKEMIAK
LKCEVINRRLKEKYEIELLEKEERNWEIKVVEVEYQLAIMQGDLSCERAE
REELESIVATQNKRISTLSASRKVLLESFNKSEETINSLKTSLSKAQTTL
AEREDTIKEIREELEALKEEVEEARTKSGAGETKLREKNEKLHAELVDLK
AQLKSSQTALKSAQKSSSSLESTQEALSDLQAKYDALVESTSTPSGSTAK
TKPAVKEKEKKRPQPIPEPESEAEVEVEETEEEEKEKEKEVVKPPSLNRP
KVKEKEKKPASKKKTVVEEEEEEDSQDTVKATKEKVSRKSKPATTTKKVV
KKVVQSDAEEQEEDEDDEETPRPTPTSPVVKKRKAAVLSDKTTNGSKEKG
STTATKVKKDKTGGAVEKKKKLSLDLSEDERPAKEKKEKEEPAKKKKRKL
FGDATKKGFDWQTQIENADVNGLIPGNLSPIKLDRTKKTGFLSGLGGVKK
SIF
>NGR-1A1261  [mRNA]  locus=Scaffold1:1202416:1203526:+
MAKALRKHQRQDLCDEFCKLTPEELNKILGSKAMNVNKTELDAKDMFTYI
QEGKTRWAECFKCDVRVNSSKGPTNGVRHYKSLHVPIVGFLMCRACEATF
VKTLTNAKVHIETCPMRKNRDRDVREWDNVEKRYCHVLR
>NGR-1A1262  [mRNA]  locus=Scaffold1:1204396:1206988:-
MYRGLIAAQPEEIALNAIEQSKAPALPDRNASNLERQDRLVTLSERLDEL
ESVEADVEAEQVSGESLTERLRKKRSEELEELIQEKEDKTFELETVATPA
VSLLHRVEKLSKDVPVVPQPSTSTAGLAASLPKGFLARSEWIDLVLSCAQ
EGDTDAVIRGLQAMEATVPLTDGKVLEDVLALYASEGRPQDAVKLTDFAR
QSSLPLSVTAHHHLLTSLLPSHPDLAVRHLFSMEALGYTPLPATYNSIVS
RLLSPSSPPNLIRKGWDLYAHSRLVSHPIPSVDLYSTMIQACSRGSHPSP
ERAIDLFTELTDDNRLPPSELAFNGVIRSCAREGSQEYYYEALRYMRRML
DENVEPSKYTFHALLEGAKRHGDLARSRWMLVKMVGVGGKVKPDENTIGL
VFQCYASYRPEGGKKKEKLKVTKEVEASQTDRPSSVLKPEQDPANVPLSS
KTASAQKNEDAGPLALIELLGEASLFYPGPLPQTSAQVLEEAQNLMLQIV
PPSALGLAENESSTTRTPSMFPDVRPSTFLLNAYLSNLNSHSTLSASLDF
FNKAYEVSGVEKNRYSYELVMKRCELGKVNSEIVEKAKKVFEEWIKWSSE
VCPEVEDLRKRGVDGEAIEEMEVQRVAKVSEDWEKERRNGKNISKMWGGL
IRVLAKAYQEDEALKVLRRFVELYPASDVANYRPSLPLVPQPDKSITRVP
LQLASTLYPETAPSLSSSLPPHLTFDDLKLLHLRFANMEDRTGLAHVKGV
SKSYEAGLAHFRNWEQKAKLDLLQFAF
>NGR-1A1263  [mRNA]  locus=Scaffold1:1207550:1208461:+
MCKHILNAQASIRAPCCKKWFDCAECHVEKEPDHPLVRTTEMAFLCKKCK
KAFRKDMTVWDEADEFCPHCDNHFIIEAKTPNAMVGVESEDTRVDNRAIK
DERMQGGKIDTSDLDEFLETLG
>NGR-1A1264  [mRNA]  locus=Scaffold1:1208740:1211614:+
MSRRAAFASQLTPAEGTPLPPVPAPAPSSSTLPASSSSSIPQQPSSQPKN
PRSSRGKGKGTPNQNGRKQQSAQAVVVSPAGSANSRQVQIHAAAQAAALA
AAEADEGQGTNTCFICAEPVQYWALGSCNHRTCHTCSIRLRALYKKRECT
FCKTECDSVIFTESESKPFEEYNSESTPFSDTKLGILFETRVQLEDTLSL
LRFNCPFRPNSSDSPDSTTPESSDVASSQSSSDPCPQILTGWSDLKRHVR
AAHHSTMCDLCCSNKKIFAHEHELFSLPHSAPPGRHGNVSKRESELDAHL
EKQHAMCGFCKRWFYDSDGLYKHCREMHEECFVCVRLGIRHQYHLNYDRL
EQHFKDAHFLCPHPECLAQKFVVFESELDLQAHALSEHGVGSFGSGGTDQ
KSRKEARRIETNFVYSTGATERGGGGSGGNGRGGRNGRNEHAAASFVDPP
PRQALGERSVPGLGSAGANSRNRSGFGGQLTNESTNSSGRNTPSQGANGN
GNGNGNGARDSETLAQHAGLMQRVQEAVGGNEGRIAAFRFAVRSYRGNEM
SAADLVDQLFNIFDQRVEEAGSLIRGVAELFEESDKRQAVLSAWNDSRNE
QNQFPSLAPLAPTLHGVPTNANPTSARALAAQHRTQRPSTTWDRVERAAT
STGPAPIQPRSNPFPALMSASNAKNVIGLRNSGVQKKRVVGGSTPWSAAG
SSGASAPTTSSFPSLTPASAPVTRQPSPSSFPSLGGGVSRPASTSSSTVA
KTASRQAPPRASSGLEFPSLPTSSAATEARARMRAALQKPGMSRTITDEG
ITPPGEREAWSFGEGNGGNGGQGKKKGKGRQKVVLMSGGLASGL
>NGR-1A1265  [mRNA]  locus=Scaffold1:1211872:1214290:-
MRFYSDVADPDCDIAVEDVWISFYRQKQGEEAARSLHGKLRITETDQPKE
VEVTVREGSFEVTLLNPNALQVSCDSLSIPSTRLLLPSSSTNVPAPTSSK
TEEIPAPSFYSSSTGIDCFAISNDRKRIVLGSRDGQCRVVEVVAFEDATH
KKIKKGKEVALRGHVGDITCVEFFPSNEVVLTASSDMSLRVFSIKDGTCP
RHLQGHTKRVTGTHILVGGEHKGREVLSSSLDGTLKLWDLSTGQNTQTWT
LPHPISALEVTSSTEVVGDNVLEGKIALCGHSDGTISKISLSPSEPTNSS
VSTTFKSSLNTSSIESLSYNPKTRILAAGSRNGIVSLFEVSEDSPSEVDA
LTAWRRTEGSSINSVEWHAMDDTLLIASSDGLPYRVSIDRDETSGQIEKG
MSG
>NGR-1A1266  [mRNA]  locus=Scaffold1:1214864:1216171:+
MGSFHAQSASADTPTSTSASVPTPQTTSLTASTESTVQPNTSPTSTNHVD
IVSYPSNDLLRLLASLLEQIAQANDARNARFAAASAPPPSTTSTSPSINA
TPSGSAPSSLPSTRRNSLLNKSEDENFTRGRFDAAPLNSPVTPHHTRRST
KIGGVGGPGILDNAFDQSPQFSQTEEDDEMPLTPGVDLLREVGENGGVEG
FMPSLGGTHQPMPLSRRRGSSFIRNKRPDEVISRPSASRQSASFSSFKQT
SNASPSSSNESSPAPTRPSSTTPQQGSSPVPSPPNIPSSSSSPKPSEPPL
TSLFSASSVALSSPNATLCFHARNVPAISIEAYLLRILKYCPTTNEVFLA
LLVYFDRMARIGLEAQRLGLPKEGPVAGQDAEGEGANSATQASKLFAIDS
FNVHRLVIAGVTVASKFFSDVFYTNSRYAKVSPEV
>NGR-1A1267  [mRNA]  locus=Scaffold1:1217531:1219062:-
MKMFSAVRSARQVARPLSRQIHQSRINAAITEFKLPAMSPTMTEGSVGEW
KFKEGEAFSASDVLMTVETDKATVDVEAQDDGILAKIGVPAGTAGIPVGQ
TIALLAEEGDDISNLEFPPPSSSTDSPASASESQPAVAESDAPTPSPMTP
TTHASAVHAHPTHSKPLLPSVLRQLALAGISDTSEIKGTGHRGMLTKGDV
LAFLGKIGNPHGSIKKENLHHKHPALEYAASPKDTKPQVQIQLDGPTIRR
MIATGLASSSPKAAPVAVTAFSFDSILDDYLPASQRSTSAPSAPSSSTIP
PPPAAKNDFDALLDF
>NGR-1A1268  [mRNA]  locus=Scaffold1:139337:143439:+
MSTPPTQSQISTTSTSSNPSHFVPPNSSLFSPTPPPAMSPPASHLQSSQP
PQINPLNLPPLPLSNPPSRRPSSSQRLPPTPNNALDQRTTSGSGRSRRER
ETTGESIRPTTTSGNEKERLSDSITAGGVSSSSRSRRTLGEWQMTKTLGA
GSMGKVKLGVSSISGEKVAIKIIPRFTSTAAAHRPPPPPPSSNNSEPSGS
SRRPSSASNNQQQQGGGGVPEVIPPTASFLAKAAAKDQSKEVRTVREGSL
SLLLHHPYVCGMREMMIYPHHYYFVQEYVNGGQMLDYIISHGRLRERSAR
KFARQIGSALEYCHANSIVHRDLKIENILISKTGNIKIIDFGLSNLYSPL
SHLSTFCGSLYFAAPELLNAKPYTGPEVDVWSFGIVLYVLVCGKVPFDDQ
SMPALHAKIKRGQVEYPNWLSAECKHLLSRMLVTVPAQRASLHEVLSHPW
IVKGFTGAPAAHIPARTPLRFGELDPEVIRGMTGFEFGTREEIEKNLNEV
LGTELYRNSVRSWEIRKSREAATNGTSGGGDHLNGGSNGSGGDPEKERPS
MRVDGKDIKRSPTNKRFSGLGFYGKKIAGGFNAAFAGTNAPPKPGSDDLD
STLGGGGIGFSPGFFGSSGTPRPDQLDPTRGFHPLISIYFLVKEKIERER
IWGPGVFASSTISLTGPPPPPAPAQVYHAGSGITSPALVASPELARPPAA
SPLIPMTPQPRQRATGEEFAPHPSTAPQMPRTSISQARHSTVPSSSAPNS
PVVAGFRPQSAYEPHSPSPRDRNNTGRAPASSATNRMSLSINPSERDRLS
ESVQSPEDVPLSSSSSAGGFARRFGSLLGRSSPESGKGHRSRASIGGMAG
HRASNKTAASPLPQVSESTSTSTGSTLRPPVTRLPSSGSDVPLASPPNGK
PVARASTVGEISPSRHQRGVSMGATSLMRPDPTSTANPGDSSSVGRTGTG
FFERRRQASLSTQPPGSTTSPPPPRPNTSNDISGMFDNVAEEELADSVVV
GGGGTQQTTNSNQVPEVGFIGRTPSRSSSGKDTSESAKPVWLKGLFSVST
TTTKPVATLRSDLIKVLDRLGVQHRDVKNGFECVHVPSIDLSSFGEANSN
NKEKNVRSTIKRRASKLLLQKKDGEVQSQDENAGVIEDSQSSLRIATDPN
STSNRARNQSSGSFTPVSPIDNSPPLQTGGAQFDGHHSSGEGGGAANPSA
VSNDMIVRFEIFIVKMPLLPGFHGIQFRRISGNAYLTLVKRILQELKL
>NGR-1A1269  [mRNA]  locus=Scaffold1:1219472:1221589:-
MIGYDSAFIGTSISLASFKEEFGLTLRDKTAKEFAAISANIVSTYQGGCF
FGSLFGYPLGQMLGRKLGLLVSSLVFCLGAGVMLAADGARGLAPIYSGRV
VAGLGIGAASNLTPLYISEIAPPAIRGQLVGMYEIGWQIGGLVGFWINYG
VTQHIPSSRKQWLIPFAVQLIPGGIFLAGIPFFIKESPRWLITRNRRDEA
VKNLCYIRNLSPQEPYLINEMNEIDVQVEHDRTAVGTGFWAPFRQVFGKG
FLFRRMLITTSLFIWQNGTGINAINYYSPTFFKSIGVAGSSAGLLTTGIF
GVIKTVLALVWCFFVIDHFGRRGILLVGSVGGAISMYIIGGYLAAGDVPA
TPTGNLPPGGIAAMFFFYLWTAFYAVSWNGTPWVVNSEAFPGAVRQVTQC
FAASSNWLWNFVISRATPTMFLKMGKRGYGVYLFFATMQILSIPYIILLL
PETRNIPLEEMDRLFAQKNVWTANKVVMAELREESKAKGLGGDTTRDSSA
ESEDRKEDVV
>NGR-1A1270  [mRNA]  locus=Scaffold1:1222384:1223950:+
MATTHTTIEKIPSVDPTIASSKEYDVAIIGSGILGSALAYSLAASGRSVL
LLERDLSEPDRIVGELLQPGGCLALQKIGIDDALEGIDATACEGYEVFWG
DKSVRIPYPEESKTMIWSDGTERKQEGRSFHHGRFIQNLRKKAAGQEAVT
LVEATVNDLLEDENGQITGIKATPRDSSPLDFKASLTIVADGCMSKFRRQ
LLPSHVTPITRSHFVGLVLEDPELPSPHHGHVILGKADPSNPTPPSDLDT
PSLGPVLVYQLATHETRMLVDVRGHKLPPASKLASFLREHVTPVLPPSIV
PSFETALKKSESSDKSYRLRSMPNSYLASYPQGREHKGAILAGDSMNMRH
PLTGGGMTVALNDVVILTELFGGAKAVKDAQPDERGVVNLDSWDQVSERL
EEWHWKRKSVASCVNILSMALYSLFGADDENLEVLKTGCFKYFEMGGDCI
DGPVSLLSAQVEDFLAFSTIEANDL
>NGR-1A1271  [mRNA]  locus=Scaffold1:1224555:1225730:-
MYSPPISVPSTPPSATTTLSSSFLPPLGIATLSLGSCDAGHSLEDKLQAA
AESGFNSIELFDNDWYDYRDTFARERGYPLPAEEGDLASREAAKELGKMA
KRFNVQFSCFQPLRTFEGFVEEEDRRQARRHAKGILDILPLLDTDLVLVC
STTIPSPRTTGDFDTAVSDLSWLADLAATYSPPIRIMYEALSFGAHRTRW
QQVWQVVEKANRPNLGLCLDSFNTLAYEWADPYSPSGRKSDDVDKKLEKN
LEELIFLYQVADGKFMTTPLTLPSDPSIPPLRPWSRSSRLFPLETSRGAY
LPVDRFSDAVIQTGYRGTWSIEVFNDSLSEKQKEVPWEHAKRGYEGLRTA
AIEAFVRAGKV
>NGR-1A1272  [mRNA]  locus=Scaffold1:1226629:1228753:+
MIGYDSAFIGTSISLASFKEEFGLTLKDKTAKEFAAISANIVSTYQGGCF
FGSLLGYPLGQMLGRKMGLLVASVVFCLGAGVMLAADGARGLGPILGGRI
VAGLGIGAASNLTPLYISEIAPPAIRGQLVGMYEIGWQIGGLVGFWINYG
VTQHIPSSRKQWLIPFAVQLIPGGIFLAGIPFFIKESPRWLITRNRRDEA
VKNLCYIRNLSPQEPYLINEMNEIDVQVEHDRTAVGTGFWAPFKQVFGKG
FLFRRMLITTSLFIWQNGTGINAINYYSPTFFKSIGVAGSSAGLLTTGIF
GVIKTVLALVWCFFVIDHFGRRGILLVGSVGGAISMYIIGGYLAAGDVPA
TPTGNLPPGGIAAMFFFYLWTAFYAVSWNGTPWVVNSEAFPGAVRQVTQC
FAASSNWLWNFVISRATPTMFLKMGKRGYGVYLFFATMQILSIPYIVLLL
PETRNIPLEEMDRLFAQKNVWTANKVVMAELKREHALESSKNPHYLKPTA
SVEQIEDTKESV
>NGR-1A1273  [mRNA]  locus=Scaffold1:1229651:1230964:+
MLGPGERERLKEIVYGNTLQSAQAIINGFDAADVAFPEKLRDDCDYLLSL
SPEDATDVMTGSFKLSVVRAIQSLTSDPASQEVVRNRSKFQLNDSATYFF
NDLARISSPTYLPTDQDILRTRVCSTGIREERFEVEGTNLLVVDVGGQRS
ERKKWMHLFEDCKLVIFVAAISEYDQFLYEDEAQPRMSETLMLWESIATS
PWLKKASFVLFLNKRDLLEEKIRADPDSVRVWLVDYTGPPTDVEAIKHYF
LVRFTALHRNKERSLFTSFTCATDTNSMKPILAGVMQAVLESSLSQAGLL
>NGR-1A1274  [mRNA]  locus=Scaffold1:1231277:1232516:-
MQAVLTGFAVASIPLPSHLEPTAVFIAQYAAEETVEIGTGNLQPRIREAI
KKLWSEQATKDVVILSAKFQLNDSAKYFFDNIDRIGSDGYLPDDQDILRT
RVRSTGIVEEIFDVKGQKLRVFDVGGQRSERKKWIHCFESVDILIFVVAI
AEFDQMLYEDESVNRLAEATMLFESLAGSRWFERSSFVLLLNKCDIFEEK
LTRSPSSLRRYYPDYQGRDGDIASASAFMKSKFVALNPKKDRAFYVHMTT
ATDTKQVQVVIGALMDSLLNRLLHQSGLM
>NGR-1A1275  [mRNA]  locus=Scaffold1:1235123:1236073:+
MQQEYDLLFKLLLIGDSGVGKSCLLLRFADDTYTESYISTIGVDFKIRTI
ELEGKTVKLQIWDTAGQERFRTITSSYYRGAHGIIVVYDVTDADTFSNVK
QWLQEIDRYACEGVNKLLVGNKSDLTSKKVVEYNVAKEFADQIGVSMLET
SAKNATNVEQAFLTMAKQIKDRTATTQPTGSKPAVELGKGSAVNQQSGGG
CC
>NGR-1A1276  [mRNA]  locus=Scaffold1:1237214:1239745:+
MPTMHQYDYIFAIGTIFSLLDAYNIGANDVANSFATSVASKSLTMAQAVL
AASVMEFAGAVSVGARVASTIKNGIITSSAFQNDAGMQLLAFTCAIVASA
SWLMVCTRLSWPVSTTYSLISALIGVGVALGGTDSVKWGWEGGKGVATIF
AGFGIAPAISAGFGATLYLIVKFGVLIRKNPAPWALASGPFFFFLASAVM
TMSIIFKGAPSLGLDELAPGPMAGAIVGTASVVALFAILFWMPFVHAKAI
KKDYTLRWFHFFLGPALWFRQPPADAGTIAAPSAVVDYRVRKDDDEPVRA
QTSDVESGDASHDEKIYEDPTPAPPQPSVLAKEVEKVDPHPIDGSWYEPK
NLYIIVRYKTVPTIKAIYMNGVYHDIHAAQAGKVGTKDHDDMRKVYAAAK
QFPNETEATYSFVQVMTACVSSFAHGANDLSNAVGPFAVIYHTWKTSTIA
GKSADIPIWQLVVFALTLVLGLATYGYNIMAVLGNRITLHSPSRGFAMEL
GAAMTVILASQYGLPVSTTMCITGSTVGVGLCNGDLKAVRWRSVGWIVAG
WIITVPVVATISGCLLGLIINAPRFT
>NGR-1A1277  [mRNA]  locus=Scaffold1:1245662:1247283:-
MLIGPFMFTLIGFIAFLSSFGKRGVETDRGWKIGIDLFALGCIVMAWGLG
RASLKRSKELNRAILVGELACQTVMHHPPLILLSLILSFVSTLVSFPFLA
LITSLLSLSPTHPKLAAYGSSFTLFTYVWTLAMLRGIGKATTAGVVGSWY
FEGQRDMEEDEEEVREGEEETIGPSTVQITQAAFARAKGPSLGSILLSSL
LTTLFQTLSSILRSTSRLLRNSSLLKTSYFSPLTYLIPICDFLSGWTSWF
NGYTVVYVGLTGKPVGESAKEVAQVLFSNRASNIRDTTLLRLLLTLTLSP
LTLLPSLVSFLILSSNYLSPYSGGYAPMFAVLSIVVPAWTGRVVLEIGTG
THADIPFDRFNNNSVDTLFIATHLDVESQEKSCQKAVEAFSEPEREILS
>NGR-1A1278  [mRNA]  locus=Scaffold1:1248660:1250051:-
MSTTDLLLSSFETKSVTVHPLVLLSIQDHFHRVAKGTRKRVVGILLGQDL
GQKGYEITNSFAVPFEEDEKDPRTWFLDHNYIESMNDMFKKVNAREKLIG
WYHTGPKLRSSDLEINKVIKRYTSKPVMVIVDIRPDGERGSGKGAIPTDA
YFAVEEIKDDGTTTQNTFLHVPSLISASEAEEIGVEHLLRDVKNLSVGTL
SSRVSDQLQSLQGLHSRLLEIKDYLEQVVEGVLPVNHQIVYNLQDVFNLL
PNLEGALKGGSQEEESDGKRPFTVATNDQLLVMYLSSLIRAVIALHDLVL
NKQTAAETTNEEEEQEAAAEQADKEKEKKEKEKKQNGKDKSSSSSSEEKT
REYFTGEKKTEDEEKKDKRDERGH
>NGR-1A1279  [mRNA]  locus=Scaffold1:146072:147992:-
MQTIKSRLKGNYTPATCPHCQTPVEYLAPSNPPTDDAFHVECAQCKQTWI
VRSTQSSKQKTRKGRTIGSDERPLDMAYYDLLGLPVTCTTEEVKKAYRRL
AIKNHPDKNPDDPHAADRFKEIAIAYTTLSDPGLRHTYNEFGKSKSDGGD
AEAMVDPEAIFSTLFGGERFMDIIGTISLGSEMKSAMQEAEDDEEEDQTV
ATNNSNAASTTTNGSASTGSTVSTTTSKSNKPQLTPEQQAIRDQKRQQKE
EQERKVAQEKAKVREQRVKALAVKLRDKLALFSEQAVGEEDKQIADGVRT
MWSIEAEELKKESYGVELLHTVGFVYESKSKHFLASTGPIPFGVGGWFHS
AKSTAHIFNQTVSTVRSAYALKDVFEAIQKAEESGVSVEEKKKLEDKAAQ
MGLHALFKGAKLEVESVIREVCDRVLSPTGVEDTTTSSGAVAGKVPLATL
RKRAVALGILGEVFGAVVKDPGQESPLGPGFGI
>NGR-1A1280  [mRNA]  locus=Scaffold1:1251230:1254536:-
MHFYVKDLSGRSLPFVASNVSDLQFAIADRTAIPVEEQRLIYGSRQLSPG
NELGEYGIKDGATIGLALRLRGGAPKKRCGFYLNATDRCSQAAVRIVGDC
NLCKASFCSTHRLSEDHKCPNLASCKQAAFQQNKSKLESYQADSNPNKVN
LGVGAYRDDQGKPFVLPTVRKVKKILAEDETLDHEYLPIAGLPGFVQATS
KLIFGKDSPAIKEGRVCTIQTISGTGANHYGGAFLERFYEPWQGKTKEEK
IIYISNPTWGLKTIDYPYYDSSKIGLAFEKFLDFLKQAPEGSVFLLHACA
HNPTGVDPTREEWKEISQVFKQKKHFAFFDCAYQGFASGSLDNDAWAVRH
FVSSGIPLLVCQSYAKNAGLYGERIGALNIVASHSGKEEGGSERVKSQLL
ILQRQEISNPPTFGARIMSLILNDEKLFSEWCQDIETMAQRIISMRSKLF
ELLTEKFKTPSPGPNGWEHVKSQIGMFTFTGLNPEQCKALVEKGHIYLTQ
NGRVSMAGLNNSNVEYVAECIDKVVRGNL
>NGR-1A1281  [mRNA]  locus=Scaffold1:1256234:1258499:+
MSTEVATPVAPAIPTTTEEPITLAPAVVEPQQQVVVEGGSSEDSSAEVPA
STATTAAAAEPVAATTKEEQHKKRSPFGDLKNKLFHHKSTSQPTSPTTES
ADPVKEVAPTPAPVVPEEEVAKENSVPNTTPVVATEENTAPVEPAAEEKP
EKKEKVKTPLFEKVKSFFGDAGHKKEKKVKTPTEEKSEPSTSTPAPESTE
VVPVSELPAPSSEIPTVDVTSPEAVAVAEAQENASAPVPQIVDTGSPQSD
PTAEEIDTASQSVKPVATTEEAEPTSSTPVAAPAAAETEEGVKFDEATEN
RPPMKDLAKLGRRLSARLGAVFSSPKKEKTESEVVPASTEEVSKPETSVV
DESSKVEESTPVVASTSEETAVAPKVEEPTTSVAAEEEPVKVEEPKTEEK
VVAPIDAPGEELAAETKKTEEETATPVVATA
>NGR-1A1282  [mRNA]  locus=Scaffold1:1259028:1261206:+
MATQISTNTTERDLTKMERIGAHSHIRGLGLDPTTLEPRGNSQGMVGQGK
ARKAAGVILKMVNEGRIAGRAVLMAGPPSTGKTAIAMGMAQSLGSDVPFT
MISASEIFSLEMSKTEALTQAFRRSIGVRIKEESEIIEGEVVEIQIDRSL
TGASKTGKITMKTTDMETVYDLGNKMIDALTKEKVIAGDVIVIDKSTGKI
SKLGRSFTRARDYDAMGADTKFVQCPEGELQVRKEVVHTVSLHEIDVINS
RTQGFLALFAGDTGEIKSELRDQINQKVSDWREEGKAEIVPGVLFIDEVH
MLDIECFSFLNRALETELAPIVIMASNRGMTRIRGTKYKSPHGIPIDLLD
RALIISTKPYEMSDIKEILSIRSQEEDVTLTPAALEILTKIGSETSLRYV
IQLITLSNLVARRRKSTSVDVPDVRRVYTLFLDEKRSVQFLKEQNSLLIG
EDGQMGVGVNGGAEGADQVMATA
>NGR-1A1283  [mRNA]  locus=Scaffold1:1261669:1264300:+
MAPPMSWACSDCGRAFSEKGMFKYVFDKDDVRWAECNLCDSIVKVGTSKH
ANTGKMTAVRHFKTCHVPDLKKWKCTECKVAFVVRKSTTGYGHSGDCPER
AGREEEKETKLWLREWDDETKTFTAVREQNAKLPFDLRPIKPSSEKKHKF
LPVSRRKRATPSDSSSVSKRGRGNTRGRGRCRQPARKSSPKSSEEVRTSS
DEESPPFPAGATSSEDSDASEIVPVERSRHSRSLVVKLKLSKEKLKSIVD
KKVGHEVATASDSEYQVTKNRRQKHIDGQMFKYVFDKDDVRWAECNLCDS
IIRVGTSKHANTDCS
>NGR-1A1284  [mRNA]  locus=Scaffold1:1267168:1270898:+
MANNTSVNVATAFRAAMSGGDGAGLVKGGRKEDFPPLTDQRRERTAASQD
GDRDEDDQDQREQLKRATESSASKKRKKTVTKDPIYKHREGETEGSEETS
EDHETASLGTKGKKRAKVRSEDDHGLAEGPTSSQASPRRPRRSMKPHDPS
YKPSADPSFHPNNTSSSDEDSPEDGRRRRSRSKSKGGNGVDAIPRGIRDG
EVWYGKGKKKRTSRGGKTGSTGTGRRRTSDESVQSENREEEEEEEDLGGM
SYQDHDFGQTPDPENTRGAEEEEEKEEENEQTPPAPARQQGGLTSFFLRR
KSASPPNPPQVPEAGSSRGIPSQRRSPFSMPSLSPFKSRTVEPSPDPAFA
AFDRSLGSAQPSNRSESSQSVDELSHLRNSSYDYSEEERLVQAMEDERRK
KLLLQQQHSSQASAVPARLFSPRQQQQHQTPGTPVGATPAPKVGAYPLTP
GSPVQNLRRNGKNRLPAPPSMLGQSAAGKEEHSGEEEREGEWGRRCGHAL
RPVIELVERARRKFQDPLTDRAKILRYTAAFFGTVALLFAIRYADSSNVP
LPFFPPHPSSSSPSTYTAPVTPPDNLDALISRLSSLESAFGKLSTSSDSD
RSRSSHDRTLLDKLVSQLESLERNVGFDTVGTREELEKLTREQTKQSKQV
EGSIRSVKGDLEQLIERVQGLSDTQQTGLERIDELETRFRLSSKELESLT
SRFDKLSKDVENGIKSERITQLAISAIEKKLPGKIGVRLDSSGRLEIDPT
FWKHLKDAFVDKKEVEKTVDAKIKTLEKKVSSSGGGGGLFGSRDKQRQEQ
PVVVSQSLPTWEEFLASNEESLRSWIASDLEGRTGGDAFVSKKTFLDLLH
REIKLLKRDFENKANENFEQMGQELLSKVAKQEEMRKKDAAYSLHHQQRQ
QHSSPSASFSGGSYTIKSADGQNVTAVISSLVDSALLRYSKDVLARPDYA
LFTSGGRVIRSLTSPTYEPQPLSKTRAALAWITGASLPRGRPAVTALHPD
TAPGSCWPFEGQHGQIGIKLSRRVVPSDITIEHISRDVALDGDVSSAPKD
FEVWGVVEGQENVLKLAQYRQQQLEAKRSAQTPTSLEDALNEEAPASLPP
SPNHLLLSVGSYDPSAISPVQTFPVTPAARQLAIPVQVVVVKILSNQGEP
AYTCLYRVRVSGTTESQQQQRTSHD
>NGR-1A1285  [mRNA]  locus=Scaffold1:1272388:1272804:+
MIPSVLLPAVHQDPSTPYLDSTPVASTSAVPYTPDEQTIHCSQCNRDLPR
SNFPTRLINLQPYQVCRAHEWYWTEAKRAQNWAPEHTSTLQQICDAFEQV
ARDDGEFEDRFMVNGEERDVDRMVQALARAGNWKLKSM
>NGR-1A1286  [mRNA]  locus=Scaffold1:1273429:1274318:+
MAFPDALAQLQQSFSNDGASLTLPTPPPSYSSSSNNPFTTNPTSTSTPSS
QSTTMLTLFEMLNMPAFDPPIIPLPPRNPRPASTTTTTNDHHHNNNNKRL
SNQRQHPQEAQKAPAKAGKELEDAVADILGTRRRTTRSRTRSQEADEEED
LELSGGEEEEEEDEGDYEDSIPDDSSEEGDEDERNEEGRGEGDGDDGSSF
FESSAEEYSEQGSGGEEEEEEEEGGVDWFTGFITKQMPGMVSAGDNEEED
DEEEEPEEETKE
>NGR-1A1287  [mRNA]  locus=Scaffold1:1274608:1275438:-
MYMASLGQILETLLSIKTATTWTMGTKGRMSHALQARKNHIEVLAIANTV
SRLLVGAVSDYLSSPSSASGEGEGEAIQGGRQTAGRRRISRLVFLIGACA
GLALVYLWGGTGLATEDGLWIITIINGTSYGAIFTLAPAIVRSCWPVEHF
GRNWGLLTWFSAIGALIFTPLFGILRDLATSAPSTTLDVCASSGCYKPIF
LVSAISAGLSCGVVALLWRKWSSIV
>NGR-1A1288  [mRNA]  locus=Scaffold1:1276875:1279506:+
MGRQQRTKQQDPAPFKGATDHPASELRKGKRKAALEAKTTREGLPASSAR
AVKKARKSTDSSATASPAKKGKGKAKVENKKSKLAKDIEWESDDEEDIEN
MKAEDGWSDLESDDGAEDQGLAKARSALFDDVDLEAPEDLDSEEEGFGDE
FDLDRADDDSDDQDLDDEFDVNGVTEEDFEEQATSKPISGKAAKRAARAA
AYNSDEESEEEDPDSPLAAGLDFVNRAEPEPIEGQIDATMEELEAAGSGD
EDEDDDDEEGGNLRTGQLEDLRQVEKRMRTAARILKHWKELGPQAGMSRS
DMVEQLIADICQYHGYTPFLAEKLFELFGVDEALEFFTSSDTPRPLTLRV
NTLKARRRDLAQALINRGVNLEPLEGGWSKVGLQVFTGGANVPVGATPEY
LAGHYILQSASSFLPVMALDPQPHERCLDMSAAPGGKTTYMSALMGNTGE
VWANDSSRGRIKGLGGNVARLGCRNVVITNVDGREFPKIMGGFDRVLLDA
PCSGTGVISKDQSVKVNKTDRDFILLSHLQKQLVLCAIDSVSANSEKGGY
VVYSTCSVTTEENEAVVTYALRKRPHVKLVDTGLPFGKEGFKTFRGKQFG
KGIELTRRFYPHVHNMDGFYVAKFKIGKPEKKAPEPASPIAEYAELPLEV
PEDGEEAAAPEGPKFDDSEDAALIAETQKRQLKKKGYNPKADKSKAKAKP
TPQKASA
>NGR-1A1289  [mRNA]  locus=Scaffold1:1279948:1281839:+
MGAVNFAPEFADMHLQAAEDLRAEAMEQKKTGGSIDDSKLKLAELLGNGG
LPKVARLDTMVTVVDALNIFNNFETADFISDRQAADTVDVDEEDERNISD
LMVDQLEFADAIIINKCDLVSKKQLEKIKSLVRALNPEASILTSVHSKID
LTKILNTRRFSFEKSMMSAGWLRSLREEIKPETEEYGVGSFVYRARRPFH
PLRLWNCVKDRLVVIQDSYEPNEEGMEIEEDSRSEDSWESEADLEAQPQL
DPVARLASKKASPSFGPLLRSKGFFWLCTRPLMSGEWSQAGVMLTMSGGS
RWLCETDENEWPQHPEVRKKMKADFKGRWGDRRQELVFIGEKISAIQPLL
TAELDAALLDDAEWAIWEKIMRSRKTSMKKKIEKLESLFDDGFEDWLDEE
VDHSGHEH
>NGR-1A1290  [mRNA]  locus=Scaffold1:150442:155497:-
MTTRLQSHLTEPTHLSSFHTKKDDKQFSQQYANLYWLRLVVLRNRLLKRA
KDKWGGVGVGGGGKGKLQGVSTPPEHVARLLEVKNGQLCYVLGTLYVDMP
LKPNVLEDLARDHHITAPPLREKYHSKSDEIMLEDESGRVRLVGHKIVEN
SGKFVTGTIVACLGAETSSGDFEVFEYLYCGMPDQPKTEPNQDQDQDEEG
EGEGEWIGLVSGLEMGNHQQVGDLRTELMAEWLNGELQLHQDEDDSGDRE
EAIKVSRLILCGNSLAQPDLSLIDENKKKRYGYDSSLYSSKPTLALDQFL
SQLCPTLPVDLMPGEKDPTAPTMPQQSLHPALLPLAAGWENFNGRTNPWW
FQVENTTFLGTCGQTIDDIFKYLESQERLEIAQQTLEWSHIAPTCPDTLW
CYPFTDRDPFILEQTPHVYFIGNQPKFETKLIEQGGDDGKKVRIVLIPKF
SKTGQLVLINSKTLKLKSNAAPPPNDPWSIIRKLPTSSRGGGSGAGGSPF
SDIRYRATTLLKQPLVLVVLGGGGTYYVLHLEKVEETGRWRFMDVSPQTE
KEMAKQSFQEVMNEFGGKVLRENHPDSKYVKRVVERLVESNGLKAGDDGD
GDGDGKGWEVFVVKDDKTQNAFVIPGGKIFVFSGILPIAKDEDGLAVILG
HEIAHQVARHSAERLSSMKVLVALSYLLTTLGIDLGLSRVLLNVGMTLPN
SRKNETEADLIGLRLANKACYDPRAAESLWKRMDQVAGGGGGGSLDFLST
HPSSSNRSVKVREWAEEVLKDRPSSCGPVRDNVGGFQSITVNALPRSTTR
SFSSSGSVSLPPRSNSPSTSQDKTPTASSLAGDLLDIMEEASANVPEAGP
DQSSILQHLRKGQIISPQHLSPHHLLTPYLPRPNFSLAHPLGPPTSFGPT
HDPFVRYGLDPLKQGVLNPFWKAEFCTTMGKIKPRGKTGLQRKSQRRVGK
SIRRARSMGLIPTFGISVPGQGGERY
>NGR-1A1291  [mRNA]  locus=Scaffold1:1281983:1289269:-
MPSTPAKRSIESFFSPQQSTKSKRSDEVTQLETPPSKRKKQKQVNGSNPR
DKVDKGKRKATAVKQEGEIETLRLSDDDEDQDRSIKEEQGGAVKDEADSE
DDDVIIQEPSTPKATTSKSRETPAIASIFKSKPAASSKKSLDSPERVKLE
DDKPNVKPSPTKMLSIFDTASASSSSHNPSSNVDASTSSSPSSQPLDTPL
FSFTPHPSYFSPHTRTPFSYLTSALLLLSSTKSRLLIQQVLTNLLRTVIE
LDPASLESVVYLLSNRIGPSYESGTELGVGWQVLSKAIKETSGVTPQKLK
ALGNKLGDPGDIAFEASKSIAKLKGTGVLAQKTSLVKKLLLSAQGEQVRY
IVRILVSNLRIGAVRLTLLTALARSFCLSRPPTGMGKKEGEAAWESEYWI
TEEEREVMGKVEMEELERMETKNAKKKKKGKGEGEEGDSKPSKTGATSLK
TKPRKDRSDIELRVETKLLKAVQLVRKVWARHPNFGHLCKALLEGGLDGL
EERVGLSVGIPLEPMLGSITRSLPEIYTRLSSRPFVSEAKLDGQRGQIHV
WVSDPSLNEPSRPPGVDKESSGMFFNGQDIPLSNGTEGSDVSVGEQLKGK
KVWVRLFSRHLEDMTQKYPDLIGTVAALVARQSETEAPLRNFIIDCEVVA
IDPNSGDFKTFQELSYRSKKDVELGDIKVRVGIFCFDLMLLNDESLLGVP
FRKRRELLRTIFSPLRPSDPRFAKWELIPCCLENDLEKVREFFDECLGMK
AEGIMVKLLDEAEIDVDNSLPTDADQFEDLEDEVGSNAGAADDDEDGKEL
DTASGTDENHDDDDHPPKDREGKETNAKSSSSSNGKSKRKLLPATYEPDK
RAMSWLKVKKDYMEDLGDSLDLVPIGAYYGSGRKKDWWSPFLLACYDEDT
GTFTAVTKCLSGFTDAFYKSMREKYSPDAENPLTSHERWPEVEAGNLNPD
IWFKPSEVWEIRGAEYVQLLILTLPPLDDWVKEAVRSGSLASSRSEMTRR
KTCHERLAFAFADSEGRHSKTHYASVRSTQGSNFNPALSLRNTVQPSSMS
MTDSGKSEEYYRSLMPSTSVAEKKGKEVTGPKSNKLRKAFGMRGRTQSQK
SAGSRAGRGNGLSDLHEIGEALPDQHGNEKAPSVENEEESSWLAQTEGGN
PLRPMFLPARLISYFVDVVARANTEKNIETCGLLLGHLSRNEFTITTLLL
PKQDGTPDTCVTTHEEEQFEFQDCRGLMTLGWIHTHPTQSTFLSSVDLHT
HASYQIMLQEAIAIVCAPRHEPNFGIFRLTDPPGLETIVRCNDKSLFHVH
PDLPLYTDVDADWGHCRLRDYDFEAHDLRSA
>NGR-1A1292  [mRNA]  locus=Scaffold1:1289443:1291446:+
MMIEYNSQASVDVDGILRGKFMAKEKFLSSLESGFGFCSVVFGWDAHDSA
YSPELKISNLSNGYRDLVARIDLNSYRRTKPTEKLASFPFFLVSFVDPET
GEGLSACPRATLGKVVKKLEDQGLQAFAGAEYEFFQFRETPSSIYEKDFH
NLTPLTQGMHGYSLLRPQLNNEYFHDLWDNCKSFGIPLEGHHTETGPGVF
ESALAYQPVLRMADNAQLFKYVAKTTGLSHGILPTFMAKPYADQPGCSGH
VHISLRDQSGRNLFAVGEEDLKQGRKDAKFEDTKRISKEAEWFLAGVLEG
LPDIMPCLVPTINGYKRLVESFWAPTSVSYAYENRVASVRIISPPMSDPK
STRLEVRVPGADMNPYIVFSAVLGLGLRGIKNRIELTRPPISTKGLKDGS
SASEIKLERLPKNLLSATEKFMAPGSLAREVLGDDFVDHYGATRLNEWNV
FSQAVTDWELKRYLELA
>NGR-1A1293  [mRNA]  locus=Scaffold1:1292011:1293846:-
MVVSATNKRPLGSSSGSSPKGTKQIKMASIFDKDAPKPFSTEMLGKTPTI
KGCLHFVYEDPEPPRPSNKIAAFDLDGTIIVPKSGNKFPKDKDDWKFWSN
EVKAKLRAVHGEGYAIVFISNQAGNPGQQKAFKDKLPLLCRHLKIPLHAF
AAFDRDIFRKPATGIWDVFVKDYNGGVEIDYEKSFYVGDAAGRAADHNDT
DRKFAINCDLPFYTPEEYFKGASISQTFTLSGFNSKLYDHSLPLFSPTSA
PLLPRRNSEFEDEPLEVVIFVGSPGAGKTSFFKEHFQISGYVHINRDTLR
TRDGCVRLLRDTLSSPSPKSCVIDNTSPAAATRDVYLSILRTEFPQVKAR
CFVFTASKDVCMHNSVYRALYEPIDPVNGRRRELLPQIAFDTFFSKVEEP
KLTEGFVEIKHINFKFQGSPEQKRNWEKWLIDVYRIPKPTKLLGRR
>NGR-1A1294  [mRNA]  locus=Scaffold1:1295588:1297345:-
MALASGSTAPLPTPPFFAVNSTGVAKDSSVARTAYSQTPATPLTPLTPSS
AACGLPSPSTSSDTDMVDAFATPPMSRTLPSQSGSRTLGLLNIETPTSTG
KLPSKMGKTSSLRSPIMPLTPPLTPPYTDHPELHPASSLLPPPSSPSPQP
TTVSGRALLHHRLHPLFESSYHLREELGSGGFGFVVRADRACDNLSVAVK
FIERAKIPTHGWVKSRSWGETPGLTQAPGPKLVPMEAFVLRSIRHEGVVA
FIDLFEDEKYFYLVMEHHGSPWQCPEKDAISRSGPSDLPALAASSMQASQ
AQPRFTDSPQNLSPTSSPTLPSSPLPPNSPALSPPRPAPMERRSSCDLFE
CIEQHSRFDNSTAKYVFAQIVEIVYALGQIGICHRDIKDENIVISNDFKV
KLIDFGSAVIFDPRQPAPLYHRFHGTTSFASAEILRGEAYQAPPSEVWSL
GVLLSILVTGECPFSDAEAAKVGKISRPKVRLSPEVEHLMRSCLEVDVSN
RIAISQIRRHPWLASVYSRRP
>NGR-1A1295  [mRNA]  locus=Scaffold1:1299542:1305698:-
MREAVAGEGQKGKKRRVWFTAASFVGSLLLKVSGFRRLDSLEFEAIEIFV
LPSLVLLYPSIARGPTTSSKEIHQSSLELGVAGVAFLVGVSLLGAQSSSR
FGLTCILLQIPLEAACLAYLKEGVTLEEKEERIEWMMGGTIAAVSLSTLA
LILIYPLLHQSSFSLTFSPISWLMSLATVFVHNIYFVFLLFALHTFNSPI
VPASHVIPRKTISLVVSLVGSGLSSLKGSKLQLFATYLGGTGALSIIFRR
RQRCSHDEGGDVATDPSQTRPSPLVHLSFLSLAIFVLSSTFSTSTLSLHT
ASCTLLPTSLRSPYCPAIKPVPTVDIVVAYWNESLSYTRKDLDYVRRITF
VNERDSRIVVYNKGEKDEETLRGALGLKSRDKVIKLENVGREGATYLQHI
LMNYNDTLRASSSTERIGLADYTFFLQYHLAWTGISKPRLWTIPSDVGYA
SFGPLHLSHCGNETGTEHHPLLATVYNIFREKLCPPEGILIAWSAQHVVS
ARRILSNDYSKYQILSRMIEAPEGEWIHQLRDPFGELGDPSNPAFGHVLE
RSWPTIFDCAETTSFGTVVSRIVPHNLSSSIAPTAFAVKPDIYPSQGAAT
NAQPQAAQTTGSSRKQKAKSPVELIANAGISNASVYNPPTYQLLPKPVNI
ASSNATNGKGKRGASSMLPNPPLEDKSAAGGKGKKKNTERGHNAVEQKYR
NSINNALATLRDTIPALRHLKPLPSMPVSKRKASQFTLPSSVANSAPEGL
VDGVEAAKTLSKGVILNKAIEYIDYLRFARESHNEDLEMLKDMVRTMVGG
GEQLVSEFEKKRDQREVERLKERENEREEGEGEDDGSGDGEGDEEEEEEK
PAPKTKKPPVEAASKKRAASSKRDRSSPHDKTQSIAASAIDDSAVTLSSQ
QISPPLTSEYRHIQALNAAHLENIAAQAQSQGHPQTHTFPPSPVSSDDHS
VSPAALAGGGEAPQYQPYGVQPPRVLLASFMGLSFAGGVGYDWSSGAAAA
AAEGAEVVGSAWTSRLARRSLVSNGQGSPLVDYVHPILFSGLVALGIASI
LVSLLFVVYPLLRTPASPSSSRSDSRRSRSLSSLANSTATLSPSSTTYST
SRSNALAARKELLNLVNAPTSISLPQSILKEAISWFLGSRLGLRWSSTTG
RCPSEEDVEQAVAWVRIAEIETTVGADISTLSRLYTFLRLSNLSRSPTWP
QVTASTSLPAVTALLSTHLLSAGHVQWAETLWSSVSSQRKKNDSTISSEN
GTFVEVALDADFELVKLLLDPATAPERDEDDFASPQDTVPLLRIAEATCI
DALQDVWNRIFTSIIDSTCPPQSAEAVPSMEKLRSLMRDGEMEETLDVVF
KASVGGSEVRSLTLMTRAILDTFEEAKTVQEDGQQAHVVARACMSALLTE
AKQGGPFRRFASASPLCQLLLPTLPTDFVASFPPITESVNSVDHLAATTL
SWLNLRRQNLHLLTDRSAYPSPPPSPTATPSPAFDKVDLKSHAQALSVRR
LLAHDAFRSDVSSFSTTDDGAIDFEEAKDLLVDALTELARRAAGLGSRDD
DSGVEL
>NGR-1A1296  [mRNA]  locus=Scaffold1:1309023:1312029:-
MTHQTAKPLPNPLDKGGNWEPSEEEKHAAIENLRGAVKIRTESFDDMKHT
PAEEPRFSVMADLHKYLEKTFPQVYDKLEVEKVQEYGLLITWKGKNDKLK
PVVLMAHQDTVPVPKATESSWTYPPFSAHLDSDNWIWGRGVADCKNTLIA
IFTTFDKLLSEPGYQPDRTIIASMGYDEEIGGSRSAAYLARKLEGRYGEN
GISLVLDEGFTGVDEAYGQNFVRFGLAEKGAVDLVLEVFTQGGHSSVPLG
PHTGIGILARLLVALEDHPAQINLKAGNPMLSYLNCAADYGDMDKDLVRR
VRNPKKWKELGEELAASDPILRSFLSTSQAIDLVNGGVKVNALPEYSQST
INYRIDFLSSVNETTSRIASILSPVVESLNMTFSAFDEKSIDSASNNHVK
LSLRPGSQIEPAPLTPTHGSAWELMAGTARKTFEDSIVAPSAMIGEHFPL
TFYAPCSKANTSSNPANTDTKVYWKLTNNIYRFVPAPLKLIKNFHTVDER
IHVDAHISSLKFYYKLIKNTEAWDSE
>NGR-1A1297  [mRNA]  locus=Scaffold1:1315157:1316403:-
MDTIKNLFSYGFSQAQVPSLVGKTFFVTGGSNGEFSTPYTVDRIDTDLQR
VGIGLSVSRTLYSHGARVVIVGGQQHHIDGAVSYIKTGDLKYTPESYSSG
FGSQKDNSADGGEQSGEVEAHLCEFKDLKAVAELGKKVSESEERIDAALL
IAGLGVNEFELTKDGYDSHLIVNSVSQILLLSHLLPVLEKTSKLPGTDVR
IVSMSSELHRTTFADITFTSEEEFKKDIGPLKLYSRSKLADILLIKRLVQ
LYLQPPSSIKAFTTHPGAAATGQTSQYKGAYGETIGSAMETVIRPIMRAP
DDGALSMLWAATAPEAREKYESGTYFSNPDQDGKETNEASDQQLIENFWN
QSIKIIEKVAPGGLGPFKG
>NGR-1A1298  [mRNA]  locus=Scaffold1:1316884:1318386:-
MRTTSVLIAGAGLVGSAFAQTLPSNAPACAARCFTVKVTEAGTLAPGAND
NCPSGDVNTAVGLVGQVCASAGAQVVTSGITGAATGVSMTAIPVSSGASQ
ISSGASSVQSGASSVGSSVSSGASSAASAASSGASSVSSAASSAVSGASA
SASSGLSQASSGASSVASGASETASSAISSASNAANSATSQAGGALSSIV
QGASSVVSSATGAAGSAAASAAPGSGASTFAPAASLGLVGLLAAIFA
>NGR-1A1299  [mRNA]  locus=Scaffold1:1319060:1323315:-
MGKSSNNDVEKQLQTTESGATASESYWFLMSPKEVASKLDTSIDDGLKEG
VVKERQARDGPNELSGGGGVSVWSIFAGQVFNAMVLVLVACMAVSFGIQS
WIEGGVIAAVIGINVGVGFAQEYSSAKTMDSLRSLASPNAHVIRDGKIVT
IPSPQVVIGDICEVKVGDTVPADLRLFEVTNFETDEALLTGESLPVAKDA
EASWAEEAKSGSFDPRDIGVGDRITMAYTSSTVTKGRAKGVVVAIGMSTE
IGAIAESLRGGDAKVRKVRRNDDGHAPWHRYPAAWALTTWDIIGSFLGVN
VGTPLQRILSWLAIGLFGVGLVFALICFAANDFRAPKEIILYAVAVALSM
IPASLVVVLTITLAGGTRAMVKRHVIVRKLDSLEALGAVTDICSDKTGTL
TQGKMVVRAAWIASHGTVHIGESNEPFNPTSAELSFTKLSPSQSATKADK
QASGSQSLLGEEPKVMTPKDIVEAGGKSFETALNIASMCNVAKVWEKEGE
GWTARGDPTECAIQTLAHRFDWGPQIQEFPFDSDVKRMSVLYARSGQEKQ
HAFMKGAVERILEACTQVETENGPVALDKDMEEKILANVEALAEQGLRVL
ALAHKPWNGSGSGEADRAEVEKDMILSALVGLFDPPRPESKGAVKLCHQA
GIQVHMLTGDHHSTAAAIAMQIGILPRQMQRFSKESQSAMVMTAAQFDKL
SDDQLDALPLLPLVVARCAPNTKVRMVDALHRRKAFVAMTGDGVNDSPSL
KRSDVGVGMGTGSDVAKDASDLVLSDDNFASILAAVEEGRRMFANIQKFV
LQLLAGNVIQALLLLIGLAFKDANGLSVFPLAPVEILWVIMITSSFPAMG
LGALSAESDVLEKPPHNSKMGPFTWEVIADMFGYGIAGAACCIGTFTVIV
FGFGDGNLGIDSNASLGNGSELVFRARSACFATITWICLILAFEVMDLRR
SFFRMRPESPHVWTNWAREIWANQFLFWSVILGFLSVFPLCYIPTINTDV
FRHAPISWEWAVSFIATGIFILLAEAWKWSKRIYYRRQERAHPAEESGGI
FSSWMTMEPTSPTRTQDPNNVV
>NGR-1A1300  [mRNA]  locus=Scaffold1:1327184:1327939:-
MMHHALALLRDATDFEHVDTLSEEDQAEYHQWILQRSDQIVRAAVEFLDA
TTPAFDPVSHLRADSLIVAATRETAFLTAIISSSSPILLLSRTPSSSQFL
SSNIPGDLSNYPTLSASTRSTIAECSAQILNIARTRNRQGKLMALQPHCS
SYGSFIITTAFGVLLGADVPLGSNSVSNYVEGGEGGGGQSLSSFDLLQVE
LDFKFCQDVLDHANQRKWKGTEELRVKMDKMKETSPVLRKRNPSSLASLL
N
>NGR-1A1301  [mRNA]  locus=Scaffold1:155789:156832:-
MSSAHRPTWAPAQGKEGRQNSKVYSSRDLSAHTKLKFRQPGQHSQSEVQR
RDLKLELLQAERESDLRKKKGERGLVVDKGLLLLEEKERGNREQEEANKR
RKLLQQVADLDKDDEDDDQQDDNDDEEEEGEKDSKDNNEQDDSDDDDDDD
EDDDEDETAELLRELEKIKRERAEEKERQERERAATEQTSREEEIALGNP
LLNLQAALGASPSTMSTVSRSESGSFGVKRRWDDDVIFKNQARGVNETPK
KEFVNDLLRTEFHKKFLSKFIT
>NGR-1A1302  [mRNA]  locus=Scaffold1:1330541:1331618:+
MPPRVFLLRHGEAQHNVGPPPPPDHDLLDPELTSRGITQCTAIPNTYPNF
FQSLSPSDTLIVVSPLRRTIQTYLLGFSAFLPTTTTSEQESIPHMLLPEL
QECGNWPCDTGDDLERTKERFKTADFLDWSTVESKPDWNQNKGMFEATEP
KNVARAKWVRQWLKSRPERVVVLVTHHGLLRRLTKAPNAHNRQLTPTHLQ
WSNAELREYKFKDEDDEEADLVRVEGSIL
>NGR-1A1303  [mRNA]  locus=Scaffold1:1332123:1337958:+
MLKVSSKSARRVKPRKVWLELGHETPEDGEIGLEVGVGVVGGQDVKLCWE
KNGRGLGFTRSENFASVPLSRIRDLRFATAGSPYRTSLHLPPSVEPRWIT
IIYAIPPSSSSGSGFKLGGGPAYKLVHFVANSVQDAELWRKTLEKFKEGR
LAKAVLSSTNDDEGGSARNAECSAGESEPKVVREEEVHSLCARLGMGMSK
AEISEAFKVLLTSDEVSKSFSKYADLDTKEVTLEGFGCYLMSSDNAAIKD
EAAQDMTRPLPEYYISSSHNTYLIGSQYQGQSTVEGYIRALQQGCRCVEL
DVWDGDDGEPIVTHGLTLTSKIPARTVLQAIAQYAFLASPYPVILSVEVH
CELEQQDKLAEIMKETLGDRLSTEQLGSSAATVRVTTTLIAHLYLLQPDL
RSDPRRLLPRIEFLNFCRLLLRRPTSSSSTSTATLPSKPKDIAMSSSLAS
LLVYTVGVKLRGFNKKETYAPTHVISVGESRLAKMLKDEGARQDFISHNR
GHLTRAYPKGSRVSSTNFVPHHMWAAGVQLVALNWQTFDVGMELNSAMFA
RAGRSGYVLKPDLLRKKGVEKDKVAMLRSENYVLEVEVISAQQLPRPRGS
SSDGDPMSVDPFVEVSLFVPGSVQPQKRRTSVVLGNAFNPVFRSSTASSA
QSATHASTFTFTYSSHPSPGMDGLVFLRFEVLNAKGNVKAAMEEDAVSSS
QPTESWDDMNLDPHQEPRYAVFDDFHKYLEQSFPTVHSKLLVEKVSKYGL
LITYKGREEDKKPIVLMAHQDVVPVNSATAKLWTHPPYDAIKDSEGWIWA
RGTTDCKNTLIGILAAFEKLALEGFVPARSIILSSGFDEELGGQRSGGQL
ANALEQRYGRDGVSFVIDEGISGKFSAFKQDFFVIAVAEKGFLNLGIEVH
TPGGHSSVPHGPHTGIGIMSKLITALEENAPQPNLETGTPLLSFLACAVK
YGTVERLLRTLVNIPLSWGQLGKILAKKHPLVKAFITTAQSVTLVNGGIK
MNALPEFTSANVNYRIDFLSSVNETLTHAVSVLAPIASSFNLTLDAFGTN
PNVHENVVRLTAHDALEPAPISSTYGPSWEFVASTARAVFDNAIVGPSGM
IANSDSKYYWKLTDNIYRFIPGDLSKMKNPHTVDERIHMDAHIESIKFYY
KLIQNTQSWVAP
>NGR-1A1304  [mRNA]  locus=Scaffold1:1338087:1340650:-
MINQGKIPREAIEQAWKTAGQPVVWQIQKVCKSRGKDDPIWMLRQLLRQV
GPVEDLPVIGVKPTGFDNSLRDKNPVYFPWPLVRSVMLQDGLDKSKAPLA
IHSTKSKIDARSFAASNLDELLKLFTYLGRAPTGSSNAASTTDINGQQTG
EPKGKGKSKTFVSWNYIRKAQETYRKYLGKSPSPARRSPLAFLRHFLDIS
PKGIATFVTSDPISSTSSRDIYLPWDKAELILRQQGILADSTNSTELETS
LPSYTIDQLKNPESVDIRDVSHFESLLKGMRKTNRWQQALPWLGESTLEE
SQDNLAKGTKRNVTAVERTKGQLLTPAPSVESTPEPVPPPLKRAKSSQII
PTVSNLSLNSAPSTPTTSPALTSPKPSAIVPSDSATVTESESIADAKIAA
SKSFELETLRFAYETAQKEGGASFLALDVEFWERDHEVLTEFGWSVVEFV
RHQNGKVTERREDQHAVIKENQRFRNGRFSPDARDHFDFGRTLVLPSGAL
YYLLHALFSTLSATYPLFLVFHDPRGDIRALTKLGFDANKEFERDFMQFG
KKKKREGGGIWVVDTQRIFSAWLGRKSQIGLEKACTEVEVPTKRLHNAGN
DAHYTLTLLERMMDRSLRPAADSALIKMLDDRAAAAKGLKLANAAKREQE
EQAALKRK
>NGR-1A1305  [mRNA]  locus=Scaffold1:1341292:1344758:-
MRRIATTSRSTLTRPARATLARSAARISSSGTQSSRSSSQIPEQVRSLAT
VASPHNLTKAGSPPSSSSTVRKPLFSKVLIANRGEIAVRIIRTCRKLGIK
TVAVFSEADRHAMHVKMADEAYLLGPAPSHLSYLNIPRLLEVCHQSGAQA
VHPGYGFMSENADFARQLEKEGIVFIGPGVEAIISMGSKAESKDIMKAAD
VPCIPGWHPSTTGNAPSDPSVNTQSADFLIHEADKIGYPVLIKAVSGGGG
KGMKIVDKREDFASQLESAKREGKKSFGDDTVLLEKYVTKPRHVEVQIFS
DSHGNHLSLFERDCSVQRRHQKVIEEAPAPNLSQEVRDKLYETARKAARA
VGYRGAGTVEFVLNADKPEEFFFLEVEHPVTEAITGVDLVEWQLEVAAGN
PIPLKQEEITCTGHAFEVRVYAENPRNNFLPDTGMLLHVKTPKESEYVRL
ETGFEAGDEISVFYDPLIAKLIVHGPNRREALKRLRKALGEYQIVGPSTN
LEFLTRLAENEAFADEDLDTGFIPRHYDTLFPELPAPSASTLASSALFLA
NREISQYSNLNPSSPWSSPKLAGFRLGGGEGNKYKRTYETGQGKLSVSPS
EQGQSRFDVTFVPTSGGSPTTLENASPSISSSTGTSATVSTLLSSQLSRV
DIVSSTPTITQSLESGTAENLHVFNESESFVGTIEVKQPSWMKDVASKKG
GVAGGKGGGARAPMPSKIVEVKVNAGDRVEAGQQLVVVEAMKMEHVLKAP
KAGVVEKVTAQEGDLVKEGQLLVIFESEASEASA
>NGR-1A1306  [mRNA]  locus=Scaffold1:1345085:1345667:+
MDDNWVNTKEEEHQTLKQLSNASIPDELVSYRLFCHSNQCIYALGFKYIN
DDSTFQTVVELSRYLKRITLSMWEHLEKRLLDENGMETSAADQIRELLNN
LIRGASVKDAARFRASVTALNSKIILLLAQNDVQLPVSAPSF
>NGR-1A1307  [mRNA]  locus=Scaffold1:1346732:1348205:-
MSGTRDFLRMAARLYPSSRPPTLPDYRARDPILEGHEFETPASSNKFVHF
LEATHSASRQHPPEPQEPRPVAPLPRRIPLPRLRDSGEGGGGSSTATRRL
PSSAYNQSSTSASGTGSRKSGKEVIQTLRGEKRLAKKDKPEWKDLPYSND
FSLDSQLLELPPPVLDRILGNVALNLRDHLALAATCRSLRACYYTATTTT
RYSSLWRALVALRPPIEQGRLVTRKLASKEIEETIHKIWSNGLKVDAGSM
QVIPQDTDSNEEDEGAGLVNLNKKKKKKAEGAIRSREWENAIDLVHTIRI
SKTEAKKVYKLNESELNKYLSSFAVNSKGAATRLLYLESAVESLALRLHG
GVNGHAQHVARAIEIARKKKSTRELNSGFRQRGGGGDSREGSAESE
>NGR-1A1308  [mRNA]  locus=Scaffold1:1348705:1352087:+
MTSGSSSNILILQRDSKRVAIALPPTLELALSAASQHFPSLLRPLHLTRN
LPEFGGDVEITESVWQTSWIQGHQFLTLDVHESDFQVQEEEDVKPKKKIK
LEEPEQKLEKVSIQVGSNRGSKPATRSLSPLVQQEVKSPYPPSNPDLPQT
SETPLPSPPCSRGGHSLSPPVEPTLVPSVVPPDKVHVKLVFRPPVLPEMY
FDVQRSVKMIKILSRVADLYGVDRFKCYDELRLLYDGQQLFAGLGGPVVQ
EDYDRYCRNNDLIISDFQQFFDNVSRLHRDTSVMLIRRLDDAVTIFSVPF
KRMGLVPFGGRSTAIKLQSGNVWLAASHPLCPETLQTISSMGNVTHLVMF
DAEHGMYTESYHKAFPEAKLYFPPRATKKWKSKGLLSETSTNVFTYGEGK
PDPFEDIAFYHAPTKTMIEADLLMSLPPKEQYSRSTQSGSIPFANKMTPG
SGIHQKMLWYLASKDKQEMSRAAKEVAAWDFGEFRQRYKLMGYSDSSLTH
LADGVDIDRLIPCHGDVIETGGKKAWLDTYAHFLSM
>NGR-1A1309  [mRNA]  locus=Scaffold1:1352673:1353759:+
MVNCCAGVGIFFSWAAVILLVFGNIAQINPNSVPRHLQIVSIDTSGLADA
LSAASGASASNFTDLYNKNTPYYTKHPVDARHDGLRKTYEWGLWSFCSSN
GGIGDDRSYCEDASIKPAFQPAKVLMADIPQDYSSALDETLPDNVFTADG
YLGNFTQAASYLIMVGSLATALAALFALFARRCAFSLATIFSIIAFLGLA
IGLVIYSVIFSRAIQAINDATVSGVNVGITLSYGNALWILWAACGCMLLT
IPSNALACCFGRSDK
>NGR-1A1310  [mRNA]  locus=Scaffold1:1354129:1357493:-
MLPWRPQGVPRPQTPPRFEAAQPSSPETEDEDSEELSAPPQYFFTSAREI
YSGSSKRDALKAWDLSARDNWKGATEEDRVQGALLKLEEVLSSASDPIRN
VSDSNSAKKRKIDETASGGGRIAAKGKEKALFIPEDDDQDSEEVEIEEDG
ARSSRKKRRISEIEIENGGGKGKSKGKGKAKEADLVISDDDDDVVIIEEG
AGKSTVANEKLLQLLPDLLPSHAEETLASPEFGGNLDKIMDHLLSIPGEY
PKVEEKNKEKEKEKEIDFADVKARQRVEGEKSSLYKRLALDQLYTDFALL
PTTLIKSTYLSPQIASGYFAPAYLSLYTRSKAGEFDVQVLKNRRKPTKKV
TKLVPQIGPDGQAVVGGKMIEVEQRDEELEKEMEWVKNKLVAQRREKKMK
LKLEKEEQEEQERMEKLNERARKSGKAKECQCCFDNVALANTVTCAKDHI
FCKECALRNASHRIGDQHYTLPCMTECDALFPPTKYKEWLPEKMRATLER
LQAEKELEMAFEGVEGFEKCPFCPFAMYIENENERLFTCLNKEECGKVSC
RKCKKEGHVPLTCEEADRDSRMGGIHAVEDAMAEAMIRSCPKCQLRYYKG
EACNKITCSKCGTISCYICQAIVKDYTHFDQSAPGSINGNSSKCPLWDDT
EIRHFNEVEEARKKAQLNLDAKTQEYVEKLAADKPERQAPRPPPPPPAYG
RLPYAPPVPFHYQYGGVPAVPALPAHRRRVPQNAAQQALALQAAQFAEQQ
RMILQQQRQLQLALQQQQALANAVVGGYAFDVGGGAVLGNRVHFQDQLPV
GAAPLPPANNAAGRRARLEAIRRRQNQNQG
>NGR-1A1311  [mRNA]  locus=Scaffold1:1357849:1359764:-
MQNHQGFVRPTEIAKPAAPQAQQGPSFSGGFGDTKTSVYTTLWEDELTVV
LSVVVNGHPVARRIDNNWINCTKLLNAAGLSRGKKDTILKNEQNRQVFRR
GASNLKGVWLPFESALRLAGQTGLLSKLCTLCTLFAPNILTWLFIPLNLA
RTVAFVEACRDRSILAPGDRDLYQLVVARQSVGLVPKDQLSSNAEMESLR
IKKRYLLTFLASMEMGLRSLGPMVSQVVVNRQAQPSRSSALAPLAQILEA
QDEEGGEEQPRSLLFDSNTAPSPSSSAWYTAAPTSRDSTVAPLCALDAVA
LALERDFPEWNSEPNQAGTDDEEEEEEEDLRPTKR
>NGR-1A1312  [mRNA]  locus=Scaffold1:163364:164639:-
MESDTPATPPDHSPSSSPLPSPPPPPPPPPLPLPPPPDLSSLLSRFPPHP
PPSLPAPIRKQTSEQTDEKCWIFTNQSNARRALGLEPQISMYCYLNFRNS
LSSLVPVPGHPNAFLAKDAPPPTIPSSEEEDGPGKVKKIVLKSSRIGDVE
KVLPNYWWKWLDGRYFYVAKGKTQVERHFKEMGNVEEGGEGEVNSWKMIS
KIEKRIKEQQELKDTPEKKQERQIKRALKVVDLNENLYSTTLQRFHSHLL
RIYSPLITSLKILPKTFQDGTQSELLSTVFGRLTDGSAFVLGERMVNSLG
KVGQELKERREKLDQERRGGGGGGSGSVPPVDVGLGGQQPRLPPPRSNNS
IFGTSPPSKRPDQPEQEGGGEEGGENQRPKPPPYSPGCNIM
>NGR-1A1313  [mRNA]  locus=Scaffold1:1361500:1365565:-
MNHPYAIPTIINRKLVVDPIHGHTREETREERRARKERERQSRDQTPSTS
SSTRLPTSSSSSTSNTSTSSKSVLTIALQRAQSAVLLDSANNFPAAISAY
SQSVRLLKEVMARVESKGLSGGTSAVEMERKGSTGSTFSILSSTSSNNLA
RRDSETVEEWEKRKSRWEKKEKAKADEARRLKVIHDTYEDRIKMLLAMNP
SLASSVSPSIAAAVLPTSTSNPTRLGGGGSQSQSNGLNPSSPTTASMRFH
RRRSSTELPQSQPQSRHRSTPSSSSATSVSASSRPNSPASSLANNLGQAM
LSTDLASPISPHASNGIPRIAQLPIISPSNSLHNIPSPNQPDSSYLSHLN
LNPQSRPLSTASDSTAKALPLPSTSSSSTSPSGTATPTSTGPISNSSINN
LSRPLLPLPPPTSSLPPPPPVPDHPPPPIPTNENQHRNSDSNSSEEDDLD
ENGEKRIPVTALEFSKDWPTSTSQQDSPQTPEREELRLPIVDRDPLVSVG
EGRGTTPPRSNIFPVTRTSSNSSSPMRRGSSASAVYTLQSNPARPPATMI
NEAGGGGVSSTSMVMRRTMSSEGPTTSSSSVLRPARSASLASQGQGQIYS
SGMVPSLSGGSSNSSFSILGTYGGGGGGTRSTTPQTQDESTGGGLVSSTT
AGGTISQRRLLGGTTTTTTNRGERDQPPEHLEATIVVRAPSQESYRSSPT
QGQAQGYDEFGSRGGGGGGGGFGSLPGRLRALSQPPSSQKRPKLPINSAG
SWISEVDSKSSTSPPLPPLLSQTPSSSSSTTHPSHRHHLPSLSISSTTTS
GSNSANRKPLIPTPTSLNAPPFPSTLGRSNSSSSVGSSASGRYSDRSLPP
PVPSTTPGTSLHSQYQTPSSVTTMPGGGGKGSNFGGIPFPPNRSSASSRE
TVLSIPPVRRPFHLMRLVLATMPSSNPSATSPSISRSSVISIVPQGSSGG
GGGYLSEKLYVPCQVWSIPGSKLVSLETKVRMMEIVLSSLSSLSQVGQSL
LSPALANTARNSGAGGERWCLDEAGRFMKELESFEGVVEGVQNTLSKKLG
GGLINPTGGGIGHSATNHSGLNDREFGGFGPGGGTKDSGGGGSLTGKDRK
GSTAGGQFASWSSKFQRGFDRVTNANGVSLDSQATYVDTIARLFRQSQCI
DHHLALLLSASSSTSQSEASAYALLPLSEKHRLERQLRRASEFFGTVICR
FVMKDVGLLLDKYVKRGGAWLSGE
>NGR-1A1314  [mRNA]  locus=Scaffold1:1365862:1366825:+
MDPGVQDLSHLQWRAPEYLLSLPTGQLSSNEFALDYFSMSPFFDKHSNNN
QLRMQLMFSRGGIQGVDEQEELKRFVGIEYVISDKDSRPPNLFVIHKRNR
TSPTTTTIVSVYHILNANVYQAPTVYTLTSLHALESSLTDLIELKPQWTP
ESLYNWNIAPPPAASKSKTALLEQQQQVVTSNEGDEELVVDTQVVENEQS
SEEEGERENKKLKLLDSNSTKEREPDEFNPLLFRALTSLGRKLQA
>NGR-1A1315  [mRNA]  locus=Scaffold1:1367419:1367818:-
MSNGNYSALPSSSNPLLLGDDSSDQPYLHSPPTGPSPSYPGGEPSTSTTL
DSKPSLAANNRPILPPLDNNPESQIAFYRSELAYVREENQKLQERIEKMK
EKELQRLRDQ
>NGR-1A1316  [mRNA]  locus=Scaffold1:1369437:1371176:+
MASTTTNPSPLIKKPKSYPFWLGGAAASWAAVCTHPLDLAKVRMQTGKNS
GMLHTLTSSIKKDGIRRGAYAGLSASILRQMTYSLTRFGIYDELKKRLTL
PGESTLPAWKMALAASVAGGIGGIAGNPADVVLVRMTADAAKPVEQRLGY
KHCFDGVLRIVREEGGAALFRGAGPNVARAVLMNASQLATYDVFKNAILS
FDLMKDGLGLHFTSSFLAGTVATTICAPFDVVKSRIMNASSSASVSTVIA
NSFKNEGMTWLFRGWTPAWIRLSPNTIIIFMTLEQMKKGIDYLRGTK
>NGR-1A1317  [mRNA]  locus=Scaffold1:1375455:1375940:-
MNGNYKPDQRQGRSSSSSDEDESSSPSSSPERLPTLPPPIPSTSHFPTRV
SSPKRIAGGMSAPVVRQNQAREEDEEDETEEQGEARETAFAPLPSGLPRP
KTKADREREKALGLNGGPGKKDSMAKKMMRKRADSLKWAKYATSASFEIE
LDLSNDDLRRN
>NGR-1A1318  [mRNA]  locus=Scaffold1:1377500:1378404:-
MAPGSSSNILILQRDSKRVAIALPPSLELALSAASHHFPSLLRPLYLTRN
LPEFGGDVEITDSVWQTSWIQGHQFLTLDVHESDFQIQEEEDVKPKKRIK
LEEPEQKPEKVSTQVGSNRGSKEAKRSRRSHSPLVQQEGKSPNPPSNPDL
PQTSETPVPSPPASRGGHSLSPPVESTPVPSVVPPEMVHKVIFMGSSKLP
DMYFNVQRSVKMVKILSKVADLYAADRSSCHYELRLVCDGIRLRSETAGE
LFEYDDFPVIVEVWAEALGGGT
>NGR-1A1319  [mRNA]  locus=Scaffold1:1378911:1380364:+
MSGTRDFLRMAARLYPTSQPPTLSDYRARDTILEGHEFETPASSNKLVHF
LEATHSASRQHPPEPQEPRPIAPLPRRIPLPQPRDSGGGGSSTATRRLPS
SAYNQSSTSSSGTGSRKSGKDVLQTLRGEKRLAKKDKPEWKDLPYSNDFS
LDSQFLELPPPVLDRILGNVALNLRDHLALAATCRSLRACYYTSTTTTLY
SSLWRALVALRPPIEQGRLVTRKLASKEIEETIHKIWSNGLKVDAGSMQV
IPQDTDSNEDEGGTSGLNKKKKVEGAIRSKEWENAIDLVHTIRISKTEAK
KIYKLNESELNKYLSSFAVNSKGSATRLLYLESAVESLALRLHGGVIGHA
QHVARAIEIARKKKSTRELNSGFRPRGGGGDSREGSAESE
>NGR-1A1320  [mRNA]  locus=Scaffold1:1389878:1390545:+
MFAGSRCTSHTAFVRADSATISLDQIDMEETSPETLIAIGLARREPILSV
TRRVIARAESMRLSPACPERAAEQMSVWLCTVKFMLDLEETTVDRLRLIR
AIVQRGLDYIADRGGLDQVQVDGAFLEPLKEIMLSANM
>NGR-1A1321  [mRNA]  locus=Scaffold1:1394727:1395478:+
MNMSSAQKRKAEAERIRQKYPDRIPVICEKADKTDIPAIDKKKYLVPADL
TVGQFVYVIRKRIKLAPEKAIFIFVDEVLPPTAALMSQIYDEHKDEDGFL
YVTYSGENTFGTPSDL
>NGR-1A1322  [mRNA]  locus=Scaffold1:1396178:1402703:-
MSADTIEVPPPPYAATVPPAGLRVPCSSTASLPSADLLGKAPFKDLDGGD
VFVASALVELGKSVHPCKVTNGRCMISYGGGEYLHNGRFDILPITQEMEW
VPASYGQIPKGRRPVEGGFEENGNHLFHAVMTIDGIQVPGKTGVHLSHQA
VSLANKNATLKWTQGSLSLNPVSNFSSSFKYEYSTESIGCSVWSFTNKFS
RLPFTLMANNDSDLQAILDFSQPLDVTLLDQVAQVFLTGSGAQQQQAQTV
LTQFQDHPDAWQRVPEILERSGNTQTKYVALQIMDKLIKTRWKVLPDEQR
TGIRNFVVGVIVKSSEDDQTMKREKSYLNKLNLILVQILKQEWPHNWPTF
IPEIVTSSQANLSICENNMVILKLLSEEIFEFSAEQMTTAKTKALKAQIC
QEFAEVFSLCVEVLEKADKASLIKVTLEAMLRFLNWIPLGYIFETPVIDH
LITRFLEVPEFRNVTLKCLSEIGGLSIGPEYNGKFIILFNMVMTKVNTMI
PPSTDIAGVYESSSDADQELVLNLALFLTNFLSSHVTILETPQHRDVLLN
AHLYLIKISQVEEREIFKICLEYWAKLVADLYDEMQKFPMGGDLASNPLL
NLSLAGGSAGFGGSGSSSQHGRRKIYTEVLSNLRLVMVERMAKPEEVLIV
ENDEGEIVREFLKEIDTIVLYKSMREVLVYLTHLDVVDTEMIMTEKLSKQ
VDGSEWSWANLNTLCWAIGSISGAMNEETEKRFLVTVIKGKFFFSKFSFY
QTRSRGKDNKAVVASNIMYIVGQYPRFLKAHWKFLKTVVNKLFEFAHETH
EGVQDMACDTFIKIAQKCRRHFVMQQSGEQEPFVDEILRNLQRITCDLSP
AQIHTFYEAVGYMISAQPNKPQQELLISNLMAAPNAAWDQLMAQAAQSGT
EILSNPENIKILSNILKTNTAACSSIGTFFLPQLARIYMDLLGLYTAVSG
IISATTAEQGLIATKTPKVRGLRTIKKEILKLVGETYIRKAEDLEGVNRD
LIPPLLEAILGDYKQNIPAARDAEVLSTMVTIVSRLGPLMTDKIPAVLDA
VFECTLSMINQDLTEFPEHRVAFFKLLRVININCFDALLTIPAPQFKLVM
DSVVWATKHTMRDIGDLGLTICVELIDNVVAAGPNTSNGFFQAYYLPLLS
DMFFVLTDADHKSGFKSTALVLARLFRLVENGDIQVPLDPSVTSAPGNSA
FVAEHSANLLKQAFPHLQLSSIAAFVSALREQYGDFNKFRITLRDFLISL
REFQGEEASDIFAEEKEEEQKKQKEEEQKRAAAVPGMLKPSEAMAGDDEE
L
>NGR-1A1323  [mRNA]  locus=Scaffold1:164784:167458:+
MESGRTRGDSISSMIDSLSLNSSKSSSPLRTSPSVQASSSTLPPPVPLVT
VPSTLVPSSSSENSSNSTFVLFQPSCSKHRYIRNHHDLSEIVERPERIKA
VTAGIASVWSKHEKLVNQTKWTPSPSPPPEAPSSAVVEDQDELGTLMKGL
SIDQKRKRKERARGEIIGKSSPFDILFSDDQLSIDSQALKLIHGVPNYSP
STTTTTTIPTSSNTDPPPPPVLKEEEESSSPSRRRSSPRKPPPPPPSSTP
YLTDSPWPSQLLHLIKQIPPEPPTPTSNNGRTFNNNKSNNQRRKESEIPL
HLPQGDLYLSSESDQAIFGALGAVCKGVDLICQNDNNKTSSSSSSTYKEG
FVVIRPPGHHCGESSPQGFCFVNNVAIAAAHAHLEHGINRVAILDIDLHH
GNGTQEIVWQLNEKANQILMKQQQPSSSPRKSNSPSKLSSSKKDQDPPRP
LQIMYSSLHDVLSYPCESGDQQFITSASLQISGPHSQFIQNTHLEPYTSL
QDFKERLWEKYWNSLGGEKLVDFFEKTLAKEEETLILVSCGFDCSIHEYS
TMSRHGLNVPTWFLKQFSNRIKRVAEKYSKGKVLFVLEGGYSDKALVNGS
FSVLEGLLLSNSSDEEEEEEEEEEENLEDLERILQVCGLASNNSIQGSGG
RSKKKFLKSGGGGGGGIVKVDDKDWIKRTKEIFDYLQLQQQHETDDEDQA
SITDTRSLKPLQTTLFTNTDSEGGGRQLRERKIKLDYAGLANHSLPLATQ
QQQQQQSQQSQQSSTSPPRSVNSQTTGTAFSSIPPATFYPPPPTTTTTQE
DLHGQEEKELGGDRDKEINVNPNPNPPKIKFVWKQGGIGGSNTTGSSSSI
MGEPRM
>NGR-1A1324  [mRNA]  locus=Scaffold1:1403742:1406234:+
MDEKTGYAMEDTFKGHSAHYENAVGRTDSDVGALDGVIRRPARIFSPEEE
KKLYRKIDRRIMPILALLYLLSFMDRSNIGNARLNGLEKDLKMSSAQYNL
ALSCFFITGVVTSFGGLIAARLALGIAEAGLFPGVILYISLWYPRHISQS
RVAFFFGAATLAGAFSGLLAYGIGHMAGVGGKGGWAWIFILEGLITFLAG
ILAIFAIADYPTTCKWLNDEEREWIAYRLATDGSSVGEGHEVKSKYIWDA
FKDWQIYVSTAYYMSVVVPLYSISLFMPTLIRAFGRFTTPQIQLLTIPVY
FVACLFVLGSALMADRMKKRFLFVMIDLCLCAVGLIINLTPAPVGVKYFG
LFLIASGAYGGLPTVVTWLTNNLSGSTKRGVGSAFQIGIGNLGALVSSNV
YRTKDSPHYYLGHGVVIGFVAMGFIMAPCYAMLLKRANDKKERLQAEQDA
LPDHEKKVYTVQELRDMGDRAPEFVYTI
>NGR-1A1325  [mRNA]  locus=Scaffold1:1412757:1416916:+
MEGTFNKNEEDAAPLGEIEHLLIVAGNSDEENPYRKGSALQTYLLGYEFP
STLMLLGKGKVYFVVSATKAKLLQPITKTPSGSDSVEVEILTRSKDEAEN
KKQFEKIIEIIGNGNKVGTLPKDKMTGKFVQEWQKVLAGAEADLKEVDVA
VGVSTLLAVKDNEELQNERNAAVMTNKLMSHFSDAMSNYIDEGKKVTHEQ
LGEEIERKLEDNRFWAKLKLGDGFETGYGDWCYSPIIQSGGNYDLKSSAQ
TDDARLKPGVILCSLGIRYKSYCSNVGRTFMIDPDAQQEKNYLFLVDLQK
YALGELKDGVVAKEVYQNIVDKIQADRSDLLPYFAKTAGFGMGLEFRDGA
YPLGPKGTRTVKADMIFSLTLGFNGIPDSKGSTYAVSLVDTVQVGKDGSK
ILSEGMKGKDDEEEKKPSKSAQSAKENGSRRKPAATAIVKSKLRNENREI
DMSTAVRRKQHQKELAARRQEEGLEKYSGEGGETGANREKQWRRFESYVK
DTQLPDSVANQKVQILSPLSQPPAAKLTMLFDSGQIVVDARRSTIVLPIN
GFAVPFHVNTLKSLIKQEEGDYTVLRFMFTTPGAITGKKEDTPFEDPNAT
FIRGITYRSIDSFRFAELHKEINDLKKVAVKRETERKELADVVEQDRLVE
IKGKRPIKLTEVQLRPSFDGKRQTGDVEIHSNGIRYQSSIKSEQKLDILF
SNIKHLLFQPCDGELIVVLHIHLKSPIIIGKKKAKDVQFFREVSDASFDE
TGNKKRKRNYHDEDELEAEQEERKRRADLNKYFKAFSDKIAEASNGRVDV
DIPFRELGFQGVPFRANVLLQPTTDTLVFLTEPPFLVVTLNEIEIAHLER
VQYGLKNFDLVFVFQDFSRAPIHINTIPMNQLDSVKEWLDSVDIPFSEGP
VNLNWQAIMKTVNEDPHDFFKEGGWSFLSTQEDVAGSSESEEGSEFEADS
DVFDEESDDDDSAFSGEASDDDSDSDAAEELSDEGEDWSDAEERLAAKEN
GKSRGDSSDDDRGKKSKSKSKSNGKR
>NGR-1A1326  [mRNA]  locus=Scaffold1:1421129:1422831:+
MIWPQNLVFCTLLNTLHAEDEDEDNVIVNQLFGVSSGLGMGLFTFDWSQI
AYLGSPLIVPWWAEVNVFCGFALAFWIIAPIMYYSNVWDSAYLPMSTSQV
FDRFGSPYNTSAVVDPVNLALNETAYSEYSPLYLPITFATVYGLAFMLST
SVIMHTLLYHGKTMFHQLRRLNNLEADVHMKLMKNYPEVPDWWYAIYTAL
AIGLSIVTVACFETQMPVWSLLVALIIAFIYVLPGGVIDALTSTVPSINL
IVELIGGYIIPGRPLANMLFKLYAVQAVGTALAFVQDLKLGHYMKIPPRA
SFKGA
>NGR-1A1327  [mRNA]  locus=Scaffold1:1429728:1433194:+
MKTLFCLAILPTLVSALSTEAKEESDGSHISSALAVIGMLTYAIAGIVHW
IHFFRNRQNRYALTLCIGMSVMVLGFLLRLLYANGEEGVGFGMTVLPLLA
PCAFLAINYMLLTRVAKALKAQAALFIRVGFVVHLFIWSDIVSFVSLLAG
EVMVAIGGKLGNIGHAIAIGGLVLQVVSYSLFCTLLISFRKQVPRMFPHI
EEQVDRFSWRSFRFWSNQPITDYQFLLTLMGITSIGIMIRCVFRVIEFAV
GFNAVAFAQSTTNSEEQKEVRNIAGFTPSVVLSVVGVAAYGLVGAIHWIH
FFRDRTQKYTLTLCIGMICMVMGFILRIAYTSNVSSIGVYSVMTLFLLLP
PCAFLAINYMILTRLANALGAETALFIKASRVVKLFLWSDVVSFLALANG
GGLAVIESMAKIGHYIRCVFRLIEFTQGYDGYLATHEAYFYLFDALPLLL
SMSLYAIFWPPRFIEGARSIGSYESLEPLQSLHRYPLDSTPAVSSSNRTN
YNEARYGKY
>NGR-1A1328  [mRNA]  locus=Scaffold1:1433811:1435329:+
MLSRLAIFSALFALAKAEAFTSDGTRIIAGYEPKIALSVIGIVLYGLAGT
LHWIHWWRNKNNRYMLTLTIGMTCMVIGFILRVVYNSALDSVGVYAIMTL
FILLSPCAFLATNYMLLTRLARALNAESALFIKASLVTKIFVWCDVFTFL
LQGAGGGLSSQPTSADLGHKIALVGIALQLASYCLFTCLLIFFGFKAPQK
FPHLKQHSTTRDSYAPFSTTPLHNWKNLWYLLLVTSVGIIVRSAFRLAEY
TQGYYGYLPTHEAYFWLLDALPLWLAMSLYSIFWPPRFIKGAAQEESGLH
SEEMNSPSSSNQLNLKETSYSRNGDYA
>NGR-1A1329  [mRNA]  locus=Scaffold1:1435637:1438789:-
MASSRASTSRLSLEDWDTLSPLSPNEIASVQKVNLAASLKPLPLHLKQQQ
VRDEITTPSRSTSPTLNSTPPLQNETTTTTTLTRRSGPIESMQQFHDWFS
QVESSLEHSQEQVYRTHLDLLSHHLSLCNEILDGLEVSRGLLSEIEANYQ
YVEENSSSLQLACEQMLLEQKHLLEVTQAIGERLEYFRELEKSTKMLNLP
GEELVLKDDFLNMIDRLDRDFRDSEIYLIRFQQCLTRSMTLIKMYFVSTV
RKLTFESLEKLSFGGRNVGELSETALQALLYSKFENPLHSEPLHHLLIEL
EKRSLVNPEEYSSLREECFGVWFNSRLQLLSPGLKLEVKSMDPGNTELIK
LCRMGCNHLRRVCMQEWSLFKLYFSTGEEQLYSFLENLCDHLYDSLRPRI
LHEPKLEVLCELCTVLGAMMALDADTGLVEASDDDEDEELPEEEEEEDSI
FGGGTGMIRQNSNQTIKPTNNNNRTRIRSRTRLGRLKFSHLLTSILQDVQ
TRLVFRAQQMIQSQVLNYTPKEEDLDYPGILEKKALASGKEPLWKLDDEQ
DDQEEEEETKRGSGSRGGFRVPNQTQMKWWYPTLSKTVWVLARLNKFVNP
TIFEDFAGEAVTLCQQSLITAAQQISISTSKIAIGGEKKEVSKNSSTSSS
QLDGQLFLVRHLLLLKETVRSVDLVHIERAADFSTVTDMLSNILRNSSSI
VFNPTSLFQYASKGIPNFHETMFDAKTELDTCLKRACQDLINSTGLYLTS
SIQYFLDRCTSFLSTPSTSTSTGDSSGRDLSSQEWATPEKVIELHELFQS
SLEKQVLEVSEKMRLYLEEEKTVKVLLPPLLDEIVETYTTFFNLTRSEYG
FATSSSLLPPADVKEKLKRVTESTTLQ
>NGR-1A1330  [mRNA]  locus=Scaffold1:1441557:1443004:+
MAEFIRQYLCCCLPQPAPTHDTERQPLLDPDVLPQAPPRAPPTQTTEEQE
AEQNLRRKILDQASERLINIFSPNPFTSSSTSTSTSSALGGAAAVLSPSR
QLSPGISSNSSSLSSSPTLTTTSALHDPSSSSNNHHHSRSSRRHRSRSSK
RRSTTTPENDGLQDEEVEVVEVEEDHWRPSPTRDHDSIAPVRVVHLGKNW
QEIGNGQQSVGGGGGGGDLMVTPSTMRRQKRSGGGGGKGRPPSSHSMRTL
PSRGGGNGGGGSNQPSPLRGYTTTREDGQLEPDQDEEQEEGEDEEESSRF
GTAKSYRTAQSSGTGGGSRGSRMGLRDIWGTAIEDEQDGIDYKKREELEK
ALKQLEEEVESFKIKDVGPIVADLSEFKPLTK
>NGR-1A1331  [mRNA]  locus=Scaffold1:1443340:1445573:-
MSSNHAGPSSSHKGKGRATDQEAPTSLLSNSNRSLPKQDSTYVPPASSIK
KYLYAKPHMMSKHDNPKKNRDKKLGHHLAHLTSTAQTLAESNYEHDQLLL
LNQDNQGLMETENDLERTWRVTQKEIAENSSVATQGKQFNLDLNEFGPYA
IDYTRNGRHLAIAGRKGHVATFDWQSGRLHSELQLGETVRSIKWLHDESF
YAVAQKKYVYIYDKDGLEVHQLRQHIEVNQMEFLPYHFLLATIGNPGYLK
YHDTSTGQLVAEHRTKLGSCNVMAQNSHNAFIHLGHQNGTVTLWSPSVSQ
PQIKLLAHTSPVSSISIDPSTMGYRMVTTGLDGTVKVWDTRKWSVLNEYQ
FKKTPKSTCWSQKGLLGVGWGNHVSVFNDLTKPSQSPRAPPPPYLTHTFP
SVPVHQLRFTPFEDLLGVGHSTGFSSLVVPGAGESNYDSLEVDPFESKRR
RREREVHMLLDKLPMDLITLDQDLVGKVDKKVMRFKEEGENVHKPGYKEL
AFSKKTRIDRLKEKGQAELEEDESSDESEDEEELEGKSRQERLEKRLKKS
DDKKRMRGKSSGIKKALRKRRRNVIDPQTVALKEKLEKNRLKAKQAKQNA
LAAKSASSGTASALDRFGF
>NGR-1A1332  [mRNA]  locus=Scaffold1:1445724:1447067:+
MPPKSSTSSETPVYTHWLIKAEPDSRIEKGVDVKFSIDDFEKCKVSSWEG
VRNHQAKNYLKTQMKLSHLCLFYASNCKTPGITGIAKVVKEGYPDYNAWD
SLHPYYDPKSKKDDPTWYMVDVEFVSRLPNLVPLSLLQHLSTLSTPPPSL
STYLNPSHLSAISESALLKRGRLSVQPCTEKFFEAVKLLGENGGFEELME
EVKRGKSKSKLKSKGKGKGTIKEEQEDGGKDEDTVSKGKKRTRETREEEE
EEEEKPSSKSAQKTKSKGRKAPKEESADELEEESSEDEKMPTRGSRSRGG
TASKSEK
>NGR-1A1333  [mRNA]  locus=Scaffold1:1450014:1450381:-
MKESLRDWIEERKSRLGLEKGEIKAVLVGTRRTDPHGAKLKAFDPTDPTW
PKFIRVHPILDWSYHEIWQFLRYPSLTLGGTSGGKVEWCELYDFG
>NGR-1A1334  [mRNA]  locus=Scaffold1:168249:169366:-
MYGAVESARWMATMGEGTEEIIPQFPSSSSSSSSQPQPQHQLHLHHHLYN
VPPPPVASTSSPYVAYHPYEDSAAAAVRGNFEDQPVDRRPSDSSIASNES
SSAFNYARLDGLTGGDDSTSGSVGGTVKPFIEKLFGILSRPALYGDVLKW
SDSGDSFFVAHSDKFIKEVLPEQFCQLNVYNFTRMSVKQLREVINIIINI
IIIIIRQ
>NGR-1A1335  [mRNA]  locus=Scaffold1:1451142:1453403:+
MQGLPQGAQYAVDEYGRPFIVIRDQGKKTRMHGLDAIKSHIQAARTVAGI
VRTSLGPRGLDKIMISPDGDITVEHEIAKLLVELSKSQDDEIGDGTTGVV
VLAGALLESAASLLDRGIHPIKIADGFDKACAVAVQELDRVGDKIEFSKE
DTTELLKVAQTSMGSKIVSKAHGLFAQIAVDAVLSVADLERKDVPFDLIK
VSGKVGGSLEDTTLIRGVLLDKDMSHPQMPRSVNDAKIAILTCPFEPPRP
KTKHKLDITSVEEYKKLQQYEMEKFQQMIKQVKDTGANLVICQWGFDDEA
NHLLMQNDLPAVRWVGGPEIELIAIATNGRIVPRFEDLTAAKLGKAGIVR
EVSFGTTRDRMLVVEDCANSRAVTVFVRGSNKMIIDEAKRALHDALCVVR
SLVRDNRVVYGGGAAEIACSIAVAKAADEIPSIEQYAMRAFATALDAIPL
ALAENSGLAPIETLAEVKSRQVNEGNSRLGVDCAGKGHNDMKEQFVFDPL
ISKKQQLLLACQLVRQILKIDDVITAGAAEEY
>NGR-1A1336  [mRNA]  locus=Scaffold1:1453825:1458797:-
MVPKDPYPRFDYSGPKPPHFRGLTLGRLDQFESRISEVLFEHRIDDKEHV
QLELWSSPGKEKTPFEEAIRKPFKPVQKGVSLGPSWTNHWFRVTLKVPES
WSKAERVQLEFDPSCEGCVFDTEGCPLQGLTGGYDNLRRVEFILPKEKRS
STYKYYIEVSCNAMFGNGMGETNGPPDNNRYFRLNSADLVVPRMDAWHLL
WDFRCIKDLARTLPERSPLGNKCLETGNDIMNTFSSHDLSSIEKCRKLAE
EVFGEKWQELEEKVYQQGEDSKVDSWGIGNCHIDTAWLWTFAQTRQKTAR
SWSTQLDLMERYPEHRFVASQAQQFAWLEKDYPLLFNKIRAKVHDGNFIP
IGGMWVESDQLLPSGEALVRQLLFGQRFFKSRFGSYCRTFWLPDSFGYNA
QIPQLARLAGCDYFFTQKISWNQFNDFPLTSFRWKGQDGTQIVCHFCPQN
TYTASASVDDVLNTWRGHKSLQASPTGLLTFGNGDGGGGPLAPMLENLRR
CRAVANEAGEIPKVKMGTSVDEFYDNLVETTDNGKKLPTWSGELYLELHR
GTATSHGSIKRHNRKTEILLHDIEFVGTLASLLQVKNGGKFRKGGYKYPR
EGLQPLWEEALLCQFHDVLPGSAIGLVYEDAERRRLKIYANITSKGSDLL
SDALDALLPSTVSADSVSLEKAISHDTLFAVSTTTLPRRALAKIPLGAAR
ALSDAAIQPCRGDEDSSAYVVLEVGEKGGLLAESKSSEEVHEAGWNVRAR
KTENESITLSNDDLVVVISSEGRLTSVYDKRAERELLVEGESAGFVIFED
TPLNWDAWDVDAFHLETKKPVNASSVKIIEDGPLRASVEAVFHLGQSRMK
CIISLDAFSPSIKPDTISMIQFDAEIEWHERHRFLKWEVPLAIAPTGDMA
TFENQFGFTQRPVHRNTTWDRAKFESVAHRFCDVSEFGYGVALLNDCKYG
HAVEGGTIRLSLLRAATIPDAEQDQGKHEFSFALYPHRSNFLSSDVPVVA
RHFNYPLHLRFSNSSSTSAIPLPVPPHPASPIALSSFTTPNLILDTIKRG
EEDHFSTSTSPAKYGSSVIARVYESLGGRGEGSLEIRESGLEVEKVTVCD
LLERDLEELKVSKIETSGKGGVSVPVKLRGFEVKTFKITFKAK
>NGR-1A1337  [mRNA]  locus=Scaffold1:1462030:1465960:+
MATSNEKNLAFTLVADEGDLGYQTQDLRAALEKGTDELKLDTLRRIIVST
LNGQPQPALLMPIIQFVLPSKSKQIKKLLHFYWEICPKYDENGKLKQEMI
LVCNAIRNDLQHPNEYIRGATLRFIQKLREPELLEPLIPTCRQCLEHRHS
YVRKNAVMAIFTIYKNFDFLIPDAPELIQTFMAAESDTTSLRNAFVMLQA
VSSSRAVEYFLSIYEQIPNLDEMMQLAVIELIRKESKSTGAGNEGALKAR
YIKCIFELLNSGSHSVKYEAAATLTTLTQNPAAVKAAAACLISLVIQEPS
NNVKTIVLSRISLLHQKHEHVLDELVMDILRVVGSPDMDVRRKALEIALD
MVSSRNVEEVIGFLKKELIKTLDGTFEKATEYRQLLIQTIHSCAIKHSEV
ASSVVHVLMEFLGDASNASAVDVIAFVREVVEKFPNLRSGIVDKLLQTFP
DIKSGKVFRGAMWIVGEYAATREEVGEAMEKVRQVIGEIPILASEQRLLD
QAEQEAQASTADQINGESQLAQKSIPTTTTRVLADGTYATETVFSSTPSA
SHAANLEAVKAAAKPPLRALILGGDFYTATVLAATLTKLVLRFKELSEGD
DKATNGLRAECMLIMTSLIRVGQSQFSAVPIDEDAQERILTCLQCLAELD
NPSHAAKVEEIFLQDTQKAYTMMVEHEAVKAREKKKKEEKSSQVQADDLI
SFRQLAKKTNGAEADEYELDLTKATGAVEAAKDDFISKLQRVVQLTGFSD
PVYAEAYVNVQGFDIFLDVLIVNQTNETLQNLTCEFATLGDLKLVERPTT
HTLGPQSFQSIKATIKVSSTETGVIFGNIFYDGASVSNDSQCVVLNDIHI
DILDYITPGYCNEAQFRSMWTEFEWENKVNVSTTIDNLRTYLNHIMASTN
MACLTPDAALEGDCGFLSANLYARSLFGEDALANLSIEKLADGSLTGHIR
IRSKTQGIALSLGDRVTVRQQTSS
>NGR-1A1338  [mRNA]  locus=Scaffold1:1466327:1466683:-
MTPPKLDYSHSTYLTISTKVPPESILPSPSSPTASSFSQGSSQGSSSSSS
ADLSNSLQYVGPVGELPNEHIYELHGIPSSNPPSSEVQDVKKWLQEKEGI
KAVEVMVPQTRSRRRFEC
>NGR-1A1339  [mRNA]  locus=Scaffold1:1469102:1469616:-
MNYRALVHQARHGVPPHEDPEQKERKEELKAMLPTKVRRRDLEKQAERAA
DREMMRIARKKAEEKEEEDRKDREAKADQEAPEISNEVSRHSALFS
>NGR-1A1340  [mRNA]  locus=Scaffold1:1470119:1471881:-
MAVPRFLLNSARSVVRPRSVVSVPQFAISTQQRRGNATQVDPLNRPKPWT
RQEVQEVYDTPLFELIFRAASVHRLNHPPDQVQLCTLLNIKTGGCSEDCS
YCAQSSKHADKVGLKAEKLTDVETVLTEARKAKANGSTRFCMGAAWRDMS
GRKRGFERILKMVEGVRALDMEVCTTLGMLTPEQAAQLKTAGLTAYNHNL
DTSREYYPKVITTRKFDERLETIEAVRSAGISVCSGGIIGLGENDGDRVG
LIWEMSQLPEAPESFPVNALVAIPGTPLEENERVTIQELLRTIATARIVL
PTSIIRFAAGRISYTESEQALAFMAGANAIFTGERMLTTPTSGWDEDHSM
LARWGLKGMRSFESTTVRMKESQSALKATEERKAAAEAAASQTTA
>NGR-1A1341  [mRNA]  locus=Scaffold1:1472102:1473104:+
MFRATARAMSSFNKIPAVLPKLPYSYDALQPAISATIMELHHSKHHATYV
ANFNKASEELSAAIQAQDVKKSIALQSAIKFNGGGHINHSLFWENLAPTS
AGGGQFPSSGPLADQVNKDFGGLDGLKKAVNAAALGIQGSGWAWLGYNPT
TKKLEAVATANQDPLLGYVPLIGIDLWEHAFYLDYKNVKQSYLDAIWTVI
NWKEAEARLSKA
>NGR-1A1342  [mRNA]  locus=Scaffold1:1473458:1475007:-
MSSSQQQQQQAPQTFKALCWPQENANQMEMREVEWKQPRKGEIVIKVHAA
GLNSTDNISRFNLIGTVHYPTTPGCNVVGEIVQVGEGVKHLKQGQHVAAC
LSHKGLAEYVVAHEQFTCVLTDKQKAMEESVVAAWQGARIEGSIRRFCRE
MDQEDHHRYEEINKRMGFEGSGVCVVYGEGGCARMALDILRNCHASSSSR
WLMKDSKLVLVTTSEKWNAQDYGLDSQDVLCVSKCDINKELRTRGGAKFV
LAVDQPQQGLEALLDGMRYRSEMIVLNPFRDQSVQLPLGNLLAKDLSIRA
AVFADSKSIERALELVEKNKIKIGCNKYQFDQAQFNQAWKEMEMKEKFDA
PIIMIHSH
>NGR-1A1343  [mRNA]  locus=Scaffold1:1476698:1479544:+
MMQLVDQFNQIDLDSTGRLPKSTVLTALSSGANNSSPSGKYTYDQVRETL
KTVQVDSSGQVELDDFVDLVDKLKSGAGSSAGQVLRGGALSGLMGSPAKA
GSAPSQSTGGGATGGGKVLVKGSNTNITHSINEDERTEFTRHINQVLAGD
ADIGDRLPIPTDTFQIFDECRDGLLLSKLINDSVPDTIDERVLNKAGGKS
RAPSAMPSAKKSATLNNFQMTENNNLVITSAKSLGLSVVNIGATDLNEGR
EHLILGLIWQIIRRGLLAKIDIKLHPELYRLLEDDETLEQFLRLPPDQIL
LRWFNYHLKAANWPKRVNNFSKDVADGENYTVLLNQLKPNECSRAPLQEH
DLHARAEKVLQNADAIGCRKYLTPTSLVAGNAKLNLAFVANLFNTWPGLE
PLEENERPVIEDFDAEGEREARVFTLWLNSLDVDPGVYDLFEDLKDGLIL
LQAFDKVDPGSVVWRRVAKSPLPLSRFKAVENTNYCLDLARQSNMHIVGI
QGADLVDGQRTLTLGLVWQMMRKNILSTMASLSKNGKEISDTEIVKWAND
QVKKGGKSTTMRSFKDPGLKDAKFFLDLLDSIKPGYVDYSLVYDGRNDEE
RRANAKLAISIARKLGSLIFIVPEDIVEVRPRLILTFCAALMALATGAQ
>NGR-1A1344  [mRNA]  locus=Scaffold1:1480395:1481944:+
MSSSQQQQQQAPQTFKALCWPQENANQMEMREVEWKQPRKGEIVIKVHAA
GLNSTDNISRFNLIGTVHYPTTPGCNVVGEIVQVGEGVKHLKQGQHVAAC
LSHKGLAEYVVAHEQFTCVLTDKQKAMEESVVAAWQGARIEGSIRRFCRE
MDQEDHHRYEEINKRMGFEGSGVCVVYGEGGCARMALDILRNCHASSSSR
WLMKDSKLVLVTTSEKWNAQDYGLDSQDVLCVSKCDINKELRTRGGAKFV
LAVDQPQQGLEALLDGMRYRSEMIVLNPFRDQSVQLPLGNLLAKDLSIRA
AVFADSKSIERALELVEKNKIKIGCNKYQFDQAQFNQAWKEMEMKEKFDA
PIIMIHSH
>NGR-1A1345  [mRNA]  locus=Scaffold1:17937:18347:+
MTDYAGTALGLSHFAVGVSSLISPRFTSSIFLLNYDPTASFITRLFGSRD
LLLGYSIVASTSSSTTSGLERKRWAIGLANVINGIDVASALVEWFKSDCT
DQGALLGGVGAAVLLGLGWWSLRNENTNGGGLKRGF
>NGR-1A1346  [mRNA]  locus=Scaffold1:171447:172834:+
MTSIQLFDDDLDIAGVPAPSQSSSTTTTTSEPASILVVASQEAAQDGSYQ
ALVSQLSIKGKVEMQMVDRIMEGATSLSPLQYSQISVLLPAVLVTGSLLA
ILEPALAQGGTFEIQGEAAQSEEILGELRLVGLSGANKTESGIILATKSS
APASAPLSLKRPASEIESNAVPLASTSAAPTNGNAAVPLPSRTSRAAKAS
LWAFTTAATSSGAATPTIDESTLLTEADLERPTLVKREDCDVKRTRKACK
NCTCGLREILLDEKEPDDLVQAGFEAAPNKTAQSSSTAGARKIKSGVTSS
CGNCYLGDAFRCGGCPYLGMPAFEPGQKVTISGMDDTI
>NGR-1A1347  [mRNA]  locus=Scaffold1:1482296:1483558:-
MRSLLRDLEPWHFETTFYDPVQDRLDRIEELRVLYESHLIAKEDPSGNSD
EADHAYITDDVINYFRNETPDKQRIQRQITKERALHGDDEKRAAVHRSGW
AWLGYNPTTKKLEAVATANQDPLLGYVPLIGIDLWEHAFYLDYKNVKQSY
LDAIWTVINWKEAEARLSKA
>NGR-1A1348  [mRNA]  locus=Scaffold1:1484320:1486859:+
MDHQDAITNAPAQNTFSEKHDDASTRSPASSLAHADLLKEALYPEDSYVG
DVYWADLPRSERIKWVNAQSNAEAKRELKVVWEMFKKDPMDPLRQYFRKY
VSNGMGLFVEGYVLFSIGNLSALFKSAWPECFKTHAVCSENWIAAQSYLE
ILGIIFGQMAVGYEGDWIGRKFGLCQDAAIMLVGSILLTSIWGVTLNGWV
IGYAWCLFIYGVGVGGEYPMTSTKALETGASGPAGTRDDRLHRGRNVVGA
FLMQGWGQVFNQAILLICLMIFHSGNTQPPFSPRSAQATYRVQFGFAVLI
HIWLLYYRIWHVKDADKELRAAKGRQNVSGYDTQSLRLLGSHYWHRLLAT
AGSWFANDVFFYGNKIFSSVFIGIVHPGASLVVTWEYNLLNTAVSLAGYY
LAMFLIDHKFYGRRRMQQIGFTFDFLIFLFGAIFFSKLQKTGAPIAWFQF
MYQFSSFWNQFGPNCVTFLVAAEAFPASIRSTAHGFSAACGKLGALLPAV
MYNYIDNQTKFWVVTWFGLLGMVLTGLFLPDTTGLDLREQERYWRLVRQG
REHDYHGIAINPRHLSLWERRVLKRDRFYDPVQDRLDRIEELRVLYESHL
IAKEDPSGNSDEADHAYITDDVINYFRNETPDKQRIQRQITKERALHGDD
EKRAAIHRSRLEETMGGRV
>NGR-1A1349  [mRNA]  locus=Scaffold1:1487368:1492496:+
MEGDCVASRKEAQESNPKMWLPSHLALYLSNVLSLHPTLAEDITAFIRNS
RLSGRTFLRLKSTDLEELGVNVRWRAALLEAGDKLRRESLGGRIFWGYEG
GRHNEEGDRLEIRSATIASSSIGLSYPSSLTLPNSHRRRPSLEVEGSASE
DESSKEEWKRSWRRLNRGNNRVKGLAKTFETVIETSERSINVTPATSPIK
NRTDSYKRSKIRSHVEGGGGAEGFARTRSDSIDSNLSAASIDSFSGRYGD
SSKAAHSSPSIAASSSESPSFVPTVSSPDLESSATRQSPVTPVKKDTLSD
HRVSFATEYDWRLYPDSPGFRRRRATADDEPKAEGVNEDEEEEEEKTLKP
VRAASSGGGSVATYALSPVSTEKRAGLADLFGLELPRAKRETKKKFDVED
EMVEMLVPGVDETGKGGRKSSMVLIKKSQFAALQHRMEEVEAQVALALES
NGFQSPRKDYSDKENEVDQLEGRLIGFKRQESNRTMLAVSGIAILLAALP
AQAAYDIVKDYSGSTFFDGWDFYGHYDNLTNGDTNFVNQSASAPLAYIND
AGNAIIKVSTEEVLYPNKRDSVRIQTQEAYDLNSLWVFSVKHVPSGCGSW
GALWSQAAVWPQGGEIDTWEAVNLMEYNQMALHTTSGCQAVNSSSSAEYS
AQLQYSNCDKDANENSGCNALDTKTTSAGQALAAAGGGVWATEYASTGIK
IWHFEESAVPNDISSNASSIDPTAWGTPTFFVPDSSCNIEQHFAAQHLVI
DITLCGDWAGNNATLEATGCPLTTQPLCYTQYVLNASNYENAYFEIPSVR
VYQDPSVTHSNTDSVPSSTNSSSSASPSGSGSNASTSNGKTAGVARSSIN
ALAGVGSALTVVGWALLA
>NGR-1A1350  [mRNA]  locus=Scaffold1:1492791:1494437:-
MQGFNKYYPPDYDPSEGSLNKRLGKHALGDRARKLDQGILIVRFELPYNI
WCGHCNAHIGQGVRYNAEKKKVGMYYSTTIWSFRCKCHLCQGWFEIRTDP
QNTRYVVHEGARQKFEEWDPEENGQMVIDNAASNSEAPPDPFASVEKNLT
QKKKVMSESSRLAAMYEQNSTHWEDPYSASLLLRDTFRKKKRKILASEDK
AEKVREKFGLGERVGVDTLKALHDKLSLASAIKNDPFLKSSSSYPSKSSA
GSGPSGLGGGVKLVRKTSTTTSR
>NGR-1A1351  [mRNA]  locus=Scaffold1:1495147:1496173:+
MVQPAMSQLVRRGISAASKSGRRERVATILRYNYDDPIFGTCSQTLQGGN
HFRVFRQNGTQANSGAWFLAVSKEHNLGKKHLIIPNGYDLGRDEVVYLAT
NPNGTRSPVSKALYSTSVTAVQGPTYFNNITAKDINHEIGIDGRIAVLTI
SIVEEGNGETPDVWVTRVSLPDVLIVVGTIVFTILSLGLFCFLHYHHNKH
KLVAVAPWEAQGKGGGKGDDFPLLSRGV
>NGR-1A1352  [mRNA]  locus=Scaffold1:1496544:1497700:+
MTSAWKSYLNRSIEHLRDRSAEVLRANPNRLHGDVLPLVSLNSSEDLQQF
ALGCDADLGGRSSVTLDLGPEGKGRFYGVLSSQLNAGRKKDGVIERGGYA
GFRTKQRTTLFGTRTWDTSLHDFLRLRVKSSGDGMRYFVNIQTDGPVRSD
LFQHRLWLPEPASDTAPHEWSDVLIPFSDFTLTNSGDLSAQQMEMLRTRV
RTVGISVLGPKEGRYELGIDTIDAVSMDPDRSSGSSFDSLPPQRDANGNP
L
>NGR-1A1353  [mRNA]  locus=Scaffold1:1498869:1501692:+
MATPMQQPEPQQELAARDAPLENNATANKEIKDMATTTELPENAHTNSEG
VPTYCGVSGTKLIFLITATSTIGFLLFGYDQGVMAGLITGQEFVQTFPAC
DAAVQGKQRAALLQATYTAIYEVGCLFGAVYALFMGNRTGRRRMMKLGSV
IMTIGVVIQITAIRGHWAGGQFLIGRTITGIGNGMNTATIPSWMAECSRS
HNRGLLICIEASMIAIGTALAYWIDFGLSYVHTSFNWRFPIAFQVVFAIG
LVVGVQLLPESPRWLMSQGRHVDAQRVVAALQGDRYDGPETIAQTRLIMQ
TIEQTKALGAIKKRNMFSNGPTQHFRRMLLGSSSQVFQQIGGCNAVIYFL
PVIFEEYLGLTRTLSLILGGVAVTIYAMSACASYFTIETLGRRKMFLLGS
FGQMISMIITFACLVPGTTEAAKGAVFGLFFFLFWFGSTWLELPWLYPAE
INPLRTRTAANSVSTMSNWLLNFAVVQFTPPFLAATSWGCFLFFAVWNAI
FIPIIWFFYVETAGRTLEEIDLVFAKGYAEKRSYVSVSTSMASMDNVQVR
DELERLHHEHNARKGIADESVPISDNNTLADVEAEATTDAKTTQNRKVQ
>NGR-1A1354  [mRNA]  locus=Scaffold1:1502245:1502952:+
MLRSTSRLVSSRINRLPVTQISISNFRSISSSPINLDGASKQGMGEKVTV
EEKNPITARAETAKNAAKSVADGVKGIAKKATGNGEASTDAMDAAGKDPI
EQQVERGRKAGLDKKPEGAGN
>NGR-1A1355  [mRNA]  locus=Scaffold1:1503842:1505996:-
MRLWTSLAIPLLATLAAVKASRQEHFAVSSSTYSPTHVSTSIELGGSLTR
SSTTYQLAKDGAGSDNKWVIGIQHGGQNGGWLEATQGKGGKRTKLELVPV
GTDDEINYYSLSLSPPTTADAKTVVTISTVLSHASVPKPEVLPQNAESIY
MFWEGDLLAPLAGLTSEQKSKIEEVKVRVKTPTPRVLSAREPEGFAVAHA
QGSAMVTFTSKGHVTHLGPQIAALHYQQPEAVASIRKLDRIVELSHWGSN
MAIQDNIELTNSGPALDGHFARIDHQKATMMRRQNSLAINSLSISLPPNA
HAAYYYDSVGNVSTSRFRPSPSSSSGSNSAGILPSQKKRNSNAKPGPALL
ELTPRYPLLGGWNFSFTIGYDLPLEDWLKVRKDGKEGQPKYVAAVPFLTP
IKDIAVDKVKLEIRLPEGARNIRAISPYPVEQHPLTTVKTYLDSIGRPTV
VMEKTGCTDRHGENVIIEYDLPLLVDLFQKPLACASVLSSIFLIIIVVKR
VNFSIDGKK
>NGR-1A1356  [mRNA]  locus=Scaffold1:1506429:1509242:+
MNNSQSPPDDGHERPELDAPLKPPKKPRTTTACNRCRRKRGRCDGKKPVC
TSCSTAKVPEECEYELGGDKRKPYTKAVVQAMQHRIDTLEAQLSALTGSS
TSVNPDIDIDFHANPAPPLSSTSTTVEPRSKSPAAINYLDKTAPQISQTG
RLDTFQGGLALNAHGELRFYGPTSSYRAVLADSSSILNTPTTVQAVRTFS
LTRAPIPTAAPADPSLPRRPPELSHELKGKILSLAFEYCFSHYNIVPEAQ
FYQDFQLHPYERTQNYSPFLLNTILAVGCRYLDPDEDEFPPEICGLIGDK
ETRGDVFITWARYLLDQEWYCPAESTIRGLLVLALLHAGRGFDGPCFVFL
RLALCLTEDFGCHLGGHRLNPMGSGVQISTTHLESRRNLFWTAYSSDVIA
SMYIGRSISFSPDEIDLEPPRISNEMEFEGVPYRSSNFHWSSRLIFVGAK
IMTTIYSLKPGITLQARQACVPEIHLMLESWYHALPSHLRASGSDPRKAP
HPHILVLNCCYHLMHIALHRPFFRRKSANSTNISTDKCLYAATNIVRLVK
LLKNSAGLRKAAPGIQHCAFNAGTILAISAVEDGISDTPELDVERRQAAR
KDLKFIVSSLKEIGVTWTTANTSAGVLEALMSQWESATQAAHYSLNSTSA
AQQAEYRFPPDPEPEILPTYPPALANADLPRLEDAQYSVDGGGDSLNGYG
IAAVGLGAGSGFGFLPHPLGGGGENGGMEHSFGASFPYMFPSW
>NGR-1A1357  [mRNA]  locus=Scaffold1:173237:175568:+
MNAASKLIEKMLPNPEGLDTTAGSNPAKSEKLADNASGETMKALCWMKAN
SVEVKEVPKPALVDDHDIVIKVTGSTVCGSDMHLLHGAILELEGGDILGH
EGMGEVVEIGSAVKKLQIGDRVVVGFNIGCGECFMCKQKLSSACTKTNNS
ALMASMYGSRSCGMLGYSHFTGGFAGVQAEYARIPHGDVNVVKVPENVAD
EDALYVSDILVTSYHQVEDTGVKEGDVVAVFGAGSIGLMCTKWSLLKGAK
HIIIVDQVDWRLEQVVEKMRATGHANARIDTINFKVEKDVPKKIRELTAP
GTGGLDPTRPAGVDVSLECAAGEYAVGIAHKVELAVGLETDTSEILNWMI
ESTINYGRIGITGVYAGYTNHFNIGSVMERGIRLIGNGQAPCHMWMQHVM
DEYVSTGKVKPTELFVSHRISIDDIAKCYYLQDKHDEKYKIMKPFVATRF
SKPPSAGAPQLTKLE
>NGR-1A1358  [mRNA]  locus=Scaffold1:1509722:1511153:-
MLVLFELFIAECVALFRKELKPQLGYWIFLCWQVLSCSLASAWLGGCFAA
HALGTNFLITSTPRNQHRWSLVNNLGGVLAPIIYLSVILPLGIVGGKRFA
SLVSTYSHFDDFLYQLSSQWVKGTPISIIKLTPALPLIEKVTKQEDLLWT
SWRQVFTFYAISASILVIVLVTIALGFLSSLRHTIKESQAVLSTDRAGAT
ARQQVHRTWQTLVMTVIAFVLLGSVFVGISIYAALNPASLTHSLEAQVVV
LVPLYSFAILGFPTSALLVWRAVEASPNDSGSSQGKRYDGGAVSVNVEVE
VKEEIDYDDDEKVIPPSLTTMYR
>NGR-1A1359  [mRNA]  locus=Scaffold1:1512516:1514171:-
MPALPSTQDLQQQLLKFIATIPKDQNPYVALADYIRDAIVPKIPFSGLVQ
LYLLAAIFGFWSTVSVFMLALFEGYIFECVNLFKRNIRPSLGYWVCLIWT
IAFVGGECAAWALGVSYLVHVQASGGGACNGDGLRKGGDKIDRWAKVSNY
AGILSPIIYLAIILPLGVITGGHFHEAISILIKVDGILRDGEASKSWKPG
QPLSILALTPALPLVTKLESSQTSLVIGWKWTYSAYSVLTCCLVTSLTTI
AILYLTTLRRRIQQNAIDLHGVDGSRSASQQIRLTYQTLQWTIGAFVLLG
VIFVSIASYAAATPESLQYAVTSQILVLGPLWSFAVFGFPTSISLFWRAI
DATSSDGGKWGESSGTHSGTGGKGSRSLRRQAELDAVKQYSIELDGRSSG
RAAVNVTVDVLIKEEGELEKWESLSSMQKL
>NGR-1A1360  [mRNA]  locus=Scaffold1:1515298:1517267:-
MGYGQAEQSHKKRKGKAVAREGASEPEEEEEQEVPKKVLFKRGERVAIGA
SGGKDSTVLAYIMTLLNERYDYGLDLCLLSIDEGISGYRDASLDTVKRNA
EQYGLPLKILSYSELYQGWTMDKVVAEVGKKGNCTYCGVFRRQALDRGAH
ILTVDHIVTGHNADDVAETVLMNGGDVDPSPTNDPSSSDPSDLESLLPRT
IKRSKPFKYAYEKEIVMYAYFKKLDYHSTECIYAPTAYRGYARALVKDLE
AIRPSAIVDLIYSGEAMAASLNLRGRRAGGDPDPNEVANAPPKKGITKAT
KKGAKQVQQMPEMSIAIVSTAMPSLYAAGKSEQGSCEDRCLL
>NGR-1A1361  [mRNA]  locus=Scaffold1:1517665:1521600:+
MAEDKAGGAPALIRFSTAASSLARLHTTLSALAFGSALFLGLYNHYERIV
KNQYYQYPYEWFPSVSATIGDWYPERNVFQILIALTSGPRFLLILLTYIL
QRQMRSTTSSIPVILAGISVVRTLSCAGWVYITSSDHGDVHDVFMVLYIV
LNLPYMILHTSLSRPNSSAKRLRRILSISFFASLIPLVYLYLQHKVHRVA
GAYSLYALVEWSLIILDVSFDSVFINDFQDLDQDSTTSSPISVEIHSSKS
TSTAVSPPATPSNLEVQFRKLLSSTSSTRSFLADTYLSFLWWTLLTALGP
MIFYASVWAMGLSGDEVLLFSILSPALLVIPQLQQLFSRPEFGSFGLLIG
VAARWIPDEADGAGGHGSRRLRMLSIGLALSTMGRTAEWLSVRKDSAKLQ
ARTTTFLLGLVVSLIAKYANYSLNPLWPFVRSTLEEKTNNGGWNGLGLAI
GLLAYLQASSRTDTTIIDTTKSTPKPLRPPFGSGVASTLGFGGLFFLLVL
LYTDSGTTIAWSFEGYPTSGPFNVPHGSLTILAPTLGVVLPFVAPSTSNR
ISTSIFTYLSACLCGALTYSQTSWKSFIPALVLGTYSTLLFPHYLTSLLD
HTSTPASFFLAFFFYCLLVLASTFAVAYAFVPGGNAFRERMDLVVGVTMV
LIGFGLYPLRSSTITSPVPSISTTSRTLRRHVSVSFLVIVFLSLAISGWR
YNILWGTSAQPNHPENRIITAAIWTVHFGLDGKMWESQRRMAQIVRDAEI
DVIGLLESDVHRIVGGNRDITQYISESLHMPYVDIGPAPSKNTWGCALIS
KFPILSSSHHLLPSPSGELAPAIYATLDVYGTEVDVIVAHNGQEEDPVDR
ELQSKKLGELMAARFPNPAIFLGYVVTLPHADRPAPYKLLVENGRMFDID
PSDGDRWCQYVLYRSLQRIGYARLNRGSQPSITDTEIQVGKFVVPYRDAP
GSPWSIVNRPSTNLQLPLSEEDEEKAIEGSAEAGKKEEEVGPVPQEYMGS
HLRLNRAPVPSHDSLSTSPDLDSTVPVPSSFLPPSLRFPDKLSGSGVRGH
FYISLETHPEDEEQKHLQGNRREGPRYFLEKSVAEREYVKRATERKERVD
EECKTM
>NGR-1A1362  [mRNA]  locus=Scaffold1:1523058:1525829:-
MTSTEIPHLTNPPSLSTLRVELREAVVALSERNLVSSSKWVAQLLQSLPP
PTLPTIRESEQDREGERVGQENVQFLRTSTPVKSTSTSSTSSSSRVTDHR
STLLQHPVLSNLKGHSPLRGGGGGTRPRDSVGSVLSIGPASSPQFTRDED
ELLEQEGEEEEEDDVPMLSSTSSATTTKPEKRKREWIKRDESESDLYLLG
LSFVRNHELLRASHCLRKCKGHKARFLRCYSKFLAGEKRSIEEAGEPLGQ
KDLKPIQNCYSREILKEMENWEPGFVNCDALLLLSLPPSHPSSSSSSSST
KPSSDSPPSSSSSSDIRLTALDLLVQSVKLEPYNWSAWLKIANCLEGPEE
LQATLPFLPQDSYPLLFWFVHCNLELHSAGEKLHQVLDGLEKVFPGNDHN
HRDEDDDVDEYQYRDEEDTGEEGGCSIINGLRALVYYHVRDFDESLQVFS
TLQKTDPYRIEDVDILSNILYVSEKRAELAKLAQDYIKLERMRPEVCCLV
GNYYSLRRDHEKAIIYFRRALKLDRGYLSAWTLMGHEYIEIKNTNAAIAS
YRRAVDVNRKDYRAWYGLGQTYELLGESFYALNYYRRATGLRPYDPRMWT
ALAGCYEKLKRIPDAIQCYQRALISSDPPSGDLDLLLRIGRLYSALPSTG
LSTTADRAIRSASYYQRALQVGLEQGMSTGELLRIYVWLAKWEMNKEKFK
LKVRDKAPELGGGGDLEKAEEYLKIVERVQEGKEEASGLLKELEVLMLSR
E
>NGR-1A1363  [mRNA]  locus=Scaffold1:1530946:1532508:+
MSNKCFIDSLPEELKVRIVELIAQADESYKVMIDALTVKLLETVGTLWDF
SIAPEYFEFFTTLLVPGGPLTSGGKKCSSINDTVRAIGQLERLPGITSMS
VEAGSFAKMFDTASLPPGLDDPDIAIVWKALKRKLSRLERLEINAVTNIV
QVEELLPLSSNLKFLKLTSAWCRGPDDLATGGIVNGAKSIIGLKNLQHLH
LETNRHSYAILDLDDLCDHLQSASSLPSLSSLSLTSEELHASWRPLACLF
DKSLLSLDFKITT
>NGR-1A1364  [mRNA]  locus=Scaffold1:1532715:1534789:-
MTTTISIQTGEDSVVVTPAKNLLHLPLEVIGMILDHSFELHPAVKARNAT
SYDSRSHGWSDSNASLAQMKLYQAAYADQLLPLMKTCKTFYHHLRPRLYE
APVLLTPKAIEKFYSTIKLTPQPLVDTWASFLGKFFKRLSYLQTFSPGIY
NSLLKLENFAPSLPLLPRLENLDNLDLFESYVAFDPKSSQDGALSLINRT
SSRLKRISFSTINLLESGCGVRQASKFLTSGGASWPTSTESEDEAEEFSP
EDSCAPRFLQAIRVAKVGVEWEEMREEGEVQVQREKGIESIFFFGESSIG
MAVFYEMLVNMPNLRCLHLDAFTMLAPSLSESIPFYQPRSKRLSLPKLVE
SLSLTTSHLTELTFAPLFVGSTLTFGNMDEILTYLPHLTHLELRADFVSP
TFFKPLLASSPNLPLKYLALHVLPPHTPPVYAAASHSTQGTAVINPNPPN
SDHDPTQPQMVTVRKAVAITVCQFSDRDQIDGLARAVEDLFFSEEYSILK
EDGLESEAGGGGEKICTWPKKSQEEFGDDREGQEEKFYEPFWYDLIMRLG
RIGIELNRNDDEEEEESSNAHELEVDRDGESEEESEEESGRAVSQEL
>NGR-1A1365  [mRNA]  locus=Scaffold1:1535935:1536418:-
MSVIALRVPLTIALETRIPKPDNVRKHDVKDMSILVNILPLRPRSFPAPV
TTTKVQTILKKHSPMMLNTNDDSSAKNDNVNAKNNAVNA
>NGR-1A1366  [mRNA]  locus=Scaffold1:1537118:1538588:-
MSNQSPEQLESLKLKEQGNSCYKQRQFDQAEQFYLKAHETFQDPTYLNNL
AAVYFEQGEYRKAIETCEKAVDEGRDQRSDFRIIAKALGRIGTSYIKLQD
YENGIKYLQKSLTEHRTPDVLEKLKVAEKEKAEKERLAYIDPGLADQERE
EGNKLFKAGDFAGSVKHYSESIKRNPEDPRGYTNRAAAYTKLLALPEALK
DADKAIEVKPDFVKGYIRKSHVLFAMKDFTKALAAIELAAEKDTTQAHTS
EITSQMRKITFADAESRAGETDEQTYARAMRDPEVQEIMRDPVFQSILQQ
AQQDPKSLQSHMKDERIRRKVEVLVRAGIIKTGRP
>NGR-1A1367  [mRNA]  locus=Scaffold1:1538916:1539725:+
MAGSVTDWDSKTVIGHKARAPTVAKTNAQLNAAQRSGGVIDTDRKSTGNK
AFSGPDHAKIAKLDRENEVAPPPTVSLELGKVIQKARQQYVNSSGESKPL
SQGDLAQMLNVKSTIVQEYENMKAKPDPAVLGKMERILKVKLRGANLGQP
LGQPKSKK
>NGR-1A1368  [mRNA]  locus=Scaffold1:176670:180936:+
MLMAQAAPLILAPLSELYGRSSILLISTIGFAIFLIPQALATNIQTLIIT
RFFYGCFGSTGVALGGGILAEVWSDEERGLSMALFSLSATAPTGLGPVAF
GYLSQIKGFRTVNWVLFALASLLSISTFFLLDETRASVLLTRRAKQMRHR
TGDERFVSKAEAERTSLIEVWKTNLRRPVSLLCREPVLIAFTAWIGFTWG
VMYLELVSIPLVYREIYNFSIGESGLVYITQILDTGLYLVFVATYSYLAD
AYALSVETLNRPFEMNDAPTSGKTVIAQKQSTDDKLNEKGDTDPIFVDWD
GPDDPANPFNWSRRRKAAPLLLAPLSEVYGRSHIYLISAFVFAIFFIPQA
LAKNIETILVTRFISGIAGSTAVSLVGGTLSDVWRGPDRGNPMSLFSWAA
FGTTGLGPVMFGYLAQEKGFRYINWIMFALSGVFTLVLVPVLDETRASVL
LSRKAARLRKETGDDRYVSKEEYERGSIRQMMKTSLSRPIKMLTKEPVLI
AFTLWISFTWGVLYLTLVSIPLVFGEIYNFNTGESGLVYLTQTLGSTIGY
ACDWYCNKLYLKNVAKRGPEARLYTAFCGGVCVPLGAFIYCFTSYPQCHW
IGACVGITILYVGMFCVYLSTFSYLADSYALCLSYHAQRSHISIY
>NGR-1A1369  [mRNA]  locus=Scaffold1:1540109:1540849:+
MTHRAQQPSTASSTLFAYSSFDPSTSSHDLQDESPRMINNDEYSSHSHSQ
SYAYDNRSAGGLQGYDYDSEELSPPRREFSEDNNNQHQHERSTARNDSIF
SFTSDNRGLSGIHSGGDGGGETAFQGEEYRNDPFSTISNNIDRQAGRKKK
RYGLSEEESTSFAEEEEEDDSTEEDDDLEVYNSNLRDDDHHSIIGGGNSS
SPKLGNINRRRNRFEKLTIQELSWMGISTVLTLGLLGLAVVVTVIG
>NGR-1A1370  [mRNA]  locus=Scaffold1:1542612:1544679:+
MQYSTNDQQSQQQQQQPPSFQQQQPQQLQQQQQQQQQAQPYPPMTLASTL
HFLQSEHRRYAKDRNEWEIERAEMRARIALLEGEKRGNEGALKSLARRCK
MLEMALRGERSKFLNSTSTNALGGSPSVSGTASPMIPVSGSSVGPGTPNL
GLGPGSGSGGVEKIKLPSEKDKDLLSAINPTKLASLQQTQGAGGGGSNNN
NKIESAAMAPSTSSPGVPAASLNVQQQPPASNSTGTWGLTMGGTLSGRDP
RGKARSRDYLKQCLQEITYLTSSTTLNPLSNTSYAAPQIPRPRKVLPDHV
PPITSTTNSSNNSSEPHSTQPITKIPGMINLSSSSSGAAAVNLPKPPPSA
STSTSNSETNPSASTSTTSSETPAAAVSIPESIPLATSNGTPNPSILSSS
SSSASGNSIGNTTTSSAFVPLQRSTPVTTTTIPSTVTSSPNTVVNSSLSE
EGGGESMTKETEQQQQQQKELDTPSLAPSSSTSNNFSTESSTNTTSEEEQ
LPSRLIKLSEKIEEEVVVESPREEKKEVPVTPLNQEEEEEQKTKTKTKET
HGGGAIRDLVGENEKDEEEINDKKDDSPATKIKVDELEQNTTSSNLEPPT
LVSSPEKLSPTAPTPPSTTTTPKEDEAKEQQQRDESV
>NGR-1A1371  [mRNA]  locus=Scaffold1:1545046:1549881:-
MPRKGSKRKKTRTHLKAAPNAQADNSTAKTPKSFVVKSGTVGNSVAQLTK
DVRRVLEPNTGTRLRERKSNRIRDYVSMSGPLGVTHLMVFSQPSTSSISI
PSTSTSTAGAAKTKTAKQINDEHERSLIEGTTTVNLRLIRLPRGPTLNFK
ILRYSLASDILRMARRPRSVGREFAEAPLLILSGFGGEDKQLKLMTTVFQ
NLFPPIHVQTMALSSARRVVLLSYNATTHTIDFRHFLISVRPVGVSKPIR
KLIAGSTNNKAIPLKRRLQDLGGETGTSESEASDPEEGPVVKLRPVPSKK
ASGKAKGILDLSKASDISDYILRQEQMGFVTSDSEMSDMSDAGGGSSAGS
DSEADEKKGKVRLAGDYVGRGNRGKGVRGDKRAVRLVELGPRMEMGLVKI
EEGVGEGEVLFHEMVHKTNREAAELAKVHAARRKLAAERRAQQEANVAAK
KAAKANGTASKDDEDEEEEEEIDEDNKIDSDIEFDYDKEHGLPVPEDEEL
DEDSEGEYDDEEEEEGDQEMDGRAPDSSAGESDEEEDFDEQDFEDEDDSD
TDPIPVSQAHLLDDEEPVYRPKKPQPRRGNGPASFKQSQFKRFSESERRG
ERMPAGLRAERPLTKKMKKQAEEAEKKSGKKGDKNSYGEEREERGGRDSS
MRGRSGSRGGSRGRGEEAASYALMPAQSGPRCFGLVIGGVTPASQLAESI
VTSYDPCVQVHWPEATASVAIEALTLNYLLTLLSLPKADYVQNTITTGAT
ASNFLGLALGRNFAISSVKARQGVENWSVPEDGYGGIDVDVFVVDAHASI
RKAASLAGIGRRNVHEIGDKDLEEKGYLCCFDLEELEKRLKSNYDNGRGS
IVATSFGEVNTSAIACDTPAVRILCDKYSAWLHCDAAFGAFAILHPDFKI
YTSHLSLADSITSDAHKALNVVSLFDLTGPGSIAAAYLSSSSSPNSSPAS
SFPRLEESRKLSSPLFMGIENSRRFRALPLYCSLLSLGSKGYKSLIQRQI
SFARNLESYLRSHSAYQVLTPSPSPRDDDDPYYYKLYNVILFKPSSLAPT
KYLDNSSSGGDNLLVKALNESRKIFVTGTQWRGEQAVRIAVSNWMTLEER
DLEIVKKVLDKVMQY
>NGR-1A1372  [mRNA]  locus=Scaffold1:1550232:1550921:-
MAATRITEPKTEEYSDIISHSALKGVQTVSLIAPPVLLIHSIYRKQFRIS
SYLRSVALSTFTVGPAIGVGLAAYRMSGMNDLQVKEKALKVKANAHQRRC
DDYSVIGGVLGALGMTTIFLKRARLPWVIGSGAAFGVAGGVIAHTLKDVQ
EGEEVHPIKEVEGALGVKK
>NGR-1A1373  [mRNA]  locus=Scaffold1:1554535:1556707:-
MGPVDSAREQGRRVLRYVKRKLNSKTPKEELPRTWEEYGKAYAAQQIDVD
DPPLPPAQPDDETSDPTPFEQRAYSAPRPENEVVRQNVVNRLDLFGTRAK
ASLANPQSPTLTEGPHATSTAPSLSNASTTSLPLHAAAAGLRRGSTTASI
NSTAASVLDDGIEAPASDSLENHPIFRSIVSRCREVFNTKVGLITILDDD
QQLFLAAGGMPDGVDKLPRDVTFCSHAILGEEKGMVVLDTQKDWRFANNL
PSTALGARFYAGVPLFARTSGQDSAPSVPIGTICVADVVPREEFTEAHRR
VLRDFATQASNAIEQWASQRMAIKLARLHGALPNASLPDLPKLTSNEAPL
LTPPSSAGIPSFTNASSTSLPARPKTAPQVPPPSSFHASPPASVRQVNNN
HTLHSRHTSTASTTSTVASSVGSLAAAAVPPPSSSASFPQRPSTALAFAI
TTEDPVSLVPREIQKMFDTATKMLAKALALDLVYLAALDLHLLPEPSLRI
LSARGLPSPAPSFDPKLHLKALRSPEGGLIYKNPRFVPNGSGSYASGILI
PVIEVRRVGYVLCGYTQQPEREFAQRDLGYLVRFAEQLEAGCAKLGRSDQ
VASLMQRSSSAASASSTGSLRGRYD
>NGR-1A1374  [mRNA]  locus=Scaffold1:1558788:1561137:+
MTDRPVLLEDEPYKANDTAFDDNDALRSAMEMKQASNSYDHLESLKVDDS
QLVGKLTYDQLTLYEKKSVLINRELDTMNEHGFWKLGRYQWFVFFLCGFG
YFLDLCWAQAFGLISGQIQQELGIADARIGDIFTAFSAGLTVGAFAWGLL
VDIIGRKWCFNITCLIASVFGLIFAAPSNFGALCFICALIGLGVGGNIPI
DATITLEFLPTNRRFLLCALSTFQPLGVVVSSLIAWGLVPKYACATDLPS
CSTGETPCCTKSSNMGWRYFVITLGALTLGIFILRFVVFTFYESPKFLLA
KGHDEEAIKVLYKIAKFNKAPTPNLTIEDFRLLEQKALSETSVGSDEPLT
GPTHQALTTKQQAKTVIVRFARQFKHLKQLFATKRMIWLSITLWIAYKGI
DTSASLDTTYRNYIIVYLPGVTATVFGAFLMEIPRLGLKWAMCVAACLMG
VSLFLYSVVNSFNGFTGLNLLEYWAQSLYAALLYAYSPTAFPAPVRGSGC
GIASTLGRLASTVAPVAAGTIFNPRSFGVCYMAGGAAFVSALAIACLPFD
TRGKHSF
>NGR-1A1375  [mRNA]  locus=Scaffold1:1561459:1564086:+
MANTAPAAASLLAQKYNHPDPLETAASNESPTSLLSSSMAEDPALQSAAV
SNADTTRAVMALEPPRSSWMELATGVEGSWRREISWIVFSTVVMTLARNV
CFDKRIFGNYLLHNLAPIERDSVTWRWIFITRIWEMSLVSYVWKRVRGGL
KREGALFGLVYALVSRSGLYMFEHSYFLLSSGAPLRLLMIDCLAFLVTLY
WLPTFHPSPPSARAPLGILKRLELDPALIYNLIFAVGLSTFISAFGAYAI
ERSGGSAFVKANVWDVELPAYLMKDQLTGSQMMEQPTIHMPTLRLTPPLT
MPSHLLHAFISTLPLLALSSFLPTLSPLKISGLAFLVIFVPSTTLLNDIF
PITLEAASGVGATLALKGLVGAGVISWVIEQLRNSLLVRIDKTTLVVLDE
DQQGEEEVVAVAEVEEVEVIEPEESLRKGKKGGIVRRKGLGTGGELDADF
LSGPW
>NGR-1A1376  [mRNA]  locus=Scaffold1:1569355:1576366:+
MSLLLTTRRTLSSSHCLSIRSIRFSSSASSPSSFTIPRLIGSVPDYSRHL
VIHTPHASDTWPSHLESVSPLYRELGKRFGSEARYKGMGFGMSEGGPLRQ
DGSEVEKWDPNTSKFDSPETKGSSQEEVYSATLFPDFKHFPSFSISSLST
FEKVIDSLPSTPSPSSPSSSSSSTTTTKPRTHIYVCTHGSRDCKCGDLGE
KLYQSILLEVERRKLGGELSSTSESRQEGVRISRIAHIGGHKFAANALVY
RELDGKCDWYGLLNESDVNDLLDDAISTRPETDTTLYSNWRGRLGLSSDA
TKSQYSSSVSTRDQKKQKKKGSTVQELGEKVEIKFVTFDGDELNLVGYEG
ESLMQVAKRGDAPSILATCGGNCECATCHVHIRPLESTTTSSSVSSTPSA
ETRQPTAIPELPSTLPEMTDEEDEQLDFAIGGGGGGTSSSSYRHSSLLEG
GKYSEDWNTTANRSPYQSSPQSQQQFHQPGSSSLLPYSHQSSPHQQQHHH
HRQTRSVGRVPSLGHLQQQSQSQSQSPRNPINHRASMVIPSNFGLGLGGA
GGSSTGGDITMGYSGQASPSPSSSYMSHYRASPSVSGGIGTGMSRGLSHD
GTPSRAHPPPTLQTNSLLPTSYAPSSAGGGASGGRPLSYAGGSGGGGGGY
TPMSGVQQQQQHTGSSTSPRMQAPPSPSSRFASTSSSSSSSAPPHHPPPS
FYPQHIAQSYSTTGTGIQQQQASTSTSASTSTSSLSLSPNPPPHSLPLPH
HPPPPQSVSPQQYYQSQQYLDHQMKQSTTTTATQSSPSVNQNAANSPSSH
FHSQGFYNAATSSGGGGSTDLRSLSLNSSSNLHSPNLAAGTTNASSSSGS
GTFGGVASPQTGKKKGLRKVRDVNEIERKSNVQPRGRRADPAGGFISPLK
ALTTHLPQTYNLVNPSFHYETSLNPRRVLTKPSKPAQNDGFDNEDSDYIL
YVNDVLGPEDKDRYLILDVLGQGTFGQVVKCQNMKTHEIVAVKVVKNKPA
YFQQSMMEVTILELINNQWDKDDEHHMLRLKDTFIHHSHLCLVFELLSNN
LYELIKQNSFRGLSTSLVRVFTAQLLDAMAVLAEAKIIHCDLKPENILLK
SLQSPTIKVIDFGSACHEKQTVYTYIQSRFYRSPEVILSLPYSAMIDMWS
LGCICVELFLGLPLFPGTSEFNQITRIVEMLGMPPDHMLDKGKQTSHFFE
TFADEYGRRRYRLKSLERYSQEYKANEQPSKKYFSASTLPEIIKQYPIVR
KGLKEAEIDKEMRNRIAFIDFVQGLLHLDPEQRWTPAQARMHPFVLGEPL
TTPFVPPPRHGFTKQSSTSSSTSPIDPKRPYGGLPPAPNAGRPRQTYDAK
AYAQQLNQQQGYNVQAQQAAQRAAQIPTNPYAADVQAQVYAQAQAQAQAQ
AQAHAQVQAQAQAQAQAAAAVRQQQLPPQSLYGPASGGYAGRTGGGGGGG
GPNPASVANPPAVHHYTTRGRSGTVGQELPPALQKLGQDLSVHSGTGQSI
TPVWNSPARAKQQPSSYGSYYASPHQPSQPQFSVVVDDGAAPGSSTRPSH
STDIFGANIAAPPLAYSASNPSSRYAPYPSSAGASNPSSILPLSQAPPPP
PGAGNPLSGMQDPAFDLYHHQQQQHNHQQQSPNHHRLSQQGGASNYYAPR
F
>NGR-1A1377  [mRNA]  locus=Scaffold1:1576837:1579641:-
MVSVQTLVLVLALVGGAYYLFGRSSSTKSADQLAADPALVNGNKAVVNGN
GAVDTGRDFVAAMEQAKKKIVIFYGSQTGTAEDYGTRIAKEAKARYGLSS
LVCDPEDYDFDNLDQVPEDSLVVFCMATYGEGEPTDNAVQLMDFLKEDSV
EFSKGSTLDNLRYVVFGLGNSTYEHFNATARELDNRLASLGAKRIGERGE
GDDDKSMEEDYLAWKDGLFDALHAELGWEEGAGGDVADFEVHELDTVDEA
KLYLGELSARALTGTRGVYDAKNPFPAPIVEAKELFEDGDRNCVHTEFDL
TDSGIRYQTGDHLGLWPLNPDSEVERFLAVLGLTDKRDKPIDVKSLDPAL
AKVPFPIPTTYDTVLRHYLDISAPASRQTVGQFAKYAPNDSARQMLEKLG
SDKQYYHEIVGSKCLKLSEVLILAAGDSLSTPKNPSTVASYTVWSIPFDR
IISSIHRLQPRYYSISSSPKLHPSSIHITAVVLKYEPVVGSNKVFGVGTN
YLLNLKTAHNKGVKGVREEDAPVYRLDGPRGKYLKEGGAFAAPIHVRRSN
FRLPTSPKVPIVMIGPGTGVAPFRAFIQDRVALARKAKAKDGPDALKDWG
TIDLFYGCRRSSWDFLYKSEWDEYAKELGGKFKMHVALSREENVPKTYVQ
QLLKEEGDRIGDALVNKKGYAYICGDAGSMAKAVERELAAILGKAKGESI
EVGEKELKLLKDRNRLLLDVWS
>NGR-1A1378  [mRNA]  locus=Scaffold1:1580075:1586143:-
MEGIIASAPPVERSRSNSNPDPTPPGARRTSGPGLTRSGSTAYRRPSVDP
FGNYDFGPSARNGSVATVGTPFSTSYPPGSSGTGASSPIRPGVGSRQSST
SHFYSPSNDRRSSSVAGPSLSHSALQARSGSIFPVSNGSGVGAGLGAGSW
TAPDSWAVKAETGDSLDHDSSDDEDEEEEQALVDEGMDEESDPGSSPVLG
PRGGGKRNGSNSTPRISGSSGALEKLETRMGSIVPGSGAEKIFGHGFDSD
GAAGLGLRPGTARPGTRGGRPGTADGEGRRIPMQKNFMIRIFRLDGTFST
LPVTLSATAADLTALLARKFQVNSSTAYSLYLREKGLERKVGPNEKPVLL
QKRKFEQAGYTELDKLEELGREDNSYLSKLIYKATYSSMTTGEEDLAGDN
LEFVDLSGRNLETVPIFLYKHAHEIRSLNLSKNRPFDLPTDFVQLCTSLR
ELVLSHMGIKRLPQAIRECDSLTRLDISSNNIVELEHIALEELTELSSLK
CHNNRLSSIPEYFRQFQRLKYLNLSNNRFEVFPTTVCEISPLLELDISFN
TATSVPPEIGKLKNLERLNLLANLLTTLPPTLSELVSLKELDCRRNAITD
LAPIAGIASLEVLRCEHNQASILDATWNNMRVLTAKHNSLTRFSLTGTGM
TLTTLNLSYGKLSTLSPDLFDNLGSLETLILDSNTLRILPETLGSLKNLV
ALSIKNNLLTHIPESIGQLQRLATLQVSGNNLHDLPPQIWLCSSLVTLNA
SSNLIKDFPDPSLTPFVPVPAASPQDLDAEIGEVLDVRKLSSTAKPPSTP
VGRMAPPLALSLQHLLLGDNQFGDDVFAPVSLMTELRVLNLSFNDIYEIP
TSSLFKCQQLQELYLSGNKLTSLPPDDLERLINLRLIYLNGNKLQTLPAE
LGKIKRLFALDVGSNVLKYNIANWPYDWNWNWNVELRYLNLSGNKRLEIK
PGQQNEANFPRTSGKKRNLADFTALSKLHVLGLMDITLMIPSVPDESEDR
RVRTSQSEINDMGYGIADTLGQRFDTLSLVDIVIPRFRSKEDEAIFGLFD
AVNKGQNTGAKIVKYLQDSFSAVFTLELSRLKSGEVTSDALRRAFLNINR
DYGNLLLPDSETRRKGSEISLTDRSSASVRTGAAGIIVYIRKKRMYIANA
GNALAVIAGRGGTARLVAKRHEPFDSGEISRIRQAEGWISHRGYVNDEVD
ISRSFGFYNVFPAINAAPNVDEIELTETDEFVIIANRGLWEHMSYQAAVD
VARTERSDPMAAAAKLRDLAISYGSSQNIMVMVLAVGDLFKDKKKLGYYS
KHRGATGPGEEEGFYGAHKAGVARRGERVEGAGERYLNLLDREVAPPVGM
VALVFTDIRNSTALWESNPGMQTAIRMHNQLLRRQLRAIGGYEVKTEGDA
FMVSFPTVTSALLWCLTTQLELLREDWPQEILDSDEGREILDSRGEVLYR
GLSVRMGIHWGAPVCEADPITRRMDYFGPIVNRAARISAVADGGHISASQ
DVVDILQDVVMEHKPSPSSLDSDNGEEDDEEEYLDPRDKQDIAALRRLGF
GIRLESAELISLIWPKALKERVEKPGEKSEKKTEVIEDDTPQLLDVQTIK
NFGKVVYRLEAAASLLVHGLDSEDSVHPAVISPAAPRSNPGSRPGTPTAL
AVAAKRRTLLHPATFAFPIRADASDDELAALLESYIVRTENCLSTLALHQ
LGPFTEVLGALGQALRLDSRSVLLALTRFAGVMQAGASANSSTTVTSLGS
ASTSQTTLPSNSTQPNNSNNSINSVNASGIGGRPATGDAGRALSPLRRS
>NGR-1A1379  [mRNA]  locus=Scaffold1:181103:181354:+
MYSSLGIQGAGGLTAGIGTLLSITPFVLFKYGARLRARSPFAQELARLEA
EHAASLAKKAQTQEGPTASTNGVSAEELKEILP
>NGR-1A1380  [mRNA]  locus=Scaffold1:1587680:1589369:+
MSASALKMSSVKESGSSSQAPSSTNSRRPSQSSNARPDPLSSITHASASR
IGPGVIPTGLRIVPHGELTPEEKAKRLAAYAAVDEHVKDHHKVIGIGSGS
TVPYVVERLCQPPHNANNFDRWFIPTGFQSKELIVKAGLNLGDVDQFPSL
DVTIDGADEVDDELNAIKGGGACQLREKVLAEAATHFIIVADSRKDSKVL
GTNWKQGVPVEVAPFAWAKVFQNLQKMGCEKPTLRMGKMKAGPVVTDNGN
FVIDAVFSESYMRDPSELLHRIKMLTGVLEVGIFAGMAEAAYFGYPDGQV
QVRWQDGRCSTVDSEKANKSLAHAQKGERV
>NGR-1A1381  [mRNA]  locus=Scaffold1:1590576:1593949:+
MPSNQRSSADFYSAVPNPSAEYPPSRSYANAPIPGSTEELSGSSSPPPAF
ANDHGAYPTRRSESQQTFASQYSLGGNSFSPRPHSGLWGGQDSYDATPQG
SSANLTPAGGNAGGYRDKEYSSSGLAYGDGGSAEGVVPTLKKKSGPGGGG
WWSRKSSTAKKLILFGLLALIIVIAVAVAVPAAIVSKNKNGSGKNNSVAS
NDGTEAGIPTSSTDSKVDWRTAPYGGNGSTVYMENGDSFIYNNTFGGYWV
SIPFNDTARPQRDIPALDEEWDYEKHLILGVNLGGWFVLEPFIVPGMFEP
FNADSDSPGAVNNAIDEWTLSQQLGSNLTNAMTEHYETWITEKDFAQIAA
AGLNWVRIPFGWWAIETYEGEPFLRGVAWTYMLKAFGWARKYGLRVNLDL
HAVPGSQNGYNHSGKQGTINFLNGVMGIANAQRTLNIIRTVTEFISQPEY
KNVVPMFSVLNEPYAATIGVDVLRHFYIEAYETMRSIGGIGKGNGPFLSF
HDGFVNMAQPVSNGGWDGFLNGWDRVALDSHRYLCFSEPNNYGLSYQAAL
PCNYWAENMNTSTNTFGLTIGGEWSLAINDCGKWLNNVGNGQRYDGTYYV
PGNTTAPAFAAVGSCDEWNNWEAWNSTVKSGLKLVASAHMDALRHWFFWT
WKTGFSSTLGKIANPMWNYQLGLEQGWIPEDPRQALGACPSLVTSNGFSI
AYSTVPAPTLAPWMTGGAGAGTISDQDMYTSFSAWPPASLGTTPVENLPT
YTATGSVITAPPASQPTSFPSGYSSSVNVGDGWIQSTDTAGFFTPVVGCS
YPDPWSGVQATIPTAACTGAAANKMKRSVVLNSTPTVTRPTPPPTPLRR
>NGR-1A1382  [mRNA]  locus=Scaffold1:1597869:1599592:-
MSSTRSWCTDERARADCLPNYPVPISQELKTQPAQTRLFGYPLHHTYAPF
LHNTITRLAGVPRTYTKMESLDVDEFMKFLRSEECGGSAVTMPHKIAICS
KLDDLTQEGREIGACNTVILRKNEKGERILVGHNTDSVGVRESILREDDT
HAKSGQIRPGAVLGAGGACRAAVYALNKWLGCSPIYVVNRDREESLAFIK
AFKDSASETFNPELIHVETVEEAEKLDSPAYIVSAVPAFPPTTPEEKQAR
AVSQVFFDKPEKGVILEMCYHPDIWTELAQIAKDAGWKVVTGEQAMIWQG
IEQQLLWLNCELSDLPVQEILDAVSKQVQSDKETGKEPPLE
>NGR-1A1383  [mRNA]  locus=Scaffold1:1600128:1601363:+
MPHPTHPERTQFYLFGSPIQHSLSPAFHNTLFEAVSLPNHSYSLHERPTL
SSDPETVSLLRESSQFGGAAVTMPHKLDVLSLMDSLGPEVEEIGSMNTVV
VLKSGQGDGYKLQGRNTDVLGIRNALLSTLPASKRQEEHPWRVVETESER
GEGGQASAIVIGGGGTTRAAIYALSKMNLSPLYLINRDSQETKSMIESFP
QYRLIPLEDEGDWNEEQAEKCQVVVGAIPSLEPVTEGEKMVYRVAEKVFK
LGGDQQRKFLDMAYKPHETKLIALAKTYGWTTIGGIEALVHQAFAQQHYW
LLDPEAVTYVPELADKKGLNEEVFEIAAREVRKKAGVPTS
>NGR-1A1384  [mRNA]  locus=Scaffold1:1601913:1605189:+
MMIPLKQLSIPSTSTATAAKAGGGMILIPKGLQHPRFEEKVGGKGGWVMC
HHQALGELALKGSYKRLNPQLSMPKNVQNLKEWTLHQLVKRLEQEVEMYC
ERAKSWPKLKVNGERGSRFLPVRRMRTVEETLNLREEAGQIEMVLDLREL
NEIEGGHDDKIILWKLQTTADSSSLISGSNDKVKVQLHEEYFKSHLCDTP
GLEMEVGKDQLVEIYQQMVSMRRMEMAADQLYKAKLIRGFCHLAIGQEAV
SVGMHNAIKTDDKIITAYRCHPFAVLRGGTIKGVLAELLGRVDGMSKGKG
GSMHIFTPTFFGGNGIVGAQVPLGAGIAFAQQYLGQDNEHATFAMYGDGA
SNQGQVFEAYNMAKLWNLPCVFVCENNLYGMGTSAARSSSNTKYYKRGDL
IPGIQVNGMDVLAVMQAVRYAKEWTTSGKGPLLLEMVTYRYGGHSMSDPG
TTYRTREEIQHMRSSNDPITGLKNLLLEWNVISEAELKKIDKDARSEVEK
AVEEAKASPEPQQGADLWTDIYYQGTNPMYMRGREREEVHHFPTSESDLY
KDGPAQFGSKDNQKMDSLTSTV
>NGR-1A1385  [mRNA]  locus=Scaffold1:1605641:1607467:+
MSASIVHLGIAASAGLVLGAAGAFSFSSSSSSRKQPPPPPSTSTPPPPIR
PDHALSPLAGQGKPAEVYHGGLTGRDLRSSILSGSTIGPVSDILVRTGYT
AAYDRRNRIPAWTAEHLTKESLKSGGGDRNESRFMEDEDVPKMFRAGLLD
YFRSGYDRGHMVPAADCKSSQVAMSETFLLSNIAPQVGEGFNRHYWAYTE
AFCRNLTKDFDDVYVFTVPLFLPKKDLRDGKWKVSYEMIAPQNGPPSIAV
PTHFAKVILASRPPRVSSLSLVPSSGSTSDRKEWVQGAFVLPNEPIPDQT
RLESFIVPVESVERAAGLNLLPEEMKSVKELCKTIKCEVVVRRFDDAQKK
LGNGGRPKIERRQSI
>NGR-1A1386  [mRNA]  locus=Scaffold1:1611267:1612638:+
MDSLDLKELHTFAARVAVEAGAYLRDQALQRMQGGRSFDESISIKENAAD
LVTHADMHAEMLISNAIRETYPSHKIIGEESYSAGQERRFLLDDEPTWII
DPLDGTVNFVHLFPTCCVSVGFCVNKVPVVGAVFAPLLGGLHVTNASGTL
YSAAKGHGSWSTPISFPFDPSILTPPAADPAHSNYKLPQPFHHSVPLPYL
PPQPIPADAPKGSLFIAEWGKARADSPTSNLTKRVNTLWNFAAEVGGRDG
KGGMVHGLRSLGSATLDMVYVATGAVDIWWESGGAWEWDVCAGTIIVNEA
GGIVVPSQPPLSILNDPSSPIPPADLGSRLYLAIRPASDSPDGEKSRDAQ
ERLVREAWKRVEKFDYVRPQ
>NGR-1A1387  [mRNA]  locus=Scaffold1:1614927:1618140:-
MSSPTALIQSALGNSLDYPVLSYINSLFTSSDADPSDDPVNTFIRPLLES
ESSTPVEPKEIDRICQEFTRIWEKLTGAELAAKAKGETNGGPAKLDQALD
MRRQELKSKRGAVTQVVDIASVVKARESQVNMKALEKAEAKLKAKLEKRN
ARNLYEGSKLMEAQNNKKTYEELFLEVNPLQTAGQNKGKSKDIHLEGIDA
ERGSLSILYSRAGLIGRNGIGKSTLLRAMALREVNIPQHISILYVQQEVI
GDDTPALESVLQADVHRTRLMAEEKELNEKLSTLEKEGEDLVKTGGEGDD
EERERKHAELRKVERKKDDAMARLGEVQGLLVEIDADSGPSRAAELLAGL
GFSTADQNMPTRAFSGGWRMRLSLARALFCKPDLLLLDEPSNNLDLNALA
WLEDYLQTWPSTLLVVSHDRSFLNAVATDIIHQHGERLDYYKGNFAQFYA
TKSERQKQQKREYESQLQYRQHLQAFIDRWRYNAARAAQAQMKIKVLEKL
PELTPPEEDDVVTFKFPETDKISPPLLQLSEVAFGYTKEKQLLKGVNLDV
GLDSRIGLIGANGAGKSTLMKLLIGELQPTMGQQSRNGRLRIAYFAQHHI
DSLDLTVNSVAYLQKLFPGLTEQQYRSHLAAFGITGMTSLQLIGTLSGGQ
KSRVSFAVLSMQRPHILLLDEPTNHLDLEGLDALMEALNRWNGGVICVSH
DSTVRFCVCKELWVCADGTASKFYGDVDAYKSLIVGNAKKMTPT
>NGR-1A1388  [mRNA]  locus=Scaffold1:1618631:1619208:-
MSHLVDKIKHVVHPTGNKTPDEIDNDKHRAMNNHEAEEQRADALAKEREL
DERAHPSQHGTPTSLPPQQQGELSSFPHRDSLSDAAHHHHETQTHPDMQG
VTHIPESELPERKYRIENTALRPADPNDPRAMDGAANYNVAGDDRTL
>NGR-1A1389  [mRNA]  locus=Scaffold1:1619955:1621592:+
MFGLAAQSSTVLALVSALISPALAADPYVSSINNIFAFGDSWTSNGYNPS
NDLRKVDVYNTTSGGQVWIQYLANNYTSAENSLYDFAQIGATIDNNLVFS
NPADLYNCFTNNRSFTDLVPQLLTSYDRAFARLYNNGARNFVILSLPELS
ATPLALSSQTAISTLAPSVSAWNSQLYDYVSHLSTKYQDANVTWYDTQAL
TQRVLDDPKSFPFTNLNTSCKAYSSLVNQPDADDSSCNGSLEQFLWKNNW
NPTFTFHQILATSIAIVRF
>NGR-1A1390  [mRNA]  locus=Scaffold1:182625:183125:+
MSNPISPSTPGSNEIASPPVSDATLVGATPPSLVPITVDYYQRELAFWRE
ETVKLRAQVEQLSNERKPSPVSDDRRTPVVEEAKVATTQEDNSRAIHLAI
PHFFAKIASDTELERKIFKLAKLVTYFIVCVLLAWRVLVELPFFILFPIL
VVSFALGYPPTSILRS
>NGR-1A1391  [mRNA]  locus=Scaffold1:1621863:1624884:-
MASNPPTQFPESASTTSTASRRRALYAPDASIVLIGMPFSNLHGPISTFV
NTHGWSAFRDAETKILRKILEDHPKDFVIACGGGVVEREVNRDLLRKFKD
EGGTIVHVVRDKEETVRYLVDESARPSWGEEIRHVWARRTPYFESLCTHT
IVSLTAYPPPPSPPFLMKHVETAIVRLLRSIFGLASSHVPLTAGPRPSVP
TGPSSGEYGGYGACESEMGRGAKGPRTSFVALNFPDLRVVSAETIRKVAG
GVDLIEMRVDALVEIESPSSAVSRASSPTNDLTPTGSRIGTPRKRRYPSP
HFVAMSFGHLRRCSPLPILFTVRTERQGGAFPDPYIDNPDLMSEYLALVE
LGFKLGAEYVDLELALPDSEIKRFLDMRGAATQCLGADHDRKGEWRWDSQ
EVLDKYLRGARLGCDVVKLVSTPTSFDSNLELLKFRAKVDSLSTPTGGNL
LPHPIPLLAINLGKGGQLSRYLNPVLTPVTHPLLPGVAAPGQLTYAQTQH
ALFLSGLILEKTFFVPSASIAETFAREAHTLGLPYTFLVEDRIKMREIEP
NYGGAYLGQPSNSIATSTLSPKDEILPPAQASGFADLSVPLYSEPPTYDT
PPSPLSAHKYTNVRVLALAELITQNLSPINAVGTHTCALLVGLSLKDKKE
VIEALKMVGARWVYVLACESDPNDQLQPPTSRDGPSSDSMILSSVSPSPQ
TQSRVSSPQPPHSSSASHILPHQTPNRSSIPYPLLAPLNLISIDSFTSPV
LYSKRPPTIIVSSDSRCPGRFPENLFASPTGGCALDLSYTGTPSPFVGTG
TGTLSSAIRSGKLAHAIEQKRYKAAQAIIAATSSSQAMETDLLGGGRVGG
GGATAGKKKGPSVGKLGRMDGWQVLGEKELLAECEKQAFRALTGRRMG
>NGR-1A1392  [mRNA]  locus=Scaffold1:1625379:1629365:+
MESESDLPEKKKRRVTKACDQCRKRRIKCASYPNAALDAPCVICTEANQA
ASCTYTRPTRKRGPQPGKSKSLQEKCEALERLLGHLLITIPSVQPHIEVF
FRTSTADSPASASPSSASSSTAPPTTAEQQIRAYHSSQIAQQLETVAAPP
ALPVPPPTLERENSKKRTKKEAVESPGLSSNHSLPTPPLFGNTGFQAQSH
SASTFAQSNVFPSPHLGAAQQLPYPFVSNSNFASPQFDLPTDALQALAHA
AVPDHEHAMEGVVNASHSVSSLASAGGPGGTSGERPKRLEIPLLPSIAIA
LSINLSLHLASSNHPDPNSLRLKTFHSALILHTLLSLRLTRVPVINLEDY
NVPIPPVDGNEDFELWRCEKTPSELREDWKRPIDPTVPAIDSPQLTTTPL
SPVRAPQAVRSASLSTFAKMASLCAIGIAILRWDVSPRRGHNQGLATGEQ
ERVDLVESLRRWGDELENELRLGGDKGGGVERLEERARWTVEMHLVLAAL
NLKLRPHPSFASTALDPVPSALILLHHVLIRYRALYTMYRSLPIIDFSLN
TLSATLFEQSDYAPHQHDAPLKAYEEMSRLFSVAKSSLDALRSKVDGHKR
ELGLLRGVHPSGSSVPPPSSSTPATVALSEPFQAFLSYSADLGPAANPQT
VLDFGSWDQTDLLFSLGLVGNPNESMNGWGLPLPTDNRDGMP
>NGR-1A1393  [mRNA]  locus=Scaffold1:1629594:1630105:-
MLASISYFPVSLYLPIYTQSVDPSNTFLPNVVAATFNLVAFLASMAIGYA
SDKSLSATATFVGVTGGAVALGAWSTADSLAKVFIFAAIFGATTPISSYW
GAATREIGGSDPYISGNLLCFWGMIRGLASIFSPFLSAALYNRNEAHSKA
>NGR-1A1394  [mRNA]  locus=Scaffold1:1632212:1634616:-
MSSRQTFLDSIELSSVPPAALRDSPFDSPLQSPALSRKPSYESLSAAWVP
TLKKGTTTPPSEPREDQNSQLRRLSMSEPENNVQELQPVDRGKGAWGFVA
GAFILETFIWGFSYCYATILVYFQTNEPWSNYSLAALSSVGTIQLALEFI
LPLFVINGFRRYPDKVKLALIISAAVYSGSMLAASWATKVWHLVVLQGAL
CGISGSVLYAPVLLWLNGWFVTKRGLAAGVVFSGTGGGATVFPFALQALL
DHLGYAWMCRIWAFTTGIIFAISIAFVKPRVPLRKPVGPRPRWFLIDWKT
VSHPIVWTMAATTFVSSLAYFPVSLYLSTYTVSIVGPENAFMPNLVVSIF
NLAAMLGSNVTGYASDISNPSTIFSIGVAGGVVALSAWGTANTLAKVFGF
AVLYGFNSQICSCWGPAARDVAGANPQTSTTIFCLWGVVRGVASLIGPYT
STSLFISNDPSSDGQEWGRFGFRKIIIFVGSMSFVSAIGGLMLGYLRKKM
VIQKTTGASGA
>NGR-1A1395  [mRNA]  locus=Scaffold1:1634894:1637175:+
MPRELLTVSAGQAGNQIGSEFWAQLCAEHGISHDGMLEDYALAPDAPHDR
KDVFFYQADDERYIPRAVMIDLEPRVLNNIRNSPYKNLYNPENFYSSPDG
GGAGNNFAKGHAAGELVWNDIAEMLEREAEGSDSLEGIMLMHSIAGGTGS
GLGSYVLERLSDIFPKKLIQTYSVFPDAGSGDVVVQPYNSLLTLRRLTEY
ADSVVVLDNKALSGICQDRLHVGEPSFAQTNQLVSTVMAASTQTLRYPGY
MNNDLVSMVASLIPTPRCHFLTTSYTPFTSDKVEQARAVRKTTVLDVMRR
LLQPKNRLVSTSFSSDAKSACYISVMNIIQGDVDPTDVHKSLVRIRERSL
ASFIPWGPASIQVALTKQSPYLAYRNRDKTKEEEEEQSEKDNQSVGGGGK
GGKDARLGMRPPRVSGCMVANHTGIASLFMGHVRQYDNMRKVKAFLAEYK
KEPMFENGFEEFDDARAVAGELIEEYRAAEKANYVDYGAPNTDSATDTRQ
RGRG
>NGR-1A1396  [mRNA]  locus=Scaffold1:1637879:1640693:+
MVNITYGNLMADSATLEAGTAYSIQPGGTDMIVTMGDGSVASYDPGDIAW
LLSCTALVWLMIPGVGYLYSGLVRRKNALAVLFLTMLAMAIISFQFFFWG
YSLCFSPTGGPFLGDMHFFVLRHVYETPVPQANNKVPQVVYMIYQNMFAA
LVPAVFIGAAAERGRILPACIFFFCWSTLVYDVVVRWIWSPEGWAFKYGV
LDYAGGGPIEICSGVTGLVYSIFLGKRRGFGTHILSFKPHNVSFVIQGTI
FLWVGWIGFNGGSTFAANVKAAIAIVNTNLAAGFGGLAWMLLDWRLERKW
SAVGYCTGAICGLVAITPAAGFVGYGPSIFIGVVAAAISNALTTLKGFFS
FDDAMDIYACHGVAGIVGLVFTGVFAQASIAATDGYTEIDGGWLDGNYIQ
VGKQLAYVCAVWGWTFVMSYILMFLINLIPGCKFRTDEEGEIVGVDEVEL
GEYAYDFVSLRREVDSSHGLPRIATTHIKPASVRSYPLAQVGDGGVPSEG
ATNTREAANGAGASHEDIGEVTHHYVKGTEGEYNEKAVKGQ
>NGR-1A1397  [mRNA]  locus=Scaffold1:1641646:1642632:+
MFRTSVSRVARAVPHQTVARSASTSVAPVALNNIEASWKTLTPAEQEQTF
KHLEELQKKDWKELSLDEKKASYYVAFGPHGPREPIQAEAGKTIAGVAAA
VAVGGIIFYALRKGGAETPKTVSKEWQEASNEMLKEQKSDPFTGVTSKDY
KGKGQVTF
>NGR-1A1398  [mRNA]  locus=Scaffold1:1646895:1648914:+
MVMTIDAGNAWPHVATLLSISTRSAAGQSRIKEIYHRVLAPFEDIWATQM
IKLREKQRAMDEARRVLGAMPAASSSTIASSSPQQPSSLQPKPAPPPPQA
VPSPLSNNSRLAPPNQSARRSPSQTQSNISPAPGSSSMFANPISYNSLLP
PNSYPGAPPSQGYPPPVPPSSSRPVAPVEKPVTSADLLEEARALRKNTAP
VTTNGGGEASAASNHSTPRQQQQPLTTSPPQETSSTPQEAVTTSIPAPAP
VVEAAASKPSPASAPKSVPSTNPIQSAIAASGHTAPFSTSMAQLGIGVPA
IAANDAGKKDTKNSRKRKNEESDGANEGPKTRDGRTRDRSMSNLEAPVVG
QQTNEPHFNPFEINHFLPFTTAPPSIVPSPTSAVPPPSLPSDPNNSAQSS
LSNPNLPNSNSDNTISPQSVADGAALASPGTLKGGTKTIVGANGGTLDSA
TKSSLDFGHSPFSASLDPAALDSISLSMSLDPLAASRPGTSWSIQDSAIA
NGLSAFDSFNGGLDGYSFPSGAFDDGLHGLDSQSHIAGTSSTSGTGLPNW
SPNGLDGFDFSNTFS
>NGR-1A1399  [mRNA]  locus=Scaffold1:1649547:1651159:+
MSLPQKMQACQIQEQGDLDVIKVHEISVPQPGPGQCLIKVDYAGVNFIDT
YQRGGIYKLPMPWTLGNECAGEVVALGEGVNETEVGFKVGDKVAAYTPGG
SFAQYTLAPTKQTIKLPEEVSTKDAATLILQGLTALTFVREAHEVKKGQW
ILVQAAAGGLGRLLCQLCSHLGAHVIGTTSSEEKAEIARQSGAEHVILYG
QGRDVVSEVYKLTGGEGIERGVHAVFDGVGKDTFEMDFELLRRKGTLVTL
GNASGPVEPFAPLKLGPKNLKVCRPVLNQYVYTAEEFHSYASELFEIVKQ
GHLKLAVHGEYPLTSEGIKQSQIDITGRKTSGKLLIKVQ
>NGR-1A1400  [mRNA]  locus=Scaffold1:1651722:1652765:+
MTLSQEKVGKLLGQSKGPDETEEVLLAYCFSKWMNGGNQAQVMRKLHLLT
LYLRFELGHILRQHYQAFAIVASLTKSNSGPVVLLPVTPLGLEAWNAARR
PSKSVLKRVFDGGRSTRALPGSSESSDADENPNQDDSATITPTSNRNRNR
TGERGEQTRRLAGAGASDGLGRGLLSSPPDYDPNLTSYLASSTTSSESSL
NLNLPHHDDNHNSSPSLVLRDEVEALPGYA
>NGR-1A1401  [mRNA]  locus=Scaffold1:183499:185787:-
MALQVPRGGSSLFKEGYNMHSGIEEAVIRNIHAVAELSEIVRTSFGPNGR
NKMVINHLEKLFVTSDAATIIRELEVVHPAGKVLVMASQQQEAEMGDRTN
LVMILAGELLRKAEYLLMMGLHPSEVVLGYELARDKAVEELEKLTVKTLE
TPLTEESLKLALKPTLAAKQYGSEDLLASLVSEAVLAVMPKNPTAGSLMD
DVMKQFNVDNVRVVKIMGGGLSQSRVIKGMVFGREPEGTILKAENAKVGV
FTCGIDIAQTETKGTVLMKNAEDLLNFSTGEEKHMEKIFQELADSGLNVL
VAGSTVGELALHYLNRHNILVIKVQSKFDLRRLCRVVGASPLARLGAPTP
DEMGQCDVVETVEIGGDRVTVFRQKEEATRTATVVVRGATTNQMDDIERA
IDDGVNVVKGLIKDSRLIAGAGATELELAKRIAEYGEKTPGLAQHAIKRF
ADALEVVPRTLAENAGLDATEVLSKLYAAHQGNEKGSIGVDVEGENGGII
DAVEHDILDLLAATRWALRYGTDAAISVLRVDSIIMSRAAGGPVPKQGGN
PHWDDD
>NGR-1A1402  [mRNA]  locus=Scaffold1:1653166:1654031:-
MLSLDLLYGALKSWPEFHAVNDTIRGGKSSSLLTVSSDSNLATFSGLLDI
TALGGAGFASQATTFETTRLSLPSSTYSGLSLSLSLPILDSLDTYRDDDE
EEKLESKPSNPPTKFVLILKNTKPPTRPDGRRESVVSYEFEFDVREELVK
RIRGGESYSDSREEKKRELVVVEVEAKWKSFKATYRGRPKPDAPELDPSD
IYELSFMCRKVE
>NGR-1A1403  [mRNA]  locus=Scaffold1:1654214:1655688:+
MAHSPAVIFSAQLPNDSLNSSNLIDSIRYLLNSEPLLRSSIAFSRTEDPK
FRLQEGIEPEKVLVKVESVANSTEEALLRGVQAMVDLDIEQAPLWRVFLY
EPDTNKKRRRIVLAVHHTLCDGSAARNLFVELLTLLRQPAIDFSSSPTNS
SFPPSLEETIDVRPSKLFVLRNLFPLFIAPRLPSFLYAPPTPFWPNPSSV
APFTQPTSLRHFFLPTELSLALSTVSKSHKAKTLQPVFTTVATAAIANVV
TTRRRNLDSPGELNIKSQSPISLRSPDLGHPSLTGNYVSSASHPSPSITP
SYLSSTRFWSEVRSYSEYLNLPSTRQTAKEGMGLLAYLPSAVEPTLDDRG
KPWTGWEKHLRDQMVESKNPWTGGSFEVSNLGRMKDLQKEWEQVGGVEEV
CWAQPGSGIGIGLAFNTISSGGVLSCTVTWRKDSIDTETVEEIVKAYETI
LTRIAKGEIGEDTKLGELI
>NGR-1A1404  [mRNA]  locus=Scaffold1:1657250:1659084:+
MISPEARFEHMDRILTRAGPYTDPDSFTPGPEVQSFLRQQCKVLVIGAGG
LGCEILANLALMGFADIHVIDMDTIDISNLNRQFLFRPKDVGKPKATVAA
EFVMNRVPGCKVTPYFGKIQDKGDDYYMQFNIVICGLDSVDARRWMSATL
VNLVDPENPESLKPLIDGGTEGFKGQARVILPTITSCYECSLDMLTPPTA
FPICTIANTPRLPEHCIEWASMLEWPKVFKDKKLDNDDPEHIQWLFDTAR
TRAEQYNITGVTWSLTQGVVKRIIPAIASTNAIVSAACCNEAFKIATSTN
PYLNNYMMYTGNESIYTYTFEHQQKPECPVCGGEKSTVTMKGEQTLQDLI
DLLLEKGDLQIKRPSLSLSGKNLYLQAPPQLELSTRPNLEKTLSELFSSG
DVLTVTDSGLPFSLDLQVNFE
>NGR-1A1405  [mRNA]  locus=Scaffold1:1659435:1661167:-
MSTQQTHSGSTFKRLVRALSRPDLRSDSNKDSRSGSDANLGSSYDWGDEK
YDLGIPPVPSIQKAAPHSYFPSPPDEVWLDGEANGTERHVESVGAKASEA
GGSIAAAPGVPFAPRGPEDQKPVRPDKEGEKRVMILFADGTDELSLMTAH
NVFARASLSPVLVSVSPDFSPSHSLPYITLSQGAKIIADTNLEKLREPDF
DAIIVTGGEKGAERLGKDEGVKKLLAEYFDSHKLIGCIGEGSIVAQSAGV
GFGLEITAHPSIRDDLAKTYELADDRIVVSENLITSRSAASAMDWALKIV
EILAGYEKRDQVAVELGL
>NGR-1A1406  [mRNA]  locus=Scaffold1:1662013:1667039:-
MTVDTQLFQLVASSALQGLLDRIVGPKTLILTPSLAGPLGLITEVGLLKN
NHAVTKMFWLEPGPLNQAERNVVYLCRPEVKSMRTIAEQIQSTPESNNHI
YHLLVVPRMTSLCTTVLADAGVLGSIDIQDFQLGFIPLDKEVLSLEYEDV
YKRIYLDNDPEPVYDLAKALMTLQRAFGTIPRIIGKGSASRKLVDLLKRL
HREQLSTNATTSAVPLANGLVDSMIVLDRQVDMISTLCTQLTYQGLVDEM
VGIKHSHVEVDPNLLNPPPAASTSSTPSTPSFSAGSTSTSTPPAKRRKHL
LSPTSDPLFAQLRDVNFAVVGSVLNKTARRLNEDYEKRHLAKTPQELRAF
VGQLGGLQNEHQALRLHTSLTEEIMKVTSTEEFNTALEVQQNLVAGLDLA
AQEASIRELINQGAPLLTVLRLLCLYSLISGGLKPKLLEEFKREVLQTYG
HSHLPLLLFLSQLSLFSRPASTTSSSSSSSKKPPFMLVRKPLRLIVDDID
ESEPVDISYVYSGYAPLSVRLVQCALGGGVGIGSTTSSGNGSTMQGGGSG
GGGGSESLNGWKGLEDLLKGFEGESFDEWQQVKNKHDVLSQRGGPTGELP
TTIVCFVGGITYAEIAALRFLNRQIPKRPSNGPRQKSTDRIRNGYSTTTN
GAVGIPGATGSQEKENKPAVSPSLAAFSTSPPPDSYFPAPPAHVLSDGEA
AGIERHPDSVGARAFDVGEDDVGKAAPGVSFAPRANGESAVRPDEELSTW
QPAPRRTPSQRVRRQPSASTRGQLTRGRSNGTSTTKVEEGGSGDQKETVE
IGGRTVEKGDRTGVSLSDTPLSRRTSVKRAASSFKKAVSKSFEPAPKVEG
EKRVMVLVADGTEEIEVMTAYDIFVRASLSPVLVSVSPEFSPSHSLPHIT
LSRGAKILADTQFETLKDEHKADFDAVIVPGGAKGAERLSKDEGVKNYLW
ESFEAGKLVGCICAGSLAAKTAGIGLGLPITSHPSVKGDLEKHYEYSEAR
VVVAKNLVTSRGPGTAIEWALKIVEILAGREKRDEVAGPMML
>NGR-1A1407  [mRNA]  locus=Scaffold1:1668474:1670811:+
MPPPIPPSSTGAQNRIIATPSWTALISDSSPQLQSQSHQPAAANYYPPVP
PPTANPSHQQPQPPTLPAHPSHFPNSHPHIPTSNPPTSNPLPQQHNPYSY
FSHPHSTGPPLHTPSFTLPPSATLFSDLPSALSSTPALQSAPLSFYSSYG
SYQPIITPYPRFLTPSPEPSILGELELELSELDAINGNSNGSTNGSISNG
VGGHVLDYESVIGANGGSDELRSIEEEGGGDEDGNGDKDMKSVWKEFSEN
GAGGGGGGSASSSYSGPSTSVTSVGVSGFSTSAPTPSGSKKDPFEGMSLA
QIRSRANSLEAVDRDAARYESFGVGSGLEASDRAAFDVRDMVKKGKGKGK
EKESTTTKGGKRKNSRGDGGVVGKKNKNLAPAPPTHHESLLASSPSTVES
TSPTLTTASEEASPNFDQNGKIVPSSSGLHKKNRNPHATQLPGNGQRKAT
KEEAGEGHSGPICSHCQSISTPLWRRGPDDELLCNACGLYLKLHSKPRPK
TFGKGAGGTKRALNGAAAKAAASGVPPVCSNCACTSTPMWRVLEGRLSCN
ACSLYFKLHKVPRPASLAQKRAAAAAAKLDLNPDNPAPSNAPSTVPSPGA
DRPSILTPSDTSSAPTPGPSSTSANPDSREPKAEEREASPMLTSPLTNVA
PLQPAVMPPPLHSPSMPPPPMPATSWTPSIWPAPSTSISPFQDSNPFAQT
EWGRLAYQLVSAAAEEEAGQTGGGSSSNQA
>NGR-1A1408  [mRNA]  locus=Scaffold1:1672909:1673781:+
MPQALKLPITYHKQEQRPAWFDIKSFPWNGIEDSDEDHYFASTRALNMII
REERDRLIKAERRRQGGDSNSPVTKEEQEWASKRILIGGFSQGGVMSLLT
GLTHENKLGGIVVFSGMLPVRHLLPELVRDLDRNDLPIWWGHGEKDPFLL
SKDAASSVEVLRDPSPNLALSLVTFQTYPHLEHTWTRKEVEDLSSWMTRN
FEGPLKPISPTPHKVSRSRRRR
>NGR-1A1409  [mRNA]  locus=Scaffold1:1674198:1675437:+
MAPASTQSIQSISVPSFVKVSKPEPHLVYNLSISLPSRSYTIQQRYSAFT
TLQQTLTSSCGAPPPAPLPPKHPSSWLNPFRIGSTLTDEQIEERRTGLER
WLRAILADRDPRWRSSKAFKEFLVAPPEQESSSSKESTLGGGLSEREWTP
TGWTEEYKSIEESARQLRTLLDQRDSQLLANDSAAHSSAKTAKVSLVDIV
TRLGALARGLEFLAKKGMTDGEISRRSDLVQRMQGNLEELGRKTGNAPRI
GAGRRGGAGFEEEENETPSVARQALLGSSTKATTRVLGASAPAQETAATR
PLDNQGVMQLQQQCMDDQDSKLESLTAALRRQRHLGEMINQELALQEDVI
DQLERGTDRRL
>NGR-1A1410  [mRNA]  locus=Scaffold1:1678071:1679017:+
MALSAVTDSRHAQRHTEHLRTMLGDNAQQLVVESHRSIQTRSLLPYNTNT
VRTVIRESHNLAQSISTTAAPFQGTQGVQPTPGVSAELIVSALALQRNKR
ALYVYHQQRIDTIKDKFWEKGGVASNVFAQGMETRQNMTTFDEAFAKGYS
DLCLQFKTSWYRGVGSRDREIEDYMEEEEELEEEESTQLMDAVDLFGGGT
NISPPKDLMVDVRVIKDMGEVELLSGNRINLEKGKQYFLPREDVEAMVVS
GAVELVE
>NGR-1A1411  [mRNA]  locus=Scaffold1:1679621:1682250:+
MLAVDSTSIIATIGPKTNSPEMIQKLRAAGVNVVRMNFSHGSYEYHQSVI
DNTRLAASRQSRTDSPVLKRARIDGFVTETEGRPLAIALDTKGPEIRTGN
MINDTDIKINAGHKMTFTTNPEYATKCDEKIMYLDYPNITKVISKGKPIY
VDDGILSFNVLEINEDSLEVEAVNNGTLSSKKGVNLPGTDVDLPAISQKD
KDDLSFGVKNGVDMIFASFIRRGQDVKDIRAHLGEAGKNIKIIVKIENLQ
GVANFDEILRETDGVMVARGDLGIEIPASQVFMAQKMMIAKCNLAGKPVI
CATQMLESMTYNPRPTRAEVSDVANAVLDGADCVMLSGETAKGSYPIAAV
EMMAETCLLAEATICYPPLFNELRSMTIRPTPTSETVAMAAVAAAIEQNA
GAIIVMSTTGNTARLVSKFKPPCPIITITRNEQTSRQIHLHRGCYPMFYE
APKPTSDEGWQVDVDNRIRYGLARGLELGIVRKNDTIVAIQGWRAGGGST
NTMRVLSVPESDKALVLRPIES
>NGR-1A1412  [mRNA]  locus=Scaffold1:185927:187580:+
MNPPKHSHPSNPALTVPLGQPLPPPPPTSPLARKKRSKPPPAVHLLAGGL
GGMCGSVVTAPFDVVKTRLQSDMFQQRATTTKGTVTRSGVRALLYNFVDT
GTILKEVYKHEGPTALFKGLGPTLAGVVPGRSINFFVYGNGKHLYAEWFN
DGKENTAVHLAAAASAGVVTAAATNPIWVIKTIYRTEGIRGFYKGLSASL
LGVTEGTIQWSLYEQFKKIAARTTPSNVNSQGGETVTEGWRVSVAAGMAK
LVATVITYPHEVIRTRLRQPPPASGASPKYVSLVQSFKLVLREEGWKALY
GGMSPHLLRVVPNAVTMFWVYERVLNLAEQRMGINDARVGEVEGRQARD
>NGR-1A1413  [mRNA]  locus=Scaffold1:1682666:1683114:+
MSNNAAQENAAETATTTKSPTSTTRLALPAPPTASGDDDTTKIDVNGASV
SLFDKMGPTIVNSDGTLSRIVGWPEMTPDERKRTLRVLGKRNQIRLEAKK
EELGIKDKGNSEQEEANQ
>NGR-1A1414  [mRNA]  locus=Scaffold1:1687083:1689845:+
MAALLTSSRRVLSRPSTAVLLDVLAPAAFSTLSVSASQSPRASALSSPST
SKVRLEDSDPPQQPHYSPKPTRKQKKQARSAAGEPPARLQRGKPPVATSS
RTPSAVDVLSKIRNTNLAAESSNLSVQRHNQAVLSIARGTADPRRDFVEA
FKNGWLPIRNSGQVGRLQAKDLAKVLRSCTLAERGGKKEETGYDWREVRE
LVLWLAGEKDMIGLVEWSWSAIELGPEGCQQVVEVWEAIAKGEHLELREG
PKAINSAYKPKREFQATIPSRPKPPVFFFAAYIAARSVTHRQSPPVDRQN
FASLVPSFLDPSLPSLHRWLNHSDAELWLNRAFSTPAHSPDSNAFSSAIA
WLRQVALVQIWYDNPSIPGLGLVKHVKGAFQRSSHKQVWELWWTLSQAVD
NEEFNWISAESWEASARQRWVSKEGSSALEEEERREREKESTNFVSDPAT
VSTSSTAPSSISLESSLPIPPALLTQAIVNPFLSGFVRAQLLQQANQIWA
WLSSHSPPLKPGIVTWNGLLTGYSQRGDVNAVENAWIDLGKSGIKPNLST
WLARVDACFTAKRCDDAMQLSRLMMADKVVLKEIEEEHGGRFPEIVWDRL
INGLLSNGKREEAEQVIEDMDRAGSPLTIHTVNIFLKYYTRGKNPDLPSV
VRMLKMISDRQLEADVFTYTMVLVALLAGGQKDATAKTIQIMESTRVKPT
VTTYGAIIHSLAHSGQPEHLTAAVQLLDEMERRKLQTNEIIYTSLIQGFL
RAIPATPLRSDIASENEDGQHPYFRAALTLKKRMEKRGIQLNRVGYNAFL
GAALALKSDWGVELALKIFKEMKRRPGLMSSSSPSSSSSSDQALEPKDEQ
YSDLHRDGRSVTASDTYFVLLDGFTKMRDWNRARGVVREMERSGFEVRNR
GLRNLVDRVGGGGGNSFGMY
>NGR-1A1415  [mRNA]  locus=Scaffold1:1690178:1691724:+
MSAAYSRLDHSSHSSSSSDRIRNLLLASLAFITTFFILSHSAHRNAPSSP
SAQRAANYLPSLSIPSTSNEDYSLAYRQELELSTSPPSFLIHSPTLTFSK
IYVLSLPSRKDRRETISKLANALGLEIEFVDAMDKEEQVFGWIAERVAET
RKLRKKIISKIRKVPQSTIGSNTIGGDWNSPFPSSSNSSSRQAFPLYPLP
PSTSSLRKQLSSSSSANWVQHLESLHSQNRLSSLKPSKPSLNVMKHLYDP
LEHIQARQVTTGMMSTWWGQTRVMKLILERKDESALVLEDDVDFEWDLER
LWNTVHRKLPKDDWDITYLGYCWGGENQKPQYLHPLLHQSTAPMCLHAYA
LSLAGAEKIWSHLSSPWIAYQSAIDLALPTLIHYNLVNSFTVTPPLVVQR
KDGKSDLRKGKGSKWRGLLRDSTWERVMKDQGEWDEEEWEERWEEEEEKD
PATELRCGPVT
>NGR-1A1416  [mRNA]  locus=Scaffold1:1696753:1697766:-
MHLFQAYDNILQIVYSTSSEQLAGGGATSTKVKSLLEICAREIGWEIETS
IRDWLDQVQNDDGSDLEGEWTMEKMERHLAREANSRRRNSHLSRGDSSSE
AEEGESTSRRTSSSSVNNVSGVLDLTRGEQDLESSRIQDEAYETCPSHTY
RWILAEHATSIVYNELGDLLEQSDAVPYELVENWFDWCLSYGATSEEPQN
LPESKVI
>NGR-1A1417  [mRNA]  locus=Scaffold1:1706395:1708927:-
MRSVAALSALAVPALALSYSHGDPRSVKRHHQLAEHVLEQRDQVVAPSSG
RMARRIKRGEVSSKSSSKKEAQTYTTTAIWYAETGWIGSCGVEFNDNDLV
LGLPLELYPNPAEKSELCGQSVVVKNSATGQEITAVVADASQRDAYTTFT
KGAYQALGGDLDVGELSVSYHFADADSISSSLPSAFSTSATGKEKSAVKT
STAQQAPQTPVAASSSSSSSSSSGKAYSKTANNNQAAAAPQQEHTTTQAP
TTTQAPPAYDSASAASASSKAAADAAWASSSSEEAAKLWASSSSAQAAAA
SASAKAKEEADAAWASSSAAAAAASSKAAADAAWASSSSKAAAAAATSAA
SNNNNNNNNGGGHTYTGGIATFFWQNGVAGNCGKVNSDDTPLVALPTATY
ENGAHCGKYVTITRSDTGKSIQALVADSCPTCNNNACLDLSWGAFSALGG
TQSMGVFDITWQFDN
>NGR-1A1418  [mRNA]  locus=Scaffold1:1712246:1712765:+
MLARSSLLTARAALRQAPANPAMRRGLHVDNVINNTTPFDQTNGAKLGFY
MVSFFGFGFAAPFLASAFQIWKASA
>NGR-1A1419  [mRNA]  locus=Scaffold1:1718582:1722380:+
MASSTSDIASLASSRRTARTANLQPSAPTVATPAVVTTSPGRSRSSLINP
RRTPSGIPFFSRKSSNNSIEPTSTTATPSPSAEKSGGEEKNGRKSILGLN
FLRSGGSKRDKDKSTLSPPNSNHRSTISTSASSSSLHADSAGTDEFGRRA
SKISDPSTRKRGKTLSSVDARNEDIFGSKSQSTQLPPFQMPALSTTTSKR
VDALNASQASVSSTSSYPKAPPSPAGSILQTPRTRTSKLQESMRAHLPTI
AGSPSTRVPTTNGTGSAADSRVVSQGPSPSGSPPPKSRTPTKIPRLGRIG
GAASSPKPRSSRNNSPSSATVATKSAWRRSSSFGGPGDTSNPLASSFTGS
LAPSAYDNDSTSEFGSVNRDPGLQLGEKTLSTRRRLESDATVSSTSGIPR
SKSTSSSTFAAARDPLLSSSTSSSRQSTALPRGARRPSVVEEEKRTSSTS
AAIPIVAATPARSSQPRLSSLSASAPRASTQFSSDSGAASSTSKRVPLKT
NETNTLPRRTSLAASTGDPMTTSKSSRTLSSKGAIPTRVSKVSSAPSSTR
LSSSGTESGRSSSASQREVDDDEVRADEEMGAYVRRQYSKKLSAGMSEES
IRKMFEFPDPTDPLPPLDAKDALSLYSRFLSPYEKDEIRDYRKVYFVGPN
CEKKPATKDHTTNNYGYDDERGDYLLVPHDHLHYRYEVINVLGKGSFGQV
LQCRDHKTGDMVAIKIIRNKKRFHHQALVEIKVLENLVKWDPNEKHFVIR
MVDSFTFRGHLCIVTELLSINLYELVKANSFAGFSTTLIRRFTVQILGSL
SLLRHHRVVHCDLKPENILLKHPAKSAIKVIDFGSSCFEHEKVYTYIQSR
FYRSPEVILGMNYHMGIDMWSLGCIIAEMYTGYPIFPGENEQEQLACIME
VMGLPDKYLVDRSSRKRLFFDSTGAPRPVVNSKGRRRRPGSKTLAQVLKT
DDELFIDFIAKCLTWDPDRRLKPDPAMRHPWITQTRASIPPSIPPPRASR
SSALPTSTSSRFNSVSTSGTASSASATTNISTPLKKQPQPASTSTAPLPR
TRTFSTSTIGSSGATRLGSKASLGLPPSSRYQVKS
>NGR-1A1420  [mRNA]  locus=Scaffold1:1722965:1724659:-
MMYQAHPAVSRNARGFQSNSPAFTEPIIPVSGLVLSFAQRFAQGLLFLVG
AIIGLTLLHSIDAGIFLLNLVSPPKKKGYVVMPGFSPMYPPSFACHPVVW
SLCRIAGFLGQKRSPDWLWQWTNWKGVGFQGDWGIQRVDQGVSRCPCPAI
NALANNGTLPRDGRNITFHQLASALSRAYNLSPTLAIQLGLPFQVLFEGR
GKIDLEDLSAHGLVEHDGSTVREDVNSPYAAATVTATQGKPSLRMVDLYW
PETDSSSNATYTWQQQVAILAHARRTSRSVNGQFVLTPLQYLFSSGNVAL
QITVIGDKLSDLRAWFGGSRYNRGVEGFEKGFEPKARQGWGVSILQAQLM
MALVELTCGPLSDKPRELKNADAIQVHNGWNAMEGQIGHPSQQE
>NGR-1A1421  [mRNA]  locus=Scaffold1:1725183:1726375:-
MSKARGGFFDDDDDEDESQQSYQLQDTTTTTDSLGTSNYGGGGGGGGGAA
AGGEDSLSSSGYPSPPRRGYQSGFSGSSENGAAAPRPGGGGGGGRASSIT
TAGRTARAVAGSSTREYESTRGGSPTLDEILGMESDVSNERNVQRLLREW
HNEMGAPELLRFPRKLVEKFVGDLARRKAIVRAAQTERGEAEEFYTIAAI
VATENMRAAHVLKMYTRERIHKYYLSQEDVHERLYENEIAHAQGYVRLVK
AYHDAAAMDAMPDQSNRHPPPMAEPDFSKPVFFRALQDCPEVILPE
>NGR-1A1422  [mRNA]  locus=Scaffold1:1726724:1729714:-
MPTTPPIQIPQHLSKPVGTPGPRLLEIERSKASFAPSELQQYLYGDEYIE
RVKRILPVLESEPAFSKADYHYMDRGEKYRHGLRKEKRLVQVSRELGWSA
EDNQIAEELLDLPAAFGLHKSMFLKTLRAQTTDEQKELFTKPAERYEIIG
CYAQTELGHGSNVQGLETTATYQPESKTFVLQSPGLTAMKWWIGGLGRTA
DHAVVMAQLHTPDGKNGALVKRGPFPFVVPLRDVKTRELLPGRTIMDIGP
KAGYPATDNGALLLDKVEIPHVNFLAAYAQVDPDSGKFTRPPNDKLSYGT
MTYIRANIVQQARMVLARSATVAIRYCSVRRQFADRDAPFTDDGRKPSET
QVINYQLVQARIFPPLVQAFACHYTGRDMFRLYSLNQTAMEDGDFTLLAD
VHASSSGLKSLCTIMASNAIEECRRACGGHGFSLAGGLASFYADYLPQVT
WEGDSYMLTQQCGRYLFKTFRTLLADRNAPMSSENRTREYILKYIDNPEA
KAQVKYTGDLSDPQFFIDAFGHRAAYLTATALKKRDIEKKTWNALLIDIF
RCSTAHAQYYLVYNFAQAILHDEELKSKPALHKVMTTCFELFACYTMDTE
ASEFLSSGYLSPKQHELLRNRVHALLAELRPQAVSLVDAWGVPDYLLNSA
LGRYDGDVYPALVRFAQNEPLNRTRFNVNVDDTEIEVGPEMGAVENRESK
L
>NGR-1A1423  [mRNA]  locus=Scaffold1:189922:197596:-
MTRSRSKSVSGGAPSSALRQDLFRSSGALADEPVSPRSAAQQGLGVSPSF
FPLDAPRGSTLHPRTASDSYSSSVPKNHRTSASISGTVVPPSRLVNHRMS
IAPTSANDSTDEYAQIIMSTRNAKVRKWRPASPAPEAGGSTIKSWSLAGG
RNNSTLGEQTEDGVDDEAELEEGVTAPPKEIEWVDWLDEYRKMKEAKLRA
DGATAAVEEVGKEKEEESSVETNKTQDEEENKEEKAQAGEKESKKERSPT
RSEGSDRKSDSSRMAEPALAAAQKGKAKATTSTEFNPFEATTASMTRRDF
EPRPFLTPGVSYSSPYFPLTATSTSTSPVLFHPSTTATPLLPSEPYDFSS
SLKPSTSHSNSASSQLGSPGFKRKRNFAKLGNKIDAWWSAVRTSFAGAED
DRSSRHRRTSIDQSPYLSKTTTIEPSVSRTSSQYVRPSTPGTPGLRNVAS
AHDLVRVTSATVSPPSAYPSNLVPRGALAPAARSQSANRLRPPSDRQRTI
SSGSEQESSDGGTSKLRRNPNLSLNLGPSFNSMARQPRQPEQAYLSNKVS
PRSESSTSPINTQSFGLSPPVADTPPSGPRSAPENVPRAVNIPQPGGSGG
GTLSNSPAFTPSDSPVWDRTPALVPTAAHFPVRNRQVTMPNKLPSEQTAK
EQEKEKKNVERQGFSMHTVRSQIRQRLASAKESCDNELRRTIEGISTFVE
KDLQQDIATPIPPTGFDEGRFGELVQDDLAGGYTSSPDVESEGEALADTD
HADSDGGSGTRRPPTRLKASHLSPSTEGSPGQRRSVDAGTQRRASLVPRH
RHLTSVPRDGSSSRSKPSSNSSSRSNSRSRSPLPPGLRRSSGQRSPAPGF
LFAANSRLAEGAFIVLLQEIITVATEILDTPINKLTARPGSCAEYIGKVQ
QIGEAWNENPELPCRGWYVQLLLAVAGLSRVVEWWEAEKGFWSFDDGDNE
DAEPIVFISKGTNSEDSPEIRARADTLSVPALSPSSASQQPSRWSPLGID
LGAPDESADARSTRSRDPTASIAPEDTKNRAEELKQAVEAITAQTLLMEL
SLDGQLFQYLSSAWQDLVGVDPDECLDTPISDFLFPDDASVFAEATRQLE
ADDSHTVEVNFRLRVASSSQTSQSEDDDGPPEDLYEAMEGKGMLMLDGLT
GSASHTMWVVRPAPFSETAAQAHESLARFGIDTFHRRSSSDPGVFLAPGG
RINLEPILCRICERPTPAWFFEKHNETCNEVHRLEGDISECNDRLKDLLR
SLGELVVALDQARNDASNDEENVPEYRGIPLNISQSPLPSPPPNEEARQS
SQHYIFDHVREIVETALAISTPSVTDESGEIPIQDQRLLSPHSETNLAAI
LHWQRPRVDDAALVRLLSDTEESIRFKLNSVNRLRNTILYAEKVRQEWEA
KASEAMFAAQEREQAGQTATLPFDSPQLQPLPPTDDSPKGMDHLELPRPT
QTLRRQASQNNSLLSPMLLPEDGSSQISTSPSAQLALSPRLPSAVPSSRT
RASSIKDFKILKPISKGAFGSVYLAKKVTTGDYYAIKVLKKSDMVAKNQV
TNVKAERMILMSTAESNFVVKLYYTFQSKDYLYLVMEYLNGGDCGALVKN
LGGLTEDWAKKYVAEVVVGLEHLHSSGIIHRDLKPDNLLIDAKGHLKLTD
FGLSRIGLLGRQTQIPGLRDSGGQHARRPSASTRTSSNNKQEFSTSSSPL
ATPALGNAAQTSYFGNVPLTDSFSLDTPSESSASGSLHVSSRGNTLSPTW
PSGTRQVAAAGPPGAGAETSKQHFVGTPDYLAPESILGIGMDACVDWWAL
GVICYEFIYGFPPFHDETPEKVFDNILSRRFDWHEGEIEISADAKDFIDR
LLCTDARRRLGARGAEEVKAHPFLEGVDWDNLLKGPVEFVPNVDDPESTD
YFDARGAQNQNFNDEEPDPSVAEDPAVRQTQVPTPASTPGLGREPRDRSE
TAPNPHDDFGTFSFRNLTVLKQANDDMIRKMKDEQLLPPLTNPLSIPVKG
HDRSRNTSVDAREPVSPSSYSISSIGSQPLRAPDSASSSPLTRPSPDTSL
IERSRPRQPVVGFHPRSSTSHHVRRNSMPSRLRKSSATNAPEDQAELREE
VKKAVLTENWAAHSRRTSNNNGVSAALSSPDRDPRNLPPLLLPSPQTPEA
RSAPIGSLPDEMQNRLPPSAHPATIDCLVAGRNPIVTKVLETMLQRLGCR
VVVVPNGAEAILAAGGIPFDVLFLDLKMAVVDGEKAARMIKSTVNPSAQA
PIVAVCSHPAAIDDAAGTLFTATLSKPIMKADLLHVLSYLGFKLETKGDV
LRRGSGDSDAVASSHSESIRRGSA
>NGR-1A1424  [mRNA]  locus=Scaffold1:1730052:1731177:+
MMSPLPILYVLVGQHSGPQFSPTVFKSLLCLYHKQVKFEIKELVWTELRA
KQQVWKTDRPTLPTLELPSGEIIGDSDKIAEWLEKEFPDSPSLFVPDVET
SKVTPASLKLAKNYFKYVNSTFGSPALLGTPFSPFFSSIANGILGLIKED
KDREYFTSDTKLGVKDGWNQLQKLDRDTSIRQAKSFVKPLESLLKSSPFL
SGEKPGIVDYTLYGRYAFQRVADPSAAKQIWKSNDTPTVGKWIENIEQKY
AEQMEDQKNRWPAEVN
>NGR-1A1425  [mRNA]  locus=Scaffold1:1731226:1734011:-
MSKANPSSAALSKEDTKQDHPLQAIVLCDPWSDQARWGPLVRRPRTEDEE
FEDSQTVGGEQRPWCLLPLLNIPLLGWTLESLAAAGVEQVFLFAKDGADE
IRQYLSTVSFQGPESTLSIVVRPTKALTPGDVLREVDSLSILSPSDYLVV
QAGYVGNVDLKSKVEEFGERKKADPSLTMSCLVSPIQAKTNSIFAVHALA
PNHQLLHYEQSQLFPKMKTFRLPREALSNPEQEVTTRSDLESVGLVICSN
EVAPLFTENFDYQTFYPDFVNGLLTSDLLGKTICCTIIGDQKGPANASSG
SGWAGVVGNTKSYDWISKSILSRKAYPLTPDENLPSTSSSSSSSYSPSLR
YEQRRSLQYYGHSVDLSRSCKIFPSSLIGSYTSIGSNSIVSNSVIGEKVQ
LGDDCRVEKSYVFEGCRLGKGSVVQDSILGEKVVVEEGVIIEAGSLVGGG
CRLGKGAKLRGARVSIEEYEGDEQVEVGDNSLGEGGIGFFWPSEDKERNE
DDSDDEDDEDFIDPRNLSVTRLGNSLANLYLNSSASSLSLTSRRGSTTSL
STLATHPDDSDDESATSASGLPSIAGLDALQPEESSKHSEFATECLHSLD
RSFAENHTVDNAAIELKTLRMASNVDLGQVRAIAVPYLLKRCDGATNATE
TIERWGGLIANLTGDSEDAMMDCLVLAQKFIAEEAKGDMRFWLRVLKGFY
ETDVVTDDAVFSWYKSVKARTTAGEVGKALWQGSRPFLEALQEDDDSEEE
DEDEDSD
>NGR-1A1426  [mRNA]  locus=Scaffold1:1734180:1734535:+
MSNLLPSSLQQPQTTPSYYTDCYSCRLTGTITFSAVGLYALTAARIQAKT
QIGKGVASLAGLGFLAIAAARWTSYEPPTAENVSIDQKSQRREI
>NGR-1A1427  [mRNA]  locus=Scaffold1:1735421:1739106:+
MEEPTASTSKAPRKQAVPKKRKSTASSAQDGTDEDGGSPAGGATDGNGKA
KKPKIPRACDTCRRKKIRCNPIPDSEPAICTYCSKHSLDCTWFLPISETR
FKKQREKEEQEKQTVDAAKAAVDLPTATSSATLARRDKIQKQQKNQPSPP
PPSAAPPAPHIPTFTHPQPEPSTSQHPYLSSHVQPPPANYAQPQTHYPLP
QPPSSTFHTTSAIRSDRYHSPQMPSPGSDPSGNTPTSFPHSSTNAYPRKE
PRIVGYTSISHLMHSTSTFPTERIIPLDFKYSQTLSVDERGDGFIRVISA
GDGEPSGDGAPVAIQGIEHSDAEKLLNYFFTTHATHFPIVSRADFLGTER
PTALLFNCICAVSALSHHVAPAILRTLKSSIRSHLRSEDILDNSNIPNIQ
ALLLYAFTGESEKGTAASKTWNILGLAIRMAQDLGLHRRLGTERKEQSEA
DHAELRRRVWGGCLIADRWMAAIYGQPMMIDLADCDALLPSVFDIRPNRD
FNADHRPYLFNSALISLSVLLGRILKAVYSPTGILMLSEKDGKALVSDLA
AWVDGLPEELRFEGPEKSSPEQGYLHLLYIPVRFLISRPFMRISFQLPER
FASLSVGAQQWSLVESEARQAIEWVDKHESCLEGWLVGIYSFFICSLIQY
HSHIRRRDALSLDTLRLARDVLKRLVVTEGECHVRAKIAEIISLLYTTAC
SVSRWAPEAAEGLSPAAGGTTAITTLNPTYGVRQREQDWRMTFKKDGGYF
VTDRKTNDPTGLIRSSQSPGDSNPRPLPSPYASSLRSTHVAGEHEEESAS
KEPEDFSLPPPVPPVSAPPSISQPSSSSSSNNGRAMAFSADFASSSAAAP
SSSFAPPAPNPPPDLSFAFPDSTFDTLSFNPSLNLNTVPGSNSSDFFGPG
GAGGGGNGLGGVGGNGGIPGLEAFDPFGMSSDGTPSLFPDGNIFNLGAWE
TFASSLNMQQPPTQQQNGGTS
>NGR-1A1428  [mRNA]  locus=Scaffold1:1739573:1744707:+
MTELQSSQRASTSVTLTPQEIERKLGSPTAAPPAPSIEAAELQRRLSNQS
HQSRRGPASQSGGEEEEQSYPSPPRQTIPLAAISETDDALASGSESDASS
DGERRLPRQAFVQDDYAPSRKSRDSGGLSDNIALKSGYLMKKGERRKAWK
KRWFVLRGGNLAMYKSDKEYRLLRLIPITEIHMAAPIEMKKHQHTFGIVT
PRRTYYIKAESDSEAHEWCQFIERARTDSKSRQTVTSLDTPIDENLPTPM
GHSPAQTPTGYSSPPVSSSSAIPIPKASQGYQSQSFNPHSYATTASTSLT
SPSVLASSSYASTSSSAQGYAPQLSSSPQSNTQFVQAPVGGGGGVGETDL
QQLSSDVERLRLPSQGLTRSFSSGSESLAPPVGFSTSSTGGYDSTSSYDL
SRASQPSPSPGMVSSSEDEDGFENYAGPDWSTPGAAADRVQRPSPQQDSY
FQGAAKPQSQPASNQQQSQLLQPLPIRDDSSQVRQKQGQTGFADPNKVIL
AGYLMKQGKRKTWRKRWFVLMSGMLMYSKSHMDTKMHRQIPLSAILDAIE
YEGPPPPSKQRSLPLSPSGSEDYPRSFSDGKKNYEHCFKIITPKRTYLVC
APGEEDEIKWLAALQCLVARKSSQGNPLPSSALSPPVSSNMPPSLSSPLP
APNTHTSSSQSQRQRSQDDYTSSSPSVPPPSASSTRPAHGRNRSLTEAAQ
SAVRDVEKRFHFQTKSLTPFLSLLPCSSHAGLSSLLNPHRLFDGEWTLID
IGVERYEDEINVSLGVGSVLDPVRKDRLSGQLGRRLPGAIVILLDEDSSH
PSNTPRRPLLKLQTPTTLISLPLPDFSMPYNVIILTSTTIALFFGSVVNG
MMRRWFCVDVEIDEDDQEHEKRKLQ
>NGR-1A1429  [mRNA]  locus=Scaffold1:1746349:1751402:+
MTCEDEPIHAPGAIQAFGVLIAFEQEENDRLVVRQVSENSGFILGLPPKA
LFQVDCLTNLLPEDEVDALLDALDAVDERDNDPSNEETGPYTFTLSGFGL
PGTGTRDAQSPERLEWTCHAAVHRPARQTRPKLVVLELELVDDQLNPLNT
VPDEPMTADERVGFAEPEMYGEKGLINPSESDLLESTVSLAKPLRVLARA
KATQARRRNRQASRAMGEMDVLGLLGQINEQLGKADDLASFLKVVAGVFR
ELTEFDRVMVYQFDEQWNGRVVAEQVDWSRTKDLFRGLNFPASDIPAQAR
ELYRINKVRVLYDRDQPTARLCCRDVSEVETPLDMTHCHLRAMSPIHIKY
LGNMGVRSSMSVSITAFGDLWGLLALHTYGRYGHRVSFPVRQLCKLLGES
ISRNIERISYARRLQARKLINTEASDANPSGYIVAKAEDLLDLFHADFGI
LSIGDEAKILGPVKNSQELLAVLEYLRVKCYTTMQYSNDIKVDYPDIEYP
PGFQLIAGMLSVPLSSEGKDFIVFFRRGVVSEVQWAGNPYANKTQGADYR
PLEPRQSFKIWTEKVTGKSRAWTDEEKETAGVLCLVYGKFIAVWREKENA
LARSQLTNLLLANASHEVRTPLNAIINYLELALDGPIQGEVRDNLVRSHA
ASKSLIHVINDLLDLTRTERGNELFLTDPFDLSKTLSEAVAVHRDECERR
GITLDVVESPTGTPTTVLGDRAKVRQIVTNVVGNALKHTDEGGILVEWGE
LVDNNVEDALKEKRDSIRIGISITDTGSGIPERKLEAIFRQFEQVSTVGD
QERADESQTSVGLGLAVVARIVRNLEGQLQVESKVGEGSKFTFILPFRLA
QLDGSPASTSPVEDALTGVDTNSRREIVPGASREPLVRRKSKNSTGSRTS
AESSGASDIDSLINAMSASHMDRSAQTPPSASSRSSRSALSFRTAKSGQS
GGQGSAAVSQFLDPFGVKGKDRRGEVMIKDTNTPLRASRLASDRSADPTA
SPRRQSRDLPEVDDSARNSDITSTQPVPPSTSKAQNPRQSSNSQALQSSS
APEDRTPRPSTPESPEKDRTGFSSSHSAVSSSKSGISSSVGTGSASGSSS
SLRHVSEYRKGSMSKANTSGIPKMRVLVVEDELVNRMIIQQRLKKDGHDV
VVVEHGGAAVRKFEQDRNFDIILMDLQMPIMGGLEATRNIRRVESESPTP
DSDRRCSDLLNSRVPILAVTASLPERDRGTIVSAGLDGWALKPLAFDRLR
ELMLGATDVNKRNENVYSLYKRIR
>NGR-1A1430  [mRNA]  locus=Scaffold1:1760395:1763891:+
MRRRSSIALSGIVPGRRSSSSSTTSRDELIKDIFHVGLVNLGNSYETFSR
PHSCFYNTIVQSLSATLPLSDIIQEAPESSPALQALSPSSPSYSPDLESL
PCPIPMTAALLVLLGKLDPTSTDSEGLPTGGKQKVFNPKGLLRQLSLKYD
EYAEATQQDSHELLRHLIDGIMMEEQDLIKKIQATEKGKKKRPTMQNRTE
TARPQIDGNATNGIKGGESAIVDSGAEEKDGNESDESSGGSSSSDSASSD
SSDSEMETFELDKNGNAKPNRRPFVGSIFEGKLASFIICDECKNGMFSRS
RFRVKLQTDPNLSSVDSLAHKGGLYGSVAFTQRRVRNSRHHHFHRHGKGK
IPKPTPEQVAYIRRVLVDVPGPTPSLPPGLRVARPPGENPSTDSLSSLAS
TSSSSAVRSKFDVDWQNTDLFECFRQFTSVEVLDGENSFACRNCWKCLNP
ELEIKHKEEKMQRRMQRRTARALKKGEKKKAIEDGEELDPADETAKNSPV
TRPVQLPDVPTMQLDQSNEATPPSTVLPAQLHHPRRNFSASTAVSSQPSL
ISSEGGDVSENALDTATEDEDDEFSASDLNGDADSLSGGPAIDAPKLPLT
AENIKVVESNMGNLSLAGTAAGGTTAHPIQPPSIANATTHKSPIPSAPST
PAPQPPLGKAPPKAQRHILRRAHKRYLISPAELPPVLVIHLKRFMQTSKS
SLFGSAFVNLKKRDDPVSFPKEMDLTPFLAPRGKPPKNPWVEEIDQAHKA
HWKHWGHHGKKKNGDAASEVSMATGAATPPVNGDEPATIELEKENQDTKY
RLYAVVVHFGTIDTGHYAAYVLSNRYGKGEKFGQGERKWFFTSDEDVKHV
SEAEVLKSKAYMLFYERIPSTSSSTSSLRPEVNSQPSQDADIPATLHEEK
ESCLGLVKTLSPAQIAEDAKLAKM
>NGR-1A1431  [mRNA]  locus=Scaffold1:1764771:1769096:+
MTAQLPPSSYSFPAAFSNSSSFPHDASASATTNFEQSATHDNSNNPLNHS
DTTPFSSTATPSSSYFSHSFTSPPLSGSEDIPKIGSIRCYWTILSPSLDY
VYLDPLLEHHLGDQARQFLGSNLLDFVHPDERDQLAEDLLPKPDRIAGVE
TAGVFGSVTRLRYSRLVGILRKLGCPDVPTLPDADKYALDEDYLNLDLTT
SWIAGNGITRGTGSDGGSGGGQGNLGNGAVLAFFHVVGDKDHIKNNDQFE
RGDWTNWCGVQVDEHRYFTPTRCQALVDVLERITSSTSRPSTALSAEEDS
KSALLASLHGLSSDSTDGPPPHVFQILDRNGKTIVSFPTPQDDDGRKRYE
VESYAALAREVVARPRGAANAKTSCTKRYRSKHPVMKDSILTTIESVVIM
YGSITFACFQTGGIYLTSAKKTALGLNQASITPTPVANDFNLEDVPSTAP
NLKNYLGYNNNKRASPFIQGPPSLGSPPIKRIKKEANASPRRSNSAPDDG
NDSKNLSISTAFGRGPYRPSLEPEYGQNGGVSPTVASASAILGSISTSNQ
NDGPSSTTDTNPQEHHHQFNPSNFPHFRPHGASPASLYPPAYPVYSQSQS
TSPYQAPPTQGNGYFPPNYTQPNDQTHQQPQTQSQIHNQNSFSSIHRDPL
PVRSMNNNVQSDNAGPIGGSSNGNPNADPSGTKESKKSRTKPDGPVSKPG
PGKACESCGTIDSPEWRKGPSGAKSLCNACGLRHARTVARQKKLAEQAAN
GIPPKVKKKRGKKAAKEAAEQSAASASNSTSAPSTSVPLNNTLPATSSAH
TTYEPAFSRSDAISNYKAYTPYYTSAPPHSSSYAVVAAHPPSSSGPPQTS
SAVSAYPISSSGYYPATTTYPFSTYPPTSAPILTHIPIHHTLAATLAPLS
APVSIHSHDYPRNEPVPTSYPHSSFSSASSSETPAVERESKAGRENIEVP
TDVSVARVVSELTTLAKSHGSLSLVQAYMDTAYGRNGKLQDSPT
>NGR-1A1432  [mRNA]  locus=Scaffold1:1772245:1772806:-
MPIKRTAEELERPPLPRGRCFSRKVRCSGQPDPSSGVYGCSSCLRTARHR
GHDVSQVRCSFEKDGLCSEEGGPTLSGEILPGAASTGPKTDGEK
>NGR-1A1433  [mRNA]  locus=Scaffold1:1774265:1775431:-
MERIDILKAAFGEQAQKFEDNLLADSKAQFDAYVHKVSLQKPVFKTRSEL
SQKVPEFWFNSLRNCKLTQQVLDNVDVEALKHLKDVWIEHDEKDVRNYEI
TFTFSAKNPYFKETTISKKVTVTPPKGSEHESISTSPHDLDAPLFLLPST
PITWTSEDHNLVKKAPKVNVLELEEFDDGFSGSAGSFFNWFGTEGEDDMG
LGETLLEWWSHATEYAAGLSSMDSDDEDFSGAEFDEDEDSDDDDLKKEID
LSDEDSKRPKKKQRK
>NGR-1A1434  [mRNA]  locus=Scaffold1:201101:204845:-
MVPQPVWQERPEPAWKTADPTVTSGAVETESGIPTDSKNVSGRWWKQGHS
ATTRTQLGKKDGAKLDKTWRMREEQRKKDEAVKKIEREMKEEKLAEAERK
RAATKERKDREAEKKRLEEMAARMSAKKLQRMKKRMGRSKKTWLDQKVHS
KQQQAEGVAARECIKPASTPIKTSADRLQMSADELEKMETTSADSTSTHR
TIAEAQAARKEAGTNQDVEKGSSEPATAANDGELPLERDEDGVAIENGIP
IVRLRGSDDPDSPLNMSLMRRWLCVIVVSSCGFCVTSASSMIAFTYPQVE
REFHVSQEVITLGLSLFVLALGLFPLIVAPLSQWYGRAPIYFVGFSCFLA
FQGGVAASQNIETLLICRFFAGAGGAAFLSVAGGTVADVFRPADAPIDLD
QRSTLSVLRVSCTQPFELLVREPMSLVLCTWTALLLGILYMFFSAFSLVY
SQYGFEMQYVGLSYLPLGVGIVLGWCCQPLWARQYLRLTRKLGRRPPPEE
HLRRGIIGAILCCVSIFAFAWTAQPSVHWIVPMICVVPFGTGMLFSYQSV
FIYLVDAFRPVAASSMAANSAMRSAFACVFPLFTTYMFKRLGNQWSLTLC
AFLLLAIVPFPFLFFKYGHRYRKGSKFANQED
>NGR-1A1435  [mRNA]  locus=Scaffold1:1775700:1778172:+
MAEAASFPPLLGYQPREYIASGGQSSIYRALHTQLKTFAALKVVPFPLHH
QQELEAKAKQLVREMRIHETLKHKNILQLFGGETRESLKVRGTEWPMGLY
MILDLADGGDLFDKIAPDVGLEEEIAHFYFRQLVSGLKYLGKQGICHRDI
KPENCLLDGNGNLKVSDFGLATVFKYKGQERLLKDRCGSPPYAAPELAHP
APYAAEPVDVWSAGVLLFALLVGNTPWDEPTQNSPEFCAFVDGSLLSMDP
WSRIKGGALDTLLRMLELDPNKRVRIKDLERLDWVSQPNYLMDPTTGLCR
NGLEVFRRMATRLRASGFVGNPGEEFEEMMQASQQQDSLESGLSATQQLL
SQRGLDPNASFRSSMALYSRLSMAPTQATNPNLSRFFSTTPLSQLLSALK
QSLESLSLPNELVHTSSSTSSSSSSSGKERLGTLYARLRVKTKDKRGMRM
EFAIHVSKSFLPSEGSAFSASRTSQSIEMDTEDDDDNEENDDERRGGGGG
KGQNEEGEDGFDVTLWKKVAEPIELKKVWKAVMGRLPSGMVTAT
>NGR-1A1436  [mRNA]  locus=Scaffold1:1779183:1781176:+
MLYILDYGAGNVASLANSVRSLGFEFEWVKSVEDIEKADRILFPGVGAFG
SALEGLRKRGFAEPLKAYLASGKPYMGICIGMQALFESSAESSVPGLGVI
PAHVGKFSGQDKSVPCMGWNGTTEKREIGSEGKEAYGLGKGEESYYFVHS
YRVAADQPGVQDWALTLTQYGQEVYVSSVQKGNIFATQFHPEKSGKAGLD
VLKAWLTATEKGGVGMIDTSKKELREQNQVKEDLVRKGFTKRIVACLDVR
ANDNGDLVVTKGDQYDVREDDKEEEEEVEPVSGAPEESSSSTPVSSTTLP
SATSEQQQPPAKRQRQVRNLGKPVDLARRYFAEGADEVAFLNITSFRSCP
LHDQPMLDVVRQSAETVFVPLTIGGGIKDTVDPDGQSRSALEVAGTYFRC
GADKVSIGSDAVFAVEQLLENNDEPTGKTGIETISYAYGAQAVVVSFDPK
RVYVNSPEEVSELHRPSVVDLSSPVLPSGRKTSTPIKPDLGPNGEKYCWY
QCTVQGGRSVRDIDVVQLAQGVAKLGAGEILLNSVDKDGSKSGFDLRLVD
LVRSSVSIPVVASSGAGKKEDFEEVFEQTDVEAALAAGIFHRKEVPIEVV
KKHLVDSGIKVRKV
>NGR-1A1437  [mRNA]  locus=Scaffold1:1784897:1786701:-
MASSSASPESKAILEHLQAQSSILRTSSFSTPTVPLSLPQALSNTSQLKG
KVVVITGSGSKIGFGANYAKKIAVEYGAKVVLSDLRLKDVMEVVQEIRAA
GGEATGIECNVLDWDAQVRMFRHAIDTYGKIDVVAANAGTSSETSQPLLS
HQLDRNGEPKKPAMTTLDVNLTGVIYTVKLAFYHLSRNPSKKSQGGKSIV
ILGSMASFFGIPGAPLYTASKHAVLGFMRSLYHNAKSEGISISTINPFFC
HTGIFGFLPLIALSGIPLASLEDVIGAMIYASTPNPSSEEAEVNGSSFLV
DWNSGKLFKDVIYALLSLVWGPRKK
>NGR-1A1438  [mRNA]  locus=Scaffold1:1788276:1789967:+
MLQLLIVFQPTSPSIAHGRALSGYRPTVVNATLNPVVAGAAGRGDELAIL
QAAAGIRPPPPGPQGQVDPFAPLLQQPPPHHQHHQHRAIRRAATISITLH
LDSLLQFLLPLFFLSLKLAFLLFVFARHASPFKRNVLIAGAVLWVVWEGI
RIGRRGRRPADRGGGVGADRGGRGGDRNDRDRERRRAAREEARARWHQDQ
QDAQMRAANRAIAEEEEAAQARFGGRGLGQEIDRNPGVIGDPPLRQRNVP
QGQPQIVARQQPHPPTPAVPPRSSSSSSSATRREPPSVFSPKYWINSLAA
VGLVEEARELGLSPRYIAGRPISAANRMPYVPLSQLSRWERQKSEARRLG
RIVWTGIVLFVGTLIPEVERKRKKALEKRERLLLEKKVRWEREKESERNN
NGASRSKRRVEEKSKEEEQHEVEKRATITKGREKISDEELFRDGGSEAFT
SSSPNATASTSTAGSHQASSSTAATSQAQTRGPPVPTSAGELSPPSPLVP
STPITPTETDLEDEEGDGDIAASASVSENNSDDELAPDGARGGGQDGRGA
QGDEQDGAVVAIF
>NGR-1A1439  [mRNA]  locus=Scaffold1:1791175:1793254:+
MSLDEDSMAQTALPANETGSATGAEELETSASPTRAIGSTASSLTEGSET
NAPLSPTDESAQAAPTGESSVNNESIRATTFSTAEKDTLSGSTLPTNYDS
QSSTAVSDAAHAVPTSLSSPSGTTNLDYNASPAQTTPVYGVQSTRQGVVI
DPIRSIQGDPDGASQVGSPATIDSQQNVPPSPVPALELTPVESASALPTE
YLRPTPPQASVSGGSNEGGHGSNQQGSESQPQATEVGSAWWPAPTLATDP
NDPEQKTNKSTRWIGNATWFVPVQYDDSDFVVALSTEIYGDSQSVSAFCG
AKVNVWNPYTNETASATVLGVCEDCQGPTDINLSQSLFSELDSPDIGVLD
AIYFKETEWKGSCGITVEDDSLSVALPLSLWSDPSKPSKYCGKKITLKNT
ASGALIEAQVVEASNRTDYTILTQIAFEHLGGNAENGEMPVQFWFN
>NGR-1A1440  [mRNA]  locus=Scaffold1:1796009:1803220:-
MPSRSRPSSPYEKEKPYDQGSEQSSDEDFVNAATAPRPSSRTSAASGGSR
SSRKPKVVSESSSESIDSEEERELQSELQDAAGTETGVVRGAPVESTGAR
IMRSVAKGSSGSRSSQRYASLANAEEGQSRRHGKHHKKRSSARSDYNLSQ
TTKAPKDTPLGLAPGEGRFSGHDHETLQGKPKKKRVWLWVLLGVIILIVV
ALIIAAAIFFVKRKSGDDADDVDSASNSTSLSDHANSTSTANSTLAGHKS
ANSTGLGHESATQTRLPDDVSSGATASPANTASYDDGKYHPSTGAAAVTS
SSSTASNSLEDVDGELASATQGVESVQSSGQSVASPVQTGLSTPTQVYGQ
RPSSSAVAGSESIASSGSVVQGGVASIQTVPNPSPSPVTGDEAEYEPSSA
GQWNALSNSQGAAQAQPTQAQAGQSTASSDLHFGPGPVVPSETQAGQQGV
TPTSVAVIGGGGGEGTWNNGQPATASSAPTSWDVSQQAQDRPASPVDSIA
PGPFTTGEFRQATHPEQFQTFNSPATWFESSGHYGACGIATTNNDFIVAI
SDALWLNSTQGSATAQSSHCGAEVLVTSMATGATVNAWVTERCALCSAEN
DGSIDLSKAAFKALSGSTDAGSLQVVWGFTGNHSTATSSSMSTVSGNGTA
VSKSLGDSEGGNEIATATSDDSCYDALKAQIYKFEKSALDSQAINGPPTS
YRDESTDVEGAQASNAEAHKAANEKIFVDMLDKELNKITDFYVSKEKELL
EDLVYLEEDLEKFREGHYSDMDYDEDHRGRATSGASDSEDEDAEGEEAGN
DETPKGGRDGFSKVLTDPREYDAAIRAGRKTLRPSNERQTSGESLSKKGR
TSKSSLKRPHRKSRSRSTTSETGDLLGMDEEEEEDAEDIEADRSDRRRRS
SASEALSSSGRRPSYIPHSSDTVLQGGQSLKKYRSGGKIRDVAARMSASF
LAEEEADMTGASDWAIDTKIMYKRRLAALFTSLSELKQYVDLNYTGLSKV
TKKYDKITGSSLRSHYMSSVVDHAFPFESSTQTRLQDAISSIVPLYAELA
TNGNQDFALKQLKAHLREHVVLERNTVWREMIGLERKGWSGRGGGGAARG
ISTDLPVAAPATKLLESTEIKTPVGRFRVPAWLNQQVIAGGLATLLFFGI
LSAQWFDRVEEQNCLALLAFVTIFWALEIVPLFVTALFVPFLVVILRVIR
STDGEDRRLTSPEATKYIFSQMFSPTIMLLLGGFTLAAALSKQNIDKVLA
TKVLSLAGTRPRSVLFAYMCVACFASMWISNVAAPVLCYSLITPILRTLP
RDSPFAKALILGIALASNVGGMASPISSPQNLIALEYMNPPISWLGWFAV
SIPVALICVVLIWLLLLWSYRTGRNVVINPVRVNKEPWTGTQYFVAGVTL
ATIALWCVESKLSWLFGDMGIIAILPIVMFYGSGILRKADFDHSPWSIVF
LAMGGIGLGKAVLSSGLLDDIDHVIERVVLGLDIWPILALFSVIVLIIAT
FISHTIAAVLVVPIAAQIGTAMDVPHPRLLIFATSLICSAGMGLPVSGFP
NLQAISLEDDVGQPYLTPADFFKNGVPASIIATTIVVTVGYALMRLLGL
>NGR-1A1441  [mRNA]  locus=Scaffold1:1803824:1805544:+
MSTETMKALTLHQTQGEFKPGPSVWHPIKVEQVPVPTPGTNEVLVKILSS
GFNHRDVFQRQSLYPGTIFSSASSPSILGADAVGILVSPSSHPLYRKRVL
LAPAENWLESPLGPDVEGKPFGILGSVKQTRGRGTYAEFIAVGEKDVIEC
PEHLDESQAAAVPLGALTAYRAVFTKANVKKGDNVLITGIGGGVAILALQ
LCVAAGAKVWVSSSSEEKIKKAVELGAQGGVNYKDASWPKTFASLLPTSR
PYLDAVIDSGGGPIASQVARIIKDGGVVSCYGQTSGKPIEINMAFVLKNA
ELRGSTMGSREEFFSAVKFIGQHKIVPVVDTVLQGLEEAEKGFELLKQGG
QFGKVVITIAKDEKNKL
>NGR-1A1442  [mRNA]  locus=Scaffold1:1805929:1807549:+
MEKLSHFFESARIQDLPQSYKVAQFSTPHATSLEINTVNWAEPREGEVVV
KVSSCGLHASYQIIKHSLLPHLKYPITPGSFCTGEIVQVGQNVKHLKLHH
KVVGVAIQGGGCLAEYAVLNSDYVVEIKRKEGATQQVYCEVFEGSRVEAE
LRRFEKEEKELSKDERRRIHDANERLVFSAGGVGGDGVNVIIGDGGSARV
AIQVLKHSSTHKDQRVYLLTTDTQDRWNHSFYDIDESNHLKLSHNEIGSA
LKSIGGIRFAIAVTQPPQEGLEQILEAMRYGSQLVVLSPHPSEKLQVPLA
PLIAKSLSIRGAVWPDRTSLEKVLEMVHKHTLHVSSNLYKFTPEGINEAW
MDLEKGEKFDQPVVVLDQTFQAVETH
>NGR-1A1443  [mRNA]  locus=Scaffold1:1808583:1810095:+
MSGSRTATHAGSWYSDDRSQLDRQLTQWLAQASDSSSSDSLKEVPVEKCK
AIIAPHAGYSYSGPAAAYAYKSINVEPIKRVFVLGPSHHVYLDGCALSRC
HSYSTPIGDLPLDLETISELNKTGKFEWMDRETDEDEHSIEMHLPYIRKV
FEGRQIKLVPILVGSISTAKEKSFGSLLAPYLSDPSTLFVLSSDFCHWGT
RFRYTHFHPPSTDDVFRGQSLNVSNFNSATQEVGGQVWKGIEKLDRLGMD
CCAFLTSPSPPTAAKSPSKAHEEFASYLKVTKNTICGRHPIGVLLGALSA
LEDKVRDMRSF
>NGR-1A1444  [mRNA]  locus=Scaffold1:1810186:1811691:-
MGKGGNRKGKQGGKQTSSGGAGGNEHKSSKHVYASKRPVGGKGVFVTCVR
GKESRAVGEMYDLLEEVADRLYPKERVDKMMEARQKMIEERAKAKLAETS
NEQAEGAQKAAMDQDQDAEKAGDGEEKPLASPAPVVADDSEDDDDDLDIE
ASIQKELAALKSGRGGSQTKVKQDNGKGKAKERPRFQNIETGTECLCFIA
IAWPYDPVELVEALVSEVQETGQSRTRYVQRLSPTVVTCHSNSIEVIEHQ
SARLIEQVFTDWASANSKTFVSYQIEPTLRSHTAPLSRSLLLPLLGTLTS
RLSSAPTLSSPCPSRPIIKVKADLKNPDLVLLPTVLKNCYALSIVEGRLW
KGKKFNLEQIAMEVRRQKGAAEDEEKEKARKESEATTEVEEKAEAKKAEE
EKVVEETGKTD
>NGR-1A1445  [mRNA]  locus=Scaffold1:205165:212107:-
MDRFSRLHTYLETILANPDPQTVSKLQVKLERARPAFLDFLDTPAKNTQQ
RQQLEKGSFTYVATGSSYPAGPALVKDILALSDALELSEEIAASLVAYGI
NAKPRAGLGRAESGLLVHLDERSSLLLCLQAIWRGALSADERLGSSGIQR
VFEREVQEMTKARNSGEMKGAENWVEKVIKALDTNQKAADKLRNSLRQPL
PSQSALVPAGQSASSSSAPFSDETIQLRIYRLEEERRLIGQLLFLIGAGR
NLSSDSIQLLVRQLQSSPNSDSSAIYVLVALLAALDTSEEAAAEQLYPLF
TDKSFLQRMKTDINAAWTVPHLKAVVQLQWSIFLDTAARYVSDFENSGGD
SVDQLTWQAVDAGVFSFLGRSILSYKWEQSELVEKWGSIGAEIQPLGGKD
ASVDAWFHEYVTEQVEILVVEVITNRISILRKLRNREEDVVSTSHRGGGL
RSSRSGNQNEPPRQPRHDLEAFFLLISAIYRNSLDAGLKFWEETVSSPSD
NASSALSNPLNSRLSAFLRWGAECRPAGMMRAYYEMLASLASGPRSATYA
FEFLSSGDSGSHQQISSTCSWSALFGALEFYLNNLPDRPMEQGINSEGMI
GEIPPEEIPLLRSFIHLLEQVVLYSDVARATLYDNQRHRPIATLFALTGR
SIPIDLKASLIGAIDAFSRPGGSFGVEVARRTWAALEQSQILPTWSVSDP
RGLGTSSGFGMSLRAPEPLAIEGGILTELEEVEAPNKVYPESTAFVSLLN
TLIHAPLSSPLASTLSPSLSNALQKGRDLDTHTIPDNLGAPNRAPGVEPY
LKFVIDDVLLKTGQREYQDPRERWKITDKCLEFVEKTLASFDLGPFLAWA
ASGGRNTHGSPLNQLVLHPGFDILTRILSGGSLLTLILTIVTAGLDSVAN
NVAGTPLFASCMLRSLRIIRRTLQIQAPFLEVFLPALADSSLPLTPEKLA
RLKGQQPIDQSFLYHSEVVVQIALLVACEQDEEIALLAIQILSLIADSPF
FDVQQKFPDQSRTKLNRLVGLLQASPETLRIQEAFVQRLDEDIPESELDS
PAIGEANGGEEDASALRRAVRSAIVDLFLANTRTDRSAPNIAHLLLGFDS
KGRSEEMEIEDPAAADTKRTSLHVILELLAQNVSRDETEVSISLLSRHPT
LASKCYLLIHQLCLHHYTSGVLSRYLRNREQFFITQSSKLPFPMPSASEG
PLGTLQYSDNIRILTSSTAVCSILQSQAWLLDSTALELSVLTAGNDARRT
QELVANLFEVVPQDPSTMFENDGGVAQSLPRMLEIFHSFDFAWIDSITPI
EHRLKLFADLNFESCLTRDSTGCEVYDFAALLALIGAAKRELQNRGMLNS
PGQQEEAKLETRAIVETLVVENHRREIQSARYVALKSWRNLLDIVLAKSF
RFLPAEGLQTLLLDLMTAILPPLAAQEMDAAISELLSGAAVLLSTKLRDE
GINILYVESGETVQSVSPERLHSILRLVLQAILQPGVSPVVRGNLYTVLL
NYIQYSAKVAALSPALAKNLADVDNDSASVASFNDDLLSLDGMSTVGGTR
RTGSKKNALESGNLTIFASALDRLLPVICRDAAAGHEVWRTVAFTVLDAI
VAVAEEGKAITKVLSILTKQGYLSSFVNAFKDMEAELQEALQPDPESLNA
LYVYEALVSFLIRLSSTRQGAEKLLNAELLSRLAECEYLGSRPTSESSPM
DFDGFLPATTERHHQLLLPALQLVVGTLVSFGPETTVAARQAHAFISGQR
ENLLIALKDCATRQNVALMREAHLIVTLLSIVLPTISDEELTTFSSFGGL
HSALVAVSARICGSQEWIAKVQPSNDLEREEDQTLVLALRDNGTIFTEKV
DNLVENLETALLTYQSAATTKRPGSNAFRPVLLPSTRVGENAAAGQNLGS
AAAFLRDTAQILEERLADAKSLAEMVENFDTRPLDEIEEVFDFPKDESDG
SDRRGKILQELQNLQRKYRLQVASSLHLLELALLLFWRHVAFYLDPERVD
SSRPDVGLGLADTLKARNNNQVNISAFDVPTLRENLSYEFRRLSEKLENL
DLSQKSVGSSWRQRESYIGVVVRRLMELLLLDREE
>NGR-1A1446  [mRNA]  locus=Scaffold1:1811804:1813764:+
MSRRRNDDEFLAGDDEIMYDSDGEQLEEDRSESGGEGGYSSDDQTINRIG
RRNRNRDAASQKRQLQSRDKGKGKGKAWEGQFERTWDQVQEDERGTLEGA
VSDMLLTSKTRRILRDTSSIQRGIIRHVYLVIDLSSAMLVRDYKQTWLDL
TLQYAQDFVTEFFDQNPIGQMALMITRDGLAERLTPLSGNPSDHLKALQN
KKKLETRGAPSLQNVLQLAKTGLSHLPPHGSREVIIILGSLTSCDPTNIH
QTIAETEAERIRVNIIGLSADMKICRDISEQTKGTYRVARDDLSFRDLLF
EFVSPPPTLAPSKSHVLGGPSPAAPTSSADLMQMGFPTLVHSTYPAICGC
HGKLKISGYSCPRCKSRICDVPTECRVCGLTVVNAPQLARSYRHLFPVAN
YERLLQPTASNPPTCFSCFHPFNSIHSNLNSTQLGDLSPLGRYRCTKCDQ
EFCLDCDKLVHDALGFCPGC
>NGR-1A1447  [mRNA]  locus=Scaffold1:1813979:1818828:-
MSSCFRVEAVDFGGISDPRAKWTVFAHLASYRYELIFAEDKLRTFPELEL
LSNQILTAFVDSINPETLELSPSDEEIANWQNRTSLPYDPLQAFSSVAGR
SVVDPYTGEEIHVPWINADGTGFAQEGFNIISTAGKTIKHETLGIAKLSR
DIFDMKESTNQRGLARTHLNAHNALKPSQSSLALSLSSKLVELPLVSNAS
CWQDVGAGLDWKRENAFKIIAHGVGGTKYFRKINDILEGYTNGSPFSLDL
AMATIRQSNFVEKMHELGWTSREWLSTLPEENEILIRCVARYHAFMDLLS
TSFSLFAVPTLDIDLAWHTHQLKSTYRTDTAEAVGRAIDHDDKVEETDLG
YGFDDTARLWEERFKVPYHDCGCAKPPSKGLAKLGAKFSRSSGSAPTSST
ELEQVSQAHPATHSSEHQSFILTHHPDAQQRRKNRLNDFGDRKKKEDKKR
EKELKKGQLSGEEAERERRKLEHSQFFLAPIPMFEMFGEEGHPISKEGVP
LSANQAGTNKMKGSCGGSAGKACLYFFAKGWQLRLTGKLNRGISVVDTVE
IIKGSKLTEEEYRKAAILGWCIELLQAYFLVADDMMDQSVTRRGQPCWYR
VESVGNIAINDSFMLEAAIYYLLKKHFRQEKYYVDLMELFHETTFQTELG
QLIDLITAPEDSVDLSKFSLEKHHLIVVYKTAYYSFYLPVALALHMSGVT
SPSAFQKSLDILIPMGEYFQVQDDYLDCYGTPEQIGKIGTDILDNKCSWL
INVALQKASTDQRKVLDENYGVKNSESEAKIKAVYKELELARQFEEYEAS
SYEQLNKLINEIPEGGSEDGLKREIFQSFLAKVYKRQK
>NGR-1A1448  [mRNA]  locus=Scaffold1:1819307:1821196:+
MTNNSIVYTCKRHDMYSYSCSCPAWKTQIGKPPDARSCKHLRSLLGDAYE
NARCDESKNTVVYTPETNPVNLKKKAREEARAAAGGSGSTSKPAKKRPAT
SLLDSDSIGSTASTSAPKRARQASSSSKFKAKKEDDSSEDVADVDDGKPG
GGSGGRDLLLAHKFDLDGKIDPKGWWISEKLDGVRAYWDGQTTLWSRTGK
ALSAPKDFLAHLPRGRTLDGELYIGRNRFDETSGIVRSLRSPRWDELKYM
VFDAPFLSSSPFEDRLACLESLFPSLSLEELENDETKAKVKSPVVLVKHE
ICQGMEDLKKRLVQVQNLGGEGLMLRQPGSQYVGKRSKTLLKVKTFYDAE
AKVVGYEAGKGKYEGMTGSLICQMEDGKTTFSVGSGLTDERRQSPPAIGS
IITYRFFELTKQNIPRFPTFVGERIDADRAKDAIIREKDGDAMEVGTSKG
KGKAK
>NGR-1A1449  [mRNA]  locus=Scaffold1:1823135:1825094:+
MVYIAAAKRTAFGAFGGSLKNFTASQLGGHAGKAALAELPQGVKVDSVHF
GQVLYSDPSAAYLARHVGHLSGLPIDVPAVTVNRLCGSGFQTIINAAQEI
KLGEADVVLTGGAEQMSLSPYTLSGASRFGTRYGVDLKLEDSLAAALTDR
VPNPTPMGITAENLANKYGITRQQCDEYALQSQKRWKEGLDAGAFKDEIV
AMTLPPKKKGGEPITFAQDEHARPQVTIEQLGKLPSVFAKGGVVSAGNAS
GICDGAAANIVVSEDAIGRYGIKPLAKVLSYHVVAVEPTIMGIGPVEAIK
GALEKASLKISDIDLFDVNEAFAAQWLSVQRELDLPNDKSNVFGGAIALG
HPLAASGARITANLVHNLHRLNKRYAVGGACIGGGQGIAIVLEKC
>NGR-1A1450  [mRNA]  locus=Scaffold1:1825248:1826411:-
MADYWVSRDKYYCKYCKIYIADDKPSRIQHETGLRHKGNYERYIRDIYKR
GARDQKDKVEEAKEIARIDAAAKAAMGIVDEEPSQPVASTSKATPAPTTV
PKPSDPYANYTTAESLGYRDDVAEKKKEEKELRKKEGLIGEWQKVAKRPP
PPPSQPIVPTGDLLPVRVPHGGGASSLKREEGVKNEEGEEESKPTKPLLS
SNLDEEQAEQKRKGYFTEKSYNPDEDDFDPSKISSGQIKLKRKRLTLKEE
EALEKARREREEAMVPIVGIGERRSGGASGEWATAEIEEEPLLEFEEEKP
QVEAEGEDKPGVKTATTGKSEGVGGGTGFKKRKMHGSGTVRKK
>NGR-1A1451  [mRNA]  locus=Scaffold1:1826765:1828686:-
MDIDLPAASSQAHPSRRIIVTESSPYDLEQLANTWEGRSKVLRLISVAVS
SPSLCGPALTLALSSIKQLTLDTTLYQEVFQLYRQQINALENGTEQDPSA
VNWYNSIKGNEVTLDRTWLEQAKKDAQTGQEKLEIELKGYVVNLIKESIR
VNSEISTFFGFNFVQYKLTSSLTSAQMGYRDLARFQYRCGELQEAVRSYT
KSREFCTTSQHVLDMCLGVIEIALDMSNYAFVRNYVVKAESAIDAAQSTN
GSKPKQAPVLLPGMVAPAQDPIEAAKERERKIVQERLLVAGGVAHLGSGN
FEKAALAFTDLGSEAINNGTSHFIPGGDIALYAVLTSLACFDRVQLRTRV
LENSNLRPFLDLEPYLRDIVRAFYDSKFKHGLELLSKYEHRPLLDIHISP
HVSTLIRLIRQRAILAYFQPFASVSLSRMASAFGIDEASISTHLEPELIE
LIEKGMLKARIDSANGTLVAKRRDARNEAFKNALEEGEKLQKKAIASQLR
MKLLRNDIIVKAPRGQQQQQQQHQQQGPIYLDDD
>NGR-1A1452  [mRNA]  locus=Scaffold1:1828906:1831619:-
MTGSLTLGGIAGHTAPVGVKSFFSYLKKYRRNKKRQHPASELIYYEGLQI
VRKFLEYASLHGVSDLQAFTAAHVPTPTWVYKSVVTVPDYNIDRAAELLR
KALEMDPRSIDLVGGTKWWTMRGRALTGEWLEMKKDRLKRGAASPERVLL
YLHGGAHFFSSLETHRYQIQRHARKLGALAFAPSQRLAPQYPFPCALHDA
FASYLFLIDPPAGADHSAIHPSKIIISGDSAGGGLALSLLVLLRDLGLPQ
PAGATLISPWVDLAHSFPSVNGDDSGDYIPSRGFIYKPDLVWPPPPNKEC
GLEQLLIGEEEGGQVIQLYEQVQMYCPNNMLDHPLVSPVNQGSLGGLCPL
YIAAGSDELLRDEITYIAHKAANPSAYPPSSDVLEKFPTQRAHLEADYPP
TLVQFQLFEGGCHVATTLSVASIAKYIYRGAANAALFFLTAAKAKKEREN
GHDHHSHHRHSVQKHLQRGSPPVRASTMDHHAAQGEAESQIKTSAVNEQA
IVTPALTTIDLKLANTKLHPEFEREESPDDGDSNSSASRSSDEDDTLSAE
RARERQEGKDAPVLANYLDEVIKVTGRLPPFDPNHMIRQRVSNAGKTRPL
EPASELPGCQMNPQHIGKVHSGPVRKWLAKRAEWDSRYHQELEKFRVIKS
RDRVKAEQEGFLLGQFKGERVPLCALAGFSDPELAQQAGESVDEVVGKKS
SASMPLSFWAKISSKPDEARVGDDKVEEAKRDLKEEEDQRQEENKEETKQ
TVDVSA
>NGR-1A1453  [mRNA]  locus=Scaffold1:1832053:1832611:+
MRASAPVQSGMPTGHKYMGWWGDMGGPKQKGIATYTLSPFRQDPMRGAYK
HWAVNGVKRLGQQAVYFAVPFGLGYALIQWAIKDNHLRNSKHGQAKGLFP
>NGR-1A1454  [mRNA]  locus=Scaffold1:1834070:1835690:-
MDQAGSYSIANFQGPHPINSSLAFSLPQSNSSAVPPLKSLPAPIALLTVA
HSLKSSALALLPSLSKPPQSQNSHVRYAKAWSDYYRLTTASIVVLRSAVS
CASTGEFRGGRIELRANAMLAEHLADVYEGTEHVGMVVQEAEAAVTRAQA
IAQSHPSLSPFVPSLTLLQVRLALFSPNRVKYARTLLKKLLSSPLLSNTM
PESLSALYATHSTLATLPSIPYAERMTAWQTVANVAQQNGDIQVQVLAVL
ARARLSLEVDDCEATKSSLQKIQQYLGPSTDGVKLESGAQVQYEFATAIK
VEFRLIASLLAAQLGEVKEAKDLLKTTHALLDSADASTASFSDGSIRITG
PNVANSQSPASIQFQLPSHSSLYSFTYLASVLSYL
>NGR-1A1455  [mRNA]  locus=Scaffold1:1837348:1838295:-
MSEITAAEALRIRTHMNKDHGESLGHYLEYFGRKTPSLAYSNPRITEFVS
ESMTIEYDQNLSWTYKFTPPMQAGQARVRLEQMHREAKEGLGISDVVISQ
IHLSASGWLSLLLCLTLNVWLLVTPASSIAHTLRWQAPMLRPVLNLLSIT
PTLHNLGNAIKLFWVGSLGIAHFVEIFACLNPLLRRYNVKNPLTKFIYVV
CCQIGGFPVWQSLRDEGLRQERKEGKTH
>NGR-1A1456  [mRNA]  locus=Scaffold1:19135:19539:+
MTDYAATALGLTHFAVGASALISPRFTASIFFLQYHPTSSIIARLFGCRE
LLVGWNVFSSATPSTSQGLEKKRWAVGLANLMNGIDVISTLMEWIKSDYQ
DVGAGLGALGAATLLGLGLWSMRYEESKVSRKGL
>NGR-1A1457  [mRNA]  locus=Scaffold1:212477:219110:-
MKFSLSEAYEILGVEQGSSIEVVRSAYKKLSIRHHPNIGCPDATEKFQQL
SGAYQRILKHFEDPKPRMSFEGGGGGGGFGVFYGDSDDYDEEGDWDSEEE
AQAAPDDMNDAGSDEYFFWIFEEILRGGYGSRASYKRQKAHPNEQETPEE
HAQRVRQEAEMLEKAQAQREAEAKRAREAAQKAKEKEAKQAAARRQEKKA
AAVASKSAAKVQAAELAQKRLAVLQHKRSTVFTAARHFDIKTVKHGIYEL
NVDPNGGEFLPGGKEAIEDLKSAGIDIHQVESELSGKTGGKKKKGKQSQS
TSTSSSLFDSPKVPGSFPPTPAPSAKASPVVAQTAGLFEGATSSASKGSK
NKKKKNKKKSASASQTPHSVDTPPSTPPSEPTWKSVPEPGISGSTSSPNA
LFDPLETLLHIASTHNQKELYVWLLDHGAVPEERNSGGFTAFHLALLHNN
TELVEHSLADLKPPFPPLSYGASSETPDPYYPLPKNQTLLSLALIGGSKN
PVKVLDLVRIVLPFVGGREIHKGWKKAEFEQARKGLRDWKWDAWEEIKWI
MAERMQELEFDGVNAVNPNHRHDEAHEKEIDEQLAAIRGEHPFNSFAGPR
LGNDVKWYISGHDYFYALSELLEKAKETIWILDWWLTPELYLRRPPAKHE
DYRLERLLKRKAEQGVKIYIMVYKEVTQTMTMSSAHTKHYLEDLHENISV
MRHPDHAGGELTMFWSHHEKVVVVDNTIACIGGLDICFGRWDTKTHPLSD
CHVTDFSRLLFPGQDYNNARVQDFQQVDEWVSNQQSRLETARMPWQDVHS
MIQGPAVLDIAQHFVERWNFVGHLKYRHDDRFPPLAFPHHVEPDEQPPSA
ISRHPHLQRFAEIGKHFSVHKQAPPEGWEKPGGTVKVQVLRSSADWSHGI
LKEHSIQNAYRQLILEANHSIYIENQFFITSTGTKKTPVSNTIGAAIVER
IISAAKSYKRFKVVILIPAVPGFAGDLDAKGSSGTLCILGAQLKSIEEIC
SEIRKAGVNPDEYISFYNLRSYDRINHDPARIKRMEEKSGVTWYQAQAAL
ARLQLGRNPTEDELRKNKEVLIAVPQQGGEQAALAGNTKDKVAKNEVRLP
IPSDYDEAERIVKQFEQADEIDEKINDSVAHHAQAGTGSLFDEKWTGDED
SERSAFVTEETYIHSKLMIVDDRRVVLGSANLNDRSQLGDRDSEIACLYE
DQELIQSQMDGKPYLAARFAATLRRELFKTHLGLAPPQFCPAGDVEPVTR
AMRMVGVPHVEETDSEADRLVLDPLSPDLEHLWKGTAQRNASVFANVFRC
VPASGIQTWAQYKDYVPKKPIKVGHVARTDMPVNYIKEQLDQVKGHLVPM
PLDFLSNEKLFEFDASVNPLTLNIYL
>NGR-1A1458  [mRNA]  locus=Scaffold1:1838435:1842768:+
MYFVPTPSPSDKKAGLPSPRSFPSSNSPSAPSPSAPSTSKPTPFNAVLNL
IDWKNPLNSIEKILTEHEGYWLVASVLILLESLLVSAVILKVPYTEIDFR
TYLQQATTFLSGERDYSLIKGETGPCVYPAGHLYAYSFLHYFTNAGQSLK
RAQWLFGAIYVATLALVFSIYSTSKRIPPYALIFLTLSKRIHSLYVLRLF
NDCLAMFFLYAALWFYLDNEETRSNSKKRASRWLIGTCLFSLALSIKMSI
LLFLPALLYLLFVYHSPIVLLQHVILLLTTQVLLASPFLTSLPLAKSYLT
GAFDFNREFLWEWTVNWRWLGVEVFEDRAWGQVLLMAHVAGLGAMAIKWC
SDEGGAPLVLKRAIKRPSASPALHVLTNTRPQELLAKRKEFDDGKISREE
LKKVEDAAIKAELERQRSVGIKSFTDGEFRRHMFWDGFHNNLDGMVVVPN
PPREIFKMYVPDIKAFFESHAAKPGDTMVCKGKLVRNKPMYRPEFEYMKS
IVKPEEVKNIKLTLAAPEWYHLRHGEHARDHSVYPDEADYFNDLAKAYRE
ELADLYAAGCRNVQFDDPLLAYFCSEAMLSGMKEEGVESEPILDAYIKLY
NDCIRDVPEDMTTGVHLCRGNFKNGMHFSEGGYDRIAVKLFNELNVNTYY
LEYDTERSGGFEPLEHLPKNKSAVLGLVSSKFPKLEDKEYLIKRINEAAD
FVAKGSGESHDEALDRLMLSPQCGYASHSEGNDVSYDDVLAKLNLCHETA
KAIWSDV
>NGR-1A1459  [mRNA]  locus=Scaffold1:1846956:1853006:-
MDIAHPVSSQITSVSFTYLNSKDIRNISVKQVTNPSLFDNLNNPNAGGLY
DPAFGPLGKGDICSTCHLTSFDCPGHFGHIDLPAPVFHPLYLVQAFQLLR
GTCTYCHRFLVNDVQLLKQTARLTLLEHGLVLAALKIDETFQPPASASKP
GRGGKKAASASQNIEDADMGESTDETLEEFKKRLQLFVQVSIKAGKQVNG
DLRDKGRDEYKESGAVFDVRKKVIHEFLKSLSGKKRCEHCGAYSHRFRKE
GHTKIIEYSLVAKQKGVHKALGIKRPNVLRDQALVLSKAKKSSSNGHQVD
GDGDGSDDGMEVDGAAEESEEEEEEEEDDDEAIGNVRGRQTERIVTPDEV
RAHLRRLFSNEQDLVTLIYAPHGPIAAARNKPSTSASIDSRPTASPDIFF
MDVISVPPSRFRPAATMGDQKFENPQNGLLNGILRQSLVVKQTNDRLMKL
LENPEDAEFLGEDGKPKVDRARVTTQLYESLIELQNAVNSMVDSGKNPMR
PGQGKQPPMGVKQLLEKKEGLFRKNMMGKRVNYAARSVISPDVNIETNEI
GVPPVFARKLTFPEPVTPHNINQLRQMVINGPHQHPGASFIQLEDGNLVS
LDRMTLEERTAQANKLLAPESSAPAQRLASSSRPDVGLPPTRTPQINRKV
YRHLQDGDIVILNRQPTLHKPSMMCHRVKVLKGEKTIRMHYANCNSYNAD
FDGDEMNMHFPQSLIAQAEARLIANTDNQYLTPTSGNPLRGLIQDHVVSG
VWLTNKDTFFTREQYYQLIYGALRPEEDYSGEGTVKTVPPAIWKPQPLWT
GKQIFSTLLKNIQPPSMAGIHFSSKGKVPASAWGIFPEEGEVLVHDSDLL
TGIIDKAQIGASAYGLVHSVFELYGPEYAGKLLSILSRLLTKFLQSRAFS
CRMDDLVLNAQGNADRRKMLTTVNKKGLDAALEYTGLSSADRTDPATADD
LRARLEEILRDDYKLAGLDATVEGETNQVTTQLIKQCLPNGLVKPFPHNN
MQTMTVSGAKGSNVNASQISCLLGQQSLEGRRVPTMVSGKTLPSFKAFET
APRAGGFVAGRFLTGIRPQEYYFHCMAGREGLIDTAVKTSRSGYLQRCLI
KHLEGLRVHYDHTVRNADHSVLQFHYGEDSLDVTKQKHLHQFEFAIKNME
SIVARYNPREALEKVQALEDVVGESAMKKVLKNPEAHDPLLSTLSPSTVA
GAVSECYAKAIEDYIKNPKQRLIKPKKKKHLEEWPEHIKRDTLVSQDHFR
SLMHMRYMRSLVEPGEAVGLMASQGVGEPSTQMTLNTFHFAGHGAANVTL
GIPRLREIVMTASQDIKTPTMNLPIIGSVSDEKLKTFCQSSTRLVLSQVL
DDVTVLEKLSPKTVETNYSRQKTYTVRLNLFPREDYEAEYSIKPEQIITG
IARTFVPMLDKAILKEIKQNDKEIKSQAGDMGKGRKEKTRGGKSSAADED
GAGEADAGVVGRDDGEEIDGDADDERRKRQGDEEATYDEDEEDEEKEDDA
EAALEDKFREDEDKESSDEEDSDEEEEDAEVVEKRTKAEMLERIKTLERR
VGESSRYINKLTFDKEDGEWCEFELEFSSQAHKLLLVGIVEEVCRNAVIH
EVPGIARCFVAKAANTNAASQRNAVTEGVNLRALWNIGEGIVDLRNISTN
DVGAILRTYGVEAARASIINEMSAVFSVYGIAVDYRHLTIIADYMTSEGG
YKPFNRTGLSNNSSPFLKASFETTANFVAEAALLGDFDNMVGPSARIVVG
RTPESGTGAFAVRSVVEAAA
>NGR-1A1460  [mRNA]  locus=Scaffold1:1853491:1855497:+
MARLGFRRWFVLYGIGLFVLYLNFFRSTSSSSHKPTTALEGLGLPVEELP
KVDRTALEKLRLLELHEGVDRDNFEEMEPGAESRTRKNNALDRPPLVKEI
PEIDKMSVTAALGRIEKVPAEILDREICGATSKGHGCQFLIPAWLGEQET
KAQQHLHQLGLLAVALNRTLVLPNVSKSRLGTCYRHPFSFYYSPSSLSSL
GIPTISQEDFILYTLQRDPPLSAQTVSVVNAKPGVYPQGSIEIDSFSDPF
APAAKPNRNLCLRSPRSKLDFTTNSPLAIYPPEGFHKSEAGRLGFGQSLI
NTLASQEIGSKSSRKSSSPQDYSLPDVLAFNYEIRFPILTPESVTSYLSS
TSTSTSTFSSDESSSSLLPFSHFPYSTLWSSLASHISSTLSPFISIHWRT
ETLSPSNLSPCADSLLDKIFQVRRQYPEVENVYLATDYPIEGLDSSFATR
SEAGGGGVAHSGTFAKSVTDQHHKAFKRFLKNFAYKSRRETGGKLKLTTF
SKEQNEISLDPSTSSLPRDLLSQLVNLTTPIDYDPFDPSSPPLPTTLDLG
SIDSGLLGILDKLIVTRSQLFLSGVPGQGSSTEGACAKLSSFTLQLIGAR
EELMEKQEAMRDEGDEEEANNRRNQGELWNVVNHWSLNGDEVY
>NGR-1A1461  [mRNA]  locus=Scaffold1:1855924:1857717:-
MKVDGNKSFNLGKIGSFKANELVGKVYGQTYEILEGGKLEAVKATLNEIE
ETAANNEHITSTGAQNLTFVDIKALKESGATGREIIQKQIEEHKAYELKT
EYSKEKYLKKKEAKYIPLFTPLPCSTHSLTTYNSDRVPSKTREIRADTMA
NLLAMANIRPGSRVLVVENAGGLVVGACVERMGGTGTIMIINDADSPPDL
HILESFNFPSTPDLDPIRSIHWAATETDWSPPDLPLETTETNTEPPAPEV
KADGVEEEKTEEEKEREFKRLRNLRNKAQRELNKLRKRKSTFDKAKQARE
EFFKGEYDALIIASEYEPYSIIERLIPSLAGSASIVIHSPTIQPLFPCLM
SLRANPLTLQPTIHEPFLRCYQVLPGRTHPEMAGLTTGGGFLLSCIRVID
QGGVNSVRTGTSRGGKRTNSEKDDPEEAKKKKQKLDEEVVDEVEDRQ
>NGR-1A1462  [mRNA]  locus=Scaffold1:1858029:1860540:+
MRQRQVMIQKSTTSTPTTGAAKRRKFSTFRLVSRVFRVGICVTALWVLYK
RYNTEEVSNTVEVPQGAYEEIEVDDYRYSQVLDALKVSYRAYEKHAFGFD
EQVSIFTFLTITPYLQLTSCFEPGMKPEYERARNWVETELDFSILDDKYH
TFEITIRVLGGLLSAYHLSGEHDSTLLNKAVDLADRLLPAFDTKSGLPLS
FVNLAQKRGLADADNHGLVSVAEAGTLQLEFKYLSELTGNPVYWEKVEHA
MKVIRQAPSKDGLVPIFMRPDTGHFIPSDIRLGSRGDSYYEYLVKQYLQT
NKTEAVYREMHDHSMGGIKKWLVKKSQGVGKEGKGGLVYTAELQPRKNRM
GEIEFVEVPKQDHLVCFLSGSLLLGASTSPDLSRTLALPPLEDEFTDRDQ
DDWYLGKELLRTCVDTYFSSKTGLAPEIVNFYTSRSDRSRPVSPSEPPNR
EWFINSRQLTAPEPPIDARNILRPETVESLFVAYRVTGDPIYRDWGWKIF
EAFEKHCKLEDEAGFASIRDVDALPVKHEDRMETFWISETLKYLLLLFSG
PESIPLDRYVFNTEAHPLPVFTPTVVIP
>NGR-1A1463  [mRNA]  locus=Scaffold1:1860737:1862345:-
MAAIRSRESRRLIEEFETEYLDSEYQFGIDSYWLLDRVGNKGSLKGFSIT
YDPLRGETDGQAERDEEWLEWDILRHPALTGIKNLCCKADFKDPADTTPI
NLPLTQLTFGKLPLANGTALHKGLLTSMNSTLRTISLDFAPDPVAKPALD
DLIEYFQTTATTLEYLHFLNKPNLNFLMSLHSKMNATKMPNFYSVTYPLL
PKALAPFNVLCLACINNGTSLVEFKLVEPPYYKPEEILNDDDHEALVLRY
LAAFGSRLDSFNIMGRRFRFMFPRQWSARFVKVPEVAKFIDRSSARGCDV
WCGKEQRFSAAAKAVEKRKGKRVAKGGAGAEETGGGNEGGENLPGSPAGS
EQTASQVEQTVLDAAAAASASAATKKKKSGVKKGKSSTSGASAAVNGKGK
GKAKAVSADTGSTGAVVSSGKGKGKSVVVADSSLEASRNGFGAEGSSSGA
MGSSSSAFTGGSSSSMNSVTGGGDYKGKGKGKA
>NGR-1A1464  [mRNA]  locus=Scaffold1:1862472:1863929:+
MGQTSEVENKFERSVSDSNQKNDHSLIEFTKEDTTHPAALIPELCRSFYK
LGWVTGTGGGISLRDGEKVYLAPSGVQKERIEPQDIFVLTLKDRSFLRWP
VHKPLKQSQCTPLFYNAYELRDCGACIHTHSQHAVMVTLLWPGKEFRISH
QEMIKGMRIGGMGTALSYLDELVIPIIENTPQEEDLANSMEQAMRDYPDA
PAVLVRRHGTYSWGADWEKAKGQAECLDYLLEVAVKMKLAGMNTVGL
>NGR-1A1465  [mRNA]  locus=Scaffold1:1864061:1864414:-
MRTKKGDVLTISQLAGLMATKQTSSLIPLCHPLSLSHVSLTLHPSREDLS
IEIECKVSCEGKTGVEMEALTGVSVAALTVFDMCKAVAGKEMKIGDIRVT
EKAGGRSEDWKEGELGA
>NGR-1A1466  [mRNA]  locus=Scaffold1:1864842:1865910:-
MPEDGVPLLPKDNLLTTDEVERVAKLFVENGVRKIRLTGGEPTVRKDLVD
VVARLSALEPRIDSLGLTSNGVTLRRHLPSLVEAGLTHLNISLDTLDEHK
YELMTRRRAFNKVVETLEVAKRLRDEKGLKVKINCVVIKGLNDMEVPDFI
ELGKKEDITIRFIEYMPFEKNRWSTSKLVPSASLLSLVSEHYSERVVEKL
QDSENDTTRAWRIKGYKGSFGFISSMTDHFCGTCSRLRVGADGGVKKIGE
TVWGKKFAHNGLGGMIGIHQNGKMGSMVGIGG
>NGR-1A1467  [mRNA]  locus=Scaffold1:1866404:1867570:+
MMKIWSLKKNEDAAAKKKPKTSAALIRVQKDLTELDLPSTMKTHFPNPED
LLNFELTITPDEGMYKGGSFKFTFSINNNYPHDAPKVKCVPKIYHPNLDL
AGNVCLNILREDWKPVLNLNAVMVGIQYLFLEPNADDPLNKDAANDLRAN
RDRFIQNVKTSMRGGYVGSEQFDDVRVGSQRG
>NGR-1A1468  [mRNA]  locus=Scaffold1:219896:223780:+
MLRTFSSRLRAPVTAQRSLRSFSSTPSKLFTLDLTRRAEVKEADDLVDIS
SQFKHIQTKDGTSAASDLARRLSQAVLPKLERPDVKKVCIVGSGGLSIGQ
AGEFDYSGAQAIKAMKESNIETVLINPNIATIQTSHQMASEVYFLPITPE
YVAYVLEKEKPDGVLLTFGGQSALNVGVQLEKMGVFERLGVKVLGTQIRT
LEVSEDRDLFVKALEEIGIPAATSSAVSTVKDALEAAEKIGYPVILRSAY
SLGGLGSGFAENEDELRDLSAKSLSLSPQVLIEKSLKGWKELEYEVVRDA
ADNVIICCNMENFDPLGTHTGDSIVIAPSQTLSDDEYHMLRSAAIKIVRH
VGVVGECNVQYALNPNKREYMVIEMNARLSRSSALASKATGYPLAYTAAK
IALGHTLPELPNAVTKTTTACFEPSLDYIVTKIPKWDLAKFQYVNREVGS
SMKSVGEVMAIGRTFEESLQKAIRQVDPRWTGFEAYVQPEDLEHALSVPT
DMRLFAIAHAMLNLDWTVDRIHDLTKIDRWYLYKLDNIVQVHKTLRSLTS
ISQVDHDTMRKAKQMGFGDRQIADLIARDGGDATLEDAVRAHRKSLGITP
FVKRIDTLAAEYPANTNYLYTTYNASTHDIEFNDQGTMVLGSGVYRIGSS
VEFDWCAVSAARKVREMGKKTVMINYNPETVSTDFDEADRLYFEELGWER
VMDIYELEGAEGVIVSVGGQLPQNIALRLKETGVQVLGTDPEMIDSAEDR
HKFSAILDAHGVDQPAWTEASSVEAAKEFANRVGYPVLIRPSYVLSGAAM
NVVWNESTLEHSLTAAAEVSSEYPTVITKFIDRAQEIDIDAVAYKGELLV
HAVSEHVENAGVHSGDATIVLPPFSLVEDDMSRLKVIAQKVAKAFNISGP
FNMQVIRKAVPGEEVVLKVIECNLRASRSFPFVSKVLGVNFVDIATAAIV
GQDVPAPVDLMAEKRDYLAIKVPQFSWTRLAGADPYLGVEMASTGEVAAF
GNTLAEAYWASLTSTNGFRVPVAGSGVLLGGDIKTPELATVAKGLSDLGF
KLYCSSPIVEEFLNSLPHVKAEKIFFPLKDKRKLREVFDEYDIQSVINLA
AARGSSQVDEDYVARRNAVGMSRV
>NGR-1A1469  [mRNA]  locus=Scaffold1:1869247:1870651:+
MPATRRSAPSASEEGREQQQPSKKIKRSTSTSGGVPPLGKFLASSEKPIR
DKAVASLTKFLSAGKLPLKGEVEEEELLVGDLDWEKEWKPDSRLEELEMA
KLWKGIYYCFWMSDKPLVQQALAQTLADLTLIVRPKSTKPEKNGRVERVK
STLAFLKGFWSTVCREWVGLDRLRIDKFYLLIRRFVEVGFKFLEREEWDP
KAIELYNEVLTSPGGPLYVESPKTPHSLVFHLSDIFLDELERVSTNVSSQ
SVPLVALLQPYMLTLTVAPSSPIFSRLVENIFKPLLVAFFPPPNKPQPRR
RKKDGPPPPRPEYPQILEHCVEAKGESEGSDGQTVGSTVAKKVLKSLFEV
GGRPGVDEHNRRKIYQFVAEWEVDFD
>NGR-1A1470  [mRNA]  locus=Scaffold1:1870900:1872068:-
MDQDPFYQVKAEVETAFENVSSLSEAYSRDANDWTLSELKAALSAINPDV
QELEESVQAVEEPGVGRRLGIERAEVKKRREFVTRVKQEINEAYRSRYNA
AAGPPPSLSTYKTSDPLGASDPDLGAGDPNAEFEMQHQSLLMEQQDRTLT
DIAGTVNLLREQARVIGTEVHEQNIMIDELDQHVDSTSSRLAKAQRKMDK
FMRDNSSSPSSWFVLVLIIVLCILLFIILFT
>NGR-1A1471  [mRNA]  locus=Scaffold1:1872349:1873298:+
MKVVVTGASAERKPDVCERTPSVARALNVVATENLAKLSSLLGFTVIYIS
TDYVFPGNAPEPDGYDVNDEPAPTNLYGETKHEGEKVVLEAEERGGAKVT
VLRVPVLYGPAHSNSESAVNCLYDVVLKAAKKEKAAKMDDWAARYPTNTK
DIARVLADLTGE
>NGR-1A1472  [mRNA]  locus=Scaffold1:1873860:1876425:-
MVTRQSGSAAENERETLPTSTDFSLSPNHFHLTESTRAPSFDLLVLGCGG
GPIETNLSCYLVKAKHTSWKTGCAALEGGSTIGAIASLVEKYPESFKGFE
LGIGVDENELQLDSTKQGCFVGVGRDGGGKCAGKVWELIKSFSITHAHLD
HIAGLVISSAAVQLAAKNVYGLPSTIKNLESVMDFGVWPNLGTRDSEGSM
RGKAYVWREIDCSESSEAESRYTLAESLTSTAVQVSHGTDPAHSTANTKE
SYVSTAFFIRNEQTRAEFLFYGDVEPGETVSPGMMMSGTEVLGTSTLSSE
EEEDKVTRAEPEEEEEEEEEEEELVEETVHERIERELNELEEQAKTGVKF
VIARQGMRLIF
>NGR-1A1473  [mRNA]  locus=Scaffold1:1876592:1877946:+
MPVELLPFPPLYCIVGAYRLVTDPALYQPIWKRSRSSLRSALLLSLPLFL
LSLPITRLYVVYILSRSPLSPKNIHDAQLLGVSPVQYTTWMLVLGQLSLL
VEWKLKRELKKSREEVYDRTVQSRGKPIEFWGPYVEEWKVPPFERAKRSA
ERQSFYKKLASPIFRMLVLRVLLTPLSFIPGLALCVMSSIRSLTLARQLH
QPYFKSKRMTPSEIELWMVERQKEYRLFGFFASILERVPLFGLVFSISNR
IGAAMYAHDLEKRQHEFSQGNLKPTKIYESKTKRIAEMQASSGIPEEVVH
GIGGFPSQKGPIKILKDGSEIGKPSSGGKQPPALPPR
>NGR-1A1474  [mRNA]  locus=Scaffold1:1878585:1883205:-
MSSTPTTSFGAHSHELSKEQEDVKLVTTQDLEEPPKSEVNKLGGYDLWKD
IGQPKYVVAPMVDQSELAWRILSRLYGANLCYTPMFHAAHFASQPKYQQE
MFDTSPDSIEGLAPYDRPLIVQFCANDKDQWLKSAEKVVGRCDAVDLNLG
CPQGIAKRGHYGAFLMEEWDLIKSMISHLHKNLKIPVTAKIRCFPTLSKT
LEYASHVYSSGPQILTIHGRTREMKGQLTGLASWSKIKKVVELVQPRIPV
LANGGVPGVEQVEECLEQTGANGLMSAEGNLYNPMLFNPSNSNQGRQYLS
QLPSPMKDAIEGCDGQLEGEWDILEAAYAPATFLASQYLSIVLTIPGGTE
TSTSAIKAHLYKMFRPVWQEGRHLEMREKLGKAGARGLDYREKVMEYVKW
NEEFLSLLKTDLEESLLPKGSYRPLSLKEVTELYSGKIPYSHCQPYLRVT
KPANEKEETELKKIDSEAKRKRAEIEEPELLGLGWTSSPSGVVPTIGKPV
STALTTQTRPDSTSLSEALARIKTLELKLAQSDQERSLLKKELKEKDDKF
EQRLQALENKTTDPRRRVSSSGGGGGATNGTTTSASIPILDSKQQVEIDG
LKKEVEDLRGRVAKAENVGFGKRKREEEEEEERHEKEKFRKLQGQVGDHE
IKLRDTKAEFEELLEKIISLGLPPHGSEAHPIQLLVSLRALSHELSTLPR
ITELESSLLRGIHEFLSLTQTSTTRPIESYSPEEIKTLLRDNIFNLYTFT
EKAKEKMGEFERGNEKQQKQLTILWEKSKEMKPLLEYFEK
>NGR-1A1475  [mRNA]  locus=Scaffold1:1883765:1885370:+
MTRPCPSLLRSIVRAPSRVGSAVPLLVPTPTPTRLLVGTPQSLSATRSIV
SSPQLGAVKDAISAVLHGSQEARAEAGTQHSRLVGRHKYVYEFQKHKVLP
HHVEEYKHLIADYYRGIHQSSEFDARLTGSWEVVVGEVDSFVHVFEYDGM
PGFEQTKNAIRESKGHLTFFNKEILPLIQSRTSQLNTEFKFWQVSPPAEK
GGIYELRTYDIKPGALLEWEHEWRVGLEARLKSGHYPVGAWFSQVGKLHQ
VHHLWQYQSMEARRLKREQSWQIDGWSGTVSKTVRLTKQMQSNILKPLPF
SPLR
>NGR-1A1476  [mRNA]  locus=Scaffold1:1885653:1891508:+
MATMSRLLKQLPSLRRSLSTLHRGGVGTVSAAPPPPALLPRISSLIDPSS
PEFKSRQDDMKLLELDLKKRLEKVYGGGGEKARERARGKGKLLVRERIDE
LLDPFSPFLELSPLAAEEMYGGKVPGAGIVTGIGRVNGTEVMIVANDATV
KGGSYHPITVKKHLRAQEIAQQNKLPCVYLVESGGAALPFQKDVFPDKEH
FGRIFYNMARMSAEGIPQIAVVHGISVAGGAYVPAMADENIIVAKAGTIF
LAGPPLVKAALGEVVDSETLGGGDMHARESGVVDHLATSDSHALSIARTS
VATLATASNTRLEPTEPVEQVEEPIYDPKELGGVTGTNLKKSWDMREVIA
RTVDGSRFAEWKAEWGDTVVTGFAKVHGHQVGIIANNGILLSPSAQKATQ
FIQLCEQRGVPIVFLVNISGFMVGTAAEKGGIAKNGAKLVRAVAATSCPK
ITILVGGSYGAGNYGMAGRAYSPHFLFTWPSSRVSVMGGDQLQSVMETVS
SKRTKEEEENTMKLKSQIEKESEAIFGTARLWDDGIIMPHQTREVLGLSL
GVVTKSWNPRERKNVGNFGVFRIWSTTETSLSSTSLKPVKIVEVGPRDGL
QNEKKLLKTELKVELIKRLVQAGCRDVESGSFVAPKWVPQMASTPELLNS
LILHELRETHSSLSLPVLIPNARGLDSLFQLLDAHPSAAPPLTDEIAVFV
GCTNGFSKANLNCTVSESLARLPSIIERAQGRNLKVRGYVSTVLGCPFDG
KVEPESPAKVAKELLDMGVYEVSLGDTIGVGVPQGWEALVNACEKLGVGA
DRLAAHCHDTYGTALASVLHCVKNLGIRTIDSSISALGGCPYSPNSTGNV
STEDVLYLLSCSNIPTTLIPEPVPSEQLVESNETFAKLCETGEWISRELG
RENGSRVGKAWRGRKDRAEKAKEKAKL
>NGR-1A1477  [mRNA]  locus=Scaffold1:1891782:1892766:-
MATFDSYHNEYITIQNSVNVKLDQELPKLRGEERKSGVRRAYRDLDEADE
IIEQMQLTAKSNPKQSILVRSAKSQLKTWRSKLQQLESVSDRDLLLSTRP
THSAYDLGESDDDEDGATPLVSTNQQQRQRLLNSTQTLNTSSNRLDNAHR
LAAENEEIGQGVLNSLVGQRIQLQGANESLEEADVSVSRASRTITKMIRT
AYRQRITIGIFIVVLVTLIGLILWRKLA
>NGR-1A1478  [mRNA]  locus=Scaffold1:1892875:1894344:+
MGRFQCEKVGFIGLGNMGSPMAFNLAKWLHENDKPALTLWNRTSSKLPPT
SQSIAHAESIRQLARDCDVVITSLANDEAAEAVYSELFEGAKDKKASWGE
AGEERATIFVDTSTLYPKFCGELERRAAAIPWTYYLCSPVFGPPTLAKEA
KLVVVLSGDIFAKRHVEKLLVPSMGRKIIDVGANVERAASFKLLGNSVVL
GVIELLAESMTLADKSGVGSELLYEFIKEFLPAPSFIGYGKKILENNFEG
ETGFTATGGLKDAQHIRRLAMENGATLPALDVAHRHLVTSIAHGGGDLDW
SSLVAGPRLAAGLSPFTGRKEHPHDTGFGARSDETKGNLEPESVGGIKEV
KNF
>NGR-1A1479  [mRNA]  locus=Scaffold1:224519:230765:-
MSVDLSKRFSSFNPGDRSSIMIGESQTLEEEEEEDAIEDLEAELESLMDD
LGMKEAQRGAMRQLPKDRKRFLILQHRQSQPREPEPLRPTKTGPADDGIL
SNVKRFSLATVGWGAVSPDEPSPALPSRPMTTFGSSSTPSQLPTTAHSRS
DTSISAAVQTQPTGSSSSWSSWWSTASNATGTGQAGGERAKDTPQFYVDQ
LSSTKITQRSLVKHLIALRVRLSTAKLSWTQDFLGPAKGLEALEALLGKI
ALKKINGGESATEEDRAVQSEILKCLRVLMNTDIGFAQVVSRTTLITYVT
YTLYTTSNKLRALVADVLAALCVLSVDEGHRAVLSAFSDARIAYNENFRF
EYLIDSIRLKEHRDESDSEAGLDGENERQFGAEEEADEAEVWEYRTAAMS
LVNSIANSPSELEQRMVLREEFARRGLNEAMAGLRYVNPPEYFLTQLTVY
TEERQEDQEELHERTVGHARNGESEVPLSDLIRLAHEHEELYPKLVDTVK
KYIKVFERKDVDEQLRNDLITVLDNFVEHAAHLEDFDQGWRVFMKQYLSS
VQHIVGQQAIIRASRIADTAAVPTSFIEELETLRAKVDELSEERTTLRAE
LNEQIAEVNILRALPVDRNIDPGETSPKSPILKAGDKENFSGVISRLVQK
EKEVIELQNKLAGIEHSTRDESDAKKDRSNQSKRWENLLQEIGTYKVKMA
TLENEIDARDKEIKYLKRTLESVYSRFQATVSNAVNGPSQHTLPVSILEI
ESAALESTAPHTLEALAQRDTEIENLKKQLKEAQEAIKKAQQSIPVFART
APSPPSLAVDSLKVSPIETGSPSIVTPPAPTSSSLNSASSTSANVPGPPP
PPPPPIPSARVPILPALNTTPRAVKLKPKVPQKKMKPFFWTKLPPTRVGQ
SVWAEAEVPELDLTDLGKDFEVGAPAIRLAQADEKIKKKKEVVTLLGHTR
AQNIGVSQVEEELQAIETSKLSPPGDRFVEIMKSFLRHASPAMKALSTLG
STLDEELRATISYFGEDPQQTKPEELFDLIAQFSSALLRANAEVKAFDEK
IAATRTPSKAPLELS
>NGR-1A1480  [mRNA]  locus=Scaffold1:1897139:1898406:+
MIGMLALAVMFFSAIKVVRSTFYQFFLVSHVFGIVIFLVAYQLHAPSVAR
PYTISCLVIYAFDLVLRVFKTRLSLVSLAALSSGTTMVQAHSVNDGWRAG
QHVFVRVWTWRRCFESHPFTGAVASTSESPLDSGSRKLTLLARSTGGFTR
SLLERSESSSVPLKCAIEGPYGHPLSLDFSSFQSVLLFAGGTGITFCASI
LEELVGTAVRGESLNREITLVWLHRMVSITLDLLDGRRRNQNFALRRDLL
SHHVDPESSFILPNSEFHEKPTCLNRSQKAFTL
>NGR-1A1481  [mRNA]  locus=Scaffold1:1898840:1899188:-
MKQDQDEAKHNVEKRLEWIEGEIKRTETNLKSLEGKLEAKKLEIMHIQTQ
LKQQEGTGPGPAPVAVA
>NGR-1A1482  [mRNA]  locus=Scaffold1:1899693:1902353:+
MAVPSTSKTRSKQTESTTTTTPPVSGSSKRSVEASETPQEPAAVAFTSPK
RRKTNRSNSLETSNNDNNDDSTAAEVQPDDPSGSGPIRIGDVVELASSKT
TRGKVIPTSAGYLGVVEEIRALNTDLSEVTDEDGRPIITKGGKVSRTVSK
LYVKVGWLYAKKDFRDMRDDWKAYREQAQVMGPNERVKTDSTDWDVQTNL
ILHHRPELIYLYDDCYPAPNASGKTSAHPLDFFSTSKLEPLCTSDYAKLA
FTTRMATDPPGSARKPIRSRGDQSAYYVLPYFYFGVTSTDSLPPTGRLRR
PLPPSQRPPLPEELFANGSNIKDGLQDITYTFSLHSDPPKPYDPLSIQHY
SRKARKWYDITDLHRLKSYRVQPQDEESGASQLSISAVNSNGNSEEEGGS
QSVLARALSEDSDPSSDEEQASYDSAKRKSEVDMILKPLIEAAKSPIVRG
ASYGLTGNCYLVSRACWLLHYYNGAPSTSQPLLPCPEDLHSAPTPFEWIQ
KSQDLSLQLDMWEDGIEARTTGQGQGEGLKQAWSVDEEVVWRKIRRAEED
TIKDEDELEWLCPEFHEPI
>NGR-1A1483  [mRNA]  locus=Scaffold1:1902627:1904119:-
MFNPLAIHDSPLSLIGHTPLVRLDKLAKEEGIKCNILAKVEGFSAGGSVK
DRIALRMVEEAERLGQITPGKTILVEPTSGNTGIGLALVSAIKGYRCIIV
MPEKMSLEKQNTIHALGAEIVRTPTEKSFDDPDSHIGVANRIVKEVPHAV
MLNQYDNPNNPDAHYHTTALEILASITSTPSTPEHPSSGKVDLVVGGTGT
GGTLSGLSRRLRESNPDLLTLGVDPVGSILARPENLNEMGPGDSPIYKVE
GTGYDFVPKALDHSVITHWIKTRDAESFETCRRLIRTEGLMVGGSSGASV
WAALEWLKSPEGFELVGKHEGKNVVVVLPDSLRNYVTAPWLTQVPAGFPQ
RSCVKGGEAITEMIEKELGRSSGLVTPPV
>NGR-1A1484  [mRNA]  locus=Scaffold1:1904713:1906469:-
MPSPRKNILVTGAAGYIGSHIALCLLLSGNYSVVTIDNFHNSFPTALKRV
SKLAVEALPADASEEEKKACDVDVVKGDLTLKDDIEKVFKSYESKGGIWG
VIHVAAHKAVGESGEKPLQYYQNNITATINLLAVMEKYQIYNLVYSSSAT
VYGAPPVIPIPETSPLQAESCYGRTKVMTEQILKDLCDSAEQWRVIALRY
FNPAGAHESGEIGEDPRGKPGNLVPLLAQMAVGKFAKDGLKVFGNDYPTP
DGTCVRDYIHVMDLAQGHVDALAALPKDNIFEKPSRLAGFGETKGHYKAY
NLGKGKGMSVLNMIDAMKKASGFEYKFEIVGRRLGDVPELTADPALAEKE
INFKATHSLEEMCRDQWNWQSKNPKGYENQEE
>NGR-1A1485  [mRNA]  locus=Scaffold1:1906752:1909266:-
MIRPATRLTAVSRASQSRLTPSVINRASIATRTNQLVSKKGFATAPTKSN
VLPNPNLGSGIPPPPPKPRKSLTRRILSPVLLLTLAFYGVSVPLGYFSVR
YRDFLAETVPGGPQISDLLDDIEIKSAIGSLPAPGPDSPAKPLSKGKETE
LTRYAETKAKSEGWSLQKKGTQADPAKAAEDVKTRFANEAHNVKEVAKDR
VQAAVEAAKLKAGEMKQAGQKAAGVVENKVHDLTSTAKDVKNEAVSSAKK
VSDSVSAPHTSSTTSGSNATSPTKPGARLVDAPAAGSSEPATTLPVYAQR
PRELDATPIPPKRANNEVYQGPPLPIGFEPAPGYEVPRGPPTPKGDIKPA
TPPPAPLPLVAPALKDVTTSEPMLGQLASTIDSLAKYVEKNDAYASESAT
HVLSDAQKDIKGLAARVEAIKKAEEEKLQQQLKEQASKYSGMLLKAEKEL
VERLDTQEEDWKKAFDSERENLVKAYKEKLDQELATQQEIINQRLKEEVV
AQGIEMQRRWVQEIKTRVEQERGGRLAKLEELEGGVRKLEKVAKQNEEVL
GEAVRARKIFTAVKALEHKIEAGLPFADELSALQKLSSSSTSSSSSSTSD
SLIALALKTVSPEVASSGVTSFAALAARFSDSVAPQLKKVSLYPQHGGLL
AYLSSYVASHAMFEKEGWADGEDVISTIARTKFWLANKDLDLAAREVNSL
KGWPKALASDWLKAARNHLEVKLALEVAEREATAEGLKAL
>NGR-1A1486  [mRNA]  locus=Scaffold1:1909533:1912598:+
MVDAPSTSDPIESKVDVLIIGAGPAGCMALDVLSRYADRGLTCRIIDKRS
AKLDNGQADGLNSRTLEVFESLGFIESIEKEGSRMSSIRFWNPDSQTGRL
MRTSEIPDTIPGLSRFQQTILHQARVEHYLLEDALKHSKGAFKPERSMLP
ESLSIDESLVSDLDAYPISVKVRHLSEEESNPNAFKGDTNGTRSGLFRSS
LLSASEEEKLYKKNGSTPENIEIIRAKYLVGCDGAHSWTRRQLGVQMIGE
QTDFVWGVIDMIPKTNFPDIRSRCALPIDVKPGEYLDKSKITPENIMNTA
RSILYPYTLDTDHIEWFTGYHIGQRLTESFGKHNRIFLAGDACHTHSPKA
GQGMNTSMQDTWNLGWKLGHVVTGLAKPSLLETYSAERQVVAKTLIDFDT
KFSKLFSGKPASAEESNDGVNLKEFKDVFATGNLFAAGMSIDYADSIVSG
KTKSKPELATNLKVGERFFSAQVVNAASATPDQLTTRIPFTGAYRLLVFA
GNVAQKGPMDRLKRLASYLDGPDSPVSKYTPAELPRWSVIDPITIHSSPR
TSLELYDFPQPSIFHPHNYKRIYVDEPSYHRGDGKAYEIYGISKETGAIV
VVRPDQYVGLIVGLDDYSLLDDYFSSFMVPAKDGGYPGDKVEKVSSPDWS
NVENQPVSNCRAVFATNGENAAGGKAIEA
>NGR-1A1487  [mRNA]  locus=Scaffold1:1912890:1914495:-
MEKLSHFFESARIQDLPESYKVAQFPSPGATGLEIKSITWIEPREGEVVV
KVSSCGLHASDQIIKHSLLPHLKYPITPGSFAAGEIVQTGQNVKHLKLHH
KVVGVAIHGGGCLAEYAVLNSDHVVQIKRKEGATQQVYCEVFEGSRVEAE
LRRFEKEEKELSKDERRRIHDANERLVFSAGGVGGDGVNVVIGDGGSARV
AIQVLKHSSTHKDQRVILLTTDTQDRWNFSFYDVDESNHLKLSHNEIGSA
LKSIGGIRFAIAVTQPPQEGLEQILEAMRYGSQLVVLSPHPSEKLQVPLA
PLIAKSLSIRGAVWPDCTSLEKVIEMVHTHSVHVSSNLYKFTPEGINEAW
MDLEKGEKFDQPVVVLDQTFQAVETH
>NGR-1A1488  [mRNA]  locus=Scaffold1:1930513:1933238:+
MKPTSAFPSIPFVPFRSLLILAASVPFIALFRRESHYFKAPFTDERGYRD
PKQADDGVAAALTLPILLASAVWWDTYSTCTSEGGGGEIGLEGVRSLVEV
WEAHGVHASTSPKLSPDFNLADLVSPIERARSLFQSRHQLMLLTSLNAVC
LLVHLVMSRTVFQIEKLPRSNTKRFFGFMGVATGVSTAIWAIFSMWNWLI
DGKLAISPLEAAVSTYIQQSSFYIVSRLARRGFTLGELNTMTAAGNALCL
EFWRLTRSRWLYKRGFPYLPPTFRSPTPPAFTSLAFSVAFALFTFAEYAR
FFALYPIGGPLHIFFTEFIDSKDSGPVILSHFYLLTGCAGGLWLEGRGIN
RFTGVLVLGIGDSLASIVGKLVGRVRWPGTSKTVEGTAAFVVSIMFGAWL
LRLVGLVPSFSA
>NGR-1A1489  [mRNA]  locus=Scaffold1:1935651:1937118:-
MPRSVFRPCIDLHNGQVKQIVGGTLDTQDLKTNFVSAKPSQFYANLYKEN
KLTGGHVIKLGPGNDDAARSALREWHNGLHVGGGITEENAQEWIDAGAEK
AKFDLERLQRLAKKVGKERLVVDVSCRRREDKWVVAMNRWQDLTDMEVNQ
DSLDLLSEYCSEFLIHAADVEGLCQGIDEQLVEKLGQWVKIPTTYAGGAK
SVDDLATVDKLSRGKVDLTYGSALDIFGGSQVKFDDLVEYNKKVLTED
>NGR-1A1490  [mRNA]  locus=Scaffold1:232474:235656:-
MLTTHLSFEGLDTPLIMSSRALDISLEGNCSLIRSYLEDSQSWENDLELA
TPLAIGAFMKWALARLVNNQGARGFVSWDAYREFKTAEKTRGYQPKSCTM
HLIARMSTSNGRLLASILSLFSSIAAHSAKNGMPPRRLASLFSPYIFGLA
DDQTFDATYEEWQKATDATEHLILAYIRDQQTDGPLPTFLEKFILNYPSI
LNISYAGGPPKVPKGAKVEEVTRVRRLTRFHSRNLIASAGTWEVPHSASW
QLFFNNNQNTSLASSTSSTSSPLPVYSSAYRHLLNIRSNSGLDDELEDDF
EQGRYKTRVDKEWSKFGELGFSDVDEKKLEFDLTESERAVPTVPKQAIDW
DTFESSGFAGRELFAPNDLVFQQNLSQRVNTYPSTAKSLNDRLRATEKLL
PAFPYDTTPHEEPRVTIDSLFFEAWANVLVGGGWARDELKESSFALIQWK
SRQRVGDVGRGRVSNSGSTQTMTGDPRTEDSWVLVEEFVPRDYREKLTDP
KVKKESKRISFLRTVRRKNTTSSKPNPSAAVLLSPPLSSSRGVGIGISSA
STQSSPRSLRPIDESVFTNEHAQTTKVSLSNPLENNTYAATSYAPTSYAP
SVISTVAANDGHAALSNLNLSDQNGHFKDRSYSPPPPVPSNDMYGINVNG
GQTTKSPKRGLLARINTMRNREKSRNGATSNFESTEGPPSGSSFGSPEVV
PRSPVWADARPNAPPVLGAVSPPPPPPKTPEMISFPQGNYPTYSPTPPSK
VDVRASTMTTSTNPYGGMDDDAESRRFSNLKEQEEEEGEVLFRGSQSYEN
GLNEVIAQNGEPQRRRGEGAAPRPLRKDSLPGTSEPGTPVSNDESPSRPP
YLSGTSGYSSRVANIVGLYERREGSPTNAD
>NGR-1A1491  [mRNA]  locus=Scaffold1:1937387:1939411:+
MATEADETASEYKIWKKNSPFLYDLVVTHALDWPSLTCQWLPDKETPADK
DYTVHRMILATHTSGEDNNHLQIATVHLPKPQSELNLDKYDDERGEIGAH
TATEPRVQITQRINHNGEVNRARYMPQNPDLIATKTVMGEVYVFDRTKHP
SQPIGDTCKPDITLRGHTKEGYGLSWNPLSAKAGHLLSASEDTTVCHWDI
NGYSKTNSSLEPLTVYKGHTSIVEDVAWHNLDENIFASVGDDRQLLIWDT
RGNSGSVKPTSRVQAHEAEVNAVAFAPHNENILITGSADKTVALWDLRNL
KLKLHTFESHTDEVLSLAWSPMNETIFASASGDRRINLWDVSKIGLEQTP
EDAEDGPPELMFVHGGHTARPTDLSWNLNEDWTIATAAEDNVLQVWRPSS
TLYNHDGGAVDEIELE
>NGR-1A1492  [mRNA]  locus=Scaffold1:1940558:1942450:-
MSRFVRQSAYRHTYGTPAKREDCYDNVKISASAFDTNLVSASCKYLAVNW
QASGGGAFLVTPLNQTGKLPDLFPLCRAHTAPVLDTHWSPFDDSLVASVG
EDGKLAITKIEDSLLQDAWSGDRKDLPDLEPIWSTSAHGRKAGHVRFHPS
ASNVLATASTDVKIWDLDHQKPVYTSEVHADMVQSIDWDWCGGLYATTCK
DKKLRLFDPRSGNRAVTVADSHLGVKGARVTWCGDKDRMVTTGFSRTSER
QVFMWDSRDISKGPIKQMGIDQSSGMLMPFFNAGNNILFVAGKGDGNIRM
YEMKDDELFYLSDYTSPNPQRGLCLAPERASDVGSTEIVKAYKAAGTMIE
PISFVVPRKSDSFQSDLFPPAPSDQPALSASEWFGGKTLPPILIDMQTRQ
TAVSHDPTYKTYTPSTSTPAPKRETPPREPSPPPPPAAAKEVKREAAPPP
PPAAATPRQATPPPPSTPAAPVSNGNSNNSNSSHSEEELSSLRQENSDLK
ARLAEKDSVIRELELKLEKIKAAFM
>NGR-1A1493  [mRNA]  locus=Scaffold1:1942610:1943822:+
MDKLQPITRNLPTLIREPLEALLGQECYTTLIYNVDLSSTSCLKLALSKV
LGVGIILGGAVVKVPQILTVLSSKSARGLSLSSYLLDTAATAITVAYNAR
NGFPLSTYGEMVFLLAQNAILIFLIVSFTPGPTLSRLVPILSTFGFLSYS
LSNPSLVPSTLLSTLQTLTIPLSLSSKIPQIISNYRLSSTGQLSAFLVFN
SLAGCLARVFTSFTETNDPLLILGFGGAALLNAVLAVQFFMYHGGGGNSE
KRELEKGAHKVLEAVQDKKEKLSHEIGMGRPVASSAVEGTPVRKVSSAGS
RTSSPASNRYVRKLD
>NGR-1A1494  [mRNA]  locus=Scaffold1:1946278:1946777:-
MWLHTMPKEQRALFYLIQIPFVIGLFKATNGLHHLIRGNDASREAKHIQA
AEAKASKKVDELKKRA
>NGR-1A1495  [mRNA]  locus=Scaffold1:1947576:1951901:+
MPGTAADLTTPPVTGVSAQASSKPAAPIEGTEAGKAAKALASRRESTTMN
QSKQDAQEKKAQLKEFVQDDRHFSLVRNFRLADIVTLGNGFCGSLSLFSS
AQYLATNDVTYLWYALSYPLLGMIFDIFDGKVARWRNESSMLGQELDSLA
DSISFGVAPAVAAWTLGLRTIPDTLVLTTYICSGIARLARFNATVALVPK
DATGKSKYFEGLPIPSSLFICAAMAISLKNGYYVTAGGKGPGLPFGLIEP
LQSIGIDLHWASLVFAGWGMMMISKTLRARERLGRSRATSVDSLYADPTP
APSINFNTRLPNDFEFDLPLRQRIEKHVKARRQSDSVMTNKLVRDWTGSE
KGRKAEEEYREHEEQLLRERKEAFQEQIVFAPIKLSHRSLSAPADHTLPP
VRRFRRNLEGKLITDELQKFTNLATIPQSTPASGQQTPDEFAIELDEEEG
RQRLDLVTKELEKERHRFEQQSLKHHEMDLQHDIDRLRDTVFNLYHYILE
LEDRTYRNKAGNEMRGPPGCGAYSTEADKMILTTSRYAFLLDRTLLVRHY
FRQQVNKLQSHERTNKRLSEVFDAATRQAVELIREGDDYEHSCRHQVDWS
CKGCFEHAEHLYKARNNKLHEEVMRLGLYRFEARVRFDVSTSSQQRSQAE
SNARKEESMWNAKYLFAAVGTELVECRQRIRTTTKHAAILADQLRRTVVM
FVELHKAFELKPPTNLSQAVSEYDSVFHECRTTSNWSPEKVETFCKTLDH
QRINPSHGNDSHREDFTSYRPLPVENILESRNHLPVNDLDTSRREQVLHK
VRVAWDDGNLKAAHPI
>NGR-1A1496  [mRNA]  locus=Scaffold1:1952976:1954529:-
MSASPEPQEAVQAVVEPPKKRMVKRKPARKQVEQGEVEKKQPEQTGQTYN
HWYHKWAGGDKYDTYGAKEKSQTRVNIKKDAGYTRADGGNNNYICLFFAR
GCCPYGSECSYLHRLPPPAHVLPDASLDVFGREKHSGYRDDMGGVGSFNR
QNRTLYIGRIKETRDTAEVVEDHFSEFGEIERIKILQSRGVAFVTYVTEL
NAQFAKEAMMHQSLEGDEVLNVRWATEDPNPAAKRSELKRLKEQGAEGIA
KALDPEFIQRVRELDELEGLVEPRQEEDEGEERGAKRARIGQGGPTTDSE
EGQQTQQQQPPLPLEAPPPPQSSVLKSSSILSADAVGSLQFMASLRAQKG
GAGAAPVPIEKKKPAAGGLGGLAAYGSDDDSD
>NGR-1A1497  [mRNA]  locus=Scaffold1:1954668:1955409:+
MLRTSVARRTLLQASRASYATSAPATSPPPYPAVKSQLYDPDQEPALADL
GYPKLSRDSRQLRNPRGWWDTQERINFGEPVPENDDIQSMWAPDVHKVKP
SSALTQLLTMFGALAVFSYGVYHIAAPAPALPRSYPHDGLVQALSGTDDE
QYAARTDAANVVEEE
>NGR-1A1498  [mRNA]  locus=Scaffold1:1955963:1962979:-
MAHQRAPSAARDIELDPINFPDLTELPTGLPSLSIDELVPILRARFLEGL
PYTNVSPRLTVSLNPHQFIQVNSDQSLLEYSSEYADCGSEGVRGRLGPHV
WATAQKAYYYMRRTGQDQSIVLSGETGSGKTEIGRLILKALIDLAAPAPG
KKGSKLSTTIPASFFILDTFGSATTLANANASRFGRYTEVQFNEKGRLMG
IKGLEYFLEKSRVSNTPAGERNFHIFHYLVTGATPDEREHLRLDSNPSAY
RYLTHSRSSAASISSDSSRFQQLKEAFKAVGFPKKAVASICQLLAAILHL
GNIEFVMDKRRNPDSAVVKNSHVLDIAAEFLGVDASELEYTLTNKSTVLG
GEVCAVFLDAESSAQNRDDLAQTLYGLVFSWIGEFLNEKLCRDDFTTFVS
VVDFPGPIQHVSSHRDGLGVEAFCFNLATERIQAFALEQLCEANKVEYAA
EGLSLPGLDHKSPSNSETVRLLTNQPGGLVHIIDDQSRRKGKTDATMLRA
MTKRWGSHPSFGSREGDEAQGRPGTFSVSHFDGQVTYSTESFLKENSAAV
SPVFVTLLGGSKQGATGQEGRTTPGGTKDALATSGGSSLSFVRQLFENGA
VETKAHPRSEDTIVGANQKVGPRRAPSTRRPRGKNAATNPFSDSTTSAEN
PIEEEETTPATSDSSKVETRSIVQEVNDSLTLLVNTLNTTRSWYIFCLRP
NDAQLPNQVDSKLLKHQIRSLGLADLAKRLQGEWSVNLELKEWWERYGEI
EVLQEEHQALNALMYRDKALKVREILGFSDRELGIGQNKVYLSDAAFRYL
EDFIRAEDPEEHARLRDAQGRPSTAVEDRFSPYAIPDTPALESYNAEYAK
TTSTAALPLFDSKQAMAGDYGEEEDYDRKTFNEQDDYFLDPAHQLVDEER
SLAPSGYGSSRPMFDSRNMPEKVEKEEIKNEETVEVVRMSKQRKRWLFLT
WLFTWWIPSPFLRWCGGMKRKDVRMAWREKVLINMLIWLLCGSAIFVIAI
LGNLICPKEYVFNTQELNDHSFTNDPDHMLVSIRGEVFDLSSFAPHHIPG
NNVVPTSKVQRLGGNDLTDYFPVQVSALCNGVDGEVSPWVTLEASNVSTA
VTDVAKYHDFRASTTDVRPDWYYEMMIYLRYNYRKGFMGYSHGTVKKEAT
KGKQIFIYENSVYDMTTYVQNGGGGIAVPDGAAAPDGINRSFMSDLVVGL
AQQKAGQDITSSFNSLNIDPDVLARQKICLRNLFFIGKVDNRNSAQCQFS
QYILIVLSCIMVAIIGFKFLAALQFGRKRKPEDYDKFVILQVPCYTEGEE
SLRNCIDSLTKLKYDDKRKLLMIICDGNIVGSGNDRPTPQIVLDILGADP
ALDPEPLSFLSIGDGAKQHNMAKIYSGLHEAGGHIVPYIVVVKVGKPSER
SRPGNRGKRDSQMLLMRFLNRVHHDSPMAPAELEMYHQIKNVIGVNPSFY
EYLLMVDADTTVDPFGLNYLVAGFVEDRKIIGLCGETSLSNARASWTTMM
QVYEYFISHHLSKAFESLFGSVTCLPGCFSMYRIRTLEHKPVIIADAVLA
EYGENKVETLHVKNLLSLGEDRYLTTVILKHFPQYKLKFTRHAKAQTIAP
DEWKVLMSQRRRWINSTIHNLVELLFIDRLCGFCCFSMRFVILVDLASTL
ISPVTVAYIGYLIYLVKGEGKPIPTFALIMLGAIYGLQVIIYVLHRKFEH
IGWMLVYILAIPFFSFILPLVSFWQMDDFSWGSTREIVGEHGKRMVVHDE
GKFDPKSIPLKTWTEFENELWEAGSNESIGEIIEASKQTHYNQNTRGSEI
GSAYGQPYGSPSMMNVDPYDSKSAFGGGGGAGSISGGSALNLYAQPSLPY
GAPGAAGSVYGGGGGGGAGSFHRSQQLYPTTLAKAGRRESTTSYFAENAI
ADYTSSQPLQPATRHHSYSPSNASYNGGGTGPSNEQLHQDVMEILSTADL
QTLTKKKVRQELESRYGQKIEGDRKTFVNRVIGEALGLQ
>NGR-1A1499  [mRNA]  locus=Scaffold1:1963672:1964632:-
MLSTSLIIPVAFLASTVSAQLAGLRGTIPGSLHQCEQTNLFFFDSDNDRP
LSVLFLPSSEIPDSIRSGTVTVDQAQQYSPLLALDDITTPDAAQYNFELQ
IAEGTAFEVFAFLPNGEGKALSLTRTVTTPLPGASSCLTNIPTQLAGAGA
TTSAPSSEATATSASSSSSSSSAASSMMTSSRSSASSSSSASSSSSSSVS
QSGTLTAASGSSPTSAAMRQSSFDLTGIAAWTVALGGAAIAATGLFM
>NGR-1A1500  [mRNA]  locus=Scaffold1:1965340:1966424:+
MSSAHLLASKLFSVKGLTTVVTGGGSGIGLMITQALAANGAKVYIIGRRK
EYLDNVVEKYGKDVEGKIFAMQGDVTKKEDVVRIAKEIGDKEGGIHLLVN
NSGISGEKVKLDKLKTAKDFSEAHLNDHTYEGWDEVFRTNATSGFMVTMA
FLPLLEKFTKGGDAAGRAIYEDYRTSVTSITSISGLVRGCQNHFPYNASK
AAANHLHRMLATEVGARFGVRFNAIAPGVFPSEMTGSGSDDKNKTSLENQ
FDPSSLGVPADRAGSEEDMAGTILYLASRAGQYTDGVIIPVDGGTLSTNP
SCY
>NGR-1A1501  [mRNA]  locus=Scaffold1:236294:237860:-
MARTKRSKAGGRKGTKTQPAAAPQETPAAPILSVQDLLVNSARLIASLNY
DGAKRLCIEACEKANEEAHNGGDPRLLRDALEILGTVELELSEVEEAREH
FIASIELASALPDPSPAPHLYLAQLSATPQESLTHFANALTIFQAKLEQI
EKAKLGGDGGAGSQDDLEDEGELRRSASRALVGMTELYLTDLCFQEDAEQ
KCEQYLKQASEIDPSDPEVYQTLASVRLSQQRESDAKEAADQGYSLWKNL
ENNSPFYPPPSARLSCAKLFLELSQHVPALEILQTLEGEDDEDSETWYLS
GWAWWLLGESRDGRPSTETEESKEECWSEAKLCLENYLKIEEREPESTDP
DQMAHVQEVLAKLNEAGIVASQGAAGEGYRVGNGDGGDDWEDASDEEMEE
>NGR-1A1502  [mRNA]  locus=Scaffold1:1968000:1971739:-
MHVAKWRSEKTGLTVIWADNPDLIASLSITVVNEASHSSPVPHATEHLVF
SASKKYTSSMARGVNGTTRLDNTTFTFESASEEGILEVLPVYLDHIFFPS
LDGQSFKTEIYHVNGKGEEGEALFAELQEREGSRAEVMALAQQEAIYSSR
NAYRYDTGGSLAELRTLTLEQIKDYHESVYVPQNTTIVVTGYQVDPEELL
STISRTIEPDLEKGGLARGSNPQNWIRPFVESTTAKNEPSLEDSKTVVVP
FDSTDDSTGQITISFHGPRLQDSLAISALGVLGDYLVGSPHTVLNRELVE
ASEPACTDISFSVAYREPTLFTMTLDAVSQDRLSTLGEELKSSLNELSCQ
PLDLQTIQDVIKQQIIGLEKIRETAPDTYIQQAVLQDIIYGEERGWSFAN
NFNDLKMLKLLSRWNEADWSKLFRKYLVDCHSVVLIGTPSPQLARESAEE
QEARIAKMVQKLGSGGLARIDRELKEAQDACRSPPLSFVQRYPLPDFRKI
SWLQVDTARTNGVGRGREAFFGKAQRVINADGPDLPIFVQFDRDFPALEV
ACSILSRTNGLLSNVTRGAGLSYGVSISQSCEHGFTSLNLEASPDVLTAL
SNAQDLLKSIVAGTIKISANDIEKAKSEIAFSKVEDECTPTKAAAGSFFD
TVILRKPKGFARLYLEQVDLVTLDDVQRAIGAWILPLVNPRTSIVGVSTS
PAKSSGIVGGLTKLGYTVKQRHL
>NGR-1A1503  [mRNA]  locus=Scaffold1:1972388:1973801:-
MAKSTPKASKVGTPAKATPSKDSPAPSSASKKRVRVVESDNTTETPSSAK
KSKSKDTTATSGKTGKNGVELKDLKEKKLDEIEKIRSKDAPQPEKGALKG
KGKKAVEQEEVEEEIKLGEDDEQDDEDDKEAFLEGFESGEEGEDSSDDDQ
EYDEKNEKPFKVEELPKVKGDSVQEKLKAKAERKKNAKTGTIYLGRIPHG
FHEAEMKSYFSQFGEVTRLRLSRNKQTGASKHYAFIEFQYASVAAIVQET
MDNYLLAGHILVCKIIPDDQIHPKLWVGANRKFRVVPKGRKQNAKRNAPK
TEEKKESIKKRLLTREEKKRKELAELGIEYDFAGYAGKTVEGEKKEEVSE
PTPKKGAKKGRKSAEGAGPAKKKARKST
>NGR-1A1504  [mRNA]  locus=Scaffold1:1974825:1977325:+
MKYALLPLSAFAALCTVVVAEGVPSFTPTSVEGIFVEQFTEGWQDRWSPS
KATKEEKEGEVFSYVGKWSVEEPTVFPGIEGDKGLVLKSKAAHHAISAPF
DESLDPKGKPLIVSYEVKLQKGLDCGGAYVKLLSESDSGIQAEEFSDKTP
YTIMFGPDRCGSTQKVHFIFRHRNPLTGEIEEKHLKNPPAPKLSKTSALY
TLIVRPENQSYEIKINDESVKKGSLLEDFTPSVNPPKEIDDPQDFKPKDW
VENPKISDPKAQKPVDWDEDAPATIEDPDAVQPEDWLVDEPATIPDPDAE
KPEEWSDEDDGEWIAPQVPNPACQTASGCGPWKRPEIPNPEYKGKWFAPL
IDNPDYKGPWAPRKISNPDYFEDNEPANFNKVAGIGFELWSMTDDILFDN
IFIGTSEKDLSTFISETYSIKAPLELALEEAEKPTPSPEDSSSSSKKSST
SLVDFKKDPVGFVKARGLDFIEKASLDPKQAFTDEPVVGGVVGIVFATFV
GMLGVLISLLLPSSNSPAVQKQVKNVKQKSTAVASTVSDVATDAAEKLKE
QVVEPVAEAGKQKIEELQEGVRTRAKTAQKKVDEE
>NGR-1A1505  [mRNA]  locus=Scaffold1:1977757:1978297:-
MQVDDSVRQAVIQLQSQQIEASRQLSAIRTQLAQREREQKLNFLTLKEIE
GLPRDSNQVGCYRAVGRMFMQESRNNIENGLKQKTKHSQEDVGILEKKAK
YLENEVITAQT
>NGR-1A1506  [mRNA]  locus=Scaffold1:1978545:1979147:+
MNSLTNSLRSLTVRGTLPARSTLLVPSSSRSFSSTPSTSSSKLDEVLKQV
QQSKPNASTKNQNQNRKGGGGGNARKSSFYPSELGTSTTPSYRTAVNHHP
KFTPETPQEIWSYSAPVPYSPSVTTTSARSFAVQSGNVARAYRNLNRVLN
ENQVRRELKRQERFESPSNKRVRLNSERHRRRFKVAVGKAVSLAMRMKDL
>NGR-1A1507  [mRNA]  locus=Scaffold1:1979604:1982159:-
MGALCCRPEEIDFEAPVDLWHFYLLRSVGKGAFGKVRVVQHKQTKTLYAL
KYINKSRISKQHAVNNIIQERRLLEEIDSPFVCNMRFAFQDDENLFMVLD
LMLGGDLRFHLDRLGSMKEESVRFYVAEMALALGDLHKLGIVHRDIKPDN
ILLDERGHAHLTDFNIAVHFTERRALTSVAGSMAYMAPEVLSKRGYFSTV
DWWSLGVVAYELLFGKRPYRGKTNSTLTDAILHEPIKFPDNVEQIVSQAG
LDCITGLLQRDPKKRLGCIGTGGLEAFKQHPWFAGYDWGVLERKEAIPPF
EPDSKKANFDATHELEELLLEDNPLKARKRNPNLDVSQLSADYRAMEQHF
LPYDYLRQPRRTWFVDESGNAAAGVVSPSTTVQQSQNPGQSPMQQHGRPS
VSGSLNNNGGGGGGAGIVRTNSTTHHHQGGGPSSNPHHLGIPPSSGSGPI
GVREGAVRIDQQPLAELKTSTSYSASSLIEGAAGGGGGTGSRNRSTSALS
RRSGENVEMTQVVNGNGSGVKSLPPPPLVPDETSRDEVTPGVAR
>NGR-1A1508  [mRNA]  locus=Scaffold1:1983348:1987431:+
MLPISLRRQALASSRSTPSIRLSSSSFRRSTSSSSSRSTVNPSFPIASTS
KLTLDSSPRRTLSTSTRLSASFLQPSSPLFQPRRTRLDRDEQEGESGEGE
RDGEGEGREGEHESEVPNRRPGSIPANEQRPGGGPSGLRNPSSASSSSSA
FSSAGSSAGGESTPPSSDNGSSSGSTGTSISRRSVPDEYPQVLALPITRR
PLFPGFYKAVVIHDKEVIKAIKESIKRGQPYIGAFLLKDEDADSDVITDM
NSVHPVGVFAQITSTFPANAPEPDPKDPDAKPGEPGLTAVLYPHRRIRID
ELLPIPTPKPQPSTPEPSTSSSEVDVESSIESKSEKSDIVGESTSQPEQS
PAEIDKDTSVERTEDPKIVDNKEGSQQTIIEPPSESTESTESTDSSPTYQ
TAYLHDYGVSIVNVSNVEIEPYDKKSQVARAVAGEIISVFKEIAQLNPLF
RDQIANFSMSQSAGNVFEEPEKLADFAAAVSAGEVNELQEVLESMVLEER
LQKALLVLKKELMNAQLQAKISKDVESKIQKRQREYYLMEQLKGIKKELG
LESDGKDKLVEKFSEKAKSLLMPEAVKKVFDEELNKLQGLEPAASEFNVT
RNYLDWITSIPWGRHTQENFDLKHATEVLDDDHYGLKDVKDRILEFLAVG
KLRGTVEGKILCFVGPPGVGKTSIGKSIARALDRQFFRFSVGGLSDVAEI
KGHRRTYVGAMPGKIIQALKKVQTENPLVLIDEVDKIGRGHNGDPSSALL
EMLDPEQNSQFLDHYLDVPVDLSRVLFVCTANSLDTIPAPLLDRMEVMEV
SGYITEEKAAIASRYLAPQAKEGAGLKTANVELTEDAVAALIRYYCRESG
VRRLKQQIEKVFRKAALKIVKDLPEPAVAESAAKIVPPETSSAPSTPEST
VEKQDGDRDPASTVPPTAPETAASDSTTSEERKTTTNVRKPLEIPEEVNV
KITAENLLDYVGPPLYQKDRLYTKRSPVGVSTGLGYLGNGSGAVMPIEVT
TMPGSGIQLTGKLGEVIKESAQIALAFLRSNAYSLGLTDDADKDLLEKRA
IHLHMPEGSIGKEGPSAGIAILTAFVSLFSRQGISSELAMTGEMTLAGQV
LPVGGLKEKILAAHRAGIKKILAPMGCKPDIEHNVPASVKEGIEIVYVEN
VGEVIQQAFEGQPIASKVDALRDILLPREESRR
>NGR-1A1509  [mRNA]  locus=Scaffold1:1988130:1991349:+
MGEPLSPRSRGGSAILSASESDNEGDAKYGSMEDASVLYSKPQRRPATRT
LSMSEGSQTILRQRNMFQNTEQGPARSRRMSADEQSVRSRKFLVDVEETM
KLVLEQEDTDGKFQIHAADKGPKVFSLGTVGSNGYNSFDIRGTYMLSNLL
QELALARDHGQAQIVLDEARLSENPVNRLTRMIRNSFWSNLTRRIDGDGL
EKICADPKNRSKNIAPRIYVPEREPGMRKYYERIAAEKPHLGLIVNTIPE
NFTPEWVRDQNEKPGILALAMKEIGKTAEGDPDYQGIPFVVPGARFNELY
NWDSYFISLGLLADGYVDLAKGIVEHFLFEIKHYKKILNGNRSYYLMRSQ
PPFLTDLALGVFAQLDPSTPEENKAWLKRAIQGAIQEYHIVWQEARRLDE
VTGLSRYRPDGKGIPPETEASHFTSVLAPYAEELGISVNEFIERYDAGEI
DNPALEDYFLHDRGVRESGHDTTYRFEKRCANLGTIDLCSLLYKYEIDIA
TVIHEHFNDELDLIEEFPLTPFPFGTELPYRPTDSSHPDLSGPRSSTSSK
QTSAEWFARAARRKDLADYYLWHEGRGIYTDYDCKKQKQSLYDSVTTFWP
MWCGMASEAQAEKVMKASLHKFEVAGGLVSGTEASRGRISLQRPNRQWDY
PAAWPPHQIMAWVGLQKYGYVHEAQRLAYRWLHMLTVGFVEAGGCVPEKF
NAVEGTSNIDAEYGNQGTDFALIPREGFGWTNASYQVGLSMITQYQRRAL
GALTPPETFFRTGKVAGA
>NGR-1A1510  [mRNA]  locus=Scaffold1:1991850:1992583:+
MASDHEGKVFLIQNTATHCGFSKNLEGLESLHQKYKDQGLVVLGFPCDQF
GNQNKEDDDGTESFCKLNYGVTFPLMKKSDVNGENTNEVFSYLKPRAKGL
LGERITWNFTKFLVNRKGEVLHRYAPTTKPESIEKDVQKALAEA
>NGR-1A1511  [mRNA]  locus=Scaffold1:1992836:1994476:+
MKARRKREKGAGTPPTIFDAFRTAERLFKGRQSAPPIELAFDSQQIKWDD
TEVDGLVFFPSILPEALQRSLVVESLRNAKKPNITSLTPHYRLPEEGLWN
AWVSGKGNEIVERIDLGSTSSTCASAEASQTGSSLESSVESLGSKQHGTI
DGKAKEITVEELVPKLRWTNVGYHYNWTTKLYEFDRPFVPIPPLMLKSCR
ALARSMQWQHVFSRSLQPDDAIAEPSDEGWENWKGSYEPDAGIVNFYQTR
DKLTGHTDHSEIDSVQPLVSLSLGLSSVFLVGGLTKDIPPLAILLRSGDG
LIMSGRQGRRAYHGLPRVLEDTLPEYLSVRGGIDSGIQAEGEQERLDWTK
YGEYLERGARININLRSGTKGDA
>NGR-1A1512  [mRNA]  locus=Scaffold1:239251:242042:+
MVTLIALILIGTVIVLTTVVQYFGVDSRDIITELEMNMYERLASTAQREA
ELSREKQQKIVTAPLEPERVEIGGSGEGLPVVSYEEDKEQSLNEFMNGLE
ERGWLDSSSDGQEQAGAGGLSLTAKNSSTVDRKPRIPKIIHATWKTDVLP
DRWEKIRQGCIDLHPDYEFMLWSDASSRNFIAEYYPWFLSTFDGYVYPIQ
RADVIRYFVLHRFGGIYMDLDIGCRRNMDPLLYFEVILPQTIPVGVSNDL
MFAEKNHPFMDLVIHNLITFDHTYGTNYPTVMFSTGPMFLSAQYGLWPKD
VSEGMERQVRVLPRRWYGKNAPPSQMTDSYFDHYYGSSWHAEDAGFITFL
GKFGIALMYAGLALVVLGLVRLLWSKRSFLRSSPRILGPISLPHGTPNSS
DNEALPYIRPDTPGGSRPSTPFDGSPNGSTNGRPQANRPGLLYYLPVWVM
PPGDRSHGGATSPNPADANWSQYFSNLSFVDSRDQANRYHPIPSFSRPPS
PSNNSILHAPGSTHDGAFDGVQLHSIQAPQPTRSSATTTGPSSSSSSTLM
PTSSTGPNTNCNT
>NGR-1A1513  [mRNA]  locus=Scaffold1:1997726:1998900:-
MANTTRAGALSIHGTNPQYLVPTVIRQRVYDTLYWKEHCFALDAASIIDK
AVELNHVGGTYANTRPTEFMCLVLKLLQLQPEREIILEYLRAEEFKYLRA
LAAFYVRLTFDSLNVYEVLEPLLDDYRKLRFRGMDGSYRVTTIDQFADEL
LTDEMVCEIQLPRLTQRKVLEETEGLGTRRSKLGKAMGVAVVDKPDGDSG
GSDDEEEERGRYMSRSPSGSRSSSYDSVAEAAKGRQGSRSRSRSGSRERY
VSRSPSPGGSDEEGGRYMSRSPSASPEPQMQIEVERVEGDV
>NGR-1A1514  [mRNA]  locus=Scaffold1:1999115:1999832:+
MLRQLLTRPTLPCLPSTSCLKSSLLDCPLPGLQQVRTATKRGGGSSKNGR
NSIGKRLGVKRYGGQEVLAGNIIVRQRGTTWHPGQHVAKGRDHTLFALVP
GYVNFYTDKVNGREKKLVGIVPDSREERLPRNEKLLGRSRYFGKVDLTRQ
FMGDEAGDVMLSEEEIKKLVAEAQAAVPSTPQPQVA
>NGR-1A1515  [mRNA]  locus=Scaffold1:2000169:2002874:-
MALSGGAVSFPQKDWSERVHREEEQSEEFDKISWVAWEEAESPYEVLVNH
LEKLRKENGHEGAWSIEIEENVRQFVASGLEEAASKSDSKAKVELAKMVV
RELRMRKTEAELEIQRCITLEALRAVRRQLRIGMTEKEGEASDFTRTMLP
DRWIRSKKEPVCEWPENERSKKIFETVQRAQRAALDKLLTPDSEDVVFAA
EVDRAARDVITGENWGEYFTHRLGHGIGLEVHEHPYLNSGNSRQVIQPGE
TFSNEPGIYIERSKDTEGNGIGVRLEDMVLKTETGWELISGTWMGDVKKV
FSESYLTVKVRLEIVKLELNLLEALIVYVDLSIAQIAAVVKTNSGGSSAV
DIQGRIDYYEGKGHLRQLKDKIEVVIASLKRRGKDDVIFLVRDVYEYNNK
VVSRVLRRAVFEIPERKDVASNSLRKYHPVARRSYV
>NGR-1A1516  [mRNA]  locus=Scaffold1:2003356:2004262:-
MSAMFRRGLSTAQSMSNVYFDVTKNGSPMGRIVFKLYDDVVPKTARNFRE
LCTGQNGFGYAGSGFHRVIPEFMLQGGDFTRHNGTGGKSIYGEKFADENF
KLKHTKPGLLSMANAGPNTNGSQFFITTIVTSWLDGKHVVFGEVTEGMDI
VKAIEKEGSQTGKTRSEIKIAASGTL
>NGR-1A1517  [mRNA]  locus=Scaffold1:2006651:2007709:-
MSKFYDLDYFYQQTSIPAVELSSLKWWNFSAPPPLEPLSCWSILEQAAGG
RNINDGSMAVHNINVQYWPLPELARASEEFKIWFEAIHEFDSNPWSKQQW
VETVRTDLLPRADDSDSNKNESAEVAPTLKEGFDPRNTEPPSDQLFCLDT
TFFLGSRLFPPAIPASPPSDPLRSYEGHGWLQAGQYLRFSTHLETIADQY
LKQLFGVSKLADIPPFITCHIRRGDFAQARGLTSLDKFTDAVERVRGRLD
SRMDDPNSWSGPGKGNERFVDGFRGSDYPVVVATDEAPGSEFVRILKEEL
GWKVIDHDFMQTEKELGAWYPLMIDSVILSRGSSFVGTEWSTFSYLAGLR
VK
>NGR-1A1518  [mRNA]  locus=Scaffold1:2009106:2011727:-
MPIDLLRDSVFGQLVNYASKGKLLPYEDQKPGYVVPARYLLPSPSTTTSP
SSSPSSSASSSPSLRDSAALPTSRTISQSNTLVSPPETLVNQNGICKQIG
NESDDKLRKEVDVEKNEEPLGDVQSYPYLVTFEENDQDRPLNWSDGKRAF
VGSLIGLLTFCVYTGSAIYTPSIPGLMEDLGASQVLATAGLSLFVCFYGI
GPMLLAPMQEVPSIGRNPVYIAGMFLYVIFQIPPLFANGMAVILVFRAAA
GFVGSPALATGGASIGDLYMGPYYAVALSGWSICAVLGPIAGPVIGGFAA
QANGWKWTFLELLWISAFGFIVLFFLLPETYEDTILLRRAQRLRKLTGND
RIKAPSELGKNAHESVGFIVWENMYRAVRLCLEPSILVANTYLALCYAIF
YLWFEAFPIVFTEQHHFNLGLSGLPFLGFVVSGTITVICYIWYQLRIVNP
HLTANPDTPPEYRLRVATFAAICIPISLFGFGWTAQTHQHWMLPIVFAAI
YLPGIFLAFQSIMMYVALSYPKYAASVLAGNDLFRSVIASAFPLFGARYF
SALGLGGGSSLLAGVSIIMIPILYAIMKYGGLLRARSNFAE
>NGR-1A1519  [mRNA]  locus=Scaffold1:2014011:2017339:-
MAMRRPVMRGSGRVKAPRKPSEPMDHTLDRLKDAISQIHDHNASQLSFEE
HYRYAYNLVLHKKGHLLYNAVAELIANHLESETKSKIVPAFPHSSSVTSS
SAAAAIAGSSTGGGPSGSGGVAGTNEDVSRAAEGQLFLDRLRDVWEDHTA
CMSKLKDVLKYLDKFWAGGANVPKILQLGDNLFFHHVVLYSTDPKPAPPL
STSASSRNQPPSSTPTSRPTADPSVVAHHLISTLLAQIRIERSGEVVSRS
AIQSVVEILCSLTDEGPVPLPVVASTGVGAGSPVVGGSSSALNSRTKTVM
GEGTPGAKESPYKTSFEQALLKQTEEFYKRESERLLVECDCPSFLQKIHR
RLSEEQTRARSYLSSSTEPLLLALLDKVLISSHLVSIITHPSAGLSTLIQ
DERIEDLKLMYQLFGRVEAGPAELMKGISEWIVKVGKGINEEPSSGSTTA
ESNEKGKGKEKEVAGPGKKKAPGEAGAMSPKTRVAIDWVASVLGLKDKFD
RLLAEAFSNDKAFEKTINDAFSAFVNENRKSPEFISLFIDENLRKGLKGK
TETEVDEVLNKSVSLFRFLTEKDAFEKYYNNHLSKRLISQRSVSDDAERN
MLAKFKVEAGAAFTKNAEGMMKDVKISEDTLEEYKRYQETSGKRAPFEMA
PIICGSNNWPSASKDVTCTFPQILQDGIASFENFYNKKHNGRKLTFRSEL
GTVDVKARFKARSHELNVSTHSMIVLALFEGLEENEELSYLDISNSTNML
SSELKRTLQTLACAKYKVLSKNPKSREISETDTFSFNHSFSAPINKIKIQ
TIVNKLETAEERQETDAKVEESRRTQCEACIVRVMKDRKTFAHQALINET
IRQLSHRFTPTIPMIKQAVERLIDKDYLERNESDRKLLNYLA
>NGR-1A1520  [mRNA]  locus=Scaffold1:2018454:2019338:+
MLNHKPTAKLTWSSDVHVTTTATKEGGKDGKGMLSIVVDEQVPADSQVFN
TYGAKSNEELLLGYGFVLSSPPSNPADCVALKLSLPPNCSEALFDLIHLL
KLENMRHFVSRNGQLPEELKAQMRLLLSPPEEIEELYEKIKSGKGRGDIK
WQDFVGFLGWETELDMLDTLEGMLGSKLMALQSIDSRAGGEGIREDVREM
IEVYRQGQIEILEKAIERRDQLMTETMEKAEEAGVEMGFDEEEEEEGEE
>NGR-1A1521  [mRNA]  locus=Scaffold1:2030213:2030937:-
MGQVATSALEAGGRVHGITPAAFLHKEAPDRPSRLHPRQTETLCASMHER
KKMMSDHCEAFVGLPGGYGTLEEVFEMTTWSQLGIQAKPVLLLNVNGYYS
PLRVFIEGAIEAGFLSPTHRNFLIFVEDPSYSHLPSPALANGEGTFLHES
FDWGQAALDAIKHWKEQGTGGAIPFDFPWHEDKDHKKLDVA
>NGR-1A1522  [mRNA]  locus=Scaffold1:2032148:2034628:+
MSLSSGLTLTDLSDYLAPSQACIKPVTYVPDEDSTPTTPSLDKPAAAAAA
ATEIVIGDDSGFYERGADGEKGKKLKKAEITLNDCLACSGCITSAESVLV
TMQSHEEVYRVLAEQPELTPVVSISPQSVASLAALYDLNLAATMRGLRRF
FKQHLGFRLVFDTTFPRALSLLESRLELGERRSHAASSSPATSPPAPHTA
LEVPTKLTPSTSSTAPLPILSSACPGWICYAEKTHGDLLPFVSAIKSPQS
ISGVLVKSSLVAGKLGKTGKEVYHVAVMPCYDKKLEASRPDFTTKHIGED
GKEIEVRDVDLVLTTGEVARMLSDKSLSLRSLALEPSSSTSADAFDGTEE
LDYFPFSHLTTPPSGTSSGSYVQTAISSLISSLPRSSWSSLSLTTKTIRN
EDYIEYTLTQQDSNGEKEVVGKAAKCYGFRNLQNVVRKIGKDAGISVTRG
AAGRAPSKASAAVAAANAKRTARLAGANGGGVTGSKGKEKEIEFIEVMAC
PSGCVNGGGQVAPPKESLRQRKRRRSWGDSGGAEFVGKVDAEGMPDVIEQ
EKQEIMEGEVKMVMDENEEDRVLSSKDWVKEVEKRYWGDGRREDQARIRT
DEFDFDLAGLDPSIVPYLLSQPTREEEALMTNVIERLVEGAREKGQLRLE
LMRTSYRAVESEEVNGLAVKW
>NGR-1A1523  [mRNA]  locus=Scaffold1:242286:244256:+
MSAPPQLGEDLSVPSGKSQVAFVVRGIDDVGFEERPLPADPGPDDVIVAP
KAITICGSDNHYCTHGRIGDFIVKEPMILGHETSAIVTKLGSNVTNLKVG
QRVALEPGKSCRVCSDCKSGYYNRCSEMIFAATPPYDGTLTNFYTLPADL
CYPLPDNMSFEEGALLEPMSVGVHAVHKVAQMPHAANVVIWGAGPVGLLT
SAVAKGLGARQVIVVDIQESRLQFAKEQGLAHDYFVPPSMKEGESKMDYS
KRSAEELCKRFGFEERGPGGIDLVIDCSGAEVCIQTGIFALRHGGTLINI
GMGAPEINLPVHLILVKELTIKGSFRYGAGEYQLALDLVARGAVNLKALI
SHRYAFKDAKLAFEANKAMKGQDGKPVTKCVIAGPTDEDINLVEKK
>NGR-1A1524  [mRNA]  locus=Scaffold1:2036799:2037412:-
MSKTYSGKCLCGSSNITAKVDDSIQIACHCTDCQKTSGTAFASNVLAKEA
DVKIEGDIGKYTSKAASGNDVTRIFCKGCGTPFAHNSAAFGDSMALQTAP
LGFKDVKYGAELFTKDRWSGIAPFKDAEQKETA
>NGR-1A1525  [mRNA]  locus=Scaffold1:2037986:2039607:-
MRSTFAAVSILSLASLAAAQSTYGRFPCTIVNGDGTFSPDQSQCANENLI
NPGASDNDTGNQSDRLNPVDPVCTRELETGAYACGIAGATCTTDSNCDNG
ICVDGICQGGFTQGCDSTDSNCSGFLYCVSADFETTASDTCGGLGSFCND
FQALDESNSAFDNYRIGNQFCSSGYCNTLSTNCDVHATNVGDDCSSDPDF
KCSQTSEGVALSCNPVTLQCEAATPPSGRARARRNLSARNACPSLSEQRC
ATAGGFECIDTSSDLENCGACGNDCSSIEGVSAASCSNSVCEIWACADGY
VYSADAETCVATI
>NGR-1A1526  [mRNA]  locus=Scaffold1:2040728:2041392:-
MRTKALLITLASLLPIGIASTVPQVQLPFEMKSSSPSPLPSLTDLLTRSK
NSRIFYDYLRDSSSVSTRLANPLESTTILAPVNSAIIALERRPHQGPPEP
AGGYVQGYAGSRQDEQARADYLEKWIKRHLIAGKVDLEEESKEYESLLGG
DKVSFAKSDQEGQAGYKVMPGDVQVVEIEQASNGVIFYLQGTLNLDTVD
>NGR-1A1527  [mRNA]  locus=Scaffold1:2041474:2042132:+
MPVSQESLEQKIRASWPDLTHVQVFDISGGCGASYEVIIVTPSFEGKNTL
KRHREVNEKLKEEIAELHAFTQKTFTPQQFENVKIVEA
>NGR-1A1528  [mRNA]  locus=Scaffold1:2042532:2043670:-
MPIRGSHEEYIVDRFNLTGLNAEVTGYSAALDLITDTAADEDLNDEQREQ
LETSARHLYGLIHARFIITSRGLGKMIDKYKKGDFGRCPRVLCYGQSLLP
LGLSDIPYQKAVKLYCPRCEDLYSPKSSRHGSIDGAYFGSTFAHMLFMVY
PGMIPSKSIPGGGGASSGSGPGGNHHHNHGNNSSTGGSGIGPSGGGGVGA
GSTGGNGLGAQAASKVERVRPRIFGFQVHEHARLLRWQEKIRDQQIARLE
EHERGQIERLD
>NGR-1A1529  [mRNA]  locus=Scaffold1:2044194:2045653:+
MAPPTIHDDSEDLDDLDDVLDQFNPTSATSSNSTSQASSSSKTESNPPPI
NSNPPPPSSSSTAFPDPDDDELPGQGQDDLAGLDPEIAKDLEQGMKALFD
AFGTGGGGEVPGLDGLGDDGEFDDEEFRKAMEEIIKNGGAGGAEGGGGAD
AKELQDLMAALGMGIGATPPSTTTSKPTPTSGTTTTTKGKDKDPNSTSPP
PPPTNFQDAIAASLSKMQSSSTNASQAAQQSQSQAENGNLASMLAGLSGM
PDLSQLGDLGGEEGLQGMLDEMMKQLMSREMLYEPLRELSEKYPAYLTSA
RSTLSATDLERYEKQQSIVVSIVSKFEEPGADKPLEQQSELEKTRSAERT
EEVIELVAKMNECGAPPKEIMGEMPPGMELGPDGAPKIPECTIC
>NGR-1A1530  [mRNA]  locus=Scaffold1:2046360:2048396:+
MAEQMAKKLWGGRFTSGTDPLMWEFNQCLSYDKALYAVDVAGSKAYALAL
SRTTPPILTSHELSEIHRGLEQVKSEWESGSFEIKKDDEDIHTANERRLS
EIIGNDIGGKLHTGRSRNDQVATDMRLWLIQELSKDIEWIQGVVGILAVK
AEEWIDHLAAGFTHLQRAQPIRFSHFLLAHAHSFSGDLDRFRDLLPRVST
LPLGSGALAGNPFCVDRELLRSELGMQHIGGNSMQSVADRDFVAEYLFAC
SLLMVHISRLAEDLIIYSSSEFNWVVCGDAYSTGSSIMPQKKNPDALELL
RGKSGRTVGQLTGFLTTLKGLPATYNKDLQESQEPMFDAAETIGKSLRIL
QGVISTLKVFPENMKKSLTPDMLATDLAEYLVRKGIPFRETHHISGSCIR
ISEEQGVPLSDLTLEQFQSVSPHFSEDVKDVFNFETSVERRDAKGGTSRR
AVLEQIENLKKKLIETAQ
>NGR-1A1531  [mRNA]  locus=Scaffold1:2048782:2051514:+
MSDPLDDELKGHREQVNGSLEADDRTQHLAPTLQVPHVGQATSDTPSSSG
ETKDKGKGKAIEVQSGESADVEGSNGVFRGGAKPGANEAGVERAKEDLRN
LSRLDPDTAERLVALDPTPVTELHTTTKLMKAISLLTSTCSIMQEMNNEY
EAPNGFPLSTYSDLVELLSSALSDISQSNPTLRSPPKAVSLHQLEIARAR
LSLPLQNAVPPQGQRVEGLVAVSPAGRSLLLGASPAPPSELALLMAENAR
LALTALRPPSLFPSRDYTATPDSAIDHHRAASPPDGPSYISKLPSELLLY
IIQFAHSAAAEPDSTQPPNQYGNPLNGITGSKGAAQRFTLSLARVCKAWV
EPSRTVAFRHLYLQQGPQLADLLALLKTSPSLKHATSSIQSISATLSPPG
SDEPPVPGGPQSAALNRMIGRLVGRRGRPASPSVSFGGRSKSDKEGSSSG
AGGKAEEGSSPAENWSKIVEQSPNVRKLKLRILPSSSRWAGFSRAPSNTE
FLDAAVLGTLSSAHSLKNLNLVFSIDFEELEVIMNGLPNLETLSIRAIDA
ISGSPAVSSTTPHPARKLRSFKFGDANSNGPYNYQEYSSVSDVQLAWLLE
PSVSNGSLKELEIAVLVELGVGGGWPPGLPGGPGGNFGQNAPAPPFASST
IADLLIRSGGNLERLVLQDLGETGAINPNFAAAPHNSNFDYVLSSLTSLR
ELSIQFSYTGTGFLASLSQIPHLRNLSLSGTPVHTSADLFADKLEHGLGE
LETLTISGQFAGTRGGQGGWNGAGVRRVKQAAKDRGLQGAFGG
>NGR-1A1532  [mRNA]  locus=Scaffold1:2051803:2053142:-
MDKLVQRFAKSPSTSSSAYLDVHKTEEYGYALPLGRGIERCPMPQFDMPP
ALDPTAFLQLHTDDASDPSCRIKINHGTTTLAFKYQGGIIVAVDSRATAG
SYIASGTVKKVIEINPYLLGTMAGGAADCQYWETYLGIQCRLHELRNHER
ISVAAASKYLSNLVYSYKGMGLSMGTMVCGWDKTGPALYYVDSDGTRLKG
DLFSVGSGSTFAYGVLDQGYRYDLTNEEAEELGRRSIYAASHRDAFSGNS
CNVYRVAEDGWKFIENVNFDTMHYDRNYKAAQYHEAAPPAPAVPHPVAA
>NGR-1A1533  [mRNA]  locus=Scaffold1:2054823:2058061:+
MVFVPSVRAAGLRAPRLSRSLATPAGNIGATKVAMSAFDKDSFINYQRIE
DNLAVVRSRLNRPLTLSEKILYGHLDNPHDADIRPGASYLKLRPDRVACQ
DATAQMALLQFMSAGLPTVAVPTTVHCDHLIEAQTGGVKDLARAKDINKE
VYDFLATCTAKYGIGFWKPGSGIIHQIILENYAFPGGLMIGTDSHTPNAG
GLGMIAVGVGGADAVDVIADLPWELKCPKRIGVKLTGQISGWTTPKDVIL
KVAGILTVKGGTGAIIEYFGEGVTSLSCTGMATICNMGAEIGATTSLFPY
NDRMGQYLDATNRSDIRKYAERFQHNLRTDENAEYDQVIEINLSELEPHI
NGPYTPDLATPLSKFAAAVKENNWPDKLSVGLIGSCTNSSYEDMSRAASI
AEEAAAHGLKAQSGFTITPGSEQIRATIARDGQMEKLEAVGGTVLANACG
PCIGQWDRQDVPKGTKNSIITSYNRNFTGRNDANTATHAFVASPDLVTAM
VFGGSLSFNPMTDSLKGADGKEFKFSDPSGKELPPRGYDAGENTYAAPPA
DRASVNVIVDPKSDRLQLLQPFKPWNGKDPKDLPILIKAKGKCTTDHISA
GGPWLKYRGHLENISQNCLIGAINEANGEANKVQNQLTGEWAGVPQVAAQ
YRDQGIGWVVIGDENYGEGSSREHAALEPRFLGGTAVITRSFARIHETNL
KKQGMLPLNFTNPADYDRVKPDDKVDLIGITELAEGSPVTLRLHHKDGKT
EDLKLSHTFNAGQIEWFKAGSALNRMAQVAK
>NGR-1A1534  [mRNA]  locus=Scaffold1:244564:245935:+
MADKKQAVVNALRGLAQSFGELSKAHRTAQSAIHEYSLEIEHSDAPQSIL
NNFPALFGNLEEFGITSSGSGSKGKGSANVKAIAGTPDEVVEGEDGKRKR
GPNKEKKVKDPNAPKRPASAYIEYQNHVRDEFRERHSDLSYSDVLKKIGE
SWAAMSDEQKQPYHDIMERKKSTYLNDKKAYDLEHGIPQTAPASAPASAA
APPTSNASATGPDGKEYTGKKRGRKSNAERALMAAAAATDAGSAAAQASN
NASSSKQADIPVNAPSKKVVEESDDDSDDDSDDSDDSDDSDDSSSESEAE
PVREPTPPPPKKEKKSKGDKHKSKKSKTNA
>NGR-1A1535  [mRNA]  locus=Scaffold1:2063240:2064845:-
MGLGSMGEGGKDQQSKSSPVQELPTAPLPSRPVRPPPPDIPRKGADIGLS
LADFDMLDTLGTGTFGRVLLARLRTSSSRPSQRQPLFFAMKILEKSTIVR
LRQIEHVNSERSTLALVQHPFIVNLFCTFQDESNLYLLLEYVQGGELFSH
LRRAGRFSADVTRFYIANLVLALEHLHSQNIIYRDLKPENLLIGADGHIK
VTDFGFAKYVKDRTWTLCGTPEYISPEIITATGHGAAADWWALGILLFEL
LAGYPPFFADHPLEIYEKILAGKFSVPPHIDPVAKDLIRRLLTADLTKRL
GNLSGGAQDVKAHRWFEGVDWDAVKRKEIRAPIIPVTHIPGDSSNFERFP
VADLSTLPGVFRAMSQRKYGFSAPVGPDPCKFVTGLICPSKLTDNPFAF
>NGR-1A1536  [mRNA]  locus=Scaffold1:2066026:2068534:-
MSGQHRMATTLTGDGQDGFPSEAEFREQMEDYLGGLNPKKRAKALMSREM
YATILAVLLEPHSTTHATAQFRFWAKRMFRLVTTPHANLVAHENRPVAVK
DQIYHILVGCHGDTNHSGRDKTSAQVRRYYSWLPKELVSRFVKMCPTCIH
KRRQQQPYLGDSFVPPGTFGVPRRIGVVSHTKPIEYADDEGDSPEEYDSQ
PQSYPNSNGGGEGGFAAFTPIRRGSDESDVYEQQGYEEVRGLESSPTNYV
TGSLEYANYYLQAMESGNVDFSLPVPPPIQQSPSRNDSQLQQPEQTVYYQ
DENGQTYAYDSNGALVPQIVYSGLPLPAEYAVYDEFTDQNQPQEIIDYSN
WQLPPPEVDNSLELLPTDYSEAQDLQQPQPQQNPREHQLEAVYDLPAIPA
SAPPYQLSHFPDSVPEPPRRDSMPTLDQTARNLEFANQQLEEALCEQPEE
QPLGLALYTESPSDSRSAANSHPPPSSSSRRAKPPPLDLGKSSNLFPTTL
SPTFRRSATTGVPQYLSANYNLDASAPLSAPLQRGYQFNTFRDVLPSPGP
SSACSTTSTIFSSAGSLPLTPGTSRSTASDAAQSAMGSCPDDEGNWQHDS
EQLDQAIRLLYDSHIETSGRGGGPISIHPAHSFSLDDHQNDALLAHFLGT
NQTLDDGVFAALTSTSSQRQPQDFSNDVGPEDDQQHLGHSSYYTPERIRR
DRMRTRTVSAGPSVMRSGGMGALEYAASKMGGAGQNAAQSVARTPTKDLR
YMPY
>NGR-1A1537  [mRNA]  locus=Scaffold1:2069779:2071890:-
MDPQEPNQAGPSTPPKPTPAAEPASNSSNSTGDATMQEAPKEPQEEPLPQ
EILDLSADDILARARLIDNEIKVMRSETMRLNHERSKMRESIKDNTDKIK
NNKQLPYLVGNVVEILDIDPDEDEAGDGANVDLDAQRKGKCAVIKTSTRQ
TIFLPLVGLVDPATLRPKDLIGVNKDSYLVLDTLPAEYDSRVKAMEVDEK
PTETYNEIGGLDKQIEELVEAIVLPMQNSERFKKLGIKAPKGVLMYGPPG
TGKTLLARACAAQTEACYLKLAAPSLVQMFIGDGAKLVRDAFELAKTHPA
AIIFIDELDAIGTKRFDSDKSGDREVQRTMLELLNQLDGFGSDDKIKVIA
ATNRIDTLDPALLRSGRLDRKIEFPLPAEDARAKIMEIHSRKMKVNKKVN
FEELARSTDEFNGAQLKAVCVEAGMIALREGFTEIGHEHYLSGILEVQSK
KKNDHFYFA
>NGR-1A1538  [mRNA]  locus=Scaffold1:2073516:2075914:+
MDRQAPASRRNAYKNKGIFGQEELRRRREEAQVEIRKQKREESIAKRRNF
NAPDSGESDDDTEGVDSTFLEQLPSMIQGVFSDQPDQQLDATTKFRKLLS
KERNPPIEKVIECGVVARFVEFLRSDHSMIQFEAAWALTNIASGTSEHTQ
VVIESGAVPVFVELLSSPVLDVREQAVWALGNIAGDSPKCRDYVLEQQAL
RPLLTLLNEPHKMSMLRNATWTLSNFCRGKNPQPNWELISPALSVLTKLI
YSLDDEVLIDACWAISYLSDGSSDKIQAVIESGVVRRLVDLLMHHSTAVQ
TPALRSVGNIVTGDDLQTQVVLASGALPALLALLSSPKEGIRKEACWTVS
NITAGSPQQIQAVIDANIIPPLINILQNADFKTKKEACWAMSNATSGGLQ
EPSQIRYLVSQGCIKPLCDLLKSTDNKIIQVALDGLENILKVGENDKEQN
NGVNQYALYVEEAGGMYAIHNLQHHENLEIYKKCFHLMDTYFPEDEGEET
GIGGAQVDEQGAFAFQTDLQAPQGGFSFGNMS
>NGR-1A1539  [mRNA]  locus=Scaffold1:2080275:2082056:-
MSPPAGNGKDSHAARILGSGTSGKSPSPVSKSDTVAKRLMSNKVSGKAIT
EIVFREHAKAPAGQKFLSLFPGLGYAAGYKVLQRVYKFGGQPYFNDFLSK
NFKSNFTNAFGEKNGKAMMAATAGSLTGIGEIVLLPLDVLKIKRQTNPEA
FRSRGFLQIVKDEGFSLYRGASWTAARNAPGSFALFGGSAFTKEYVFKLE
DYRSASWYQNFIASIAGSISSIAISQPLDVIKTRIQNQNFESKVGGMTVV
RDLIKNEGFAGFFKGLTPKVLVVGPKLIFSFTLAQTLIPMFSKYV
>NGR-1A1540  [mRNA]  locus=Scaffold1:2082156:2083112:+
MDKMKAAANLTRTATRATISPTPLVPLRFASSSSSSPPSSSPSSSSSTSH
LTGISYGDTARSRIQDHYHQTLSHDLLYLLYNHQLHASSHSLPNPISRTP
IWSPNNPYAENRAPPRPKGNRYLVPNPSYLSPQTLPKLESIVVESMSKTA
LQGKSNLLPLLMAFEAITGEPPQSKQPGPYGPGSGQGLVVTRSTKKSASF
KIRAGAPTGVKVELKGQPMYTFLETLVDFVLPRLKTFNGIPLPPASQPRQ
STSATSGVVSFGLPPDAMGLFPQIEINLDQYPKTFGMNIFCKTTAKGRGA
QDQARALLSGVGLPFVKR
>NGR-1A1541  [mRNA]  locus=Scaffold1:2083684:2086221:+
MTTHTDLQGLISRLTEGVSSLPSIPLCPGSSFSTYVDLLSKLPDPSIETI
LVQIKSTKLDPSQGHLSQSEVESVINVVQRVSAGKGPDEDRSLLLDLVEG
LISSVEDQVDYEKRKRERESNHSPTSSQVNQKPRKLSTSSELTTTTSSNN
SNSHSNSNPSPSTSRQPTSTHSTTNGAAATGGGGGGGVEQSLKALQGEDI
EVDEDVDNNVVPVTGGVVALEMPPPHQEQSSSSLSPSSKSKLKQKGGGKS
LTQLGEEADELSDQEEEEEEDGEDGGTLQQQVDLPAVEEKNQSSSSAARK
KGKGKEKEKKRKPVSDSEDGSSNDDEVDNQKKTKSKSDPKSKPQATKSKP
RTTNSKSQTKKVSKQSKESSSESEEEEEEEEVEKRSSRSKSKNKNKQLSM
FEKKKFPKGAAEKKSSSEVEEEEEEESDVEEKGKKSKGKGKAKDQSGGGG
SKKRSHESSSDDDSEDSNDSRKTSSSIKGKGKKPRPTVRASKRSSKSSSN
QSTTAVVKGNRLSTTSTASTGSSRSLQSGTRSSARIQKIYGSEQEDEEEE
KVDLQAGGVVYINHTPVVVLRVNKPLDLFWYCPIPENVQEELARLGNTNF
PETYLNLINYKNIESEQTPLTRLYNSDKEVESFELRTQQAGDPKLVQRWY
KKAKIAVPPEEEDQDFLDRQNGRKRSRVVKKEEIELSDSEEESSEEEKRS
KKKKKVASKVEKKKVVSKGSKKAKVESDGNDDSDDGASSKKKANKRNKKK
KKDESESEEAEEESD
>NGR-1A1542  [mRNA]  locus=Scaffold1:2086578:2088854:+
MAELGPPPTLLTATTILSLGATVLLLLLALALAKRLLPARVYSDTVQKYT
FVWLAFDALTHSILEGSFLYQSFPRPRTVNSSSGPFAELWKEYARADTRW
GTSDATVVSIELITVLMAGPLCVYLMDLMRKEDQSWRYWIVVLSTAEIYG
GMMTFFPEWITGSPSLNTSHPLYTYVYLLFFNGLWVVIPLYLMLDSYRHI
VRALDSNPKNEINPFTESDLEDPRLAPSERIYDLPDDDSGFESDGEPLQR
YDNTPVRSRAASPQRSLGKRRTTLTRRQAAVYLDQ
>NGR-1A1543  [mRNA]  locus=Scaffold1:2093776:2096032:+
MPPKASTSGGGGASKAKGGGKLGPIEQKLLDVGSLAPNREISQQELMQQC
GMSVSPAVQDAVNGLLRKNLMQMLRTQSGLIMFRFLKKEEAKAIGAMDSE
EKLVLDYIKDAGNLGIWTKTLTTKTGLARTTMTKVLKILEGRKAIKTVKS
VKFPTRKIYMMAGVQPSVELTGGPWFTDNELDTELVDTLKKVVQKHLHDH
SVPKNQTYQSPEDPLKTIKYRPIYPVTATPFLPGIESILAYISSTEIIQV
DLQPKHVEALMDLMIYDGIVEKVFIGNQEDREKKMALAAANNGKNGKNGV
NGKKNGKDKKGKRKKVEVSSEEEDSESESDDDSSRKKKKGKKGTVKRSKS
GKAKKKRSKREETDDEKGEEDSSESDFDEDAPAKTSKKKKKGRGSDDEDG
SGGSEEDEDEDDSDSGGKRKKKKGSSSRKKKDRSKKNRKALASDEEDSDD
DPFKKDSDDEDVKPKLDEHALGNDNQNLNDYVYRLVRPYTPVIGWTDMPC
GKCPVEEFCSEPLRPRAGIVKKPTTVSGSYGDDSFGQPRLRIELEGGIQG
VGMLGGAGAAVGVSLAKWGEMKGQVGKGVAPVNPRDCVYFKDWLTVDEGH
EE
>NGR-1A1544  [mRNA]  locus=Scaffold1:2099677:2101295:-
MLRTGQSLLANALVTAHLGRNWRRPLPASSLPSPSAHGQPAPPISTSATL
PPSYSTYTRILSLFLDTPSPSSPFSVHKFALEGQRLGKSVGEWFGPSTAA
GAIKRLVNDFEPAGIKVVSCVDGTLYENEVVAASTKEKKWETKVLVLINL
RLGIDGVNPIYHEAVKAIFRIPQSVGIAGGRPSSSYYFVGSQADSLFYID
PHHPRPSVSTVDLPSELESANAKLPLSAANPSSESGEREMLNSFFSTAYD
DSAWRTYHCDKDEQDWEHFKLKARDLGTNSPAIFSIAPSPPKWMRRSSSS
TALPPPQMSVSPADDSFSELDEDSIVHQGPATVGGEDGGQRENFEEDDVE
FSEPEDWELQSTDMSDNDSLRGEESGRIPAPASALDSVLLEGEEEKSDEE
NDPIFVDSRTSMHSPSRLLLFCKLSLTN
>NGR-1A1545  [mRNA]  locus=Scaffold1:246230:247948:+
MSSQQAAYLLREFYSLLDFSVQPGLHLSIASHPTPNLSSGLALSSLVPET
TSTSYPPSTAPVLGPPVSPLLAGQLGYLFSSAPLSKTSTRRDKSGQDRID
FKRVLQSFGTEVSIPERPELREDVRPTWKSGERIDKSDYLLYGRLYAPSP
RLDGLYVHRISTTTQLLVSLITVPSPTPPITLSWQNDDPSLSTSATSASN
ANAANSNSSSASGTASRLSELELKLQQDTGRWSTEYSYAVGDGMWGARGL
YNFGKWGKGIHHHNQTNSPTSSDSTSTTTTTTTAASTISSREGVIDDEEG
ETSTGLKGRWSAGGEVYFSAQERSAGISTGLRFSTIPESVGGPSQPPTTV
TATLNPIMGQLSTAYSVQTSRDSSLASRFDFNMYSYDADLTVGGEWFQRK
NRNRKGKGKAETIEAQPSAETFDAFGRGTEGGSTGVLGRKNNDAEDEITA
VLKVRASTNSDIAMTWEGRLGDFLVSLGLVADLKLATQSRGRISPIRSVG
VGISYWA
>NGR-1A1546  [mRNA]  locus=Scaffold1:2104114:2105442:+
MILLYRSSSKLFGNKEMRILMLGLDAAGKTTILYKLKLNQSVTTIPTVGF
NVETVTYKNVKFNVWDVGGQDKIRPLWRHYYTGTQGLVFVVDSQDRARID
EARNELHKILNDREMKECLLLVFANKQDLPDAMTPTEVTEKLGLLRMKDR
SWYCHPSNALDGDGLFEGLNWLSSSLKAQK
>NGR-1A1547  [mRNA]  locus=Scaffold1:2106101:2107740:-
MSPSAPSDETAVSSFPTGSSSQPNSESFFDDNSEFMNLITPPKFDSVEQE
REYLKEKLAASVRIFGKYGYDHHVAGHLTVRDPANNGTFWVNPLALAFSL
CTVSDLILVNEEGEVIGGGKPGRRIINKAGFMIHSSIHKARPDVQAICHS
HSVYGKAFSTLGKPLTFTTQDSCSFYQDIALLTQFDGVVLSKEEGALIAK
TLEKKKAIILQNHGLLTVGTTIDSAVAWYILLETQCQVQLLAEAACAGTP
GSKPKEIEHEDAVFTSKQGGSEQAGYLFASPYFQVIEKEQGHEYKQ
>NGR-1A1548  [mRNA]  locus=Scaffold1:2108159:2109113:-
MSNTLRPYLNCVRSTLTAALTLEPFASQVAERHNVAEIEAQSTPEVLLTP
LTIARNPSEKVLIEPSINSVRLSIKIKQADELEEILAHKFTRFLMMRAES
FVVLRRVPVKGYDISFLVTNRNVEEMMKHKLVDFVVEFMEVVDKEISEAK
LSMNARARIVAESYLSTFA
>NGR-1A1549  [mRNA]  locus=Scaffold1:2109527:2110429:+
METLNERAGFLSNFEVLQLLRAQRASTDTKLKELNERKQHHKSVGNGDSL
DFTEKDRIKPENLQTITFEAIKYLEEPVHPTIRQTEDSVLKLLDKLETDP
RYTQLTKSERLQLVNSAPTSLVELHVCIEDLAERYPEESEQLELIELIRS
HLENSQSSAAPTVTDEDIEQLHEDNEREDDRGEGDEVYEDDAFVNEGGRK
GEGEERDLDEDVEEI
>NGR-1A1550  [mRNA]  locus=Scaffold1:2110636:2111964:-
MIQVLNFMYERVNEMKQMPLGKKGGPRRRLSLLVPTLLELEEMVKEEPST
KSIGIDWFDMFEELERFRKLKGLTRVISPVAADLVQVFEPAWVTLSPDAQ
EAVYSKFCRICDARNPEYKGNLQKQMEEPIPSVYEVLKLAQSEQPAVAIL
DTMYKGVDELEESKRKKEGRFTPGPILTLNVSQQAKIRSSLDAIVADSVA
QIKVRDSRFNSEGAVSESSLSDSEMDKRPPPSSSKHKHKRSPSPFNPQAR
KRLADGSR
>NGR-1A1551  [mRNA]  locus=Scaffold1:2113292:2114518:+
MADLSQLTKAQIKSIKSTILTEHFRFAPESFAKSCFDIANKCLYVASGWL
EDELIKLVQAQQQQAGEGDKVNEEQQDEVQRGCYRLETLLEHSIDKAFDL
FEIFMLRNTFKVDEELIPYLQLAHQVNFDSSLKDSHESTLTEYEEELKLY
EEELQKQRQLKVVELFLREKEIRLERIKEEIGWLGFGGERNPLPQRMTNL
SPALASLSKSIETLLATPAPASTTRNTSSNTRGRSKPGSDNDGSERDELG
VWNQSRTSFINWVAGKQSSTIGGLSPTKYGLSGSGAGEAVGEGETIGTKG
DAKSLLNRLNA
>NGR-1A1552  [mRNA]  locus=Scaffold1:2114874:2121937:-
MMTEKPLHACFTWLGTGAFTSRNHVARYLDAVTTLDFPRDELAHADNSFT
TFLNNPPYVLGSGAIIEMKTGKGYSDGEKGDLRNQLYIQKGIEQFSRYLN
ASFSKLPPTTILPNTPVPLDMSLYRSPASPPLSPHPYAQHARSPCVPSDL
CVFLTNLPLLLPPDSTPYPGPNRVKTFGEWENHVRTIGKAEQDWTLSWGY
ENAVDSNPRTAFRSLDIAKSGDYVGLGLIRPLDPVWTPSIVVHFIFEDVE
KFLPSLEVQFVSRTRSIDRYKSDQSEASSSRDPDKPREHGFPFPVFPDPN
GAIFAANSPRFEDSEDEGLAFEDLRSPDALRVVVVGSGFGGLSTAVACAR
QGFSVTVLERSSGKSAHGDSILLGPNATRLFYKWEIGREMYRRSSRNNYW
IFNDKAGKELHRASLGDLPKEYGAPICQGKRSQFIGVLGTEALLLGVKFR
YEAEVTGYSDSEEPSVILRGGEIIRGDVIVVCDGIRSLSRTLLASAGRPP
LPRRSSGYSIFRAILNVTPSFREDPLCGHFCDGNIRFWLGVDSHLEVWPM
NDNNELAFTFTHPDVASTSTLNSSKSTPISIILDEIAEWDPALRACIRKF
PKALNWTIVEDTVEARWISKGGKIVFAGDAIHPLSPTSFHAGTQAVEDGA
TIAQCLALSGAGPGKVHLALKVYERLRKERTEQAGKLGRKQQRILHTYIL
RKKESSRPLDPAATTTVSASHSEILRPLAYQLFEHDAEQYAVENFASVAE
AIELESPGLSCAIACSRQNFAVTVLERSTIRNNFGDSIILGSNATLLLHR
WGILDEMSERSTKDKDWIVNDSTGKELHREDVFSIAEKFGSPLLQGKRNA
FTCIMDHEARRLGVDFRYDAEVTGYSDSQNQPGVMLRGGEMVRGDVIIVC
DGAKSSARRLMADEESVSTPRQPSGYAIHRAIISSKETKNDPSCSHLADG
NIRFFLGDNCHAEIWPLDNASQIAFTFTHLDSDNSSTLNWRLTTPISTCL
DMMKGWDPTLLSAVSKFGQSHSWQILEDSVAPSWVSKGRKPASFQAGTQA
IEDGATIALCLALSGSKPEKVSLALRVYERLRSARAERAGELGRQQQNLL
HTFVSRLNSQDSSQPPLDPSVTPRPLNFEPYSFDADEFAIANFERVAKEI
ELEEKKRPPSKGGFTSRYFAETF
>NGR-1A1553  [mRNA]  locus=Scaffold1:2124418:2124889:+
MSESKRWDEWSSTDLGDCIELVAHVEKVAKESEVQDLNLVFGGWIAVNFW
RAAILGAAEEDGDKAQVAWVKAATLDISSSSKREVKGPLQVEILGCEGLS
EKRCEAILSRMFHMG
>NGR-1A1554  [mRNA]  locus=Scaffold1:2128570:2130662:-
MPKARTSLLVFKGPANPSGRIRKPPSSILVDLAPKKSSTTVVRRKKKPAI
SLELSDEEGQEEVAVLSDKKKGKRKMMEEPVEAIRPLQSSKTLKVSKFET
SIALTTVEKTWKPLSEESRTELFELAKQIESEMKSSLPQNVSKLEFKRLV
SNYLDSLMSHLDEPKLPPFPATLKPRSTASTSSSKDSIDLLDSETVKKKI
ETTKASLQKEEKAIRDLEEELKNLKRSRVSRDESTSSEQEEEIRGEEAGE
EEDLVVLPVKKKKKVVTIDI
>NGR-1A1555  [mRNA]  locus=Scaffold1:2133063:2134636:+
MTSPSTSTGQQFSAEEFFAQQPPPARLEEILKGVAEFVERNVNNGKRVVL
VTSGGTTVPLEHNVVRFLDNFSAGTRGASSAEHFLRTGEYAVIFLHRQHS
LQPFSRHYSHSTNPFLALLDVVGADGRVKLPSESLVEDSEEDLAGGLFPP
ISSVGTPATSPTLQARTLPILDGTTTFPMDHGLTVQVRPPHLAPMLKLLK
SYKLVQSMGILLSIPFVTIDEYLWLLRGISRVMGQTKDKEGKEVGRRGMY
YLAAAVSDFFIPHTRMSEHKIQSGKGSLVIEMDQVPKVLKTMVDEWSNDG
FIISFKLETDRNLIIPKARTALERYGHQIVIGNSLVERKHEVVFVEPHGE
EWLRIREGEKGAGGQVKEIEEDIIKKCVDLHDRWISKDKQ
>NGR-1A1556  [mRNA]  locus=Scaffold1:248179:250361:-
MLQKVSQLKEKVSEKLSVVEEDFVENEEEDNQVEAIPLPPIEKFEPLLVE
EVAALNKETGPIPINLLPKPRSSSISNNETRYIGFLPHSGVHNQRIALQN
ALLLGKLLGRTVLVPPIWIGWPTSTLPYDDLAKAWTDIMLLNPASFNISD
LSEASPLNLPANYPSTLASFPCPTCAADDPDRIAERLEHASATRKNWLAK
GYKLRPDGYPITELTAEECKSYSPECRHTYRDTFLSYDFLCDLEKVREEG
VEIVDRWDMREKAIEGLLGVEEKDIYVLRDRQSHDFFFTDREKTVDSPLI
EPYALDDGKWNREVSLPTLSALPQRVLLLGSLFGTGRIHSSHPKAKDWAQ
SFARAMAFDNEWLLRPAEAIVARLGGPKNFVGVHARVGDGDFSKHAKENM
EQAWKKLVVLLGYGVDEVEEMWAAVENKIVEKEGAAERRRRHTRFAERFK
STKRSALVSPDPITFSTWEPHDNNVLDYSDLISNTPSHPSSSSDDHFLQK
RAEVEDKDDKTWGFLLGPTGSPSALLRNLNCRSPLHTDPNLKALNIPLYL
ATDSRSPSTDPDLKPFFDTFPCTFILSDFDHSDLERNDGVVVETVGEMLR
LENELDGVPLGRLFLPFLEAIVAAKGKITVGTAGSTFSGFASGPLHQAYQ
QV
>NGR-1A1557  [mRNA]  locus=Scaffold1:2134889:2137801:+
MPPPYRDPNRLFYDPVNPVMLSSSQMQQLSPQELQAASDQLDQHLVLILQ
QIEENFSKCNQVVVESLLPAVEQHGENSMRIYESIKFWRPFFEAAASIRL
HEPYAAEEEEDSNSIATEQQEGEEEEEENRRRSSVSPHRTVSSVGDETYS
SRQSIGSQVEDLEGTPKATLKGRSRYNHDQNDLSTASSSLPPEPHWSTTD
NDQFASPFLSSSSKNQPLPANSAMKQQQPSGIPDHHQQLQRLRLRDLPPD
SPDVPEPEFETAVFGRGGGGTTMKGKGRDYNDLSIDSMNGGLGVEQGSPS
FSLLQNDSSPRGGGTAIIAKGGGDQAHSRLLEKILRKNLDSPHHRRTTTT
RGPESSTPGKPSTTATTTTTRSKGVFFPPDLPREWNGIANLSQTNLQSFP
SPIKKRNRQSLVSNTTIGGEQEEEGEDSFVKMMAAAAVPPTRQTSSSTTY
TTSSPAPPNDYYQQQQKITRPHVSSSSSSPSKPSSSTSTSLLLTRTPVKF
AAKLTAKNVYESLGLNENDLNMMDSPIVSPPGSLLKTNHKPFNLYQHTIQ
QQQAQQEEIMTMRGGSSRSEEEEGEGESSPTTDRRSRFLNSAGPPPSMTR
GEVSLDSSHNQSYQPSFLGGSGERDRDISHTQPFDLYQFQQEQKSRLQRS
IKKGQGEGEGLEQEEVYEDDDNDIDDILLGGKTMTFNQERRAVVPLDFDL
GGIVDDDDDNNREEGRTESSSTTGTRRYEEEEDEDELSYVDDDDERQTRG
HHQEEEEGGLDYEQHQYIQQQQQEEEDESFNIERGLRGTGIGGGFGNKLL
DGPEDTLFGMPQGGGQQQQQQQSQRTYQELQPAEEDDEDTFTQTQEQEPS
SSSSKKKRNQGGRDDGRGGGFRLHGLSEMETLHGGELLSSEPFQASPLAG
RWNQ
>NGR-1A1558  [mRNA]  locus=Scaffold1:2138305:2138990:-
MPPKQVGGMSQKRIAKELTDLKKDTPPGVSCHPTSDDSIFEWDATIEGPP
DSPYQGHLFKLHITLPPDYPFRPPKVSFKTKIYHSNVNTQGGICLDILKN
QWSPALSILKVMLSVASLLADPNPHDPLMPDIAQKYLKNRKEHDKIAKEW
TVKYATPIPTNKPTPTPTPTASTSTSTTENNKNKTTKKKEVEVLVLD
>NGR-1A1559  [mRNA]  locus=Scaffold1:2139168:2142959:+
MDSPPQLSLYPSVNPTLPIDYSFAITSLSIRLKDQPAPTVWNSKNDDTRK
GVLTIRQMPIEKIFVNLTDTSSYSSVTNESAKFDWNSQELNAIILETVTP
EPKTSSTVTLTLRNTSMTKVELILDLHQQTGFRNHLLHRLSNRLKNWSLK
YQIPSRISDQTVIEIPLLGEEPFDRIKTPPGFKEGVSSTLAFKIGPPPPP
SPPPQLGTSQSQSEETIQLNPAAGKKKKKSTTKTSNSFEKGKGKGKEIVS
TSTNSFEIQAPLPLLPPSSLPLPSSSLTNYPKQQSGKGKEKESGTGTGTV
VIKVKSSTGGGRTAAQVKKSTTKPLNGTTGRRVSKPPRGYVIESESSSSE
EEEQEDGKEKKKKNKKSNKRSKSIFEVVELVDPTGEGKRSRRESTIKKSI
SYVEKGLESFEEEEREDEKEGESQSDLDSDSEEDDDDNAVVENGKFGTSS
SSRKRKRQSSTTSSTRPRPQRRRSTSTSNLLASLVPSNPKGSKKRQSSDV
KTKLPTAKKKRTSTTTTTTTSSKRKRNQQKRSQSHSSSLSSSSDYSNYSS
DSDSTNEMILPSRGRSGSTRSREKTFSPSPTPETTESERKRRSRSNRDVL
APPPPPSLELMDQIREIGNQLKELENRLENGLEKRLESIEKIVWDKEYRV
VRGGGVSQEAEGGGVVVASISRESRAKSIGGGGEENLMYDVRFLMNSYED
LRVRIVGLAEDTRNVKRKLVGQIQGAGRQGGSETATIEIRDGGGGGGSTR
DPDGMDIDGLAVTEIGSQDLLVLLQQIESLTNTVSNLEKNLTIVQQTASS
ALTRSEETNVRIDQLEKEKQDWLQREGERQVRDQEVEKHRREDREKLVQM
EERMEKMEEMLKALSQSNQAAVLPALPPHNPQQLLFNPLASSSSSSSNPL
PPATLPILPPTSSSSAPLTRTSSRLATATQKDLSRRGEAVFSSRGSPPYS
SSRSKSTTASTQAPRTTGGGGRGKSGSRNSQPPAAGPSNPVPLPTPTRRE
SPYGTRRSLRSQTVDPTSSTVSGLPVPAPGSQLLIHESPDSLTPVPSNSE
DGNADLSNSDRQPRASTSGAREGSPEIEITAEDEAIFQQIQEMANEGHIM
NEEEKRQLRLLEGTRKNFIMGSSTE
>NGR-1A1560  [mRNA]  locus=Scaffold1:2143551:2148524:-
MSSQEGRPARGGPPSNALFSGANRPQREVPPPLLGPQPSGYSTYSKKSHP
DDSTPYLVDSVPYSAGAGGGGGGGPKVQFSSNSRASTSGIHNQGGQGSSS
QAHLLSGDVPIVGYGGGGGGNSDFKRKRSLVRPDRERVDENHRLYNYRQH
AAAMEAEGRGTAAVSRTGHYASAGLPISPGELSGGQIPTPIGMGTGTGSG
SGGRTNPSGATVRRGKSILAREEGMANETGLSIFKRGGTLRRPGLNRAQS
SQGSVLPGGGSEKLRKRKKQKQPISAWMMFCLIVTACCPSPILKCVGYRT
KDRQDAFREKIGLLCIIALSMAFVGFLTFGFTQAVCGTPGLRYHAGSIEG
GSMIYHGYDYDFDKFRHPAANGISEGSNPLYDVFNAASMDGSFLFQKVNQ
KCLNIITPATGTGIPHQGNQMGWYFPCNLYDQYGTSPRNLTGYAEGALCH
TQTDARKQFAALKPLGQVYYTWDDLKNSSRNLGVYDGAVLDFSLLNWLDK
SQVSYPALFDQIRTRDDAFTARDITSLMLNSKQRDVAECMVDVLRVGFID
SVSFGCVASDVVLYVSLVVIIGVVVIRFFMAVLFGWFLSWKIGKFPEETY
EERRARAAVIEDWTEDIYRPAPARFRPNVPKANKLQKQSKKSAILPTTSR
FSKADLLASPNDFSGGPPSRKGMLGAGMRNSPPDSPGGPRASRSSTSLPM
SSFTLDGLARDSASEGAMGVCPFPLGDVVPQPSPDYQPFNFPLAHTIMLV
TAYSESVEGLRTTLDSLSTTDYPNSHKLILVIADGMVKGSGNDLTTPEIV
LGMMKELVTPPEEVEALSYVAIADGHKRHNMAKVYAGFYEYDNNTVELSK
QQRVPMMLVAKVGNPAEVNDAKPGNRGKRDSQIVLMTFLQKVMFDERMTT
FEYEFFNSMWRCTGVSPDRYETVLCVDADTKIFPDSVSRMMSCMVNDTEI
MGLCGETKIANKSDTWVTMIQVFEYYVSHHLTKAFESMFGGVTCLPGCFS
MYRIKSPKGGDGYWVPVLANPDIVQHYSENVVDTLHKKNLLLLGEDRYLT
TLMLRTFPRRKMMFCPQAVCKTIVPDTFGVLLSQRRRWINSTVHNLFELI
VVPDLCGVFCFSMRFVIFMELAGTLVLPAAIAFTGYLIVIAIIPGTVKPT
VSLILLALILGIPAVLIVVTSRRFAYLGWMLIYLCSLPIWNFVLPAYAFL
HMDDFSWGATRQVAGEVKGGGVHGSKEGIFDSSHITMKRWADWERERRYR
[truncated: 3,201,713 more chars]
