# Supplementary material for: Whole genome sequencing and comparative genomic analysis of oleaginous red yeast Sporobolomyces pararoseus NGR identifies candidate genes for biotechnological potential and ballistospores-shooting
Source: BMC Genomics. 2020 Feb 24;21:181. doi: 10.1186/s12864-020-6593-1 (PMC7041287; doi:10.1186/s12864-020-6593-1)
Supplement: Supplementary file 12 — Additional file 12. GO/KEGG enrichment results of species-specific genes of the NGR. [file 12864_2020_6593_MOESM12_ESM.xlsx]

## Sheet: Species-specific genes
GeneID	Description	KEGG_A_class	KEGG_B_class	Pathway	K_ID	GO Component	GO Function	GO Process
NGR-1A0001	hypothetical protein	-	-	-	-	-	GO:0016491//oxidoreductase activity;GO:0008289//lipid binding	-
NGR-1A0002	hypothetical protein	-	-	-	-	-	-	-
NGR-1A0003	hypothetical protein	-	-	-	-	-	GO:0005515//protein binding	-
NGR-1A0005	hypothetical protein	-	-	-	-	-	GO:0003677//DNA binding;GO:0004003//ATP-dependent DNA helicase activity;GO:0004518//nuclease activity	GO:0006303//double-strand break repair via nonhomologous end joining
NGR-1A0007	NADPH oxidase isoform 2	-	-	-	-	-	GO:0004525//ribonuclease III activity;GO:0016491//oxidoreductase activity;GO:0003723//RNA binding	GO:0006396//RNA processing;GO:0055114//oxidation-reduction process
NGR-1A0011	hypothetical protein	-	-	-	-	-	GO:0005515//protein binding	-
NGR-1A0014	U1 small nuclear ribonucleoprotein C	-	-	-	-	-	GO:0008270//zinc ion binding	-
NGR-1A0016	RHTO0S02e06876g1_1	-	-	-	-	-	-	-
NGR-1A0019	serinehypothetical protein arginine protein 55, RNA binding protein	-	-	-	-	-	GO:0008270//zinc ion binding;GO:0003676//nucleic acid binding	-
NGR-1A0023	hypothetical protein	-	-	-	-	GO:0016020//membrane;GO:0005886//plasma membrane	GO:0004252//serine-type endopeptidase activity	-
NGR-1A0027	general substrate transporter	-	-	-	-	GO:0016021//integral to membrane	GO:0022857//transmembrane transporter activity;GO:0048472//threonine-phosphate decarboxylase activity	GO:0055085//transmembrane transport;GO:0009236//cobalamin biosynthetic process
NGR-1A0032	hypothetical protein	-	-	-	-	-	GO:0005515//protein binding	-
NGR-1A0036	hypothetical protein	-	-	-	-	-	-	-
NGR-1A0040	hypothetical protein	-	-	-	-	-	-	-
NGR-1A0042	Frequency clock protein	-	-	-	-	GO:0005737//cytoplasm;GO:0005634//nucleus	-	GO:0006355//regulation of transcription, DNA-dependent;GO:0007623//circadian rhythm
NGR-1A0043	hypothetical protein	-	-	-	-	-	-	-
NGR-1A0045	RHTO0S02e08350g1_1	-	-	-	-	-	GO:0003755//peptidyl-prolyl cis-trans isomerase activity	GO:0006457//protein folding
NGR-1A0050	hypothetical protein	-	-	-	-	-	-	-
NGR-1A0067	mitochondrial genome maintenance protein	-	-	-	-	-	-	-
NGR-1A0076	hypothetical protein	-	-	-	-	-	-	-
NGR-1A0088	RHTO0S02e14774g1_1	-	-	-	-	GO:0016020//membrane	-	-
NGR-1A0095	hypothetical protein	-	-	-	-	GO:0016021//integral to membrane	-	GO:0055085//transmembrane transport
NGR-1A0096	aminotransferase class IV	-	-	-	-	-	-	-
NGR-1A0105	molybdenum cofactor sulfurase	-	-	-	-	-	GO:0030170//pyridoxal phosphate binding;GO:0030151//molybdenum ion binding	-
NGR-1A0112	hypothetical protein	-	-	-	-	-	-	-
NGR-1A0113	hypothetical protein	-	-	-	-	-	GO:0005515//protein binding	-
NGR-1A0118	nuclear envelope, Cut8 family protein	-	-	-	-	GO:0005634//nucleus	-	GO:0031144//proteasome localization;GO:0071630//nucleus-associated proteasomal ubiquitin-dependent protein catabolic process
NGR-1A0119	hypothetical protein	-	-	-	-	-	-	-
NGR-1A0122	hypothetical protein	-	-	-	-	-	-	-
NGR-1A0125	hypothetical protein	-	-	-	-	-	GO:0005515//protein binding	-
NGR-1A0143	MFS monocarboxylate transporter	-	-	-	-	GO:0016020//membrane;GO:0005634//nucleus	GO:0008270//zinc ion binding;GO:0005515//protein binding;GO:0046872//metal ion binding	GO:0006511//ubiquitin-dependent protein catabolic process;GO:0007275//multicellular organismal development
NGR-1A0145	hypothetical protein	-	-	-	-	GO:0016020//membrane	GO:0005216//ion channel activity	GO:0006811//ion transport
NGR-1A0149	hypothetical protein	-	-	-	-	-	GO:0046872//metal ion binding;GO:0008270//zinc ion binding;GO:0003676//nucleic acid binding	-
NGR-1A0150	hypothetical protein	-	-	-	-	-	-	-
NGR-1A0154	RHTO0S02e14796g1_1	-	-	-	-	-	GO:0003676//nucleic acid binding;GO:0008270//zinc ion binding	-
NGR-1A0161	NADPH dehydrogenase	-	-	-	-	-	GO:0010181//FMN binding;GO:0016491//oxidoreductase activity	GO:0055114//oxidation-reduction process
NGR-1A0164	20Shypothetical protein prehypothetical protein rRNA Dhypothetical protein site endonuclease NOB1	-	-	-	-	-	GO:0046872//metal ion binding;GO:0016787//hydrolase activity	-
NGR-1A0168	putative ubiquitinhypothetical protein like protease family member	-	-	-	-	-	GO:0008234//cysteine-type peptidase activity	GO:0006508//proteolysis
NGR-1A0171	hypothetical protein	-	-	-	-	-	-	-
NGR-1A0175	hypothetical protein	-	-	-	-	GO:0000775//chromosome, centromeric region;GO:0005634//nucleus;GO:0016021//integral to membrane	GO:0008081//phosphoric diester hydrolase activity;GO:0003677//DNA binding;GO:0003682//chromatin binding;GO:0016851//magnesium chelatase activity;GO:0003723//RNA binding;GO:0003724//RNA helicase activity	GO:0006355//regulation of transcription, DNA-dependent;GO:0006281//DNA repair;GO:0015979//photosynthesis;GO:0015995//chlorophyll biosynthetic process
NGR-1A0180	protocatechuatehypothetical protein dioxygenase beta subunit protein, putative	-	-	-	-	-	GO:0008199//ferric iron binding	GO:0055114//oxidation-reduction process;GO:0006725//cellular aromatic compound metabolic process
NGR-1A0181	translation initiation factor eIFhypothetical protein 3 subunit 7	Genetic Information Processing	Translation	ko03013//RNA transport	K03251	GO:0005852//eukaryotic translation initiation factor 3 complex;GO:0005737//cytoplasm	GO:0003743//translation initiation factor activity	-
NGR-1A0184	hypothetical protein	-	-	-	-	-	-	GO:0020012//evasion or tolerance of host immune response
NGR-1A0187	hypothetical protein	-	-	-	-	-	GO:0003682//chromatin binding	-
NGR-1A0188	RHTO0S02e12574g1_1	-	-	-	-	-	GO:0005515//protein binding	-
NGR-1A0191	Siderophore iron transporter	-	-	-	-	GO:0016021//integral to membrane	-	GO:0055085//transmembrane transport
NGR-1A0192	hypothetical protein	-	-	-	-	-	GO:0003700//sequence-specific DNA binding transcription factor activity	GO:0006355//regulation of transcription, DNA-dependent
NGR-1A0193	hypothetical protein	-	-	-	-	-	-	-
NGR-1A0201	putative Phospholipid binding protein	-	-	-	-	GO:0005634//nucleus	GO:0043565//sequence-specific DNA binding;GO:0005515//protein binding	-
NGR-1A0203	hypothetical protein	-	-	-	-	GO:0005737//cytoplasm;GO:0005604//basement membrane;GO:0005886//plasma membrane;GO:0031514//motile cilium	GO:0000166//nucleotide binding;GO:0005524//ATP binding;GO:0005515//protein binding;GO:0004828//serine-tRNA ligase activity	GO:0006810//transport;GO:0042157//lipoprotein metabolic process;GO:0007155//cell adhesion;GO:0048870//cell motility;GO:0006434//seryl-tRNA aminoacylation
NGR-1A0208	hypothetical protein	-	-	-	-	-	-	-
NGR-1A0209	hypothetical protein	-	-	-	-	-	-	-
NGR-1A0214	hypothetical protein	-	-	-	-	-	-	-
NGR-1A0216	hypothetical protein	-	-	-	-	-	-	-
NGR-1A0218	Protein priA	-	-	-	-	GO:0016020//membrane	-	GO:0006811//ion transport
NGR-1A0220	hypothetical protein	-	-	-	-	GO:0005634//nucleus	GO:0043565//sequence-specific DNA binding;GO:0003700//sequence-specific DNA binding transcription factor activity	GO:0006355//regulation of transcription, DNA-dependent
NGR-1A0222	hypothetical protein	-	-	-	-	-	-	-
NGR-1A0224	hypothetical protein	-	-	-	-	-	-	-
NGR-1A0226	hypothetical protein	-	-	-	-	-	GO:0004525//ribonuclease III activity;GO:0003723//RNA binding	GO:0006396//RNA processing
NGR-1A0227	hypothetical protein	-	-	-	-	-	GO:0004478//methionine adenosyltransferase activity	GO:0006556//S-adenosylmethionine biosynthetic process
NGR-1A0229	hypothetical protein	-	-	-	-	-	-	-
NGR-1A0231	Rho GTPasehypothetical protein activating protein	-	-	-	-	-	-	GO:0007165//signal transduction
NGR-1A0233	hypothetical protein	-	-	-	-	-	-	-
NGR-1A0234	alpha/beta fold family hydrolase	-	-	-	-	-	GO:0016787//hydrolase activity	-
NGR-1A0238	GYF domain containing protein	-	-	-	-	-	GO:0005515//protein binding	-
NGR-1A0241	hypothetical protein	-	-	-	-	-	-	-
NGR-1A0247	sn1hypothetical protein specific diacylglycerol lipase alpha	-	-	-	-	-	GO:0004806//triglyceride lipase activity	GO:0006629//lipid metabolic process
NGR-1A0249	Sgf11, transcriptional regulation	-	-	-	-	-	-	-
NGR-1A0250	hypothetical protein	-	-	-	-	-	-	-
NGR-1A0254	hypothetical protein	-	-	-	-	-	-	-
NGR-1A0256	UDPhypothetical protein galactose translocator, glycosyltransferase family 47 protein	-	-	-	-	-	-	GO:0007155//cell adhesion
NGR-1A0257	RHTO0S02e11364g1_1	-	-	-	-	-	-	GO:0007155//cell adhesion
NGR-1A0258	Proteophosphoglycan ppg4	-	-	-	-	-	-	GO:0007155//cell adhesion
NGR-1A0263	hypothetical protein	-	-	-	-	-	-	-
NGR-1A0270	hypothetical protein	-	-	-	-	-	-	-
NGR-1A0273	hypothetical protein	-	-	-	-	-	-	-
NGR-1A0275	hypothetical protein	-	-	-	-	GO:0042025//host cell nucleus	GO:0003700//sequence-specific DNA binding transcription factor activity	GO:0006355//regulation of transcription, DNA-dependent
NGR-1A0277	hypothetical protein	-	-	-	-	-	GO:0003723//RNA binding;GO:0003724//RNA helicase activity	-
NGR-1A0278	hypothetical protein	-	-	-	-	GO:0005737//cytoplasm	GO:0008168//methyltransferase activity;GO:0008276//protein methyltransferase activity	GO:0006479//protein methylation;GO:0031167//rRNA methylation
NGR-1A0279	hypothetical protein	-	-	-	-	-	-	-
NGR-1A0280	hypothetical protein	-	-	-	-	-	-	GO:0006886//intracellular protein transport
NGR-1A0281	hypothetical protein	-	-	-	-	-	-	-
NGR-1A0282	Stress response protein NST1	-	-	-	-	-	-	-
NGR-1A0286	conserved hypothetical protein	-	-	-	-	GO:0016021//integral to membrane	-	GO:0055085//transmembrane transport
NGR-1A0287	hypothetical protein	-	-	-	-	-	-	-
NGR-1A0290	peroxisomal biogenesis factor 6	-	-	-	-	-	GO:0003723//RNA binding;GO:0003724//RNA helicase activity;GO:0009378//four-way junction helicase activity;GO:0016301//kinase activity;GO:0016851//magnesium chelatase activity;GO:0003678//DNA helicase activity;GO:0016887//ATPase activity;GO:0008134//transcription factor binding;GO:0005524//ATP binding	GO:0015995//chlorophyll biosynthetic process;GO:0006810//transport;GO:0015979//photosynthesis;GO:0006281//DNA repair;GO:0006355//regulation of transcription, DNA-dependent;GO:0006310//DNA recombination;GO:0019079//viral genome replication;GO:0070526//threonylcarbamoyladenosine biosynthetic process
NGR-1A0293	hypothetical protein	-	-	-	-	-	GO:0008017//microtubule binding	-
NGR-1A0295	hypothetical protein	-	-	-	-	GO:0019898//extrinsic to membrane;GO:0005737//cytoplasm;GO:0016459//myosin complex	GO:0003774//motor activity;GO:0008092//cytoskeletal protein binding	-
NGR-1A0297	hypothetical protein	-	-	-	-	-	-	-
NGR-1A0303	hypothetical protein	-	-	-	-	-	-	-
NGR-1A0314	hypothetical protein	-	-	-	-	-	-	-
NGR-1A0315	RHTO0S17e01420g1_1	-	-	-	-	GO:0016020//membrane	GO:0003676//nucleic acid binding;GO:0004386//helicase activity;GO:0005524//ATP binding;GO:0008026//ATP-dependent helicase activity	GO:0017038//protein import
NGR-1A0318	hypothetical protein	-	-	-	-	GO:0033644//host cell membrane	-	GO:0009405//pathogenesis
NGR-1A0319	hypothetical protein	-	-	-	-	-	-	-
NGR-1A0322	hypothetical protein	-	-	-	-	-	-	GO:0006355//regulation of transcription, DNA-dependent
NGR-1A0323	hypothetical protein	-	-	-	-	-	GO:0003857//3-hydroxyacyl-CoA dehydrogenase activity;GO:0016491//oxidoreductase activity	GO:0006813//potassium ion transport;GO:0055114//oxidation-reduction process;GO:0006631//fatty acid metabolic process
NGR-1A0324	3hypothetical protein oxoacylhypothetical protein	Metabolism	Metabolism of cofactors and vitamins;Global and Overview;Lipid metabolism	ko01100//Metabolic pathways;ko01212//Fatty acid metabolism;ko01040//Biosynthesis of unsaturated fatty acids;ko00061//Fatty acid biosynthesis;ko00780//Biotin metabolism	K00059	-	GO:0016491//oxidoreductase activity	-
NGR-1A0325	hypothetical protein	-	-	-	-	GO:0005634//nucleus	-	GO:0006260//DNA replication
NGR-1A0328	hypothetical protein	-	-	-	-	-	-	-
NGR-1A0332	hypothetical protein	-	-	-	-	-	-	-
NGR-1A0335	hypothetical protein	-	-	-	-	GO:0005737//cytoplasm;GO:0005643//nuclear pore;GO:0031514//motile cilium	GO:0000166//nucleotide binding;GO:0043565//sequence-specific DNA binding;GO:0005524//ATP binding;GO:0003700//sequence-specific DNA binding transcription factor activity;GO:0004828//serine-tRNA ligase activity	GO:0006606//protein import into nucleus;GO:0006355//regulation of transcription, DNA-dependent;GO:0048870//cell motility;GO:0006434//seryl-tRNA aminoacylation
NGR-1A0339	hypothetical protein	-	-	-	-	-	-	-
NGR-1A0340	RHTO0S19e02476g1_1	-	-	-	-	-	GO:0016491//oxidoreductase activity	GO:0055114//oxidation-reduction process
NGR-1A0342	hypothetical protein	-	-	-	-	GO:0016592//mediator complex;GO:0016021//integral to membrane;GO:0005643//nuclear pore	GO:0004555//alpha,alpha-trehalase activity;GO:0001104//RNA polymerase II transcription cofactor activity	GO:0006606//protein import into nucleus;GO:0005991//trehalose metabolic process;GO:0006357//regulation of transcription from RNA polymerase II promoter
NGR-1A0344	hypothetical protein	-	-	-	-	-	GO:0046983//protein dimerization activity;GO:0003677//DNA binding	-
NGR-1A0346	oxoglutarate/ironhypothetical protein dependent oxygenase	-	-	-	-	-	GO:0016491//oxidoreductase activity;GO:0016706//oxidoreductase activity, acting on paired donors, with incorporation or reduction of molecular oxygen, 2-oxoglutarate as one donor, and incorporation of one atom each of oxygen into both donors	GO:0055114//oxidation-reduction process
NGR-1A0347	RHTO0S17e00232g1_1	-	-	-	-	-	-	-
NGR-1A0348	hypothetical protein	-	-	-	-	-	-	-
NGR-1A0350	hypothetical protein	-	-	-	-	GO:0016021//integral to membrane	GO:0005219//ryanodine-sensitive calcium-release channel activity	GO:0006874//cellular calcium ion homeostasis
NGR-1A0351	hypothetical protein	-	-	-	-	-	-	-
NGR-1A0352	hypothetical protein	-	-	-	-	GO:0031514//motile cilium;GO:0005737//cytoplasm;GO:0016021//integral to membrane;GO:0005882//intermediate filament;GO:0033179//proton-transporting V-type ATPase, V0 domain;GO:0016592//mediator complex;GO:0016020//membrane	GO:0001104//RNA polymerase II transcription cofactor activity;GO:0015078//hydrogen ion transmembrane transporter activity;GO:0046873//metal ion transmembrane transporter activity;GO:0005515//protein binding	GO:0015991//ATP hydrolysis coupled proton transport;GO:0006357//regulation of transcription from RNA polymerase II promoter;GO:0048870//cell motility;GO:0055085//transmembrane transport;GO:0030001//metal ion transport
NGR-1A0359	hypothetical protein	-	-	-	-	-	GO:0005179//hormone activity	-
NGR-1A0360	hypothetical protein	-	-	-	-	-	-	-
NGR-1A0362	hypothetical protein	Genetic Information Processing	Translation	ko03013//RNA transport;ko03015//mRNA surveillance pathway	K14294	-	GO:0005515//protein binding	GO:0006270//DNA-dependent DNA replication initiation
NGR-1A0365	hypothetical protein	-	-	-	-	GO:0005840//ribosome	GO:0003735//structural constituent of ribosome	GO:0006412//translation
NGR-1A0368	hypothetical protein	-	-	-	-	-	GO:0005179//hormone activity	-
NGR-1A0376	hypothetical protein	-	-	-	-	-	-	-
NGR-1A0378	hypothetical protein	-	-	-	-	-	GO:0019901//protein kinase binding	GO:0000079//regulation of cyclin-dependent protein kinase activity
NGR-1A0381	hypothetical protein	-	-	-	-	-	-	-
NGR-1A0383	hypothetical protein	-	-	-	-	-	-	-
NGR-1A0384	hypothetical protein	-	-	-	-	-	-	-
NGR-1A0386	RNAhypothetical protein binding protein Musashi	Genetic Information Processing	Translation	ko03015//mRNA surveillance pathway	K14411	-	GO:0003676//nucleic acid binding	-
NGR-1A0387	hypothetical protein	-	-	-	-	-	GO:0046872//metal ion binding	-
NGR-1A0388	hypothetical protein	-	-	-	-	-	GO:0008270//zinc ion binding	-
NGR-1A0390	programmed cell death protein 2	-	-	-	-	GO:0005737//cytoplasm	GO:0004221//ubiquitin thiolesterase activity	GO:0006511//ubiquitin-dependent protein catabolic process
NGR-1A0392	hypothetical protein	-	-	-	-	-	-	-
NGR-1A0396	hypothetical protein	-	-	-	-	-	-	-
NGR-1A0398	hypothetical protein	-	-	-	-	-	-	-
NGR-1A0399	hypothetical protein	-	-	-	-	-	-	-
NGR-1A0401	hypothetical protein	-	-	-	-	-	-	-
NGR-1A0406	tRNAhypothetical protein dihydrouridine synthase 4	-	-	-	-	-	GO:0017150//tRNA dihydrouridine synthase activity;GO:0050660//flavin adenine dinucleotide binding	GO:0055114//oxidation-reduction process;GO:0008033//tRNA processing
NGR-1A0409	protein of heat shock protein Hsp70 family	-	-	-	-	-	-	-
NGR-1A0411	Proteophosphoglycan 5	-	-	-	-	GO:0005737//cytoplasm	GO:0005515//protein binding;GO:0008270//zinc ion binding;GO:0005524//ATP binding;GO:0003676//nucleic acid binding;GO:0003677//DNA binding;GO:0046872//metal ion binding;GO:0004386//helicase activity;GO:0003723//RNA binding	-
NGR-1A0420	RAD26hypothetical protein like SNF2 family DNAhypothetical protein dependent ATPase	-	-	-	-	-	GO:0004386//helicase activity;GO:0005524//ATP binding;GO:0016787//hydrolase activity;GO:0008026//ATP-dependent helicase activity;GO:0003676//nucleic acid binding;GO:0003677//DNA binding	-
NGR-1A0421	hypothetical protein	-	-	-	-	-	-	-
NGR-1A0423	hypothetical protein	-	-	-	-	-	-	-
NGR-1A0425	hypothetical protein	-	-	-	-	-	-	-
NGR-1A0426	zinc finger, RINGhypothetical protein CHhypothetical protein type protein	-	-	-	-	GO:0016020//membrane	-	-
NGR-1A0428	hypothetical protein	-	-	-	-	-	-	-
NGR-1A0431	Anaphase promoting complex subunit 1	-	-	-	-	GO:0005680//anaphase-promoting complex	-	-
NGR-1A0432	hypothetical protein	-	-	-	-	-	-	-
NGR-1A0437	hypothetical protein	-	-	-	-	-	-	-
NGR-1A0438	hypothetical protein	-	-	-	-	GO:0016021//integral to membrane	GO:0046872//metal ion binding;GO:0008565//protein transporter activity	GO:0015031//protein transport;GO:0006270//DNA-dependent DNA replication initiation
NGR-1A0440	hypothetical protein	-	-	-	-	-	-	-
NGR-1A0443	hypothetical protein	-	-	-	-	-	-	-
NGR-1A0444	hypothetical protein	-	-	-	-	-	-	-
NGR-1A0445	hypothetical protein	-	-	-	-	-	-	-
NGR-1A0448	hypothetical protein	-	-	-	-	-	-	-
NGR-1A0449	hypothetical protein	-	-	-	-	GO:0016021//integral to membrane	GO:0022857//transmembrane transporter activity	GO:0055085//transmembrane transport
NGR-1A0452	hypothetical protein	-	-	-	-	-	-	-
NGR-1A0454	cell cycle arrest in response to pheromonehypothetical protein related protein	-	-	-	-	GO:0019028//viral capsid	GO:0005515//protein binding	-
NGR-1A0455	NAD Phypothetical protein binding protein	-	-	-	-	-	GO:0016491//oxidoreductase activity;GO:0050662//coenzyme binding	GO:0044237//cellular metabolic process
NGR-1A0458	hypothetical protein	-	-	-	-	-	-	-
NGR-1A0460	preprotein translocase subunit YidC	-	-	-	-	GO:0016021//integral to membrane	GO:0003779//actin binding	GO:0007010//cytoskeleton organization;GO:0051205//protein insertion into membrane
NGR-1A0462	hypothetical protein	-	-	-	-	GO:0016021//integral to membrane	-	GO:0006355//regulation of transcription, DNA-dependent
NGR-1A0463	3hypothetical protein phosphoinositide dependent protein kinasehypothetical protein 1	-	-	-	-	GO:0016020//membrane	GO:0004672//protein kinase activity;GO:0016773//phosphotransferase activity, alcohol group as acceptor;GO:0005524//ATP binding	GO:0009103//lipopolysaccharide biosynthetic process;GO:0006468//protein phosphorylation
NGR-1A0464	hypothetical protein	-	-	-	-	-	-	-
NGR-1A0467	von Willebrand factor, type A domain containing protein	-	-	-	-	-	-	-
NGR-1A0468	hypothetical protein	-	-	-	-	-	GO:0005515//protein binding	-
NGR-1A0470	RHTO0S19e01706g1_1	-	-	-	-	-	-	-
NGR-1A0474	hypothetical protein	-	-	-	-	-	-	-
NGR-1A0476	von Willebrand factor, type A domain containing protein	-	-	-	-	-	-	-
NGR-1A0481	transformerhypothetical protein SR ribonucleoprotein	-	-	-	-	-	GO:0003676//nucleic acid binding	-
NGR-1A0485	hypothetical protein	-	-	-	-	GO:0042729//DASH complex;GO:0072686//mitotic spindle	-	GO:0007067//mitosis
NGR-1A0488	hypothetical protein	-	-	-	-	-	GO:0003676//nucleic acid binding	-
NGR-1A0490	hypothetical protein	-	-	-	-	-	-	-
NGR-1A0495	hypothetical protein	-	-	-	-	-	-	-
NGR-1A0499	Allergen V5/Tpxhypothetical protein 1hypothetical protein related family pprotein	-	-	-	-	-	-	-
NGR-1A0501	hypothetical protein	-	-	-	-	-	-	-
NGR-1A0502	hypothetical protein	-	-	-	-	GO:0005783//endoplasmic reticulum;GO:0032040//small-subunit processome	-	-
NGR-1A0504	histonehypothetical protein lysine Nhypothetical protein methyltransferase SETD2	Metabolism	Amino acid metabolism	ko00310//Lysine degradation	K11423	GO:0005694//chromosome	GO:0018024//histone-lysine N-methyltransferase activity;GO:0005515//protein binding	GO:0006355//regulation of transcription, DNA-dependent;GO:0034968//histone lysine methylation
NGR-1A0507	hypothetical protein	-	-	-	-	-	GO:0016779//nucleotidyltransferase activity	-
NGR-1A0510	RHTO0S22e01574g1_1	-	-	-	-	GO:0071203//WASH complex	GO:0005515//protein binding	-
NGR-1A0513	hypothetical protein	-	-	-	-	-	GO:0008270//zinc ion binding	-
NGR-1A0514	hypothetical protein	-	-	-	-	GO:0005634//nucleus	GO:0003677//DNA binding;GO:0003684//damaged DNA binding	GO:0006289//nucleotide-excision repair
NGR-1A0519	hypothetical protein	-	-	-	-	-	-	-
NGR-1A0522	hypothetical protein	-	-	-	-	-	-	-
NGR-1A0523	RHTO0S29e01090g1_1	-	-	-	-	GO:0000796//condensin complex	GO:0003700//sequence-specific DNA binding transcription factor activity	GO:0006355//regulation of transcription, DNA-dependent;GO:0007076//mitotic chromosome condensation
NGR-1A0524	hypothetical protein	-	-	-	-	-	-	-
NGR-1A0525	hypothetical protein	-	-	-	-	GO:0005634//nucleus;GO:0016592//mediator complex;GO:0000276//mitochondrial proton-transporting ATP synthase complex, coupling factor F(o)	GO:0008270//zinc ion binding;GO:0001104//RNA polymerase II transcription cofactor activity;GO:0015078//hydrogen ion transmembrane transporter activity	GO:0006357//regulation of transcription from RNA polymerase II promoter;GO:0015986//ATP synthesis coupled proton transport
NGR-1A0532	hypothetical protein	-	-	-	-	-	-	-
NGR-1A0536	Glycoside hydrolase, superfamily	-	-	-	-	-	-	-
NGR-1A0537	hypothetical protein	-	-	-	-	-	-	-
NGR-1A0538	hypothetical protein	-	-	-	-	-	GO:0046872//metal ion binding	-
NGR-1A0539	hypothetical protein	-	-	-	-	-	-	-
NGR-1A0542	hypothetical protein	-	-	-	-	-	-	-
NGR-1A0543	40S ribosomal protein S13	Genetic Information Processing	Translation	ko03010//Ribosome	K02953	GO:0005622//intracellular;GO:0005840//ribosome	GO:0003735//structural constituent of ribosome	GO:0006412//translation
NGR-1A0546	zinc finger, PHDhypothetical protein type protein	-	-	-	-	GO:0005634//nucleus	GO:0005524//ATP binding;GO:0003918//DNA topoisomerase (ATP-hydrolyzing) activity;GO:0005515//protein binding;GO:0003677//DNA binding	GO:0035556//intracellular signal transduction
NGR-1A0547	hypothetical protein	-	-	-	-	-	-	-
NGR-1A0549	hypothetical protein	-	-	-	-	-	-	-
NGR-1A0550	hypothetical protein	-	-	-	-	-	-	-
NGR-1A0551	hypothetical protein	-	-	-	-	-	-	-
NGR-1A0553	hypothetical protein	-	-	-	-	-	-	-
NGR-1A0555	hypothetical protein	-	-	-	-	-	GO:0003676//nucleic acid binding	-
NGR-1A0556	hypothetical protein	-	-	-	-	GO:0005634//nucleus	-	GO:0006355//regulation of transcription, DNA-dependent
NGR-1A0558	hypothetical protein	-	-	-	-	GO:0005634//nucleus;GO:0032040//small-subunit processome	-	GO:0006260//DNA replication;GO:0006270//DNA-dependent DNA replication initiation
NGR-1A0560	hypothetical protein	-	-	-	-	-	-	-
NGR-1A0562	hypothetical protein	-	-	-	-	-	-	-
NGR-1A0568	hypothetical protein	-	-	-	-	GO:0000784//nuclear chromosome, telomeric region	GO:0003677//DNA binding	GO:0000723//telomere maintenance
NGR-1A0569	U1 small nuclear ribonucleoprotein 70kDa	Genetic Information Processing	Transcription	ko03040//Spliceosome	K11093	-	GO:0003676//nucleic acid binding	-
NGR-1A0570	protein disulfidehypothetical protein isomerase A6	-	-	-	-	GO:0005783//endoplasmic reticulum;GO:0019028//viral capsid	-	GO:0045454//cell redox homeostasis
NGR-1A0571	hypothetical protein	-	-	-	-	-	-	-
NGR-1A0572	hypothetical protein	-	-	-	-	-	-	-
NGR-1A0575	hypothetical protein	-	-	-	-	GO:0005643//nuclear pore	-	GO:0006606//protein import into nucleus
NGR-1A0576	hypothetical protein	-	-	-	-	-	-	-
NGR-1A0577	hypothetical protein	-	-	-	-	-	GO:0005515//protein binding	-
NGR-1A0579	zinc finger, RINGhypothetical protein type protein	-	-	-	-	-	GO:0008270//zinc ion binding;GO:0005515//protein binding;GO:0046872//metal ion binding	-
NGR-1A0585	hypothetical protein	-	-	-	-	-	-	-
NGR-1A0586	checkpoint serine/threoninehypothetical protein protein kinase	-	-	-	-	GO:0072669//tRNA-splicing ligase complex	GO:0005524//ATP binding;GO:0004672//protein kinase activity	GO:0006468//protein phosphorylation;GO:0048598//embryonic morphogenesis
NGR-1A0588	hypothetical protein	-	-	-	-	-	-	-
NGR-1A0589	hypothetical protein	-	-	-	-	-	-	-
NGR-1A0591	hypothetical protein	-	-	-	-	-	GO:0003682//chromatin binding	-
NGR-1A0593	hypothetical protein	-	-	-	-	-	-	-
NGR-1A0596	hypothetical protein	-	-	-	-	-	-	-
NGR-1A0597	hypothetical protein	-	-	-	-	-	-	-
NGR-1A0598	hypothetical protein	-	-	-	-	GO:0009288//bacterial-type flagellum	-	GO:0001539//ciliary or flagellar motility
NGR-1A0604	UvrDhypothetical protein helicasehypothetical protein domainhypothetical protein containing protein, partial	Genetic Information Processing	Replication and repair	ko03420//Nucleotide excision repair;ko03430//Mismatch repair	K03657	-	GO:0016787//hydrolase activity;GO:0005524//ATP binding	-
NGR-1A0613	Mhypothetical protein phase inducer phosphatase, protein tyrosine phosphatase	-	-	-	-	-	-	-
NGR-1A0617	RHTO0S20e01684g1_1	Genetic Information Processing	Folding, sorting and degradation	ko04141//Protein processing in endoplasmic reticulum	K10084	GO:0016020//membrane	GO:0004571//mannosyl-oligosaccharide 1,2-alpha-mannosidase activity;GO:0005509//calcium ion binding	-
NGR-1A0618	hypothetical protein	-	-	-	-	-	-	-
NGR-1A0622	hypothetical protein	-	-	-	-	-	-	-
NGR-1A0626	zinc finger, C2H2hypothetical protein type domain containing protein, DnaJ Family	-	-	-	-	-	GO:0008270//zinc ion binding;GO:0003676//nucleic acid binding;GO:0046872//metal ion binding	-
NGR-1A0630	FAD dependent oxidoreductase	-	-	-	-	-	GO:0016491//oxidoreductase activity	GO:0055114//oxidation-reduction process
NGR-1A0633	hypothetical protein	-	-	-	-	GO:0016021//integral to membrane	-	GO:0055085//transmembrane transport
NGR-1A0634	predicted protein	-	-	-	-	-	GO:0003700//sequence-specific DNA binding transcription factor activity;GO:0005515//protein binding	GO:0006355//regulation of transcription, DNA-dependent
NGR-1A0635	mRNA capping enzyme	-	-	-	-	-	GO:0016740//transferase activity;GO:0004651//polynucleotide 5'-phosphatase activity	-
NGR-1A0636	hypothetical protein	-	-	-	-	GO:0016021//integral to membrane	-	-
NGR-1A0640	hypothetical protein	-	-	-	-	-	-	-
NGR-1A0641	hypothetical protein	-	-	-	-	GO:0016021//integral to membrane	-	GO:0055085//transmembrane transport
NGR-1A0644	hypothetical protein	-	-	-	-	GO:0005634//nucleus;GO:0005761//mitochondrial ribosome	GO:0003700//sequence-specific DNA binding transcription factor activity;GO:0003677//DNA binding;GO:0043565//sequence-specific DNA binding	GO:0006355//regulation of transcription, DNA-dependent;GO:0006914//autophagy
NGR-1A0648	hypothetical protein	-	-	-	-	-	GO:0043565//sequence-specific DNA binding;GO:0003700//sequence-specific DNA binding transcription factor activity	GO:0006355//regulation of transcription, DNA-dependent
NGR-1A0649	hypothetical protein	-	-	-	-	-	GO:0047746//chlorophyllase activity;GO:0016788//hydrolase activity, acting on ester bonds;GO:0016787//hydrolase activity;GO:0004806//triglyceride lipase activity	GO:0015996//chlorophyll catabolic process;GO:0006629//lipid metabolic process;GO:0006886//intracellular protein transport;GO:0006505//GPI anchor metabolic process
NGR-1A0650	hypothetical protein	-	-	-	-	-	-	-
NGR-1A0651	hypothetical protein	-	-	-	-	GO:0005783//endoplasmic reticulum	-	-
NGR-1A0654	hypothetical protein	-	-	-	-	-	-	-
NGR-1A0656	hypothetical protein	-	-	-	-	GO:0032040//small-subunit processome	GO:0003682//chromatin binding;GO:0046872//metal ion binding	GO:0006364//rRNA processing
NGR-1A0659	hypothetical protein	-	-	-	-	GO:0016021//integral to membrane;GO:0031515//tRNA (m1A) methyltransferase complex;GO:0005622//intracellular	GO:0016887//ATPase activity;GO:0003677//DNA binding;GO:0042626//ATPase activity, coupled to transmembrane movement of substances;GO:0005524//ATP binding;GO:0005525//GTP binding;GO:0000166//nucleotide binding;GO:0003924//GTPase activity;GO:0016429//tRNA (adenine-N1-)-methyltransferase activity	GO:0007059//chromosome segregation;GO:0006810//transport;GO:0030488//tRNA methylation;GO:0007049//cell cycle;GO:0051301//cell division;GO:0007264//small GTPase mediated signal transduction;GO:0055085//transmembrane transport
NGR-1A0660	glucosehypothetical protein repressible protein Grg1	-	-	-	-	GO:0019028//viral capsid	-	GO:0006950//response to stress;GO:0019058//viral infectious cycle
NGR-1A0664	hypothetical protein	-	-	-	-	-	-	-
NGR-1A0665	hypothetical protein	-	-	-	-	GO:0033644//host cell membrane	-	GO:0019042//latent virus infection
NGR-1A0666	hypothetical protein	-	-	-	-	-	-	-
NGR-1A0667	hypothetical protein	-	-	-	-	-	-	-
NGR-1A0669	rRNA processing protein Fcf2	-	-	-	-	-	-	-
NGR-1A0671	hypothetical protein	-	-	-	-	-	-	-
NGR-1A0673	hypothetical protein	-	-	-	-	-	GO:0004334//fumarylacetoacetase activity	GO:0009072//aromatic amino acid family metabolic process
NGR-1A0676	hypothetical protein	-	-	-	-	GO:0005622//intracellular;GO:0005840//ribosome	GO:0003735//structural constituent of ribosome;GO:0005515//protein binding	GO:0006414//translational elongation
NGR-1A0682	hypothetical protein	-	-	-	-	-	-	-
NGR-1A0683	50S ribosomal protein	-	-	-	-	GO:0016021//integral to membrane	GO:0003968//RNA-directed RNA polymerase activity	GO:0019050//suppression by virus of host apoptosis
NGR-1A0685	golgi reassembly stacking protein 2	-	-	-	-	-	GO:0005515//protein binding	-
NGR-1A0688	hypothetical protein	-	-	-	-	GO:0016020//membrane	GO:0004672//protein kinase activity;GO:0005524//ATP binding;GO:0016773//phosphotransferase activity, alcohol group as acceptor	GO:0006468//protein phosphorylation;GO:0009103//lipopolysaccharide biosynthetic process
NGR-1A0689	hypothetical protein	-	-	-	-	-	-	-
NGR-1A0690	hypothetical protein	-	-	-	-	GO:0005622//intracellular	GO:0008270//zinc ion binding;GO:0003676//nucleic acid binding	-
NGR-1A0691	transmembrane protein 66	-	-	-	-	-	-	-
NGR-1A0698	hypothetical protein	-	-	-	-	-	-	-
NGR-1A0699	WDR44 family WD repeat protein	-	-	-	-	-	GO:0005515//protein binding	-
NGR-1A0700	respiratory chain complex I component	Metabolism	Global and Overview;Energy metabolism	ko01100//Metabolic pathways;ko00190//Oxidative phosphorylation	K03938	-	-	-
NGR-1A0701	hypothetical protein	-	-	-	-	-	-	-
NGR-1A0703	hypothetical protein	-	-	-	-	GO:0005840//ribosome;GO:0005622//intracellular	GO:0003735//structural constituent of ribosome	GO:0006412//translation
NGR-1A0704	Rho GTPasehypothetical protein activating protein	-	-	-	-	-	-	GO:0007165//signal transduction
NGR-1A0706	nuclear transcription factor Y, gamma	-	-	-	-	GO:0005622//intracellular	GO:0043565//sequence-specific DNA binding;GO:0003677//DNA binding	-
NGR-1A0707	hypothetical protein	-	-	-	-	-	-	-
NGR-1A0710	hypothetical protein	-	-	-	-	-	GO:0051082//unfolded protein binding	-
NGR-1A0712	hypothetical protein	-	-	-	-	-	-	-
NGR-1A0716	hypothetical protein	-	-	-	-	-	-	GO:0050832//defense response to fungus;GO:0042742//defense response to bacterium
NGR-1A0718	protein of transmembrane adaptor Erv26 family	-	-	-	-	GO:0016020//membrane	-	GO:0055114//oxidation-reduction process
NGR-1A0720	hypothetical protein	-	-	-	-	-	GO:0045502//dynein binding;GO:0008134//transcription factor binding;GO:0042803//protein homodimerization activity	-
NGR-1A0732	hypothetical protein	-	-	-	-	-	-	-
NGR-1A0733	thiamine biosynthetic enzyme	Metabolism	Global and Overview;Metabolism of cofactors and vitamins	ko01100//Metabolic pathways;ko00730//Thiamine metabolism	K03146	-	-	-
NGR-1A0734	hypothetical protein	-	-	-	-	-	-	-
NGR-1A0735	hypothetical protein	-	-	-	-	GO:0005634//nucleus	GO:0003677//DNA binding	GO:0045893//positive regulation of transcription, DNA-dependent;GO:0006260//DNA replication
NGR-1A0738	hypothetical protein	-	-	-	-	-	-	-
NGR-1A0742	expansin family protein	-	-	-	-	GO:0016021//integral to membrane	GO:0003677//DNA binding;GO:0003887//DNA-directed DNA polymerase activity	GO:0006260//DNA replication;GO:0042742//defense response to bacterium;GO:0050832//defense response to fungus
NGR-1A0759	ATPhypothetical protein dependent rna helicase dbp2	Genetic Information Processing	Transcription	ko03040//Spliceosome	K12823	GO:0005634//nucleus	GO:0005524//ATP binding;GO:0003779//actin binding;GO:0004386//helicase activity;GO:0008026//ATP-dependent helicase activity;GO:0016787//hydrolase activity;GO:0003676//nucleic acid binding;GO:0003677//DNA binding	-
NGR-1A0762	MFS sugar transporter	-	-	-	-	GO:0016021//integral to membrane	GO:0022857//transmembrane transporter activity	GO:0055085//transmembrane transport
NGR-1A0766	glutathione Shypothetical protein transferase family protein	-	-	-	-	-	GO:0005515//protein binding	-
NGR-1A0767	hypothetical protein	-	-	-	-	-	-	-
NGR-1A0768	High mobility group, HMG1/HMG2 domain containing protein	-	-	-	-	GO:0016020//membrane	GO:0046873//metal ion transmembrane transporter activity	GO:0055085//transmembrane transport;GO:0030001//metal ion transport
NGR-1A0781	hypothetical protein	-	-	-	-	-	-	-
NGR-1A0782	hypothetical protein	-	-	-	-	GO:0016020//membrane;GO:0019867//outer membrane	-	-
NGR-1A0788	hypothetical protein	-	-	-	-	-	-	-
NGR-1A0789	hypothetical protein	-	-	-	-	GO:0016021//integral to membrane	-	-
NGR-1A0791	alpha/beta fold family hydrolase	-	-	-	-	-	GO:0016787//hydrolase activity	-
NGR-1A0794	hypothetical protein	-	-	-	-	-	-	GO:0050832//defense response to fungus;GO:0042742//defense response to bacterium
NGR-1A0796	RHTO0S02e05050g1_1	-	-	-	-	GO:0005672//transcription factor TFIIA complex	GO:0005515//protein binding	GO:0006367//transcription initiation from RNA polymerase II promoter
NGR-1A0799	dnahypothetical protein directed rna polymerase i subunit rpa43	-	-	-	-	-	-	-
NGR-1A0801	hypothetical protein	-	-	-	-	GO:0033179//proton-transporting V-type ATPase, V0 domain	GO:0015078//hydrogen ion transmembrane transporter activity;GO:0031423//hexon binding	GO:0015991//ATP hydrolysis coupled proton transport;GO:0007165//signal transduction;GO:0006948//induction by virus of host cell-cell fusion
NGR-1A0806	RHTO0S02e04654g1_1	-	-	-	-	-	-	-
NGR-1A0808	hypothetical protein	-	-	-	-	-	-	-
NGR-1A0810	hypothetical protein	-	-	-	-	GO:0032040//small-subunit processome	GO:0003700//sequence-specific DNA binding transcription factor activity	GO:0006355//regulation of transcription, DNA-dependent
NGR-1A0815	hypothetical protein	-	-	-	-	-	GO:0003919//FMN adenylyltransferase activity	GO:0006777//Mo-molybdopterin cofactor biosynthetic process;GO:0009231//riboflavin biosynthetic process
NGR-1A0816	hypothetical protein	-	-	-	-	GO:0016021//integral to membrane	GO:0016787//hydrolase activity	-
NGR-1A0826	RHTO0S02e02674g1_1	-	-	-	-	GO:0005840//ribosome;GO:0005622//intracellular	GO:0005524//ATP binding;GO:0019843//rRNA binding;GO:0016787//hydrolase activity;GO:0003735//structural constituent of ribosome;GO:0008168//methyltransferase activity;GO:0003677//DNA binding	GO:0006412//translation;GO:0006306//DNA methylation
NGR-1A0836	hypothetical protein	-	-	-	-	-	-	-
NGR-1A0838	RHTO0S02e02432g1_1	-	-	-	-	-	GO:0005515//protein binding	-
NGR-1A0839	hypothetical protein	-	-	-	-	-	GO:0005515//protein binding	-
NGR-1A0852	hypothetical protein	-	-	-	-	-	-	-
NGR-1A0855	hypothetical protein	-	-	-	-	GO:0005891//voltage-gated calcium channel complex	GO:0005245//voltage-gated calcium channel activity	GO:0070588//calcium ion transmembrane transport
NGR-1A0862	hypothetical protein	-	-	-	-	-	-	-
NGR-1A0863	hypothetical protein	-	-	-	-	-	-	-
NGR-1A0864	RHTO0S02e02938g1_1	-	-	-	-	-	GO:0005515//protein binding	-
NGR-1A0868	hypothetical protein	-	-	-	-	-	-	-
NGR-1A0869	hypothetical protein	-	-	-	-	-	GO:0005515//protein binding	-
NGR-1A0870	hypothetical protein	-	-	-	-	-	-	-
NGR-1A0871	hypothetical protein	-	-	-	-	GO:0016021//integral to membrane	-	-
NGR-1A0872	hypothetical protein	-	-	-	-	-	-	-
NGR-1A0874	hypothetical protein	-	-	-	-	-	-	-
NGR-1A0875	hypothetical protein	-	-	-	-	-	-	-
NGR-1A0877	hypothetical protein	-	-	-	-	-	-	-
NGR-1A0878	hypothetical protein	-	-	-	-	-	-	-
NGR-1A0881	hypothetical protein	-	-	-	-	-	-	-
NGR-1A0883	hypothetical protein	-	-	-	-	-	-	-
NGR-1A0884	hypothetical protein	-	-	-	-	-	GO:0005515//protein binding	-
NGR-1A0887	hypothetical protein	-	-	-	-	GO:0009512//cytochrome b6f complex	GO:0005515//protein binding;GO:0045158//electron transporter, transferring electrons within cytochrome b6/f complex of photosystem II activity	GO:0017004//cytochrome complex assembly
NGR-1A0888	protein phosphatase	-	-	-	-	-	-	-
NGR-1A0890	hypothetical protein	-	-	-	-	-	GO:0016787//hydrolase activity	-
NGR-1A0891	hypothetical protein	-	-	-	-	-	GO:0003968//RNA-directed RNA polymerase activity	-
NGR-1A0893	hypothetical protein	-	-	-	-	-	-	-
NGR-1A0894	hypothetical protein	-	-	-	-	-	-	-
NGR-1A0895	putative tRNA 2'hypothetical protein phosphotransferase	-	-	-	-	-	GO:0016772//transferase activity, transferring phosphorus-containing groups	GO:0006388//tRNA splicing, via endonucleolytic cleavage and ligation
NGR-1A0902	hypothetical protein	-	-	-	-	-	-	-
NGR-1A0904	hypothetical protein	-	-	-	-	-	-	-
NGR-1A0906	guanine nucleotide exchange factor, Ric8	-	-	-	-	-	-	-
NGR-1A0910	hypothetical protein	-	-	-	-	-	-	-
NGR-1A0917	hypothetical protein	-	-	-	-	GO:0005737//cytoplasm;GO:0005634//nucleus	-	GO:0007623//circadian rhythm;GO:0006355//regulation of transcription, DNA-dependent
NGR-1A0920	hypothetical protein	-	-	-	-	-	GO:0003723//RNA binding;GO:0003964//RNA-directed DNA polymerase activity	GO:0006278//RNA-dependent DNA replication
NGR-1A0923	hypothetical protein	-	-	-	-	-	-	-
NGR-1A0925	betahypothetical protein ketoadipate enolhypothetical protein lactone hydrolase	-	-	-	-	-	-	-
NGR-1A0926	hypothetical protein	-	-	-	-	-	-	-
NGR-1A0927	Cathepsin D	-	-	-	-	-	GO:0004190//aspartic-type endopeptidase activity	GO:0006508//proteolysis
NGR-1A0931	hypothetical protein	-	-	-	-	GO:0016020//membrane;GO:0016021//integral to membrane	-	GO:0055085//transmembrane transport;GO:0006810//transport
NGR-1A0936	alcohol dehydrogenase, putative	-	-	-	-	-	GO:0016491//oxidoreductase activity;GO:0008270//zinc ion binding	GO:0055114//oxidation-reduction process
NGR-1A0938	protein of unknown function DUF2235	-	-	-	-	GO:0016020//membrane	GO:0005515//protein binding;GO:0004872//receptor activity	-
NGR-1A0941	hypothetical protein	-	-	-	-	-	-	-
NGR-1A0942	hypothetical protein	-	-	-	-	-	-	-
NGR-1A0950	hypothetical protein	-	-	-	-	-	-	-
NGR-1A0961	Proteophosphoglycan 5	-	-	-	-	-	-	-
NGR-1A0967	AGC/Akt protein kinase	-	-	-	-	GO:0016020//membrane	GO:0004672//protein kinase activity;GO:0016773//phosphotransferase activity, alcohol group as acceptor;GO:0005524//ATP binding	GO:0009103//lipopolysaccharide biosynthetic process;GO:0006468//protein phosphorylation
NGR-1A0974	hypothetical protein	-	-	-	-	-	GO:0003677//DNA binding	GO:0006355//regulation of transcription, DNA-dependent
NGR-1A0981	family 2 glycosyltransferase	-	-	-	-	-	GO:0016757//transferase activity, transferring glycosyl groups	-
NGR-1A0983	hypothetical protein	-	-	-	-	GO:0005634//nucleus;GO:0005737//cytoplasm	-	GO:0051276//chromosome organization;GO:0006259//DNA metabolic process
NGR-1A0984	RHTO0S06e02322g1_1	-	-	-	-	-	GO:0003676//nucleic acid binding;GO:0003677//DNA binding;GO:0004386//helicase activity;GO:0016787//hydrolase activity;GO:0008026//ATP-dependent helicase activity;GO:0005524//ATP binding	-
NGR-1A0985	hypothetical protein	-	-	-	-	-	-	-
NGR-1A0987	hypothetical protein	-	-	-	-	-	-	-
NGR-1A0989	queuine tRNAhypothetical protein ribosyltransferase	-	-	-	-	-	GO:0008479//queuine tRNA-ribosyltransferase activity	GO:0006400//tRNA modification;GO:0008616//queuosine biosynthetic process
NGR-1A0991	hypothetical protein	-	-	-	-	-	-	-
NGR-1A0992	hypothetical protein	-	-	-	-	-	-	-
NGR-1A0993	hypothetical protein	-	-	-	-	-	-	-
NGR-1A0994	hypothetical protein	-	-	-	-	-	-	-
NGR-1A0997	hypothetical protein	-	-	-	-	-	-	-
NGR-1A0998	30S ribosomal protein S10	-	-	-	-	-	-	-
NGR-1A1001	hypothetical protein	-	-	-	-	-	-	-
NGR-1A1005	U2hypothetical protein associated protein SR140	-	-	-	-	-	GO:0003676//nucleic acid binding	-
NGR-1A1006	hypothetical protein	-	-	-	-	-	GO:0005515//protein binding	-
NGR-1A1010	hypothetical protein	-	-	-	-	GO:0019867//outer membrane	-	GO:0009297//pilus assembly
NGR-1A1016	hypothetical protein	-	-	-	-	-	-	-
NGR-1A1021	chromatin modificationhypothetical protein related protein	-	-	-	-	GO:0016592//mediator complex	GO:0003682//chromatin binding;GO:0001104//RNA polymerase II transcription cofactor activity	GO:0006357//regulation of transcription from RNA polymerase II promoter
NGR-1A1022	DNAhypothetical protein binding SAP domain containing protein	-	-	-	-	-	GO:0003676//nucleic acid binding	-
NGR-1A1037	SVP1hypothetical protein like protein 2	-	-	-	-	GO:0005634//nucleus	GO:0003676//nucleic acid binding;GO:0005515//protein binding	-
NGR-1A1041	hypothetical protein	-	-	-	-	-	-	-
NGR-1A1043	hypothetical protein	-	-	-	-	-	GO:0046872//metal ion binding;GO:0005515//protein binding;GO:0008270//zinc ion binding	-
NGR-1A1044	hypothetical protein	-	-	-	-	-	-	-
NGR-1A1052	hypothetical protein	-	-	-	-	-	GO:0005515//protein binding	-
NGR-1A1053	pheromonehypothetical protein dependent cell cycle arrest protein Far11	-	-	-	-	-	-	-
NGR-1A1054	PREDICTED: sulfite oxidasehypothetical protein like isoform X1	-	-	-	-	-	GO:0030151//molybdenum ion binding;GO:0016491//oxidoreductase activity	GO:0055114//oxidation-reduction process
NGR-1A1057	hypothetical protein	-	-	-	-	-	-	-
NGR-1A1063	hypothetical protein	-	-	-	-	-	-	-
NGR-1A1065	hypothetical protein	-	-	-	-	-	-	-
NGR-1A1066	hypothetical protein	-	-	-	-	-	-	-
NGR-1A1068	hypothetical protein	-	-	-	-	GO:0016020//membrane	-	-
NGR-1A1072	zinc metalloprotease	-	-	-	-	-	-	-
NGR-1A1074	hypothetical protein	-	-	-	-	-	-	-
NGR-1A1075	hypothetical protein	-	-	-	-	-	-	-
NGR-1A1077	phosphatidylinositol glycan, class N	Metabolism	Glycan biosynthesis and metabolism;Global and Overview	ko01100//Metabolic pathways;ko00563//Glycosylphosphatidylinositol(GPI)-anchor biosynthesis	K05285	GO:0005789//endoplasmic reticulum membrane	GO:0016740//transferase activity;GO:0008484//sulfuric ester hydrolase activity	GO:0006506//GPI anchor biosynthetic process
NGR-1A1079	hypothetical protein	-	-	-	-	-	-	-
NGR-1A1081	hypothetical protein	-	-	-	-	-	GO:0005515//protein binding	-
NGR-1A1084	hypothetical protein	-	-	-	-	-	-	-
NGR-1A1089	hypothetical protein	-	-	-	-	-	-	-
NGR-1A1096	hypothetical protein	-	-	-	-	GO:0016459//myosin complex;GO:0005882//intermediate filament;GO:0019031//viral envelope;GO:0019028//viral capsid	GO:0003774//motor activity;GO:0005509//calcium ion binding;GO:0005544//calcium-dependent phospholipid binding	-
NGR-1A1099	bZIP transcription factor	-	-	-	-	GO:0005634//nucleus	GO:0008134//transcription factor binding;GO:0043565//sequence-specific DNA binding;GO:0003700//sequence-specific DNA binding transcription factor activity;GO:0042803//protein homodimerization activity;GO:0003677//DNA binding;GO:0045502//dynein binding	GO:0006355//regulation of transcription, DNA-dependent
NGR-1A1101	hypothetical protein	-	-	-	-	-	GO:0046872//metal ion binding;GO:0003676//nucleic acid binding	-
NGR-1A1108	hypothetical protein	-	-	-	-	-	-	-
NGR-1A1112	hypothetical protein	-	-	-	-	-	-	-
NGR-1A1117	hypothetical protein	-	-	-	-	-	-	-
NGR-1A1120	hypothetical protein	-	-	-	-	GO:0005622//intracellular	GO:0003677//DNA binding	-
NGR-1A1122	DUF625 domain protein	-	-	-	-	-	-	-
NGR-1A1124	hypothetical protein	-	-	-	-	-	-	-
NGR-1A1125	protein phosphatase inhibitor 2	-	-	-	-	GO:0016021//integral to membrane	GO:0004864//protein phosphatase inhibitor activity	GO:0009966//regulation of signal transduction;GO:0019087//transformation of host cell by virus;GO:0043666//regulation of phosphoprotein phosphatase activity
NGR-1A1128	hypothetical protein	-	-	-	-	-	-	-
NGR-1A1129	hypothetical protein	-	-	-	-	-	GO:0046872//metal ion binding	-
NGR-1A1130	hypothetical protein	-	-	-	-	-	-	-
NGR-1A1131	hypothetical protein	-	-	-	-	-	GO:0008092//cytoskeletal protein binding;GO:0030674//protein binding, bridging;GO:0042802//identical protein binding;GO:0043130//ubiquitin binding	-
NGR-1A1137	hypothetical protein	-	-	-	-	-	-	-
NGR-1A1138	chalconehypothetical protein flavanone isomerase	-	-	-	-	-	GO:0016872//intramolecular lyase activity	-
NGR-1A1144	RHTO0S14e01156g1_1	-	-	-	-	GO:0005634//nucleus	GO:0003677//DNA binding;GO:0003676//nucleic acid binding;GO:0008270//zinc ion binding	GO:0045893//positive regulation of transcription, DNA-dependent
NGR-1A1151	hypothetical protein	-	-	-	-	GO:0019028//viral capsid;GO:0005634//nucleus	-	GO:0006260//DNA replication
NGR-1A1154	hypothetical protein	-	-	-	-	-	GO:0005524//ATP binding;GO:0004672//protein kinase activity	GO:0006468//protein phosphorylation
NGR-1A1155	structural protein MDM1	-	-	-	-	-	-	-
NGR-1A1157	hypothetical protein	-	-	-	-	GO:0016021//integral to membrane	GO:0008565//protein transporter activity	GO:0015031//protein transport
NGR-1A1165	ribosomal protein L9 family protein	-	-	-	-	-	-	-
NGR-1A1166	major facilitator superfamily protein	-	-	-	-	GO:0016021//integral to membrane	GO:0005515//protein binding	GO:0055085//transmembrane transport
NGR-1A1170	Prehypothetical protein mRNAhypothetical protein splicing ATPhypothetical protein dependent RNA helicase PRP28	Genetic Information Processing	Transcription	ko03040//Spliceosome	K12858	-	GO:0003677//DNA binding;GO:0003676//nucleic acid binding;GO:0016787//hydrolase activity;GO:0008026//ATP-dependent helicase activity;GO:0005524//ATP binding;GO:0004386//helicase activity	-
NGR-1A1172	palmitoyltransferase PFA4	-	-	-	-	-	GO:0008270//zinc ion binding	-
NGR-1A1175	negative regulation of gluconeogenesis	-	-	-	-	GO:0042025//host cell nucleus;GO:0016592//mediator complex	GO:0001104//RNA polymerase II transcription cofactor activity	GO:0006357//regulation of transcription from RNA polymerase II promoter;GO:0019072//viral genome packaging
NGR-1A1177	hypothetical protein	-	-	-	-	-	-	-
NGR-1A1179	hypothetical protein	-	-	-	-	-	GO:0016705//oxidoreductase activity, acting on paired donors, with incorporation or reduction of molecular oxygen;GO:0020037//heme binding;GO:0005506//iron ion binding	GO:0055114//oxidation-reduction process
NGR-1A1180	hypothetical protein	-	-	-	-	-	GO:0004222//metalloendopeptidase activity;GO:0008270//zinc ion binding	GO:0006508//proteolysis
NGR-1A1181	hypothetical protein	-	-	-	-	-	-	-
NGR-1A1183	hypothetical protein	-	-	-	-	-	-	-
NGR-1A1185	glycoside hydrolase family 18 protein	Metabolism	Carbohydrate metabolism;Global and Overview	ko01100//Metabolic pathways;ko00520//Amino sugar and nucleotide sugar metabolism	K01183	-	GO:0004553//hydrolase activity, hydrolyzing O-glycosyl compounds	GO:0005975//carbohydrate metabolic process
NGR-1A1186	hypothetical protein	-	-	-	-	-	GO:0008080//N-acetyltransferase activity	-
NGR-1A1187	RHTO0S30e00298g1_1	-	-	-	-	GO:0016021//integral to membrane	-	GO:0017004//cytochrome complex assembly;GO:0015886//heme transport
NGR-1A1189	hypothetical protein	-	-	-	-	-	-	-
NGR-1A1193	hypothetical protein	-	-	-	-	-	-	-
NGR-1A1198	protein kinase	-	-	-	-	-	GO:0004620//phospholipase activity	GO:0009395//phospholipid catabolic process
NGR-1A1201	hypothetical protein	-	-	-	-	-	-	-
NGR-1A1205	hypothetical protein	-	-	-	-	-	-	-
NGR-1A1211	RHTO0S11e04038g1_1	-	-	-	-	-	-	-
NGR-1A1212	RHTO0S24e01640g1_1	-	-	-	-	GO:0005737//cytoplasm	GO:0004828//serine-tRNA ligase activity;GO:0005524//ATP binding;GO:0000166//nucleotide binding	GO:0006434//seryl-tRNA aminoacylation
NGR-1A1216	hypothetical protein	-	-	-	-	-	-	-
NGR-1A1218	hypothetical protein	-	-	-	-	GO:0005634//nucleus	GO:0000981//sequence-specific DNA binding RNA polymerase II transcription factor activity;GO:0008270//zinc ion binding	GO:0006355//regulation of transcription, DNA-dependent
NGR-1A1220	hypothetical protein	-	-	-	-	-	GO:0016779//nucleotidyltransferase activity	-
NGR-1A1221	alpha/beta hydrolase foldhypothetical protein 1 domain containing protein	-	-	-	-	-	GO:0016787//hydrolase activity;GO:0004806//triglyceride lipase activity;GO:0008236//serine-type peptidase activity	GO:0006629//lipid metabolic process;GO:0006508//proteolysis
NGR-1A1225	hypothetical protein	-	-	-	-	GO:0016021//integral to membrane	-	-
NGR-1A1226	RHTO0S03e11386g1_1	-	-	-	-	GO:0016020//membrane	GO:0015171//amino acid transmembrane transporter activity	GO:0003333//amino acid transmembrane transport;GO:0055085//transmembrane transport;GO:0006810//transport
NGR-1A1228	hypothetical protein	-	-	-	-	-	GO:0005515//protein binding	-
NGR-1A1232	RHTO0S11e06370g1_1	Metabolism	Lipid metabolism;Global and Overview	ko01100//Metabolic pathways;ko01110//Biosynthesis of secondary metabolites;ko00564//Glycerophospholipid metabolism	K01613	-	GO:0005515//protein binding;GO:0004609//phosphatidylserine decarboxylase activity;GO:0005509//calcium ion binding	GO:0008654//phospholipid biosynthetic process
NGR-1A1233	hypothetical protein	-	-	-	-	-	GO:0016779//nucleotidyltransferase activity;GO:0003677//DNA binding	-
NGR-1A1239	hypothetical protein	-	-	-	-	-	-	-
NGR-1A1240	Nonhypothetical protein catalytic module family EXPN protein	-	-	-	-	GO:0016592//mediator complex	GO:0001104//RNA polymerase II transcription cofactor activity	GO:0006357//regulation of transcription from RNA polymerase II promoter
NGR-1A1242	hypothetical protein	-	-	-	-	-	-	-
NGR-1A1247	hypothetical protein	-	-	-	-	-	-	-
NGR-1A1253	siderophore iron transporter mirC	-	-	-	-	GO:0016021//integral to membrane	-	GO:0055085//transmembrane transport
NGR-1A1257	hypothetical protein	-	-	-	-	-	-	-
NGR-1A1258	hypothetical protein	-	-	-	-	-	-	-
NGR-1A1260	hypothetical protein	-	-	-	-	-	-	-
NGR-1A1261	hypothetical protein	-	-	-	-	-	-	-
NGR-1A1273	G protein alpha subunit	-	-	-	-	-	GO:0031683//G-protein beta/gamma-subunit complex binding;GO:0003924//GTPase activity;GO:0005525//GTP binding;GO:0004871//signal transducer activity;GO:0019001//guanyl nucleotide binding	GO:0007186//G-protein coupled receptor protein signaling pathway
NGR-1A1281	hypothetical protein	-	-	-	-	-	-	-
NGR-1A1283	hypothetical protein	-	-	-	-	-	GO:0003677//DNA binding;GO:0051536//iron-sulfur cluster binding;GO:0046872//metal ion binding	-
NGR-1A1286	hypothetical protein	-	-	-	-	-	-	-
NGR-1A1289	hypothetical protein	-	-	-	-	-	-	-
NGR-1A1295	HLH transcription factor	-	-	-	-	-	GO:0046983//protein dimerization activity	-
NGR-1A1298	hypothetical protein	-	-	-	-	-	-	-
NGR-1A1300	hypothetical protein	-	-	-	-	-	-	-
NGR-1A1303	Glyhypothetical protein Xaa carboxypeptidase	-	-	-	-	-	GO:0008889//glycerophosphodiester phosphodiesterase activity;GO:0005515//protein binding;GO:0016787//hydrolase activity;GO:0004435//phosphatidylinositol phospholipase C activity	GO:0006629//lipid metabolic process;GO:0007165//signal transduction;GO:0006071//glycerol metabolic process;GO:0035556//intracellular signal transduction
NGR-1A1304	hypothetical protein	-	-	-	-	-	-	-
NGR-1A1306	hypothetical protein	-	-	-	-	-	-	-
NGR-1A1307	hypothetical protein	-	-	-	-	-	GO:0005515//protein binding	-
NGR-1A1310	E3 ubiquitinhypothetical protein protein ligase RNF216	-	-	-	-	-	GO:0008270//zinc ion binding	-
NGR-1A1311	DNAhypothetical protein binding of Mlu1hypothetical protein box binding protein MBP1	-	-	-	-	-	-	-
NGR-1A1313	hypothetical protein	-	-	-	-	-	-	-
NGR-1A1315	hypothetical protein	-	-	-	-	-	-	-
NGR-1A1317	hypothetical protein	-	-	-	-	-	-	-
NGR-1A1319	hypothetical protein	-	-	-	-	-	GO:0005515//protein binding	-
NGR-1A1320	hypothetical protein	-	-	-	-	-	-	-
NGR-1A1323	hypothetical protein	-	-	-	-	-	-	GO:0001503//ossification;GO:0007155//cell adhesion
NGR-1A1327	hypothetical protein	-	-	-	-	GO:0016021//integral to membrane	GO:0016491//oxidoreductase activity	GO:0006950//response to stress;GO:0055085//transmembrane transport;GO:0055114//oxidation-reduction process
NGR-1A1330	hypothetical protein	-	-	-	-	GO:0045121//membrane raft;GO:0031902//late endosome membrane;GO:0071986//Ragulator complex	-	GO:0007040//lysosome organization;GO:0043410//positive regulation of MAPKKK cascade;GO:0001919//regulation of receptor recycling;GO:0032008//positive regulation of TOR signaling cascade;GO:0032439//endosome localization;GO:0042632//cholesterol homeostasis;GO:0071230//cellular response to amino acid stimulus
NGR-1A1332	RHTO0S32e00430g1_1	-	-	-	-	GO:0030430//host cell cytoplasm;GO:0042025//host cell nucleus;GO:0019028//viral capsid	GO:0046872//metal ion binding	GO:0019076//release of virus from host;GO:0046718//entry of virus into host cell
NGR-1A1334	hypothetical protein	-	-	-	-	GO:0005634//nucleus	GO:0043565//sequence-specific DNA binding;GO:0003700//sequence-specific DNA binding transcription factor activity	GO:0006355//regulation of transcription, DNA-dependent
NGR-1A1338	hypothetical protein	-	-	-	-	-	-	-
NGR-1A1339	hypothetical protein	-	-	-	-	-	-	-
NGR-1A1345	hypothetical protein	-	-	-	-	-	-	-
NGR-1A1347	manganese superoxide dismutase	Cellular Processes	Transport and catabolism	ko04146//Peroxisome	K04564	-	GO:0004784//superoxide dismutase activity;GO:0046872//metal ion binding	GO:0055114//oxidation-reduction process;GO:0006801//superoxide metabolic process
NGR-1A1351	hypothetical protein	-	-	-	-	-	-	-
NGR-1A1354	hypothetical protein	-	-	-	-	-	-	-
NGR-1A1358	hypothetical protein	-	-	-	-	-	-	-
NGR-1A1359	hypothetical protein	-	-	-	-	-	-	-
NGR-1A1363	hypothetical protein	-	-	-	-	-	-	-
NGR-1A1364	hypothetical protein	-	-	-	-	-	-	-
NGR-1A1365	hypothetical protein	-	-	-	-	-	-	-
NGR-1A1367	RHTO0S26e02058g1_1	-	-	-	-	-	GO:0043565//sequence-specific DNA binding	-
NGR-1A1368	Major Facilitator Superfamily protein	-	-	-	-	GO:0016021//integral to membrane	-	GO:0055085//transmembrane transport
NGR-1A1369	hypothetical protein	-	-	-	-	-	-	-
NGR-1A1370	hypothetical protein	-	-	-	-	-	-	-
NGR-1A1372	hypothetical protein	-	-	-	-	-	-	-
NGR-1A1375	hypothetical protein	-	-	-	-	-	-	-
NGR-1A1379	hypothetical protein	-	-	-	-	-	-	-
NGR-1A1389	hypothetical protein	-	-	-	-	-	GO:0016788//hydrolase activity, acting on ester bonds	GO:0006629//lipid metabolic process
NGR-1A1390	hypothetical protein	-	-	-	-	-	-	-
NGR-1A1392	C6 transcription factor	-	-	-	-	GO:0005634//nucleus	GO:0000981//sequence-specific DNA binding RNA polymerase II transcription factor activity;GO:0008270//zinc ion binding	GO:0006355//regulation of transcription, DNA-dependent
NGR-1A1393	hypothetical protein	-	-	-	-	-	-	-
NGR-1A1398	hypothetical protein	-	-	-	-	GO:0005622//intracellular	GO:0003677//DNA binding	-
NGR-1A1403	hypothetical protein	-	-	-	-	-	GO:0004144//diacylglycerol O-acyltransferase activity;GO:0004026//alcohol O-acetyltransferase activity	GO:0045017//glycerolipid biosynthetic process;GO:0006066//alcohol metabolic process
NGR-1A1405	hypothetical protein	-	-	-	-	-	GO:0004418//hydroxymethylbilane synthase activity	GO:0033014//tetrapyrrole biosynthetic process
NGR-1A1407	Proteophosphoglycan ppg4	-	-	-	-	-	GO:0003700//sequence-specific DNA binding transcription factor activity;GO:0008270//zinc ion binding;GO:0043565//sequence-specific DNA binding	GO:0006355//regulation of transcription, DNA-dependent
NGR-1A1413	fungal specific transcription factor	-	-	-	-	-	-	-
NGR-1A1414	hypothetical protein	-	-	-	-	-	-	-
NGR-1A1416	hypothetical protein	-	-	-	-	-	-	-
NGR-1A1417	expansin family protein	-	-	-	-	GO:0005634//nucleus	GO:0003700//sequence-specific DNA binding transcription factor activity	GO:0042742//defense response to bacterium;GO:0006355//regulation of transcription, DNA-dependent;GO:0050832//defense response to fungus
NGR-1A1421	DNA replication complex GINS protein SLD5	-	-	-	-	-	-	-
NGR-1A1424	Glutathione Shypothetical protein transferase	-	-	-	-	-	GO:0005515//protein binding	-
NGR-1A1427	nitrogen assimilation transcription factor	-	-	-	-	GO:0005634//nucleus	GO:0003677//DNA binding;GO:0000981//sequence-specific DNA binding RNA polymerase II transcription factor activity;GO:0008270//zinc ion binding	GO:0006355//regulation of transcription, DNA-dependent;GO:0006351//transcription, DNA-dependent
NGR-1A1430	ubiquitin carboxylhypothetical protein terminal hydrolase 16/45	-	-	-	-	GO:0005672//transcription factor TFIIA complex	GO:0004221//ubiquitin thiolesterase activity	GO:0006367//transcription initiation from RNA polymerase II promoter;GO:0006511//ubiquitin-dependent protein catabolic process
NGR-1A1438	hypothetical protein	-	-	-	-	GO:0016020//membrane	-	GO:0006811//ion transport
NGR-1A1439	hypothetical protein	-	-	-	-	-	-	GO:0042742//defense response to bacterium;GO:0050832//defense response to fungus
NGR-1A1442	hypothetical protein	-	-	-	-	-	GO:0016491//oxidoreductase activity;GO:0008270//zinc ion binding	GO:0055114//oxidation-reduction process
NGR-1A1456	hypothetical protein	-	-	-	-	-	-	-
NGR-1A1465	molybdenum cofactor biosynthesis protein C	-	-	-	-	-	-	GO:0006777//Mo-molybdopterin cofactor biosynthetic process
NGR-1A1472	hypothetical protein	-	-	-	-	-	GO:0016787//hydrolase activity;GO:0003677//DNA binding;GO:0004115//3',5'-cyclic-AMP phosphodiesterase activity;GO:0003700//sequence-specific DNA binding transcription factor activity	GO:0006260//DNA replication;GO:0006355//regulation of transcription, DNA-dependent;GO:0006198//cAMP catabolic process
NGR-1A1479	actin binding protein	-	-	-	-	GO:0005737//cytoplasm;GO:0005882//intermediate filament;GO:0016592//mediator complex;GO:0016020//membrane	GO:0004071//aspartate-ammonia ligase activity;GO:0001104//RNA polymerase II transcription cofactor activity;GO:0017048//Rho GTPase binding;GO:0003779//actin binding;GO:0003700//sequence-specific DNA binding transcription factor activity	GO:0006357//regulation of transcription from RNA polymerase II promoter;GO:0006355//regulation of transcription, DNA-dependent;GO:0016043//cellular component organization;GO:0009405//pathogenesis;GO:0006529//asparagine biosynthetic process;GO:0031412//gas vesicle organization;GO:0030036//actin cytoskeleton organization
NGR-1A1481	prefoldin subunit 6	-	-	-	-	GO:0005577//fibrinogen complex;GO:0005874//microtubule;GO:0005783//endoplasmic reticulum;GO:0016272//prefoldin complex;GO:0016021//integral to membrane;GO:0071203//WASH complex	GO:0005102//receptor binding;GO:0051082//unfolded protein binding;GO:0030674//protein binding, bridging	GO:0051258//protein polymerization;GO:0000226//microtubule cytoskeleton organization;GO:0007165//signal transduction;GO:0030168//platelet activation;GO:0006886//intracellular protein transport;GO:0006457//protein folding
NGR-1A1482	hypothetical protein	-	-	-	-	-	-	-
NGR-1A1487	hypothetical protein	-	-	-	-	-	GO:0008270//zinc ion binding;GO:0016491//oxidoreductase activity	GO:0055114//oxidation-reduction process
NGR-1A1488	hypothetical protein	-	-	-	-	GO:0016020//membrane	GO:0016772//transferase activity, transferring phosphorus-containing groups	-
NGR-1A1494	hypothetical protein	-	-	-	-	-	-	-
NGR-1A1499	hypothetical protein	-	-	-	-	GO:0016021//integral to membrane	-	-
NGR-1A1502	zinc metalloprotease	-	-	-	-	-	-	-
NGR-1A1515	hypothetical protein	-	-	-	-	-	GO:0016840//carbon-nitrogen lyase activity	GO:0016051//carbohydrate biosynthetic process
NGR-1A1521	Cytokinin riboside 5'hypothetical protein monophosphate phosphoribohydrolase LOG family protein	-	-	-	-	-	-	-
NGR-1A1524	hypothetical protein	-	-	-	-	-	GO:0016846//carbon-sulfur lyase activity;GO:0046872//metal ion binding	-
NGR-1A1525	Antifreeze glycopeptide AFGP polyprotein	-	-	-	-	-	-	-
NGR-1A1526	hypothetical protein	-	-	-	-	-	-	-
NGR-1A1531	hypothetical protein	-	-	-	-	-	-	-
NGR-1A1534	Hmg20bhypothetical protein like protein	-	-	-	-	GO:0005634//nucleus;GO:0019013//viral nucleocapsid;GO:0019028//viral capsid	GO:0008270//zinc ion binding	GO:0019074//viral RNA genome packaging
NGR-1A1535	AGC/PKA protein kinase	Cellular Processes	Cell growth and death	ko04113//Meiosis - yeast	K04345	-	GO:0004672//protein kinase activity;GO:0005524//ATP binding	GO:0006468//protein phosphorylation
NGR-1A1536	hypothetical protein	-	-	-	-	-	-	-
NGR-1A1541	hypothetical protein	-	-	-	-	-	-	-
NGR-1A1543	hypothetical protein	-	-	-	-	GO:0005634//nucleus;GO:0005622//intracellular	GO:0003700//sequence-specific DNA binding transcription factor activity;GO:0003899//DNA-directed RNA polymerase activity;GO:0003677//DNA binding	GO:0006260//DNA replication;GO:0006351//transcription, DNA-dependent;GO:0006355//regulation of transcription, DNA-dependent
NGR-1A1550	hypothetical protein	-	-	-	-	-	-	-
NGR-1A1551	hypothetical protein	-	-	-	-	GO:0000775//chromosome, centromeric region;GO:0005634//nucleus	GO:0016757//transferase activity, transferring glycosyl groups	GO:0007049//cell cycle;GO:0007067//mitosis
NGR-1A1552	hypothetical protein	-	-	-	-	GO:0005622//intracellular	GO:0003857//3-hydroxyacyl-CoA dehydrogenase activity;GO:0016616//oxidoreductase activity, acting on the CH-OH group of donors, NAD or NADP as acceptor;GO:0050660//flavin adenine dinucleotide binding;GO:0016491//oxidoreductase activity;GO:0016705//oxidoreductase activity, acting on paired donors, with incorporation or reduction of molecular oxygen;GO:0003676//nucleic acid binding	GO:0016117//carotenoid biosynthetic process;GO:0008033//tRNA processing;GO:0006631//fatty acid metabolic process;GO:0055114//oxidation-reduction process
NGR-1A1553	hypothetical protein	-	-	-	-	-	-	-
NGR-1A1554	hypothetical protein	-	-	-	-	-	-	GO:0007049//cell cycle
NGR-1A1557	DASH complex subunit ASK1	-	-	-	-	GO:0042729//DASH complex;GO:0072686//mitotic spindle	-	GO:0008608//attachment of spindle microtubules to kinetochore
NGR-1A1559	hypothetical protein	-	-	-	-	-	-	-
NGR-1A1565	hypothetical protein	-	-	-	-	GO:0016020//membrane	-	-
NGR-1A1567	NAD(P)hypothetical protein binding protein	-	-	-	-	-	GO:0016491//oxidoreductase activity;GO:0008677//2-dehydropantoate 2-reductase activity;GO:0016616//oxidoreductase activity, acting on the CH-OH group of donors, NAD or NADP as acceptor;GO:0004488//methylenetetrahydrofolate dehydrogenase (NADP+) activity;GO:0003857//3-hydroxyacyl-CoA dehydrogenase activity	GO:0006813//potassium ion transport;GO:0055114//oxidation-reduction process;GO:0006631//fatty acid metabolic process;GO:0009396//folic acid-containing compound biosynthetic process
NGR-1A1568	hypothetical protein	-	-	-	-	-	GO:0003847//1-alkyl-2-acetylglycerophosphocholine esterase activity;GO:0047746//chlorophyllase activity;GO:0016787//hydrolase activity	GO:0015996//chlorophyll catabolic process;GO:0016042//lipid catabolic process
NGR-1A1569	hypothetical protein	-	-	-	-	-	-	-
NGR-1A1571	paired amphipathic helix protein Sin3a	-	-	-	-	GO:0005634//nucleus	-	GO:0006355//regulation of transcription, DNA-dependent
NGR-1A1575	hypothetical protein	-	-	-	-	GO:0005680//anaphase-promoting complex	GO:0004842//ubiquitin-protein ligase activity;GO:0005515//protein binding;GO:0008270//zinc ion binding;GO:0046872//metal ion binding	-
NGR-1A1578	hypothetical protein	-	-	-	-	-	-	-
NGR-1A1582	hypothetical protein	-	-	-	-	-	-	-
NGR-1A1585	hypothetical protein	-	-	-	-	-	-	-
NGR-1A1586	hypothetical protein	-	-	-	-	-	-	-
NGR-1A1588	hypothetical protein	-	-	-	-	-	-	-
NGR-1A1592	hypothetical protein	-	-	-	-	-	-	-
NGR-1A1597	hypothetical protein	-	-	-	-	-	-	-
NGR-1A1600	hypothetical protein	-	-	-	-	-	-	-
NGR-1A1604	hypothetical protein	-	-	-	-	-	-	-
NGR-1A1608	hypothetical protein	-	-	-	-	-	-	-
NGR-1A1612	hypothetical protein	-	-	-	-	-	-	-
NGR-1A1615	hypothetical protein	-	-	-	-	GO:0016020//membrane	GO:0015171//amino acid transmembrane transporter activity	GO:0003333//amino acid transmembrane transport
NGR-1A1620	hypothetical protein	-	-	-	-	-	-	-
NGR-1A1621	hypothetical protein	-	-	-	-	-	-	-
NGR-1A1622	phosphatidic acid phosphatase type 2/haloperoxidase family protein	-	-	-	-	GO:0016020//membrane	-	-
NGR-1A1625	hypothetical protein	-	-	-	-	-	-	-
NGR-1A1626	hypothetical protein	-	-	-	-	-	-	-
NGR-1A1628	Regulator of chromosome condensation, RCC1	-	-	-	-	-	-	-
NGR-1A1632	hypothetical protein	-	-	-	-	-	-	-
NGR-1A1634	hypothetical protein	-	-	-	-	-	GO:0005515//protein binding	-
NGR-1A1635	hypothetical protein	-	-	-	-	-	-	-
NGR-1A1636	hypothetical protein	-	-	-	-	-	-	-
NGR-1A1643	hypothetical protein	-	-	-	-	-	-	-
NGR-1A1644	hypothetical protein	-	-	-	-	-	GO:0008121//ubiquinol-cytochrome-c reductase activity	GO:0055114//oxidation-reduction process
NGR-1A1645	hypothetical protein	-	-	-	-	-	GO:0004190//aspartic-type endopeptidase activity	GO:0006508//proteolysis
NGR-1A1646	hypothetical protein	-	-	-	-	GO:0016020//membrane	GO:0015171//amino acid transmembrane transporter activity	GO:0006810//transport;GO:0055085//transmembrane transport;GO:0003333//amino acid transmembrane transport
NGR-1A1649	hypothetical protein	-	-	-	-	-	-	-
NGR-1A1651	hypothetical protein	-	-	-	-	-	GO:0005515//protein binding	-
NGR-1A1652	hypothetical protein	-	-	-	-	-	GO:0003677//DNA binding	GO:0001503//ossification;GO:0007155//cell adhesion
NGR-1A1655	hypothetical protein	-	-	-	-	-	GO:0005515//protein binding	-
NGR-1A1656	hypothetical protein	-	-	-	-	-	-	-
NGR-1A1657	hypothetical protein	-	-	-	-	-	-	-
NGR-1A1658	hypothetical protein	-	-	-	-	-	-	-
NGR-1A1659	hypothetical protein	-	-	-	-	-	-	-
NGR-1A1660	SAGAhypothetical protein associated factor 29hypothetical protein like protein	-	-	-	-	GO:0019031//viral envelope;GO:0019028//viral capsid	-	-
NGR-1A1663	hypothetical protein	-	-	-	-	-	-	-
NGR-1A1664	hypothetical protein	-	-	-	-	-	-	-
NGR-1A1671	hypothetical protein	-	-	-	-	-	-	-
NGR-1A1672	hypothetical protein	-	-	-	-	-	-	-
NGR-1A1681	hypothetical protein	-	-	-	-	-	-	-
NGR-1A1682	hypothetical protein	-	-	-	-	-	-	-
NGR-1A1683	GPCR, family 3, metabotropic glutamate receptor 5	-	-	-	-	-	GO:0008168//methyltransferase activity	-
NGR-1A1684	hypothetical protein	-	-	-	-	-	-	-
NGR-1A1685	hypothetical protein	-	-	-	-	GO:0019028//viral capsid	-	-
NGR-1A1689	mitochondrial chaperone bcs1	-	-	-	-	GO:0016021//integral to membrane	GO:0003677//DNA binding;GO:0016301//kinase activity;GO:0016887//ATPase activity;GO:0004386//helicase activity;GO:0003724//RNA helicase activity;GO:0000166//nucleotide binding;GO:0003723//RNA binding;GO:0005525//GTP binding;GO:0005524//ATP binding	GO:0051301//cell division;GO:0007059//chromosome segregation;GO:0007049//cell cycle
NGR-1A1690	hypothetical protein	-	-	-	-	-	GO:0005515//protein binding	-
NGR-1A1691	hypothetical protein	-	-	-	-	-	-	-
NGR-1A1694	Nuclear transcription factor Y subunit Bhypothetical protein 1	-	-	-	-	GO:0005622//intracellular;GO:0005669//transcription factor TFIID complex	GO:0003677//DNA binding;GO:0043565//sequence-specific DNA binding	GO:0006352//transcription initiation, DNA-dependent;GO:0006366//transcription from RNA polymerase II promoter
NGR-1A1696	hypothetical protein	-	-	-	-	GO:0005669//transcription factor TFIID complex	-	GO:0006352//transcription initiation, DNA-dependent
NGR-1A1700	RHTO0S06e07888g1_1	-	-	-	-	GO:0043234//protein complex	GO:0005525//GTP binding;GO:0003924//GTPase activity;GO:0009020//tRNA (guanosine-2'-O-)-methyltransferase activity	GO:0051258//protein polymerization;GO:0006184//GTP catabolic process
NGR-1A1702	splicing factor 1 SF1	-	-	-	-	-	GO:0008270//zinc ion binding;GO:0051082//unfolded protein binding;GO:0003676//nucleic acid binding;GO:0031072//heat shock protein binding;GO:0003723//RNA binding	-
NGR-1A1703	hypothetical protein	-	-	-	-	-	-	-
NGR-1A1704	hypothetical protein	-	-	-	-	GO:0019031//viral envelope;GO:0019028//viral capsid	-	-
NGR-1A1705	hypothetical protein	-	-	-	-	-	-	-
NGR-1A1706	hypothetical protein	-	-	-	-	-	-	-
NGR-1A1707	hypothetical protein	-	-	-	-	-	GO:0005515//protein binding	-
NGR-1A1709	hypothetical protein	-	-	-	-	-	GO:0003676//nucleic acid binding	-
NGR-1A1710	hypothetical protein	-	-	-	-	GO:0005664//nuclear origin of replication recognition complex	GO:0005097//Rab GTPase activator activity;GO:0003677//DNA binding	GO:0032313//regulation of Rab GTPase activity;GO:0006260//DNA replication
NGR-1A1712	Epsin domain protein	Cellular Processes	Transport and catabolism	ko04144//Endocytosis	K12471	-	GO:0005543//phospholipid binding	-
NGR-1A1713	RHTO0S18e02740g1_1	-	-	-	-	-	GO:0004672//protein kinase activity;GO:0005524//ATP binding	GO:0006468//protein phosphorylation
NGR-1A1719	hypothetical protein	-	-	-	-	-	GO:0003690//double-stranded DNA binding;GO:0003700//sequence-specific DNA binding transcription factor activity;GO:0043565//sequence-specific DNA binding	GO:0042262//DNA protection;GO:0006355//regulation of transcription, DNA-dependent
NGR-1A1721	hypothetical protein	-	-	-	-	-	GO:0005515//protein binding	-
NGR-1A1730	hypothetical protein	-	-	-	-	GO:0016020//membrane	GO:0004222//metalloendopeptidase activity	GO:0006508//proteolysis
NGR-1A1731	serine/threonine protein phosphatase	-	-	-	-	-	GO:0016787//hydrolase activity	-
NGR-1A1732	Galactosehypothetical protein binding domainhypothetical protein like protein	-	-	-	-	-	-	GO:0007155//cell adhesion
NGR-1A1736	hypothetical protein	-	-	-	-	-	-	-
NGR-1A1738	hypothetical protein	-	-	-	-	-	GO:0016491//oxidoreductase activity;GO:0008198//ferrous iron binding	GO:0006725//cellular aromatic compound metabolic process
NGR-1A1739	RHTO0S26e01772g1_1	-	-	-	-	-	-	-
NGR-1A1742	hypothetical protein	-	-	-	-	-	-	-
NGR-1A1743	hypothetical protein	-	-	-	-	-	-	-
NGR-1A1746	hypothetical protein	-	-	-	-	-	GO:0016788//hydrolase activity, acting on ester bonds	GO:0006629//lipid metabolic process
NGR-1A1753	hypothetical protein	-	-	-	-	-	-	-
NGR-1A1755	epidermal growth factor receptor substrate 15	-	-	-	-	GO:0016020//membrane	GO:0005509//calcium ion binding;GO:0005515//protein binding	GO:0048193//Golgi vesicle transport
NGR-1A1758	hypothetical protein	-	-	-	-	-	-	-
NGR-1A1759	hypothetical protein	-	-	-	-	-	-	-
NGR-1A1761	RHTO0S18e01178g1_1	-	-	-	-	-	-	-
NGR-1A1763	hypothetical protein	-	-	-	-	GO:0016020//membrane	-	-
NGR-1A1764	hypothetical protein	-	-	-	-	-	-	-
NGR-1A1766	hypothetical protein	-	-	-	-	-	-	-
NGR-1A1767	hypothetical protein	-	-	-	-	-	GO:0005524//ATP binding;GO:0016818//hydrolase activity, acting on acid anhydrides, in phosphorus-containing anhydrides;GO:0005515//protein binding	-
NGR-1A1769	G2/M transition checkpoint protein Sum2	-	-	-	-	-	-	-
NGR-1A1770	hypothetical protein	-	-	-	-	-	-	-
NGR-1A1772	protein serine/threonine kinase	-	-	-	-	-	GO:0004672//protein kinase activity;GO:0005524//ATP binding	GO:0006468//protein phosphorylation
NGR-1A1774	hypothetical protein	-	-	-	-	-	-	-
NGR-1A1778	hypothetical protein	-	-	-	-	-	-	-
NGR-1A1779	hypothetical protein	-	-	-	-	GO:0033588//Elongator holoenzyme complex	-	GO:0006355//regulation of transcription, DNA-dependent;GO:0006357//regulation of transcription from RNA polymerase II promoter
NGR-1A1787	hypothetical protein	-	-	-	-	-	-	-
NGR-1A1789	hypothetical protein	-	-	-	-	-	GO:0008080//N-acetyltransferase activity	-
NGR-1A1794	hypothetical protein	-	-	-	-	-	-	-
NGR-1A1799	hypothetical protein	-	-	-	-	-	-	-
NGR-1A1800	hypothetical protein	-	-	-	-	-	GO:0046983//protein dimerization activity	-
NGR-1A1801	hypothetical protein	-	-	-	-	-	-	-
NGR-1A1803	hypothetical protein	-	-	-	-	-	-	-
NGR-1A1809	Benomyl/methotrexate resistance protein	-	-	-	-	GO:0016021//integral to membrane	-	GO:0055085//transmembrane transport
NGR-1A1813	hypothetical protein	-	-	-	-	-	-	-
NGR-1A1814	hypothetical protein	-	-	-	-	-	GO:0003676//nucleic acid binding	-
NGR-1A1819	hypothetical protein	-	-	-	-	-	GO:0004190//aspartic-type endopeptidase activity	GO:0006508//proteolysis
NGR-1A1820	hypothetical protein	-	-	-	-	-	-	-
NGR-1A1823	hypothetical protein	-	-	-	-	-	GO:0005515//protein binding	-
NGR-1A1824	receptorhypothetical protein activated ca2+hypothetical protein permeable cation channel	-	-	-	-	-	-	-
NGR-1A1826	hypothetical protein	-	-	-	-	-	GO:0003779//actin binding	GO:0007010//cytoskeleton organization;GO:0006270//DNA-dependent DNA replication initiation
NGR-1A1827	snoRNP assembly factor Naf1	-	-	-	-	-	-	GO:0042254//ribosome biogenesis;GO:0001522//pseudouridine synthesis
NGR-1A1829	haloacid dehalogenasehypothetical protein like hydrolase domain containing protein	-	-	-	-	-	-	-
NGR-1A1833	hypothetical protein	-	-	-	-	-	GO:0046872//metal ion binding	-
NGR-1A1840	RNAPII degradation factor Def1	-	-	-	-	-	GO:0004806//triglyceride lipase activity;GO:0005515//protein binding	GO:0006629//lipid metabolic process
NGR-1A1844	hypothetical protein	-	-	-	-	-	-	-
NGR-1A1845	hypothetical protein	-	-	-	-	-	-	-
NGR-1A1848	hypothetical protein	-	-	-	-	-	-	-
NGR-1A1849	hypothetical protein	-	-	-	-	GO:0016592//mediator complex	GO:0001104//RNA polymerase II transcription cofactor activity	GO:0006357//regulation of transcription from RNA polymerase II promoter
NGR-1A1851	hypothetical protein	-	-	-	-	GO:0005634//nucleus	GO:0003700//sequence-specific DNA binding transcription factor activity;GO:0003677//DNA binding;GO:0043565//sequence-specific DNA binding	GO:0006355//regulation of transcription, DNA-dependent;GO:0007049//cell cycle
NGR-1A1852	hypothetical protein	-	-	-	-	-	GO:0003700//sequence-specific DNA binding transcription factor activity;GO:0043565//sequence-specific DNA binding	GO:0006355//regulation of transcription, DNA-dependent
NGR-1A1856	hypothetical protein	-	-	-	-	-	GO:0016787//hydrolase activity	-
NGR-1A1858	RHTO0S11e04544g1_1	Cellular Processes	Transport and catabolism	ko04144//Endocytosis	K12184	-	-	-
NGR-1A1862	hypothetical protein	-	-	-	-	-	GO:0003676//nucleic acid binding	-
NGR-1A1863	RHTO0S11e04830g1_1	-	-	-	-	GO:0016020//membrane;GO:0016021//integral to membrane	-	GO:0006810//transport
NGR-1A1870	hypothetical protein	-	-	-	-	-	-	-
NGR-1A1871	hypothetical protein	-	-	-	-	-	-	-
NGR-1A1872	hypothetical protein	-	-	-	-	-	-	-
NGR-1A1875	acid phosphatase, putative	-	-	-	-	-	GO:0003993//acid phosphatase activity	-
NGR-1A1878	hypothetical protein	-	-	-	-	-	-	-
NGR-1A1881	hypothetical protein	-	-	-	-	-	-	-
NGR-1A1884	RHTO0S06e02960g1_1	-	-	-	-	GO:0019033//viral tegument	-	-
NGR-1A1890	hypothetical protein	-	-	-	-	GO:0016020//membrane	-	-
NGR-1A1894	hypothetical protein	-	-	-	-	-	-	-
NGR-1A1896	Aldehyde reductase II	-	-	-	-	-	GO:0016616//oxidoreductase activity, acting on the CH-OH group of donors, NAD or NADP as acceptor;GO:0003857//3-hydroxyacyl-CoA dehydrogenase activity;GO:0003854//3-beta-hydroxy-delta5-steroid dehydrogenase activity;GO:0016491//oxidoreductase activity;GO:0008831//dTDP-4-dehydrorhamnose reductase activity;GO:0050662//coenzyme binding	GO:0045226//extracellular polysaccharide biosynthetic process;GO:0006694//steroid biosynthetic process;GO:0044237//cellular metabolic process;GO:0009058//biosynthetic process;GO:0006631//fatty acid metabolic process;GO:0055114//oxidation-reduction process
NGR-1A1898	hypothetical protein	-	-	-	-	-	GO:0004181//metallocarboxypeptidase activity;GO:0008270//zinc ion binding	GO:0006508//proteolysis
NGR-1A1899	hypothetical protein	-	-	-	-	-	-	-
NGR-1A1901	hypothetical protein	-	-	-	-	-	-	-
NGR-1A1904	hypothetical protein	-	-	-	-	-	-	-
NGR-1A1905	hypothetical protein	-	-	-	-	-	-	-
NGR-1A1908	hypothetical protein	-	-	-	-	-	GO:0020037//heme binding	-
NGR-1A1910	hypothetical protein RSAG8_02290, partial	-	-	-	-	GO:0019031//viral envelope;GO:0005664//nuclear origin of replication recognition complex	GO:0003677//DNA binding	GO:0006260//DNA replication
NGR-1A1915	Phypothetical protein TEFbhypothetical protein associated cyclinhypothetical protein dependent protein kinase Cdk9	-	-	-	-	-	GO:0004672//protein kinase activity;GO:0005524//ATP binding	GO:0006468//protein phosphorylation
NGR-1A1920	hypothetical protein	-	-	-	-	-	GO:0016817//hydrolase activity, acting on acid anhydrides	-
NGR-1A1923	hypothetical protein	-	-	-	-	-	GO:0046872//metal ion binding	GO:0009878//nodule morphogenesis
NGR-1A1925	hypothetical protein	-	-	-	-	-	-	-
NGR-1A1928	hypothetical protein	-	-	-	-	-	-	-
NGR-1A1930	hypothetical protein	-	-	-	-	-	-	-
NGR-1A1931	hypothetical protein	-	-	-	-	-	-	-
NGR-1A1936	hypothetical protein	-	-	-	-	GO:0005664//nuclear origin of replication recognition complex	GO:0003677//DNA binding	GO:0006260//DNA replication
NGR-1A1939	hypothetical protein	-	-	-	-	-	GO:0046872//metal ion binding	-
NGR-1A1940	hypothetical protein	-	-	-	-	-	-	-
NGR-1A1941	hypothetical protein	-	-	-	-	-	-	-
NGR-1A1943	hypothetical protein	-	-	-	-	GO:0005882//intermediate filament	-	GO:0007049//cell cycle
NGR-1A1944	hypothetical protein	-	-	-	-	-	GO:0003676//nucleic acid binding	-
NGR-1A1945	serine/threonine protein kinase SepH	-	-	-	-	GO:0016020//membrane	GO:0005515//protein binding;GO:0004672//protein kinase activity;GO:0005524//ATP binding;GO:0016773//phosphotransferase activity, alcohol group as acceptor	GO:0006468//protein phosphorylation;GO:0035556//intracellular signal transduction;GO:0009103//lipopolysaccharide biosynthetic process
NGR-1A1947	hypothetical protein	-	-	-	-	-	-	-
NGR-1A1951	hypothetical protein	-	-	-	-	GO:0000775//chromosome, centromeric region;GO:0005634//nucleus	GO:0003682//chromatin binding;GO:0003677//DNA binding;GO:0005515//protein binding	GO:0006355//regulation of transcription, DNA-dependent
NGR-1A1955	hypothetical protein	-	-	-	-	-	GO:0003676//nucleic acid binding	-
NGR-1A1959	hypothetical protein	-	-	-	-	-	-	-
NGR-1A1960	hypothetical protein	-	-	-	-	-	GO:0005515//protein binding	-
NGR-1A1962	hypothetical protein	-	-	-	-	-	-	GO:0007049//cell cycle
NGR-1A1963	hypothetical protein	-	-	-	-	GO:0005634//nucleus;GO:0000775//chromosome, centromeric region	GO:0008270//zinc ion binding;GO:0003677//DNA binding;GO:0003682//chromatin binding	GO:0006355//regulation of transcription, DNA-dependent
NGR-1A1964	hypothetical protein	-	-	-	-	-	-	-
NGR-1A1968	hypothetical protein	-	-	-	-	-	-	-
NGR-1A1971	hypothetical protein	-	-	-	-	-	GO:0017111//nucleoside-triphosphatase activity;GO:0003968//RNA-directed RNA polymerase activity;GO:0004252//serine-type endopeptidase activity;GO:0070008//serine-type exopeptidase activity;GO:0004197//cysteine-type endopeptidase activity;GO:0016817//hydrolase activity, acting on acid anhydrides	-
NGR-1A1975	hypothetical protein	Metabolism	Carbohydrate metabolism	ko00620//Pyruvate metabolism	K00102	-	GO:0050660//flavin adenine dinucleotide binding;GO:0008762//UDP-N-acetylmuramate dehydrogenase activity;GO:0016491//oxidoreductase activity	GO:0055114//oxidation-reduction process
NGR-1A1981	zinc finger, C2H5hypothetical protein type domain containing protein	-	-	-	-	GO:0005783//endoplasmic reticulum	GO:0046872//metal ion binding	-
NGR-1A1986	hypothetical protein	-	-	-	-	GO:0042025//host cell nucleus	-	GO:0006405//RNA export from nucleus
NGR-1A1988	hypothetical protein	-	-	-	-	-	-	-
NGR-1A1992	hypothetical protein	-	-	-	-	GO:0016020//membrane	GO:0030269//tetrahydromethanopterin S-methyltransferase activity	GO:0015948//methanogenesis
NGR-1A1999	hypothetical protein	-	-	-	-	-	GO:0004553//hydrolase activity, hydrolyzing O-glycosyl compounds;GO:0008270//zinc ion binding	-
NGR-1A2008	hypothetical protein	-	-	-	-	-	-	-
NGR-1A2017	hypothetical protein	-	-	-	-	GO:0016020//membrane	-	-
NGR-1A2018	hypothetical protein	-	-	-	-	GO:0030176//integral to endoplasmic reticulum membrane	GO:0016851//magnesium chelatase activity;GO:0003678//DNA helicase activity;GO:0016887//ATPase activity;GO:0008134//transcription factor binding;GO:0005524//ATP binding;GO:0008430//selenium binding	GO:0015979//photosynthesis;GO:0006886//intracellular protein transport;GO:0006355//regulation of transcription, DNA-dependent;GO:0006281//DNA repair;GO:0015995//chlorophyll biosynthetic process;GO:0000723//telomere maintenance
NGR-1A2019	hypothetical protein	-	-	-	-	GO:0016021//integral to membrane;GO:0005737//cytoplasm;GO:0005634//nucleus;GO:0005783//endoplasmic reticulum;GO:0033179//proton-transporting V-type ATPase, V0 domain	GO:0015078//hydrogen ion transmembrane transporter activity;GO:0003677//DNA binding;GO:0005515//protein binding;GO:0003700//sequence-specific DNA binding transcription factor activity;GO:0043565//sequence-specific DNA binding	GO:0006355//regulation of transcription, DNA-dependent;GO:0000917//barrier septum formation;GO:0043093//cytokinesis by binary fission;GO:0015991//ATP hydrolysis coupled proton transport;GO:0007049//cell cycle;GO:0006886//intracellular protein transport;GO:0010508//positive regulation of autophagy
NGR-1A2020	hypothetical protein	-	-	-	-	-	-	-
NGR-1A2021	hypothetical protein	-	-	-	-	-	GO:0003677//DNA binding	GO:0006355//regulation of transcription, DNA-dependent
NGR-1A2022	RHTO0S14e03884g1_1	-	-	-	-	GO:0000786//nucleosome;GO:0005634//nucleus	GO:0003677//DNA binding	GO:0007283//spermatogenesis
NGR-1A2024	cAMPhypothetical protein independent regulatory protein	-	-	-	-	-	-	-
NGR-1A2027	histonehypothetical protein like transcription factor (CBF/NFhypothetical protein Y)	-	-	-	-	GO:0005840//ribosome;GO:0005622//intracellular;GO:0019028//viral capsid	GO:0003700//sequence-specific DNA binding transcription factor activity;GO:0043565//sequence-specific DNA binding;GO:0003735//structural constituent of ribosome;GO:0016987//sigma factor activity;GO:0003677//DNA binding	GO:0006414//translational elongation;GO:0006270//DNA-dependent DNA replication initiation;GO:0006355//regulation of transcription, DNA-dependent;GO:0006352//transcription initiation, DNA-dependent
NGR-1A2028	DNA topoisomerase 2hypothetical protein associated protein PAT1	-	-	-	-	-	-	-
NGR-1A2032	hypothetical protein	-	-	-	-	GO:0005739//mitochondrion	GO:0004857//enzyme inhibitor activity	GO:0045980//negative regulation of nucleotide metabolic process
NGR-1A2041	translation initiation factor eIFhypothetical protein 4F	Genetic Information Processing	Translation	ko03013//RNA transport	K03260	-	GO:0003723//RNA binding;GO:0005515//protein binding	-
NGR-1A2047	hypothetical protein	-	-	-	-	-	GO:0005515//protein binding	-
NGR-1A2048	cellhypothetical protein cycle checkpoint protein	-	-	-	-	-	GO:0004672//protein kinase activity;GO:0005524//ATP binding	GO:0006468//protein phosphorylation
NGR-1A2051	hypothetical protein	-	-	-	-	-	GO:0005515//protein binding	-
NGR-1A2052	hypothetical protein	-	-	-	-	-	GO:0005515//protein binding	-
NGR-1A2055	hypothetical protein	-	-	-	-	GO:0016021//integral to membrane;GO:0016020//membrane	GO:0005415//nucleoside:sodium symporter activity	GO:0006810//transport
NGR-1A2056	hypothetical protein	-	-	-	-	-	-	-
NGR-1A2057	hypothetical protein	-	-	-	-	-	-	-
NGR-1A2058	tRNA (guaninehypothetical protein N1hypothetical protein )hypothetical protein methyltransferase	-	-	-	-	-	GO:0003677//DNA binding	GO:0006355//regulation of transcription, DNA-dependent
NGR-1A2059	hypothetical protein	-	-	-	-	-	-	-
NGR-1A2060	Cell wall betahypothetical protein glucan synthesis family protein	-	-	-	-	-	-	-
NGR-1A2061	sucrase/ferredoxinhypothetical protein like family protein	-	-	-	-	-	-	-
NGR-1A2062	RHTO0S14e03334g1_1	-	-	-	-	-	-	-
NGR-1A2064	hypothetical protein	-	-	-	-	-	-	-
NGR-1A2066	hypothetical protein	-	-	-	-	GO:0032040//small-subunit processome	-	-
NGR-1A2073	hypothetical protein	-	-	-	-	-	GO:0003700//sequence-specific DNA binding transcription factor activity	GO:0006355//regulation of transcription, DNA-dependent
NGR-1A2076	hypothetical protein	-	-	-	-	GO:0019013//viral nucleocapsid	GO:0009378//four-way junction helicase activity;GO:0005524//ATP binding;GO:0016887//ATPase activity	GO:0019074//viral RNA genome packaging;GO:0006810//transport;GO:0006310//DNA recombination;GO:0006281//DNA repair;GO:0070526//threonylcarbamoyladenosine biosynthetic process
NGR-1A2085	cellular morphogenesishypothetical protein related protein	-	-	-	-	-	-	-
NGR-1A2087	hypothetical protein	-	-	-	-	-	-	-
NGR-1A2088	hypothetical protein	-	-	-	-	-	GO:0003700//sequence-specific DNA binding transcription factor activity	GO:0006355//regulation of transcription, DNA-dependent
NGR-1A2093	hypothetical protein	-	-	-	-	-	GO:0005515//protein binding	-
NGR-1A2101	hypothetical protein	-	-	-	-	-	-	-
NGR-1A2106	hypothetical protein	-	-	-	-	GO:0000262//mitochondrial chromosome	-	GO:0000002//mitochondrial genome maintenance
NGR-1A2107	Cation/H+ exchanger	-	-	-	-	-	-	-
NGR-1A2108	hypothetical protein	-	-	-	-	-	GO:0005515//protein binding	-
NGR-1A2111	Proteophosphoglycan ppg4	-	-	-	-	GO:0005737//cytoplasm	GO:0005515//protein binding	-
NGR-1A2113	hypothetical protein	-	-	-	-	-	-	-
NGR-1A2115	hypothetical protein	-	-	-	-	-	-	-
NGR-1A2121	hypothetical protein	-	-	-	-	-	-	-
NGR-1A2130	RHTO0S01e10110g1_1	Genetic Information Processing	Replication and repair	ko03410//Base excision repair	K10772	-	GO:0008270//zinc ion binding	-
NGR-1A2140	hypothetical protein	-	-	-	-	-	GO:0005509//calcium ion binding	-
NGR-1A2146	regulator of chromosome condensation, RCC1 repeat containing protein	-	-	-	-	-	-	-
NGR-1A2148	hypothetical protein	-	-	-	-	-	-	-
NGR-1A2151	RHTO0S01e09142g1_1	-	-	-	-	-	GO:0003700//sequence-specific DNA binding transcription factor activity;GO:0043565//sequence-specific DNA binding	GO:0006355//regulation of transcription, DNA-dependent
NGR-1A2152	hypothetical protein	-	-	-	-	-	GO:0016491//oxidoreductase activity;GO:0004616//phosphogluconate dehydrogenase (decarboxylating) activity;GO:0043115//precorrin-2 dehydrogenase activity	GO:0055114//oxidation-reduction process;GO:0006779//porphyrin biosynthetic process;GO:0019354//siroheme biosynthetic process;GO:0009058//biosynthetic process;GO:0006098//pentose-phosphate shunt
NGR-1A2158	hypothetical protein	-	-	-	-	-	-	-
NGR-1A2160	hypothetical protein	-	-	-	-	GO:0016020//membrane;GO:0005639//integral to nuclear inner membrane;GO:0016021//integral to membrane;GO:0019028//viral capsid	GO:0008948//oxaloacetate decarboxylase activity;GO:0015081//sodium ion transmembrane transporter activity	GO:0071436//sodium ion export
NGR-1A2168	hypothetical protein	-	-	-	-	-	-	-
NGR-1A2173	hypothetical protein	-	-	-	-	-	GO:0005515//protein binding;GO:0008270//zinc ion binding;GO:0004518//nuclease activity;GO:0005524//ATP binding;GO:0003676//nucleic acid binding;GO:0003677//DNA binding;GO:0046872//metal ion binding;GO:0004386//helicase activity;GO:0008026//ATP-dependent helicase activity;GO:0016787//hydrolase activity	GO:0006281//DNA repair
NGR-1A2174	RHTO0S01e14048g1_1	-	-	-	-	-	GO:0048037//cofactor binding;GO:0003724//RNA helicase activity;GO:0003723//RNA binding;GO:0003678//DNA helicase activity;GO:0016887//ATPase activity;GO:0016851//magnesium chelatase activity;GO:0005524//ATP binding;GO:0008134//transcription factor binding;GO:0009378//four-way junction helicase activity;GO:0016740//transferase activity	GO:0006281//DNA repair;GO:0006310//DNA recombination;GO:0006355//regulation of transcription, DNA-dependent;GO:0015979//photosynthesis;GO:0015995//chlorophyll biosynthetic process
NGR-1A2176	hypothetical protein	-	-	-	-	GO:0016020//membrane;GO:0005578//proteinaceous extracellular matrix	GO:0043395//heparan sulfate proteoglycan binding	-
NGR-1A2179	carbohydrate catabolic related protein	-	-	-	-	GO:0016020//membrane;GO:0016021//integral to membrane	GO:0016627//oxidoreductase activity, acting on the CH-CH group of donors	GO:0055114//oxidation-reduction process;GO:0022904//respiratory electron transport chain;GO:0006784//heme a biosynthetic process
NGR-1A2181	hypothetical protein	-	-	-	-	-	-	-
NGR-1A2187	hypothetical protein	-	-	-	-	-	GO:0004386//helicase activity;GO:0005524//ATP binding;GO:0003676//nucleic acid binding	-
NGR-1A2192	hypothetical protein	-	-	-	-	-	-	-
NGR-1A2194	Putative protein of unknown function	-	-	-	-	GO:0016020//membrane	GO:0015095//magnesium ion transmembrane transporter activity	GO:0015693//magnesium ion transport
NGR-1A2196	Pin2hypothetical protein interacting protein X1	-	-	-	-	-	-	-
NGR-1A2197	Cell polarity protein	-	-	-	-	GO:0031514//motile cilium	GO:0045502//dynein binding;GO:0042803//protein homodimerization activity;GO:0008134//transcription factor binding	GO:0048870//cell motility
NGR-1A2198	hypothetical protein	-	-	-	-	-	-	-
NGR-1A2199	hypothetical protein	-	-	-	-	-	GO:0016787//hydrolase activity;GO:0005524//ATP binding;GO:0003677//DNA binding	-
NGR-1A2200	hypothetical protein	-	-	-	-	-	-	-
NGR-1A2201	nuclear protein export protein	-	-	-	-	-	-	GO:0046907//intracellular transport
NGR-1A2205	hypothetical protein	-	-	-	-	-	-	-
NGR-1A2207	hypothetical protein	-	-	-	-	GO:0005634//nucleus	-	GO:0006355//regulation of transcription, DNA-dependent
NGR-1A2219	RHTO0S14e00408g1_1	-	-	-	-	-	-	-
NGR-1A2221	hypothetical protein	-	-	-	-	-	-	-
NGR-1A2222	hypothetical protein	-	-	-	-	-	-	-
NGR-1A2228	Rho GTPasehypothetical protein activating protein	-	-	-	-	-	GO:0045502//dynein binding;GO:0008134//transcription factor binding;GO:0042803//protein homodimerization activity	GO:0007165//signal transduction;GO:0006914//autophagy
NGR-1A2232	hypothetical protein	-	-	-	-	GO:0005622//intracellular	GO:0003924//GTPase activity;GO:0005085//guanyl-nucleotide exchange factor activity;GO:0005525//GTP binding	GO:0007264//small GTPase mediated signal transduction;GO:0051056//regulation of small GTPase mediated signal transduction
NGR-1A2233	histone H1	-	-	-	-	GO:0000786//nucleosome;GO:0005634//nucleus	GO:0003677//DNA binding	GO:0006334//nucleosome assembly
NGR-1A2241	hypothetical protein	-	-	-	-	-	-	-
NGR-1A2243	hypothetical protein	-	-	-	-	-	-	-
NGR-1A2245	transcription factor IIIC, subunit 5	-	-	-	-	-	-	-
NGR-1A2249	hypothetical protein	-	-	-	-	-	GO:0003779//actin binding	GO:0007010//cytoskeleton organization
NGR-1A2250	carboxypeptidase D	-	-	-	-	-	GO:0004185//serine-type carboxypeptidase activity	GO:0006508//proteolysis
NGR-1A2257	hypothetical protein	-	-	-	-	-	-	-
NGR-1A2259	hypothetical protein	-	-	-	-	-	-	-
NGR-1A2266	Proteophosphoglycan ppg4	-	-	-	-	-	GO:0005515//protein binding	-
NGR-1A2272	hypothetical protein	-	-	-	-	-	-	-
NGR-1A2276	hypothetical protein	-	-	-	-	-	-	-
NGR-1A2278	RHTO0S04e01178g1_1	-	-	-	-	-	-	-
NGR-1A2279	hypothetical protein	-	-	-	-	-	-	-
NGR-1A2283	hypothetical protein	-	-	-	-	-	-	-
NGR-1A2284	hypothetical protein	-	-	-	-	-	-	-
NGR-1A2285	hypothetical protein	-	-	-	-	-	-	-
NGR-1A2286	hypothetical protein	-	-	-	-	-	-	-
NGR-1A2289	hypothetical protein	-	-	-	-	GO:0005672//transcription factor TFIIA complex	-	GO:0009405//pathogenesis;GO:0006367//transcription initiation from RNA polymerase II promoter
NGR-1A2290	hypothetical protein	-	-	-	-	-	-	-
NGR-1A2296	hypothetical protein	-	-	-	-	-	GO:0004252//serine-type endopeptidase activity	GO:0006508//proteolysis
NGR-1A2300	hypothetical protein	-	-	-	-	-	-	-
NGR-1A2302	mannitolhypothetical protein 1hypothetical protein phosphate dehydrogenase	-	-	-	-	-	GO:0008270//zinc ion binding;GO:0016491//oxidoreductase activity	GO:0055114//oxidation-reduction process
NGR-1A2306	hypothetical protein	-	-	-	-	-	-	-
NGR-1A2310	hypothetical protein	-	-	-	-	-	GO:0016765//transferase activity, transferring alkyl or aryl (other than methyl) groups	-
NGR-1A2311	hypothetical protein	-	-	-	-	-	GO:0005524//ATP binding;GO:0003777//microtubule motor activity;GO:0008017//microtubule binding	GO:0007018//microtubule-based movement
NGR-1A2312	hypothetical protein	-	-	-	-	-	GO:0005515//protein binding	-
NGR-1A2313	hypothetical protein	-	-	-	-	-	-	-
NGR-1A2314	hypothetical protein	-	-	-	-	-	-	-
NGR-1A2315	hypothetical protein	-	-	-	-	-	-	-
NGR-1A2317	hypothetical protein	-	-	-	-	-	-	-
NGR-1A2324	ribosomal protein L32 precursor	-	-	-	-	GO:0015934//large ribosomal subunit	GO:0003735//structural constituent of ribosome	GO:0006412//translation
NGR-1A2327	hypothetical protein	-	-	-	-	-	GO:0003857//3-hydroxyacyl-CoA dehydrogenase activity;GO:0016616//oxidoreductase activity, acting on the CH-OH group of donors, NAD or NADP as acceptor;GO:0004455//ketol-acid reductoisomerase activity;GO:0016491//oxidoreductase activity;GO:0004616//phosphogluconate dehydrogenase (decarboxylating) activity;GO:0048037//cofactor binding	GO:0006098//pentose-phosphate shunt;GO:0008652//cellular amino acid biosynthetic process;GO:0006631//fatty acid metabolic process;GO:0055114//oxidation-reduction process
NGR-1A2328	hypothetical protein	-	-	-	-	-	GO:0005515//protein binding	-
NGR-1A2330	hypothetical protein	-	-	-	-	-	-	-
NGR-1A2332	hypothetical protein	-	-	-	-	-	GO:0005524//ATP binding;GO:0004674//protein serine/threonine kinase activity	GO:0006468//protein phosphorylation
NGR-1A2333	hypothetical protein	-	-	-	-	-	GO:0005515//protein binding	-
NGR-1A2339	U6 snRNAhypothetical protein associated Smhypothetical protein like protein LSm4	-	-	-	-	-	-	-
NGR-1A2345	RHTO0S04e00254g1_1	-	-	-	-	-	GO:0008270//zinc ion binding;GO:0003700//sequence-specific DNA binding transcription factor activity;GO:0016846//carbon-sulfur lyase activity;GO:0043565//sequence-specific DNA binding	GO:0006355//regulation of transcription, DNA-dependent
NGR-1A2348	hypothetical protein	-	-	-	-	-	-	-
NGR-1A2353	hypothetical protein	-	-	-	-	-	-	-
NGR-1A2356	Ysc84 actinhypothetical protein binding domain protein	-	-	-	-	-	-	-
NGR-1A2358	hypothetical protein	-	-	-	-	-	-	-
NGR-1A2367	zfhypothetical protein PARPhypothetical protein domainhypothetical protein containing protein	-	-	-	-	-	GO:0003677//DNA binding;GO:0008270//zinc ion binding	-
NGR-1A2369	hypothetical protein	-	-	-	-	GO:0000139//Golgi membrane;GO:0016020//membrane;GO:0005737//cytoplasm	GO:0004222//metalloendopeptidase activity;GO:0008565//protein transporter activity	GO:0007155//cell adhesion;GO:0006508//proteolysis;GO:0048280//vesicle fusion with Golgi apparatus;GO:0006886//intracellular protein transport
NGR-1A2371	hypothetical protein	-	-	-	-	-	-	-
NGR-1A2373	hypothetical protein	-	-	-	-	GO:0030117//membrane coat	GO:0005515//protein binding	GO:0006886//intracellular protein transport;GO:0016192//vesicle-mediated transport
NGR-1A2377	conserved hypothetical protein	Metabolism	Global and Overview;Energy metabolism	ko01100//Metabolic pathways;ko00190//Oxidative phosphorylation	K00411	-	GO:0051537//2 iron, 2 sulfur cluster binding;GO:0016491//oxidoreductase activity	GO:0055114//oxidation-reduction process
NGR-1A2385	jumonji family transcription factor	-	-	-	-	-	GO:0008270//zinc ion binding;GO:0005515//protein binding	-
NGR-1A2388	hypothetical protein	-	-	-	-	-	GO:0003684//damaged DNA binding;GO:0008534//oxidized purine base lesion DNA N-glycosylase activity	GO:0006289//nucleotide-excision repair
NGR-1A2391	ERCC4 domain containing protein	-	-	-	-	-	-	-
NGR-1A2396	rRNA 2'hypothetical protein Ohypothetical protein methyltransferase fibrillarin	Genetic Information Processing	Translation	ko03008//Ribosome biogenesis in eukaryotes	K14563	GO:0031515//tRNA (m1A) methyltransferase complex	GO:0016429//tRNA (adenine-N1-)-methyltransferase activity;GO:0003723//RNA binding;GO:0004719//protein-L-isoaspartate (D-aspartate) O-methyltransferase activity;GO:0008168//methyltransferase activity	GO:0006364//rRNA processing;GO:0030488//tRNA methylation;GO:0008033//tRNA processing;GO:0032259//methylation;GO:0006464//protein modification process
NGR-1A2401	hypothetical protein	-	-	-	-	GO:0016020//membrane	GO:0005247//voltage-gated chloride channel activity	GO:0006821//chloride transport;GO:0055085//transmembrane transport
NGR-1A2403	proteinase inhibitor domain containing protein	-	-	-	-	-	GO:0004252//serine-type endopeptidase activity;GO:0042802//identical protein binding	GO:0043086//negative regulation of catalytic activity
NGR-1A2409	FAD dependent oxidoreductase	-	-	-	-	-	-	-
NGR-1A2410	hypothetical protein	-	-	-	-	-	-	-
NGR-1A2411	RHTO0S03e12574g1_1	-	-	-	-	-	-	-
NGR-1A2412	RHTO0S03e12574g2_1	Genetic Information Processing	Transcription;Translation	ko03040//Spliceosome;ko03013//RNA transport;ko03015//mRNA surveillance pathway	K12881	-	GO:0003676//nucleic acid binding	-
NGR-1A2413	WLM domain containing protein	-	-	-	-	-	-	-
NGR-1A2417	hypothetical protein	-	-	-	-	GO:0016021//integral to membrane	-	-
NGR-1A2418	hypothetical protein	-	-	-	-	-	-	-
NGR-1A2421	hypothetical protein	Metabolism	Global and Overview;Energy metabolism	ko01100//Metabolic pathways;ko00190//Oxidative phosphorylation	K02266	GO:0005743//mitochondrial inner membrane;GO:0005751//mitochondrial respiratory chain complex IV	GO:0004129//cytochrome-c oxidase activity	-
NGR-1A2424	hypothetical protein	-	-	-	-	-	GO:0005515//protein binding	-
NGR-1A2427	hypothetical protein	-	-	-	-	GO:0016021//integral to membrane	-	-
NGR-1A2431	hypothetical protein	-	-	-	-	-	-	-
NGR-1A2432	hypothetical protein	-	-	-	-	-	-	-
NGR-1A2435	hypothetical protein	-	-	-	-	-	-	-
NGR-1A2438	hypothetical protein	-	-	-	-	GO:0005672//transcription factor TFIIA complex;GO:0016592//mediator complex	GO:0001104//RNA polymerase II transcription cofactor activity	GO:0006367//transcription initiation from RNA polymerase II promoter;GO:0006357//regulation of transcription from RNA polymerase II promoter
NGR-1A2439	hypothetical protein	-	-	-	-	-	-	-
NGR-1A2441	hypothetical protein	-	-	-	-	-	GO:0030145//manganese ion binding;GO:0000287//magnesium ion binding;GO:0004721//phosphoprotein phosphatase activity	-
NGR-1A2446	hypothetical protein	-	-	-	-	-	-	-
NGR-1A2447	hypothetical protein	-	-	-	-	-	-	-
NGR-1A2451	hypothetical protein	-	-	-	-	-	-	-
NGR-1A2452	hypothetical protein	-	-	-	-	-	-	-
NGR-1A2454	hypothetical protein	-	-	-	-	-	-	-
NGR-1A2458	centromeric protein E (cenphypothetical protein e protein)	-	-	-	-	-	GO:0008017//microtubule binding;GO:0005515//protein binding;GO:0003777//microtubule motor activity;GO:0005524//ATP binding	GO:0007018//microtubule-based movement
NGR-1A2460	hypothetical protein	-	-	-	-	-	GO:0005515//protein binding	-
NGR-1A2462	hypothetical protein	-	-	-	-	GO:0019028//viral capsid	-	-
NGR-1A2463	hypothetical protein	-	-	-	-	-	-	-
NGR-1A2473	Predicted protein	-	-	-	-	-	-	-
NGR-1A2475	hypothetical protein	-	-	-	-	-	-	-
NGR-1A2478	hypothetical protein	-	-	-	-	-	-	-
NGR-1A2483	hypothetical protein	-	-	-	-	-	GO:0004190//aspartic-type endopeptidase activity	GO:0006508//proteolysis
NGR-1A2485	hypothetical protein	-	-	-	-	-	-	-
NGR-1A2488	hypothetical protein	-	-	-	-	GO:0005634//nucleus;GO:0005680//anaphase-promoting complex	GO:0000981//sequence-specific DNA binding RNA polymerase II transcription factor activity;GO:0008270//zinc ion binding	GO:0006355//regulation of transcription, DNA-dependent;GO:0031145//anaphase-promoting complex-dependent proteasomal ubiquitin-dependent protein catabolic process;GO:0030071//regulation of mitotic metaphase/anaphase transition
NGR-1A2493	translation initiation factor eIFhypothetical protein 2B delta subunit	Genetic Information Processing	Translation	ko03013//RNA transport	K03680	-	-	GO:0044237//cellular metabolic process
NGR-1A2495	hypothetical protein	-	-	-	-	-	-	-
NGR-1A2497	hypothetical protein	-	-	-	-	-	-	-
NGR-1A2498	hypothetical protein	-	-	-	-	-	-	-
NGR-1A2504	hypothetical protein	-	-	-	-	-	-	-
NGR-1A2505	vacuolar membrane protein	-	-	-	-	-	-	-
NGR-1A2510	Proteophosphoglycan ppg4	-	-	-	-	-	-	GO:0007094//mitotic cell cycle spindle assembly checkpoint
NGR-1A2512	hypothetical protein	-	-	-	-	-	GO:0005515//protein binding	-
NGR-1A2513	CCR4hypothetical protein NOT transcriptional complex subunit CAF120	-	-	-	-	GO:0005634//nucleus	GO:0008270//zinc ion binding	-
NGR-1A2521	hypothetical protein	-	-	-	-	-	GO:0043565//sequence-specific DNA binding;GO:0003700//sequence-specific DNA binding transcription factor activity	GO:0006355//regulation of transcription, DNA-dependent
NGR-1A2522	hypothetical protein	-	-	-	-	-	GO:0008324//cation transmembrane transporter activity	GO:0006812//cation transport;GO:0055085//transmembrane transport
NGR-1A2523	hypothetical protein	-	-	-	-	-	GO:0008324//cation transmembrane transporter activity	GO:0006812//cation transport;GO:0055085//transmembrane transport
NGR-1A2524	hypothetical protein	-	-	-	-	-	-	-
NGR-1A2525	hypothetical protein	-	-	-	-	GO:0005882//intermediate filament;GO:0016459//myosin complex;GO:0019031//viral envelope;GO:0019028//viral capsid	GO:0003774//motor activity;GO:0008134//transcription factor binding;GO:0042803//protein homodimerization activity;GO:0045502//dynein binding	-
NGR-1A2526	UV DNA damage endonuclease	-	-	-	-	-	GO:0004519//endonuclease activity	GO:0006289//nucleotide-excision repair;GO:0009411//response to UV
NGR-1A2529	putative uncharacterized protein DopA	-	-	-	-	-	GO:0016491//oxidoreductase activity	GO:0055114//oxidation-reduction process
NGR-1A2532	hypothetical protein	-	-	-	-	-	-	-
NGR-1A2536	protein transport protein SEC31	-	-	-	-	GO:0005681//spliceosomal complex	GO:0005515//protein binding	GO:0008380//RNA splicing
NGR-1A2539	hypothetical protein	-	-	-	-	GO:0016020//membrane	GO:0005515//protein binding;GO:0005524//ATP binding;GO:0005216//ion channel activity;GO:0003677//DNA binding;GO:0003676//nucleic acid binding;GO:0004386//helicase activity	GO:0055085//transmembrane transport;GO:0006811//ion transport
NGR-1A2542	hypothetical protein	-	-	-	-	-	GO:0003677//DNA binding;GO:0008168//methyltransferase activity	GO:0006306//DNA methylation
NGR-1A2544	RHTO0S03e05908g1_1	-	-	-	-	-	GO:0008237//metallopeptidase activity;GO:0008270//zinc ion binding	-
NGR-1A2554	hypothetical protein	-	-	-	-	-	-	-
NGR-1A2560	hypothetical protein	-	-	-	-	-	-	-
NGR-1A2564	hypothetical protein	-	-	-	-	GO:0005783//endoplasmic reticulum;GO:0016021//integral to membrane	GO:0004674//protein serine/threonine kinase activity	GO:0006886//intracellular protein transport
NGR-1A2566	transcription initiation factor TFIID subunit 2	Genetic Information Processing	Transcription	ko03022//Basal transcription factors	K03128	-	GO:0005515//protein binding;GO:0008237//metallopeptidase activity;GO:0008270//zinc ion binding	-
NGR-1A2567	RHTO0S03e00562g1_1	-	-	-	-	-	-	-
NGR-1A2568	hypothetical protein	-	-	-	-	GO:0016021//integral to membrane	-	-
NGR-1A2572	hypothetical protein	-	-	-	-	GO:0005741//mitochondrial outer membrane	-	-
NGR-1A2573	hypothetical protein	-	-	-	-	-	-	-
NGR-1A2580	RHTO0S03e01772g1_1	-	-	-	-	GO:0016020//membrane	-	GO:0006810//transport;GO:0055085//transmembrane transport
NGR-1A2583	hypothetical protein	-	-	-	-	GO:0016021//integral to membrane	GO:0015501//glutamate:sodium symporter activity	GO:0015813//L-glutamate transport
NGR-1A2585	hypothetical protein	-	-	-	-	-	GO:0005515//protein binding	-
NGR-1A2586	hypothetical protein	-	-	-	-	-	-	-
NGR-1A2587	hypothetical protein	-	-	-	-	-	-	GO:0006355//regulation of transcription, DNA-dependent
NGR-1A2590	hypothetical protein	-	-	-	-	-	GO:0005524//ATP binding;GO:0008026//ATP-dependent helicase activity;GO:0016787//hydrolase activity;GO:0016851//magnesium chelatase activity;GO:0003676//nucleic acid binding;GO:0003677//DNA binding	GO:0006810//transport;GO:0015995//chlorophyll biosynthetic process;GO:0015979//photosynthesis
NGR-1A2593	RHTO0S03e01200g1_1	-	-	-	-	GO:0016021//integral to membrane	-	-
NGR-1A2596	hypothetical protein	-	-	-	-	-	-	-
NGR-1A2604	hypothetical protein	-	-	-	-	-	-	-
NGR-1A2605	hypothetical protein	-	-	-	-	-	GO:0046983//protein dimerization activity	-
NGR-1A2606	hypothetical protein	-	-	-	-	GO:0005622//intracellular	GO:0003677//DNA binding	GO:0006355//regulation of transcription, DNA-dependent
NGR-1A2607	hypothetical protein	-	-	-	-	-	-	-
NGR-1A2611	glycoside hydrolase family 16 protein	-	-	-	-	-	-	-
NGR-1A2615	hypothetical protein	-	-	-	-	-	-	-
NGR-1A2620	hypothetical protein	-	-	-	-	-	-	-
NGR-1A2621	zinc finger, C2H2, LYARhypothetical protein type protein	-	-	-	-	GO:0016020//membrane	GO:0051082//unfolded protein binding	GO:0006457//protein folding
NGR-1A2623	hypothetical protein	-	-	-	-	-	GO:0005515//protein binding	-
NGR-1A2624	hypothetical protein	-	-	-	-	-	-	-
NGR-1A2626	hypothetical protein	-	-	-	-	-	-	-
NGR-1A2628	DDT domainhypothetical protein containing protein	-	-	-	-	-	-	-
NGR-1A2635	hypothetical protein	-	-	-	-	GO:0016021//integral to membrane;GO:0019028//viral capsid;GO:0045263//proton-transporting ATP synthase complex, coupling factor F(o);GO:0030288//outer membrane-bounded periplasmic space	GO:0015078//hydrogen ion transmembrane transporter activity	GO:0015986//ATP synthesis coupled proton transport;GO:0006810//transport
NGR-1A2637	snoRNP protein, H/ACA ribonucleoprotein complex subunit 1, GAR1	Genetic Information Processing	Translation	ko03008//Ribosome biogenesis in eukaryotes	K11128	-	-	GO:0001522//pseudouridine synthesis;GO:0042254//ribosome biogenesis
NGR-1A2638	hypothetical protein	-	-	-	-	GO:0005785//signal recognition particle receptor complex	GO:0005047//signal recognition particle binding;GO:0005525//GTP binding;GO:0046872//metal ion binding;GO:0003677//DNA binding;GO:0003924//GTPase activity	GO:0006184//GTP catabolic process;GO:0006886//intracellular protein transport
NGR-1A2641	hypothetical protein	-	-	-	-	-	-	-
NGR-1A2642	hypothetical protein	-	-	-	-	-	GO:0005515//protein binding;GO:0016151//nickel ion binding	GO:0006464//protein modification process
NGR-1A2644	sodium/calcium exchanger membrane protein	-	-	-	-	GO:0016021//integral to membrane	-	GO:0055085//transmembrane transport
NGR-1A2645	hypothetical protein	-	-	-	-	-	-	-
NGR-1A2651	hypothetical protein	-	-	-	-	-	-	-
NGR-1A2659	zinc finger, C2H2hypothetical protein type domain containing protein	-	-	-	-	-	GO:0046872//metal ion binding	-
NGR-1A2660	hypothetical protein	-	-	-	-	-	GO:0005515//protein binding	-
NGR-1A2661	parasitic phasehypothetical protein specific protein PSPhypothetical protein 1	-	-	-	-	GO:0016021//integral to membrane	-	GO:0006950//response to stress
NGR-1A2662	hypothetical protein	-	-	-	-	-	GO:0046983//protein dimerization activity	-
NGR-1A2672	RHTO0S03e07712g1_1	-	-	-	-	GO:0016021//integral to membrane;GO:0019867//outer membrane;GO:0016020//membrane	GO:0005515//protein binding;GO:0004575//sucrose alpha-glucosidase activity;GO:0004564//beta-fructofuranosidase activity	GO:0009297//pilus assembly
NGR-1A2673	hypothetical protein	-	-	-	-	-	-	-
NGR-1A2674	hypothetical protein	-	-	-	-	-	-	-
NGR-1A2677	hypothetical protein	-	-	-	-	-	GO:0004252//serine-type endopeptidase activity	GO:0006508//proteolysis
NGR-1A2678	RHTO0S03e04192g1_1	-	-	-	-	GO:0016020//membrane	GO:0004674//protein serine/threonine kinase activity;GO:0004672//protein kinase activity;GO:0005524//ATP binding;GO:0016773//phosphotransferase activity, alcohol group as acceptor	GO:0006468//protein phosphorylation;GO:0009103//lipopolysaccharide biosynthetic process
NGR-1A2681	hypothetical protein	-	-	-	-	-	-	-
NGR-1A2686	hypothetical protein	-	-	-	-	-	GO:0005515//protein binding	-
NGR-1A2687	hypothetical protein	-	-	-	-	-	-	-
NGR-1A2689	hypothetical protein	-	-	-	-	-	GO:0008171//O-methyltransferase activity	-
NGR-1A2692	hypothetical protein	-	-	-	-	-	-	-
NGR-1A2693	DNA excision repair protein ERCChypothetical protein 5	-	-	-	-	-	GO:0004518//nuclease activity	GO:0006281//DNA repair
NGR-1A2694	RHTO0S03e07624g1_1	-	-	-	-	-	-	-
NGR-1A2698	hypothetical protein	-	-	-	-	-	GO:0005515//protein binding	-
NGR-1A2704	hypothetical protein	-	-	-	-	-	-	-
NGR-1A2707	hypothetical protein	-	-	-	-	-	GO:0047134//protein-disulfide reductase activity;GO:0008270//zinc ion binding;GO:0005515//protein binding	GO:0055114//oxidation-reduction process
NGR-1A2708	hypothetical protein	-	-	-	-	GO:0005634//nucleus;GO:0000775//chromosome, centromeric region	GO:0003677//DNA binding;GO:0003682//chromatin binding	GO:0006355//regulation of transcription, DNA-dependent
NGR-1A2711	glycoside hydrolase family 17 protein	-	-	-	-	-	GO:0004553//hydrolase activity, hydrolyzing O-glycosyl compounds	GO:0005975//carbohydrate metabolic process
NGR-1A2714	hypothetical protein	-	-	-	-	-	-	-
NGR-1A2718	hypothetical protein	-	-	-	-	GO:0005634//nucleus;GO:0000808//origin recognition complex	-	GO:0006260//DNA replication
NGR-1A2719	hypothetical protein	-	-	-	-	-	-	-
NGR-1A2720	hypothetical protein	-	-	-	-	-	-	-
NGR-1A2721	hypothetical protein	-	-	-	-	GO:0016021//integral to membrane	-	GO:0055085//transmembrane transport
NGR-1A2725	family 16 glycoside hydrolase	-	-	-	-	-	GO:0004553//hydrolase activity, hydrolyzing O-glycosyl compounds	GO:0005975//carbohydrate metabolic process
NGR-1A2728	hypothetical protein	-	-	-	-	-	-	-
NGR-1A2729	hypothetical protein	-	-	-	-	-	-	-
NGR-1A2730	hypothetical protein	-	-	-	-	-	GO:0008080//N-acetyltransferase activity;GO:0016747//transferase activity, transferring acyl groups other than amino-acyl groups	-
NGR-1A2732	hypothetical protein	-	-	-	-	GO:0005634//nucleus	GO:0003677//DNA binding;GO:0008270//zinc ion binding	GO:0006351//transcription, DNA-dependent
NGR-1A2733	hypothetical protein	-	-	-	-	-	-	-
NGR-1A2734	RHTO0S11e01420g1_1	-	-	-	-	-	-	-
NGR-1A2735	hypothetical protein	-	-	-	-	-	-	-
NGR-1A2736	hypothetical protein	-	-	-	-	-	GO:0003723//RNA binding;GO:0004525//ribonuclease III activity	GO:0006396//RNA processing
NGR-1A2738	hypothetical protein	-	-	-	-	-	-	-
NGR-1A2739	alcohol dehydrogenase (NADP+)	-	-	-	-	-	-	-
NGR-1A2742	hypothetical protein	-	-	-	-	GO:0005634//nucleus	GO:0000981//sequence-specific DNA binding RNA polymerase II transcription factor activity;GO:0003677//DNA binding;GO:0008270//zinc ion binding	GO:0006351//transcription, DNA-dependent;GO:0006355//regulation of transcription, DNA-dependent
NGR-1A2744	hypothetical protein	-	-	-	-	-	-	-
NGR-1A2747	hypothetical protein	-	-	-	-	-	GO:0004553//hydrolase activity, hydrolyzing O-glycosyl compounds	GO:0005975//carbohydrate metabolic process
NGR-1A2748	hypothetical protein	-	-	-	-	-	-	-
NGR-1A2749	Kelchhypothetical protein type beta propeller domain containing protein	-	-	-	-	-	-	-
NGR-1A2753	hypothetical protein	-	-	-	-	GO:0005737//cytoplasm	GO:0004828//serine-tRNA ligase activity;GO:0005524//ATP binding;GO:0000166//nucleotide binding	GO:0006434//seryl-tRNA aminoacylation
NGR-1A2755	SH3 domain protein	-	-	-	-	-	GO:0005515//protein binding	GO:0007165//signal transduction
NGR-1A2758	mitochondrial outer membrane protein Mmm1	-	-	-	-	-	-	-
NGR-1A2761	hypothetical protein	-	-	-	-	-	-	-
NGR-1A2762	hypothetical protein	-	-	-	-	-	GO:0008080//N-acetyltransferase activity	-
NGR-1A2763	hypothetical protein	-	-	-	-	-	-	-
NGR-1A2764	hypothetical protein	-	-	-	-	GO:0017119//Golgi transport complex	GO:0005524//ATP binding;GO:0004814//arginine-tRNA ligase activity	GO:0006420//arginyl-tRNA aminoacylation
NGR-1A2765	hypothetical protein	-	-	-	-	-	-	-
NGR-1A2776	hypothetical protein	-	-	-	-	-	-	-
NGR-1A2777	sensor histidine kinase/response regulator	-	-	-	-	GO:0016020//membrane	GO:0005515//protein binding;GO:0005524//ATP binding;GO:0000156//two-component response regulator activity;GO:0000155//two-component sensor activity	GO:0007165//signal transduction;GO:0000160//two-component signal transduction system (phosphorelay);GO:0006355//regulation of transcription, DNA-dependent
NGR-1A2780	hypothetical protein	-	-	-	-	-	-	-
NGR-1A2781	hypothetical protein	-	-	-	-	GO:0005634//nucleus;GO:0032040//small-subunit processome	GO:0003723//RNA binding;GO:0003968//RNA-directed RNA polymerase activity;GO:0008270//zinc ion binding	GO:0006351//transcription, DNA-dependent
NGR-1A2782	hypothetical protein	-	-	-	-	-	GO:0005515//protein binding	-
NGR-1A2785	hypothetical protein	-	-	-	-	-	-	-
NGR-1A2796	RHTO0S14e04896g1_1	-	-	-	-	-	GO:0003723//RNA binding	-
NGR-1A2801	serine/threonine protein kinase	-	-	-	-	GO:0016020//membrane	GO:0004672//protein kinase activity;GO:0016773//phosphotransferase activity, alcohol group as acceptor;GO:0005524//ATP binding	GO:0009103//lipopolysaccharide biosynthetic process;GO:0006468//protein phosphorylation
NGR-1A2808	40S ribosomal protein s8	Genetic Information Processing	Translation	ko03010//Ribosome	K02995	-	-	-
NGR-1A2809	hypothetical protein	-	-	-	-	GO:0030176//integral to endoplasmic reticulum membrane	GO:0003676//nucleic acid binding;GO:0008430//selenium binding	GO:0006886//intracellular protein transport
NGR-1A2811	hypothetical protein	-	-	-	-	-	-	-
NGR-1A2813	hypothetical protein	-	-	-	-	-	-	GO:0006281//DNA repair
NGR-1A2814	Proteophosphoglycan 5	-	-	-	-	-	-	-
NGR-1A2823	hypothetical protein	-	-	-	-	GO:0005681//spliceosomal complex	-	GO:0000398//nuclear mRNA splicing, via spliceosome
NGR-1A2825	hypothetical protein	-	-	-	-	GO:0005680//anaphase-promoting complex	-	GO:0030071//regulation of mitotic metaphase/anaphase transition;GO:0031145//anaphase-promoting complex-dependent proteasomal ubiquitin-dependent protein catabolic process
NGR-1A2826	hypothetical protein	-	-	-	-	-	-	-
NGR-1A2827	hypothetical protein	-	-	-	-	-	-	-
NGR-1A2831	hypothetical protein	-	-	-	-	GO:0016021//integral to membrane	GO:0017176//phosphatidylinositol N-acetylglucosaminyltransferase activity	GO:0006506//GPI anchor biosynthetic process
NGR-1A2833	zinc finger protein	-	-	-	-	-	-	GO:0006351//transcription, DNA-dependent
NGR-1A2834	hypothetical protein	-	-	-	-	-	GO:0008168//methyltransferase activity	-
NGR-1A2839	hypothetical protein	-	-	-	-	GO:0016020//membrane	GO:0008556//potassium-transporting ATPase activity;GO:0003993//acid phosphatase activity	GO:0006813//potassium ion transport
NGR-1A2841	RHTO0S05e09758g1_1	-	-	-	-	GO:0005634//nucleus	GO:0043565//sequence-specific DNA binding;GO:0003700//sequence-specific DNA binding transcription factor activity	GO:0006355//regulation of transcription, DNA-dependent
NGR-1A2843	hypothetical protein	-	-	-	-	-	-	-
NGR-1A2845	hypothetical protein	-	-	-	-	-	-	-
NGR-1A2856	hypothetical protein	-	-	-	-	-	-	-
NGR-1A2858	hypothetical protein	-	-	-	-	GO:0016021//integral to membrane	GO:0005219//ryanodine-sensitive calcium-release channel activity;GO:0008080//N-acetyltransferase activity;GO:0016747//transferase activity, transferring acyl groups other than amino-acyl groups	GO:0006874//cellular calcium ion homeostasis
NGR-1A2861	hypothetical protein	-	-	-	-	-	-	-
NGR-1A2866	hypothetical protein	-	-	-	-	-	GO:0046872//metal ion binding	-
NGR-1A2868	histonehypothetical protein lysine Nhypothetical protein methyltransferase SETD1	-	-	-	-	-	GO:0005515//protein binding;GO:0003676//nucleic acid binding	-
NGR-1A2869	Ohypothetical protein methyltransferase	-	-	-	-	-	GO:0008171//O-methyltransferase activity;GO:0008168//methyltransferase activity	-
NGR-1A2871	Spo12 family protein	-	-	-	-	GO:0005634//nucleus	GO:0003677//DNA binding	GO:0006310//DNA recombination;GO:0006302//double-strand break repair
NGR-1A2873	hypothetical protein	-	-	-	-	-	-	GO:0006270//DNA-dependent DNA replication initiation
NGR-1A2874	hypothetical protein	-	-	-	-	GO:0016020//membrane	-	-
NGR-1A2875	hypothetical protein	-	-	-	-	-	-	-
NGR-1A2876	hypothetical protein	-	-	-	-	-	-	-
NGR-1A2881	Zn(2)hypothetical protein C6 transcription factor	-	-	-	-	GO:0005634//nucleus	GO:0003677//DNA binding;GO:0008270//zinc ion binding	GO:0006351//transcription, DNA-dependent
NGR-1A2883	hypothetical protein	-	-	-	-	-	-	-
NGR-1A2885	RHTO0S05e07800g1_1	-	-	-	-	-	GO:0008479//queuine tRNA-ribosyltransferase activity	GO:0008616//queuosine biosynthetic process;GO:0006400//tRNA modification
NGR-1A2888	hypothetical protein	-	-	-	-	-	GO:0008017//microtubule binding	-
NGR-1A2889	hypothetical protein	-	-	-	-	-	-	-
NGR-1A2890	Proteophosphoglycan ppg4	-	-	-	-	-	GO:0043565//sequence-specific DNA binding;GO:0003700//sequence-specific DNA binding transcription factor activity;GO:0005515//protein binding	GO:0006355//regulation of transcription, DNA-dependent
NGR-1A2907	RHTO0S05e02410g1_1	-	-	-	-	-	GO:0030983//mismatched DNA binding;GO:0005524//ATP binding	GO:0006298//mismatch repair
NGR-1A2909	hypothetical protein	-	-	-	-	-	-	-
NGR-1A2910	hypothetical protein	-	-	-	-	-	GO:0005515//protein binding	-
NGR-1A2911	RHTO0S05e00408g1_1	-	-	-	-	GO:0032040//small-subunit processome;GO:0005672//transcription factor TFIIA complex	-	GO:0050832//defense response to fungus;GO:0006367//transcription initiation from RNA polymerase II promoter;GO:0042742//defense response to bacterium
NGR-1A2912	RHTO0S05e00408g1_1	-	-	-	-	GO:0032040//small-subunit processome;GO:0005672//transcription factor TFIIA complex	-	GO:0006367//transcription initiation from RNA polymerase II promoter;GO:0006364//rRNA processing
NGR-1A2914	hypothetical protein	-	-	-	-	-	-	-
NGR-1A2917	Nhypothetical protein acylhypothetical protein phosphatidylethanolaminehypothetical protein hydrolyzing phospholipase D	-	-	-	-	-	GO:0016787//hydrolase activity	-
NGR-1A2920	hypothetical protein	-	-	-	-	GO:0016021//integral to membrane	GO:0003677//DNA binding;GO:0003887//DNA-directed DNA polymerase activity	GO:0006260//DNA replication
NGR-1A2921	hypothetical protein	-	-	-	-	-	-	-
NGR-1A2928	hypothetical protein	-	-	-	-	-	-	-
NGR-1A2929	hypothetical protein	-	-	-	-	-	-	-
NGR-1A2932	hypothetical protein	-	-	-	-	-	-	-
NGR-1A2938	hypothetical protein	-	-	-	-	GO:0016020//membrane;GO:0042729//DASH complex;GO:0033179//proton-transporting V-type ATPase, V0 domain;GO:0072686//mitotic spindle	GO:0015078//hydrogen ion transmembrane transporter activity;GO:0046873//metal ion transmembrane transporter activity	GO:0030001//metal ion transport;GO:0006914//autophagy;GO:0055085//transmembrane transport;GO:0015991//ATP hydrolysis coupled proton transport;GO:0008608//attachment of spindle microtubules to kinetochore
NGR-1A2939	hypothetical protein	-	-	-	-	-	-	-
NGR-1A2944	glycoside hydrolase family 16 protein	-	-	-	-	-	-	-
NGR-1A2957	RHTO0S05e06700g2_1	-	-	-	-	GO:0016021//integral to membrane	-	-
NGR-1A2959	hypothetical protein	-	-	-	-	GO:0016020//membrane	-	-
NGR-1A2961	transcription initiation factor TFIID subunit 13	Genetic Information Processing	Transcription	ko03022//Basal transcription factors	K03127	-	-	GO:0006366//transcription from RNA polymerase II promoter
NGR-1A2967	Blue (type 1) copper domain containing protein	-	-	-	-	-	GO:0005507//copper ion binding	-
NGR-1A2968	hypothetical protein	-	-	-	-	-	GO:0005507//copper ion binding	-
NGR-1A2976	RHTO0S05e02542g1_1	Genetic Information Processing	Translation	ko03008//Ribosome biogenesis in eukaryotes	K14572	GO:0016021//integral to membrane;GO:0005789//endoplasmic reticulum membrane	GO:0005524//ATP binding;GO:0008134//transcription factor binding;GO:0005525//GTP binding;GO:0016887//ATPase activity;GO:0003678//DNA helicase activity;GO:0016301//kinase activity;GO:0003677//DNA binding;GO:0009378//four-way junction helicase activity;GO:0016758//transferase activity, transferring hexosyl groups;GO:0000166//nucleotide binding;GO:0016787//hydrolase activity;GO:0008289//lipid binding	GO:0007049//cell cycle;GO:0006614//SRP-dependent cotranslational protein targeting to membrane;GO:0007059//chromosome segregation;GO:0070526//threonylcarbamoyladenosine biosynthetic process;GO:0006810//transport;GO:0006355//regulation of transcription, DNA-dependent;GO:0006310//DNA recombination;GO:0006281//DNA repair;GO:0051301//cell division;GO:0006576//cellular biogenic amine metabolic process
NGR-1A2981	hypothetical protein	-	-	-	-	GO:0032040//small-subunit processome	GO:0003700//sequence-specific DNA binding transcription factor activity;GO:0008565//protein transporter activity;GO:0043565//sequence-specific DNA binding	GO:0006355//regulation of transcription, DNA-dependent;GO:0016485//protein processing;GO:0019069//viral capsid assembly
NGR-1A2983	CMGC/GSK protein kinase	-	-	-	-	GO:0016020//membrane	GO:0004672//protein kinase activity;GO:0005524//ATP binding;GO:0016773//phosphotransferase activity, alcohol group as acceptor	GO:0006468//protein phosphorylation;GO:0009103//lipopolysaccharide biosynthetic process
NGR-1A2984	hypothetical protein	-	-	-	-	-	-	-
NGR-1A2986	putative BZIP transcription factor AtfA	-	-	-	-	GO:0019867//outer membrane;GO:0016021//integral to membrane;GO:0005634//nucleus	GO:0003677//DNA binding;GO:0003700//sequence-specific DNA binding transcription factor activity;GO:0043565//sequence-specific DNA binding	GO:0006355//regulation of transcription, DNA-dependent;GO:0006260//DNA replication
NGR-1A2991	hypothetical protein	-	-	-	-	GO:0005634//nucleus	-	-
NGR-1A2992	hypothetical protein	-	-	-	-	-	-	-
NGR-1A2995	putative CAP64 protein	-	-	-	-	-	GO:0008408//3'-5' exonuclease activity;GO:0016788//hydrolase activity, acting on ester bonds;GO:0003676//nucleic acid binding	GO:0006629//lipid metabolic process;GO:0006139//nucleobase, nucleoside, nucleotide and nucleic acid metabolic process
NGR-1A2997	hypothetical protein	-	-	-	-	-	-	-
NGR-1A3000	hypothetical protein	-	-	-	-	-	-	-
NGR-1A3001	hypothetical protein	-	-	-	-	-	-	-
NGR-1A3002	hypothetical protein	-	-	-	-	-	GO:0019901//protein kinase binding	GO:0000079//regulation of cyclin-dependent protein kinase activity
NGR-1A3003	hypothetical protein	-	-	-	-	-	-	-
NGR-1A3005	hypothetical protein	-	-	-	-	-	-	-
NGR-1A3006	hypothetical protein	-	-	-	-	-	GO:0005515//protein binding	-
NGR-1A3007	hypothetical protein	-	-	-	-	-	-	-
NGR-1A3008	hypothetical protein	-	-	-	-	-	-	-
NGR-1A3016	hypothetical protein	-	-	-	-	-	GO:0005515//protein binding	-
NGR-1A3017	hypothetical protein	-	-	-	-	-	-	-
NGR-1A3031	arylesterase / paraoxonase	-	-	-	-	-	GO:0016844//strictosidine synthase activity;GO:0004064//arylesterase activity	GO:0009058//biosynthetic process
NGR-1A3032	hypothetical protein	-	-	-	-	-	-	-
NGR-1A3038	hypothetical protein	-	-	-	-	-	GO:0008233//peptidase activity;GO:0016787//hydrolase activity	GO:0006508//proteolysis
NGR-1A3042	hypothetical protein	-	-	-	-	-	-	-
NGR-1A3047	actin regulatory protein	-	-	-	-	-	GO:0003779//actin binding	-
NGR-1A3048	hypothetical protein	-	-	-	-	-	-	-
NGR-1A3051	hypothetical protein	-	-	-	-	-	-	-
NGR-1A3055	hypothetical protein	-	-	-	-	-	-	-
NGR-1A3057	hypothetical protein	-	-	-	-	-	-	-
NGR-1A3060	hypothetical protein	-	-	-	-	-	-	-
NGR-1A3061	phospholipase/carboxylesterase family protein	-	-	-	-	-	GO:0008236//serine-type peptidase activity;GO:0016787//hydrolase activity	GO:0006508//proteolysis
NGR-1A3062	hypothetical protein	-	-	-	-	GO:0016020//membrane	-	-
NGR-1A3068	hypothetical protein	Organismal Systems	Aging	ko04213//Longevity regulating pathway - multiple species	K07827	GO:0005622//intracellular	GO:0005525//GTP binding;GO:0003924//GTPase activity	GO:0007264//small GTPase mediated signal transduction
NGR-1A3071	hypothetical protein	-	-	-	-	-	-	-
NGR-1A3072	cAMPhypothetical protein dependent protein kinase regulatory subunit	-	-	-	-	GO:0071203//WASH complex;GO:0005737//cytoplasm	GO:0005094//Rho GDP-dissociation inhibitor activity	-
NGR-1A3073	40S ribosomal protein s25	-	-	-	-	GO:0005622//intracellular	GO:0003700//sequence-specific DNA binding transcription factor activity	GO:0006355//regulation of transcription, DNA-dependent
NGR-1A3074	RHTO0S05e02102g1_1	-	-	-	-	GO:0005634//nucleus;GO:0005622//intracellular	GO:0005515//protein binding;GO:0005525//GTP binding;GO:0003924//GTPase activity	GO:0007264//small GTPase mediated signal transduction;GO:0006355//regulation of transcription, DNA-dependent
NGR-1A3076	thioesterase family protein	-	-	-	-	-	GO:0008270//zinc ion binding	-
NGR-1A3085	hypothetical protein	-	-	-	-	-	GO:0005515//protein binding	-
NGR-1A3087	transcription coactivator, histone acetyltransferase	-	-	-	-	GO:0005622//intracellular;GO:0005840//ribosome	GO:0003735//structural constituent of ribosome	GO:0006414//translational elongation
NGR-1A3088	hypothetical protein	-	-	-	-	-	GO:0046872//metal ion binding	-
NGR-1A3089	hypothetical protein	-	-	-	-	-	-	-
NGR-1A3092	rRNA processing protein	-	-	-	-	GO:0005737//cytoplasm	GO:0000166//nucleotide binding;GO:0005524//ATP binding;GO:0004828//serine-tRNA ligase activity	GO:0006434//seryl-tRNA aminoacylation
NGR-1A3103	putative Phosphoglycerate mutase family protein	-	-	-	-	-	-	-
NGR-1A3104	hypothetical protein	-	-	-	-	-	GO:0016616//oxidoreductase activity, acting on the CH-OH group of donors, NAD or NADP as acceptor;GO:0043115//precorrin-2 dehydrogenase activity;GO:0048037//cofactor binding	GO:0019354//siroheme biosynthetic process;GO:0055114//oxidation-reduction process;GO:0006779//porphyrin biosynthetic process
NGR-1A3106	ATPhypothetical protein dependent DNA helicase MPH1	-	-	-	-	-	GO:0003677//DNA binding;GO:0003676//nucleic acid binding;GO:0008026//ATP-dependent helicase activity;GO:0016787//hydrolase activity;GO:0005524//ATP binding;GO:0004386//helicase activity	-
NGR-1A3107	Histone H4 acetyltransferase, NuA4 complex, Eaf6 family protein	-	-	-	-	-	-	-
NGR-1A3111	hypothetical protein	-	-	-	-	-	-	-
NGR-1A3112	hypothetical protein	-	-	-	-	-	-	-
NGR-1A3116	small nuclear ribonucleoprotein B and B'	Genetic Information Processing	Transcription	ko03040//Spliceosome	K11086	-	-	-
NGR-1A3119	hypothetical protein	-	-	-	-	-	-	-
NGR-1A3120	hypothetical protein	-	-	-	-	-	-	-
NGR-1A3121	hypothetical protein	-	-	-	-	-	-	-
NGR-1A3129	hypothetical protein	-	-	-	-	-	-	-
NGR-1A3130	hypothetical protein	-	-	-	-	-	-	-
NGR-1A3131	hypothetical protein	-	-	-	-	-	-	-
NGR-1A3134	hypothetical protein	-	-	-	-	-	-	-
NGR-1A3135	hypothetical protein	-	-	-	-	-	GO:0003723//RNA binding	-
NGR-1A3139	hypothetical protein	-	-	-	-	GO:0016020//membrane	-	-
NGR-1A3141	lysocardiolipin and lysophospholipid acyltransferase	-	-	-	-	-	-	-
NGR-1A3144	hypothetical protein	-	-	-	-	-	-	-
NGR-1A3147	hypothetical protein	-	-	-	-	-	-	-
NGR-1A3150	hypothetical protein	-	-	-	-	-	-	-
NGR-1A3151	hypothetical protein	-	-	-	-	GO:0016021//integral to membrane	GO:0004222//metalloendopeptidase activity	GO:0022900//electron transport chain
NGR-1A3153	hypothetical protein	-	-	-	-	-	-	-
NGR-1A3155	hypothetical protein	-	-	-	-	GO:0016021//integral to membrane	GO:0016705//oxidoreductase activity, acting on paired donors, with incorporation or reduction of molecular oxygen;GO:0005515//protein binding	GO:0006629//lipid metabolic process;GO:0055114//oxidation-reduction process;GO:0006633//fatty acid biosynthetic process
NGR-1A3156	hypothetical protein	-	-	-	-	-	-	-
NGR-1A3159	hypothetical protein	-	-	-	-	-	GO:0008236//serine-type peptidase activity	GO:0006508//proteolysis
NGR-1A3165	RHTO0S05e04720g1_1	-	-	-	-	-	GO:0005086//ARF guanyl-nucleotide exchange factor activity	GO:0032012//regulation of ARF protein signal transduction
NGR-1A3168	RHTO0S01e00430g1_1	-	-	-	-	-	GO:0003723//RNA binding;GO:0008270//zinc ion binding;GO:0005506//iron ion binding	-
NGR-1A3169	Gaghypothetical protein Pol polyprotein	-	-	-	-	-	-	GO:0015074//DNA integration
NGR-1A3177	RHTO0S18e01552g1_1	-	-	-	-	-	GO:0005515//protein binding	-
NGR-1A3180	hypothetical protein	-	-	-	-	-	-	-
NGR-1A3183	hypothetical protein	-	-	-	-	-	-	-
NGR-1A3185	RHTO0S01e03488g1_1	Metabolism	Metabolism of other amino acids	ko00480//Glutathione metabolism	K01469	-	-	-
NGR-1A3186	hypothetical protein	-	-	-	-	-	-	-
NGR-1A3191	hypothetical protein	-	-	-	-	-	-	-
NGR-1A3192	hypothetical protein	-	-	-	-	-	-	-
NGR-1A3199	hypothetical protein	-	-	-	-	GO:0016020//membrane;GO:0016021//integral to membrane;GO:0033179//proton-transporting V-type ATPase, V0 domain	GO:0015078//hydrogen ion transmembrane transporter activity;GO:0019901//protein kinase binding	GO:0048193//Golgi vesicle transport;GO:0015991//ATP hydrolysis coupled proton transport;GO:0007049//cell cycle
NGR-1A3208	hypothetical protein	-	-	-	-	-	-	-
NGR-1A3210	hypothetical protein	-	-	-	-	-	-	-
NGR-1A3211	hypothetical protein	-	-	-	-	GO:0032040//small-subunit processome	GO:0005515//protein binding	GO:0006270//DNA-dependent DNA replication initiation
NGR-1A3213	hypothetical protein RSAG8_05987, partial	Genetic Information Processing	Replication and repair	ko03030//DNA replication	K10742	GO:0005622//intracellular	GO:0005524//ATP binding;GO:0005525//GTP binding;GO:0003678//DNA helicase activity;GO:0016887//ATPase activity	GO:0007264//small GTPase mediated signal transduction;GO:0000723//telomere maintenance;GO:0006614//SRP-dependent cotranslational protein targeting to membrane;GO:0006810//transport;GO:0006281//DNA repair
NGR-1A3214	cohesinhypothetical protein associated protein Pds5	-	-	-	-	GO:0030117//membrane coat	GO:0005515//protein binding	GO:0006281//DNA repair;GO:0016192//vesicle-mediated transport;GO:0006886//intracellular protein transport
NGR-1A3215	hypothetical protein	-	-	-	-	-	-	-
NGR-1A3219	hypothetical protein	-	-	-	-	-	-	-
NGR-1A3220	hypothetical protein	-	-	-	-	-	-	-
NGR-1A3224	hypothetical protein	-	-	-	-	-	GO:0005515//protein binding	-
NGR-1A3225	hypothetical protein	-	-	-	-	-	-	-
NGR-1A3228	hypothetical protein	-	-	-	-	GO:0005674//transcription factor TFIIF complex	GO:0005524//ATP binding	GO:0006367//transcription initiation from RNA polymerase II promoter
NGR-1A3231	hypothetical protein	-	-	-	-	-	-	-
NGR-1A3240	hypothetical protein	-	-	-	-	-	GO:0046983//protein dimerization activity	-
NGR-1A3242	hypothetical protein	-	-	-	-	-	-	-
NGR-1A3243	U6 snRNAhypothetical protein associated Smhypothetical protein like protein LSm6	Genetic Information Processing	Folding, sorting and degradation;Transcription	ko03040//Spliceosome;ko03018//RNA degradation	K12625	-	-	-
NGR-1A3246	hypothetical protein	-	-	-	-	-	-	-
NGR-1A3251	ATPhypothetical protein dependent rna helicase sub2	Genetic Information Processing	Translation;Transcription	ko03040//Spliceosome;ko03013//RNA transport;ko03015//mRNA surveillance pathway	K12812	-	GO:0005524//ATP binding;GO:0016787//hydrolase activity;GO:0008026//ATP-dependent helicase activity;GO:0003676//nucleic acid binding;GO:0003677//DNA binding	-
NGR-1A3252	hypothetical protein	-	-	-	-	-	GO:0046872//metal ion binding;GO:0008270//zinc ion binding;GO:0005515//protein binding	-
NGR-1A3253	protein tyrosine phosphatase	-	-	-	-	-	GO:0004725//protein tyrosine phosphatase activity	GO:0006470//protein dephosphorylation
NGR-1A3254	hypothetical protein	-	-	-	-	-	GO:0008236//serine-type peptidase activity;GO:0016787//hydrolase activity;GO:0004806//triglyceride lipase activity	GO:0006508//proteolysis;GO:0016042//lipid catabolic process;GO:0006629//lipid metabolic process
NGR-1A3259	priA protein precursor	-	-	-	-	-	-	-
NGR-1A3262	Translation initiation factor	-	-	-	-	-	GO:0005524//ATP binding;GO:0008026//ATP-dependent helicase activity;GO:0004386//helicase activity;GO:0003676//nucleic acid binding	-
NGR-1A3263	hypothetical protein	-	-	-	-	-	GO:0005515//protein binding	-
NGR-1A3264	hypothetical protein	-	-	-	-	-	GO:0005515//protein binding	-
NGR-1A3265	hypothetical protein	-	-	-	-	-	GO:0048038//quinone binding;GO:0008131//primary amine oxidase activity;GO:0005507//copper ion binding	GO:0055114//oxidation-reduction process;GO:0009308//amine metabolic process
NGR-1A3267	hypothetical protein	-	-	-	-	-	-	-
NGR-1A3268	hypothetical protein	-	-	-	-	-	GO:0005515//protein binding	-
NGR-1A3269	hypothetical protein	Genetic Information Processing	Translation	ko03010//Ribosome	K02896	-	-	-
NGR-1A3271	hypothetical protein	-	-	-	-	-	-	-
NGR-1A3273	hypothetical protein	-	-	-	-	-	GO:0005515//protein binding;GO:0008191//metalloendopeptidase inhibitor activity	-
NGR-1A3279	hypothetical protein	-	-	-	-	-	-	-
NGR-1A3280	hypothetical protein	-	-	-	-	-	-	-
NGR-1A3289	DUF1115 domain protein	-	-	-	-	-	-	-
NGR-1A3290	RHTO0S18e00166g1_1	-	-	-	-	GO:0005634//nucleus;GO:0005737//cytoplasm	GO:0031683//G-protein beta/gamma-subunit complex binding;GO:0005525//GTP binding;GO:0019001//guanyl nucleotide binding;GO:0003924//GTPase activity;GO:0004871//signal transducer activity	GO:0019049//evasion of host defenses by virus;GO:0007186//G-protein coupled receptor protein signaling pathway
NGR-1A3291	G protein alpha subunit	-	-	-	-	-	GO:0031683//G-protein beta/gamma-subunit complex binding;GO:0005525//GTP binding;GO:0019001//guanyl nucleotide binding;GO:0004871//signal transducer activity;GO:0003924//GTPase activity	GO:0007186//G-protein coupled receptor protein signaling pathway
NGR-1A3292	hypothetical protein	-	-	-	-	-	-	-
NGR-1A3294	hypothetical protein	-	-	-	-	-	-	-
NGR-1A3308	delta8hypothetical protein fattyhypothetical protein acid desaturase	-	-	-	-	GO:0016021//integral to membrane	GO:0005337//nucleoside transmembrane transporter activity	GO:0006810//transport;GO:0006629//lipid metabolic process
NGR-1A3311	hypothetical protein	-	-	-	-	-	-	-
NGR-1A3312	hypothetical protein	-	-	-	-	-	-	-
NGR-1A3313	mitogenhypothetical protein activated protein kinase kinase	Cellular Processes;Environmental Information Processing	Transport and catabolism;Signal transduction	ko04139//Regulation of mitophagy - yeast;ko04011//MAPK signaling pathway - yeast	K08294	-	GO:0004672//protein kinase activity;GO:0005524//ATP binding	GO:0006468//protein phosphorylation
NGR-1A3320	white collar 2 protein	-	-	-	-	-	GO:0005515//protein binding;GO:0004871//signal transducer activity;GO:0003700//sequence-specific DNA binding transcription factor activity;GO:0008270//zinc ion binding;GO:0043565//sequence-specific DNA binding	GO:0006355//regulation of transcription, DNA-dependent;GO:0007165//signal transduction
NGR-1A3321	hypothetical protein	-	-	-	-	-	-	-
NGR-1A3322	hypothetical protein	-	-	-	-	-	-	-
NGR-1A3332	hypothetical protein	-	-	-	-	-	-	-
NGR-1A3335	hypothetical protein	-	-	-	-	-	GO:0005515//protein binding	-
NGR-1A3336	hypothetical protein	-	-	-	-	GO:0042597//periplasmic space;GO:0005622//intracellular;GO:0005840//ribosome	GO:0003735//structural constituent of ribosome;GO:0042279//nitrite reductase (cytochrome, ammonia-forming) activity	GO:0006414//translational elongation;GO:0055114//oxidation-reduction process;GO:0006807//nitrogen compound metabolic process
NGR-1A3337	spindle pole body component ALP4	-	-	-	-	GO:0000922//spindle pole;GO:0005815//microtubule organizing center	-	GO:0000226//microtubule cytoskeleton organization
NGR-1A3338	hypothetical protein	-	-	-	-	-	-	-
NGR-1A3339	hypothetical protein	-	-	-	-	-	GO:0003779//actin binding;GO:0017048//Rho GTPase binding	GO:0030036//actin cytoskeleton organization;GO:0016043//cellular component organization
NGR-1A3341	hypothetical protein	-	-	-	-	GO:0016020//membrane	GO:0008375//acetylglucosaminyltransferase activity	-
NGR-1A3342	hypothetical protein	-	-	-	-	GO:0005741//mitochondrial outer membrane;GO:0032040//small-subunit processome;GO:0019013//viral nucleocapsid;GO:0005634//nucleus	GO:0008270//zinc ion binding;GO:0003700//sequence-specific DNA binding transcription factor activity;GO:0043565//sequence-specific DNA binding	GO:0006355//regulation of transcription, DNA-dependent;GO:0006886//intracellular protein transport;GO:0006260//DNA replication;GO:0009236//cobalamin biosynthetic process
NGR-1A3345	hypothetical protein	-	-	-	-	GO:0016021//integral to membrane	GO:0008289//lipid binding	GO:0042157//lipoprotein metabolic process;GO:0006869//lipid transport
NGR-1A3349	hypothetical protein	-	-	-	-	GO:0005634//nucleus	GO:0003677//DNA binding;GO:0003713//transcription coactivator activity	GO:0045893//positive regulation of transcription, DNA-dependent;GO:0006355//regulation of transcription, DNA-dependent
NGR-1A3350	hypothetical protein	-	-	-	-	-	GO:0005515//protein binding	-
NGR-1A3352	glycoside hydrolase family protein	-	-	-	-	-	-	-
NGR-1A3362	RHTO0S01e01046g1_1	Genetic Information Processing	Transcription	ko03040//Spliceosome	K12897	-	GO:0003676//nucleic acid binding	-
NGR-1A3364	hypothetical protein	-	-	-	-	-	-	-
NGR-1A3370	hypothetical protein	-	-	-	-	-	-	-
NGR-1A3372	hypothetical protein	-	-	-	-	-	-	-
NGR-1A3373	hypothetical protein	-	-	-	-	GO:0016020//membrane	-	GO:0009405//pathogenesis;GO:0010508//positive regulation of autophagy
NGR-1A3374	hypothetical protein	-	-	-	-	GO:0030126//COPI vesicle coat	GO:0005515//protein binding	GO:0016192//vesicle-mediated transport;GO:0006886//intracellular protein transport
NGR-1A3378	hypothetical protein	-	-	-	-	-	-	-
NGR-1A3379	microtubule associated protein	-	-	-	-	GO:0033179//proton-transporting V-type ATPase, V0 domain;GO:0005730//nucleolus;GO:0005840//ribosome;GO:0017119//Golgi transport complex;GO:0005622//intracellular	GO:0015078//hydrogen ion transmembrane transporter activity;GO:0003735//structural constituent of ribosome;GO:0008017//microtubule binding	GO:0015991//ATP hydrolysis coupled proton transport;GO:0006412//translation;GO:0000226//microtubule cytoskeleton organization;GO:0006364//rRNA processing;GO:0000910//cytokinesis;GO:0010508//positive regulation of autophagy;GO:0006891//intra-Golgi vesicle-mediated transport
NGR-1A3380	hypothetical protein	-	-	-	-	-	GO:0004222//metalloendopeptidase activity	GO:0006508//proteolysis
NGR-1A3381	ribosomal protein L37, mitochondrial	-	-	-	-	-	-	-
NGR-1A3383	RHTO0S01e06370g1_1	-	-	-	-	-	-	-
NGR-1A3384	hypothetical protein	-	-	-	-	-	GO:0008270//zinc ion binding	-
NGR-1A3385	vesiclehypothetical protein associated membrane protein 7	Genetic Information Processing	Folding, sorting and degradation	ko04130//SNARE interactions in vesicular transport	K08515	GO:0016021//integral to membrane	GO:0003676//nucleic acid binding	GO:0016192//vesicle-mediated transport
NGR-1A3392	hypothetical protein	-	-	-	-	-	-	-
NGR-1A3393	hypothetical protein	-	-	-	-	-	-	-
NGR-1A3401	hypothetical protein	-	-	-	-	-	-	-
NGR-1A3402	hypothetical protein	-	-	-	-	-	-	-
NGR-1A3404	Glycosyl hydrolase, family 88	-	-	-	-	-	-	-
NGR-1A3406	hypothetical protein	-	-	-	-	-	-	-
NGR-1A3409	hypothetical protein	-	-	-	-	-	-	-
NGR-1A3414	hypothetical protein	-	-	-	-	-	-	-
NGR-1A3415	hypothetical protein	-	-	-	-	-	GO:0005515//protein binding	-
NGR-1A3416	hypothetical protein	-	-	-	-	-	-	-
NGR-1A3418	exosome complex component RRP46	-	-	-	-	-	-	-
NGR-1A3431	hypothetical protein	-	-	-	-	-	-	-
NGR-1A3432	DUF1996 domain containing protein	-	-	-	-	-	-	-
NGR-1A3439	MHYT domain signaling protein	-	-	-	-	-	-	-
NGR-1A3440	COPII vesicle coat protein Sec16	-	-	-	-	-	-	-
NGR-1A3441	Proteasome subunit alpha type	-	-	-	-	-	-	-
NGR-1A3444	hypothetical protein	-	-	-	-	-	-	-
NGR-1A3451	hypothetical protein	-	-	-	-	GO:0005622//intracellular	GO:0005515//protein binding;GO:0003676//nucleic acid binding	GO:0006810//transport
NGR-1A3453	hypothetical protein	-	-	-	-	GO:0016020//membrane	-	-
NGR-1A3454	hypothetical protein	-	-	-	-	GO:0016020//membrane	-	-
NGR-1A3459	family 71 glycosyltransferase	-	-	-	-	-	GO:0016757//transferase activity, transferring glycosyl groups	GO:0006486//protein glycosylation
NGR-1A3460	toxin biosynthesis protein	-	-	-	-	-	-	-
NGR-1A3464	hypothetical protein	-	-	-	-	GO:0016020//membrane	-	-
NGR-1A3469	RHTO0S05e07778g1_1	-	-	-	-	-	-	-
NGR-1A3472	hypothetical protein	-	-	-	-	-	-	-
NGR-1A3474	hypothetical protein	Environmental Information Processing	Signal transduction	ko04011//MAPK signaling pathway - yeast	K04409	GO:0016020//membrane	GO:0004672//protein kinase activity;GO:0016773//phosphotransferase activity, alcohol group as acceptor;GO:0005524//ATP binding	GO:0009103//lipopolysaccharide biosynthetic process;GO:0006468//protein phosphorylation
NGR-1A3476	RHTO0S01e16974g1_1	-	-	-	-	GO:0005622//intracellular	GO:0043565//sequence-specific DNA binding;GO:0003677//DNA binding	GO:0006352//transcription initiation, DNA-dependent
NGR-1A3481	thyroid adenomahypothetical protein associated proteinhypothetical protein like protein	-	-	-	-	-	GO:0005515//protein binding	-
NGR-1A3482	hypothetical protein	-	-	-	-	-	GO:0005506//iron ion binding;GO:0020037//heme binding;GO:0016705//oxidoreductase activity, acting on paired donors, with incorporation or reduction of molecular oxygen	GO:0055114//oxidation-reduction process
NGR-1A3494	transcription factor hoxa13, putative	-	-	-	-	-	-	-
NGR-1A3495	zinc finger, C2H4hypothetical protein type domain containing protein	-	-	-	-	-	-	-
NGR-1A3503	peptidylhypothetical protein prolyl cishypothetical protein trans isomerase E	-	-	-	-	-	-	-
NGR-1A3507	hypothetical protein	-	-	-	-	-	-	-
NGR-1A3509	RHTO0S01e16974g1_1	-	-	-	-	GO:0005622//intracellular	GO:0003677//DNA binding;GO:0043565//sequence-specific DNA binding	-
NGR-1A3510	RHTO0S01e16974g1_1	-	-	-	-	-	-	-
NGR-1A3512	hypothetical protein	-	-	-	-	-	-	-
NGR-1A3517	hypothetical protein	-	-	-	-	-	-	-
NGR-1A3521	hypothetical protein	-	-	-	-	-	-	-
NGR-1A3523	hypothetical protein	-	-	-	-	-	-	-
NGR-1A3526	hypothetical protein	Cellular Processes	Transport and catabolism	ko04145//Phagosome	K10415	-	GO:0005515//protein binding	-
NGR-1A3529	hypothetical protein	-	-	-	-	-	-	-
NGR-1A3530	hypothetical protein	-	-	-	-	-	GO:0015035//protein disulfide oxidoreductase activity;GO:0005515//protein binding	GO:0045454//cell redox homeostasis
NGR-1A3536	macrofage activating glycoprotein	-	-	-	-	-	-	-
NGR-1A3538	unnamed protein product	-	-	-	-	GO:0005634//nucleus;GO:0005622//intracellular;GO:0005737//cytoplasm	GO:0005525//GTP binding;GO:0019001//guanyl nucleotide binding;GO:0031683//G-protein beta/gamma-subunit complex binding;GO:0005524//ATP binding;GO:0004871//signal transducer activity;GO:0003924//GTPase activity;GO:0016887//ATPase activity;GO:0000166//nucleotide binding	GO:0007264//small GTPase mediated signal transduction;GO:0007186//G-protein coupled receptor protein signaling pathway;GO:0006810//transport
NGR-1A3542	Proteophosphoglycan ppg4	-	-	-	-	-	-	-
NGR-1A3543	phosphoinositide 3hypothetical protein kinase	-	-	-	-	-	GO:0016773//phosphotransferase activity, alcohol group as acceptor	-
NGR-1A3544	hypothetical protein	-	-	-	-	-	-	GO:0042318//penicillin biosynthetic process
NGR-1A3553	hypothetical protein	-	-	-	-	GO:0016021//integral to membrane	GO:0004190//aspartic-type endopeptidase activity	GO:0015979//photosynthesis
NGR-1A3562	predicted protein	-	-	-	-	-	-	-
NGR-1A3573	E3 ubiquitinhypothetical protein protein ligase TRIP12	Genetic Information Processing	Folding, sorting and degradation	ko04120//Ubiquitin mediated proteolysis	K10590	-	GO:0004842//ubiquitin-protein ligase activity;GO:0005515//protein binding	-
NGR-1A3585	hypothetical protein	-	-	-	-	GO:0016020//membrane	GO:0005515//protein binding	-
NGR-1A3590	hypothetical protein	-	-	-	-	-	GO:0004553//hydrolase activity, hydrolyzing O-glycosyl compounds	GO:0005975//carbohydrate metabolic process
NGR-1A3591	hypothetical protein	-	-	-	-	-	-	-
NGR-1A3593	hypothetical protein	-	-	-	-	-	-	-
NGR-1A3595	hypothetical protein	-	-	-	-	GO:0005739//mitochondrion;GO:0005747//mitochondrial respiratory chain complex I;GO:0016021//integral to membrane	GO:0022857//transmembrane transporter activity	GO:0022900//electron transport chain;GO:0055085//transmembrane transport
NGR-1A3598	zinc finger, RINGhypothetical protein type protein	-	-	-	-	GO:0005680//anaphase-promoting complex	GO:0046872//metal ion binding;GO:0004842//ubiquitin-protein ligase activity;GO:0005515//protein binding;GO:0008270//zinc ion binding	-
NGR-1A3600	hypothetical protein	-	-	-	-	-	-	-
NGR-1A3601	hypothetical protein	-	-	-	-	-	-	-
NGR-1A3603	RHTO0S04e08460g2_1	-	-	-	-	GO:0005840//ribosome;GO:0005622//intracellular;GO:0016020//membrane	GO:0005515//protein binding;GO:0030554//adenyl nucleotide binding;GO:0005247//voltage-gated chloride channel activity;GO:0003735//structural constituent of ribosome	GO:0055085//transmembrane transport;GO:0006821//chloride transport;GO:0006412//translation
NGR-1A3604	hypothetical protein	-	-	-	-	-	-	-
NGR-1A3609	RHTO0S01e14686g1_1	-	-	-	-	GO:0016021//integral to membrane	GO:0022857//transmembrane transporter activity	GO:0055085//transmembrane transport
NGR-1A3612	related to PZF1hypothetical protein TFIIIA (transcription initiation factor)	-	-	-	-	-	GO:0046872//metal ion binding;GO:0047134//protein-disulfide reductase activity	GO:0055114//oxidation-reduction process
NGR-1A3614	trimethyllysine dioxygenase	-	-	-	-	-	GO:0016491//oxidoreductase activity	GO:0055114//oxidation-reduction process
NGR-1A3618	hypothetical protein	-	-	-	-	-	-	-
NGR-1A3619	hypothetical protein	-	-	-	-	-	-	-
NGR-1A3621	hypothetical protein	-	-	-	-	-	-	GO:0051382//kinetochore assembly;GO:0006281//DNA repair
NGR-1A3624	hypothetical protein	-	-	-	-	GO:0005634//nucleus	-	-
NGR-1A3627	hypothetical protein	-	-	-	-	-	GO:0003676//nucleic acid binding;GO:0005515//protein binding;GO:0042802//identical protein binding	-
NGR-1A3628	hypothetical protein	-	-	-	-	GO:0016272//prefoldin complex;GO:0031083//BLOC-1 complex;GO:0016020//membrane;GO:0030133//transport vesicle;GO:0005737//cytoplasm;GO:0005604//basement membrane	GO:0004828//serine-tRNA ligase activity;GO:0051082//unfolded protein binding;GO:0000166//nucleotide binding;GO:0004871//signal transducer activity;GO:0005524//ATP binding	GO:0007155//cell adhesion;GO:0006434//seryl-tRNA aminoacylation;GO:0007165//signal transduction;GO:0007050//cell cycle arrest;GO:0006457//protein folding
NGR-1A3629	hypothetical protein	-	-	-	-	-	-	-
NGR-1A3631	hypothetical protein	-	-	-	-	GO:0016592//mediator complex	GO:0001104//RNA polymerase II transcription cofactor activity	GO:0006357//regulation of transcription from RNA polymerase II promoter
NGR-1A3634	hypothetical protein	-	-	-	-	-	-	-
NGR-1A3640	hypothetical protein	-	-	-	-	GO:0019867//outer membrane	-	GO:0043165//Gram-negative-bacterium-type cell outer membrane assembly
NGR-1A3641	hypothetical protein	-	-	-	-	-	-	-
NGR-1A3647	hypothetical protein	-	-	-	-	-	-	-
NGR-1A3650	hypothetical protein	-	-	-	-	-	-	-
NGR-1A3657	hypothetical protein	-	-	-	-	-	-	-
NGR-1A3659	hypothetical protein	-	-	-	-	-	-	-
NGR-1A3662	hypothetical protein	-	-	-	-	-	GO:0005515//protein binding	-
NGR-1A3670	hypothetical protein	-	-	-	-	-	-	-
NGR-1A3674	RHTO0S04e12530g1_1	-	-	-	-	-	-	-
NGR-1A3675	hypothetical protein	-	-	-	-	-	GO:0004190//aspartic-type endopeptidase activity	GO:0006508//proteolysis
NGR-1A3683	hypothetical protein	-	-	-	-	-	-	-
NGR-1A3688	hypothetical protein	-	-	-	-	-	GO:0005515//protein binding	-
NGR-1A3691	hypothetical protein	-	-	-	-	-	-	-
NGR-1A3696	hypothetical protein	-	-	-	-	-	-	-
NGR-1A3698	hypothetical protein	-	-	-	-	-	-	-
NGR-1A3699	RHTO0S28e01508g1_1	-	-	-	-	GO:0016020//membrane	-	GO:0006810//transport
NGR-1A3703	hypothetical protein	-	-	-	-	-	-	-
NGR-1A3705	hypothetical protein	-	-	-	-	-	-	-
NGR-1A3706	hypothetical protein	-	-	-	-	-	-	-
NGR-1A3709	Ubiquitin carboxylhypothetical protein terminal hydrolase	-	-	-	-	-	GO:0004221//ubiquitin thiolesterase activity	GO:0006511//ubiquitin-dependent protein catabolic process
NGR-1A3711	hypothetical protein	-	-	-	-	-	-	-
NGR-1A3712	hypothetical protein	-	-	-	-	-	-	-
NGR-1A3713	ribonuclease H2, subunit C	-	-	-	-	GO:0016020//membrane;GO:0005634//nucleus	-	GO:0001503//ossification;GO:0006260//DNA replication;GO:0007155//cell adhesion
NGR-1A3714	hypothetical protein	-	-	-	-	-	-	-
NGR-1A3719	RHTO0S12e01288g1_1	-	-	-	-	-	GO:0008270//zinc ion binding;GO:0004089//carbonate dehydratase activity	-
NGR-1A3720	hypothetical protein	-	-	-	-	-	-	-
NGR-1A3721	hypothetical protein	-	-	-	-	GO:0016592//mediator complex;GO:0016020//membrane	GO:0004842//ubiquitin-protein ligase activity;GO:0001104//RNA polymerase II transcription cofactor activity	GO:0006357//regulation of transcription from RNA polymerase II promoter;GO:0009847//spore germination
NGR-1A3727	hypothetical protein	-	-	-	-	-	-	-
NGR-1A3731	hypothetical protein	-	-	-	-	-	-	-
NGR-1A3732	hypothetical protein	-	-	-	-	-	GO:0005515//protein binding	-
NGR-1A3733	hypothetical protein	-	-	-	-	-	GO:0046872//metal ion binding;GO:0008270//zinc ion binding	-
NGR-1A3737	hypothetical protein	-	-	-	-	-	-	-
NGR-1A3738	hypothetical protein	-	-	-	-	-	-	-
NGR-1A3742	zinc finger, C2H2hypothetical protein type transcription factor	-	-	-	-	GO:0005634//nucleus	GO:0003677//DNA binding;GO:0008270//zinc ion binding	GO:0006351//transcription, DNA-dependent
NGR-1A3743	hypothetical protein	-	-	-	-	-	-	-
NGR-1A3744	NmrA family transcriptional regulator	-	-	-	-	-	GO:0003854//3-beta-hydroxy-delta5-steroid dehydrogenase activity;GO:0016620//oxidoreductase activity, acting on the aldehyde or oxo group of donors, NAD or NADP as acceptor;GO:0016616//oxidoreductase activity, acting on the CH-OH group of donors, NAD or NADP as acceptor;GO:0050662//coenzyme binding;GO:0016491//oxidoreductase activity	GO:0006694//steroid biosynthetic process;GO:0044237//cellular metabolic process;GO:0055114//oxidation-reduction process
NGR-1A3747	molybdopterin biosynthesis protein MoeA	-	-	-	-	-	-	GO:0032324//molybdopterin cofactor biosynthetic process;GO:0006777//Mo-molybdopterin cofactor biosynthetic process
NGR-1A3748	psychrophilic betahypothetical protein mannanase	-	-	-	-	-	GO:0003677//DNA binding;GO:0003887//DNA-directed DNA polymerase activity	GO:0006260//DNA replication
NGR-1A3751	hypothetical protein	-	-	-	-	-	-	-
NGR-1A3755	hypothetical protein	-	-	-	-	-	-	-
NGR-1A3762	hypothetical protein	-	-	-	-	-	-	-
NGR-1A3766	doublehypothetical protein strand break repair protein MRE11	Genetic Information Processing	Replication and repair	ko03440//Homologous recombination;ko03450//Non-homologous end-joining	K10865	GO:0005634//nucleus	GO:0016787//hydrolase activity;GO:0004519//endonuclease activity;GO:0030145//manganese ion binding	GO:0006302//double-strand break repair
NGR-1A3770	hypothetical protein	-	-	-	-	-	GO:0005515//protein binding	-
NGR-1A3771	hypothetical protein	-	-	-	-	-	-	-
NGR-1A3775	hypothetical protein	-	-	-	-	-	GO:0016757//transferase activity, transferring glycosyl groups	-
NGR-1A3778	hypothetical protein	-	-	-	-	-	GO:0016772//transferase activity, transferring phosphorus-containing groups	-
NGR-1A3779	hypothetical protein	-	-	-	-	GO:0016020//membrane	GO:0008375//acetylglucosaminyltransferase activity	-
NGR-1A3782	hypothetical protein	-	-	-	-	-	-	-
NGR-1A3786	Werner helicase interacting protein 1	-	-	-	-	-	GO:0009378//four-way junction helicase activity;GO:0005524//ATP binding	GO:0006310//DNA recombination;GO:0006281//DNA repair
NGR-1A3795	hypothetical protein	-	-	-	-	GO:0016592//mediator complex	GO:0001104//RNA polymerase II transcription cofactor activity	GO:0006357//regulation of transcription from RNA polymerase II promoter
NGR-1A3797	hypothetical protein	-	-	-	-	-	-	-
NGR-1A3798	hypothetical protein	-	-	-	-	-	GO:0003676//nucleic acid binding;GO:0008270//zinc ion binding	-
NGR-1A3799	hypothetical protein	-	-	-	-	GO:0005634//nucleus	GO:0003677//DNA binding	GO:0001503//ossification;GO:0007155//cell adhesion;GO:0045893//positive regulation of transcription, DNA-dependent
NGR-1A3800	hypothetical protein	-	-	-	-	GO:0000139//Golgi membrane;GO:0016021//integral to membrane	GO:0005351//sugar:hydrogen symporter activity;GO:0016757//transferase activity, transferring glycosyl groups	GO:0008643//carbohydrate transport
NGR-1A3801	hypothetical protein	-	-	-	-	GO:0032580//Golgi cisterna membrane	GO:0016758//transferase activity, transferring hexosyl groups;GO:0004609//phosphatidylserine decarboxylase activity	GO:0008654//phospholipid biosynthetic process
NGR-1A3806	Rho GTPasehypothetical protein activating protein	-	-	-	-	-	-	GO:0007165//signal transduction
NGR-1A3809	RHTO0S12e03994g1_1	-	-	-	-	-	-	-
NGR-1A3814	Rashypothetical protein like guanine nucleotide exchange factor	-	-	-	-	GO:0005622//intracellular	GO:0005515//protein binding;GO:0005085//guanyl-nucleotide exchange factor activity	GO:0007264//small GTPase mediated signal transduction;GO:0051056//regulation of small GTPase mediated signal transduction
NGR-1A3817	hypothetical protein	-	-	-	-	-	-	-
NGR-1A3821	hypothetical protein	-	-	-	-	GO:0000139//Golgi membrane;GO:0016021//integral to membrane	GO:0005351//sugar:hydrogen symporter activity;GO:0016757//transferase activity, transferring glycosyl groups	GO:0008643//carbohydrate transport
NGR-1A3826	RHTO0S12e01420g1_1	-	-	-	-	GO:0070461//SAGA-type complex	GO:0050660//flavin adenine dinucleotide binding;GO:0016491//oxidoreductase activity	GO:0055114//oxidation-reduction process;GO:0008033//tRNA processing
NGR-1A3829	hypothetical protein	-	-	-	-	-	-	-
NGR-1A3830	hypothetical protein	-	-	-	-	GO:0016020//membrane	GO:0008107//galactoside 2-alpha-L-fucosyltransferase activity	GO:0042546//cell wall biogenesis
NGR-1A3831	glycoside hydrolase family 26 protein	-	-	-	-	-	GO:0008810//cellulase activity;GO:0016985//mannan endo-1,4-beta-mannosidase activity	GO:0006080//substituted mannan metabolic process
NGR-1A3832	hypothetical protein	-	-	-	-	GO:0005622//intracellular;GO:0005840//ribosome;GO:0005634//nucleus	GO:0003735//structural constituent of ribosome;GO:0043565//sequence-specific DNA binding;GO:0003700//sequence-specific DNA binding transcription factor activity	GO:0006414//translational elongation;GO:0006355//regulation of transcription, DNA-dependent
NGR-1A3833	hypothetical protein	-	-	-	-	GO:0016020//membrane;GO:0016021//integral to membrane	GO:0005247//voltage-gated chloride channel activity	GO:0006821//chloride transport;GO:0055085//transmembrane transport
NGR-1A3835	hypothetical protein	-	-	-	-	-	-	-
NGR-1A3836	hypothetical protein	-	-	-	-	-	-	-
NGR-1A3840	hypothetical protein	-	-	-	-	-	-	-
NGR-1A3843	hypothetical protein	-	-	-	-	-	-	-
NGR-1A3844	hypothetical protein	-	-	-	-	-	-	GO:0010508//positive regulation of autophagy
NGR-1A3845	hypothetical protein	-	-	-	-	-	GO:0003677//DNA binding	-
NGR-1A3847	hypothetical protein	-	-	-	-	-	-	-
NGR-1A3857	hypothetical protein	-	-	-	-	-	-	-
NGR-1A3864	hypothetical protein	-	-	-	-	GO:0005634//nucleus	GO:0003700//sequence-specific DNA binding transcription factor activity;GO:0043565//sequence-specific DNA binding	GO:0006355//regulation of transcription, DNA-dependent
NGR-1A3866	hypothetical protein	-	-	-	-	GO:0005634//nucleus	-	GO:0006355//regulation of transcription, DNA-dependent;GO:0006353//transcription termination, DNA-dependent
NGR-1A3869	hypothetical protein	-	-	-	-	-	GO:0005515//protein binding	-
NGR-1A3872	hypothetical protein	-	-	-	-	GO:0005761//mitochondrial ribosome	GO:0003735//structural constituent of ribosome	GO:0006412//translation
NGR-1A3873	hypothetical protein	-	-	-	-	-	-	-
NGR-1A3875	hypothetical protein	-	-	-	-	-	-	-
NGR-1A3879	osomolarity twohypothetical protein component system, phosphorelay intermediate protein YPD1	Environmental Information Processing	Signal transduction	ko04011//MAPK signaling pathway - yeast	K11232	-	GO:0004871//signal transducer activity	GO:0000160//two-component signal transduction system (phosphorelay)
NGR-1A3891	hypothetical protein	-	-	-	-	-	GO:0016706//oxidoreductase activity, acting on paired donors, with incorporation or reduction of molecular oxygen, 2-oxoglutarate as one donor, and incorporation of one atom each of oxygen into both donors;GO:0016491//oxidoreductase activity	GO:0055114//oxidation-reduction process
NGR-1A3892	hypothetical protein	-	-	-	-	-	-	-
NGR-1A3894	integral membrane protein, glucose receptor Git3	-	-	-	-	-	-	-
NGR-1A3900	hypothetical protein	-	-	-	-	-	-	-
NGR-1A3901	hypothetical protein	-	-	-	-	-	GO:0005515//protein binding	-
NGR-1A3905	hypothetical protein	-	-	-	-	-	-	-
NGR-1A3907	hypothetical protein	-	-	-	-	-	-	-
NGR-1A3908	hypothetical protein	-	-	-	-	-	-	-
NGR-1A3909	hypothetical protein	-	-	-	-	-	-	-
NGR-1A3911	protein of lipase, class 3 family	-	-	-	-	-	GO:0004806//triglyceride lipase activity	GO:0006629//lipid metabolic process
NGR-1A3913	hypothetical protein	-	-	-	-	-	-	-
NGR-1A3917	hypothetical protein	-	-	-	-	-	GO:0016491//oxidoreductase activity	-
NGR-1A3918	hypothetical protein	-	-	-	-	-	-	-
NGR-1A3923	hypothetical protein	-	-	-	-	-	-	-
NGR-1A3924	hypothetical protein	-	-	-	-	-	-	-
NGR-1A3926	alpha 1, 2hypothetical protein mannosyltransferase, glycosyltransferase family 71 protein	-	-	-	-	-	-	GO:0006486//protein glycosylation
NGR-1A3931	hypothetical protein	-	-	-	-	-	-	-
NGR-1A3932	hypothetical protein	-	-	-	-	-	-	-
NGR-1A3935	hypothetical protein	-	-	-	-	-	-	-
NGR-1A3938	RHTO0S12e06370g1_1	-	-	-	-	GO:0005622//intracellular	GO:0004386//helicase activity;GO:0008026//ATP-dependent helicase activity;GO:0003676//nucleic acid binding;GO:0043140//ATP-dependent 3'-5' DNA helicase activity;GO:0005524//ATP binding	GO:0006260//DNA replication;GO:0006281//DNA repair;GO:0006952//defense response
NGR-1A3939	hypothetical protein	-	-	-	-	-	-	-
NGR-1A3942	hypothetical protein	-	-	-	-	-	-	-
NGR-1A3943	hypothetical protein	-	-	-	-	GO:0016592//mediator complex	GO:0001104//RNA polymerase II transcription cofactor activity	GO:0006357//regulation of transcription from RNA polymerase II promoter
NGR-1A3945	hypothetical protein	-	-	-	-	-	-	-
NGR-1A3948	hypothetical protein	-	-	-	-	-	-	-
NGR-1A3949	PREDICTED: histone H3. 1hypothetical protein like	-	-	-	-	-	GO:0003677//DNA binding	-
NGR-1A3951	hypothetical protein	-	-	-	-	-	-	-
NGR-1A3958	hypothetical protein	-	-	-	-	-	-	-
NGR-1A3959	hypothetical protein	-	-	-	-	-	-	-
NGR-1A3962	hypothetical protein	-	-	-	-	-	-	-
NGR-1A3977	hypothetical protein	-	-	-	-	-	-	-
NGR-1A3981	hypothetical protein	-	-	-	-	-	-	-
NGR-1A3991	hypothetical protein	-	-	-	-	GO:0032040//small-subunit processome	GO:0016987//sigma factor activity;GO:0003700//sequence-specific DNA binding transcription factor activity;GO:0003677//DNA binding	GO:0006355//regulation of transcription, DNA-dependent;GO:0006352//transcription initiation, DNA-dependent
NGR-1A3993	RHTO0S04e08746g1_1	Metabolism	Global and Overview;Glycan biosynthesis and metabolism	ko01100//Metabolic pathways;ko00514//Other types of O-glycan biosynthesis	K00728	GO:0016020//membrane	GO:0000030//mannosyltransferase activity	GO:0006493//protein O-linked glycosylation
NGR-1A3995	RHTO0S01e17810g1_1	-	-	-	-	-	GO:0005515//protein binding	-
NGR-1A3998	putative membrane protein	-	-	-	-	GO:0016592//mediator complex	GO:0001104//RNA polymerase II transcription cofactor activity	GO:0006357//regulation of transcription from RNA polymerase II promoter
NGR-1A3999	hypothetical protein	-	-	-	-	-	-	-
NGR-1A4000	hypothetical protein	-	-	-	-	-	GO:0005524//ATP binding;GO:0004386//helicase activity;GO:0003676//nucleic acid binding	-
NGR-1A4001	hypothetical protein	-	-	-	-	-	-	-
NGR-1A4003	RHTO0S12e04962g1_1	-	-	-	-	-	-	-
NGR-1A4004	hypothetical protein	-	-	-	-	-	-	-
NGR-1A4006	Class E vacuolar proteinhypothetical protein sorting machinery protein hse1	-	-	-	-	GO:0005622//intracellular	GO:0005515//protein binding	GO:0006886//intracellular protein transport
NGR-1A4007	hypothetical protein	-	-	-	-	GO:0005845//mRNA cap binding complex	GO:0005524//ATP binding;GO:0004386//helicase activity;GO:0003723//RNA binding;GO:0003676//nucleic acid binding	GO:0032259//methylation
NGR-1A4008	hypothetical protein	-	-	-	-	-	-	-
NGR-1A4011	nitrosoguanidine resistance protein	-	-	-	-	-	-	-
NGR-1A4012	hypothetical protein	-	-	-	-	GO:0005622//intracellular;GO:0005840//ribosome	GO:0003735//structural constituent of ribosome	GO:0006412//translation
NGR-1A4013	vesiclehypothetical protein associated membrane proteinhypothetical protein associated protein B	-	-	-	-	GO:0000145//exocyst;GO:0005783//endoplasmic reticulum;GO:0016021//integral to membrane	-	GO:0006886//intracellular protein transport;GO:0015031//protein transport;GO:0006904//vesicle docking involved in exocytosis
NGR-1A4015	hypothetical protein	-	-	-	-	-	-	-
NGR-1A4016	hypothetical protein	-	-	-	-	GO:0009579//thylakoid;GO:0016021//integral to membrane;GO:0009522//photosystem I	GO:0005515//protein binding	GO:0015979//photosynthesis
NGR-1A4019	classical protein kinase C	Cellular Processes;Environmental Information Processing	Transport and catabolism;Signal transduction	ko04139//Regulation of mitophagy - yeast;ko04011//MAPK signaling pathway - yeast;ko04070//Phosphatidylinositol signaling system	K02677	-	GO:0005515//protein binding;GO:0004672//protein kinase activity;GO:0004674//protein serine/threonine kinase activity;GO:0005524//ATP binding;GO:0047134//protein-disulfide reductase activity	GO:0007165//signal transduction;GO:0006468//protein phosphorylation;GO:0055114//oxidation-reduction process;GO:0035556//intracellular signal transduction;GO:0051715//cytolysis in other organism
NGR-1A4027	CDFhypothetical protein like metal transporter	-	-	-	-	GO:0016021//integral to membrane	GO:0008324//cation transmembrane transporter activity	GO:0055085//transmembrane transport;GO:0006779//porphyrin biosynthetic process;GO:0006812//cation transport;GO:0055114//oxidation-reduction process
NGR-1A4028	minichromosome maintenance protein 1	-	-	-	-	-	GO:0003677//DNA binding;GO:0046983//protein dimerization activity	GO:0006270//DNA-dependent DNA replication initiation
NGR-1A4029	hypothetical protein	-	-	-	-	-	-	-
NGR-1A4038	OPT family small oligopeptide transporter	-	-	-	-	-	GO:0005515//protein binding	GO:0055085//transmembrane transport
NGR-1A4043	hypothetical protein	-	-	-	-	-	-	-
NGR-1A4047	Aldehyde reductase II	-	-	-	-	-	GO:0016616//oxidoreductase activity, acting on the CH-OH group of donors, NAD or NADP as acceptor;GO:0003854//3-beta-hydroxy-delta5-steroid dehydrogenase activity;GO:0050662//coenzyme binding	GO:0044237//cellular metabolic process;GO:0006694//steroid biosynthetic process;GO:0055114//oxidation-reduction process
NGR-1A4049	hypothetical protein	-	-	-	-	-	-	-
NGR-1A4051	hypothetical protein	-	-	-	-	-	-	-
NGR-1A4053	hypothetical protein	-	-	-	-	-	GO:0003677//DNA binding;GO:0003700//sequence-specific DNA binding transcription factor activity;GO:0016987//sigma factor activity	GO:0006355//regulation of transcription, DNA-dependent;GO:0006352//transcription initiation, DNA-dependent
NGR-1A4054	hypothetical protein	-	-	-	-	GO:0005739//mitochondrion	GO:0047961//glycine N-acyltransferase activity;GO:0019211//phosphatase activator activity	-
NGR-1A4055	hypothetical protein	-	-	-	-	GO:0005634//nucleus	GO:0003677//DNA binding	GO:0045893//positive regulation of transcription, DNA-dependent
NGR-1A4056	hypothetical protein	-	-	-	-	GO:0005634//nucleus;GO:0005622//intracellular;GO:0005840//ribosome	GO:0003735//structural constituent of ribosome	GO:0006414//translational elongation
NGR-1A4058	hypothetical protein	-	-	-	-	-	GO:0005515//protein binding	-
NGR-1A4059	hypothetical protein	-	-	-	-	-	-	-
NGR-1A4064	hypothetical protein	-	-	-	-	GO:0019028//viral capsid;GO:0016020//membrane	-	-
NGR-1A4065	hypothetical protein	-	-	-	-	-	-	-
NGR-1A4067	hypothetical protein	-	-	-	-	GO:0016021//integral to membrane	GO:0005219//ryanodine-sensitive calcium-release channel activity	GO:0006874//cellular calcium ion homeostasis
NGR-1A4070	hypothetical protein	-	-	-	-	GO:0005737//cytoplasm;GO:0005634//nucleus	-	GO:0051276//chromosome organization;GO:0006259//DNA metabolic process
NGR-1A4071	twohypothetical protein component response regulator	-	-	-	-	GO:0005634//nucleus	GO:0043565//sequence-specific DNA binding;GO:0003700//sequence-specific DNA binding transcription factor activity;GO:0000156//two-component response regulator activity	GO:0000160//two-component signal transduction system (phosphorelay);GO:0006355//regulation of transcription, DNA-dependent
NGR-1A4072	SRP40 domain containing protein	-	-	-	-	-	-	-
NGR-1A4074	Presequence translocatedhypothetical protein associated motor subunit PAM17	-	-	-	-	-	-	-
NGR-1A4078	hypothetical protein	-	-	-	-	-	-	-
NGR-1A4079	hypothetical protein	-	-	-	-	-	-	-
NGR-1A4080	hypothetical protein	-	-	-	-	-	GO:0008270//zinc ion binding;GO:0017025//TBP-class protein binding	-
NGR-1A4083	purine nucleoside permease	-	-	-	-	-	-	GO:0055085//transmembrane transport
NGR-1A4084	hypothetical protein	-	-	-	-	-	-	-
NGR-1A4094	hypothetical protein	-	-	-	-	-	-	-
NGR-1A4098	hypothetical protein	-	-	-	-	-	GO:0020037//heme binding	-
NGR-1A4100	hypothetical protein	-	-	-	-	GO:0005634//nucleus	GO:0000981//sequence-specific DNA binding RNA polymerase II transcription factor activity;GO:0008270//zinc ion binding	GO:0006355//regulation of transcription, DNA-dependent;GO:0007275//multicellular organismal development;GO:0030178//negative regulation of Wnt receptor signaling pathway
NGR-1A4101	hypothetical protein	-	-	-	-	-	GO:0005515//protein binding	-
NGR-1A4103	hypothetical protein	-	-	-	-	-	-	-
NGR-1A4106	hypothetical protein	-	-	-	-	-	-	-
NGR-1A4107	hypothetical protein	-	-	-	-	-	GO:0016987//sigma factor activity;GO:0003700//sequence-specific DNA binding transcription factor activity;GO:0003677//DNA binding	GO:0006352//transcription initiation, DNA-dependent;GO:0006355//regulation of transcription, DNA-dependent
NGR-1A4111	hypothetical protein	-	-	-	-	GO:0048500//signal recognition particle	GO:0008312//7S RNA binding;GO:0005515//protein binding	GO:0006614//SRP-dependent cotranslational protein targeting to membrane
NGR-1A4115	hypothetical protein	-	-	-	-	-	GO:0005515//protein binding	-
NGR-1A4116	hypothetical protein	-	-	-	-	-	GO:0005515//protein binding	-
NGR-1A4118	hypothetical protein	-	-	-	-	-	-	-
NGR-1A4119	hypothetical protein	-	-	-	-	-	GO:0016829//lyase activity;GO:0000287//magnesium ion binding;GO:0010333//terpene synthase activity	-
NGR-1A4120	hypothetical protein	-	-	-	-	-	-	-
NGR-1A4121	hypothetical protein	-	-	-	-	-	-	-
NGR-1A4125	hypothetical protein	-	-	-	-	GO:0005891//voltage-gated calcium channel complex	GO:0005515//protein binding;GO:0005245//voltage-gated calcium channel activity	GO:0070588//calcium ion transmembrane transport
NGR-1A4130	indolehypothetical protein 3hypothetical protein acetaldehyde reductase (NADPH)	-	-	-	-	-	-	-
NGR-1A4138	C6 transcription factor	-	-	-	-	GO:0005634//nucleus	GO:0003677//DNA binding;GO:0000981//sequence-specific DNA binding RNA polymerase II transcription factor activity;GO:0008270//zinc ion binding	GO:0006355//regulation of transcription, DNA-dependent;GO:0006351//transcription, DNA-dependent
NGR-1A4141	hypothetical protein	-	-	-	-	-	-	-
NGR-1A4142	hypothetical protein	-	-	-	-	-	-	-
NGR-1A4144	DNAhypothetical protein directed RNA polymerase III subunit Rpc31 family	-	-	-	-	GO:0005672//transcription factor TFIIA complex	-	GO:0006367//transcription initiation from RNA polymerase II promoter
NGR-1A4145	hypothetical protein	-	-	-	-	-	-	-
NGR-1A4147	Proteophosphoglycan ppg4	-	-	-	-	-	-	-
NGR-1A4148	hypothetical protein	-	-	-	-	-	GO:0005515//protein binding	-
NGR-1A4150	hypothetical protein	-	-	-	-	-	-	-
NGR-1A4156	hypothetical protein	-	-	-	-	-	GO:0046872//metal ion binding;GO:0008270//zinc ion binding;GO:0008017//microtubule binding	-
NGR-1A4157	hypothetical protein	-	-	-	-	-	-	GO:0015031//protein transport
NGR-1A4158	nitrogen permease regulator Npr2	-	-	-	-	-	-	-
NGR-1A4160	RHTO0S15e02454g1_1	-	-	-	-	-	GO:0003676//nucleic acid binding;GO:0003677//DNA binding;GO:0004386//helicase activity;GO:0005524//ATP binding;GO:0016787//hydrolase activity;GO:0008026//ATP-dependent helicase activity	-
NGR-1A4162	hypothetical protein	-	-	-	-	-	GO:0005515//protein binding	-
NGR-1A4166	expansin family protein	-	-	-	-	-	-	-
NGR-1A4168	hypothetical protein	-	-	-	-	-	-	-
NGR-1A4169	hypothetical protein	-	-	-	-	-	-	-
NGR-1A4177	hypothetical protein	-	-	-	-	-	GO:0016811//hydrolase activity, acting on carbon-nitrogen (but not peptide) bonds, in linear amides	-
NGR-1A4178	hypothetical protein	-	-	-	-	-	-	-
NGR-1A4180	hypothetical protein	-	-	-	-	GO:0005672//transcription factor TFIIA complex	-	GO:0006367//transcription initiation from RNA polymerase II promoter
NGR-1A4185	hypothetical protein	-	-	-	-	GO:0016020//membrane	-	-
NGR-1A4186	hypothetical protein	-	-	-	-	-	GO:0008061//chitin binding	GO:0006030//chitin metabolic process
NGR-1A4187	hypothetical protein	-	-	-	-	GO:0032040//small-subunit processome	GO:0004812//aminoacyl-tRNA ligase activity;GO:0000166//nucleotide binding;GO:0005524//ATP binding	GO:0006270//DNA-dependent DNA replication initiation;GO:0006418//tRNA aminoacylation for protein translation
NGR-1A4193	hypothetical protein	-	-	-	-	-	GO:0046872//metal ion binding	-
NGR-1A4195	hypothetical protein	-	-	-	-	-	-	-
NGR-1A4196	hypothetical protein AURDEDRAFT_74102, partial	-	-	-	-	GO:0016021//integral to membrane;GO:0016020//membrane	GO:0046873//metal ion transmembrane transporter activity	GO:0030001//metal ion transport;GO:0055085//transmembrane transport
NGR-1A4198	highhypothetical protein glucosehypothetical protein regulated protein 8	-	-	-	-	-	-	-
NGR-1A4199	hypothetical protein	-	-	-	-	-	GO:0003697//single-stranded DNA binding;GO:0003676//nucleic acid binding	-
NGR-1A4201	hypothetical protein	-	-	-	-	GO:0005634//nucleus;GO:0016021//integral to membrane	GO:0003677//DNA binding;GO:0008270//zinc ion binding;GO:0008146//sulfotransferase activity	GO:0006355//regulation of transcription, DNA-dependent;GO:0006351//transcription, DNA-dependent
NGR-1A4215	sugar transporter	-	-	-	-	GO:0016021//integral to membrane	GO:0022857//transmembrane transporter activity	GO:0055085//transmembrane transport
NGR-1A4217	hypothetical protein	-	-	-	-	GO:0000445//THO complex part of transcription export complex	-	GO:0006397//mRNA processing
NGR-1A4218	Polyadenylatehypothetical protein binding protein 2	Genetic Information Processing	Translation	ko03015//mRNA surveillance pathway	K14396	-	GO:0003676//nucleic acid binding	-
NGR-1A4219	Pab1 binding protein	-	-	-	-	-	-	-
NGR-1A4220	hypothetical protein	-	-	-	-	-	-	GO:0007094//mitotic cell cycle spindle assembly checkpoint
NGR-1A4222	hypothetical protein	-	-	-	-	-	-	-
NGR-1A4223	hypothetical protein	-	-	-	-	GO:0005672//transcription factor TFIIA complex	-	GO:0006367//transcription initiation from RNA polymerase II promoter
NGR-1A4228	hypothetical protein	-	-	-	-	-	GO:0016881//acid-amino acid ligase activity;GO:0005515//protein binding	-
NGR-1A4230	Polysaccharide lyase family 14 protein	-	-	-	-	GO:0005672//transcription factor TFIIA complex;GO:0016592//mediator complex;GO:0016021//integral to membrane	GO:0001104//RNA polymerase II transcription cofactor activity	GO:0006367//transcription initiation from RNA polymerase II promoter;GO:0007059//chromosome segregation;GO:0006357//regulation of transcription from RNA polymerase II promoter;GO:0007131//reciprocal meiotic recombination
NGR-1A4235	amino acid transporter	-	-	-	-	GO:0016020//membrane	GO:0015171//amino acid transmembrane transporter activity	GO:0003333//amino acid transmembrane transport;GO:0055085//transmembrane transport;GO:0006810//transport
NGR-1A4237	hypothetical protein	-	-	-	-	-	GO:0004553//hydrolase activity, hydrolyzing O-glycosyl compounds	GO:0005975//carbohydrate metabolic process
NGR-1A4241	hypothetical protein	-	-	-	-	GO:0005577//fibrinogen complex	GO:0030674//protein binding, bridging;GO:0005102//receptor binding	GO:0007165//signal transduction;GO:0030168//platelet activation;GO:0051258//protein polymerization
NGR-1A4253	hypothetical protein	-	-	-	-	-	-	-
NGR-1A4254	hypothetical protein	-	-	-	-	GO:0005634//nucleus	GO:0008270//zinc ion binding;GO:0000981//sequence-specific DNA binding RNA polymerase II transcription factor activity	GO:0006355//regulation of transcription, DNA-dependent
NGR-1A4256	hypothetical protein	-	-	-	-	-	-	-
NGR-1A4258	Chain A, Nhypothetical protein Terminal Domain Of Saccharomyces Cerevisiae Rnase Hi Reveals A Fold With A Resemblance To The Nhypothetical protein Terminal Domain Of Ribosomal Protein L9	-	-	-	-	-	-	-
NGR-1A4267	hypothetical protein	-	-	-	-	-	-	-
NGR-1A4274	RHTO0S07e00518g1_1	-	-	-	-	-	-	-
NGR-1A4282	C6 transcription factor	-	-	-	-	GO:0005634//nucleus	GO:0008270//zinc ion binding;GO:0000981//sequence-specific DNA binding RNA polymerase II transcription factor activity;GO:0003677//DNA binding	GO:0006355//regulation of transcription, DNA-dependent;GO:0006351//transcription, DNA-dependent
NGR-1A4284	hypothetical protein	-	-	-	-	GO:0033178//proton-transporting two-sector ATPase complex, catalytic domain	GO:0016820//hydrolase activity, acting on acid anhydrides, catalyzing transmembrane movement of substances	GO:0015991//ATP hydrolysis coupled proton transport
NGR-1A4294	hypothetical protein	-	-	-	-	-	-	-
NGR-1A4298	hypothetical protein	-	-	-	-	-	-	GO:0006914//autophagy
NGR-1A4299	hypothetical protein	-	-	-	-	-	-	-
NGR-1A4302	hypothetical protein	-	-	-	-	-	-	-
NGR-1A4303	UDPhypothetical protein galactose transporter	-	-	-	-	GO:0016021//integral to membrane;GO:0000139//Golgi membrane;GO:0016020//membrane	GO:0005351//sugar:hydrogen symporter activity	GO:0008643//carbohydrate transport;GO:0055085//transmembrane transport
NGR-1A4307	cell cycle control protein, Cwf22	-	-	-	-	-	GO:0003723//RNA binding;GO:0005515//protein binding	-
NGR-1A4309	hypothetical protein	-	-	-	-	-	-	GO:0006366//transcription from RNA polymerase II promoter
NGR-1A4311	RNA binding protein Jsn1	-	-	-	-	-	GO:0003676//nucleic acid binding;GO:0003723//RNA binding	-
NGR-1A4312	hypothetical protein	-	-	-	-	GO:0009317//acetyl-CoA carboxylase complex	GO:0003676//nucleic acid binding;GO:0003989//acetyl-CoA carboxylase activity	GO:0006633//fatty acid biosynthetic process
NGR-1A4314	hypothetical protein	-	-	-	-	-	-	-
NGR-1A4318	hypothetical protein	-	-	-	-	-	GO:0004499//flavin-containing monooxygenase activity;GO:0050660//flavin adenine dinucleotide binding;GO:0016491//oxidoreductase activity	GO:0055114//oxidation-reduction process;GO:0008033//tRNA processing
NGR-1A4326	glycoside hydrolase family 23 protein	-	-	-	-	GO:0016021//integral to membrane;GO:0019031//viral envelope;GO:0016020//membrane	GO:0003887//DNA-directed DNA polymerase activity;GO:0003677//DNA binding	GO:0055085//transmembrane transport;GO:0006260//DNA replication;GO:0006810//transport;GO:0006811//ion transport
NGR-1A4327	hypothetical protein	-	-	-	-	-	-	GO:0006355//regulation of transcription, DNA-dependent
NGR-1A4331	hypothetical protein	-	-	-	-	GO:0005737//cytoplasm;GO:0016021//integral to membrane;GO:0019898//extrinsic to membrane;GO:0005886//plasma membrane	GO:0008092//cytoskeletal protein binding;GO:0000155//two-component sensor activity;GO:0046983//protein dimerization activity	GO:0006810//transport;GO:0000160//two-component signal transduction system (phosphorelay)
NGR-1A4332	actinhypothetical protein binding protein	-	-	-	-	-	GO:0008176//tRNA (guanine-N7-)-methyltransferase activity;GO:0008168//methyltransferase activity	GO:0008610//lipid biosynthetic process;GO:0006400//tRNA modification
NGR-1A4335	GARP complex component Vps54	-	-	-	-	-	-	GO:0042147//retrograde transport, endosome to Golgi
NGR-1A4336	hypothetical protein	-	-	-	-	-	-	-
NGR-1A4338	hypothetical protein	-	-	-	-	-	-	-
NGR-1A4340	Polyadenylation factor subunit 2	-	-	-	-	-	GO:0005515//protein binding	-
NGR-1A4341	hypothetical protein	-	-	-	-	-	GO:0030623//U5 snRNA binding	-
NGR-1A4342	hypothetical protein	-	-	-	-	-	-	-
NGR-1A4344	RHTO0S07e03004g1_1	-	-	-	-	GO:0019028//viral capsid;GO:0019031//viral envelope	GO:0005515//protein binding	GO:0000042//protein targeting to Golgi
NGR-1A4345	RHTO0S07e02938g1_1	-	-	-	-	-	GO:0003968//RNA-directed RNA polymerase activity	-
NGR-1A4352	hypothetical protein	-	-	-	-	-	-	-
NGR-1A4358	hypothetical protein	-	-	-	-	-	-	-
NGR-1A4367	hypothetical protein	-	-	-	-	-	-	-
NGR-1A4372	hypothetical protein	-	-	-	-	-	-	-
NGR-1A4373	hypothetical protein	-	-	-	-	-	-	-
NGR-1A4376	hypothetical protein	-	-	-	-	GO:0005639//integral to nuclear inner membrane	-	-
NGR-1A4377	hypothetical protein	-	-	-	-	-	-	-
NGR-1A4378	RHTO0S07e02014g1_1	-	-	-	-	-	-	-
NGR-1A4381	hypothetical protein	-	-	-	-	-	GO:0005515//protein binding	-
NGR-1A4384	hypothetical protein	-	-	-	-	-	-	-
NGR-1A4385	hypothetical protein	-	-	-	-	GO:0019013//viral nucleocapsid	-	-
NGR-1A4389	shorthypothetical protein chain dehydrogenase/reductase SDR family protein	-	-	-	-	-	-	GO:0006813//potassium ion transport
NGR-1A4392	hypothetical protein	-	-	-	-	-	-	-
NGR-1A4397	hypothetical protein	-	-	-	-	-	-	-
NGR-1A4400	hypothetical protein	-	-	-	-	-	-	-
NGR-1A4402	hypothetical protein	-	-	-	-	-	-	-
NGR-1A4409	hypothetical protein	-	-	-	-	GO:0005634//nucleus	GO:0003700//sequence-specific DNA binding transcription factor activity	GO:0006355//regulation of transcription, DNA-dependent
NGR-1A4410	hypothetical protein	-	-	-	-	-	-	-
NGR-1A4411	hypothetical protein	-	-	-	-	GO:0016020//membrane	GO:0008855//exodeoxyribonuclease VII activity	-
NGR-1A4412	hypothetical protein	-	-	-	-	-	-	-
NGR-1A4415	hypothetical protein	-	-	-	-	-	-	-
NGR-1A4416	hypothetical protein	-	-	-	-	-	-	-
NGR-1A4421	kinesin family member 4/7/21/27	-	-	-	-	-	GO:0008017//microtubule binding;GO:0003777//microtubule motor activity;GO:0005524//ATP binding	GO:0007018//microtubule-based movement;GO:0010508//positive regulation of autophagy
NGR-1A4422	hypothetical protein	-	-	-	-	-	-	-
NGR-1A4428	RHTO0S07e02344g1_1	-	-	-	-	GO:0005634//nucleus	GO:0005524//ATP binding;GO:0003918//DNA topoisomerase (ATP-hydrolyzing) activity;GO:0003677//DNA binding	GO:0048478//replication fork protection;GO:0007049//cell cycle;GO:0006974//response to DNA damage stimulus
NGR-1A4432	hypothetical protein, variant	-	-	-	-	-	-	-
NGR-1A4433	hypothetical protein	-	-	-	-	GO:0005604//basement membrane	-	GO:0007155//cell adhesion
NGR-1A4436	origin recognition complex subunit 1	-	-	-	-	GO:0032040//small-subunit processome	GO:0003682//chromatin binding;GO:0005524//ATP binding	-
NGR-1A4438	major facilitator superfamily protein	-	-	-	-	GO:0016021//integral to membrane	GO:0045145//single-stranded DNA specific 5'-3' exodeoxyribonuclease activity	GO:0055085//transmembrane transport
NGR-1A4439	hypothetical protein	-	-	-	-	-	-	-
NGR-1A4444	hypothetical protein	-	-	-	-	-	-	-
NGR-1A4445	hypothetical protein	-	-	-	-	-	-	-
NGR-1A4457	phosphatidylinositolhypothetical protein 4hypothetical protein kinasehypothetical protein like protein	-	-	-	-	-	GO:0016773//phosphotransferase activity, alcohol group as acceptor	-
NGR-1A4462	hypothetical protein	-	-	-	-	GO:0005874//microtubule	-	GO:0000226//microtubule cytoskeleton organization
NGR-1A4465	hypothetical protein	-	-	-	-	-	GO:0016491//oxidoreductase activity;GO:0050660//flavin adenine dinucleotide binding;GO:0016627//oxidoreductase activity, acting on the CH-CH group of donors	GO:0055114//oxidation-reduction process
NGR-1A4466	alkanesulfonate monooxygenase	Metabolism	Energy metabolism	ko00920//Sulfur metabolism	K04091	GO:0005634//nucleus	GO:0005496//steroid binding;GO:0003707//steroid hormone receptor activity;GO:0016705//oxidoreductase activity, acting on paired donors, with incorporation or reduction of molecular oxygen;GO:0003677//DNA binding	GO:0043401//steroid hormone mediated signaling pathway;GO:0055114//oxidation-reduction process;GO:0006355//regulation of transcription, DNA-dependent
NGR-1A4468	hypothetical protein	-	-	-	-	-	GO:0046872//metal ion binding	-
NGR-1A4470	kinasehypothetical protein like protein	-	-	-	-	GO:0016020//membrane	GO:0004672//protein kinase activity;GO:0005524//ATP binding;GO:0016773//phosphotransferase activity, alcohol group as acceptor	GO:0006468//protein phosphorylation;GO:0009103//lipopolysaccharide biosynthetic process
NGR-1A4472	hypothetical protein	-	-	-	-	-	-	-
NGR-1A4475	hypothetical protein	-	-	-	-	-	GO:0005515//protein binding	-
NGR-1A4476	hypothetical protein	-	-	-	-	GO:0032040//small-subunit processome	-	-
NGR-1A4477	hypothetical protein	-	-	-	-	-	-	-
NGR-1A4478	hypothetical protein	-	-	-	-	-	-	-
NGR-1A4479	hypothetical protein	-	-	-	-	-	-	-
NGR-1A4480	hypothetical protein	-	-	-	-	-	-	-
NGR-1A4481	hypothetical protein	-	-	-	-	GO:0005634//nucleus;GO:0030127//COPII vesicle coat	GO:0016747//transferase activity, transferring acyl groups other than amino-acyl groups;GO:0008270//zinc ion binding;GO:0005515//protein binding;GO:0047134//protein-disulfide reductase activity	GO:0006888//ER to Golgi vesicle-mediated transport;GO:0055114//oxidation-reduction process;GO:0006355//regulation of transcription, DNA-dependent;GO:0006886//intracellular protein transport
NGR-1A4482	hypothetical protein	-	-	-	-	-	-	-
NGR-1A4484	nicotinamide Nhypothetical protein methyltransferase, putative	-	-	-	-	GO:0005737//cytoplasm	GO:0016740//transferase activity;GO:0008649//rRNA methyltransferase activity;GO:0008276//protein methyltransferase activity;GO:0008168//methyltransferase activity;GO:0000179//rRNA (adenine-N6,N6-)-dimethyltransferase activity;GO:0003723//RNA binding;GO:0004809//tRNA (guanine-N2-)-methyltransferase activity	GO:0006479//protein methylation;GO:0008033//tRNA processing;GO:0000154//rRNA modification
NGR-1A4486	hypothetical protein	-	-	-	-	-	GO:0046872//metal ion binding	-
NGR-1A4487	hypothetical protein	-	-	-	-	GO:0005634//nucleus	-	-
NGR-1A4489	hypothetical protein	-	-	-	-	-	-	-
NGR-1A4490	hypothetical protein	-	-	-	-	-	-	-
NGR-1A4492	hypothetical protein	-	-	-	-	GO:0005886//plasma membrane	-	GO:0006810//transport;GO:0015743//malate transport
NGR-1A4495	hypothetical protein	-	-	-	-	-	-	-
NGR-1A4498	K7_Ktr3p	Metabolism	Glycan biosynthesis and metabolism	ko00514//Other types of O-glycan biosynthesis	K10967	GO:0016020//membrane	GO:0000030//mannosyltransferase activity	GO:0006486//protein glycosylation
NGR-1A4499	hypothetical protein	-	-	-	-	-	-	-
NGR-1A4501	hypothetical protein	-	-	-	-	GO:0016021//integral to membrane;GO:0016020//membrane	-	GO:0048193//Golgi vesicle transport
NGR-1A4503	RHTO0S15e01948g1_1	-	-	-	-	-	-	-
NGR-1A4509	RHTO0S15e02520g1_1	Cellular Processes;Genetic Information Processing	Cell growth and death;Folding, sorting and degradation	ko04111//Cell cycle - yeast;ko04120//Ubiquitin mediated proteolysis	K03361	-	GO:0005515//protein binding	-
NGR-1A4510	Splicing factor 3b subunit 4	Genetic Information Processing	Transcription	ko03040//Spliceosome	K12831	-	GO:0003676//nucleic acid binding	-
NGR-1A4513	hypothetical protein	-	-	-	-	-	-	-
NGR-1A4514	hypothetical protein	-	-	-	-	-	GO:0003968//RNA-directed RNA polymerase activity	GO:0019083//viral transcription
NGR-1A4515	hypothetical protein	-	-	-	-	-	-	-
NGR-1A4516	hypothetical protein	-	-	-	-	-	-	-
NGR-1A4518	hypothetical protein	-	-	-	-	-	GO:0004336//galactosylceramidase activity	GO:0006683//galactosylceramide catabolic process
NGR-1A4527	hypothetical protein	-	-	-	-	-	GO:0003700//sequence-specific DNA binding transcription factor activity;GO:0043565//sequence-specific DNA binding	GO:0006355//regulation of transcription, DNA-dependent
NGR-1A4529	Zinc transporter 3	-	-	-	-	GO:0016020//membrane	GO:0046873//metal ion transmembrane transporter activity	GO:0055085//transmembrane transport;GO:0030001//metal ion transport
NGR-1A4530	hypothetical protein	-	-	-	-	-	GO:0008270//zinc ion binding	-
NGR-1A4538	ATPhypothetical protein dependent RNA helicase	-	-	-	-	GO:0016459//myosin complex	GO:0004386//helicase activity;GO:0016887//ATPase activity;GO:0008026//ATP-dependent helicase activity;GO:0003676//nucleic acid binding;GO:0003924//GTPase activity;GO:0003774//motor activity;GO:0005524//ATP binding;GO:0005525//GTP binding	-
NGR-1A4540	hypothetical protein	-	-	-	-	GO:0016021//integral to membrane	-	GO:0006950//response to stress
NGR-1A4543	hypothetical protein	-	-	-	-	-	-	-
NGR-1A4547	hypothetical protein	-	-	-	-	GO:0005634//nucleus	GO:0003677//DNA binding	GO:0006355//regulation of transcription, DNA-dependent
NGR-1A4553	hypothetical protein	-	-	-	-	GO:0032040//small-subunit processome	GO:0003700//sequence-specific DNA binding transcription factor activity	GO:0006355//regulation of transcription, DNA-dependent
NGR-1A4555	hypothetical protein	-	-	-	-	-	-	-
NGR-1A4564	hypothetical protein	-	-	-	-	-	-	-
NGR-1A4567	hypothetical protein	-	-	-	-	-	-	-
NGR-1A4571	hypothetical protein	-	-	-	-	-	-	-
NGR-1A4572	hypothetical protein	-	-	-	-	-	-	-
NGR-1A4574	arsenitehypothetical protein resistance protein 2	-	-	-	-	-	GO:0046872//metal ion binding;GO:0003676//nucleic acid binding	-
NGR-1A4575	hypothetical protein	-	-	-	-	-	-	-
NGR-1A4578	glycoside hydrolase family 16 protein	-	-	-	-	-	-	-
NGR-1A4579	RHTO0S28e01266g1_1	-	-	-	-	GO:0016021//integral to membrane	-	-
NGR-1A4583	hypothetical protein	-	-	-	-	-	-	-
NGR-1A4591	glycoside hydrolase family 15 carbohydratehypothetical protein binding module family 20 protein	Metabolism	Global and Overview;Carbohydrate metabolism	ko01100//Metabolic pathways;ko00500//Starch and sucrose metabolism	K01178	-	GO:0004553//hydrolase activity, hydrolyzing O-glycosyl compounds	GO:0005976//polysaccharide metabolic process
NGR-1A4595	Ser/Thr protein phosphatase family protein	-	-	-	-	-	-	-
NGR-1A4596	hypothetical protein	-	-	-	-	-	-	-
NGR-1A4604	hypothetical protein	-	-	-	-	-	GO:0004064//arylesterase activity	-
NGR-1A4610	hypothetical protein	-	-	-	-	-	-	-
NGR-1A4611	hypothetical protein	-	-	-	-	-	-	-
NGR-1A4613	RHTO0S08e01288g1_1	-	-	-	-	-	GO:0042802//identical protein binding	-
NGR-1A4615	hypothetical protein	-	-	-	-	GO:0005634//nucleus	GO:0043565//sequence-specific DNA binding;GO:0003677//DNA binding;GO:0003700//sequence-specific DNA binding transcription factor activity	GO:0006355//regulation of transcription, DNA-dependent
NGR-1A4619	hypothetical protein	-	-	-	-	-	-	-
NGR-1A4624	Mediator complex, subunit Med10	-	-	-	-	GO:0016592//mediator complex	GO:0001104//RNA polymerase II transcription cofactor activity	GO:0006357//regulation of transcription from RNA polymerase II promoter
NGR-1A4627	hypothetical protein	-	-	-	-	-	-	-
NGR-1A4631	hypothetical protein	-	-	-	-	-	-	-
NGR-1A4634	hypothetical protein	-	-	-	-	-	GO:0016307//phosphatidylinositol phosphate kinase activity	GO:0046488//phosphatidylinositol metabolic process
NGR-1A4635	transcription factor PacC	-	-	-	-	-	GO:0046872//metal ion binding	-
NGR-1A4638	Aldehyde reductase II	-	-	-	-	-	GO:0016491//oxidoreductase activity;GO:0008831//dTDP-4-dehydrorhamnose reductase activity;GO:0050662//coenzyme binding;GO:0003857//3-hydroxyacyl-CoA dehydrogenase activity;GO:0016616//oxidoreductase activity, acting on the CH-OH group of donors, NAD or NADP as acceptor;GO:0003854//3-beta-hydroxy-delta5-steroid dehydrogenase activity	GO:0009058//biosynthetic process;GO:0006631//fatty acid metabolic process;GO:0055114//oxidation-reduction process;GO:0044237//cellular metabolic process;GO:0045226//extracellular polysaccharide biosynthetic process;GO:0006694//steroid biosynthetic process
NGR-1A4640	hypothetical protein	-	-	-	-	-	-	-
NGR-1A4641	WW/Rsp5/WWP domain containing protein	-	-	-	-	-	GO:0005515//protein binding	-
NGR-1A4643	hypothetical protein	-	-	-	-	-	-	-
NGR-1A4646	hypothetical protein	-	-	-	-	-	-	-
NGR-1A4657	hypothetical protein	-	-	-	-	-	-	-
NGR-1A4658	hypothetical protein	-	-	-	-	-	-	-
NGR-1A4660	hypothetical protein	-	-	-	-	GO:0005852//eukaryotic translation initiation factor 3 complex;GO:0032040//small-subunit processome	GO:0031369//translation initiation factor binding;GO:0003743//translation initiation factor activity	GO:0006413//translational initiation
NGR-1A4661	hypothetical protein	-	-	-	-	-	GO:0005515//protein binding	-
NGR-1A4663	hypothetical protein	-	-	-	-	-	-	-
NGR-1A4665	hypothetical protein	-	-	-	-	-	-	-
NGR-1A4669	hypothetical protein	-	-	-	-	-	GO:0005515//protein binding	-
NGR-1A4671	hypothetical protein	-	-	-	-	-	GO:0016307//phosphatidylinositol phosphate kinase activity;GO:0005524//ATP binding	GO:0046488//phosphatidylinositol metabolic process;GO:0044267//cellular protein metabolic process
NGR-1A4672	hypothetical protein	-	-	-	-	-	-	-
NGR-1A4676	hypothetical protein	-	-	-	-	-	-	-
NGR-1A4677	hypothetical protein	-	-	-	-	-	-	-
NGR-1A4678	origin recognition complex subunit 4	-	-	-	-	-	GO:0005524//ATP binding;GO:0003723//RNA binding;GO:0016887//ATPase activity;GO:0016851//magnesium chelatase activity	GO:0015979//photosynthesis;GO:0006270//DNA-dependent DNA replication initiation;GO:0015995//chlorophyll biosynthetic process
NGR-1A4680	hypothetical protein	-	-	-	-	-	-	GO:0000746//conjugation;GO:0007155//cell adhesion
NGR-1A4683	CWC16 protein family protein	-	-	-	-	-	-	-
NGR-1A4698	RHTO0S08e03752g1_1	-	-	-	-	-	GO:0005515//protein binding	-
NGR-1A4700	hypothetical protein	-	-	-	-	-	-	-
NGR-1A4701	hypothetical protein	-	-	-	-	-	GO:0005515//protein binding	-
NGR-1A4702	hypothetical protein	-	-	-	-	-	GO:0005515//protein binding;GO:0004553//hydrolase activity, hydrolyzing O-glycosyl compounds	GO:0005975//carbohydrate metabolic process
NGR-1A4718	hypothetical protein	-	-	-	-	-	-	-
NGR-1A4720	hypothetical protein	-	-	-	-	-	-	-
NGR-1A4721	RHTO0S08e04170g1_1	-	-	-	-	GO:0005680//anaphase-promoting complex	GO:0004842//ubiquitin-protein ligase activity;GO:0005515//protein binding;GO:0008270//zinc ion binding;GO:0046872//metal ion binding;GO:0003723//RNA binding	-
NGR-1A4728	hypothetical protein	-	-	-	-	GO:0032040//small-subunit processome	GO:0046983//protein dimerization activity	GO:0006364//rRNA processing
NGR-1A4732	DNA repair protein Pso2/Snm1	-	-	-	-	-	-	-
NGR-1A4744	hypothetical protein	-	-	-	-	-	-	-
NGR-1A4746	type II pantothenate kinase	Metabolism	Global and Overview;Metabolism of cofactors and vitamins	ko01100//Metabolic pathways;ko00770//Pantothenate and CoA biosynthesis	K09680	-	GO:0004594//pantothenate kinase activity;GO:0005524//ATP binding	GO:0015937//coenzyme A biosynthetic process
NGR-1A4750	hypothetical protein	-	-	-	-	-	-	-
NGR-1A4757	hypothetical protein	-	-	-	-	-	-	-
NGR-1A4758	hypothetical protein	-	-	-	-	-	-	-
NGR-1A4759	hypothetical protein	-	-	-	-	-	-	-
NGR-1A4763	Glycosyl hydrolase, family 88	-	-	-	-	-	-	-
NGR-1A4765	hypothetical protein	-	-	-	-	GO:0000151//ubiquitin ligase complex	GO:0004842//ubiquitin-protein ligase activity	GO:0016567//protein ubiquitination
NGR-1A4767	transcription factor	-	-	-	-	-	-	-
NGR-1A4768	hypothetical protein	-	-	-	-	-	-	-
NGR-1A4770	3hypothetical protein carboxymuconate cyclase	-	-	-	-	-	GO:0004064//arylesterase activity	-
NGR-1A4771	hypothetical protein	-	-	-	-	-	-	-
NGR-1A4772	hypothetical protein	-	-	-	-	-	GO:0003676//nucleic acid binding	-
NGR-1A4774	RHTO0S28e00892g1_1	-	-	-	-	-	GO:0003700//sequence-specific DNA binding transcription factor activity;GO:0008270//zinc ion binding;GO:0043565//sequence-specific DNA binding	GO:0006355//regulation of transcription, DNA-dependent
NGR-1A4776	hypothetical protein	-	-	-	-	-	-	-
NGR-1A4778	hypothetical protein	-	-	-	-	-	-	-
NGR-1A4779	hypothetical protein	-	-	-	-	-	GO:0005515//protein binding	-
NGR-1A4782	hypothetical protein	-	-	-	-	-	GO:0005515//protein binding	-
NGR-1A4783	hypothetical protein	-	-	-	-	GO:0005882//intermediate filament	-	GO:0009399//nitrogen fixation
NGR-1A4785	hypothetical protein	-	-	-	-	-	-	-
NGR-1A4787	hypothetical protein	-	-	-	-	GO:0005664//nuclear origin of replication recognition complex	GO:0003677//DNA binding	GO:0006260//DNA replication
NGR-1A4791	hypothetical protein	Metabolism	Lipid metabolism	ko00564//Glycerophospholipid metabolism	K14676	-	-	GO:0006629//lipid metabolic process
NGR-1A4792	RHTO0S08e06194g1_1	-	-	-	-	-	-	-
NGR-1A4794	hypothetical protein	-	-	-	-	-	-	-
NGR-1A4795	hypothetical protein	-	-	-	-	-	-	-
NGR-1A4797	hypothetical protein	-	-	-	-	-	GO:0005089//Rho guanyl-nucleotide exchange factor activity	GO:0035023//regulation of Rho protein signal transduction
NGR-1A4799	hypothetical protein	-	-	-	-	-	GO:0005515//protein binding	-
NGR-1A4800	translation initiation factor 5B	Genetic Information Processing	Translation	ko03013//RNA transport	K03243	GO:0005622//intracellular	GO:0003924//GTPase activity;GO:0005525//GTP binding;GO:0000166//nucleotide binding	GO:0007264//small GTPase mediated signal transduction
NGR-1A4805	hypothetical protein	-	-	-	-	-	GO:0005515//protein binding	-
NGR-1A4812	transcription initiation factor TFIIIB, Bdp1 subunit	-	-	-	-	-	GO:0003682//chromatin binding	-
NGR-1A4813	hypothetical protein	-	-	-	-	-	-	-
NGR-1A4814	hypothetical protein	-	-	-	-	-	GO:0046872//metal ion binding;GO:0005524//ATP binding;GO:0004672//protein kinase activity	GO:0006468//protein phosphorylation
NGR-1A4816	hypothetical protein	-	-	-	-	-	GO:0045502//dynein binding;GO:0042803//protein homodimerization activity;GO:0008134//transcription factor binding	-
NGR-1A4818	Nhypothetical protein acetyltransferase	-	-	-	-	-	GO:0008080//N-acetyltransferase activity	-
NGR-1A4820	RHTO0S08e08636g1_1	-	-	-	-	-	-	-
NGR-1A4826	hypothetical protein	-	-	-	-	-	-	-
NGR-1A4827	hypothetical protein	-	-	-	-	-	GO:0004499//flavin-containing monooxygenase activity;GO:0050660//flavin adenine dinucleotide binding;GO:0016491//oxidoreductase activity;GO:0004455//ketol-acid reductoisomerase activity	GO:0008652//cellular amino acid biosynthetic process;GO:0055114//oxidation-reduction process
NGR-1A4833	Cytoplasmic protein	-	-	-	-	-	-	-
NGR-1A4834	hypothetical protein	-	-	-	-	-	-	-
NGR-1A4836	hypothetical protein	-	-	-	-	-	GO:0016787//hydrolase activity	-
NGR-1A4838	hypothetical protein	-	-	-	-	GO:0030529//ribonucleoprotein complex	GO:0003723//RNA binding;GO:0003676//nucleic acid binding;GO:0003677//DNA binding	-
NGR-1A4846	hypothetical protein	-	-	-	-	-	GO:0004045//aminoacyl-tRNA hydrolase activity	-
NGR-1A4848	acylhypothetical protein CoAhypothetical protein binding protein, ACBP	-	-	-	-	-	GO:0000062//fatty-acyl-CoA binding	-
NGR-1A4851	hypothetical protein	-	-	-	-	-	-	-
NGR-1A4853	hypothetical protein	-	-	-	-	-	GO:0005515//protein binding	-
NGR-1A4854	hypothetical protein	-	-	-	-	-	-	-
NGR-1A4858	hypothetical protein	-	-	-	-	-	-	-
NGR-1A4863	hypothetical protein	-	-	-	-	-	-	-
NGR-1A4865	ubiquitin carboxylhypothetical protein terminal hydrolase 10	Genetic Information Processing	Transcription	ko03040//Spliceosome	K12847	-	GO:0008270//zinc ion binding;GO:0003676//nucleic acid binding;GO:0004221//ubiquitin thiolesterase activity	GO:0006511//ubiquitin-dependent protein catabolic process
NGR-1A4867	Cytoplasmic protein	-	-	-	-	-	-	-
NGR-1A4870	NEFAhypothetical protein interacting nuclear protein NIP30	-	-	-	-	GO:0019031//viral envelope	-	GO:0019058//viral infectious cycle
NGR-1A4872	hypothetical protein	-	-	-	-	-	-	-
NGR-1A4876	hypothetical protein	-	-	-	-	-	-	-
NGR-1A4877	hypothetical protein	-	-	-	-	-	-	-
NGR-1A4878	hypothetical protein	-	-	-	-	-	-	-
NGR-1A4880	hypothetical protein	-	-	-	-	-	-	-
NGR-1A4883	hypothetical protein	-	-	-	-	GO:0016021//integral to membrane	GO:0005319//lipid transporter activity;GO:0005515//protein binding	GO:0006869//lipid transport
NGR-1A4884	hypothetical protein	-	-	-	-	-	-	-
NGR-1A4888	hypothetical protein	-	-	-	-	-	-	-
NGR-1A4889	hypothetical protein	-	-	-	-	-	GO:0046872//metal ion binding	-
NGR-1A4890	hypothetical protein	-	-	-	-	-	-	-
NGR-1A4891	RHTO0S07e03488g1_1	-	-	-	-	-	-	-
NGR-1A4892	singlehypothetical protein stranded DNA binding protein	-	-	-	-	-	GO:0003676//nucleic acid binding	-
NGR-1A4896	hypothetical protein	-	-	-	-	-	-	-
NGR-1A4897	hypothetical protein	-	-	-	-	-	-	-
NGR-1A4898	hypothetical protein	-	-	-	-	-	-	-
NGR-1A4901	hypothetical protein	-	-	-	-	-	-	-
NGR-1A4903	RHTO0S23e00254g1_1	-	-	-	-	-	GO:0004553//hydrolase activity, hydrolyzing O-glycosyl compounds	GO:0005975//carbohydrate metabolic process
NGR-1A4904	betahypothetical protein flanking protein	-	-	-	-	-	-	-
NGR-1A4906	hypothetical protein	-	-	-	-	-	-	-
NGR-1A4907	hypothetical protein	-	-	-	-	-	-	-
NGR-1A4909	hypothetical protein	-	-	-	-	-	-	-
NGR-1A4916	hypothetical protein	-	-	-	-	GO:0005672//transcription factor TFIIA complex	-	GO:0006367//transcription initiation from RNA polymerase II promoter
NGR-1A4919	hypothetical protein	-	-	-	-	-	GO:0004871//signal transducer activity	GO:0007165//signal transduction
NGR-1A4920	hypothetical protein	-	-	-	-	-	GO:0004871//signal transducer activity;GO:0005515//protein binding	GO:0006355//regulation of transcription, DNA-dependent;GO:0007165//signal transduction
NGR-1A4924	hypothetical protein	-	-	-	-	GO:0016592//mediator complex	GO:0001104//RNA polymerase II transcription cofactor activity	GO:0006357//regulation of transcription from RNA polymerase II promoter
NGR-1A4925	28 kDa ribonucleoprotein	-	-	-	-	-	GO:0003676//nucleic acid binding	-
NGR-1A4927	hypothetical protein	-	-	-	-	-	-	-
NGR-1A4931	hypothetical protein	-	-	-	-	-	-	-
NGR-1A4932	hypothetical protein	-	-	-	-	-	-	-
NGR-1A4935	hypothetical protein	-	-	-	-	-	-	-
NGR-1A4936	Proteophosphoglycan 5	-	-	-	-	-	-	-
NGR-1A4937	hypothetical protein	-	-	-	-	-	-	-
NGR-1A4940	hypothetical protein	-	-	-	-	-	-	-
NGR-1A4945	hypothetical protein	-	-	-	-	-	GO:0005515//protein binding	-
NGR-1A4947	hypothetical protein	-	-	-	-	GO:0016020//membrane;GO:0019028//viral capsid	-	-
NGR-1A4951	hypothetical protein	-	-	-	-	-	-	-
NGR-1A4954	RHTO0S13e00804g1_1	-	-	-	-	GO:0030117//membrane coat	GO:0005515//protein binding	GO:0006886//intracellular protein transport;GO:0016192//vesicle-mediated transport
NGR-1A4959	RHTO0S13e04808g1_1	-	-	-	-	-	GO:0005515//protein binding	-
NGR-1A4963	hypothetical protein	-	-	-	-	-	-	-
NGR-1A4965	hypothetical protein	-	-	-	-	-	GO:0003910//DNA ligase (ATP) activity;GO:0005524//ATP binding	GO:0006281//DNA repair;GO:0006310//DNA recombination
NGR-1A4968	hypothetical protein	-	-	-	-	-	GO:0016407//acetyltransferase activity	-
NGR-1A4969	TPA: hypothetical protein ZEAMMB73_020404	-	-	-	-	-	GO:0005515//protein binding	-
NGR-1A4971	hypothetical protein	-	-	-	-	-	-	-
NGR-1A4972	hypothetical protein	-	-	-	-	GO:0005634//nucleus;GO:0000775//chromosome, centromeric region	-	GO:0007067//mitosis
NGR-1A4982	DNA repair and recombination protein RAD52	-	-	-	-	-	GO:0003677//DNA binding	GO:0006310//DNA recombination;GO:0006355//regulation of transcription, DNA-dependent;GO:0006281//DNA repair
NGR-1A4991	glucose repression regulatory protein TUP1	-	-	-	-	GO:0005882//intermediate filament;GO:0005634//nucleus;GO:0019773//proteasome core complex, alpha-subunit complex	GO:0004175//endopeptidase activity;GO:0005515//protein binding;GO:0003677//DNA binding	GO:0006511//ubiquitin-dependent protein catabolic process;GO:0006355//regulation of transcription, DNA-dependent
NGR-1A4995	hypothetical protein	-	-	-	-	-	GO:0003941//L-serine ammonia-lyase activity;GO:0051539//4 iron, 4 sulfur cluster binding	GO:0006094//gluconeogenesis
NGR-1A4997	hypothetical protein	-	-	-	-	-	GO:0046872//metal ion binding	-
NGR-1A4998	hypothetical protein	-	-	-	-	-	GO:0051082//unfolded protein binding;GO:0005524//ATP binding	GO:0006950//response to stress;GO:0006457//protein folding
NGR-1A5004	hypothetical protein	-	-	-	-	-	-	-
NGR-1A5005	hypothetical protein	-	-	-	-	-	-	-
NGR-1A5014	hypothetical protein	-	-	-	-	-	GO:0008270//zinc ion binding	GO:0007165//signal transduction
NGR-1A5016	RHTO0S13e02432g1_1	-	-	-	-	-	-	-
NGR-1A5019	hypothetical protein	-	-	-	-	-	-	-
NGR-1A5020	hypothetical protein	-	-	-	-	-	-	-
NGR-1A5024	translocation protein SEC62	-	-	-	-	GO:0016021//integral to membrane	GO:0008565//protein transporter activity	GO:0015031//protein transport
NGR-1A5026	hypothetical protein	-	-	-	-	-	GO:0016742//hydroxymethyl-, formyl- and related transferase activity	GO:0009058//biosynthetic process
NGR-1A5029	expansin family protein	-	-	-	-	-	-	GO:0042742//defense response to bacterium;GO:0050832//defense response to fungus
NGR-1A5032	integral peroxisomal membrane peroxin	-	-	-	-	-	-	-
NGR-1A5040	histone H2A	-	-	-	-	GO:0005622//intracellular	GO:0043565//sequence-specific DNA binding;GO:0003677//DNA binding	-
NGR-1A5047	hypothetical protein	-	-	-	-	-	GO:0005515//protein binding	-
NGR-1A5054	hypothetical protein	-	-	-	-	GO:0005882//intermediate filament	-	-
NGR-1A5059	hypothetical protein	-	-	-	-	-	-	-
NGR-1A5065	hypothetical protein	-	-	-	-	-	-	-
NGR-1A5068	hypothetical protein	-	-	-	-	-	-	-
NGR-1A5073	hypothetical protein	-	-	-	-	-	-	-
NGR-1A5074	hypothetical protein	-	-	-	-	-	-	GO:0009405//pathogenesis
NGR-1A5075	transcription initiation factor TFIIE subunit alpha	-	-	-	-	-	-	-
NGR-1A5077	transcription regulator	-	-	-	-	-	GO:0046983//protein dimerization activity	-
NGR-1A5081	hypothetical protein	-	-	-	-	-	-	-
NGR-1A5083	hypothetical protein	-	-	-	-	-	GO:0003676//nucleic acid binding	-
NGR-1A5084	hypothetical protein	-	-	-	-	-	GO:0003676//nucleic acid binding	-
NGR-1A5087	hypothetical protein	-	-	-	-	GO:0031514//motile cilium;GO:0005882//intermediate filament;GO:0016020//membrane	GO:0008134//transcription factor binding;GO:0045502//dynein binding;GO:0042803//protein homodimerization activity	GO:0048870//cell motility;GO:0048193//Golgi vesicle transport
NGR-1A5089	glucosaminehypothetical protein fructosehypothetical protein 6hypothetical protein phosphate aminotransferase (isomerizing)	-	-	-	-	-	GO:0030246//carbohydrate binding	GO:0005975//carbohydrate metabolic process
NGR-1A5093	hypothetical protein	-	-	-	-	GO:0005634//nucleus	GO:0003677//DNA binding;GO:0008270//zinc ion binding	GO:0006351//transcription, DNA-dependent
NGR-1A5095	hypothetical protein	-	-	-	-	-	GO:0008233//peptidase activity;GO:0016787//hydrolase activity	GO:0006508//proteolysis
NGR-1A5098	hypothetical protein	-	-	-	-	GO:0005622//intracellular	GO:0043565//sequence-specific DNA binding;GO:0003677//DNA binding	-
NGR-1A5103	RHTO0S10e00980g1_1	-	-	-	-	-	GO:0003676//nucleic acid binding	-
NGR-1A5105	Fhypothetical protein boxhypothetical protein like domain protein	-	-	-	-	-	-	-
NGR-1A5111	hypothetical protein	-	-	-	-	-	-	-
NGR-1A5116	histonehypothetical protein foldhypothetical protein containing protein	-	-	-	-	GO:0005622//intracellular	GO:0003677//DNA binding;GO:0043565//sequence-specific DNA binding	-
NGR-1A5118	hypothetical protein	-	-	-	-	-	GO:0004221//ubiquitin thiolesterase activity	GO:0006511//ubiquitin-dependent protein catabolic process
NGR-1A5120	histonehypothetical protein foldhypothetical protein containing protein	-	-	-	-	GO:0005622//intracellular	GO:0003677//DNA binding;GO:0043565//sequence-specific DNA binding	-
NGR-1A5126	hypothetical protein	-	-	-	-	-	-	-
NGR-1A5127	hypothetical protein	-	-	-	-	-	GO:0042626//ATPase activity, coupled to transmembrane movement of substances	-
NGR-1A5128	Proteophosphoglycan ppg4	-	-	-	-	-	GO:0003682//chromatin binding	-
NGR-1A5131	LisH dimerization motif containing protein	-	-	-	-	-	-	-
NGR-1A5132	hypothetical protein	-	-	-	-	-	GO:0005515//protein binding	-
NGR-1A5134	alpha/beta hydrolase foldhypothetical protein 3 domain containing protein	-	-	-	-	-	GO:0016787//hydrolase activity;GO:0016788//hydrolase activity, acting on ester bonds	GO:0009058//biosynthetic process
NGR-1A5135	RHTO0S13e04104g1_1	-	-	-	-	-	-	-
NGR-1A5138	anucleate primary sterigmata protein A	-	-	-	-	GO:0005938//cell cortex	GO:0005515//protein binding;GO:0005543//phospholipid binding	GO:0032065//cortical protein anchoring
NGR-1A5139	hypothetical protein	-	-	-	-	-	-	-
NGR-1A5140	putative tRNA 2'hypothetical protein phosphotransferase	-	-	-	-	-	GO:0016772//transferase activity, transferring phosphorus-containing groups	GO:0006388//tRNA splicing, via endonucleolytic cleavage and ligation
NGR-1A5141	related to endohypothetical protein 1, 3(4)hypothetical protein betahypothetical protein glucanase	-	-	-	-	-	GO:0004553//hydrolase activity, hydrolyzing O-glycosyl compounds	GO:0005975//carbohydrate metabolic process
NGR-1A5143	hypothetical protein	-	-	-	-	-	-	GO:0006397//mRNA processing
NGR-1A5144	hypothetical protein	-	-	-	-	-	GO:0005515//protein binding	-
NGR-1A5145	hypothetical protein	-	-	-	-	-	-	-
NGR-1A5146	Bromodomain and PHD finger domain containing protein 3	-	-	-	-	-	GO:0005515//protein binding	-
NGR-1A5147	putative actinhypothetical protein binding protein	-	-	-	-	GO:0005622//intracellular	GO:0003779//actin binding;GO:0005515//protein binding	-
NGR-1A5149	RHTO0S13e00496g1_1	-	-	-	-	GO:0005669//transcription factor TFIID complex;GO:0005622//intracellular	GO:0043565//sequence-specific DNA binding;GO:0008889//glycerophosphodiester phosphodiesterase activity;GO:0003677//DNA binding	GO:0006071//glycerol metabolic process;GO:0006352//transcription initiation, DNA-dependent
NGR-1A5154	Histone H2A	-	-	-	-	GO:0005622//intracellular	GO:0043565//sequence-specific DNA binding;GO:0003677//DNA binding	-
NGR-1A5159	hypothetical protein	-	-	-	-	-	-	-
NGR-1A5161	sterol metabolismhypothetical protein related protein	-	-	-	-	-	GO:0020037//heme binding	-
NGR-1A5167	hypothetical protein	-	-	-	-	GO:0019031//viral envelope	-	-
NGR-1A5186	map kinase	-	-	-	-	GO:0005672//transcription factor TFIIA complex;GO:0016020//membrane	GO:0016773//phosphotransferase activity, alcohol group as acceptor;GO:0005524//ATP binding;GO:0004672//protein kinase activity	GO:0006367//transcription initiation from RNA polymerase II promoter;GO:0009103//lipopolysaccharide biosynthetic process;GO:0006468//protein phosphorylation
NGR-1A5189	Inner centromere protein, ARKhypothetical protein binding domain protein	-	-	-	-	-	-	-
NGR-1A5200	hypothetical protein	-	-	-	-	-	-	-
NGR-1A5202	hypothetical protein	-	-	-	-	-	GO:0005515//protein binding;GO:0003779//actin binding;GO:0017048//Rho GTPase binding;GO:0051087//chaperone binding	GO:0030036//actin cytoskeleton organization
NGR-1A5205	hypothetical protein	-	-	-	-	-	GO:0043565//sequence-specific DNA binding;GO:0008270//zinc ion binding;GO:0003700//sequence-specific DNA binding transcription factor activity;GO:0005515//protein binding;GO:0003682//chromatin binding	GO:0006355//regulation of transcription, DNA-dependent
NGR-1A5213	hypothetical protein	-	-	-	-	GO:0016021//integral to membrane	-	GO:0006810//transport
NGR-1A5216	hypothetical protein	-	-	-	-	-	GO:0046983//protein dimerization activity	-
NGR-1A5217	hypothetical protein	-	-	-	-	-	-	-
NGR-1A5221	hypothetical protein	-	-	-	-	-	-	-
NGR-1A5222	TBC domain protein, Rab GTPase activator	-	-	-	-	-	GO:0005097//Rab GTPase activator activity	GO:0032313//regulation of Rab GTPase activity
NGR-1A5225	hypothetical protein	-	-	-	-	GO:0005634//nucleus	GO:0003700//sequence-specific DNA binding transcription factor activity;GO:0003677//DNA binding	GO:0006355//regulation of transcription, DNA-dependent
NGR-1A5226	hypothetical protein	-	-	-	-	-	-	-
NGR-1A5229	hypothetical protein	-	-	-	-	GO:0005577//fibrinogen complex;GO:0031514//motile cilium;GO:0005680//anaphase-promoting complex	GO:0005102//receptor binding;GO:0008270//zinc ion binding;GO:0005515//protein binding;GO:0046872//metal ion binding;GO:0004842//ubiquitin-protein ligase activity;GO:0030674//protein binding, bridging	GO:0051258//protein polymerization;GO:0048870//cell motility;GO:0007165//signal transduction;GO:0030168//platelet activation
NGR-1A5230	hypothetical protein	-	-	-	-	-	-	-
NGR-1A5232	hypothetical protein	-	-	-	-	-	GO:0008270//zinc ion binding;GO:0016491//oxidoreductase activity;GO:0048037//cofactor binding;GO:0016616//oxidoreductase activity, acting on the CH-OH group of donors, NAD or NADP as acceptor	GO:0055114//oxidation-reduction process;GO:0006520//cellular amino acid metabolic process
NGR-1A5233	RHTO0S16e01860g1_1	-	-	-	-	-	GO:0008092//cytoskeletal protein binding;GO:0042802//identical protein binding;GO:0005515//protein binding;GO:0043130//ubiquitin binding;GO:0030674//protein binding, bridging	-
NGR-1A5236	hypothetical protein	-	-	-	-	-	-	-
NGR-1A5239	hypothetical protein	-	-	-	-	GO:0030896//checkpoint clamp complex	-	GO:0000077//DNA damage checkpoint
NGR-1A5240	hypothetical protein	-	-	-	-	-	GO:0005524//ATP binding;GO:0003723//RNA binding;GO:0016881//acid-amino acid ligase activity	GO:0045116//protein neddylation
NGR-1A5245	hypothetical protein	-	-	-	-	-	-	-
NGR-1A5249	hypothetical protein	-	-	-	-	-	-	-
NGR-1A5250	hypothetical protein	-	-	-	-	-	GO:0005515//protein binding	-
NGR-1A5251	hypothetical protein	-	-	-	-	-	-	-
NGR-1A5252	hypothetical protein	-	-	-	-	-	-	-
NGR-1A5255	RAN protein binding protein	-	-	-	-	GO:0005622//intracellular	GO:0003676//nucleic acid binding	GO:0006810//transport
NGR-1A5258	putative Protein serine/threonine kinase	-	-	-	-	-	GO:0004672//protein kinase activity;GO:0005515//protein binding;GO:0005524//ATP binding	GO:0006468//protein phosphorylation
NGR-1A5259	hypothetical protein	-	-	-	-	-	-	-
NGR-1A5272	hypothetical protein	-	-	-	-	-	-	-
NGR-1A5275	hypothetical protein	-	-	-	-	-	GO:0003676//nucleic acid binding	-
NGR-1A5278	Kinase phosphorylation domain protein	-	-	-	-	-	-	-
NGR-1A5279	DUF251 domain membrane protein	-	-	-	-	GO:0016021//integral to membrane;GO:0016020//membrane	-	GO:0006810//transport;GO:0055085//transmembrane transport
NGR-1A5280	hypothetical protein	-	-	-	-	GO:0000176//nuclear exosome (RNase complex);GO:0005622//intracellular	GO:0003676//nucleic acid binding;GO:0008408//3'-5' exonuclease activity	GO:0006396//RNA processing;GO:0006139//nucleobase, nucleoside, nucleotide and nucleic acid metabolic process
NGR-1A5283	hypothetical protein	Genetic Information Processing	Transcription	ko03040//Spliceosome	K11087	-	-	-
NGR-1A5293	translation initiation factor IF3	-	-	-	-	GO:0005606//laminin-1 complex	GO:0003743//translation initiation factor activity;GO:0005102//receptor binding	GO:0006413//translational initiation;GO:0030334//regulation of cell migration;GO:0030155//regulation of cell adhesion;GO:0045995//regulation of embryonic development
NGR-1A5294	serine/threoninehypothetical protein protein kinase TTK/MPS1	Cellular Processes	Cell growth and death	ko04111//Cell cycle - yeast	K08866	GO:0016020//membrane	GO:0004672//protein kinase activity;GO:0016773//phosphotransferase activity, alcohol group as acceptor;GO:0005524//ATP binding	GO:0009103//lipopolysaccharide biosynthetic process;GO:0006468//protein phosphorylation
NGR-1A5300	hypothetical protein	-	-	-	-	GO:0005737//cytoplasm	GO:0008270//zinc ion binding;GO:0005524//ATP binding;GO:0003677//DNA binding;GO:0003676//nucleic acid binding;GO:0016787//hydrolase activity;GO:0008026//ATP-dependent helicase activity;GO:0004386//helicase activity;GO:0004829//threonine-tRNA ligase activity	-
NGR-1A5301	hypothetical protein	-	-	-	-	GO:0042729//DASH complex;GO:0016021//integral to membrane;GO:0005876//spindle microtubule	GO:0004930//G-protein coupled receptor activity	GO:0007186//G-protein coupled receptor protein signaling pathway;GO:0008608//attachment of spindle microtubules to kinetochore
NGR-1A5302	hypothetical protein	-	-	-	-	-	-	-
NGR-1A5303	Fhypothetical protein box/WDhypothetical protein repeat protein 7, putative	Cellular Processes;Genetic Information Processing	Cell growth and death;Folding, sorting and degradation	ko04111//Cell cycle - yeast;ko04120//Ubiquitin mediated proteolysis	K03361	-	GO:0005515//protein binding	-
NGR-1A5305	hypothetical protein	-	-	-	-	-	-	-
NGR-1A5306	hypothetical protein	-	-	-	-	-	-	-
NGR-1A5310	hypothetical protein	-	-	-	-	-	GO:0004553//hydrolase activity, hydrolyzing O-glycosyl compounds	GO:0005975//carbohydrate metabolic process
NGR-1A5314	hypothetical protein	-	-	-	-	GO:0000139//Golgi membrane;GO:0016021//integral to membrane	GO:0005351//sugar:hydrogen symporter activity	GO:0055085//transmembrane transport;GO:0008643//carbohydrate transport
NGR-1A5315	signal recognition particle binding protein	Genetic Information Processing	Folding, sorting and degradation	ko03060//Protein export	K13431	GO:0005785//signal recognition particle receptor complex	GO:0016491//oxidoreductase activity;GO:0003924//GTPase activity;GO:0005524//ATP binding;GO:0005525//GTP binding;GO:0005047//signal recognition particle binding	GO:0006184//GTP catabolic process;GO:0055114//oxidation-reduction process;GO:0006886//intracellular protein transport;GO:0006614//SRP-dependent cotranslational protein targeting to membrane
NGR-1A5317	hypothetical protein	-	-	-	-	GO:0016021//integral to membrane	GO:0004930//G-protein coupled receptor activity	GO:0007186//G-protein coupled receptor protein signaling pathway
NGR-1A5318	hypothetical protein	-	-	-	-	GO:0016021//integral to membrane	-	GO:0050909//sensory perception of taste
NGR-1A5320	hypothetical protein	-	-	-	-	-	GO:0016787//hydrolase activity;GO:0030246//carbohydrate binding;GO:0008236//serine-type peptidase activity	GO:0006508//proteolysis
NGR-1A5323	proliferating cell nuclear antigen	Genetic Information Processing	Replication and repair	ko03030//DNA replication;ko03420//Nucleotide excision repair;ko03430//Mismatch repair;ko03410//Base excision repair	K04802	GO:0032040//small-subunit processome;GO:0030896//checkpoint clamp complex;GO:0005634//nucleus	GO:0003677//DNA binding	GO:0000077//DNA damage checkpoint;GO:0006275//regulation of DNA replication;GO:0045893//positive regulation of transcription, DNA-dependent
NGR-1A5324	hypothetical protein	-	-	-	-	-	-	-
NGR-1A5325	hypothetical protein	-	-	-	-	-	-	-
NGR-1A5329	hypothetical protein	-	-	-	-	-	-	-
NGR-1A5331	hypothetical protein	-	-	-	-	-	-	-
NGR-1A5332	Cytidine deaminase	Metabolism	Nucleotide metabolism;Global and Overview	ko01100//Metabolic pathways;ko00240//Pyrimidine metabolism	K01489	-	GO:0016787//hydrolase activity;GO:0008270//zinc ion binding;GO:0004126//cytidine deaminase activity	GO:0009972//cytidine deamination
NGR-1A5333	hypothetical protein	-	-	-	-	-	-	-
NGR-1A5337	hypothetical protein	-	-	-	-	GO:0005737//cytoplasm;GO:0019898//extrinsic to membrane	GO:0008092//cytoskeletal protein binding	-
NGR-1A5338	SRFhypothetical protein type transcription factor RlmA	-	-	-	-	-	GO:0046983//protein dimerization activity;GO:0003677//DNA binding	-
NGR-1A5339	hypothetical protein	-	-	-	-	-	-	-
NGR-1A5340	Crystal protein	-	-	-	-	-	GO:0016787//hydrolase activity	-
NGR-1A5341	hypothetical protein	-	-	-	-	-	-	-
NGR-1A5346	C6 transcription factor	-	-	-	-	GO:0005634//nucleus	GO:0000981//sequence-specific DNA binding RNA polymerase II transcription factor activity;GO:0008270//zinc ion binding	GO:0006355//regulation of transcription, DNA-dependent
NGR-1A5348	RHTO0S16e01706g1_1	-	-	-	-	-	-	-
NGR-1A5349	histone H3	-	-	-	-	-	GO:0003677//DNA binding	-
NGR-1A5351	hypothetical protein	-	-	-	-	-	-	-
NGR-1A5352	hypothetical protein	-	-	-	-	-	-	-
NGR-1A5353	hypothetical protein	-	-	-	-	-	-	-
NGR-1A5354	hypothetical protein	-	-	-	-	-	-	-
NGR-1A5360	hypothetical protein	-	-	-	-	-	-	-
NGR-1A5361	RHTO0S21e01552g1_1	-	-	-	-	-	-	-
NGR-1A5362	hypothetical protein	-	-	-	-	-	-	-
NGR-1A5363	betahypothetical protein 1, 3hypothetical protein mannanase	-	-	-	-	-	GO:0004553//hydrolase activity, hydrolyzing O-glycosyl compounds	GO:0005975//carbohydrate metabolic process
NGR-1A5367	hypothetical protein	-	-	-	-	-	-	-
NGR-1A5372	hypothetical protein	-	-	-	-	-	-	-
NGR-1A5373	hypothetical protein	-	-	-	-	-	-	-
NGR-1A5377	hypothetical protein	-	-	-	-	-	-	-
NGR-1A5379	patatinhypothetical protein like phospholipase domain containing protein	-	-	-	-	-	-	GO:0006629//lipid metabolic process
NGR-1A5380	RHTO0S09e05776g1_1	-	-	-	-	-	-	-
NGR-1A5382	hypothetical protein	-	-	-	-	GO:0005680//anaphase-promoting complex	-	GO:0050832//defense response to fungus;GO:0042742//defense response to bacterium
NGR-1A5383	hypothetical protein	-	-	-	-	-	-	-
NGR-1A5384	hypothetical protein	-	-	-	-	-	-	-
NGR-1A5390	hypothetical protein	-	-	-	-	-	-	-
NGR-1A5393	hypothetical protein	-	-	-	-	-	-	-
NGR-1A5394	hypothetical protein	-	-	-	-	-	-	-
NGR-1A5397	RHTO0S09e04390g1_1	-	-	-	-	GO:0000781//chromosome, telomeric region	GO:0042162//telomeric DNA binding	-
NGR-1A5399	WD repeathypothetical protein containing protein	-	-	-	-	-	GO:0005515//protein binding	-
NGR-1A5402	hypothetical protein	-	-	-	-	-	-	-
NGR-1A5403	hypothetical protein	-	-	-	-	-	-	-
NGR-1A5406	hypothetical protein	-	-	-	-	GO:0005634//nucleus	GO:0008270//zinc ion binding;GO:0000981//sequence-specific DNA binding RNA polymerase II transcription factor activity	GO:0006355//regulation of transcription, DNA-dependent
NGR-1A5409	transhypothetical protein aconitate 3hypothetical protein methyltransferase	-	-	-	-	-	GO:0008168//methyltransferase activity;GO:0008176//tRNA (guanine-N7-)-methyltransferase activity	GO:0006400//tRNA modification
NGR-1A5410	WD repeathypothetical protein containing protein	-	-	-	-	GO:0005737//cytoplasm;GO:0005852//eukaryotic translation initiation factor 3 complex	GO:0005515//protein binding;GO:0003743//translation initiation factor activity	-
NGR-1A5413	hypothetical protein	-	-	-	-	-	-	-
NGR-1A5415	UPF0183 domain protein	-	-	-	-	-	-	-
NGR-1A5417	hypothetical protein	-	-	-	-	GO:0005856//cytoskeleton	-	-
NGR-1A5420	hypothetical protein	-	-	-	-	GO:0005634//nucleus	GO:0003677//DNA binding;GO:0008270//zinc ion binding	GO:0006351//transcription, DNA-dependent
NGR-1A5426	hypothetical protein	-	-	-	-	-	-	-
NGR-1A5427	hypothetical protein	-	-	-	-	-	GO:0005515//protein binding	-
NGR-1A5431	hypothetical protein	-	-	-	-	-	-	-
NGR-1A5436	hypothetical protein	-	-	-	-	-	GO:0016987//sigma factor activity;GO:0003677//DNA binding;GO:0005524//ATP binding;GO:0003700//sequence-specific DNA binding transcription factor activity;GO:0004672//protein kinase activity	GO:0006352//transcription initiation, DNA-dependent;GO:0006355//regulation of transcription, DNA-dependent;GO:0006468//protein phosphorylation
NGR-1A5438	hypothetical protein	-	-	-	-	-	GO:0005515//protein binding	-
NGR-1A5439	RHTO0S09e02498g1_1	-	-	-	-	GO:0005634//nucleus	GO:0043565//sequence-specific DNA binding;GO:0003677//DNA binding;GO:0003700//sequence-specific DNA binding transcription factor activity	GO:0006355//regulation of transcription, DNA-dependent
NGR-1A5440	hypothetical protein	-	-	-	-	GO:0016272//prefoldin complex;GO:0016021//integral to membrane;GO:0005737//cytoplasm	GO:0004832//valine-tRNA ligase activity;GO:0051082//unfolded protein binding;GO:0005515//protein binding;GO:0000166//nucleotide binding;GO:0042803//protein homodimerization activity;GO:0005524//ATP binding;GO:0008134//transcription factor binding;GO:0045502//dynein binding	GO:0006438//valyl-tRNA aminoacylation;GO:0006457//protein folding;GO:0007049//cell cycle;GO:0006914//autophagy;GO:0006810//transport
NGR-1A5444	expansin family protein	-	-	-	-	-	-	GO:0050832//defense response to fungus;GO:0042742//defense response to bacterium
NGR-1A5445	hypothetical protein	-	-	-	-	GO:0005672//transcription factor TFIIA complex	-	GO:0006367//transcription initiation from RNA polymerase II promoter
NGR-1A5449	hypothetical protein	-	-	-	-	-	-	-
NGR-1A5458	hypothetical protein	-	-	-	-	-	GO:0003964//RNA-directed DNA polymerase activity;GO:0003723//RNA binding	GO:0015074//DNA integration;GO:0006278//RNA-dependent DNA replication
NGR-1A5461	hypothetical protein	-	-	-	-	-	-	-
NGR-1A5462	hypothetical protein	-	-	-	-	-	-	-
NGR-1A5466	hypothetical protein	-	-	-	-	-	-	-
NGR-1A5467	hypothetical protein	-	-	-	-	-	GO:0004806//triglyceride lipase activity	GO:0006629//lipid metabolic process
NGR-1A5469	hypothetical protein	-	-	-	-	-	GO:0005515//protein binding	-
NGR-1A5471	hypothetical protein	-	-	-	-	-	GO:0005515//protein binding	-
NGR-1A5472	hypothetical protein	-	-	-	-	-	-	-
NGR-1A5478	hypothetical protein	-	-	-	-	-	-	-
NGR-1A5479	hypothetical protein	-	-	-	-	-	-	-
NGR-1A5481	RHTO0S09e02498g1_1	-	-	-	-	GO:0005634//nucleus	GO:0043565//sequence-specific DNA binding;GO:0003700//sequence-specific DNA binding transcription factor activity;GO:0003677//DNA binding	GO:0006355//regulation of transcription, DNA-dependent
NGR-1A5486	putative stress response protein Rds2p	-	-	-	-	GO:0016021//integral to membrane	-	GO:0007155//cell adhesion
NGR-1A5488	hypothetical protein	-	-	-	-	-	-	-
NGR-1A5490	RHTO0S09e01970g2_1	-	-	-	-	GO:0016020//membrane	GO:0046873//metal ion transmembrane transporter activity	GO:0030001//metal ion transport;GO:0055085//transmembrane transport
NGR-1A5491	hypothetical protein	-	-	-	-	-	-	-
NGR-1A5492	hypothetical protein	-	-	-	-	-	-	-
NGR-1A5498	hypothetical protein	-	-	-	-	-	-	-
NGR-1A5502	hypothetical protein	-	-	-	-	-	-	-
NGR-1A5503	RHTO0S09e04082g1_1	Genetic Information Processing;Metabolism	Nucleotide metabolism;Global and Overview;Replication and repair	ko01100//Metabolic pathways;ko00230//Purine metabolism;ko00240//Pyrimidine metabolism;ko03030//DNA replication;ko03420//Nucleotide excision repair;ko03430//Mismatch repair;ko03410//Base excision repair;ko03440//Homologous recombination	K03505	GO:0005634//nucleus;GO:0016021//integral to membrane	-	GO:0006260//DNA replication
NGR-1A5505	hypothetical protein	-	-	-	-	-	-	-
NGR-1A5506	hypothetical protein	-	-	-	-	-	GO:0005515//protein binding	-
NGR-1A5508	hypothetical protein	-	-	-	-	-	-	-
NGR-1A5514	hypothetical protein	-	-	-	-	GO:0016020//membrane	-	-
NGR-1A5519	hypothetical protein	-	-	-	-	-	-	-
NGR-1A5524	hypothetical protein	-	-	-	-	-	GO:0005543//phospholipid binding	-
NGR-1A5525	RHTO0S09e03730g1_1	-	-	-	-	-	GO:0003677//DNA binding;GO:0003724//RNA helicase activity;GO:0003723//RNA binding;GO:0016887//ATPase activity;GO:0016787//hydrolase activity;GO:0004797//thymidine kinase activity;GO:0016881//acid-amino acid ligase activity;GO:0005524//ATP binding	-
NGR-1A5535	ATPhypothetical protein dependent Clp protease ATPhypothetical protein binding subunit ClpX	-	-	-	-	GO:0016021//integral to membrane	GO:0008134//transcription factor binding;GO:0005524//ATP binding;GO:0003677//DNA binding;GO:0016851//magnesium chelatase activity;GO:0016887//ATPase activity;GO:0003678//DNA helicase activity;GO:0009378//four-way junction helicase activity;GO:0003724//RNA helicase activity;GO:0003723//RNA binding;GO:0000166//nucleotide binding	GO:0007049//cell cycle;GO:0015979//photosynthesis;GO:0006281//DNA repair;GO:0006310//DNA recombination;GO:0006355//regulation of transcription, DNA-dependent;GO:0006810//transport;GO:0007059//chromosome segregation;GO:0015995//chlorophyll biosynthetic process;GO:0051301//cell division;GO:0006260//DNA replication
NGR-1A5536	RHTO0S09e00254g1_1	-	-	-	-	-	GO:0020037//heme binding	-
NGR-1A5538	hypothetical protein	-	-	-	-	-	-	-
NGR-1A5540	hypothetical protein	-	-	-	-	-	GO:0008236//serine-type peptidase activity;GO:0004806//triglyceride lipase activity;GO:0016787//hydrolase activity	GO:0006508//proteolysis;GO:0016042//lipid catabolic process
NGR-1A5545	hypothetical protein	-	-	-	-	GO:0017053//transcriptional repressor complex	-	GO:0007049//cell cycle
NGR-1A5546	RHTO0S11e05996g1_1	-	-	-	-	-	GO:0050660//flavin adenine dinucleotide binding;GO:0004499//flavin-containing monooxygenase activity;GO:0016491//oxidoreductase activity	GO:0055114//oxidation-reduction process
NGR-1A5551	hypothetical protein	-	-	-	-	-	-	GO:0006914//autophagy
NGR-1A5552	hypothetical protein	-	-	-	-	-	-	-
NGR-1A5553	hypothetical protein	-	-	-	-	-	-	-
NGR-1A5555	hypothetical protein	-	-	-	-	-	-	-
NGR-1A5556	hypothetical protein	-	-	-	-	GO:0016020//membrane	GO:0005515//protein binding;GO:0046873//metal ion transmembrane transporter activity	GO:0055085//transmembrane transport;GO:0030001//metal ion transport
NGR-1A5557	hypothetical protein	-	-	-	-	GO:0005634//nucleus	GO:0008270//zinc ion binding;GO:0000981//sequence-specific DNA binding RNA polymerase II transcription factor activity	GO:0007275//multicellular organismal development;GO:0030178//negative regulation of Wnt receptor signaling pathway;GO:0006355//regulation of transcription, DNA-dependent
NGR-1A5558	hypothetical protein	-	-	-	-	GO:0005634//nucleus;GO:0016020//membrane	GO:0015171//amino acid transmembrane transporter activity;GO:0008270//zinc ion binding;GO:0000981//sequence-specific DNA binding RNA polymerase II transcription factor activity	GO:0003333//amino acid transmembrane transport;GO:0055085//transmembrane transport;GO:0006355//regulation of transcription, DNA-dependent;GO:0006810//transport
NGR-1A5564	hypothetical protein	-	-	-	-	GO:0016021//integral to membrane	GO:0000166//nucleotide binding;GO:0016887//ATPase activity;GO:0003677//DNA binding;GO:0003924//GTPase activity;GO:0016301//kinase activity;GO:0005524//ATP binding;GO:0042626//ATPase activity, coupled to transmembrane movement of substances;GO:0005525//GTP binding	GO:0051301//cell division;GO:0007059//chromosome segregation;GO:0006810//transport;GO:0007049//cell cycle;GO:0055085//transmembrane transport
NGR-1A5566	hypothetical protein	-	-	-	-	GO:0016021//integral to membrane;GO:0005741//mitochondrial outer membrane;GO:0033179//proton-transporting V-type ATPase, V0 domain	GO:0031423//hexon binding;GO:0015078//hydrogen ion transmembrane transporter activity;GO:0003924//GTPase activity;GO:0051082//unfolded protein binding	GO:0006184//GTP catabolic process;GO:0006914//autophagy;GO:0008053//mitochondrial fusion;GO:0015991//ATP hydrolysis coupled proton transport
NGR-1A5570	hypothetical protein	-	-	-	-	GO:0016020//membrane	GO:0015171//amino acid transmembrane transporter activity	GO:0006810//transport;GO:0003333//amino acid transmembrane transport;GO:0055085//transmembrane transport
NGR-1A5575	HSP20hypothetical protein like chaperone domain protein	-	-	-	-	-	-	-
NGR-1A5576	hypothetical protein	-	-	-	-	-	-	-
NGR-1A5577	hypothetical protein	-	-	-	-	GO:0005634//nucleus;GO:0031514//motile cilium;GO:0005861//troponin complex	GO:0008081//phosphoric diester hydrolase activity;GO:0008134//transcription factor binding;GO:0045502//dynein binding;GO:0042803//protein homodimerization activity	GO:0048870//cell motility;GO:0006281//DNA repair;GO:0010508//positive regulation of autophagy
NGR-1A5581	glutathione Shypothetical protein transferase family protein	-	-	-	-	-	GO:0005515//protein binding	-
NGR-1A5582	hypothetical protein	-	-	-	-	-	GO:0016491//oxidoreductase activity	GO:0050832//defense response to fungus;GO:0042742//defense response to bacterium
NGR-1A5584	RHTO0S09e00738g1_1	-	-	-	-	GO:0016020//membrane	GO:0005515//protein binding;GO:0005524//ATP binding;GO:0004871//signal transducer activity;GO:0000156//two-component response regulator activity;GO:0000155//two-component sensor activity	GO:0007165//signal transduction;GO:0006355//regulation of transcription, DNA-dependent;GO:0000160//two-component signal transduction system (phosphorelay)
NGR-1A5586	RHTO0S09e00804g1_1	-	-	-	-	GO:0005777//peroxisome;GO:0016021//integral to membrane	GO:0005515//protein binding	GO:0016560//protein import into peroxisome matrix, docking
NGR-1A5589	hypothetical protein	-	-	-	-	-	GO:0003676//nucleic acid binding;GO:0004523//ribonuclease H activity	-
NGR-1A5591	hypothetical protein	-	-	-	-	-	-	-
NGR-1A5592	hypothetical protein	-	-	-	-	-	-	-
NGR-1A5595	hypothetical protein	-	-	-	-	-	-	-
NGR-1A5596	transcription initiation factor TFIID subunit 12	-	-	-	-	GO:0005622//intracellular;GO:0005669//transcription factor TFIID complex	GO:0043565//sequence-specific DNA binding	GO:0006352//transcription initiation, DNA-dependent
NGR-1A5597	hypothetical protein	-	-	-	-	-	-	-
NGR-1A5598	hypothetical protein	-	-	-	-	-	-	-
NGR-1A5600	hypothetical protein	-	-	-	-	GO:0005794//Golgi apparatus;GO:0005737//cytoplasm	GO:0008134//transcription factor binding;GO:0043565//sequence-specific DNA binding;GO:0003700//sequence-specific DNA binding transcription factor activity;GO:0042803//protein homodimerization activity;GO:0045502//dynein binding	GO:0007049//cell cycle;GO:0000917//barrier septum formation;GO:0043093//cytokinesis by binary fission;GO:0006355//regulation of transcription, DNA-dependent;GO:0006810//transport
NGR-1A5604	hypothetical protein	-	-	-	-	GO:0016020//membrane	GO:0003677//DNA binding	GO:0006355//regulation of transcription, DNA-dependent;GO:0006811//ion transport
NGR-1A5605	hypothetical protein	-	-	-	-	-	-	-
NGR-1A5606	hypothetical protein	-	-	-	-	-	-	-
NGR-1A5607	Zinc transporter 3	-	-	-	-	GO:0016020//membrane	GO:0046873//metal ion transmembrane transporter activity	GO:0030001//metal ion transport;GO:0055085//transmembrane transport
NGR-1A5609	hypothetical protein	-	-	-	-	-	-	-
NGR-1A5610	hypothetical protein	-	-	-	-	-	GO:0003779//actin binding	-
NGR-1A5612	hypothetical protein	-	-	-	-	-	GO:0005515//protein binding	-
NGR-1A5614	putative ATP citrate lyase, partial	-	-	-	-	-	-	-
NGR-1A5615	hypothetical protein	-	-	-	-	-	-	-
NGR-1A5616	mitochondrial carrier protein	-	-	-	-	-	GO:0005509//calcium ion binding	-
NGR-1A5617	hypothetical protein	-	-	-	-	-	-	-
NGR-1A5620	hypothetical protein	-	-	-	-	-	-	-
NGR-1A5621	hypothetical protein	-	-	-	-	-	GO:0005515//protein binding	-
NGR-1A5622	hypothetical protein	-	-	-	-	-	GO:0003700//sequence-specific DNA binding transcription factor activity;GO:0008289//lipid binding	GO:0042157//lipoprotein metabolic process;GO:0006355//regulation of transcription, DNA-dependent;GO:0019058//viral infectious cycle;GO:0006869//lipid transport
NGR-1A5623	hypothetical protein	-	-	-	-	-	-	-
NGR-1A5626	hypothetical protein	-	-	-	-	-	-	-
NGR-1A5627	RHTO0S09e08284g1_1, partial	-	-	-	-	GO:0016021//integral to membrane	-	GO:0051205//protein insertion into membrane
NGR-1A5629	hypothetical protein	-	-	-	-	-	GO:0003676//nucleic acid binding;GO:0046872//metal ion binding	GO:0006397//mRNA processing;GO:0006914//autophagy
NGR-1A5632	RHTO0S09e06018g1_1	-	-	-	-	-	GO:0003676//nucleic acid binding	-
NGR-1A5633	hypothetical protein	-	-	-	-	GO:0043234//protein complex	GO:0005525//GTP binding;GO:0004871//signal transducer activity;GO:0003924//GTPase activity	GO:0007165//signal transduction;GO:0051258//protein polymerization;GO:0006355//regulation of transcription, DNA-dependent;GO:0006184//GTP catabolic process
NGR-1A5640	DASH complex, subunit Dam1	-	-	-	-	GO:0042729//DASH complex;GO:0072686//mitotic spindle;GO:0005664//nuclear origin of replication recognition complex	GO:0003677//DNA binding	GO:0008608//attachment of spindle microtubules to kinetochore;GO:0006260//DNA replication
NGR-1A5643	hypothetical protein	-	-	-	-	-	-	-
NGR-1A5644	60S ribosomal protein L8hypothetical protein B AltName: Full=L4	Genetic Information Processing	Translation	ko03010//Ribosome	K02936	-	-	-
NGR-1A5646	MFS transporter, monocarboxylate permeasehypothetical protein like protein	-	-	-	-	GO:0016021//integral to membrane	GO:0022857//transmembrane transporter activity	GO:0055085//transmembrane transport
NGR-1A5647	hypothetical protein	-	-	-	-	-	-	-
NGR-1A5649	hypothetical protein	-	-	-	-	-	-	-
NGR-1A5653	hypothetical protein	-	-	-	-	-	-	-
NGR-1A5654	hypothetical protein	-	-	-	-	-	GO:0004553//hydrolase activity, hydrolyzing O-glycosyl compounds	GO:0005975//carbohydrate metabolic process
NGR-1A5655	hypothetical protein	-	-	-	-	GO:0005643//nuclear pore	-	GO:0046907//intracellular transport
NGR-1A5656	hypothetical protein	-	-	-	-	-	-	-
NGR-1A5658	hypothetical protein	-	-	-	-	-	-	GO:0007165//signal transduction
NGR-1A5660	hypothetical protein	-	-	-	-	-	-	-
NGR-1A5661	hypothetical protein	-	-	-	-	-	-	-
NGR-1A5664	hypothetical protein	Metabolism	Global and Overview;Metabolism of other amino acids;Amino acid metabolism	ko01100//Metabolic pathways;ko01110//Biosynthesis of secondary metabolites;ko01230//Biosynthesis of amino acids;ko00270//Cysteine and methionine metabolism;ko00450//Selenocompound metabolism	K00549	-	GO:0003871//5-methyltetrahydropteroyltriglutamate-homocysteine S-methyltransferase activity	GO:0009086//methionine biosynthetic process
NGR-1A5665	hypothetical protein	-	-	-	-	-	GO:0016830//carbon-carbon lyase activity	GO:0051259//protein oligomerization;GO:0006725//cellular aromatic compound metabolic process
NGR-1A5667	hypothetical protein	-	-	-	-	GO:0016021//integral to membrane	-	-
NGR-1A5668	hypothetical protein	-	-	-	-	-	-	-
NGR-1A5669	hypothetical protein	-	-	-	-	-	-	-
NGR-1A5670	ATPhypothetical protein dependent peptidase	-	-	-	-	-	GO:0004176//ATP-dependent peptidase activity;GO:0003723//RNA binding;GO:0046872//metal ion binding;GO:0008270//zinc ion binding;GO:0005515//protein binding	GO:0006508//proteolysis
NGR-1A5673	hypothetical protein	-	-	-	-	-	-	-
NGR-1A5679	hypothetical protein	-	-	-	-	-	-	-
NGR-1A5680	hypothetical protein	-	-	-	-	-	-	-
NGR-1A5682	hypothetical protein	-	-	-	-	-	GO:0016491//oxidoreductase activity	GO:0055114//oxidation-reduction process
NGR-1A5686	hypothetical protein	-	-	-	-	-	-	-
NGR-1A5689	hypothetical protein	-	-	-	-	-	-	-
NGR-1A5691	TPR and SET domain containing protein	-	-	-	-	-	GO:0005515//protein binding	-
NGR-1A5694	hypothetical protein	-	-	-	-	-	-	-
NGR-1A5700	hypothetical protein	-	-	-	-	-	-	-
NGR-1A5701	LPPG: FO 2hypothetical protein phosphohypothetical protein Lhypothetical protein lactate transferase CofD/UPF0052	-	-	-	-	-	-	-
NGR-1A5704	hypothetical protein	Genetic Information Processing	Folding, sorting and degradation	ko04141//Protein processing in endoplasmic reticulum	K08852	GO:0016020//membrane	GO:0004672//protein kinase activity;GO:0004540//ribonuclease activity;GO:0005524//ATP binding;GO:0016773//phosphotransferase activity, alcohol group as acceptor	GO:0006468//protein phosphorylation;GO:0009103//lipopolysaccharide biosynthetic process;GO:0006397//mRNA processing
NGR-1A5705	hypothetical protein	-	-	-	-	-	GO:0046872//metal ion binding	-
NGR-1A5708	hypothetical protein	-	-	-	-	-	GO:0004564//beta-fructofuranosidase activity;GO:0004575//sucrose alpha-glucosidase activity	-
NGR-1A5714	hypothetical protein	-	-	-	-	-	-	GO:0006508//proteolysis
NGR-1A5722	hypothetical protein	-	-	-	-	-	GO:0005515//protein binding	-
NGR-1A5725	hypothetical protein	-	-	-	-	-	-	-
NGR-1A5731	hypothetical protein	-	-	-	-	-	-	-
NGR-1A5737	hypothetical protein	-	-	-	-	GO:0005634//nucleus;GO:0005737//cytoplasm	GO:0003723//RNA binding	GO:0006397//mRNA processing
NGR-1A5738	hypothetical protein	-	-	-	-	-	-	-
NGR-1A5740	hypothetical protein	-	-	-	-	-	GO:0003700//sequence-specific DNA binding transcription factor activity;GO:0043565//sequence-specific DNA binding	GO:0006355//regulation of transcription, DNA-dependent
NGR-1A5741	RHTO0S27e00562g1_1	-	-	-	-	GO:0005634//nucleus;GO:0016020//membrane	GO:0008270//zinc ion binding;GO:0000981//sequence-specific DNA binding RNA polymerase II transcription factor activity;GO:0003677//DNA binding	GO:0008360//regulation of cell shape;GO:0006351//transcription, DNA-dependent;GO:0006355//regulation of transcription, DNA-dependent
NGR-1A5742	polyadenylatehypothetical protein binding protein	Genetic Information Processing	Folding, sorting and degradation;Translation	ko03013//RNA transport;ko03015//mRNA surveillance pathway;ko03018//RNA degradation	K13126	-	GO:0003676//nucleic acid binding;GO:0000175//3'-5'-exoribonuclease activity;GO:0003723//RNA binding	GO:0006396//RNA processing
NGR-1A5743	glucose repression mediator protein	-	-	-	-	-	GO:0005515//protein binding	-
NGR-1A5744	enhancer of mRNAhypothetical protein decapping protein 3	-	-	-	-	-	-	-
NGR-1A5751	hypothetical protein	-	-	-	-	-	-	-
NGR-1A5754	hypothetical protein	-	-	-	-	-	GO:0005515//protein binding	GO:0035556//intracellular signal transduction
NGR-1A5756	family 5 glycoside hydrolase	Metabolism	Carbohydrate metabolism	ko00500//Starch and sucrose metabolism	K01210	-	GO:0004553//hydrolase activity, hydrolyzing O-glycosyl compounds	GO:0005975//carbohydrate metabolic process
NGR-1A5757	COP9 signalosome complex subunit 7	-	-	-	-	-	GO:0005515//protein binding	-
NGR-1A5760	Histonehypothetical protein lysine Nhypothetical protein methyltransferase, H3 lysinehypothetical protein 79 specific	-	-	-	-	-	GO:0018024//histone-lysine N-methyltransferase activity	-
NGR-1A5761	hypothetical protein	-	-	-	-	-	-	-
NGR-1A5771	hypothetical protein	-	-	-	-	-	-	-
NGR-1A5773	hypothetical protein	-	-	-	-	-	-	-
NGR-1A5778	hypothetical protein	-	-	-	-	-	GO:0004672//protein kinase activity;GO:0005524//ATP binding	GO:0006468//protein phosphorylation
NGR-1A5781	Smr domainhypothetical protein containing protein	-	-	-	-	-	-	-
NGR-1A5782	hypothetical protein	-	-	-	-	-	-	-
NGR-1A5786	hypothetical protein	-	-	-	-	-	-	-
NGR-1A5787	hypothetical protein	-	-	-	-	-	-	-
NGR-1A5789	hypothetical protein	-	-	-	-	-	-	-
NGR-1A5792	hypothetical protein	-	-	-	-	-	GO:0008234//cysteine-type peptidase activity;GO:0004197//cysteine-type endopeptidase activity	GO:0055114//oxidation-reduction process;GO:0006508//proteolysis
NGR-1A5793	hypothetical protein	-	-	-	-	-	-	-
NGR-1A5794	hypothetical protein	-	-	-	-	GO:0005680//anaphase-promoting complex	-	GO:0030071//regulation of mitotic metaphase/anaphase transition
[truncated: 78 more rows]
