# Supplementary material for: Whole genome sequencing and comparative genomic analysis of oleaginous red yeast Sporobolomyces pararoseus NGR identifies candidate genes for biotechnological potential and ballistospores-shooting
Source: BMC Genomics. 2020 Feb 24;21:181. doi: 10.1186/s12864-020-6593-1 (PMC7041287; doi:10.1186/s12864-020-6593-1)
Supplement: Supplementary file 13 — Additional file 13. Ka/Ks results of single-copy homologous gene (NGR vs NP11). [file 12864_2020_6593_MOESM13_ESM.xlsx]

## Sheet: Sheet1
Gene pairs ID	Method	Ka	Ks	Ka/Ks	P-Value(Fisher)	Length	S-Sites	N-Sites	Fold-Sites(0:2:4)	Substitutions	S-Substitutions	N-Substitutions	Fold-S-Substitutions(0:2:4)	Fold-N-Substitutions(0:2:4)	Divergence-Time	Substitution-Rate-Ratio(rTC:rAG:rTA:rCG:rTG:rCA/rCA)	GC(1:2:3)	ML-Score	AICc	Akaike-Weight	Model	{nr}	{KEGG}	{NOG}	{KOG}	{GO}	{TrEMBL}
Rto-vs-NGR-1A1126	NG	0.0362744	NA	NA	0	570	118.164	451.836	NA	144	128	16	NA	NA	NA	1:1:1:1:1:1	0.464912(0.505263:0.271053:0.618421)	NA	NA	NA	NA	{gi|472587308|gb|EMS24807.1|; putative neuronal calcium sensor Ncs1	{cfa:489500; K13764 RCVRN recoverin -- Organismal Systems; Sensory system; Phototransduction [PATH:ko04744]}	{486041.XP_001876627.1; Laccaria bicolor S238N H82 agaNOG01923 Pfam:efhand T; 486041.XP_001876627.1; Laccaria bicolor S238N H82 agarNOG07127 Pfam:efhand T; 486041.XP_001876627.1; Laccaria bicolor S238N H82 basNOG00858 calcium ion binding protein T; 486041.XP_001876627.1; Laccaria bicolor S238N H82 KOG0044 Kv channel interacting protein T; 486041.XP_001876627.1; Laccaria bicolor S238N H82 fuNOG025…	{SPAC18B11.04; KOG0044 Ca2+ sensor (EF-Hand superfamily) T Signal transduction mechanisms ;}	{GO:0005509; calcium ion binding; molecular_function GO:0005578; proteinaceous extracellular matrix; cellular_component GO:0007165; signal transduction; biological_process}	{M7WW46; M7WW46_RHOT1 Putative neuronal calcium sensor Ncs1 OS=Rhodosporidium toruloides (strain NP11) GN=RHTO_04987 PE=4 SV=1}
Rto-vs-NGR-1A4714	NG	0.0375626	NA	NA	9.01e-87	714	168.112	545.888	NA	152	132	20	NA	NA	NA	1:1:1:1:1:1	0.364392(0.395013:0.234908:0.463255)	NA	NA	NA	NA	{gi|576987022|gb|EUC59758.1|; polyubiquitin	{scm:SCHCODRAFT_64979; K08770 UBC ubiquitin C -- Organismal Systems; Endocrine system; PPAR signaling pathway [PATH:ko03320]}	{578458.XP_003037536.1; Schizophyllum commune H4 8 basNOG00724 Ubiquitin O; 578458.XP_003037536.1; Schizophyllum commune H4 8 KOG0001 ubiquitin O; 578458.XP_003037536.1; Schizophyllum commune H4 8 agaNOG02863 Ubiquitin-2 like Rad60 SUMO-like O; 578458.XP_003037536.1; Schizophyllum commune H4 8 fuNOG03644 K08770 ubiquitin C O; 578458.XP_003037536.1; Schizophyllum commune H4 8 COG5272 Ribosomal pro…	{At5g03240; KOG0001 Ubiquitin and ubiquitin-like proteins OR Posttranslational modification, protein turnover, chaperones ; General function prediction only ;}	{GO:0008168; methyltransferase activity; molecular_function GO:0005515; protein binding; molecular_function GO:0006364; rRNA processing; biological_process}	{A0A074S5X3; A0A074S5X3_9HOMO Polyubiquitin OS=Rhizoctonia solani 123E GN=V565_012780 PE=4 SV=1}
Rto-vs-NGR-1A2989	NG	0.0384101	NA	NA	4.15e-88	489	115.1	373.9	NA	125	111	14	NA	NA	NA	1:1:1:1:1:1	0.477599(0.502688:0.344086:0.586022)	NA	NA	NA	NA	{gi|472586266|gb|EMS23794.1|; Glucose/ribitol dehydrogenase	{mgl:MGL_2473; K07942 ARL1 ADP-ribosylation factor-like 1 -- --}	{5297.EHS63131; Puccinia graminis basNOG02127 small monomeric GTPase U; 5297.EHS63131; Puccinia graminis COG1100 GTP-binding Protein R; 5297.EHS63131; Puccinia graminis fuNOG07824 adp-ribosylation U; 5297.EHS63131; Puccinia graminis opiNOG02340 ADP-ribosylation factor-like U; 5297.EHS63131; Puccinia graminis KOG0072 Adp-ribosylation factor-like U}	{Hs4502227; KOG0072 GTP-binding ADP-ribosylation factor-like protein ARL1 U Intracellular trafficking, secretion, and vesicular transport ;}	{GO:0005737; cytoplasm; cellular_component GO:0005622; intracellular; cellular_component GO:0003924; GTPase activity; molecular_function GO:0007186; G-protein coupled receptor protein signaling pathway; biological_process GO:0004871; signal transducer activity; molecular_function GO:0031683; G-protein beta/gamma-subunit complex binding; molecular_function GO:0007264; small GTPase mediated signal …	{M7XIU5; M7XIU5_RHOT1 Glucose/ribitol dehydrogenase OS=Rhodosporidium toruloides (strain NP11) GN=RHTO_06853 PE=3 SV=1}
Rto-vs-NGR-1A5112	NG	0.0423774	NA	NA	2.95e-129	984	223.526	760.474	NA	219	187.667	31.3333	NA	NA	NA	1:1:1:1:1:1	0.518018(0.548048:0.363363:0.642643)	NA	NA	NA	NA	{gi|634346726|gb|KDE02419.1|; serine/threonine-protein phosphatase PP1, variant 1	{cci:CC1G_07643; K06269 PPP1C protein phosphatase 1, catalytic subunit 3.1.3.16 Genetic Information Processing; Translation; mRNA surveillance pathway [PATH:ko03015]Environmental Information Processing; Signal transduction; cGMP-PKG signaling pathway [PATH:ko04022]Environmental Information Processing; Signal transduction; cAMP signaling pathway [PATH:ko04024]Cellular Processes; Cell growth and de…	{5297.EFP76909; Puccinia graminis basNOG01179 serine threonine-protein phosphatase T; 5297.EFP76909; Puccinia graminis fuNOG04888 serine threonine-protein phosphatase T; 5297.EFP76909; Puccinia graminis NOG02305 serine threonine-protein phosphatase T; 5297.EFP76909; Puccinia graminis opiNOG00416 serine threonine-protein phosphatase T; 5297.EFP76909; Puccinia graminis KOG0374 serine threonine-prot…	{SPBC776.02c; KOG0374 Serine/threonine specific protein phosphatase PP1, catalytic subunit TR Signal transduction mechanisms ; General function prediction only ;}	{GO:0016787; hydrolase activity; molecular_function}	{U5HJ38; U5HJ38_USTV1 Serine/threonine-protein phosphatase OS=Microbotryum violaceum (strain p1A1 Lamole) GN=MVLG_07031 PE=3 SV=1}
Rto-vs-NGR-1A4305	NG	0.0475025	NA	NA	0	573	138.495	434.505	NA	160	140	20	NA	NA	NA	1:1:1:1:1:1	0.535777(0.581152:0.403141:0.623037)	NA	NA	NA	NA	{gi|472587882|gb|EMS25378.1|; cell division control protein 42	{uma:UM00295.1; K04393 CDC42 cell division control protein 42 -- Environmental Information Processing; Signal transduction; MAPK signaling pathway [PATH:ko04010]Environmental Information Processing; Signal transduction; MAPK signaling pathway - yeast [PATH:ko04011]Environmental Information Processing; Signal transduction; Ras signaling pathway [PATH:ko04014]Environmental Information Processing; S…	{5306.JGI70637; Phanerochaete chrysosporium agarNOG04627 RHO Z; 5306.JGI70637; Phanerochaete chrysosporium basNOG01322 RHO Z; 5306.JGI70637; Phanerochaete chrysosporium KOG0393 ras homolog family member R; 5306.JGI70637; Phanerochaete chrysosporium fuNOG02475 cell division control protein 42 Z; 5306.JGI70637; Phanerochaete chrysosporium COG1100 GTP-binding Protein R; 5306.JGI70637; Phanerochaete …	{SPAC110.03; KOG0393 Ras-related small GTPase, Rho type R General function prediction only ;}	{GO:0007264; small GTPase mediated signal transduction; biological_process GO:0005525; GTP binding; molecular_function GO:0005622; intracellular; cellular_component}	{A0A0D6EJ01; A0A0D6EJ01_SPOSA SPOSA6832_01259-mRNA-1:cds (Fragment) OS=Sporobolomyces salmonicolor GN=SPOSA6832_01259 PE=4 SV=1}
Rto-vs-NGR-1A0300	NG	0.0517614	NA	NA	4.85e-117	1071	249.59	821.41	NA	234	192.917	41.0833	NA	NA	NA	1:1:1:1:1:1	0.445211(0.488506:0.301149:0.545977)	NA	NA	NA	NA	{gi|634347569|gb|KDE03086.1|; CMGC/MAPK/P38 protein kinase	{uma:UM02357.1; K04441 P38 p38 MAP kinase 2.7.11.24 Environmental Information Processing; Signal transduction; MAPK signaling pathway [PATH:ko04010]Environmental Information Processing; Signal transduction; MAPK signaling pathway - yeast [PATH:ko04011]Environmental Information Processing; Signal transduction; Rap1 signaling pathway [PATH:ko04015]Environmental Information Processing; Signal transd…	{5270.UM02357P0; Ustilago maydis KOG0660 Mitogen-activated protein kinase T; 5270.UM02357P0; Ustilago maydis basNOG01662 Mitogen-activated protein kinase involved in a signal transduction pathway that is activated by changes in the osmolarity of the extracellular environment. Controls osmotic regulation of transcription of target genes K; 5270.UM02357P0; Ustilago maydis fuNOG00038 Mitogen-activat…	{SPAC24B11.06c; KOG0660 Mitogen-activated protein kinase T Signal transduction mechanisms ;}	{GO:0016773; phosphotransferase activity, alcohol group as acceptor; molecular_function GO:0005524; ATP binding; molecular_function GO:0003824; NA GO:0004672; protein kinase activity; molecular_function GO:0009103; lipopolysaccharide biosynthetic process; biological_process GO:0006468; protein phosphorylation; biological_process GO:0016020; membrane; cellular_component}	{U5HH69; U5HH69_USTV1 Mitogen-activated protein kinase OS=Microbotryum violaceum (strain p1A1 Lamole) GN=MVLG_06409 PE=3 SV=1}
Rto-vs-NGR-1A1134	NG	0.054717	NA	NA	3.01e-38	303	59.8003	243.2	NA	64	51.1667	12.8333	NA	NA	NA	1:1:1:1:1:1	0.451791(0.446281:0.330579:0.578512)	NA	NA	NA	NA	{gi|472583436|gb|EMS21069.1|; RHTO0S04e04214g1_1	{hmg:100204043; K03868 RBX1, ROC1 RING-box protein 1 -- Genetic Information Processing; Replication and repair; Nucleotide excision repair [PATH:ko03420]Environmental Information Processing; Signal transduction; HIF-1 signaling pathway [PATH:ko04066]Cellular Processes; Cell growth and death; Cell cycle [PATH:ko04110]Cellular Processes; Cell growth and death; Cell cycle - yeast [PATH:ko04111]Cellu…	{6085.XP_002164267; Hydra magnipapillata KOG2930 RinG-box protein O; 6085.XP_002164267; Hydra magnipapillata COG5194 Ring-box protein O; 6085.XP_002164267; Hydra magnipapillata meNOG25025 Ring-box 1, E3 ubiquitin protein ligase O; 6085.XP_002164267; Hydra magnipapillata opiNOG33610 ring-box protein O}	{Hs7657508; KOG2930 SCF ubiquitin ligase, Rbx1 component O Posttranslational modification, protein turnover, chaperones ;}	{GO:0004842; ubiquitin-protein ligase activity; molecular_function GO:0008270; zinc ion binding; molecular_function GO:0005515; protein binding; molecular_function GO:0005680; anaphase-promoting complex; cellular_component GO:0046872; metal ion binding; molecular_function}	{M7XBC5; M7XBC5_RHOT1 RING-box protein 1 OS=Rhodosporidium toruloides (strain NP11) GN=RHTO_01939 PE=4 SV=1}
Rto-vs-NGR-1A3046	NG	0.0582799	NA	NA	3.2e-60	441	90.2672	350.733	NA	101	81.3333	19.6667	NA	NA	NA	1:1:1:1:1:1	0.507726(0.569536:0.291391:0.662252)	NA	NA	NA	NA	{gi|472582036|gb|EMS19738.1|; RHTO0S01e03026g1_1	{uma:UM03910.1; K02183 CALM calmodulin -- Environmental Information Processing; Signal transduction; Ras signaling pathway [PATH:ko04014]Environmental Information Processing; Signal transduction; Rap1 signaling pathway [PATH:ko04015]Environmental Information Processing; Signal transduction; Calcium signaling pathway [PATH:ko04020]Environmental Information Processing; Signal transduction; cGMP-PKG…	{5270.UM03910P0; Ustilago maydis basNOG00440 Pfam:efhand_Ca_insen T; 5270.UM03910P0; Ustilago maydis KOG0027 Calcium binding protein T; 5270.UM03910P0; Ustilago maydis fuNOG07231 calmodulin T; 5270.UM03910P0; Ustilago maydis opiNOG05982 calmodulin T; 5270.UM03910P0; Ustilago maydis COG5126 myosin light chain DTZ}	{7303485; KOG0027 Calmodulin and related proteins (EF-Hand superfamily) T Signal transduction mechanisms ;}	{GO:0005509; calcium ion binding; molecular_function GO:0005578; proteinaceous extracellular matrix; cellular_component GO:0006351; transcription, DNA-dependent; biological_process GO:0003899; DNA-directed RNA polymerase activity; molecular_function GO:0007165; signal transduction; biological_process}	{E6ZMR7; E6ZMR7_SPORE Probable Calmodulin OS=Sporisorium reilianum (strain SRZ2) GN=sr14813 PE=4 SV=1}
Rto-vs-NGR-1A1012	NG	0.0601637	NA	NA	1.25e-76	612	144.984	467.016	NA	149	122	27	NA	NA	NA	1:1:1:1:1:1	0.529935(0.533981:0.407767:0.648058)	NA	NA	NA	NA	{gi|472586635|gb|EMS24154.1|; 20S proteasome subunit beta 3	{ppl:POSPLDRAFT_91775; K02735 PSMB3 20S proteasome subunit beta 3 3.4.25.1 Genetic Information Processing; Folding, sorting and degradation; Proteasome [PATH:ko03050]}	{5297.EFP91202; Puccinia graminis basNOG01227 The proteasome is a multicatalytic proteinase complex which is characterized by its ability to cleave peptides with Arg, Phe, Tyr, Leu, and Glu adjacent to the leaving group at neutral or slightly basic pH. The proteasome has an ATP-dependent proteolytic activity (By similarity) O; 5297.EFP91202; Puccinia graminis fuNOG03592 The proteasome is a multic…	{YER094c; KOG0180 20S proteasome, regulatory subunit beta type PSMB3/PUP3 O Posttranslational modification, protein turnover, chaperones ;}	{GO:0051603; proteolysis involved in cellular protein catabolic process; biological_process GO:0005839; proteasome core complex; cellular_component GO:0004298; threonine-type endopeptidase activity; molecular_function}	{M7XJW0; M7XJW0_RHOT1 Proteasome subunit beta type OS=Rhodosporidium toruloides (strain NP11) GN=RHTO_06158 PE=3 SV=1}
Rto-vs-NGR-1A5541	NG	0.0603158	NA	NA	9.16e-79	582	141.998	440.002	NA	148	122.5	25.5	NA	NA	NA	1:1:1:1:1:1	0.504785(0.516746:0.38756:0.610048)	NA	NA	NA	NA	{gi|472585297|gb|EMS22851.1|; RHTO0S09e04764g1_1	{nfi:NFIA_052550; K07975 RHO1 Rho family, other -- --}	{36630.CADNFIAP00004145; Neosartorya fischeri ascNOG00096 GTP-binding protein R; 36630.CADNFIAP00004145; Neosartorya fischeri euroNOG09472 rho GTPase U; 36630.CADNFIAP00004145; Neosartorya fischeri eurotNOG02676 Rho GTPase Rho1 U; 36630.CADNFIAP00004145; Neosartorya fischeri fuNOG00120 GTP-Binding protein R; 36630.CADNFIAP00004145; Neosartorya fischeri NOG04847 ras homolog family member R; 36630.…	{SPAC1F7.04; KOG0393 Ras-related small GTPase, Rho type R General function prediction only ;}	{GO:0005737; cytoplasm; cellular_component GO:0007264; small GTPase mediated signal transduction; biological_process GO:0005622; intracellular; cellular_component GO:0005634; nucleus; cellular_component GO:0005525; GTP binding; molecular_function}	{A0A0D6EKG2; A0A0D6EKG2_SPOSA SPOSA6832_01720-mRNA-1:cds OS=Sporobolomyces salmonicolor GN=SPOSA6832_01720 PE=4 SV=1}
Rto-vs-NGR-1A4679	NG	0.0627865	NA	NA	5.55e-102	768	192.431	575.569	NA	199	164.333	34.6667	NA	NA	NA	1:1:1:1:1:1	0.540541(0.555985:0.447876:0.617761)	NA	NA	NA	NA	{gi|472584692|gb|EMS22278.1|; 20S proteasome subunit, threonine-type endopeptidase	{scm:SCHCODRAFT_63403; K02726 PSMA2 20S proteasome subunit alpha 2 3.4.25.1 Genetic Information Processing; Folding, sorting and degradation; Proteasome [PATH:ko03050]}	{578458.XP_003038040.1; Schizophyllum commune H4 8 agarNOG04954 The proteasome is a multicatalytic proteinase complex which is characterized by its ability to cleave peptides with Arg, Phe, Tyr, Leu, and Glu adjacent to the leaving group at neutral or slightly basic pH. The proteasome has an ATP-dependent proteolytic activity (By similarity) O; 578458.XP_003038040.1; Schizophyllum commune H4 8 ag…	{SPCC1442.06; KOG0181 20S proteasome, regulatory subunit alpha type PSMA2/PRE8 O Posttranslational modification, protein turnover, chaperones ;}	{GO:0004298; threonine-type endopeptidase activity; molecular_function GO:0006511; ubiquitin-dependent protein catabolic process; biological_process GO:0005839; proteasome core complex; cellular_component GO:0051603; proteolysis involved in cellular protein catabolic process; biological_process GO:0019773; proteasome core complex, alpha-subunit complex; cellular_component GO:0004175; endopeptidas…	{A0A0D6EKZ3; A0A0D6EKZ3_SPOSA Proteasome subunit alpha type OS=Sporobolomyces salmonicolor GN=SPOSA6832_02211 PE=3 SV=1}
Rto-vs-NGR-1A0264	NG	0.063731	NA	NA	0	444	96.2	347.8	NA	124	102.75	21.25	NA	NA	NA	1:1:1:1:1:1	0.439873(0.436709:0.389241:0.493671)	NA	NA	NA	NA	{gi|472585969|gb|EMS23511.1|; cell cycle control protein, Cwf14	{cnb:CNBI2730; K12873 BUD31, G10 bud site selection protein 31 -- Genetic Information Processing; Transcription; Spliceosome [PATH:ko03040]}	{208348.PTTG_08736P0; Puccinia triticina KOG3404 BUD31 homolog K; 208348.PTTG_08736P0; Puccinia triticina basNOG02004 G10 protein K; 208348.PTTG_08736P0; Puccinia triticina fuNOG13498 Cell cycle control protein Cwf14 K; 208348.PTTG_08736P0; Puccinia triticina COG5132 BUD31 homolog DK; 208348.PTTG_08736P0; Puccinia triticina opiNOG25513 Cell cycle control protein Cwf14 K}	{7292624; KOG3404 G10 protein/predicted nuclear transcription regulator K Transcription ;}	{GO:0005634; nucleus; cellular_component}	{M7WZJ0; M7WZJ0_RHOT1 Cell cycle control protein, Cwf14 OS=Rhodosporidium toruloides (strain NP11) GN=RHTO_07245 PE=4 SV=1}
Rto-vs-NGR-1A3947	NG	0.0662273	NA	NA	2.59e-34	333	80.5843	252.416	NA	77	61	16	NA	NA	NA	1:1:1:1:1:1	0.529762(0.504464:0.504464:0.580357)	NA	NA	NA	NA	{gi|472583619|gb|EMS21252.1|; pre-mRNA-splicing factor ini1	{lbc:LACBIDRAFT_243953; K12834 PHF5A PHD finger-like domain-containing protein 5A -- Genetic Information Processing; Transcription; Spliceosome [PATH:ko03040]}	{486041.XP_001874599.1; Laccaria bicolor S238N H82 agaNOG04142 PHF5-like protein A; 486041.XP_001874599.1; Laccaria bicolor S238N H82 basNOG03085 PHF5-like protein A; 486041.XP_001874599.1; Laccaria bicolor S238N H82 KOG1705 PHD finger protein 5A S; 486041.XP_001874599.1; Laccaria bicolor S238N H82 NOG41354 PHD finger-like domain-containing protein A; 486041.XP_001874599.1; Laccaria bicolor S238N…	{At2g30000; KOG1705 Uncharacterized conserved protein, contains CXXC motifs S Function unknown ;}	{NA}	{A0A061ARF6; A0A061ARF6_RHOTO RHTO0S04e08570g1_1 OS=Rhodosporidium toruloides GN=RHTO0S_04e08570g PE=4 SV=1}
Rto-vs-NGR-1A5930	NG	0.0722013	NA	NA	2.03e-101	816	205.844	610.156	NA	216	174	42	NA	NA	NA	1:1:1:1:1:1	0.505747(0.562069:0.403448:0.551724)	NA	NA	NA	NA	{gi|472585161|gb|EMS22727.1|; RHTO0S10e06172g1_1	{NA}	{214684.XP_566503.1; Cryptococcus neoformans var. neoformans JEC21 treNOG06702 SPFH domain / Band 7 family O; 214684.XP_566503.1; Cryptococcus neoformans var. neoformans JEC21 basNOG01659 SPFH domain / Band 7 family O; 214684.XP_566503.1; Cryptococcus neoformans var. neoformans JEC21 fuNOG01048 Prohibitin O; 214684.XP_566503.1; Cryptococcus neoformans var. neoformans JEC21 opiNOG03380 Prohibitin …	{SPAC1782.06c; KOG3083 Prohibitin O Posttranslational modification, protein turnover, chaperones ;}	{NA}	{M7WQD3; M7WQD3_RHOT1 Prohibitin-1 OS=Rhodosporidium toruloides (strain NP11) GN=RHTO_08080 PE=4 SV=1}
Rto-vs-NGR-1A5082	NG	0.0753276	NA	NA	1.09e-157	1308	313.837	994.163	NA	338	266.75	71.25	NA	NA	NA	1:1:1:1:1:1	0.527149(0.59276:0.365385:0.623303)	NA	NA	NA	NA	{gi|472584966|gb|EMS22541.1|; 26S proteasome regulatory subunit T2	{lbc:LACBIDRAFT_297177; K03062 PSMC1, RPT2 26S proteasome regulatory subunit T2 -- Genetic Information Processing; Folding, sorting and degradation; Proteasome [PATH:ko03050]Human Diseases; Infectious diseases; Epstein-Barr virus infection [PATH:ko05169]Human Diseases; Cancers; Viral carcinogenesis [PATH:ko05203]}	{5306.JGI73727; Phanerochaete chrysosporium KOG0726 26S protease regulatory subunit O; 5306.JGI73727; Phanerochaete chrysosporium COG1222 26S protease regulatory subunit O; 5306.JGI73727; Phanerochaete chrysosporium basNOG01678 26S proteasome regulatory subunit O; 5306.JGI73727; Phanerochaete chrysosporium fuNOG04477 26S protease regulatory subunit O; 5306.JGI73727; Phanerochaete chrysosporium op…	{7301070; KOG0726 26S proteasome regulatory complex, ATPase RPT2 O Posttranslational modification, protein turnover, chaperones ;}	{GO:0015979; photosynthesis; biological_process GO:0006281; DNA repair; biological_process GO:0006310; DNA recombination; biological_process GO:0015995; chlorophyll biosynthetic process; biological_process GO:0016301; kinase activity; molecular_function GO:0016851; magnesium chelatase activity; molecular_function GO:0043531; ADP binding; molecular_function GO:0016887; ATPase activity; molecular_f…	{A0A0D6ES97; A0A0D6ES97_SPOSA SPOSA6832_04271-mRNA-1:cds OS=Sporobolomyces salmonicolor GN=SPOSA6832_04271 PE=3 SV=1}
Rto-vs-NGR-1A4696	NG	0.0754573	NA	NA	4.15e-186	1575	385.115	1189.89	NA	408	322.583	85.4167	NA	NA	NA	1:1:1:1:1:1	0.536616(0.586174:0.402462:0.621212)	NA	NA	NA	NA	{gi|472580721|gb|EMS18499.1|; T-complex protein 1 subunit beta	{cnb:CNBA4110; K09494 CCT2 T-complex protein 1 subunit beta -- --}	{214684.XP_566776.1; Cryptococcus neoformans var. neoformans JEC21 basNOG00204 t-complex protein 1 O; 214684.XP_566776.1; Cryptococcus neoformans var. neoformans JEC21 fuNOG02664 t-complex protein 1 O; 214684.XP_566776.1; Cryptococcus neoformans var. neoformans JEC21 opiNOG01908 t-complex protein 1 O; 214684.XP_566776.1; Cryptococcus neoformans var. neoformans JEC21 treNOG06430 t-complex protein …	{SPAC1D4.04; KOG0363 Chaperonin complex component, TCP-1 beta subunit (CCT2) O Posttranslational modification, protein turnover, chaperones ;}	{GO:0005524; ATP binding; molecular_function GO:0044267; cellular protein metabolic process; biological_process}	{A0A061BGM5; A0A061BGM5_RHOTO RHTO0S23e01398g1_1 OS=Rhodosporidium toruloides GN=RHTO0S_23e01398g PE=4 SV=1}
Rto-vs-NGR-1A3540	NG	0.0775747	NA	NA	0	429	95.4299	333.57	NA	123	98.4167	24.5833	NA	NA	NA	1:1:1:1:1:1	0.470522(0.547619:0.244898:0.619048)	NA	NA	NA	NA	{gi|472581968|gb|EMS19676.1|; AP-2 complex subunit sigma	{cne:CNN01420; K11827 AP2S1 AP-2 complex subunit sigma-1 -- Cellular Processes; Transport and catabolism; Endocytosis [PATH:ko04144]Organismal Systems; Nervous system; Synaptic vesicle cycle [PATH:ko04721]Organismal Systems; Excretory system; Endocrine and other factor-regulated calcium reabsorption [PATH:ko04961]Human Diseases; Neurodegenerative diseases; Huntington's disease [PATH:ko05016]}	{5306.JGI24274; Phanerochaete chrysosporium agarNOG05224 Clathrin adaptor complex small chain U; 5306.JGI24274; Phanerochaete chrysosporium basNOG02049 Clathrin adaptor complex small chain U; 5306.JGI24274; Phanerochaete chrysosporium KOG0935 adaptor-related protein complex 2, sigma 1 subunit U; 5306.JGI24274; Phanerochaete chrysosporium fuNOG10455 AP-2 complex subunit sigma U; 5306.JGI24274; Pha…	{At1g47830; KOG0935 Clathrin adaptor complex, small subunit U Intracellular trafficking, secretion, and vesicular transport ;}	{NA}	{A0A0D6ENT5; A0A0D6ENT5_SPOSA SPOSA6832_03330-mRNA-1:cds (Fragment) OS=Sporobolomyces salmonicolor GN=SPOSA6832_03330 PE=4 SV=1}
Rto-vs-NGR-1A4391	NG	0.0780277	NA	NA	3.31e-165	1668	408.542	1259.46	NA	408	314.667	93.3333	NA	NA	NA	1:1:1:1:1:1	0.359066(0.396417:0.296417:0.384365)	NA	NA	NA	NA	{gi|472587652|gb|EMS25148.1|; inositol or phosphatidylinositol phosphatase	{NA}	{NA}	{NA}	{GO:0005524; ATP binding; molecular_function GO:0003725; double-stranded RNA binding; molecular_function GO:0044267; cellular protein metabolic process; biological_process}	{A0A0D6EIM2; A0A0D6EIM2_SPOSA SPOSA6832_01371-mRNA-1:cds OS=Sporobolomyces salmonicolor GN=SPOSA6832_01371 PE=4 SV=1}
Rto-vs-NGR-1A0090	NG	0.0782019	NA	NA	0	525	106.442	418.558	NA	155	123.917	31.0833	NA	NA	NA	1:1:1:1:1:1	0.475238(0.52:0.305714:0.6)	NA	NA	NA	NA	{gi|472584491|gb|EMS22085.1|; calcium-dependent protein serine/threonine phosphatase	{cnb:CNBD5950; K06268 PPP3R, CNB protein phosphatase 3, regulatory subunit -- Environmental Information Processing; Signal transduction; MAPK signaling pathway [PATH:ko04010]Environmental Information Processing; Signal transduction; Calcium signaling pathway [PATH:ko04020]Environmental Information Processing; Signal transduction; cGMP-PKG signaling pathway [PATH:ko04022]Cellular Processes; Cell g…	{214684.XP_570333.1; Cryptococcus neoformans var. neoformans JEC21 KOG0034 calcineurin T; 214684.XP_570333.1; Cryptococcus neoformans var. neoformans JEC21 basNOG00889 Calcium-dependent protein serine threonine phosphatase T; 214684.XP_570333.1; Cryptococcus neoformans var. neoformans JEC21 fuNOG01408 calcineurin T; 214684.XP_570333.1; Cryptococcus neoformans var. neoformans JEC21 NOG28392 calcin…	{YKL190w; KOG0034 Ca2+/calmodulin-dependent protein phosphatase (calcineurin subunit B), EF-Hand superfamily protein T Signal transduction mechanisms ;}	{GO:0005578; proteinaceous extracellular matrix; cellular_component GO:0005509; calcium ion binding; molecular_function GO:0007165; signal transduction; biological_process}	{M7WW54; M7WW54_RHOT1 Calcium-dependent protein serine/threonine phosphatase OS=Rhodosporidium toruloides (strain NP11) GN=RHTO_01300 PE=4 SV=1}
Rto-vs-NGR-1A3557	NG	0.0791904	NA	NA	1.68e-115	1023	237.935	785.065	NA	258	199	59	NA	NA	NA	1:1:1:1:1:1	0.476251(0.469466:0.407125:0.552163)	NA	NA	NA	NA	{gi|472583586|gb|EMS21219.1|; RHTO0S04e07756g1_1	{cci:CC1G_12569; K14298 RAE1 mRNA export factor -- Genetic Information Processing; Translation; RNA transport [PATH:ko03013]Human Diseases; Infectious diseases; Influenza A [PATH:ko05164]}	{5306.JGI95603; Phanerochaete chrysosporium KOG0647 RAE1 RNA export 1 homolog (S. pombe) A; 5306.JGI95603; Phanerochaete chrysosporium agarNOG04318 WD domain, G-beta repeat A; 5306.JGI95603; Phanerochaete chrysosporium basNOG01833 WD domain, G-beta repeat A; 5306.JGI95603; Phanerochaete chrysosporium fuNOG01504 poly(A) RNA export protein A; 5306.JGI95603; Phanerochaete chrysosporium NOG02651 RNA …	{SPBC16A3.05c; KOG0647 mRNA export protein (contains WD40 repeats) A RNA processing and modification ;}	{GO:0005515; protein binding; molecular_function GO:0050053; levansucrase activity; molecular_function GO:0003887; DNA-directed DNA polymerase activity; molecular_function GO:0009758; NA}	{M7XBT1; M7XBT1_RHOT1 mRNA export factor OS=Rhodosporidium toruloides (strain NP11) GN=RHTO_02090 PE=4 SV=1}
Rto-vs-NGR-1A0213	NG	0.0795592	NA	NA	8.32e-55	456	104.936	351.064	NA	116	89.5	26.5	NA	NA	NA	1:1:1:1:1:1	0.315826(0.35084:0.203782:0.392857)	NA	NA	NA	NA	{gi|472585947|gb|EMS23489.1|; peptide alpha-N-acetyltransferase	{scm:SCHCODRAFT_12592; K00670 E2.3.1.88 peptide alpha-N-acetyltransferase 2.3.1.88 --}	{578458.XP_003037864.1; Schizophyllum commune H4 8 KOG3235 complex ard1 subunit R; 578458.XP_003037864.1; Schizophyllum commune H4 8 COG0456 -acetyltransferase R; 578458.XP_003037864.1; Schizophyllum commune H4 8 agaNOG03135 Acetyltransferase (GNAT) family R; 578458.XP_003037864.1; Schizophyllum commune H4 8 basNOG02810 FR47-like protein R; 578458.XP_003037864.1; Schizophyllum commune H4 8 fuNOG0…	{CE18023; KOG3235 Subunit of the major N alpha-acetyltransferase R General function prediction only ;}	{GO:0016747; transferase activity, transferring acyl groups other than amino-acyl groups; molecular_function GO:0008080; N-acetyltransferase activity; molecular_function}	{A0A0D6EID6; A0A0D6EID6_SPOSA SPOSA6832_00853-mRNA-1:cds OS=Sporobolomyces salmonicolor GN=SPOSA6832_00853 PE=4 SV=1}
Rto-vs-NGR-1A4364	NG	0.0824273	NA	NA	1.81e-181	1209	285.557	923.443	NA	344	271.917	72.0833	NA	NA	NA	1:1:1:1:1:1	0.474447(0.535469:0.34897:0.538902)	NA	NA	NA	NA	{gi|472587861|gb|EMS25357.1|; 26S protease regulatory subunit S10B	{cci:CC1G_09015; K03064 PSMC6, RPT4 26S proteasome regulatory subunit T4 -- Genetic Information Processing; Folding, sorting and degradation; Proteasome [PATH:ko03050]Human Diseases; Infectious diseases; Epstein-Barr virus infection [PATH:ko05169]}	{208348.PTTG_01414P0; Puccinia triticina fuNOG01348 regulatory subunit O; 208348.PTTG_01414P0; Puccinia triticina opiNOG04084 26s protease regulatory subunit O; 208348.PTTG_01414P0; Puccinia triticina COG1222 26S protease regulatory subunit O; 208348.PTTG_01414P0; Puccinia triticina basNOG01070 AAA domain (Cdc48 subfamily) O; 208348.PTTG_01414P0; Puccinia triticina KOG0651 26S protease regulatory…	{At1g45000; KOG0651 26S proteasome regulatory complex, ATPase RPT4 O Posttranslational modification, protein turnover, chaperones ;}	{GO:0009378; four-way junction helicase activity; molecular_function GO:0003723; RNA binding; molecular_function GO:0003724; RNA helicase activity; molecular_function GO:0016787; hydrolase activity; molecular_function GO:0015995; chlorophyll biosynthetic process; biological_process GO:0008134; transcription factor binding; molecular_function GO:0005524; ATP binding; molecular_function GO:0003678;…	{A0A061BDI2; A0A061BDI2_RHOTO RHTO0S15e04984g1_1 OS=Rhodosporidium toruloides GN=RHTO0S_15e04984g PE=3 SV=1}
Rto-vs-NGR-1A1897	NG	0.0828271	NA	NA	1.13e-146	1215	297.899	917.101	NA	326	254.083	71.9167	NA	NA	NA	1:1:1:1:1:1	0.53097(0.585575:0.399756:0.607579)	NA	NA	NA	NA	{gi|472586701|gb|EMS24220.1|; 26S protease regulatory subunit 8	{cnb:CNBJ2480; K03066 PSMC5, RPT6 26S proteasome regulatory subunit T6 -- Genetic Information Processing; Folding, sorting and degradation; Proteasome [PATH:ko03050]Human Diseases; Infectious diseases; Epstein-Barr virus infection [PATH:ko05169]}	{367775.XP_003193908.1; Cryptococcus gattii WM276 COG1222 26S protease regulatory subunit O; 367775.XP_003193908.1; Cryptococcus gattii WM276 KOG0728 26S protease regulatory subunit O; 367775.XP_003193908.1; Cryptococcus gattii WM276 basNOG01032 Regulatory subunit O; 367775.XP_003193908.1; Cryptococcus gattii WM276 fuNOG05546 26S protease regulatory subunit 8 O; 367775.XP_003193908.1; Cryptococcu…	{7295522; KOG0728 26S proteasome regulatory complex, ATPase RPT6 O Posttranslational modification, protein turnover, chaperones ;}	{GO:0006886; intracellular protein transport; biological_process GO:0016020; membrane; cellular_component GO:0015995; chlorophyll biosynthetic process; biological_process GO:0003723; RNA binding; molecular_function GO:0003724; RNA helicase activity; molecular_function GO:0009378; four-way junction helicase activity; molecular_function GO:0015979; photosynthesis; biological_process GO:0003677; DNA…	{M7X296; M7X296_RHOT1 26S protease regulatory subunit 8 OS=Rhodosporidium toruloides (strain NP11) GN=RHTO_06224 PE=3 SV=1}
Rto-vs-NGR-1A4629	NG	0.0831785	NA	NA	1.27e-162	1395	346.083	1048.92	NA	373	290.417	82.5833	NA	NA	NA	1:1:1:1:1:1	0.52371(0.584728:0.400628:0.585774)	NA	NA	NA	NA	{gi|472580738|gb|EMS18516.1|; RHTO0S23e01772g1_1	{uma:UM06201.1; K04499 RUVBL1, RVB1, INO80H RuvB-like protein 1 (pontin 52) -- Environmental Information Processing; Signal transduction; Wnt signaling pathway [PATH:ko04310]}	{5297.EFP75309; Puccinia graminis KOG1942 ruvB-like L; 5297.EFP75309; Puccinia graminis COG1224 ruvB-like K; 5297.EFP75309; Puccinia graminis fuNOG03234 DNA helicase which participates in several chromatin remodeling complexes, including the SWR1 and the INO80 complexes. The SWR1 complex mediates the ATP-dependent exchange of histone H2A for the H2A variant HZT1 leading to transcriptional regulat…	{SPAPB8E5.09; KOG1942 DNA helicase, TBP-interacting protein L Replication, recombination and repair ;}	{GO:0015979; photosynthesis; biological_process GO:0006355; regulation of transcription, DNA-dependent; biological_process GO:0003677; DNA binding; molecular_function GO:0006310; DNA recombination; biological_process GO:0006281; DNA repair; biological_process GO:0016301; kinase activity; molecular_function GO:0015995; chlorophyll biosynthetic process; biological_process GO:0016851; magnesium chel…	{A0A0D6ESJ4; A0A0D6ESJ4_SPOSA SPOSA6832_04385-mRNA-1:cds OS=Sporobolomyces salmonicolor GN=SPOSA6832_04385 PE=4 SV=1}
Rto-vs-NGR-1A2810	NG	0.0847624	NA	NA	4.83e-70	579	131.911	447.089	NA	150	114.167	35.8333	NA	NA	NA	1:1:1:1:1:1	0.526632(0.533505:0.365979:0.680412)	NA	NA	NA	NA	{gi|472583178|gb|EMS20832.1|; GTP-binding protein SAR1	{uma:UM06376.1; K07953 SAR1 GTP-binding protein SAR1 3.6.5.- Genetic Information Processing; Folding, sorting and degradation; Protein processing in endoplasmic reticulum [PATH:ko04141]Human Diseases; Infectious diseases; Legionellosis [PATH:ko05134]}	{5297.EFP74827; Puccinia graminis basNOG00580 Small GTPase component of the coat protein complex II (COPII) which promotes the formation of transport vesicles from the endoplasmic reticulum (ER). The coat has two main functions, the physical deformation of the endoplasmic reticulum membrane into vesicles and the selection of cargo molecules. SAR1 controls the coat assembly in a stepwise manner. A…	{SPBC31F10.06c; KOG0077 Vesicle coat complex COPII, GTPase subunit SAR1 U Intracellular trafficking, secretion, and vesicular transport ;}	{GO:0005634; nucleus; cellular_component GO:0019001; guanyl nucleotide binding; molecular_function GO:0005525; GTP binding; molecular_function GO:0007264; small GTPase mediated signal transduction; biological_process GO:0031683; G-protein beta/gamma-subunit complex binding; molecular_function GO:0005524; ATP binding; molecular_function GO:0004871; signal transducer activity; molecular_function GO…	{A0A0D6EI27; A0A0D6EI27_SPOSA SPOSA6832_01120-mRNA-1:cds OS=Sporobolomyces salmonicolor GN=SPOSA6832_01120 PE=4 SV=1}
Rto-vs-NGR-1A3410	NG	0.0854316	NA	NA	2.14e-183	1314	304.656	1009.34	NA	365	283.5	81.5	NA	NA	NA	1:1:1:1:1:1	0.445918(0.463265:0.318367:0.556122)	NA	NA	NA	NA	{gi|634349226|gb|KDE04565.1|; AP-1 complex subunit mu-1	{lbc:LACBIDRAFT_252526; K12393 AP1M AP-1 complex subunit mu -- Cellular Processes; Transport and catabolism; Lysosome [PATH:ko04142]}	{486041.XP_001884733.1; Laccaria bicolor S238N H82 basNOG01687 clathrin assembly protein AP47 U; 486041.XP_001884733.1; Laccaria bicolor S238N H82 fuNOG02045 AP-1 complex subunit U; 486041.XP_001884733.1; Laccaria bicolor S238N H82 NOG01550 complex subunit U; 486041.XP_001884733.1; Laccaria bicolor S238N H82 opiNOG00407 Adaptor-related protein complex U; 486041.XP_001884733.1; Laccaria bicolor S2…	{Hs14210504; KOG0937 Adaptor complexes medium subunit family U Intracellular trafficking, secretion, and vesicular transport ;}	{GO:0006886; intracellular protein transport; biological_process GO:0016192; vesicle-mediated transport; biological_process GO:0030131; clathrin adaptor complex; cellular_component GO:0005515; protein binding; molecular_function}	{A0A0D6EH82; A0A0D6EH82_SPOSA SPOSA6832_00912-mRNA-1:cds (Fragment) OS=Sporobolomyces salmonicolor GN=SPOSA6832_00912 PE=4 SV=1}
Rto-vs-NGR-1A5602	NG	0.0866212	NA	NA	4.98e-94	735	187.976	547.024	NA	208	163.25	44.75	NA	NA	NA	1:1:1:1:1:1	0.534553(0.585366:0.422764:0.595528)	NA	NA	NA	NA	{gi|634353114|gb|KDE08203.1|; eukaryotic translation initiation factor 6	{lbc:LACBIDRAFT_297224; K03264 EIF6 translation initiation factor 6 -- Genetic Information Processing; Translation; Ribosome biogenesis in eukaryotes [PATH:ko03008]}	{5297.EFP92332; Puccinia graminis KOG3185 Binds to the 60S ribosomal subunit and prevents its association with the 40S ribosomal subunit to form the 80S initiation complex in the cytoplasm J; 5297.EFP92332; Puccinia graminis COG1976 Binds to the 60S ribosomal subunit and prevents its association with the 40S ribosomal subunit to form the 80S initiation complex in the cytoplasm J; 5297.EFP92332; P…	{SPCC1919.09; KOG3185 Translation initiation factor 6 (eIF-6) J Translation, ribosomal structure and biogenesis ;}	{GO:0042256; mature ribosome assembly; biological_process GO:0043022; ribosome binding; molecular_function}	{U5H2V0; U5H2V0_USTV1 Eukaryotic translation initiation factor 6 OS=Microbotryum violaceum (strain p1A1 Lamole) GN=MVLG_01682 PE=3 SV=1}
Rto-vs-NGR-1A4939	NG	0.0884577	NA	NA	4.12e-70	621	140.617	480.383	NA	160	119.917	40.0833	NA	NA	NA	1:1:1:1:1:1	0.527244(0.584135:0.334135:0.663462)	NA	NA	NA	NA	{gi|472580919|gb|EMS18686.1|; U3 small nucleolar ribonucleoprotein IMP3	{uma:UM02339.1; K14560 IMP3 U3 small nucleolar ribonucleoprotein protein IMP3 -- Genetic Information Processing; Translation; Ribosome biogenesis in eukaryotes [PATH:ko03008]}	{5270.UM02339P0; Ustilago maydis KOG4655 u3 small nucleolar ribonucleoprotein A; 5270.UM02339P0; Ustilago maydis COG0522 One of the primary rRNA binding proteins, it binds directly to 16S rRNA where it nucleates assembly of the body of the 30S subunit (By similarity) J; 5270.UM02339P0; Ustilago maydis basNOG02171 Ribosomal protein S4/S9 N-terminal domain A; 5270.UM02339P0; Ustilago maydis fuNOG10…	{YHR148w; KOG4655 U3 small nucleolar ribonucleoprotein (snoRNP) component A RNA processing and modification ;}	{GO:0019843; rRNA binding; molecular_function GO:0003723; RNA binding; molecular_function GO:0005622; intracellular; cellular_component}	{A0A0D6EKM4; A0A0D6EKM4_SPOSA SPOSA6832_02166-mRNA-1:cds OS=Sporobolomyces salmonicolor GN=SPOSA6832_02166 PE=4 SV=1}
Rto-vs-NGR-1A1282	NG	0.0888137	NA	NA	1.23e-161	1398	338.384	1059.62	NA	376	287.25	88.75	NA	NA	NA	1:1:1:1:1:1	0.527484(0.552854:0.40592:0.623679)	NA	NA	NA	NA	{gi|472588592|gb|EMS26064.1|; AAA family ATPase Rvb2	{lbc:LACBIDRAFT_187439; K11338 RUVBL2, RVB2, INO80J RuvB-like protein 2 3.6.4.12 --}	{5297.EFP74724; Puccinia graminis KOG2680 DNA helicase which participates in several chromatin remodeling complexes, including the SWR1 and the INO80 complexes. The SWR1 complex mediates the ATP-dependent exchange of histone H2A for the H2A variant HZT1 leading to transcriptional regulation of selected genes by chromatin remodeling. The INO80 complex remodels chromatin by shifting nucleosomes and…	{SPBC83.08; KOG2680 DNA helicase TIP49, TBP-interacting protein K Transcription ;}	{GO:0006260; DNA replication; biological_process GO:0019079; viral genome replication; biological_process GO:0003678; DNA helicase activity; molecular_function GO:0016887; ATPase activity; molecular_function GO:0016851; magnesium chelatase activity; molecular_function GO:0016301; kinase activity; molecular_function GO:0015995; chlorophyll biosynthetic process; biological_process GO:0006355; regul…	{M7XQ67; M7XQ67_RHOT1 AAA family ATPase Rvb2 OS=Rhodosporidium toruloides (strain NP11) GN=RHTO_00492 PE=4 SV=1}
Rto-vs-NGR-1A0709	NG	0.0888153	NA	NA	0	327	67.3235	259.676	NA	97	75.25	21.75	NA	NA	NA	1:1:1:1:1:1	0.461988(0.438596:0.407895:0.539474)	NA	NA	NA	NA	{gi|472581773|gb|EMS19488.1|; DNA-directed RNA polymerase III subunit RPC10	{phu:Phum_PHUM253550; K03019 RPC11, POLR3K DNA-directed RNA polymerase III subunit RPC10 -- Metabolism; Nucleotide metabolism; Purine metabolism [PATH:ko00230]Metabolism; Nucleotide metabolism; Pyrimidine metabolism [PATH:ko00240]Genetic Information Processing; Transcription; RNA polymerase [PATH:ko03020]Organismal Systems; Immune system; Cytosolic DNA-sensing pathway [PATH:ko04623]Human Diseases…	{121225.PHUM253550-PA; Pediculus humanus artNOG07562 DNA-dependent RNA polymerase catalyzes the transcription of DNA into RNA using the four ribonucleoside triphosphates as substrates (By similarity) K; 121225.PHUM253550-PA; Pediculus humanus biNOG28001 DNA-dependent RNA polymerase catalyzes the transcription of DNA into RNA using the four ribonucleoside triphosphates as substrates (By similarity…	{Hs7706499; KOG2906 RNA polymerase III subunit C11 K Transcription ;}	{GO:0006351; transcription, DNA-dependent; biological_process GO:0008270; zinc ion binding; molecular_function GO:0003676; nucleic acid binding; molecular_function GO:0003899; DNA-directed RNA polymerase activity; molecular_function GO:0003677; DNA binding; molecular_function}	{M7XH64; M7XH64_RHOT1 DNA-directed RNA polymerase subunit OS=Rhodosporidium toruloides (strain NP11) GN=RHTO_04262 PE=3 SV=1}
Rto-vs-NGR-1A4871	NG	0.0891308	NA	NA	7.53e-126	852	200.511	651.489	NA	245	190.25	54.75	NA	NA	NA	1:1:1:1:1:1	0.50967(0.573379:0.370307:0.585324)	NA	NA	NA	NA	{gi|472584581|gb|EMS22167.1|; U3 small nucleolar ribonucleoprotein IMP4	{mgl:MGL_3121; K14561 IMP4 U3 small nucleolar ribonucleoprotein protein IMP4 -- Genetic Information Processing; Translation; Ribosome biogenesis in eukaryotes [PATH:ko03008]}	{5306.JGI96108; Phanerochaete chrysosporium basNOG01596 rRNA primary transcript binding protein J; 5306.JGI96108; Phanerochaete chrysosporium KOG2781 u3 small nucleolar ribonucleoprotein A; 5306.JGI96108; Phanerochaete chrysosporium fuNOG04763 U3 small nucleolar ribonucleoprotein protein imp4 A; 5306.JGI96108; Phanerochaete chrysosporium COG2136 u3 small nucleolar ribonucleoprotein AJ; 5306.JGI96…	{At1g63780; KOG2781 U3 small nucleolar ribonucleoprotein (snoRNP) component A RNA processing and modification ;}	{NA}	{A0A0D6ELW2; A0A0D6ELW2_SPOSA SPOSA6832_02241-mRNA-1:cds (Fragment) OS=Sporobolomyces salmonicolor GN=SPOSA6832_02241 PE=4 SV=1}
Rto-vs-NGR-1A1200	NG	0.0903547	NA	NA	6.87e-94	780	184.791	595.209	NA	211	160.333	50.6667	NA	NA	NA	1:1:1:1:1:1	0.524904(0.555556:0.400383:0.618774)	NA	NA	NA	NA	{gi|634350892|gb|KDE06111.1|; ribosome biogenesis protein N	{lbc:LACBIDRAFT_316454; K14842 NSA2 ribosome biogenesis protein NSA2 -- --}	{486041.XP_001889878.1; Laccaria bicolor S238N H82 agaNOG02796 Ribosomal protein S8e R; 486041.XP_001889878.1; Laccaria bicolor S238N H82 basNOG01773 Ribosome biogenesis protein NSA2 J; 486041.XP_001889878.1; Laccaria bicolor S238N H82 KOG3163 Ribosome biogenesis protein nsa-2 J; 486041.XP_001889878.1; Laccaria bicolor S238N H82 fuNOG05720 Ribosome biogenesis protein nsa-2 J; 486041.XP_001889878.…	{SPCP1E11.08; KOG3163 Uncharacterized conserved protein related to ribosomal protein S8E R General function prediction only ;}	{GO:0007131; reciprocal meiotic recombination; biological_process GO:0000794; condensed nuclear chromosome; cellular_component}	{A0A0D6EQ10; A0A0D6EQ10_SPOSA SPOSA6832_03698-mRNA-1:cds (Fragment) OS=Sporobolomyces salmonicolor GN=SPOSA6832_03698 PE=4 SV=1}
Rto-vs-NGR-1A5709	NG	0.0908796	NA	NA	1.41e-64	621	140.995	480.005	NA	157	115.917	41.0833	NA	NA	NA	1:1:1:1:1:1	0.53254(0.533333:0.385714:0.678571)	NA	NA	NA	NA	{gi|634348096|gb|KDE03538.1|; Ras-like protein Rab-7a	{uma:UM05511.1; K07897 RAB7A Ras-related protein Rab-7A -- Cellular Processes; Transport and catabolism; Endocytosis [PATH:ko04144]Cellular Processes; Transport and catabolism; Phagosome [PATH:ko04145]Human Diseases; Infectious diseases; Salmonella infection [PATH:ko05132]Human Diseases; Infectious diseases; Amoebiasis [PATH:ko05146]Human Diseases; Infectious diseases; Tuberculosis [PATH:ko05152]}	{5270.UM05511P0; Ustilago maydis basNOG00702 RAB U; 5270.UM05511P0; Ustilago maydis KOG0394 member RAS oncogene family U; 5270.UM05511P0; Ustilago maydis fuNOG00436 GTP-Binding protein U; 5270.UM05511P0; Ustilago maydis NOG00680 ras-related protein R; 5270.UM05511P0; Ustilago maydis opiNOG01735 RAB7A, member RAS oncogene family U}	{SPBC405.04c; KOG0394 Ras-related GTPase R General function prediction only ;}	{GO:0003924; GTPase activity; molecular_function GO:0005622; intracellular; cellular_component GO:0006576; cellular biogenic amine metabolic process; biological_process GO:0000166; nucleotide binding; molecular_function GO:0016021; integral to membrane; cellular_component GO:0005737; cytoplasm; cellular_component GO:0016887; ATPase activity; molecular_function GO:0005525; GTP binding; molecular_f…	{A0A0D6EQY3; A0A0D6EQY3_SPOSA SPOSA6832_04189-mRNA-1:cds (Fragment) OS=Sporobolomyces salmonicolor GN=SPOSA6832_04189 PE=4 SV=1}
Rto-vs-NGR-1A4952	NG	0.0909912	NA	NA	1.61e-101	873	203.907	669.093	NA	233	175.667	57.3333	NA	NA	NA	1:1:1:1:1:1	0.497512(0.543284:0.346269:0.602985)	NA	NA	NA	NA	{gi|647401048|emb|CDR46990.1|; RHTO0S13e04478g1_1	{cnb:CNBC5500; K04563 CDC28, CDC2 cyclin-dependent kinase 2.7.11.22 Cellular Processes; Cell growth and death; Cell cycle - yeast [PATH:ko04111]Cellular Processes; Cell growth and death; Meiosis - yeast [PATH:ko04113]}	{214684.XP_569525.1; Cryptococcus neoformans var. neoformans JEC21 fuNOG00344 Cell division control protein D; 214684.XP_569525.1; Cryptococcus neoformans var. neoformans JEC21 NOG01965 Cyclin-Dependent Kinase T; 214684.XP_569525.1; Cryptococcus neoformans var. neoformans JEC21 opiNOG07627 Cyclin-dependent kinase D; 214684.XP_569525.1; Cryptococcus neoformans var. neoformans JEC21 treNOG04490 S_T…	{SPBC11B10.09; KOG0594 Protein kinase PCTAIRE and related kinases R General function prediction only ;}	{GO:0015684; ferrous iron transport; biological_process GO:0016021; integral to membrane; cellular_component GO:0005524; ATP binding; molecular_function GO:0015093; ferrous iron transmembrane transporter activity; molecular_function GO:0004672; protein kinase activity; molecular_function GO:0005525; GTP binding; molecular_function GO:0006468; protein phosphorylation; biological_process}	{A0A061BAM4; A0A061BAM4_RHOTO RHTO0S13e04478g1_1 OS=Rhodosporidium toruloides GN=RHTO0S_13e04478g PE=4 SV=1}
Rto-vs-NGR-1A5455	NG	0.0917941	NA	NA	6.88e-127	1182	277.283	904.717	NA	309	230.833	78.1667	NA	NA	NA	1:1:1:1:1:1	0.535865(0.587342:0.363291:0.656962)	NA	NA	NA	NA	{gi|472582179|gb|EMS19875.1|; actin binding protein	{aag:AaeL_AAEL001928; K05692 ACTB_G1 actin beta/gamma 1 -- Environmental Information Processing; Signal transduction; Rap1 signaling pathway [PATH:ko04015]Cellular Processes; Transport and catabolism; Phagosome [PATH:ko04145]Environmental Information Processing; Signal transduction; Hippo signaling pathway [PATH:ko04390]Environmental Information Processing; Signal transduction; Hippo signaling pa…	{5297.EFP76757; Puccinia graminis basNOG00098 ACTIN Z; 5297.EFP76757; Puccinia graminis fuNOG02570 Actin-like protein Z; 5297.EFP76757; Puccinia graminis opiNOG08476 Functions as ATP-binding component of the Arp2 3 complex which is involved in regulation of actin polymerization and together with an activating nucleation-promoting factor (NPF) mediates the formation of branched actin networks. See…	{YDL029w; KOG0677 Actin-related protein Arp2/3 complex, subunit Arp2 Z Cytoskeleton ;}	{NA}	{M7WPT6; M7WPT6_RHOT1 Actin binding protein OS=Rhodosporidium toruloides (strain NP11) GN=RHTO_03919 PE=3 SV=1}
Rto-vs-NGR-1A5699	NG	0.0918804	NA	NA	2.07e-41	378	88.9003	289.1	NA	99	74	25	NA	NA	NA	1:1:1:1:1:1	0.49005(0.485075:0.425373:0.559701)	NA	NA	NA	NA	{gi|472585064|gb|EMS22630.1|; DNA-directed RNA polymerase I subunit RPA12	{cnb:CNBC4220; K03000 RPA12, ZNRD1 DNA-directed RNA polymerase I subunit RPA12 -- Metabolism; Nucleotide metabolism; Purine metabolism [PATH:ko00230]Metabolism; Nucleotide metabolism; Pyrimidine metabolism [PATH:ko00240]Genetic Information Processing; Transcription; RNA polymerase [PATH:ko03020]}	{367775.XP_003192819.1; Cryptococcus gattii WM276 KOG2907 DNA-dependent RNA polymerase catalyzes the transcription of DNA into RNA using the four ribonucleoside triphosphates as substrates (By similarity) K; 367775.XP_003192819.1; Cryptococcus gattii WM276 COG1594 DNA-dependent RNA polymerase catalyzes the transcription of DNA into RNA using the four ribonucleoside triphosphates as substrates (By…	{SPCC1259.03; KOG2907 RNA polymerase I transcription factor TFIIS, subunit A12.2/RPA12 K Transcription ;}	{GO:0016151; nickel ion binding; molecular_function GO:0005694; chromosome; cellular_component GO:0006265; DNA topological change; biological_process GO:0005515; protein binding; molecular_function GO:0006430; lysyl-tRNA aminoacylation; biological_process GO:0000166; nucleotide binding; molecular_function GO:0006464; protein modification process; biological_process GO:0003676; nucleic acid bindin…	{M7WXP2; M7WXP2_RHOT1 DNA-directed RNA polymerase subunit OS=Rhodosporidium toruloides (strain NP11) GN=RHTO_07983 PE=3 SV=1}
Rto-vs-NGR-1A4824	NG	0.0925209	NA	NA	0	3744	880.433	2863.57	NA	999	749.75	249.25	NA	NA	NA	1:1:1:1:1:1	0.530996(0.558708:0.390465:0.643814)	NA	NA	NA	NA	{gi|472584538|gb|EMS22124.1|; DNA-directed RNA polymerase II subunit RPB2	{cci:CC1G_15845; K03010 RPB2, POLR2B DNA-directed RNA polymerase II subunit RPB2 2.7.7.6 Metabolism; Nucleotide metabolism; Purine metabolism [PATH:ko00230]Metabolism; Nucleotide metabolism; Pyrimidine metabolism [PATH:ko00240]Genetic Information Processing; Transcription; RNA polymerase [PATH:ko03020]Human Diseases; Neurodegenerative diseases; Huntington's disease [PATH:ko05016]Human Diseases; I…	{240176.XP_001829140.1; Coprinopsis cinerea okayama7#130 basNOG01217 RNA polymerase II second largest subunit K; 240176.XP_001829140.1; Coprinopsis cinerea okayama7#130 KOG0214 dna-directed rna polymerase K; 240176.XP_001829140.1; Coprinopsis cinerea okayama7#130 COG0085 DNA-dependent RNA polymerase catalyzes the transcription of DNA into RNA using the four ribonucleoside triphosphates as substra…	{YOR151c; KOG0214 RNA polymerase II, second largest subunit K Transcription ;}	{GO:0003899; DNA-directed RNA polymerase activity; molecular_function GO:0006432; phenylalanyl-tRNA aminoacylation; biological_process GO:0003677; DNA binding; molecular_function GO:0003723; RNA binding; molecular_function GO:0000287; magnesium ion binding; molecular_function GO:0006351; transcription, DNA-dependent; biological_process GO:0005524; ATP binding; molecular_function}	{M7XE78; M7XE78_RHOT1 DNA-directed RNA polymerase OS=Rhodosporidium toruloides (strain NP11) GN=RHTO_00878 PE=3 SV=1}
Rto-vs-NGR-1A1528	NG	0.0947196	NA	NA	3.78e-72	681	164.044	516.956	NA	181	135	46	NA	NA	NA	1:1:1:1:1:1	0.438486(0.4653:0.367508:0.48265)	NA	NA	NA	NA	{gi|472588537|gb|EMS26009.1|; casein kinase II subunit beta	{cnb:CNBE2360; K03115 CSNK2B casein kinase II subunit beta -- Genetic Information Processing; Translation; Ribosome biogenesis in eukaryotes [PATH:ko03008]Environmental Information Processing; Signal transduction; NF-kappa B signaling pathway [PATH:ko04064]Environmental Information Processing; Signal transduction; Wnt signaling pathway [PATH:ko04310]Cellular Processes; Cellular commiunity; Adhere…	{208348.PTTG_07391P0; Puccinia triticina KOG3092 casein kinase ii DKT; 208348.PTTG_07391P0; Puccinia triticina COG5041 casein kinase ii DKT; 208348.PTTG_07391P0; Puccinia triticina basNOG01363 casein kinase DKT; 208348.PTTG_07391P0; Puccinia triticina fuNOG01355 casein kinase DKT; 208348.PTTG_07391P0; Puccinia triticina opiNOG01436 casein kinase DKT}	{SPAC1851.03; KOG3092 Casein kinase II, beta subunit TDK Signal transduction mechanisms ; Cell cycle control, cell division, chromosome partitioning ; Transcription ;}	{GO:0005956; protein kinase CK2 complex; cellular_component GO:0019887; protein kinase regulator activity; molecular_function}	{A0A0D6EQI3; A0A0D6EQI3_SPOSA SPOSA6832_04003-mRNA-1:cds OS=Sporobolomyces salmonicolor GN=SPOSA6832_04003 PE=4 SV=1}
Rto-vs-NGR-1A5454	NG	0.0947639	NA	NA	3.11e-71	780	192.127	587.873	NA	198	145.667	52.3333	NA	NA	NA	1:1:1:1:1:1	0.555556(0.629213:0.38015:0.657303)	NA	NA	NA	NA	{gi|472585324|gb|EMS22878.1|; electron transfer flavoprotein beta subunit	{cnb:CNBK1440; K03521 fixA, etfB electron transfer flavoprotein beta subunit -- --}	{214684.XP_567686.1; Cryptococcus neoformans var. neoformans JEC21 basNOG00164 Electron transfer flavoprotein domain C; 214684.XP_567686.1; Cryptococcus neoformans var. neoformans JEC21 fuNOG00419 Electron transfer flavoprotein C; 214684.XP_567686.1; Cryptococcus neoformans var. neoformans JEC21 opiNOG00480 Electron transfer flavoprotein C; 214684.XP_567686.1; Cryptococcus neoformans var. neoform…	{Hs4503609; KOG3180 Electron transfer flavoprotein, beta subunit C Energy production and conversion ;}	{NA}	{M7XRN2; M7XRN2_RHOT1 Electron transfer flavoprotein beta subunit OS=Rhodosporidium toruloides (strain NP11) GN=RHTO_07748 PE=4 SV=1}
Rto-vs-NGR-1A1815	NG	0.0948382	NA	NA	1.03e-150	1626	390.316	1235.68	NA	413	302.917	110.083	NA	NA	NA	1:1:1:1:1:1	0.536206(0.585278:0.38061:0.642729)	NA	NA	NA	NA	{gi|472588127|gb|EMS25599.1|; T-complex protein 1 subunit gamma	{cne:CNK01960; K09495 CCT3, TRIC5 T-complex protein 1 subunit gamma -- --}	{5270.UM06067P0; Ustilago maydis basNOG01047 TCP-1/cpn60 chaperonin family O; 5270.UM06067P0; Ustilago maydis fuNOG01972 t-complex protein 1 O; 5270.UM06067P0; Ustilago maydis opiNOG02081 t-complex protein 1 subunit O; 5270.UM06067P0; Ustilago maydis KOG0364 t-complex protein 1 O; 5270.UM06067P0; Ustilago maydis COG0459 Prevents misfolding and promotes the refolding and proper assembly of unfolde…	{SPBC1A4.08c; KOG0364 Chaperonin complex component, TCP-1 gamma subunit (CCT3) O Posttranslational modification, protein turnover, chaperones ;}	{GO:0005524; ATP binding; molecular_function GO:0044267; cellular protein metabolic process; biological_process}	{A0A061BNW2; A0A061BNW2_RHOTO T-complex protein 1 subunit gamma OS=Rhodosporidium toruloides GN=RHTO0S_30e00386g PE=3 SV=1}
Rto-vs-NGR-1A2005	NG	0.0971937	NA	NA	1.86e-176	1425	352.702	1072.3	NA	409	311.25	97.75	NA	NA	NA	1:1:1:1:1:1	0.514207(0.513514:0.401247:0.627859)	NA	NA	NA	NA	{gi|472581749|gb|EMS19472.1|; protein transport protein SEC61 subunit alpha	{lbc:LACBIDRAFT_312758; K10956 SEC61A protein transport protein SEC61 subunit alpha -- Genetic Information Processing; Folding, sorting and degradation; Protein export [PATH:ko03060]Genetic Information Processing; Folding, sorting and degradation; Protein processing in endoplasmic reticulum [PATH:ko04141]Cellular Processes; Transport and catabolism; Phagosome [PATH:ko04145]Human Diseases; Infecti…	{486041.XP_001888399.1; Laccaria bicolor S238N H82 COG0201 The central subunit of the protein translocation channel SecYEG. Consists of two halves formed by TMs 1-5 and 6-10. These two domains form a lateral gate at the front which open onto the bilayer between TMs 2 and 7, and are clamped together by SecE at the back. The channel is closed by both a pore ring composed of hydrophobic SecY resides…	{At1g78720; KOG1373 Transport protein Sec61, alpha subunit UO Intracellular trafficking, secretion, and vesicular transport ; Posttranslational modification, protein turnover, chaperones ;}	{GO:0016020; membrane; cellular_component GO:0015031; protein transport; biological_process}	{A0A0D6ENK1; A0A0D6ENK1_SPOSA SPOSA6832_03040-mRNA-1:cds OS=Sporobolomyces salmonicolor GN=SPOSA6832_03040 PE=3 SV=1}
Rto-vs-NGR-1A1982	NG	0.0974234	NA	NA	1.55e-111	1047	256.183	790.817	NA	284	211.75	72.25	NA	NA	NA	1:1:1:1:1:1	0.330311(0.373073:0.282865:0.334995)	NA	NA	NA	NA	{NA}	{NA}	{NA}	{NA}	{NA}	{NA}
Rto-vs-NGR-1A0818	NG	0.0978324	NA	NA	5.14e-127	945	211.792	733.208	NA	266	198.75	67.25	NA	NA	NA	1:1:1:1:1:1	0.487636(0.538576:0.345697:0.578635)	NA	NA	NA	NA	{gi|647395229|emb|CDR36491.1|; RHTO0S02e02872g2_1	{ppl:POSPLDRAFT_118560; K01090 E3.1.3.16 protein phosphatase 3.1.3.16 --}	{5297.EFP91300; Puccinia graminis fuNOG02121 serine threonine-protein phosphatase DT; 5297.EFP91300; Puccinia graminis opiNOG01898 serine threonine-protein phosphatase T; 5297.EFP91300; Puccinia graminis basNOG00081 serine threonine-protein phosphatase GT; 5297.EFP91300; Puccinia graminis KOG0372 serine threonine-protein phosphatase GT; 5297.EFP91300; Puccinia graminis COG0639 serine threonine-pr…	{At4g26720; KOG0372 Serine/threonine specific protein phosphatase involved in glycogen accumulation, PP2A-related GT Carbohydrate transport and metabolism ; Signal transduction mechanisms ;}	{GO:0016787; hydrolase activity; molecular_function}	{A0A061AHA4; A0A061AHA4_RHOTO Serine/threonine-protein phosphatase OS=Rhodosporidium toruloides GN=RHTO0S_02e02872g PE=3 SV=1}
Rto-vs-NGR-1A0892	NG	0.0989412	NA	NA	3.97e-131	1521	353.163	1167.84	NA	377	268.75	108.25	NA	NA	NA	1:1:1:1:1:1	0.523043(0.551136:0.345644:0.672348)	NA	NA	NA	NA	{gi|647395131|emb|CDR36329.1|; RHTO0S02e00452g1_1	{uma:UM05584.1; K00963 UGP2, galU, galF UTP--glucose-1-phosphate uridylyltransferase 2.7.7.9 Metabolism; Carbohydrate metabolism; Pentose and glucuronate interconversions [PATH:ko00040]Metabolism; Carbohydrate metabolism; Galactose metabolism [PATH:ko00052]Metabolism; Carbohydrate metabolism; Starch and sucrose metabolism [PATH:ko00500]Metabolism; Carbohydrate metabolism; Amino sugar and nucleoti…	{208348.PTTG_09867P0; Puccinia triticina basNOG00361 UTP-glucose-1-phosphate uridylyltransferase G; 208348.PTTG_09867P0; Puccinia triticina KOG2638 UTP-glucose-1-phosphate uridylyltransferase G; 208348.PTTG_09867P0; Puccinia triticina COG4284 pyrophosphorylase G; 208348.PTTG_09867P0; Puccinia triticina fuNOG05088 UTP-glucose-1-phosphate uridylyltransferase G; 208348.PTTG_09867P0; Puccinia tritici…	{SPCC1322.04; KOG2638 UDP-glucose pyrophosphorylase G Carbohydrate transport and metabolism ;}	{GO:0008152; NA GO:0016779; nucleotidyltransferase activity; molecular_function}	{A0A061AFK2; A0A061AFK2_RHOTO RHTO0S02e00452g1_1 OS=Rhodosporidium toruloides GN=RHTO0S_02e00452g PE=4 SV=1}
Rto-vs-NGR-1A2990	NG	0.0994772	NA	NA	7.31e-135	1239	296.201	942.799	NA	337	249.167	87.8333	NA	NA	NA	1:1:1:1:1:1	0.512072(0.570093:0.369159:0.596963)	NA	NA	NA	NA	{gi|472586265|gb|EMS23793.1|; 26S proteasome regulatory subunit t3	{scm:SCHCODRAFT_81361; K03063 PSMC4, RPT3 26S proteasome regulatory subunit T3 -- Genetic Information Processing; Folding, sorting and degradation; Proteasome [PATH:ko03050]Human Diseases; Infectious diseases; Epstein-Barr virus infection [PATH:ko05169]}	{578458.XP_003035173.1; Schizophyllum commune H4 8 agarNOG06486 Protein of unknown function (DUF815) O; 578458.XP_003035173.1; Schizophyllum commune H4 8 agaNOG02447 Protein of unknown function (DUF815) O; 578458.XP_003035173.1; Schizophyllum commune H4 8 basNOG00788 26S proteasome regulatory subunit O; 578458.XP_003035173.1; Schizophyllum commune H4 8 fuNOG02372 26s protease regulatory subunit 6…	{7292602; KOG0727 26S proteasome regulatory complex, ATPase RPT3 O Posttranslational modification, protein turnover, chaperones ;}	{GO:0016301; kinase activity; molecular_function GO:0016851; magnesium chelatase activity; molecular_function GO:0015979; photosynthesis; biological_process GO:0006281; DNA repair; biological_process GO:0006355; regulation of transcription, DNA-dependent; biological_process GO:0006310; DNA recombination; biological_process GO:0016887; ATPase activity; molecular_function GO:0003678; DNA helicase a…	{M7XU92; M7XU92_RHOT1 26S proteasome regulatory subunit t3 OS=Rhodosporidium toruloides (strain NP11) GN=RHTO_06852 PE=3 SV=1}
Rto-vs-NGR-1A4404	NG	0.099675	NA	NA	4.68e-214	1347	314.881	1032.12	NA	408	311.667	96.3333	NA	NA	NA	1:1:1:1:1:1	0.497502(0.56424:0.384368:0.543897)	NA	NA	NA	NA	{gi|472587592|gb|EMS25088.1|; 26S protease regulatory subunit 7	{cci:CC1G_13955; K03061 PSMC2, RPT1 26S proteasome regulatory subunit T1 -- Genetic Information Processing; Folding, sorting and degradation; Proteasome [PATH:ko03050]Human Diseases; Infectious diseases; Epstein-Barr virus infection [PATH:ko05169]}	{240176.XP_002911915.1; Coprinopsis cinerea okayama7#130 agarNOG05990 ATPase family associated with various cellular activities (AAA) O; 240176.XP_002911915.1; Coprinopsis cinerea okayama7#130 agaNOG02232 ATPase family associated with various cellular activities (AAA) O; 240176.XP_002911915.1; Coprinopsis cinerea okayama7#130 basNOG00811 ATPase family associated with various cellular activities (…	{Hs4506209; KOG0729 26S proteasome regulatory complex, ATPase RPT1 O Posttranslational modification, protein turnover, chaperones ;}	{GO:0015995; chlorophyll biosynthetic process; biological_process GO:0016301; kinase activity; molecular_function GO:0016851; magnesium chelatase activity; molecular_function GO:0015979; photosynthesis; biological_process GO:0006281; DNA repair; biological_process GO:0006355; regulation of transcription, DNA-dependent; biological_process GO:0006310; DNA recombination; biological_process GO:001688…	{A0A0D6EIZ3; A0A0D6EIZ3_SPOSA SPOSA6832_01428-mRNA-1:cds (Fragment) OS=Sporobolomyces salmonicolor GN=SPOSA6832_01428 PE=3 SV=1}
Rto-vs-NGR-1A2654	NG	0.0997729	NA	NA	2.74e-69	501	117.433	383.567	NA	145	109.167	35.8333	NA	NA	NA	1:1:1:1:1:1	0.491176(0.532353:0.323529:0.617647)	NA	NA	NA	NA	{gi|472583854|gb|EMS21470.1|; clathrin coat assembly protein ap19	{xtr:394963; K12394 AP1S1_2 AP-1 complex subunit sigma 1/2 -- Cellular Processes; Transport and catabolism; Lysosome [PATH:ko04142]}	{578458.XP_003037908.1; Schizophyllum commune H4 8 agarNOG07285 Clathrin adaptor complex small chain U; 578458.XP_003037908.1; Schizophyllum commune H4 8 basNOG02158 Clathrin adaptor complex small chain U; 578458.XP_003037908.1; Schizophyllum commune H4 8 fuNOG11079 complex, subunit U; 578458.XP_003037908.1; Schizophyllum commune H4 8 agaNOG01360 Clathrin adaptor complex small chain U; 578458.XP_…	{SPAP27G11.06c; KOG0934 Clathrin adaptor complex, small subunit U Intracellular trafficking, secretion, and vesicular transport ;}	{NA}	{A0A0D6ET82; A0A0D6ET82_SPOSA SPOSA6832_04945-mRNA-1:cds (Fragment) OS=Sporobolomyces salmonicolor GN=SPOSA6832_04945 PE=4 SV=1}
Rto-vs-NGR-1A5365	NG	0.101189	NA	NA	7.84e-94	1023	228.927	794.073	NA	257	181.833	75.1667	NA	NA	NA	1:1:1:1:1:1	0.509915(0.514164:0.335694:0.679887)	NA	NA	NA	NA	{gi|472581024|gb|EMS18785.1|; protein arginine N-methyltransferase 1	{cnb:CNBB2180; K11434 PRMT1 protein arginine N-methyltransferase 1 2.1.1.- Environmental Information Processing; Signal transduction; FoxO signaling pathway [PATH:ko04068]}	{5297.EFP90847; Puccinia graminis KOG1499 Protein arginine n-methyltransferase KOT; 5297.EFP90847; Puccinia graminis basNOG01115 Protein arginine n-methyltransferase KOT; 5297.EFP90847; Puccinia graminis fuNOG02869 arginine n-methyltransferase KOT; 5297.EFP90847; Puccinia graminis NOG04435 Protein arginine n-methyltransferase R; 5297.EFP90847; Puccinia graminis opiNOG02704 Protein arginine n-meth…	{SPAC890.07c; KOG1499 Protein arginine N-methyltransferase PRMT1 and related enzymes OKT Posttranslational modification, protein turnover, chaperones ; Transcription ; Signal transduction mechanisms ;}	{GO:0031167; rRNA methylation; biological_process GO:0009452; RNA capping; biological_process GO:0001510; RNA methylation; biological_process GO:0005737; cytoplasm; cellular_component GO:0032259; methylation; biological_process GO:0008610; lipid biosynthetic process; biological_process GO:0008152; NA GO:0006464; protein modification process; biological_process GO:0004719; protein-L-isoaspartate (…	{A0A0D6ETG5; A0A0D6ETG5_SPOSA SPOSA6832_04988-mRNA-1:cds (Fragment) OS=Sporobolomyces salmonicolor GN=SPOSA6832_04988 PE=4 SV=1}
Rto-vs-NGR-1A3730	NG	0.10145	NA	NA	6.67e-44	423	114.741	308.259	NA	120	90.75	29.25	NA	NA	NA	1:1:1:1:1:1	0.505988(0.523952:0.42515:0.568862)	NA	NA	NA	NA	{gi|634353409|gb|KDE08475.1|; V-type proton ATPase proteolipid subunit 2	{cnb:CNBA2550; K02155 ATPeVPL, ATP6L V-type H+-transporting ATPase 16kDa proteolipid subunit 3.6.3.14 Metabolism; Energy metabolism; Oxidative phosphorylation [PATH:ko00190]Cellular Processes; Transport and catabolism; Lysosome [PATH:ko04142]Cellular Processes; Transport and catabolism; Phagosome [PATH:ko04145]Organismal Systems; Nervous system; Synaptic vesicle cycle [PATH:ko04721]Organismal Sys…	{5297.EFP87689; Puccinia graminis KOG0232 16 kDa proteolipid subunit C; 5297.EFP87689; Puccinia graminis COG0636 F(1)F(0) ATP synthase produces ATP from ADP in the presence of a proton or sodium gradient. F-type ATPases consist of two structural domains, F(1) containing the extramembraneous catalytic core and F(0) containing the membrane proton channel, linked together by a central stalk and a pe…	{SPAC732.01; KOG0232 Vacuolar H+-ATPase V0 sector, subunits c/c' C Energy production and conversion ;}	{GO:0033177; proton-transporting two-sector ATPase complex, proton-transporting domain; cellular_component GO:0015991; ATP hydrolysis coupled proton transport; biological_process GO:0015078; hydrogen ion transmembrane transporter activity; molecular_function}	{U5H1K1; U5H1K1_USTV1 Uncharacterized protein OS=Microbotryum violaceum (strain p1A1 Lamole) GN=MVLG_01257 PE=3 SV=1}
Rto-vs-NGR-1A5480	NG	0.10287	NA	NA	8.46e-222	2223	536.865	1686.13	NA	600	437.917	162.083	NA	NA	NA	1:1:1:1:1:1	0.50865(0.543671:0.394937:0.587342)	NA	NA	NA	NA	{gi|472585408|gb|EMS22962.1|; minichromosome maintenance protein 5	{uma:UM05064.1; K02209 MCM5, CDC46 minichromosome maintenance protein 5 (cell division control protein 46) -- Genetic Information Processing; Replication and repair; DNA replication [PATH:ko03030]Cellular Processes; Cell growth and death; Cell cycle [PATH:ko04110]Cellular Processes; Cell growth and death; Cell cycle - yeast [PATH:ko04111]Cellular Processes; Cell growth and death; Meiosis - yeast …	{5297.EFP81555; Puccinia graminis fuNOG01481 DNA replication licensing factor mcm5 L; 5297.EFP81555; Puccinia graminis opiNOG05723 DNA replication licensing factor mcm5 L; 5297.EFP81555; Puccinia graminis KOG0481 dna replication licensing factor L; 5297.EFP81555; Puccinia graminis COG1241 dna replication licensing factor L; 5297.EFP81555; Puccinia graminis basNOG00763 MCM L}	{YLR274w; KOG0481 DNA replication licensing factor, MCM5 component L Replication, recombination and repair ;}	{GO:0006260; DNA replication; biological_process GO:0016887; ATPase activity; molecular_function GO:0016851; magnesium chelatase activity; molecular_function GO:0015995; chlorophyll biosynthetic process; biological_process GO:0006355; regulation of transcription, DNA-dependent; biological_process GO:0003677; DNA binding; molecular_function GO:0015979; photosynthesis; biological_process GO:0005524…	{A0A0D6EJD1; A0A0D6EJD1_SPOSA SPOSA6832_01671-mRNA-1:cds (Fragment) OS=Sporobolomyces salmonicolor GN=SPOSA6832_01671 PE=3 SV=1}
Rto-vs-NGR-1A2159	NG	0.103103	NA	NA	2.47e-113	951	239.904	711.096	NA	277	208.5	68.5	NA	NA	NA	1:1:1:1:1:1	0.511375(0.540059:0.44362:0.550445)	NA	NA	NA	NA	{gi|472587328|gb|EMS24827.1|; mitochondrial carrier protein, succinate: fumarate antiporter	{cnb:CNBE2590; K15100 --}	{5297.EFP81765; Puccinia graminis KOG0756 mitochondrial C; 5297.EFP81765; Puccinia graminis basNOG00363 Mitochondrial carrier protein C; 5297.EFP81765; Puccinia graminis fuNOG00870 Succinate fumarate mitochondrial transporter C; 5297.EFP81765; Puccinia graminis NOG03164 Succinate fumarate R; 5297.EFP81765; Puccinia graminis opiNOG02837 Succinate fumarate mitochondrial transporter C}	{YJR095w; KOG0756 Mitochondrial tricarboxylate/dicarboxylate carrier proteins C Energy production and conversion ;}	{NA}	{A0A0D6EFI7; A0A0D6EFI7_SPOSA SPOSA6832_00084-mRNA-1:cds (Fragment) OS=Sporobolomyces salmonicolor GN=SPOSA6832_00084 PE=3 SV=1}
Rto-vs-NGR-1A5180	NG	0.103328	NA	NA	2.13e-225	2301	556.225	1744.77	NA	618	449.583	168.417	NA	NA	NA	1:1:1:1:1:1	0.539328(0.558673:0.413903:0.645408)	NA	NA	NA	NA	{gi|472580776|gb|EMS18549.1|; protein transport protein SEC23	{uma:UM01624.1; K14006 SEC23 protein transport protein SEC23 -- Genetic Information Processing; Folding, sorting and degradation; Protein processing in endoplasmic reticulum [PATH:ko04141]}	{5270.UM01624P0; Ustilago maydis KOG1986 transport protein U; 5270.UM01624P0; Ustilago maydis COG5047 transport protein U; 5270.UM01624P0; Ustilago maydis basNOG01114 Component of the coat protein complex II (COPII) which promotes the formation of transport vesicles from the endoplasmic reticulum (ER). The coat has two main functions, the physical deformation of the endoplasmic reticulum membrane…	{SPCC31H12.07; KOG1986 Vesicle coat complex COPII, subunit SEC23 U Intracellular trafficking, secretion, and vesicular transport ;}	{GO:0006888; ER to Golgi vesicle-mediated transport; biological_process GO:0008270; zinc ion binding; molecular_function GO:0030127; COPII vesicle coat; cellular_component GO:0006886; intracellular protein transport; biological_process}	{A0A0D6EKH4; A0A0D6EKH4_SPOSA SPOSA6832_02018-mRNA-1:cds OS=Sporobolomyces salmonicolor GN=SPOSA6832_02018 PE=4 SV=1}
Rto-vs-NGR-1A0148	NG	0.104569	NA	NA	1.01e-164	1260	277.311	982.689	NA	356	260.083	95.9167	NA	NA	NA	1:1:1:1:1:1	0.417944(0.455939:0.270115:0.527778)	NA	NA	NA	NA	{gi|472586028|gb|EMS23570.1|; RHTO0S02e10594g1_1	{dre:335925; K04557 PNUTL1, CDCREL1 peanut-like protein 1 (cell division control related protein 1) -- Human Diseases; Neurodegenerative diseases; Parkinson's disease [PATH:ko05012]}	{208348.PTTG_02180P0; Puccinia triticina KOG2655 Cell division control protein D; 208348.PTTG_02180P0; Puccinia triticina COG5019 Cell division control protein DZ; 208348.PTTG_02180P0; Puccinia triticina fuNOG02319 Cell division control protein D; 208348.PTTG_02180P0; Puccinia triticina opiNOG03854 septin 2 D; 208348.PTTG_02180P0; Puccinia triticina basNOG01426 Septin DUZ}	{SPAC4F10.11; KOG2655 Septin family protein (P-loop GTPase) DZU Cell cycle control, cell division, chromosome partitioning ; Cytoskeleton ; Intracellular trafficking, secretion, and vesicular transport ;}	{GO:0003924; GTPase activity; molecular_function GO:0005622; intracellular; cellular_component GO:0006576; cellular biogenic amine metabolic process; biological_process GO:0008855; exodeoxyribonuclease VII activity; molecular_function GO:0016887; ATPase activity; molecular_function GO:0003724; RNA helicase activity; molecular_function GO:0003723; RNA binding; molecular_function GO:0005525; GTP bi…	{A0A061AHR2; A0A061AHR2_RHOTO RHTO0S02e10594g1_1 OS=Rhodosporidium toruloides GN=RHTO0S_02e10594g PE=3 SV=1}
Rto-vs-NGR-1A1609	NG	0.105057	NA	NA	1.36e-63	663	150.405	512.595	NA	172	121.75	50.25	NA	NA	NA	1:1:1:1:1:1	0.490455(0.502203:0.34141:0.627753)	NA	NA	NA	NA	{gi|472588190|gb|EMS25662.1|; mitotic spindle assembly checkpoint protein MAD2	{nfi:NFIA_062960; K02537 MAD2 mitotic spindle assembly checkpoint protein MAD2 -- Cellular Processes; Cell growth and death; Cell cycle [PATH:ko04110]Cellular Processes; Cell growth and death; Cell cycle - yeast [PATH:ko04111]Cellular Processes; Cell growth and death; Meiosis - yeast [PATH:ko04113]Cellular Processes; Cell growth and death; Oocyte meiosis [PATH:ko04114]Organismal Systems; Endocrin…	{36630.CADNFIAP00005739; Neosartorya fischeri KOG3285 mitotic spindle D; 36630.CADNFIAP00005739; Neosartorya fischeri euroNOG06648 HORMA domain D; 36630.CADNFIAP00005739; Neosartorya fischeri ascNOG06701 mitotic spindle checkpoint component MAD2 D; 36630.CADNFIAP00005739; Neosartorya fischeri eurotNOG03375 checkpoint protein D; 36630.CADNFIAP00005739; Neosartorya fischeri fuNOG00668 Mitotic spind…	{SPBC20F10.06; KOG3285 Spindle assembly checkpoint protein DZ Cell cycle control, cell division, chromosome partitioning ; Cytoskeleton ;}	{NA}	{M7WYG0; M7WYG0_RHOT1 Mitotic spindle assembly checkpoint protein MAD2 OS=Rhodosporidium toruloides (strain NP11) GN=RHTO_00090 PE=4 SV=1}
Rto-vs-NGR-1A2934	NG	0.105442	NA	NA	6.49e-58	540	128.269	411.731	NA	148	107.5	40.5	NA	NA	NA	1:1:1:1:1:1	0.51105(0.546961:0.364641:0.621547)	NA	NA	NA	NA	{gi|472586141|gb|EMS23669.1|; 60S ribosome subunit biogenesis protein NIP7	{cci:CC1G_01723; K07565 NIP7 60S ribosome subunit biogenesis protein NIP7 -- --}	{240176.XP_001829043.1; Coprinopsis cinerea okayama7#130 agaNOG01593 Required for proper 27S pre-rRNA processing and 60S ribosome subunit assembly (By similarity) J; 240176.XP_001829043.1; Coprinopsis cinerea okayama7#130 agarNOG05902 Required for proper 27S pre-rRNA processing and 60S ribosome subunit assembly (By similarity) J; 240176.XP_001829043.1; Coprinopsis cinerea okayama7#130 basNOG01244…	{SPCC320.11c; KOG3492 Ribosome biogenesis protein NIP7 J Translation, ribosomal structure and biogenesis ;}	{NA}	{M7XIG2; M7XIG2_RHOT1 60S ribosome subunit biogenesis protein NIP7 OS=Rhodosporidium toruloides (strain NP11) GN=RHTO_06728 PE=3 SV=1}
Rto-vs-NGR-1A3043	NG	0.106101	NA	NA	4.37e-50	450	108.034	341.966	NA	125	91.1667	33.8333	NA	NA	NA	1:1:1:1:1:1	0.512821(0.557692:0.384615:0.596154)	NA	NA	NA	NA	{gi|634347207|gb|KDE02787.1|; ubiquitin-conjugating enzyme E2 35	{scm:SCHCODRAFT_79547; K10580 UBE2N, BLU, UBC13 ubiquitin-conjugating enzyme E2 N 6.3.2.19 Genetic Information Processing; Folding, sorting and degradation; Ubiquitin mediated proteolysis [PATH:ko04120]}	{578458.XP_003026854.1; Schizophyllum commune H4 8 basNOG02371 UBCc O; 578458.XP_003026854.1; Schizophyllum commune H4 8 agaNOG03045 Ubiquitin-conjugating enzyme O; 578458.XP_003026854.1; Schizophyllum commune H4 8 fuNOG10707 Ubiquitin-conjugating enzyme e2 O; 578458.XP_003026854.1; Schizophyllum commune H4 8 opiNOG12660 ubiquitin-conjugating enzyme O; 578458.XP_003026854.1; Schizophyllum commune…	{7292948; KOG0417 Ubiquitin-protein ligase O Posttranslational modification, protein turnover, chaperones ;}	{GO:0005515; protein binding; molecular_function GO:0006464; protein modification process; biological_process GO:0015031; protein transport; biological_process GO:0016881; acid-amino acid ligase activity; molecular_function}	{U5HI11; U5HI11_USTV1 Ubiquitin-conjugating enzyme E2 35 OS=Microbotryum violaceum (strain p1A1 Lamole) GN=MVLG_06680 PE=3 SV=1}
Rto-vs-NGR-1A0828	NG	0.10622	NA	NA	6.63e-156	1341	311.122	1029.88	NA	378	276	102	NA	NA	NA	1:1:1:1:1:1	0.478333(0.522:0.392:0.521)	NA	NA	NA	NA	{gi|647395221|emb|CDR36476.1|; RHTO0S02e02696g1_1	{uma:UM01669.1; K12196 VPS4 vacuolar protein-sorting-associated protein 4 -- Cellular Processes; Transport and catabolism; Endocytosis [PATH:ko04144]}	{5297.EFP79482; Puccinia graminis fuNOG01251 Vacuolar protein sorting-associated protein O; 5297.EFP79482; Puccinia graminis NOG05583 Vacuolar Protein O; 5297.EFP79482; Puccinia graminis opiNOG03307 vacuolar protein sorting 4 homolog O; 5297.EFP79482; Puccinia graminis basNOG00483 MIT (microtubule interacting and transport) domain O; 5297.EFP79482; Puccinia graminis KOG0739 Vacuolar Protein O}	{YPR173c; KOG0739 AAA+-type ATPase O Posttranslational modification, protein turnover, chaperones ;}	{GO:0005515; protein binding; molecular_function GO:0009378; four-way junction helicase activity; molecular_function GO:0015995; chlorophyll biosynthetic process; biological_process GO:0003723; RNA binding; molecular_function GO:0003724; RNA helicase activity; molecular_function GO:0016787; hydrolase activity; molecular_function GO:0005524; ATP binding; molecular_function GO:0051085; chaperone me…	{A0A061AME6; A0A061AME6_RHOTO RHTO0S02e02696g1_1 OS=Rhodosporidium toruloides GN=RHTO0S_02e02696g PE=3 SV=1}
Rto-vs-NGR-1A3305	NG	0.106604	NA	NA	6.03e-45	468	109.926	358.074	NA	123	87.4167	35.5833	NA	NA	NA	1:1:1:1:1:1	0.390351(0.421053:0.357143:0.392857)	NA	NA	NA	NA	{gi|472586382|gb|EMS23910.1|; ubiquitin-conjugating enzyme E2 A	{uma:UM01208.1; K10573 UBE2A, UBC2, RAD6A ubiquitin-conjugating enzyme E2 A 6.3.2.19 Genetic Information Processing; Folding, sorting and degradation; Ubiquitin mediated proteolysis [PATH:ko04120]}	{5270.UM01208P0; Ustilago maydis KOG0419 ubiquitin-conjugating enzyme O; 5270.UM01208P0; Ustilago maydis COG5078 ubiquitin-conjugating enzyme O; 5270.UM01208P0; Ustilago maydis basNOG01291 Catalyzes the covalent attachment of ubiquitin to other proteins. Plays a role in transcription regulation by catalyzing the monoubiquitination of histone H2B to form H2BK123ub1. H2BK123ub1 gives a specific tag…	{SPAC18B11.07c; KOG0419 Ubiquitin-protein ligase O Posttranslational modification, protein turnover, chaperones ;}	{GO:0005515; protein binding; molecular_function GO:0016881; acid-amino acid ligase activity; molecular_function}	{M7X1D3; M7X1D3_RHOT1 Ubiquitin-conjugating enzyme E2 A OS=Rhodosporidium toruloides (strain NP11) GN=RHTO_06969 PE=3 SV=1}
Rto-vs-NGR-1A2818	NG	0.107505	NA	NA	9.09e-249	2742	648.589	2093.41	NA	722	512.333	209.667	NA	NA	NA	1:1:1:1:1:1	0.399515(0.423636:0.296364:0.478545)	NA	NA	NA	NA	{gi|472586212|gb|EMS23740.1|; inositol hexakisphosphate and diphosphoinositol-pentakisphosphate kinase	{NA}	{5306.JGI25248; Phanerochaete chrysosporium basNOG01046 RimK-like ATP-grasp domain Z; 5306.JGI25248; Phanerochaete chrysosporium agarNOG05265 RimK-like ATP-grasp domain Z; 5306.JGI25248; Phanerochaete chrysosporium KOG1057 Diphosphoinositol pentakisphosphate kinase Z; 5306.JGI25248; Phanerochaete chrysosporium fuNOG00058 cortical actin cytoskeleton protein asp1 Z; 5306.JGI25248; Phanerochaete chr…	{SPCC1672.06c; KOG1057 Arp2/3 complex-interacting protein VIP1/Asp1, involved in regulation of actin cytoskeleton Z Cytoskeleton ;}	{GO:0003993; acid phosphatase activity; molecular_function GO:0016020; membrane; cellular_component}	{M7X0Y9; M7X0Y9_RHOT1 Inositol hexakisphosphate and diphosphoinositol-pentakisphosphate kinase OS=Rhodosporidium toruloides (strain NP11) GN=RHTO_06799 PE=4 SV=1}
Rto-vs-NGR-1A0611	NG	0.108097	NA	NA	1.18e-106	1068	254.269	813.731	NA	290	208.083	81.9167	NA	NA	NA	1:1:1:1:1:1	0.523551(0.543478:0.376359:0.650815)	NA	NA	NA	NA	{gi|472581816|gb|EMS19531.1|; V-type H+-transporting ATPase subunit AC39	{scm:SCHCODRAFT_75276; K02146 ATPeVAC39, ATP6D V-type H+-transporting ATPase subunit AC39 3.6.3.14 Metabolism; Energy metabolism; Oxidative phosphorylation [PATH:ko00190]Cellular Processes; Transport and catabolism; Lysosome [PATH:ko04142]Cellular Processes; Transport and catabolism; Phagosome [PATH:ko04145]Organismal Systems; Nervous system; Synaptic vesicle cycle [PATH:ko04721]Organismal System…	{5297.EFP85630; Puccinia graminis KOG2957 ATPase, H transporting, lysosomal 38kDa, V0 subunit C; 5297.EFP85630; Puccinia graminis COG1527 ATP synthase, subunit C; 5297.EFP85630; Puccinia graminis basNOG00628 Vacuolar ATP synthase subunit C; 5297.EFP85630; Puccinia graminis fuNOG06528 vacuolar ATP synthase subunit d C; 5297.EFP85630; Puccinia graminis opiNOG02706 ATPase, H transporting, lysosomal …	{SPAC17A2.03c; KOG2957 Vacuolar H+-ATPase V0 sector, subunit d C Energy production and conversion ;}	{NA}	{A0A0D6EMP8; A0A0D6EMP8_SPOSA SPOSA6832_02704-mRNA-1:cds OS=Sporobolomyces salmonicolor GN=SPOSA6832_02704 PE=4 SV=1}
Rto-vs-NGR-1A4713	NG	0.10834	NA	NA	2.88e-57	630	154.18	475.82	NA	168	120	48	NA	NA	NA	1:1:1:1:1:1	0.530103(0.572687:0.385463:0.632159)	NA	NA	NA	NA	{gi|472584727|gb|EMS22313.1|; uracil phosphoribosyltransferase	{ppl:POSPLDRAFT_36151; K00761 upp, UPRT uracil phosphoribosyltransferase 2.4.2.9 Metabolism; Nucleotide metabolism; Pyrimidine metabolism [PATH:ko00240]}	{5306.JGI65664; Phanerochaete chrysosporium KOG4203 uridine kinase F; 5306.JGI65664; Phanerochaete chrysosporium COG0035 Catalyzes the conversion of uracil and 5-phospho-alpha- D-ribose 1-diphosphate (PRPP) to UMP and diphosphate (By similarity) F; 5306.JGI65664; Phanerochaete chrysosporium opiNOG12150 uracil phosphoribosyltransferase F; 5306.JGI65664; Phanerochaete chrysosporium fuNOG00080 uraci…	{YHR128w; KOG4203 Armadillo/beta-Catenin/plakoglobin TZ Signal transduction mechanisms ; Cytoskeleton ;}	{GO:0009116; nucleoside metabolic process; biological_process}	{M7XQ37; M7XQ37_RHOT1 Uracil phosphoribosyltransferase OS=Rhodosporidium toruloides (strain NP11) GN=RHTO_01067 PE=4 SV=1}
Rto-vs-NGR-1A3602	NG	0.108641	NA	NA	2.91e-72	801	195.4	605.6	NA	213	151.75	61.25	NA	NA	NA	1:1:1:1:1:1	0.49068(0.529605:0.368421:0.574013)	NA	NA	NA	NA	{gi|472583590|gb|EMS21223.1|; 20S proteasome subunit alpha 7	{scm:SCHCODRAFT_63608; K02727 PSMA3 20S proteasome subunit alpha 7 3.4.25.1 Genetic Information Processing; Folding, sorting and degradation; Proteasome [PATH:ko03050]}	{578458.XP_003038150.1; Schizophyllum commune H4 8 KOG0184 The proteasome is a multicatalytic proteinase complex which is characterized by its ability to cleave peptides with Arg, Phe, Tyr, Leu, and Glu adjacent to the leaving group at neutral or slightly basic pH. The proteasome has an ATP-dependent proteolytic activity (By similarity) O; 578458.XP_003038150.1; Schizophyllum commune H4 8 agaNOG0…	{Hs4506183; KOG0184 20S proteasome, regulatory subunit alpha type PSMA3/PRE10 O Posttranslational modification, protein turnover, chaperones ;}	{GO:0005839; proteasome core complex; cellular_component GO:0051603; proteolysis involved in cellular protein catabolic process; biological_process GO:0019773; proteasome core complex, alpha-subunit complex; cellular_component GO:0004175; endopeptidase activity; molecular_function GO:0004298; threonine-type endopeptidase activity; molecular_function GO:0006511; ubiquitin-dependent protein catabol…	{A0A061AR97; A0A061AR97_RHOTO Proteasome subunit alpha type OS=Rhodosporidium toruloides GN=RHTO0S_04e07844g PE=3 SV=1}
Rto-vs-NGR-1A0535	NG	0.109732	NA	NA	1.09e-89	933	215.44	717.56	NA	249	175.75	73.25	NA	NA	NA	1:1:1:1:1:1	0.526539(0.582803:0.366242:0.630573)	NA	NA	NA	NA	{gi|472580610|gb|EMS18399.1|; 26S non-ATPase regulatory subunit	{cci:CC1G_00196; K03030 PSMD14, RPN11, POH1 26S proteasome regulatory subunit N11 -- Genetic Information Processing; Folding, sorting and degradation; Proteasome [PATH:ko03050]Human Diseases; Infectious diseases; Epstein-Barr virus infection [PATH:ko05169]}	{5297.EFP80695; Puccinia graminis basNOG00206 Pfam:Mov34 O; 5297.EFP80695; Puccinia graminis fuNOG03008 26S proteasome regulatory subunit O; 5297.EFP80695; Puccinia graminis opiNOG00930 proteasome (prosome, macropain) 26S subunit, non-ATPase, 14 O; 5297.EFP80695; Puccinia graminis COG1310 Component of the eukaryotic translation initiation factor 3 (eIF-3) complex, which is involved in protein syn…	{At5g23540; KOG1555 26S proteasome regulatory complex, subunit RPN11 O Posttranslational modification, protein turnover, chaperones ;}	{GO:0005515; protein binding; molecular_function}	{M7X414; M7X414_RHOT1 26S non-ATPase regulatory subunit OS=Rhodosporidium toruloides (strain NP11) GN=RHTO_06442 PE=4 SV=1}
Rto-vs-NGR-1A1467	NG	0.110084	NA	NA	2.56e-55	537	117.023	419.977	NA	143	100	43	NA	NA	NA	1:1:1:1:1:1	0.477431(0.486979:0.317708:0.627604)	NA	NA	NA	NA	{gi|472588104|gb|EMS25576.1|; ubiquitin-conjugating enzyme E2 M	{scm:SCHCODRAFT_64684; K10579 UBE2M, UBC12 ubiquitin-conjugating enzyme E2 M 6.3.2.19 Genetic Information Processing; Folding, sorting and degradation; Ubiquitin mediated proteolysis [PATH:ko04120]}	{578458.XP_003037390.1; Schizophyllum commune H4 8 agarNOG06143 UBCc O; 578458.XP_003037390.1; Schizophyllum commune H4 8 KOG0420 ubiquitin-conjugating enzyme O; 578458.XP_003037390.1; Schizophyllum commune H4 8 agaNOG00414 Ubiquitin-conjugating enzyme O; 578458.XP_003037390.1; Schizophyllum commune H4 8 basNOG02017 UBCc O; 578458.XP_003037390.1; Schizophyllum commune H4 8 fuNOG10953 NEDD8-conjug…	{Hs4507791; KOG0420 Ubiquitin-protein ligase O Posttranslational modification, protein turnover, chaperones ;}	{GO:0005515; protein binding; molecular_function GO:0016881; acid-amino acid ligase activity; molecular_function}	{M7X5F6; M7X5F6_RHOT1 Ubiquitin-conjugating enzyme E2 M OS=Rhodosporidium toruloides (strain NP11) GN=RHTO_00004 PE=3 SV=1}
Rto-vs-NGR-1A5123	NG	0.110197	NA	NA	2.21e-69	783	186.159	596.841	NA	206	144.833	61.1667	NA	NA	NA	1:1:1:1:1:1	0.423108(0.433575:0.311594:0.524155)	NA	NA	NA	NA	{gi|472584937|gb|EMS22512.1|; phosphatidylinositol glycan, class K	{lbc:LACBIDRAFT_235538; K05290 PIGK phosphatidylinositol glycan, class K 2.6.-.- Metabolism; Glycan biosynthesis and metabolism; Glycosylphosphatidylinositol(GPI)-anchor biosynthesis [PATH:ko00563]}	{5297.EFP76719; Puccinia graminis basNOG01760 Peptidase C13 family O; 5297.EFP76719; Puccinia graminis fuNOG00500 Gpi-anchor transamidase O; 5297.EFP76719; Puccinia graminis opiNOG04660 phosphatidylinositol glycan anchor biosynthesis, class K O; 5297.EFP76719; Puccinia graminis KOG1349 phosphatidylinositol glycan anchor biosynthesis, class K O; 5297.EFP76719; Puccinia graminis COG5206 phosphatidy…	{YDR331w; KOG1349 Gpi-anchor transamidase O Posttranslational modification, protein turnover, chaperones ;}	{GO:0004197; cysteine-type endopeptidase activity; molecular_function GO:0006508; proteolysis; biological_process}	{M7WPN6; M7WPN6_RHOT1 Phosphatidylinositol glycan, class K OS=Rhodosporidium toruloides (strain NP11) GN=RHTO_00791 PE=4 SV=1}
Rto-vs-NGR-1A5765	NG	0.110328	NA	NA	2.21e-100	639	147.594	491.406	NA	197	146.583	50.4167	NA	NA	NA	1:1:1:1:1:1	0.483776(0.5:0.418142:0.533186)	NA	NA	NA	NA	{gi|472585128|gb|EMS22694.1|; Ras-related protein Rab-8A	{scm:SCHCODRAFT_71151; K07901 RAB8A, MEL Ras-related protein Rab-8A -- Environmental Information Processing; Signal transduction; AMPK signaling pathway [PATH:ko04152]Organismal Systems; Digestive system; Pancreatic secretion [PATH:ko04972]}	{578458.XP_003026540.1; Schizophyllum commune H4 8 KOG0078 member RAS oncogene family U; 578458.XP_003026540.1; Schizophyllum commune H4 8 agarNOG05681 RAB U; 578458.XP_003026540.1; Schizophyllum commune H4 8 agaNOG02604 RAB U; 578458.XP_003026540.1; Schizophyllum commune H4 8 basNOG00654 RAB U; 578458.XP_003026540.1; Schizophyllum commune H4 8 fuNOG00369 GTP-Binding protein U; 578458.XP_00302654…	{SPAC9E9.07c; KOG0078 GTP-binding protein SEC4, small G protein superfamily, and related Ras family GTP-binding proteins TU Signal transduction mechanisms ; Intracellular trafficking, secretion, and vesicular transport ;}	{GO:0016021; integral to membrane; cellular_component GO:0016887; ATPase activity; molecular_function GO:0005737; cytoplasm; cellular_component GO:0007186; G-protein coupled receptor protein signaling pathway; biological_process GO:0004871; signal transducer activity; molecular_function GO:0003924; GTPase activity; molecular_function GO:0005622; intracellular; cellular_component GO:0007264; small…	{A0A061BBH9; A0A061BBH9_RHOTO RHTO0S10e06964g1_1 OS=Rhodosporidium toruloides GN=RHTO0S_10e06964g PE=4 SV=1}
Rto-vs-NGR-1A3781	NG	0.110399	NA	NA	3.96e-114	1032	242.976	789.024	NA	292	211	81	NA	NA	NA	1:1:1:1:1:1	0.504604(0.520718:0.418508:0.574586)	NA	NA	NA	NA	{gi|647400612|emb|CDR46246.1|; RHTO0S12e02014g1_1	{scm:SCHCODRAFT_66951; K03246 EIF3I translation initiation factor 3 subunit I -- Genetic Information Processing; Translation; RNA transport [PATH:ko03013]}	{5297.EFP93805; Puccinia graminis NOG02745 Component of the eukaryotic translation initiation factor 3 (eIF-3) complex, which is involved in protein synthesis and, together with other initiation factors, stimulates binding of mRNA and methionyl-tRNAi to the 40S ribosome (By similarity) J; 5297.EFP93805; Puccinia graminis KOG0643 Component of the eukaryotic translation initiation factor 3 (eIF-3) …	{SPAC4D7.05; KOG0643 Translation initiation factor 3, subunit i (eIF-3i)/TGF-beta receptor-interacting protein (TRIP-1) JT Translation, ribosomal structure and biogenesis ; Signal transduction mechanisms ;}	{GO:0005515; protein binding; molecular_function}	{A0A061BGW5; A0A061BGW5_RHOTO Eukaryotic translation initiation factor 3 subunit I OS=Rhodosporidium toruloides GN=TIF34 PE=3 SV=1}
Rto-vs-NGR-1A4286	NG	0.110767	NA	NA	1.29e-192	2091	517.009	1573.99	NA	571	408.917	162.083	NA	NA	NA	1:1:1:1:1:1	0.575546(0.608787:0.440028:0.677824)	NA	NA	NA	NA	{gi|472588073|gb|EMS25569.1|; acetolactate synthase	{uma:UM03239.1; K01652 E2.2.1.6L, ilvB, ilvG, ilvI acetolactate synthase I/II/III large subunit 2.2.1.6 Metabolism; Amino acid metabolism; Valine, leucine and isoleucine biosynthesis [PATH:ko00290]Metabolism; Carbohydrate metabolism; Butanoate metabolism [PATH:ko00650]Metabolism; Carbohydrate metabolism; C5-Branched dibasic acid metabolism [PATH:ko00660]Metabolism; Metabolism of cofactors and vit…	{5270.UM03239P0; Ustilago maydis KOG4166 acetolactate synthase E; 5270.UM03239P0; Ustilago maydis COG0028 acetolactate synthase E; 5270.UM03239P0; Ustilago maydis fuNOG00904 Acetolactate synthase E; 5270.UM03239P0; Ustilago maydis opiNOG00139 acetolactate synthase E; 5270.UM03239P0; Ustilago maydis basNOG00565 acetolactate synthase E}	{SPBP35G2.07; KOG4166 Thiamine pyrophosphate-requiring enzyme EH Amino acid transport and metabolism ; Coenzyme transport and metabolism ;}	{GO:0016491; oxidoreductase activity; molecular_function GO:0030976; thiamine pyrophosphate binding; molecular_function GO:0000287; magnesium ion binding; molecular_function GO:0055114; oxidation-reduction process; biological_process GO:0003824; NA}	{M7XNS5; M7XNS5_RHOT1 Acetolactate synthase OS=Rhodosporidium toruloides (strain NP11) GN=RHTO_03298 PE=3 SV=1}
Rto-vs-NGR-1A3343	NG	0.111298	NA	NA	1.31e-23	174	41.064	132.936	NA	51	37.25	13.75	NA	NA	NA	1:1:1:1:1:1	0.46627(0.464286:0.446429:0.488095)	NA	NA	NA	NA	{gi|472583191|gb|EMS20845.1|; DNA-directed RNA polymerases I, II, and III subunit RPABC4	{lbc:LACBIDRAFT_246020; K03009 RPB12, POLR2K DNA-directed RNA polymerases I, II, and III subunit RPABC4 -- Metabolism; Nucleotide metabolism; Purine metabolism [PATH:ko00230]Metabolism; Nucleotide metabolism; Pyrimidine metabolism [PATH:ko00240]Genetic Information Processing; Transcription; RNA polymerase [PATH:ko03020]Organismal Systems; Immune system; Cytosolic DNA-sensing pathway [PATH:ko04623…	{208348.PTTG_06174P0; Puccinia triticina fuNOG17113 RNA polymerases I, II, and III K; 208348.PTTG_06174P0; Puccinia triticina KOG3507 DNA-directed RNA polymerases I, II, and III K; 208348.PTTG_06174P0; Puccinia triticina COG1996 DNA-dependent RNA polymerase catalyzes the transcription of DNA into RNA using the four ribonucleoside triphosphates as substrates K; 208348.PTTG_06174P0; Puccinia tritic…	{SPBC19C2.03; KOG3507 DNA-directed RNA polymerase, subunit RPB7.0 K Transcription ;}	{GO:0003899; DNA-directed RNA polymerase activity; molecular_function GO:0006464; protein modification process; biological_process GO:0003677; DNA binding; molecular_function GO:0006351; transcription, DNA-dependent; biological_process GO:0016151; nickel ion binding; molecular_function}	{M7WSJ1; M7WSJ1_RHOT1 DNA-directed RNA polymerases I, II, and III subunit RPABC4 OS=Rhodosporidium toruloides (strain NP11) GN=RHTO_02461 PE=4 SV=1}
Rto-vs-NGR-1A4590	NG	0.112437	NA	NA	0	4254	1027.29	3226.71	NA	1131	794.083	336.917	NA	NA	NA	1:1:1:1:1:1	0.516266(0.553476:0.385027:0.610294)	NA	NA	NA	NA	{gi|472580852|gb|EMS18619.1|; DNA-directed RNA polymerase III subunit RPC1	{lbc:LACBIDRAFT_252209; K03018 RPC1, POLR3A DNA-directed RNA polymerase III subunit RPC1 2.7.7.6 Metabolism; Nucleotide metabolism; Purine metabolism [PATH:ko00230]Metabolism; Nucleotide metabolism; Pyrimidine metabolism [PATH:ko00240]Genetic Information Processing; Transcription; RNA polymerase [PATH:ko03020]Organismal Systems; Immune system; Cytosolic DNA-sensing pathway [PATH:ko04623]Human Dis…	{5297.EFP75753; Puccinia graminis KOG0261 DNA-directed RNA Polymerase K; 5297.EFP75753; Puccinia graminis COG0086 DNA-dependent RNA polymerase catalyzes the transcription of DNA into RNA using the four ribonucleoside triphosphates as substrates (By similarity) K; 5297.EFP75753; Puccinia graminis basNOG00947 DNA-directed RNA polymerase K; 5297.EFP75753; Puccinia graminis fuNOG02519 DNA-directed RN…	{SPBC651.08c; KOG0261 RNA polymerase III, large subunit K Transcription ;}	{GO:0006351; transcription, DNA-dependent; biological_process GO:0003677; DNA binding; molecular_function GO:0003899; DNA-directed RNA polymerase activity; molecular_function}	{A0A061BRG3; A0A061BRG3_RHOTO DNA-directed RNA polymerase OS=Rhodosporidium toruloides GN=RHTO0S_28e01750g PE=3 SV=1}
Rto-vs-NGR-1A0447	NG	0.112677	NA	NA	0	3870	934.816	2935.18	NA	1062	754.917	307.083	NA	NA	NA	1:1:1:1:1:1	0.52921(0.569956:0.396539:0.621134)	NA	NA	NA	NA	{gi|472582468|gb|EMS20154.1|; DNA-directed RNA polymerase III subunit RPC2	{mgl:MGL_0974; K03021 RPC2, POLR3B DNA-directed RNA polymerase III subunit RPC2 2.7.7.6 Metabolism; Nucleotide metabolism; Purine metabolism [PATH:ko00230]Metabolism; Nucleotide metabolism; Pyrimidine metabolism [PATH:ko00240]Genetic Information Processing; Transcription; RNA polymerase [PATH:ko03020]Organismal Systems; Immune system; Cytosolic DNA-sensing pathway [PATH:ko04623]Human Diseases; In…	{5297.EFP80951; Puccinia graminis basNOG00516 DNA-directed RNA polymerase K; 5297.EFP80951; Puccinia graminis KOG0215 dna-directed rna polymerase K; 5297.EFP80951; Puccinia graminis COG0085 DNA-dependent RNA polymerase catalyzes the transcription of DNA into RNA using the four ribonucleoside triphosphates as substrates (By similarity) K; 5297.EFP80951; Puccinia graminis fuNOG01211 DNA-directed RN…	{SPAC4G9.08c; KOG0215 RNA polymerase III, second largest subunit K Transcription ;}	{GO:0003677; DNA binding; molecular_function GO:0003899; DNA-directed RNA polymerase activity; molecular_function GO:0006351; transcription, DNA-dependent; biological_process}	{A0A0D6EQ90; A0A0D6EQ90_SPOSA DNA-directed RNA polymerase (Fragment) OS=Sporobolomyces salmonicolor GN=SPOSA6832_03481 PE=3 SV=1}
Rto-vs-NGR-1A5681	NG	0.115738	NA	NA	1.53e-38	423	113.754	309.246	NA	120	86.8333	33.1667	NA	NA	NA	1:1:1:1:1:1	0.514141(0.539394:0.466667:0.536364)	NA	NA	NA	NA	{gi|634351646|gb|KDE06817.1|; V-type proton ATPase proteolipid subunit	{uma:UM00508.1; K02155 ATPeVPL, ATP6L V-type H+-transporting ATPase 16kDa proteolipid subunit 3.6.3.14 Metabolism; Energy metabolism; Oxidative phosphorylation [PATH:ko00190]Cellular Processes; Transport and catabolism; Lysosome [PATH:ko04142]Cellular Processes; Transport and catabolism; Phagosome [PATH:ko04145]Organismal Systems; Nervous system; Synaptic vesicle cycle [PATH:ko04721]Organismal Sy…	{5297.EFP84286; Puccinia graminis basNOG02175 ATP synthase subunit C C; 5297.EFP84286; Puccinia graminis KOG0232 16 kDa proteolipid subunit C; 5297.EFP84286; Puccinia graminis fuNOG10469 vacuolar ATP synthase 16 kDa proteolipid subunit C; 5297.EFP84286; Puccinia graminis COG0636 F(1)F(0) ATP synthase produces ATP from ADP in the presence of a proton or sodium gradient. F-type ATPases consist of t…	{SPAC1B3.14; KOG0232 Vacuolar H+-ATPase V0 sector, subunits c/c' C Energy production and conversion ;}	{GO:0033177; proton-transporting two-sector ATPase complex, proton-transporting domain; cellular_component GO:0015078; hydrogen ion transmembrane transporter activity; molecular_function GO:0015991; ATP hydrolysis coupled proton transport; biological_process}	{U5H6F3; U5H6F3_USTV1 Uncharacterized protein OS=Microbotryum violaceum (strain p1A1 Lamole) GN=MVLG_02853 PE=3 SV=1}
Rto-vs-NGR-1A3465	NG	0.116014	NA	NA	0	1098	251.381	846.619	NA	345	254	91	NA	NA	NA	1:1:1:1:1:1	0.461667(0.4875:0.35625:0.54125)	NA	NA	NA	NA	{gi|472586345|gb|EMS23873.1|; deoxyhypusine synthase	{uma:UM00071.1; K00809 E2.5.1.46, dys1 deoxyhypusine synthase 2.5.1.46 --}	{5270.UM00071P0; Ustilago maydis opiNOG00952 Deoxyhypusine synthase O; 5270.UM00071P0; Ustilago maydis COG1899 Catalyzes the NAD-dependent oxidative cleavage of spermidine and the subsequent transfer of the butylamine moiety of spermidine to the epsilon-amino group of a specific lysine residue of the eIF-5A precursor protein to form the intermediate deoxyhypusine residue O; 5270.UM00071P0; Ustila…	{7295142; KOG2924 Deoxyhypusine synthase O Posttranslational modification, protein turnover, chaperones ;}	{GO:0008612; peptidyl-lysine modification to hypusine; biological_process}	{A0A0D6EIB2; A0A0D6EIB2_SPOSA SPOSA6832_01075-mRNA-1:cds OS=Sporobolomyces salmonicolor GN=SPOSA6832_01075 PE=4 SV=1}
Rto-vs-NGR-1A5841	NG	0.116446	NA	NA	8.38e-126	1005	226.185	778.815	NA	295	211	84	NA	NA	NA	1:1:1:1:1:1	0.450584(0.481132:0.326146:0.544474)	NA	NA	NA	NA	{gi|263429618|sp|B2DFU2.1|GET3_RHOGU; Guided entry of tail-anchored proteins 3 {ECO: 0000255|HAMAP-Rule: MF_03112}	{scm:SCHCODRAFT_17793; K01551 E3.6.3.16, arsA arsenite-transporting ATPase 3.6.3.16 --}	{5306.JGI71778; Phanerochaete chrysosporium fuNOG01097 ATPase required for the post-translational delivery of tail-anchored (TA) proteins to the endoplasmic reticulum. Recognizes and selectively binds the transmembrane domain of TA proteins in the cytosol. This complex then targets to the endoplasmic reticulum by membrane-bound receptors, where the tail- anchored protein is released for insertion…	{SPAC1142.06; KOG2825 Putative arsenite-translocating ATPase P Inorganic ion transport and metabolism ;}	{GO:0005525; GTP binding; molecular_function GO:0016301; kinase activity; molecular_function GO:0055114; oxidation-reduction process; biological_process GO:0016491; oxidoreductase activity; molecular_function GO:0006614; SRP-dependent cotranslational protein targeting to membrane; biological_process GO:0005524; ATP binding; molecular_function GO:0043531; ADP binding; molecular_function}	{M7WQ95; M7WQ95_RHOT1 ATPase GET3 OS=Rhodosporidium toruloides (strain NP11) GN=GET3 PE=3 SV=1}
Rto-vs-NGR-1A0116	NG	0.116538	NA	NA	3.62e-105	1044	250.312	793.688	NA	294	208.333	85.6667	NA	NA	NA	1:1:1:1:1:1	0.452438(0.504796:0.347722:0.504796)	NA	NA	NA	NA	{gi|8778457|gb|AAF79465.1|AC022492_9; F1L3. 17	{scm:SCHCODRAFT_64754; K06944 K06944 -- -- --}	{578458.XP_003038762.1; Schizophyllum commune H4 8 COG1163 GTP-Binding protein R; 578458.XP_003038762.1; Schizophyllum commune H4 8 agaNOG01021 Ferrous iron transport protein B T; 578458.XP_003038762.1; Schizophyllum commune H4 8 basNOG00956 TGS domain T; 578458.XP_003038762.1; Schizophyllum commune H4 8 KOG1486 developmentally regulated GTP binding protein 2 T; 578458.XP_003038762.1; Schizophyll…	{Hs4557537; KOG1486 GTP-binding protein DRG2 (ODN superfamily) T Signal transduction mechanisms ;}	{GO:0015684; ferrous iron transport; biological_process GO:0007264; small GTPase mediated signal transduction; biological_process GO:0016021; integral to membrane; cellular_component GO:0015093; ferrous iron transmembrane transporter activity; molecular_function GO:0005525; GTP binding; molecular_function GO:0005622; intracellular; cellular_component}	{A0A0D0B6A0; A0A0D0B6A0_9HOMO Unplaced genomic scaffold CY34scaffold_1, whole genome shotgun sequence OS=Suillus luteus UH-Slu-Lm8-n1 GN=CY34DRAFT_117096 PE=4 SV=1}
Rto-vs-NGR-1A1404	NG	0.116639	NA	NA	4.29e-103	1257	291.917	965.083	NA	328	223.75	104.25	NA	NA	NA	1:1:1:1:1:1	0.527972(0.537296:0.391608:0.655012)	NA	NA	NA	NA	{gi|472588513|gb|EMS25985.1|; ubiquitin-activating enzyme E1 C	{scm:SCHCODRAFT_65491; K10686 UBE1C, UBA3 ubiquitin-activating enzyme E1 C 6.3.2.19 Genetic Information Processing; Folding, sorting and degradation; Ubiquitin mediated proteolysis [PATH:ko04120]}	{578458.XP_003035776.1; Schizophyllum commune H4 8 basNOG00957 E2 binding domain O; 578458.XP_003035776.1; Schizophyllum commune H4 8 fuNOG04592 NEDD8-activating enzyme E1 catalytic subunit O; 578458.XP_003035776.1; Schizophyllum commune H4 8 opiNOG00789 Ubiquitin-like modifier activating enzyme 3 O; 578458.XP_003035776.1; Schizophyllum commune H4 8 COG0476 UBA THIF-type NAD FAD binding protein H…	{Hs19923744; KOG2015 NEDD8-activating complex, catalytic component UBA3 O Posttranslational modification, protein turnover, chaperones ;}	{GO:0050660; flavin adenine dinucleotide binding; molecular_function GO:0003824; NA GO:0045116; protein neddylation; biological_process GO:0005524; ATP binding; molecular_function GO:0016881; acid-amino acid ligase activity; molecular_function GO:0055114; oxidation-reduction process; biological_process GO:0006464; protein modification process; biological_process GO:0008641; small protein activati…	{A0A061AMI0; A0A061AMI0_RHOTO RHTO0S03e08592g1_1 OS=Rhodosporidium toruloides GN=RHTO0S_03e08592g PE=4 SV=1}
Rto-vs-NGR-1A5850	NG	0.117038	NA	NA	1.88e-157	1374	317.369	1056.63	NA	398	283.5	114.5	NA	NA	NA	1:1:1:1:1:1	0.504467(0.551546:0.348454:0.613402)	NA	NA	NA	NA	{gi|472585219|gb|EMS22785.1|; peptide chain release factor eRF subunit 1	{scm:SCHCODRAFT_66259; K03265 ETF1, ERF1 peptide chain release factor subunit 1 -- Genetic Information Processing; Translation; mRNA surveillance pathway [PATH:ko03015]}	{5297.EFP75315; Puccinia graminis KOG0688 eukaryotic peptide chain release factor subunit J; 5297.EFP75315; Puccinia graminis fuNOG01672 Peptide chain release factor subunit 1 J; 5297.EFP75315; Puccinia graminis opiNOG01952 Eukaryotic peptide chain release factor subunit J; 5297.EFP75315; Puccinia graminis basNOG00603 eRF1 domain 3 J; 5297.EFP75315; Puccinia graminis COG1503 Peptide Chain Release…	{7296284; KOG0688 Peptide chain release factor 1 (eRF1) J Translation, ribosomal structure and biogenesis ;}	{NA}	{M7WY75; M7WY75_RHOT1 Peptide chain release factor eRF subunit 1 OS=Rhodosporidium toruloides (strain NP11) GN=RHTO_08138 PE=4 SV=1}
Rto-vs-NGR-1A2350	NG	0.117341	NA	NA	9.86e-75	636	151.141	484.859	NA	187	134.333	52.6667	NA	NA	NA	1:1:1:1:1:1	0.458904(0.440639:0.333333:0.60274)	NA	NA	NA	NA	{gi|472582944|gb|EMS20606.1|; ER lumen protein retaining receptor	{scm:SCHCODRAFT_16594; K10949 KDELR ER lumen protein retaining receptor -- Human Diseases; Infectious diseases; Vibrio cholerae infection [PATH:ko05110]}	{578458.XP_003030693.1; Schizophyllum commune H4 8 agaNOG01194 Required for the retention of luminal endoplasmic reticulum proteins. Determines the specificity of the luminal ER protein retention system. Also required for normal vesicular traffic through the Golgi (By similarity) U; 578458.XP_003030693.1; Schizophyllum commune H4 8 basNOG01057 Required for the retention of luminal endoplasmic ret…	{7297696; KOG3106 ER lumen protein retaining receptor U Intracellular trafficking, secretion, and vesicular transport ;}	{GO:0006621; protein retention in ER lumen; biological_process GO:0046923; ER retention sequence binding; molecular_function GO:0016021; integral to membrane; cellular_component}	{A0A0D6EQL0; A0A0D6EQL0_SPOSA ER lumen protein-retaining receptor OS=Sporobolomyces salmonicolor GN=SPOSA6832_03894 PE=3 SV=1}
Rto-vs-NGR-1A3846	NG	0.118112	NA	NA	3.67e-107	1137	254.723	882.277	NA	307	210.583	96.4167	NA	NA	NA	1:1:1:1:1:1	0.51692(0.559645:0.350254:0.640863)	NA	NA	NA	NA	{gi|472585573|gb|EMS23124.1|; RHTO0S12e04852g1_1	{lbc:LACBIDRAFT_254074; K04799 FEN1, RAD2 flap endonuclease-1 3.-.-.- Genetic Information Processing; Replication and repair; DNA replication [PATH:ko03030]Genetic Information Processing; Replication and repair; Base excision repair [PATH:ko03410]Genetic Information Processing; Replication and repair; Non-homologous end-joining [PATH:ko03450]}	{5297.EFP78181; Puccinia graminis KOG2519 Structure-specific nuclease with 5'-flap endonuclease and 5'-3' exonuclease activities involved in DNA replication and repair. During DNA replication, cleaves the 5'-overhanging flap structure that is generated by displacement synthesis when DNA polymerase encounters the 5'-end of a downstream Okazaki fragment. It enters the flap from the 5'-end and then …	{SPAC3G6.06c; KOG2519 5'-3' exonuclease L Replication, recombination and repair ;}	{GO:0046983; protein dimerization activity; molecular_function GO:0046914; transition metal ion binding; molecular_function GO:0004518; nuclease activity; molecular_function GO:0003824; NA GO:0006355; regulation of transcription, DNA-dependent; biological_process GO:0003677; DNA binding; molecular_function GO:0006281; DNA repair; biological_process}	{M7XGX3; M7XGX3_RHOT1 FEN-1 endonuclease OS=Rhodosporidium toruloides (strain NP11) GN=RHTO_07466 PE=3 SV=1}
Rto-vs-NGR-1A4817	NG	0.119251	NA	NA	7.87e-85	681	159.475	521.525	NA	204	146.5	57.5	NA	NA	NA	1:1:1:1:1:1	0.51462(0.489035:0.434211:0.620614)	NA	NA	NA	NA	{gi|472584567|gb|EMS22153.1|; vesicle transport protein SEC22	{lbc:LACBIDRAFT_181880; K08517 SEC22 vesicle transport protein SEC22 -- Genetic Information Processing; Folding, sorting and degradation; SNARE interactions in vesicular transport [PATH:ko04130]Cellular Processes; Transport and catabolism; Phagosome [PATH:ko04145]Human Diseases; Infectious diseases; Legionellosis [PATH:ko05134]}	{208348.PTTG_08981P0; Puccinia triticina KOG0862 SEC22 vesicle trafficking protein homolog U; 208348.PTTG_08981P0; Puccinia triticina COG5143 vesicle-associated membrane protein U; 208348.PTTG_08981P0; Puccinia triticina basNOG00059 Synaptobrevin U; 208348.PTTG_08981P0; Puccinia triticina fuNOG03507 Protein transport protein SEC22 U; 208348.PTTG_08981P0; Puccinia triticina opiNOG09337 Protein tra…	{SPBC2A9.08c; KOG0862 Synaptobrevin/VAMP-like protein SEC22 U Intracellular trafficking, secretion, and vesicular transport ;}	{GO:0016192; vesicle-mediated transport; biological_process GO:0016021; integral to membrane; cellular_component}	{A0A061B379; A0A061B379_RHOTO RHTO0S08e07976g1_1 OS=Rhodosporidium toruloides GN=RHTO0S_08e07976g PE=4 SV=1}
Rto-vs-NGR-1A0053	NG	0.119664	NA	NA	4.54e-82	966	232.164	733.836	NA	261	179.833	81.1667	NA	NA	NA	1:1:1:1:1:1	0.534582(0.580692:0.368876:0.654179)	NA	NA	NA	NA	{gi|634353626|gb|KDE08685.1|; CMGC/CDK/CDK5 protein kinase	{afm:AFUA_5G04130; K08282 E2.7.11.1 non-specific serine/threonine protein kinase 2.7.11.1 --}	{5297.EFP77446; Puccinia graminis KOG0594 Cyclin-Dependent Kinase D; 5297.EFP77446; Puccinia graminis basNOG00174 Protein tyrosine kinase T; 5297.EFP77446; Puccinia graminis fuNOG01514 Negative regulator of the PHO system R; 5297.EFP77446; Puccinia graminis NOG01965 Cyclin-Dependent Kinase T; 5297.EFP77446; Puccinia graminis opiNOG07244 Cyclin-dependent kinase R}	{YPL031c; KOG0594 Protein kinase PCTAIRE and related kinases R General function prediction only ;}	{GO:0005524; ATP binding; molecular_function GO:0006468; protein phosphorylation; biological_process GO:0004672; protein kinase activity; molecular_function}	{U5H182; U5H182_USTV1 CMGC/CDK/CDK5 protein kinase OS=Microbotryum violaceum (strain p1A1 Lamole) GN=MVLG_01143 PE=4 SV=1}
Rto-vs-NGR-1A4406	NG	0.121192	NA	NA	0	1668	397.603	1270.4	NA	548	405.833	142.167	NA	NA	NA	1:1:1:1:1:1	0.499124(0.536778:0.410683:0.549912)	NA	NA	NA	NA	{gi|472587589|gb|EMS25085.1|; elongator complex protein 3	{uma:UM00259.1; K07739 ELP3, KAT9 elongator complex protein 3 2.3.1.48 --}	{5270.UM00259P0; Ustilago maydis basNOG00829 Radical SAM superfamily BK; 5270.UM00259P0; Ustilago maydis fuNOG01078 Elongator complex protein 3 BK; 5270.UM00259P0; Ustilago maydis opiNOG02050 Elongator complex protein BK; 5270.UM00259P0; Ustilago maydis KOG2535 Elongator complex protein BK; 5270.UM00259P0; Ustilago maydis COG1243 Histone acetyltransferase BK}	{SPAC29A4.20; KOG2535 RNA polymerase II elongator complex, subunit ELP3/histone acetyltransferase BK Chromatin structure and dynamics ; Transcription ;}	{GO:0051536; iron-sulfur cluster binding; molecular_function GO:0003824; NA GO:0008080; N-acetyltransferase activity; molecular_function}	{M7X4P5; M7X4P5_RHOT1 Elongator complex protein 3 OS=Rhodosporidium toruloides (strain NP11) GN=RHTO_02812 PE=4 SV=1}
Rto-vs-NGR-1A1340	NG	0.121675	NA	NA	3.74e-103	1176	293.828	882.172	NA	329	229.917	99.0833	NA	NA	NA	1:1:1:1:1:1	0.550119(0.569212:0.468974:0.612172)	NA	NA	NA	NA	{gi|342321572|gb|EGU13505.1|; Biotin synthase, BioB	{uma:UM00315.1; K01012 E2.8.1.6, bioB biotin synthetase 2.8.1.6 Metabolism; Metabolism of cofactors and vitamins; Biotin metabolism [PATH:ko00780]}	{5270.UM00315P0; Ustilago maydis basNOG00397 biotin synthase H; 5270.UM00315P0; Ustilago maydis KOG2900 biotin synthase H; 5270.UM00315P0; Ustilago maydis COG0502 Catalyzes the conversion of dethiobiotin (DTB) to biotin by the insertion of a sulfur atom into dethiobiotin via a radical- based mechanism (By similarity) H; 5270.UM00315P0; Ustilago maydis fuNOG02421 biotin synthase H; 5270.UM00315P0;…	{SPCC320.01c; KOG2900 Biotin synthase H Coenzyme transport and metabolism ;}	{GO:0051536; iron-sulfur cluster binding; molecular_function GO:0003824; NA}	{A0A0D6EPX9; A0A0D6EPX9_SPOSA SPOSA6832_03652-mRNA-1:cds OS=Sporobolomyces salmonicolor GN=SPOSA6832_03652 PE=3 SV=1}
Rto-vs-NGR-1A0103	NG	0.12216	NA	NA	8.31e-31	357	87.1824	269.818	NA	97	66.5833	30.4167	NA	NA	NA	1:1:1:1:1:1	0.504065(0.54065:0.369919:0.601626)	NA	NA	NA	NA	{gi|342321558|gb|EGU13491.1|; V-type H+-transporting ATPase subunit F	{scm:SCHCODRAFT_51487; K02151 ATPeVF, ATP6S14 V-type H+-transporting ATPase subunit F 3.6.3.14 Metabolism; Energy metabolism; Oxidative phosphorylation [PATH:ko00190]Cellular Processes; Transport and catabolism; Phagosome [PATH:ko04145]Organismal Systems; Nervous system; Synaptic vesicle cycle [PATH:ko04721]Organismal Systems; Excretory system; Collecting duct acid secretion [PATH:ko04966]Human D…	{578458.XP_003035501.1; Schizophyllum commune H4 8 agaNOG03330 Subunit of the peripheral V1 complex of vacuolar ATPase essential for assembly or catalytic function. V-ATPase is responsible for acidifying a variety of intracellular compartments in eukaryotic cells (By similarity) C; 578458.XP_003035501.1; Schizophyllum commune H4 8 basNOG02759 Subunit of the peripheral V1 complex of vacuolar ATPas…	{SPBC3B9.18c; KOG3432 Vacuolar H+-ATPase V1 sector, subunit F C Energy production and conversion ;}	{GO:0034220; ion transmembrane transport; biological_process}	{A0A0D6EIC3; A0A0D6EIC3_SPOSA SPOSA6832_00856-mRNA-1:cds (Fragment) OS=Sporobolomyces salmonicolor GN=SPOSA6832_00856 PE=4 SV=1}
Rto-vs-NGR-1A1234	NG	0.122241	NA	NA	0	1164	261.952	902.048	NA	366	264.25	101.75	NA	NA	NA	1:1:1:1:1:1	0.463347(0.495851:0.337137:0.557054)	NA	NA	NA	NA	{gi|472581599|gb|EMS19327.1|; cell division control protein Cdc12	{xla:779425; K04557 PNUTL1, CDCREL1 peanut-like protein 1 (cell division control related protein 1) -- Human Diseases; Neurodegenerative diseases; Parkinson's disease [PATH:ko05012]}	{5297.EFP89528; Puccinia graminis fuNOG02411 Cell division control protein 12 D; 5297.EFP89528; Puccinia graminis opiNOG11728 Cell division control protein 12 D; 5297.EFP89528; Puccinia graminis basNOG01146 Protein of unknown function, DUF258 DUZ; 5297.EFP89528; Puccinia graminis KOG2655 Cell division control protein D; 5297.EFP89528; Puccinia graminis COG5019 Cell division control protein DZ}	{SPAC9G1.11c; KOG2655 Septin family protein (P-loop GTPase) DZU Cell cycle control, cell division, chromosome partitioning ; Cytoskeleton ; Intracellular trafficking, secretion, and vesicular transport ;}	{GO:0003700; sequence-specific DNA binding transcription factor activity; molecular_function GO:0007264; small GTPase mediated signal transduction; biological_process GO:0006576; cellular biogenic amine metabolic process; biological_process GO:0003924; GTPase activity; molecular_function GO:0000166; nucleotide binding; molecular_function GO:0051301; cell division; biological_process GO:0005525; G…	{M7WFY9; M7WFY9_RHOT1 Cell division control protein Cdc12 OS=Rhodosporidium toruloides (strain NP11) GN=RHTO_04519 PE=3 SV=1}
Rto-vs-NGR-1A2945	NG	0.122932	NA	NA	6.78e-54	525	122.246	402.754	NA	149	103.333	45.6667	NA	NA	NA	1:1:1:1:1:1	0.425397(0.457143:0.34127:0.477778)	NA	NA	NA	NA	{gi|472583163|gb|EMS20817.1|; RNA polymerase II subunit A C-terminal domain phosphatase SSU72	{NA}	{5297.EFP91834; Puccinia graminis basNOG01733 Processively dephosphorylates Ser-5 of the heptad repeats YSPTSPS in the C-terminal domain of the largest RNA polymerase II subunit (RPB1) (By similarity) A; 5297.EFP91834; Puccinia graminis fuNOG00802 Processively dephosphorylates Ser-5 of the heptad repeats YSPTSPS in the C-terminal domain of the largest RNA polymerase II subunit (rpb1) (By similari…	{SPAC3G9.04; KOG2424 Protein involved in transcription start site selection K Transcription ;}	{GO:0004721; phosphoprotein phosphatase activity; molecular_function GO:0006397; mRNA processing; biological_process GO:0005634; nucleus; cellular_component}	{A0A0D6EHS1; A0A0D6EHS1_SPOSA SPOSA6832_01115-mRNA-1:cds OS=Sporobolomyces salmonicolor GN=SPOSA6832_01115 PE=4 SV=1}
Rto-vs-NGR-1A4061	NG	0.12302	NA	NA	0	453	100.455	352.545	NA	147	107	40	NA	NA	NA	1:1:1:1:1:1	0.471098(0.517341:0.375723:0.520231)	NA	NA	NA	NA	{gi|472581894|gb|EMS19602.1|; ubiquitin-conjugating enzyme E2 G2	{lbc:LACBIDRAFT_190123; K04555 UBE2G2, UBC7 ubiquitin-conjugating enzyme E2 G2 6.3.2.19 Genetic Information Processing; Folding, sorting and degradation; Ubiquitin mediated proteolysis [PATH:ko04120]Genetic Information Processing; Folding, sorting and degradation; Protein processing in endoplasmic reticulum [PATH:ko04141]Human Diseases; Neurodegenerative diseases; Parkinson's disease [PATH:ko0501…	{486041.XP_001880037.1; Laccaria bicolor S238N H82 agaNOG05884 Ubiquitin-conjugating enzyme O; 486041.XP_001880037.1; Laccaria bicolor S238N H82 basNOG02454 UBCc O; 486041.XP_001880037.1; Laccaria bicolor S238N H82 fuNOG03552 ubiquitin-conjugating enzyme O; 486041.XP_001880037.1; Laccaria bicolor S238N H82 NOG11001 ubiquitin-conjugating enzyme O; 486041.XP_001880037.1; Laccaria bicolor S238N H82 …	{SPBP16F5.04; KOG0426 Ubiquitin-protein ligase O Posttranslational modification, protein turnover, chaperones ;}	{GO:0016881; acid-amino acid ligase activity; molecular_function}	{A0A061AF21; A0A061AF21_RHOTO RHTO0S01e15896g1_1 OS=Rhodosporidium toruloides GN=RHTO0S_01e15896g PE=3 SV=1}
Rto-vs-NGR-1A4569	NG	0.123632	NA	NA	5.55e-20	207	46.1531	160.847	NA	56	37.6667	18.3333	NA	NA	NA	1:1:1:1:1:1	0.405622(0.421687:0.295181:0.5)	NA	NA	NA	NA	{gi|472582690|gb|EMS20368.1|; protein transport protein SEC61 subunit gamma	{lbc:LACBIDRAFT_170758; K07342 SEC61G, SSS1, secE protein transport protein SEC61 subunit gamma and related proteins -- Genetic Information Processing; Folding, sorting and degradation; Protein export [PATH:ko03060]Genetic Information Processing; Folding, sorting and degradation; Protein processing in endoplasmic reticulum [PATH:ko04141]Cellular Processes; Transport and catabolism; Phagosome [PAT…	{5297.EFP81671; Puccinia graminis fuNOG18528 Protein transport protein SEC61 U; 5297.EFP81671; Puccinia graminis opiNOG42082 Protein transport protein Sec61 U; 5297.EFP81671; Puccinia graminis basNOG04085 SecE/Sec61-gamma subunits of protein translocation complex O; 5297.EFP81671; Puccinia graminis KOG3498 protein transport protein sec61 U; 5297.EFP81671; Puccinia graminis COG2443 Protein transpo…	{SPAC4G8.02c; KOG3498 Preprotein translocase, gamma subunit U Intracellular trafficking, secretion, and vesicular transport ;}	{GO:0016020; membrane; cellular_component GO:0006886; intracellular protein transport; biological_process GO:0006605; protein targeting; biological_process}	{M7XJN0; M7XJN0_RHOT1 Protein transport protein SEC61 subunit gamma OS=Rhodosporidium toruloides (strain NP11) GN=RHTO_03604 PE=3 SV=1}
Rto-vs-NGR-1A5198	NG	0.125935	NA	NA	8.73e-76	837	202.993	634.007	NA	236	162.5	73.5	NA	NA	NA	1:1:1:1:1:1	0.553801(0.589474:0.426316:0.645614)	NA	NA	NA	NA	{gi|472583381|gb|EMS21024.1|; orotidine-5'-phosphate decarboxylase	{ppl:POSPLDRAFT_88293; K01591 pyrF orotidine-5'-phosphate decarboxylase 4.1.1.23 Metabolism; Nucleotide metabolism; Pyrimidine metabolism [PATH:ko00240]}	{578458.XP_003036545.1; Schizophyllum commune H4 8 basNOG01511 Orotidine 5'-phosphate decarboxylase F; 578458.XP_003036545.1; Schizophyllum commune H4 8 fuNOG00446 orotidine 5-phosphate decarboxylase F; 578458.XP_003036545.1; Schizophyllum commune H4 8 opiNOG03145 orotidine 5-phosphate decarboxylase F; 578458.XP_003036545.1; Schizophyllum commune H4 8 agarNOG04934 OMPdecase F; 578458.XP_003036545…	{SPCC330.05c; KOG1377 Uridine 5'- monophosphate synthase/orotate phosphoribosyltransferase F Nucleotide transport and metabolism ;}	{GO:0004590; orotidine-5'-phosphate decarboxylase activity; molecular_function GO:0006207; 'de novo' pyrimidine base biosynthetic process; biological_process}	{A0A061BDZ3; A0A061BDZ3_RHOTO RHTO0S16e03488g1_1 OS=Rhodosporidium toruloides GN=RHTO0S_16e03488g PE=4 SV=1}
Rto-vs-NGR-1A1401	NG	0.127136	NA	NA	2.32e-169	1635	403.644	1231.36	NA	489	345	144	NA	NA	NA	1:1:1:1:1:1	0.532868(0.598604:0.376091:0.623909)	NA	NA	NA	NA	{gi|472587108|gb|EMS24607.1|; T-complex protein 1 subunit theta	{uma:UM04401.1; K09500 CCT8 T-complex protein 1 subunit theta -- --}	{5270.UM04401P0; Ustilago maydis basNOG01436 t-complex protein 1 O; 5270.UM04401P0; Ustilago maydis KOG0362 t-complex protein 1 O; 5270.UM04401P0; Ustilago maydis fuNOG01835 t-complex protein 1 O; 5270.UM04401P0; Ustilago maydis NOG02436 t-complex protein 1 O; 5270.UM04401P0; Ustilago maydis opiNOG01622 t-complex protein 1 O}	{SPBC337.05c; KOG0362 Chaperonin complex component, TCP-1 theta subunit (CCT8) O Posttranslational modification, protein turnover, chaperones ;}	{GO:0006355; regulation of transcription, DNA-dependent; biological_process GO:0003677; DNA binding; molecular_function GO:0005524; ATP binding; molecular_function GO:0044267; cellular protein metabolic process; biological_process}	{A0A061AEH7; A0A061AEH7_RHOTO RHTO0S01e10594g1_1 OS=Rhodosporidium toruloides GN=RHTO0S_01e10594g PE=3 SV=1}
Rto-vs-NGR-1A3348	NG	0.127806	NA	NA	3.87e-97	1230	290.359	939.641	NA	332	221.583	110.417	NA	NA	NA	1:1:1:1:1:1	0.551791(0.63785:0.370327:0.647196)	NA	NA	NA	NA	{gi|472586413|gb|EMS23941.1|; DnaJ family protein	{lbc:LACBIDRAFT_192482; K09503 DNAJA2 DnaJ homolog subfamily A member 2 -- Genetic Information Processing; Folding, sorting and degradation; Protein processing in endoplasmic reticulum [PATH:ko04141]}	{5306.JGI78110; Phanerochaete chrysosporium KOG0712 DnaJ (Hsp40) homolog, subfamily A, member O; 5306.JGI78110; Phanerochaete chrysosporium COG0484 ATP binding to DnaK triggers the release of the substrate protein, thus completing the reaction cycle. Several rounds of ATP-dependent interactions between DnaJ, DnaK and GrpE are required for fully efficient folding. Also involved, together with DnaK…	{SPBC1734.11; KOG0712 Molecular chaperone (DnaJ superfamily) O Posttranslational modification, protein turnover, chaperones ;}	{GO:0031072; heat shock protein binding; molecular_function GO:0016151; nickel ion binding; molecular_function GO:0051082; unfolded protein binding; molecular_function GO:0006464; protein modification process; biological_process}	{A0A061ATQ8; A0A061ATQ8_RHOTO RHTO0S05e04764g1_1 OS=Rhodosporidium toruloides GN=RHTO0S_05e04764g PE=3 SV=1}
Rto-vs-NGR-1A1114	NG	0.1286	NA	NA	8.88e-125	1419	342.239	1076.76	NA	401	273.75	127.25	NA	NA	NA	1:1:1:1:1:1	0.525615(0.589139:0.372951:0.614754)	NA	NA	NA	NA	{gi|472587000|gb|EMS24499.1|; ATP-dependent rna helicase dbp5	{uma:UM03765.1; K01529 E3.6.1.- -- -- --}	{5270.UM03765P0; Ustilago maydis KOG0332 ATPdependent RNA helicase A; 5270.UM03765P0; Ustilago maydis basNOG01150 ATP-dependent RNA helicase associated with the nuclear pore complex and essential for mRNA export from the nucleus. May participate in a terminal step of mRNA export through the removal of proteins that accompany mRNA through the nucleopore complex. May also be involved in early trans…	{SPBC12C2.06; KOG0332 ATP-dependent RNA helicase A RNA processing and modification ;}	{GO:0016818; hydrolase activity, acting on acid anhydrides, in phosphorus-containing anhydrides; molecular_function GO:0003676; nucleic acid binding; molecular_function GO:0005524; ATP binding; molecular_function GO:0008026; ATP-dependent helicase activity; molecular_function GO:0004386; helicase activity; molecular_function GO:0006139; nucleobase, nucleoside, nucleotide and nucleic acid metaboli…	{M7XKT9; M7XKT9_RHOT1 ATP-dependent rna helicase dbp5 OS=Rhodosporidium toruloides (strain NP11) GN=RHTO_04678 PE=3 SV=1}
Rto-vs-NGR-1A1723	NG	0.128894	NA	NA	2.64e-24	225	51.8966	173.103	NA	65	44.5	20.5	NA	NA	NA	1:1:1:1:1:1	0.477083(0.4875:0.325:0.61875)	NA	NA	NA	NA	{gi|472587011|gb|EMS24510.1|; small nuclear ribonucleoprotein G	{lbc:LACBIDRAFT_237613; K11099 SNRPG, SMG small nuclear ribonucleoprotein G -- Genetic Information Processing; Transcription; Spliceosome [PATH:ko03040]}	{486041.XP_001884262.1; Laccaria bicolor S238N H82 KOG1780 Small nuclear ribonucleoprotein A; 486041.XP_001884262.1; Laccaria bicolor S238N H82 agaNOG04182 Sm A; 486041.XP_001884262.1; Laccaria bicolor S238N H82 agarNOG08375 Sm A; 486041.XP_001884262.1; Laccaria bicolor S238N H82 basNOG03998 Sm A; 486041.XP_001884262.1; Laccaria bicolor S238N H82 fuNOG16445 Small nuclear ribonucleoprotein A; 4860…	{At2g23930; KOG1780 Small Nuclear ribonucleoprotein G A RNA processing and modification ;}	{NA}	{A0A061AFY1; A0A061AFY1_RHOTO RHTO0S01e12816g1_1 OS=Rhodosporidium toruloides GN=RHTO0S_01e12816g PE=4 SV=1}
Rto-vs-NGR-1A4584	NG	0.128997	NA	NA	2.39267e-315	3603	870.527	2732.47	NA	1021	697.167	323.833	NA	NA	NA	1:1:1:1:1:1	0.536646(0.605243:0.390845:0.61385)	NA	NA	NA	NA	{gi|472582649|gb|EMS20327.1|; splicing factor 3B subunit 1	{lbc:LACBIDRAFT_182440; K12828 SF3B1, SAP155 splicing factor 3B subunit 1 -- Genetic Information Processing; Transcription; Spliceosome [PATH:ko03040]}	{5297.EFP84367; Puccinia graminis KOG0213 Splicing factor 3b subunit A; 5297.EFP84367; Puccinia graminis fuNOG02768 Splicing factor 3B subunit 1 A; 5297.EFP84367; Puccinia graminis opiNOG05222 splicing factor 3b, subunit 1 A; 5297.EFP84367; Puccinia graminis COG5181 Splicing factor 3b subunit A; 5297.EFP84367; Puccinia graminis basNOG01336 Splicing factor 3B subunit 1 A}	{Hs6912654; KOG0213 Splicing factor 3b, subunit 1 A RNA processing and modification ;}	{GO:0016192; vesicle-mediated transport; biological_process GO:0030117; membrane coat; cellular_component GO:0006886; intracellular protein transport; biological_process GO:0005515; protein binding; molecular_function}	{A0A0D6ES73; A0A0D6ES73_SPOSA SPOSA6832_04503-mRNA-1:cds (Fragment) OS=Sporobolomyces salmonicolor GN=SPOSA6832_04503 PE=4 SV=1}
Rto-vs-NGR-1A1335	NG	0.129401	NA	NA	5.77e-176	1575	381.652	1193.35	NA	480	338.167	141.833	NA	NA	NA	1:1:1:1:1:1	0.515394(0.575488:0.368561:0.602131)	NA	NA	NA	NA	{gi|647396505|emb|CDR38776.1|; RHTO0S03e13124g1_1	{cci:CC1G_14362; K09497 CCT5 T-complex protein 1 subunit epsilon -- --}	{240176.XP_002911363.1; Coprinopsis cinerea okayama7#130 agarNOG04832 TCP-1/cpn60 chaperonin family O; 240176.XP_002911363.1; Coprinopsis cinerea okayama7#130 basNOG01914 t-complex protein 1 O; 240176.XP_002911363.1; Coprinopsis cinerea okayama7#130 agaNOG02690 TCP-1/cpn60 chaperonin family O; 240176.XP_002911363.1; Coprinopsis cinerea okayama7#130 fuNOG01582 t-complex protein 1 subunit epsilon O…	{SPAC1420.02c; KOG0357 Chaperonin complex component, TCP-1 epsilon subunit (CCT5) O Posttranslational modification, protein turnover, chaperones ;}	{GO:0044267; cellular protein metabolic process; biological_process GO:0005524; ATP binding; molecular_function}	{A0A0D6ESX0; A0A0D6ESX0_SPOSA SPOSA6832_04815-mRNA-1:cds (Fragment) OS=Sporobolomyces salmonicolor GN=SPOSA6832_04815 PE=3 SV=1}
Rto-vs-NGR-1A1537	NG	0.129618	NA	NA	2.39e-130	1377	318.497	1058.5	NA	393	267	126	NA	NA	NA	1:1:1:1:1:1	0.533191(0.594218:0.358672:0.646681)	NA	NA	NA	NA	{gi|472580274|gb|EMS18093.1|; 26S protease regulatory subunit 6a	{scm:SCHCODRAFT_81752; K03065 PSMC3, RPT5 26S proteasome regulatory subunit T5 -- Genetic Information Processing; Folding, sorting and degradation; Proteasome [PATH:ko03050]Human Diseases; Infectious diseases; Epstein-Barr virus infection [PATH:ko05169]}	{5297.EFP84726; Puccinia graminis basNOG00779 ATPase family associated with various cellular activities (AAA) O; 5297.EFP84726; Puccinia graminis COG1222 26S protease regulatory subunit O; 5297.EFP84726; Puccinia graminis KOG0652 26S protease regulatory subunit O; 5297.EFP84726; Puccinia graminis fuNOG00621 26S protease regulatory subunit 6A O; 5297.EFP84726; Puccinia graminis opiNOG03443 26S pro…	{Hs21361144; KOG0652 26S proteasome regulatory complex, ATPase RPT5 O Posttranslational modification, protein turnover, chaperones ;}	{GO:0016740; transferase activity; molecular_function GO:0008134; transcription factor binding; molecular_function GO:0005524; ATP binding; molecular_function GO:0009378; four-way junction helicase activity; molecular_function GO:0015979; photosynthesis; biological_process GO:0016020; membrane; cellular_component GO:0006355; regulation of transcription, DNA-dependent; biological_process GO:000628…	{M7XD58; M7XD58_RHOT1 26S protease regulatory subunit 6a OS=Rhodosporidium toruloides (strain NP11) GN=RHTO_06702 PE=3 SV=1}
Rto-vs-NGR-1A3102	NG	0.129986	NA	NA	0	3207	745.65	2461.35	NA	1035	741.25	293.75	NA	NA	NA	1:1:1:1:1:1	0.497917(0.546875:0.374107:0.572768)	NA	NA	NA	NA	{gi|647394422|emb|CDR35651.1|; RHTO0S01e04082g1_1	{lbc:LACBIDRAFT_255896; K12598 MTR4, SKIV2L2 ATP-dependent RNA helicase DOB1 3.6.4.13 Genetic Information Processing; Folding, sorting and degradation; RNA degradation [PATH:ko03018]}	{5297.EFP85156; Puccinia graminis fuNOG03649 RNA helicase A; 5297.EFP85156; Puccinia graminis opiNOG00547 Superkiller viralicidic activity 2-like A; 5297.EFP85156; Puccinia graminis KOG0948 RNA helicase A; 5297.EFP85156; Puccinia graminis COG4581 helicase L; 5297.EFP85156; Puccinia graminis basNOG01081 DSHCT (NUC185) domain A}	{SPAC6F12.16c; KOG0948 Nuclear exosomal RNA helicase MTR4, DEAD-box superfamily A RNA processing and modification ;}	{GO:0016787; hydrolase activity; molecular_function GO:0008026; ATP-dependent helicase activity; molecular_function GO:0004386; helicase activity; molecular_function GO:0003677; DNA binding; molecular_function GO:0006810; transport; biological_process GO:0003676; nucleic acid binding; molecular_function GO:0005524; ATP binding; molecular_function GO:0016818; hydrolase activity, acting on acid anh…	{A0A0D6ELU3; A0A0D6ELU3_SPOSA SPOSA6832_02632-mRNA-1:cds (Fragment) OS=Sporobolomyces salmonicolor GN=SPOSA6832_02632 PE=4 SV=1}
Rto-vs-NGR-1A4293	NG	0.130523	NA	NA	3.67e-223	2445	602.289	1842.71	NA	710	489.25	220.75	NA	NA	NA	1:1:1:1:1:1	0.549961(0.559242:0.462678:0.627962)	NA	NA	NA	NA	{gi|647398781|emb|CDR43015.1|; RHTO0S07e06590g1_1	{uma:UM00663.1; K10591 NEDD4, RSP5 E3 ubiquitin-protein ligase NEDD4 6.3.2.19 Genetic Information Processing; Folding, sorting and degradation; Ubiquitin mediated proteolysis [PATH:ko04120]Cellular Processes; Transport and catabolism; Endocytosis [PATH:ko04144]Human Diseases; Infectious diseases; Epstein-Barr virus infection [PATH:ko05169]}	{5270.UM00663P0; Ustilago maydis KOG0940 E3 ubiquitin- protein ligase O; 5270.UM00663P0; Ustilago maydis COG5021 e3 ubiquitin protein ligase O; 5270.UM00663P0; Ustilago maydis basNOG01815 E3 ubiquitin-protein ligase O; 5270.UM00663P0; Ustilago maydis fuNOG02851 E3 ubiquitin-protein ligase O; 5270.UM00663P0; Ustilago maydis opiNOG00796 e3 ubiquitin-protein ligase O; 5270.UM00663P0; Ustilago maydis…	{SPAC11G7.02; KOG0940 Ubiquitin protein ligase RSP5/NEDD4 O Posttranslational modification, protein turnover, chaperones ;}	{GO:0005515; protein binding; molecular_function GO:0004842; ubiquitin-protein ligase activity; molecular_function}	{A0A061B0N1; A0A061B0N1_RHOTO E3 ubiquitin-protein ligase OS=Rhodosporidium toruloides GN=RHTO0S_07e06590g PE=4 SV=1}
Rto-vs-NGR-1A4127	NG	0.131157	NA	NA	3.9e-80	1011	246.43	764.57	NA	280	188	92	NA	NA	NA	1:1:1:1:1:1	0.515449(0.522472:0.383427:0.640449)	NA	NA	NA	NA	{gi|342320465|gb|EGU12405.1|; Fructose-1, 6-bisphosphatase	{scm:SCHCODRAFT_74131; K03841 FBP, fbp fructose-1,6-bisphosphatase I 3.1.3.11 Metabolism; Carbohydrate metabolism; Glycolysis / Gluconeogenesis [PATH:ko00010]Metabolism; Carbohydrate metabolism; Pentose phosphate pathway [PATH:ko00030]Metabolism; Carbohydrate metabolism; Fructose and mannose metabolism [PATH:ko00051]Metabolism; Energy metabolism; Methane metabolism [PATH:ko00680]Metabolism; Energ…	{578458.XP_003034931.1; Schizophyllum commune H4 8 COG0158 D-fructose-1,6-bisphosphate 1-phosphohydrolase class 1 G; 578458.XP_003034931.1; Schizophyllum commune H4 8 KOG1458 Fructose-1,6-bisphosphatase G; 578458.XP_003034931.1; Schizophyllum commune H4 8 fuNOG01685 K03841 fructose-1,6-bisphosphatase I EC 3.1.3.11 G; 578458.XP_003034931.1; Schizophyllum commune H4 8 opiNOG02683 Fructose-1,6-bisph…	{At1g43670; KOG1458 Fructose-1,6-bisphosphatase G Carbohydrate transport and metabolism ;}	{GO:0005975; carbohydrate metabolic process; biological_process GO:0046854; phosphatidylinositol phosphorylation; biological_process GO:0042132; fructose 1,6-bisphosphate 1-phosphatase activity; molecular_function GO:0042578; phosphoric ester hydrolase activity; molecular_function}	{A0A0D6EJW5; A0A0D6EJW5_SPOSA SPOSA6832_01482-mRNA-1:cds (Fragment) OS=Sporobolomyces salmonicolor GN=SPOSA6832_01482 PE=3 SV=1}
Rto-vs-NGR-1A4034	NG	0.131307	NA	NA	5.02e-133	1317	318.702	998.298	NA	392	271.75	120.25	NA	NA	NA	1:1:1:1:1:1	0.430678(0.461947:0.338938:0.49115)	NA	NA	NA	NA	{gi|472581896|gb|EMS19604.1|; cyclin-dependent protein kinase	{cne:CNM00930; K00924 E2.7.1.- -- -- --}	{240176.XP_001839172.1; Coprinopsis cinerea okayama7#130 agaNOG01332 S_TKc T; 240176.XP_001839172.1; Coprinopsis cinerea okayama7#130 basNOG01860 dependent transcription. The SRB8-11 complex may be involved in the transcriptional repression of a subset of genes regulated by Mediator. It may inhibit the association of the Mediator complex with RNA polymerase II to form the holoenzyme complex. The …	{YPL042c; KOG0666 Cyclin C-dependent kinase CDK8 K Transcription ;}	{GO:0006468; protein phosphorylation; biological_process GO:0004672; protein kinase activity; molecular_function GO:0005524; ATP binding; molecular_function}	{A0A061AN61; A0A061AN61_RHOTO RHTO0S01e15940g1_1 OS=Rhodosporidium toruloides GN=RHTO0S_01e15940g PE=4 SV=1}
Rto-vs-NGR-1A1141	NG	0.132344	NA	NA	4.81e-126	1008	240.778	767.222	NA	318	224.917	93.0833	NA	NA	NA	1:1:1:1:1:1	0.524691(0.578348:0.47151:0.524217)	NA	NA	NA	NA	{gi|472582918|gb|EMS20580.1|; vesicle budding-related protein, protein transporter SEC13	{cci:CC1G_05619; K14004 SEC13 protein transport protein SEC13 -- Genetic Information Processing; Translation; RNA transport [PATH:ko03013]Genetic Information Processing; Folding, sorting and degradation; Protein processing in endoplasmic reticulum [PATH:ko04141]}	{240176.XP_001838138.2; Coprinopsis cinerea okayama7#130 fuNOG01613 Component of the coat protein complex II (COPII) which promotes the formation of transport vesicles from the endoplasmic reticulum (ER). The coat has two main functions, the physical deformation of the endoplasmic reticulum membrane into vesicles and the selection of cargo molecules. It also functions as a component of the nuclea…	{YLR208w; KOG1332 Vesicle coat complex COPII, subunit SEC13 U Intracellular trafficking, secretion, and vesicular transport ;}	{GO:0004096; catalase activity; molecular_function GO:0055114; oxidation-reduction process; biological_process GO:0005515; protein binding; molecular_function GO:0020037; heme binding; molecular_function}	{M7WRR0; M7WRR0_RHOT1 Vesicle budding-related protein, protein transporter SEC13 OS=Rhodosporidium toruloides (strain NP11) GN=RHTO_02528 PE=4 SV=1}
Rto-vs-NGR-1A0982	NG	0.132723	NA	NA	5.38e-164	1836	421.332	1414.67	NA	519	346.917	172.083	NA	NA	NA	1:1:1:1:1:1	0.524673(0.55136:0.379154:0.643505)	NA	NA	NA	NA	{gi|472586512|gb|EMS24031.1|; lysine-trna ligase	{cci:CC1G_02312; K04567 KARS, lysS lysyl-tRNA synthetase, class II 6.1.1.6 Genetic Information Processing; Translation; Aminoacyl-tRNA biosynthesis [PATH:ko00970]}	{208348.PTTG_07340P0; Puccinia triticina COG1190 lysyl-trna synthetase J; 208348.PTTG_07340P0; Puccinia triticina basNOG00233 lysyl-tRNA synthetase J; 208348.PTTG_07340P0; Puccinia triticina fuNOG00833 lysyl-tRNA synthetase J; 208348.PTTG_07340P0; Puccinia triticina opiNOG00730 lysyl-tRNA synthetase J; 208348.PTTG_07340P0; Puccinia triticina KOG1885 lysyl-trna synthetase J}	{SPBC17G9.03c; KOG1885 Lysyl-tRNA synthetase (class II) J Translation, ribosomal structure and biogenesis ;}	{GO:0005524; ATP binding; molecular_function GO:0043039; tRNA aminoacylation; biological_process GO:0004812; aminoacyl-tRNA ligase activity; molecular_function GO:0000049; tRNA binding; molecular_function GO:0005737; cytoplasm; cellular_component GO:0000166; nucleotide binding; molecular_function GO:0006418; tRNA aminoacylation for protein translation; biological_process GO:0003676; nucleic acid …	{A0A061B118; A0A061B118_RHOTO Lysine--tRNA ligase OS=Rhodosporidium toruloides GN=RHTO0S_06e00870g PE=3 SV=1}
Rto-vs-NGR-1A3989	NG	0.132824	NA	NA	6.97e-179	1326	316.23	1009.77	NA	426	303.083	122.917	NA	NA	NA	1:1:1:1:1:1	0.531016(0.550448:0.413677:0.628924)	NA	NA	NA	NA	{gi|472581466|gb|EMS19200.1|; argininosuccinate synthase	{cci:CC1G_05760; K01940 E6.3.4.5, argG argininosuccinate synthase 6.3.4.5 Metabolism; Amino acid metabolism; Alanine, aspartate and glutamate metabolism [PATH:ko00250]Metabolism; Amino acid metabolism; Arginine and proline metabolism [PATH:ko00330]Metabolism; Overview; Biosynthesis of amino acids [PATH:ko01230]}	{5306.JGI79318; Phanerochaete chrysosporium KOG1706 argininosuccinate synthase E; 5306.JGI79318; Phanerochaete chrysosporium COG0137 Citrulline--aspartate ligase E; 5306.JGI79318; Phanerochaete chrysosporium basNOG00621 argininosuccinate synthase E; 5306.JGI79318; Phanerochaete chrysosporium fuNOG06637 argininosuccinate synthase E; 5306.JGI79318; Phanerochaete chrysosporium opiNOG14590 argininosu…	{YOL058w; KOG1706 Argininosuccinate synthase E Amino acid transport and metabolism ;}	{GO:0008033; tRNA processing; biological_process GO:0016740; transferase activity; molecular_function GO:0006529; asparagine biosynthetic process; biological_process GO:0005524; ATP binding; molecular_function GO:0004055; argininosuccinate synthase activity; molecular_function GO:0004066; asparagine synthase (glutamine-hydrolyzing) activity; molecular_function GO:0006526; arginine biosynthetic pr…	{A0A0D6ENF4; A0A0D6ENF4_SPOSA SPOSA6832_02958-mRNA-1:cds (Fragment) OS=Sporobolomyces salmonicolor GN=SPOSA6832_02958 PE=3 SV=1}
Rto-vs-NGR-1A2344	NG	0.133134	NA	NA	2.93e-293	3351	797.437	2553.56	NA	957	645.5	311.5	NA	NA	NA	1:1:1:1:1:1	0.523438(0.554253:0.391493:0.624566)	NA	NA	NA	NA	{gi|472583050|gb|EMS20712.1|; DNA polymerase delta subunit 1	{cne:CNK00560; K02327 POLD1 DNA polymerase delta subunit 1 2.7.7.7 Metabolism; Nucleotide metabolism; Purine metabolism [PATH:ko00230]Metabolism; Nucleotide metabolism; Pyrimidine metabolism [PATH:ko00240]Genetic Information Processing; Replication and repair; DNA replication [PATH:ko03030]Genetic Information Processing; Replication and repair; Base excision repair [PATH:ko03410]Genetic Informati…	{214684.XP_567620.1; Cryptococcus neoformans var. neoformans JEC21 opiNOG07660 DNA polymerase L; 214684.XP_567620.1; Cryptococcus neoformans var. neoformans JEC21 treNOG06059 POLBc L; 214684.XP_567620.1; Cryptococcus neoformans var. neoformans JEC21 KOG0969 DNA polymerase L; 214684.XP_567620.1; Cryptococcus neoformans var. neoformans JEC21 COG0417 DNA polymerase L; 214684.XP_567620.1; Cryptococcu…	{SPBC336.04; KOG0969 DNA polymerase delta, catalytic subunit L Replication, recombination and repair ;}	{GO:0003677; DNA binding; molecular_function GO:0003676; nucleic acid binding; molecular_function GO:0003887; DNA-directed DNA polymerase activity; molecular_function GO:0006139; nucleobase, nucleoside, nucleotide and nucleic acid metabolic process; biological_process GO:0008408; 3'-5' exonuclease activity; molecular_function GO:0006260; DNA replication; biological_process GO:0000166; nucleotide …	{M7WJQ2; M7WJQ2_RHOT1 DNA polymerase OS=Rhodosporidium toruloides (strain NP11) GN=RHTO_02660 PE=3 SV=1}
Rto-vs-NGR-1A2530	NG	0.133199	NA	NA	2.1e-31	372	98.8687	273.131	NA	108	74.6667	33.3333	NA	NA	NA	1:1:1:1:1:1	0.560847(0.611111:0.511905:0.559524)	NA	NA	NA	NA	{gi|634347722|gb|KDE03215.1|; hypothetical protein	{lbc:LACBIDRAFT_305908; K11088 SNRPD3, SMD3 small nuclear ribonucleoprotein D3 -- Genetic Information Processing; Transcription; Spliceosome [PATH:ko03040]Human Diseases; Immune diseases; Systemic lupus erythematosus [PATH:ko05322]}	{486041.XP_001874816.1; Laccaria bicolor S238N H82 agaNOG03397 Sm A; 486041.XP_001874816.1; Laccaria bicolor S238N H82 basNOG02927 Sm A; 486041.XP_001874816.1; Laccaria bicolor S238N H82 fuNOG12900 Small nuclear ribonucleoprotein A; 486041.XP_001874816.1; Laccaria bicolor S238N H82 opiNOG33329 Small nuclear ribonucleoprotein A; 486041.XP_001874816.1; Laccaria bicolor S238N H82 KOG3172 small nucle…	{Hs4759160; KOG3172 Small nuclear ribonucleoprotein Sm D3 A RNA processing and modification ;}	{NA}	{A0A0D6EQL2; A0A0D6EQL2_SPOSA SPOSA6832_04168-mRNA-1:cds (Fragment) OS=Sporobolomyces salmonicolor GN=SPOSA6832_04168 PE=4 SV=1}
Rto-vs-NGR-1A2337	NG	0.133346	NA	NA	3.27e-140	1806	447.856	1358.14	NA	504	338.083	165.917	NA	NA	NA	1:1:1:1:1:1	0.527736(0.59531:0.361573:0.626324)	NA	NA	NA	NA	{gi|647394773|emb|CDR36007.1|; RHTO0S01e12134g1_1	{uma:UM02960.1; K03456 PPP2R1 protein phosphatase 2 (formerly 2A), regulatory subunit A -- Genetic Information Processing; Translation; mRNA surveillance pathway [PATH:ko03015]Cellular Processes; Cell growth and death; Cell cycle - yeast [PATH:ko04111]Cellular Processes; Cell growth and death; Meiosis - yeast [PATH:ko04113]Cellular Processes; Cell growth and death; Oocyte meiosis [PATH:ko04114]En…	{5270.UM02960P0; Ustilago maydis basNOG01466 HEAT repeat T; 5270.UM02960P0; Ustilago maydis fuNOG00716 protein phosphatase PP2A regulatory subunit A T; 5270.UM02960P0; Ustilago maydis NOG04247 regulatory subunit A T; 5270.UM02960P0; Ustilago maydis opiNOG02099 regulatory subunit A T; 5270.UM02960P0; Ustilago maydis KOG0211 (regulatory) subunit T}	{SPAP8A3.09c; KOG0211 Protein phosphatase 2A regulatory subunit A and related proteins T Signal transduction mechanisms ;}	{GO:0005515; protein binding; molecular_function GO:0030117; membrane coat; cellular_component GO:0016192; vesicle-mediated transport; biological_process GO:0006886; intracellular protein transport; biological_process}	{A0A061AES2; A0A061AES2_RHOTO RHTO0S01e12134g1_1 OS=Rhodosporidium toruloides GN=RHTO0S_01e12134g PE=4 SV=1}
Rto-vs-NGR-1A3391	NG	0.133546	NA	NA	1.33e-55	393	97.3564	295.644	NA	130	93.8333	36.1667	NA	NA	NA	1:1:1:1:1:1	0.47482(0.478417:0.356115:0.589928)	NA	NA	NA	NA	{gi|472584084|gb|EMS21690.1|; vesicle transport protein GOT1B	{NA}	{486041.XP_001880452.1; Laccaria bicolor S238N H82 agarNOG07236 Got1/Sft2-like family P; 486041.XP_001880452.1; Laccaria bicolor S238N H82 agaNOG03391 Got1/Sft2-like family P; 486041.XP_001880452.1; Laccaria bicolor S238N H82 basNOG03482 Got1/Sft2-like family P; 486041.XP_001880452.1; Laccaria bicolor S238N H82 KOG1743 golgi transport U; 486041.XP_001880452.1; Laccaria bicolor S238N H82 fuNOG1441…	{YMR292w; KOG1743 Ferric reductase-like proteins P Inorganic ion transport and metabolism ;}	{GO:0016192; vesicle-mediated transport; biological_process}	{A0A0D6ELU9; A0A0D6ELU9_SPOSA SPOSA6832_02566-mRNA-1:cds OS=Sporobolomyces salmonicolor GN=SPOSA6832_02566 PE=4 SV=1}
Rto-vs-NGR-1A5625	NG	0.133578	NA	NA	1.25e-142	1488	364.254	1123.75	NA	441	303.5	137.5	NA	NA	NA	1:1:1:1:1:1	0.491178(0.546314:0.37051:0.556711)	NA	NA	NA	NA	{gi|634351259|gb|KDE06455.1|; eukaryotic translation initiation factor 2 subunit gamma	{mgl:MGL_3841; K03242 EIF2S3 translation initiation factor 2 subunit 3 -- Genetic Information Processing; Translation; RNA transport [PATH:ko03013]}	{5297.EFP80455; Puccinia graminis fuNOG00278 eukaryotic translation initiation factor 2 J; 5297.EFP80455; Puccinia graminis opiNOG01334 eukaryotic translation initiation factor 2 J; 5297.EFP80455; Puccinia graminis basNOG01183 Translation initiation factor J; 5297.EFP80455; Puccinia graminis KOG0466 eukaryotic translation initiation factor 2 J; 5297.EFP80455; Puccinia graminis COG5257 translation…	{SPBC17G9.09; KOG0466 Translation initiation factor 2, gamma subunit (eIF-2gamma; GTPase) J Translation, ribosomal structure and biogenesis ;}	{GO:0005525; GTP binding; molecular_function GO:0003924; GTPase activity; molecular_function}	{U5H7L4; U5H7L4_USTV1 Eukaryotic translation initiation factor 2 subunit gamma OS=Microbotryum violaceum (strain p1A1 Lamole) GN=MVLG_03239 PE=4 SV=1}
Rto-vs-NGR-1A3976	NG	0.133713	NA	NA	1.28e-112	1155	277.241	877.759	NA	341	233.5	107.5	NA	NA	NA	1:1:1:1:1:1	0.528117(0.53912:0.430318:0.614914)	NA	NA	NA	NA	{gi|472580680|gb|EMS18464.1|; ferrochelatase	{cci:CC1G_01900; K01772 hemH, FECH ferrochelatase 4.99.1.1 Metabolism; Metabolism of cofactors and vitamins; Porphyrin and chlorophyll metabolism [PATH:ko00860]}	{208348.PTTG_01335P0; Puccinia triticina fuNOG00593 Catalyzes the ferrous insertion into protoporphyrin IX (By similarity) H; 208348.PTTG_01335P0; Puccinia triticina opiNOG04711 Catalyzes the ferrous insertion into protoporphyrin IX (By similarity) H; 208348.PTTG_01335P0; Puccinia triticina COG0276 Catalyzes the ferrous insertion into protoporphyrin IX (By similarity) H; 208348.PTTG_01335P0; Pucc…	{Hs4557593; KOG1321 Protoheme ferro-lyase (ferrochelatase) H Coenzyme transport and metabolism ;}	{GO:0006783; heme biosynthetic process; biological_process GO:0004325; ferrochelatase activity; molecular_function}	{M7X476; M7X476_RHOT1 Ferrochelatase OS=Rhodosporidium toruloides (strain NP11) GN=RHTO_05995 PE=3 SV=1}
Rto-vs-NGR-1A1135	NG	0.133931	NA	NA	1.2e-85	954	228.379	725.621	NA	275	186	89	NA	NA	NA	1:1:1:1:1:1	0.532922(0.54321:0.429012:0.626543)	NA	NA	NA	NA	{gi|472581615|gb|EMS19343.1|; 20S proteasome subunit alpha 3	{uma:UM02046.1; K02728 PSMA4 20S proteasome subunit alpha 3 3.4.25.1 Genetic Information Processing; Folding, sorting and degradation; Proteasome [PATH:ko03050]}	{5297.EFP76277; Puccinia graminis opiNOG00345 The proteasome is a multicatalytic proteinase complex which is characterized by its ability to cleave peptides with Arg, Phe, Tyr, Leu, and Glu adjacent to the leaving group at neutral or slightly basic pH. The proteasome has an ATP-dependent proteolytic activity (By similarity) O; 5297.EFP76277; Puccinia graminis basNOG00168 The proteasome is a multi…	{YGR135w; KOG0178 20S proteasome, regulatory subunit alpha type PSMA4/PRE9 O Posttranslational modification, protein turnover, chaperones ;}	{GO:0005839; proteasome core complex; cellular_component GO:0051603; proteolysis involved in cellular protein catabolic process; biological_process GO:0019773; proteasome core complex, alpha-subunit complex; cellular_component GO:0004175; endopeptidase activity; molecular_function GO:0004298; threonine-type endopeptidase activity; molecular_function GO:0006511; ubiquitin-dependent protein catabol…	{A0A061BGW1; A0A061BGW1_RHOTO RHTO0S24e00738g1_1 OS=Rhodosporidium toruloides GN=RHTO0S_24e00738g PE=4 SV=1}
Rto-vs-NGR-1A1241	NG	0.135246	NA	NA	8.85e-109	1359	345.555	1013.44	NA	389	263.583	125.417	NA	NA	NA	1:1:1:1:1:1	0.316998(0.344293:0.248139:0.358561)	NA	NA	NA	NA	{gi|472588618|gb|EMS26090.1|; histidinol dehydrogenase	{scm:SCHCODRAFT_71835; K14152 HIS4 phosphoribosyl-ATP pyrophosphohydrolase / phosphoribosyl-AMP cyclohydrolase / histidinol dehydrogenase 3.6.1.31 3.5.4.19 1.1.1.23 Metabolism; Amino acid metabolism; Histidine metabolism [PATH:ko00340]Metabolism; Overview; Biosynthesis of amino acids [PATH:ko01230]}	{5306.JGI96259; Phanerochaete chrysosporium agarNOG05789 Phosphoribosyl-AMP cyclohydrolase E; 5306.JGI96259; Phanerochaete chrysosporium basNOG00176 Phosphoribosyl-AMP cyclohydrolase E; 5306.JGI96259; Phanerochaete chrysosporium fuNOG06403 Histidine biosynthesis trifunctional protein E; 5306.JGI96259; Phanerochaete chrysosporium opiNOG01131 Histidine biosynthesis trifunctional protein E; 5306.JGI…	{SPBC1711.13; KOG2697 Histidinol dehydrogenase E Amino acid transport and metabolism ;}	{GO:0055114; oxidation-reduction process; biological_process GO:0000105; histidine biosynthetic process; biological_process GO:0008270; zinc ion binding; molecular_function GO:0004399; histidinol dehydrogenase activity; molecular_function GO:0051287; NAD binding; molecular_function}	{A0A061AM13; A0A061AM13_RHOTO Histidinol dehydrogenase OS=Rhodosporidium toruloides GN=RHTO0S_03e10946g PE=3 SV=1}
Rto-vs-NGR-1A1771	NG	0.135527	NA	NA	9e-76	840	207.542	632.458	NA	246	167.583	78.4167	NA	NA	NA	1:1:1:1:1:1	0.543829(0.608997:0.429066:0.593426)	NA	NA	NA	NA	{gi|472583753|gb|EMS21377.1|; 20S proteasome subunit alpha 4	{cnb:CNBD4670; K02731 PSMA7 20S proteasome subunit alpha 4 3.4.25.1 Genetic Information Processing; Folding, sorting and degradation; Proteasome [PATH:ko03050]}	{5297.EFP84744; Puccinia graminis basNOG00568 The proteasome is a multicatalytic proteinase complex which is characterized by its ability to cleave peptides with Arg, Phe, Tyr, Leu, and Glu adjacent to the leaving group at neutral or slightly basic pH. The proteasome has an ATP-dependent proteolytic activity (By similarity) O; 5297.EFP84744; Puccinia graminis fuNOG00573 The proteasome is a multic…	{SPBC106.16; KOG0183 20S proteasome, regulatory subunit alpha type PSMA7/PRE6 O Posttranslational modification, protein turnover, chaperones ;}	{GO:0004298; threonine-type endopeptidase activity; molecular_function GO:0006511; ubiquitin-dependent protein catabolic process; biological_process GO:0051603; proteolysis involved in cellular protein catabolic process; biological_process GO:0005839; proteasome core complex; cellular_component GO:0004175; endopeptidase activity; molecular_function GO:0019773; proteasome core complex, alpha-subun…	{A0A0D6ELJ7; A0A0D6ELJ7_SPOSA SPOSA6832_02506-mRNA-1:cds OS=Sporobolomyces salmonicolor GN=SPOSA6832_02506 PE=4 SV=1}
Rto-vs-NGR-1A3652	NG	0.136431	NA	NA	5.88e-35	429	102.324	326.676	NA	119	78.25	40.75	NA	NA	NA	1:1:1:1:1:1	0.501096(0.585526:0.358553:0.559211)	NA	NA	NA	NA	{gi|472580668|gb|EMS18452.1|; myosin regulatory light chain cdc4	{rno:307100; K02183 CALM calmodulin -- Environmental Information Processing; Signal transduction; Ras signaling pathway [PATH:ko04014]Environmental Information Processing; Signal transduction; Rap1 signaling pathway [PATH:ko04015]Environmental Information Processing; Signal transduction; Calcium signaling pathway [PATH:ko04020]Environmental Information Processing; Signal transduction; cGMP-PKG si…	{5270.UM00976P0; Ustilago maydis fuNOG09429 myosin regulatory light chain cdc4 T; 5270.UM00976P0; Ustilago maydis opiNOG17618 myosin regulatory light chain cdc4 T; 5270.UM00976P0; Ustilago maydis basNOG02489 EFh T; 5270.UM00976P0; Ustilago maydis KOG0027 Calcium binding protein T; 5270.UM00976P0; Ustilago maydis COG5126 myosin light chain DTZ}	{SPAP8A3.08; KOG0027 Calmodulin and related proteins (EF-Hand superfamily) T Signal transduction mechanisms ;}	{GO:0005509; calcium ion binding; molecular_function}	{A0A061AR11; A0A061AR11_RHOTO RHTO0S04e12640g1_1 OS=Rhodosporidium toruloides GN=RHTO0S_04e12640g PE=4 SV=1}
Rto-vs-NGR-1A4044	NG	0.136561	NA	NA	4.69e-138	1779	411.359	1367.64	NA	489	318.25	170.75	NA	NA	NA	1:1:1:1:1:1	0.523582(0.547695:0.40779:0.615262)	NA	NA	NA	NA	{gi|647395000|emb|CDR36236.1|; RHTO0S01e17216g1_1	{scm:SCHCODRAFT_67475; K00297 E1.5.1.20, metF methylenetetrahydrofolate reductase (NADPH) 1.5.1.20 Metabolism; Metabolism of cofactors and vitamins; One carbon pool by folate [PATH:ko00670]Metabolism; Energy metabolism; Carbon fixation pathways in prokaryotes [PATH:ko00720]Metabolism; Overview; Carbon metabolism [PATH:ko01200]}	{208348.PTTG_04810P0; Puccinia triticina KOG0564 Methylenetetrahydrofolate reductase E; 208348.PTTG_04810P0; Puccinia triticina COG0685 Methylenetetrahydrofolate reductase E; 208348.PTTG_04810P0; Puccinia triticina basNOG00975 Methylenetetrahydrofolate reductase E; 208348.PTTG_04810P0; Puccinia triticina fuNOG01728 Methylenetetrahydrofolate reductase E; 208348.PTTG_04810P0; Puccinia triticina opi…	{SPAC56F8.10; KOG0564 5,10-methylenetetrahydrofolate reductase E Amino acid transport and metabolism ;}	{GO:0055114; oxidation-reduction process; biological_process GO:0006555; methionine metabolic process; biological_process GO:0004489; methylenetetrahydrofolate reductase (NADPH) activity; molecular_function}	{A0A0D6EP83; A0A0D6EP83_SPOSA Methylenetetrahydrofolate reductase OS=Sporobolomyces salmonicolor GN=SPOSA6832_03341 PE=3 SV=1}
Rto-vs-NGR-1A1387	NG	0.136759	NA	NA	2.4e-163	2211	525.197	1685.8	NA	606	395.25	210.75	NA	NA	NA	1:1:1:1:1:1	0.529931(0.575581:0.370155:0.644057)	NA	NA	NA	NA	{gi|472583706|gb|EMS21330.1|; ATP-binding cassette, sub-family F, member 3	{scm:SCHCODRAFT_79736; K06158 ABCF3 ATP-binding cassette, sub-family F, member 3 -- --}	{578458.XP_003026632.1; Schizophyllum commune H4 8 agaNOG06029 ABC transporter EJ; 578458.XP_003026632.1; Schizophyllum commune H4 8 fuNOG00474 ATP-binding cassette, sub-family F, member 3 EJ; 578458.XP_003026632.1; Schizophyllum commune H4 8 opiNOG02246 ATP-binding cassette, subfamily F (GCN20), member 3 EJ; 578458.XP_003026632.1; Schizophyllum commune H4 8 KOG0062 ATP-binding cassette, subfamil…	{SPBC29A3.09c; KOG0062 ATPase component of ABC transporters with duplicated ATPase domains/Translation elongation factor EF-3b EJ Amino acid transport and metabolism ; Translation, ribosomal structure and biogenesis ;}	{GO:0003723; RNA binding; molecular_function GO:0003724; RNA helicase activity; molecular_function GO:0016887; ATPase activity; molecular_function GO:0005622; intracellular; cellular_component GO:0003924; GTPase activity; molecular_function GO:0007264; small GTPase mediated signal transduction; biological_process GO:0005524; ATP binding; molecular_function GO:0005525; GTP binding; molecular_funct…	{A0A061BJ21; A0A061BJ21_RHOTO RHTO0S26e00738g1_1 OS=Rhodosporidium toruloides GN=RHTO0S_26e00738g PE=3 SV=1}
Rto-vs-NGR-1A3084	NG	0.137696	NA	NA	2.96e-92	732	171.565	560.435	NA	232	161.5	70.5	NA	NA	NA	1:1:1:1:1:1	0.465721(0.537234:0.374113:0.485816)	NA	NA	NA	NA	{gi|472586311|gb|EMS23839.1|; 20S proteasome subunit alpha 5	{cci:CC1G_00621; K02729 PSMA5 20S proteasome subunit alpha 5 3.4.25.1 Genetic Information Processing; Folding, sorting and degradation; Proteasome [PATH:ko03050]}	{240176.XP_001829442.1; Coprinopsis cinerea okayama7#130 KOG0176 The proteasome is a multicatalytic proteinase complex which is characterized by its ability to cleave peptides with Arg, Phe, Tyr, Leu, and Glu adjacent to the leaving group at neutral or slightly basic pH. The proteasome has an ATP-dependent proteolytic activity (By similarity) O; 240176.XP_001829442.1; Coprinopsis cinerea okayama7…	{YGR253c; KOG0176 20S proteasome, regulatory subunit alpha type PSMA5/PUP2 O Posttranslational modification, protein turnover, chaperones ;}	{GO:0006511; ubiquitin-dependent protein catabolic process; biological_process GO:0004298; threonine-type endopeptidase activity; molecular_function GO:0019773; proteasome core complex, alpha-subunit complex; cellular_component GO:0004175; endopeptidase activity; molecular_function GO:0005839; proteasome core complex; cellular_component GO:0051603; proteolysis involved in cellular protein catabol…	{M7XIX9; M7XIX9_RHOT1 Proteasome subunit alpha type OS=Rhodosporidium toruloides (strain NP11) GN=RHTO_06898 PE=3 SV=1}
Rto-vs-NGR-1A5035	NG	0.139038	NA	NA	2.95e-231	2697	652.924	2044.08	NA	785	525.583	259.417	NA	NA	NA	1:1:1:1:1:1	0.519372(0.520419:0.410995:0.626702)	NA	NA	NA	NA	{gi|342320310|gb|EGU12251.1|; putative WD repeat protein	{cnb:CNBG0310; K14558 PWP2, UTP1 periodic tryptophan protein 2 -- Genetic Information Processing; Translation; Ribosome biogenesis in eukaryotes [PATH:ko03008]}	{5306.JGI66345; Phanerochaete chrysosporium fuNOG02305 Periodic tryptophan protein 2 A; 5306.JGI66345; Phanerochaete chrysosporium agarNOG06555 Dip2/Utp12 Family A; 5306.JGI66345; Phanerochaete chrysosporium basNOG00450 Dip2/Utp12 Family A; 5306.JGI66345; Phanerochaete chrysosporium KOG0291 periodic tryptophan protein A; 5306.JGI66345; Phanerochaete chrysosporium NOG00834 periodic tryptophan prot…	{SPBC713.04c; KOG0291 WD40-repeat-containing subunit of the 18S rRNA processing complex A RNA processing and modification ;}	{GO:0006412; translation; biological_process GO:0003735; structural constituent of ribosome; molecular_function GO:0005515; protein binding; molecular_function GO:0003676; nucleic acid binding; molecular_function GO:0005840; ribosome; cellular_component}	{G0SY84; G0SY84_RHOG2 Putative WD repeat protein OS=Rhodotorula glutinis (strain ATCC 204091 / IIP 30 / MTCC 1151) GN=RTG_01629 PE=4 SV=1}
Rto-vs-NGR-1A0752	NG	0.139443	NA	NA	1.03e-73	621	142.273	478.727	NA	192	131.083	60.9167	NA	NA	NA	1:1:1:1:1:1	0.507009(0.544393:0.366822:0.609813)	NA	NA	NA	NA	{gi|472581406|gb|EMS19145.1|; vacuolar protein sorting protein VPS46	{uma:UM05607.1; K12197 CHMP1, VPS46, DID2 charged multivesicular body protein 1 -- Cellular Processes; Transport and catabolism; Endocytosis [PATH:ko04144]}	{5270.UM05607P0; Ustilago maydis basNOG00525 Snf7 U; 5270.UM05607P0; Ustilago maydis fuNOG02605 vacuolar protein sorting protein U; 5270.UM05607P0; Ustilago maydis opiNOG14928 Charged multivesicular body protein U; 5270.UM05607P0; Ustilago maydis KOG3232 Charged multivesicular body protein U; 5270.UM05607P0; Ustilago maydis COG5491 Charged multivesicular body protein N}	{YKR035w-a; KOG3232 Vacuolar assembly/sorting protein DID2 U Intracellular trafficking, secretion, and vesicular transport ;}	{GO:0015031; protein transport; biological_process}	{A0A0D6EHR3; A0A0D6EHR3_SPOSA SPOSA6832_00839-mRNA-1:cds (Fragment) OS=Sporobolomyces salmonicolor GN=SPOSA6832_00839 PE=4 SV=1}
Rto-vs-NGR-1A2786	NG	0.139513	NA	NA	5.94e-222	3054	719.065	2334.94	NA	840	542.75	297.25	NA	NA	NA	1:1:1:1:1:1	0.542788(0.578846:0.371154:0.678365)	NA	NA	NA	NA	{gi|472587408|gb|EMS24907.1|; ubiquitin-activating enzyme E1	{cci:CC1G_14580; K03178 UBE1, UBA1 ubiquitin-activating enzyme E1 6.3.2.19 Genetic Information Processing; Folding, sorting and degradation; Ubiquitin mediated proteolysis [PATH:ko04120]Human Diseases; Neurodegenerative diseases; Parkinson's disease [PATH:ko05012]}	{5306.JGI68806; Phanerochaete chrysosporium agarNOG06534 Ubiquitin-activating enzyme e1 C-terminal domain O; 5306.JGI68806; Phanerochaete chrysosporium basNOG00357 Ubiquitin-activating enzyme e1 C-terminal domain O; 5306.JGI68806; Phanerochaete chrysosporium fuNOG01032 ubiquitin-activating enzyme E1 O; 5306.JGI68806; Phanerochaete chrysosporium opiNOG02380 Ubiquitin-like modifier activating enzym…	{YKL210w; KOG2012 Ubiquitin activating enzyme UBA1 O Posttranslational modification, protein turnover, chaperones ;}	{GO:0003824; NA GO:0006464; protein modification process; biological_process GO:0005524; ATP binding; molecular_function GO:0008641; small protein activating enzyme activity; molecular_function}	{M7WWD3; M7WWD3_RHOT1 Ubiquitin-activating enzyme E1 OS=Rhodosporidium toruloides (strain NP11) GN=RHTO_05087 PE=4 SV=1}
Rto-vs-NGR-1A3717	NG	0.14028	NA	NA	3.09e-161	1623	399.138	1223.86	NA	497	340.417	156.583	NA	NA	NA	1:1:1:1:1:1	0.446667(0.456923:0.36:0.523077)	NA	NA	NA	NA	{gi|472585710|gb|EMS23261.1|; MFS transporter, acetyl-CoA transporter	{pic:PICST_33225; K00680 E2.3.1.- -- -- Metabolism; Amino acid metabolism; Tyrosine metabolism [PATH:ko00350]Metabolism; Xenobiotics biodegradation and metabolism; Benzoate degradation [PATH:ko00362]Metabolism; Xenobiotics biodegradation and metabolism; Aminobenzoate degradation [PATH:ko00627]Metabolism; Xenobiotics biodegradation and metabolism; Ethylbenzene degradation [PATH:ko00642]Metabolism;…	{5270.UM01813P0; Ustilago maydis fuNOG02719 a transporter P; 5270.UM01813P0; Ustilago maydis opiNOG03788 solute carrier family 33 (acetyl-CoA transporter), member 1 P; 5270.UM01813P0; Ustilago maydis basNOG00190 NA P; 5270.UM01813P0; Ustilago maydis KOG3574 solute carrier family 33 (acetyl-CoA transporter), member 1 P; 5270.UM01813P0; Ustilago maydis COG0477 major facilitator Superfamily G}	{YBR220c; KOG3574 Acetyl-CoA transporter P Inorganic ion transport and metabolism ;}	{GO:0008521; acetyl-CoA transporter activity; molecular_function GO:0016021; integral to membrane; cellular_component}	{A0A061BGU5; A0A061BGU5_RHOTO RHTO0S12e01772g1_1 OS=Rhodosporidium toruloides GN=RHTO0S_12e01772g PE=4 SV=1}
Rto-vs-NGR-1A3988	NG	0.14032	NA	NA	4.38e-138	1773	428.341	1344.66	NA	503	330.917	172.083	NA	NA	NA	1:1:1:1:1:1	0.551344(0.607258:0.409677:0.637097)	NA	NA	NA	NA	{gi|647394924|emb|CDR36159.1|; RHTO0S01e15544g1_1	{uma:UM04442.1; K01893 NARS, asnS asparaginyl-tRNA synthetase 6.1.1.22 Genetic Information Processing; Translation; Aminoacyl-tRNA biosynthesis [PATH:ko00970]}	{5270.UM04442P0; Ustilago maydis basNOG01461 tRNA synthetases class II (D, K and N) J; 5270.UM04442P0; Ustilago maydis KOG0555 Asparaginyl-tRNA synthetase J; 5270.UM04442P0; Ustilago maydis COG0017 asparaginyl-tRNA synthetase J; 5270.UM04442P0; Ustilago maydis fuNOG00298 Asparaginyl-tRNA synthetase J; 5270.UM04442P0; Ustilago maydis opiNOG00240 Asparaginyl-tRNA synthetase J}	{SPBC1773.10c; KOG0555 Asparaginyl-tRNA synthetase J Translation, ribosomal structure and biogenesis ;}	{GO:0000166; nucleotide binding; molecular_function GO:0004812; aminoacyl-tRNA ligase activity; molecular_function GO:0006418; tRNA aminoacylation for protein translation; biological_process GO:0005524; ATP binding; molecular_function GO:0003676; nucleic acid binding; molecular_function}	{A0A0D6ENA8; A0A0D6ENA8_SPOSA SPOSA6832_02883-mRNA-1:cds (Fragment) OS=Sporobolomyces salmonicolor GN=SPOSA6832_02883 PE=3 SV=1}
Rto-vs-NGR-1A4979	NG	0.140825	NA	NA	5.1e-32	222	51.9501	170.05	NA	72	50.1667	21.8333	NA	NA	NA	1:1:1:1:1:1	0.332642(0.377593:0.29668:0.323651)	NA	NA	NA	NA	{NA}	{NA}	{NA}	{NA}	{GO:0006351; transcription, DNA-dependent; biological_process GO:0003899; DNA-directed RNA polymerase activity; molecular_function GO:0003677; DNA binding; molecular_function}	{NA}
Rto-vs-NGR-1A0825	NG	0.140844	NA	NA	1.2e-147	1944	460.466	1483.53	NA	544	353.5	190.5	NA	NA	NA	1:1:1:1:1:1	0.548916(0.572617:0.410741:0.663389)	NA	NA	NA	NA	{gi|472584442|gb|EMS22036.1|; ATP-dependent rna helicase has1	{cnb:CNBB4650; K13179 DDX18, HAS1 ATP-dependent RNA helicase DDX18/HAS1 3.6.4.13 --}	{5297.EFP77224; Puccinia graminis KOG0342 ATPdependent RNA helicase A; 5297.EFP77224; Puccinia graminis fuNOG02655 ATP-dependent RNA helicase involved in 40S ribosomal subunit biogenesis. Required for the processing and cleavage of 35S pre-rRNA at sites A0, A1, and A2, leading to mature 18S rRNA A; 5297.EFP77224; Puccinia graminis NOG00325 atp-dependent rna helicase Z; 5297.EFP77224; Puccinia gra…	{SPAC1F7.02c; KOG0342 ATP-dependent RNA helicase pitchoune A RNA processing and modification ;}	{GO:0003677; DNA binding; molecular_function GO:0003676; nucleic acid binding; molecular_function GO:0005524; ATP binding; molecular_function GO:0016787; hydrolase activity; molecular_function GO:0008026; ATP-dependent helicase activity; molecular_function GO:0004386; helicase activity; molecular_function}	{A0A0D6EGY2; A0A0D6EGY2_SPOSA SPOSA6832_00720-mRNA-1:cds (Fragment) OS=Sporobolomyces salmonicolor GN=SPOSA6832_00720 PE=3 SV=1}
Rto-vs-NGR-1A2682	NG	0.141949	NA	NA	1.71e-94	1167	268.745	898.255	NA	330	213.833	116.167	NA	NA	NA	1:1:1:1:1:1	0.52934(0.581907:0.383863:0.622249)	NA	NA	NA	NA	{gi|472588482|gb|EMS25954.1|; ribosomal RNA assembly protein	{cci:CC1G_09940; K06961 KRR1 ribosomal RNA assembly protein -- --}	{5306.JGI27707; Phanerochaete chrysosporium agarNOG04721 Required for 40S ribosome biogenesis. Involved in nucleolar processing of pre-18S ribosomal RNA and ribosome assembly (By similarity) A; 5306.JGI27707; Phanerochaete chrysosporium KOG2874 Required for 40S ribosome biogenesis. Involved in nucleolar processing of pre-18S ribosomal RNA and ribosome assembly (By similarity) J; 5306.JGI27707; Ph…	{SPBC25B2.05; KOG2874 rRNA processing protein JD Translation, ribosomal structure and biogenesis ; Cell cycle control, cell division, chromosome partitioning ;}	{GO:0003723; RNA binding; molecular_function}	{M7XPV1; M7XPV1_RHOT1 KRR1 small subunit processome component OS=Rhodosporidium toruloides (strain NP11) GN=RHTO_00382 PE=3 SV=1}
Rto-vs-NGR-1A0527	NG	0.142226	NA	NA	7.47e-243	3306	810.257	2495.74	NA	934	610.667	323.333	NA	NA	NA	1:1:1:1:1:1	0.489942(0.522807:0.355088:0.59193)	NA	NA	NA	NA	{gi|472580599|gb|EMS18388.1|; N-acetyltransferase 10, KRE33	{lbc:LACBIDRAFT_318965; K14521 NAT10, KRE33 N-acetyltransferase 10 2.3.1.- Genetic Information Processing; Translation; Ribosome biogenesis in eukaryotes [PATH:ko03008]}	{486041.XP_001880012.1; Laccaria bicolor S238N H82 agaNOG00034 Pfam:DUF699 R; 486041.XP_001880012.1; Laccaria bicolor S238N H82 basNOG00511 Domain of unknown function (DUF1726) R; 486041.XP_001880012.1; Laccaria bicolor S238N H82 fuNOG01856 N-acetyltransferase 10 R; 486041.XP_001880012.1; Laccaria bicolor S238N H82 opiNOG03315 N-acetyltransferase 10 R; 486041.XP_001880012.1; Laccaria bicolor S238…	{YNL132w; KOG2036 Predicted P-loop ATPase fused to an acetyltransferase R General function prediction only ;}	{GO:0008080; N-acetyltransferase activity; molecular_function}	{A0A0D6EN65; A0A0D6EN65_SPOSA SPOSA6832_02765-mRNA-1:cds (Fragment) OS=Sporobolomyces salmonicolor GN=SPOSA6832_02765 PE=4 SV=1}
Rto-vs-NGR-1A3651	NG	0.142318	NA	NA	6.75e-155	2151	501.434	1649.57	NA	592	378.167	213.833	NA	NA	NA	1:1:1:1:1:1	0.536486(0.553378:0.401351:0.65473)	NA	NA	NA	NA	{gi|647395041|emb|CDR36277.1|; RHTO0S01e18118g1_1	{lbc:LACBIDRAFT_305496; K01950 E6.3.5.1, NADSYN1, QNS1, nadE NAD+ synthase (glutamine-hydrolysing) 6.3.5.1 Metabolism; Metabolism of cofactors and vitamins; Nicotinate and nicotinamide metabolism [PATH:ko00760]}	{5306.JGI65969; Phanerochaete chrysosporium COG0388 nitrilase cyanide hydratase and apolipoprotein n-acyltransferase R; 5306.JGI65969; Phanerochaete chrysosporium KOG2303 glutamine-dependent NAD H; 5306.JGI65969; Phanerochaete chrysosporium agarNOG04674 NAD synthase E; 5306.JGI65969; Phanerochaete chrysosporium basNOG00175 NAD synthase H; 5306.JGI65969; Phanerochaete chrysosporium fuNOG02433 glut…	{YHR074w; KOG2303 Predicted NAD synthase, contains CN hydrolase domain HR Coenzyme transport and metabolism ; General function prediction only ;}	{GO:0004066; asparagine synthase (glutamine-hydrolyzing) activity; molecular_function GO:0006807; nitrogen compound metabolic process; biological_process GO:0016810; hydrolase activity, acting on carbon-nitrogen (but not peptide) bonds; molecular_function GO:0006529; asparagine biosynthetic process; biological_process}	{A0A0D6EP69; A0A0D6EP69_SPOSA SPOSA6832_03317-mRNA-1:cds OS=Sporobolomyces salmonicolor GN=SPOSA6832_03317 PE=4 SV=1}
Rto-vs-NGR-1A1337	NG	0.142534	NA	NA	5.64e-224	2904	700.117	2203.88	NA	828	541.917	286.083	NA	NA	NA	1:1:1:1:1:1	0.540956(0.569208:0.374122:0.679539)	NA	NA	NA	NA	{gi|472588712|gb|EMS26184.1|; coatomer protein complex, subunit beta	{NA}	{5297.EFP89098; Puccinia graminis KOG1058 The coatomer is a cytosolic protein complex that binds to dilysine motifs and reversibly associates with Golgi non- clathrin-coated vesicles, which further mediate biosynthetic protein transport from the ER, via the Golgi up to the trans Golgi network. Coatomer complex is required for budding from Golgi membranes, and is essential for the retrograde Golgi…	{Hs7705369; KOG1058 Vesicle coat complex COPI, beta subunit U Intracellular trafficking, secretion, and vesicular transport ;}	{GO:0016192; vesicle-mediated transport; biological_process GO:0030117; membrane coat; cellular_component GO:0006886; intracellular protein transport; biological_process GO:0005198; NA GO:0005515; protein binding; molecular_function GO:0030126; COPI vesicle coat; cellular_component}	{A0A0D6ERN6; A0A0D6ERN6_SPOSA Coatomer subunit beta OS=Sporobolomyces salmonicolor GN=SPOSA6832_03989 PE=4 SV=1}
Rto-vs-NGR-1A4915	NG	0.14347	NA	NA	5.69e-83	891	223.477	667.523	NA	272	184.833	87.1667	NA	NA	NA	1:1:1:1:1:1	0.527508(0.524272:0.457929:0.600324)	NA	NA	NA	NA	{gi|472582685|gb|EMS20363.1|; nucleolar essential protein 1	{mgl:MGL_2295; K14568 EMG1, NEP1 essential for mitotic growth 1 -- Genetic Information Processing; Translation; Ribosome biogenesis in eukaryotes [PATH:ko03008]}	{425265.XP_001730499.1; Malassezia globosa CBS 7966 KOG3073 Nucleolar essential protein J; 425265.XP_001730499.1; Malassezia globosa CBS 7966 COG1756 Methyltransferase involved in ribosomal biogenesis. Specifically catalyzes the N1-methylation of the pseudouridine corresponding to position 914 in M.jannaschii 16S rRNA (By similarity) J; 425265.XP_001730499.1; Malassezia globosa CBS 7966 basNOG002…	{YLR186w; KOG3073 Protein required for 18S rRNA maturation and 40S ribosome biogenesis J Translation, ribosomal structure and biogenesis ;}	{GO:0008168; methyltransferase activity; molecular_function}	{A0A0D6ELL3; A0A0D6ELL3_SPOSA SPOSA6832_02136-mRNA-1:cds (Fragment) OS=Sporobolomyces salmonicolor GN=SPOSA6832_02136 PE=4 SV=1}
Rto-vs-NGR-1A5652	NG	0.143681	NA	NA	1.37e-116	942	232.665	709.335	NA	309	216.25	92.75	NA	NA	NA	1:1:1:1:1:1	0.524252(0.588235:0.425697:0.558824)	NA	NA	NA	NA	{gi|472582249|gb|EMS19945.1|; proteolysis and peptidolysis-related protein	{NA}	{5270.UM05030P0; Ustilago maydis basNOG00539 SPFH domain / Band 7 family O; 5270.UM05030P0; Ustilago maydis KOG3090 Prohibitin 2 O; 5270.UM05030P0; Ustilago maydis COG0330 Band 7 protein O; 5270.UM05030P0; Ustilago maydis fuNOG02825 K17081 prohibitin 2 O; 5270.UM05030P0; Ustilago maydis opiNOG09362 prohibitin 2 O}	{SPCC1322.16; KOG3090 Prohibitin-like protein O Posttranslational modification, protein turnover, chaperones ;}	{NA}	{M7WPZ7; M7WPZ7_RHOT1 Proteolysis and peptidolysis-related protein OS=Rhodosporidium toruloides (strain NP11) GN=RHTO_03989 PE=4 SV=1}
Rto-vs-NGR-1A2281	NG	0.143957	NA	NA	0	3915	943.913	2971.09	NA	1153	763.833	389.167	NA	NA	NA	1:1:1:1:1:1	0.499407(0.51458:0.377667:0.605974)	NA	NA	NA	NA	{gi|472587404|gb|EMS24903.1|; phospholipid-translocating ATPase	{lbc:LACBIDRAFT_189016; K14802 DRS2, ATP8A phospholipid-transporting ATPase 3.6.3.1 --}	{5297.EFP81187; Puccinia graminis fuNOG01476 phospholipid-transporting ATPase P; 5297.EFP81187; Puccinia graminis opiNOG02315 aTPase, aminophospholipid transporter, class I, type P; 5297.EFP81187; Puccinia graminis basNOG00024 E1-E2 ATPase P; 5297.EFP81187; Puccinia graminis KOG0206 Phospholipid-transporting atpase P; 5297.EFP81187; Puccinia graminis COG0474 P-type atpase P}	{SPBC887.12; KOG0206 P-type ATPase R General function prediction only ;}	{GO:0000166; nucleotide binding; molecular_function GO:0046872; metal ion binding; molecular_function}	{A0A061BC33; A0A061BC33_RHOTO Phospholipid-transporting ATPase OS=Rhodosporidium toruloides GN=RHTO0S_14e04478g PE=3 SV=1}
Rto-vs-NGR-1A2295	NG	0.144482	NA	NA	3.58e-227	2799	665.21	2133.79	NA	810	529.583	280.417	NA	NA	NA	1:1:1:1:1:1	0.525148(0.552761:0.405325:0.617357)	NA	NA	NA	NA	{gi|647394781|emb|CDR36015.1|; RHTO0S01e12310g1_1	{cci:CC1G_06434; K10843 ERCC3, XPB DNA excision repair protein ERCC-3 3.6.4.12 Genetic Information Processing; Transcription; Basal transcription factors [PATH:ko03022]Genetic Information Processing; Replication and repair; Nucleotide excision repair [PATH:ko03420]}	{208348.PTTG_05854P0; Puccinia triticina fuNOG02557 DNA repair helicase L; 208348.PTTG_05854P0; Puccinia triticina opiNOG00308 excision repair cross-complementing rodent repair deficiency, complementation group 3 L; 208348.PTTG_05854P0; Puccinia triticina KOG1123 Dna repair helicase L; 208348.PTTG_05854P0; Puccinia triticina COG1061 type iii restriction protein res subunit L; 208348.PTTG_05854P0;…	{SPAC17A5.06; KOG1123 RNA polymerase II transcription initiation/nucleotide excision repair factor TFIIH, 3'-5' helicase subunit SSL2 KL Transcription ; Replication, recombination and repair ;}	{GO:0016787; hydrolase activity; molecular_function GO:0008026; ATP-dependent helicase activity; molecular_function GO:0005524; ATP binding; molecular_function GO:0004386; helicase activity; molecular_function GO:0003677; DNA binding; molecular_function GO:0003676; nucleic acid binding; molecular_function}	{A0A061AL33; A0A061AL33_RHOTO RHTO0S01e12310g1_1 OS=Rhodosporidium toruloides GN=RHTO0S_01e12310g PE=4 SV=1}
Rto-vs-NGR-1A3695	NG	0.14507	NA	NA	0	414	96.2149	317.785	NA	143	101.083	41.9167	NA	NA	NA	1:1:1:1:1:1	0.513189(0.514388:0.42446:0.600719)	NA	NA	NA	NA	{gi|472582001|gb|EMS19709.1|; ubiquitin-conjugating enzyme E2 variant	{ani:AN3644.2; K10704 UBE2V ubiquitin-conjugating enzyme E2 variant -- --}	{162425.CADANIAP00005094; Emericella nidulans NOG46392 ubiquitin-conjugating enzyme O; 162425.CADANIAP00005094; Emericella nidulans ascNOG10219 ubiquitin-conjugating enzyme O; 162425.CADANIAP00005094; Emericella nidulans fuNOG10358 ubiquitin-conjugating enzyme O; 162425.CADANIAP00005094; Emericella nidulans euroNOG05303 ubiquitin-conjugating enzyme O; 162425.CADANIAP00005094; Emericella nidulans …	{SPCC338.05c; KOG0896 Ubiquitin-conjugating enzyme E2 O Posttranslational modification, protein turnover, chaperones ;}	{GO:0016881; acid-amino acid ligase activity; molecular_function GO:0005515; protein binding; molecular_function}	{M7X7T4; M7X7T4_RHOT1 Ubiquitin-conjugating enzyme E2 variant OS=Rhodosporidium toruloides (strain NP11) GN=RHTO_04244 PE=4 SV=1}
Rto-vs-NGR-1A4605	NG	0.145159	NA	NA	6.41e-62	579	142.051	436.949	NA	182	124.333	57.6667	NA	NA	NA	1:1:1:1:1:1	0.526829(0.529268:0.446341:0.604878)	NA	NA	NA	NA	{gi|472580868|gb|EMS18635.1|; protein of Uncharacterized protein family UPF0220	{NA}	{5297.EFP80047; Puccinia graminis fuNOG11576 Vacuolar protein sorting-associated protein S; 5297.EFP80047; Puccinia graminis NOG34379 Vacuolar protein sorting-associated protein U; 5297.EFP80047; Puccinia graminis opiNOG28528 Vacuolar protein sorting-associated protein S; 5297.EFP80047; Puccinia graminis KOG3393 transmembrane protein 50A S; 5297.EFP80047; Puccinia graminis basNOG02832 Uncharacter…	{YOL129w; KOG3393 Predicted membrane protein S Function unknown ;}	{NA}	{A0A061BNQ1; A0A061BNQ1_RHOTO RHTO0S28e01398g1_1 OS=Rhodosporidium toruloides GN=RHTO0S_28e01398g PE=4 SV=1}
Rto-vs-NGR-1A1090	NG	0.145237	NA	NA	2.09e-22	288	60.7961	227.204	NA	78	48	30	NA	NA	NA	1:1:1:1:1:1	0.421811(0.432099:0.256173:0.57716)	NA	NA	NA	NA	{gi|634353179|gb|KDE08262.1|; hypothetical protein	{mgl:MGL_1052; K03113 EIF1, SUI1 translation initiation factor 1 -- Genetic Information Processing; Translation; RNA transport [PATH:ko03013]}	{425265.XP_001731784.1; Malassezia globosa CBS 7966 basNOG02690 Translation initiation factor SUI1 J; 425265.XP_001731784.1; Malassezia globosa CBS 7966 KOG1770 translation INITIATION FACTOR J; 425265.XP_001731784.1; Malassezia globosa CBS 7966 fuNOG12168 translation initiation factor J; 425265.XP_001731784.1; Malassezia globosa CBS 7966 COG0023 translation initiation factor J; 425265.XP_00173178…	{YNL244c; KOG1770 Translation initiation factor 1 (eIF-1/SUI1) J Translation, ribosomal structure and biogenesis ;}	{GO:0006413; translational initiation; biological_process GO:0003743; translation initiation factor activity; molecular_function}	{A0A0D6EQE0; A0A0D6EQE0_SPOSA SPOSA6832_03954-mRNA-1:cds OS=Sporobolomyces salmonicolor GN=SPOSA6832_03954 PE=4 SV=1}
Rto-vs-NGR-1A1148	NG	0.14581	NA	NA	1.17e-96	1290	316.5	973.5	NA	370	241	129	NA	NA	NA	1:1:1:1:1:1	0.550111(0.622494:0.371938:0.655902)	NA	NA	NA	NA	{gi|342321310|gb|EGU13244.1|; Tyrosyl-tRNA synthetase	{lbc:LACBIDRAFT_252456; K01866 YARS, tyrS tyrosyl-tRNA synthetase 6.1.1.1 Genetic Information Processing; Translation; Aminoacyl-tRNA biosynthesis [PATH:ko00970]}	{486041.XP_001884796.1; Laccaria bicolor S238N H82 agarNOG04192 tRNA synthetases class I (W and Y) J; 486041.XP_001884796.1; Laccaria bicolor S238N H82 fuNOG00222 tyrosyl-tRNA synthetase J; 486041.XP_001884796.1; Laccaria bicolor S238N H82 opiNOG00301 tyrosyl-tRNA synthetase J; 486041.XP_001884796.1; Laccaria bicolor S238N H82 agaNOG02207 tRNA synthetases class I (W and Y) J; 486041.XP_001884796.…	{YGR185c; KOG2144 Tyrosyl-tRNA synthetase, cytoplasmic J Translation, ribosomal structure and biogenesis ;}	{GO:0005524; ATP binding; molecular_function GO:0000166; nucleotide binding; molecular_function GO:0004812; aminoacyl-tRNA ligase activity; molecular_function GO:0006418; tRNA aminoacylation for protein translation; biological_process}	{A0A0D6EG42; A0A0D6EG42_SPOSA Tyrosine--tRNA ligase OS=Sporobolomyces salmonicolor GN=SPOSA6832_00406 PE=3 SV=1}
Rto-vs-NGR-1A2067	NG	0.146717	NA	NA	6.66e-74	906	223.116	682.884	NA	267	176	91	NA	NA	NA	1:1:1:1:1:1	0.509958(0.551887:0.397799:0.580189)	NA	NA	NA	NA	{gi|472582896|gb|EMS20558.1|; diphthine synthase	{cci:CC1G_04639; K00586 E2.1.1.98, dph5 diphthine synthase 2.1.1.98 --}	{240176.XP_001829950.1; Coprinopsis cinerea okayama7#130 KOG3123 S-adenosyl-L-methionine-dependent methyltransferase that catalyzes the trimethylation of the amino group of the modified target histidine residue in translation elongation factor 2 (EF- 2), to form an intermediate called diphthine. The three successive methylation reactions represent the second step of diphthamide biosynthesis (By s…	{SPCC576.14; KOG3123 Diphthine synthase J Translation, ribosomal structure and biogenesis ;}	{GO:0008168; methyltransferase activity; molecular_function GO:0008152; NA}	{A0A0D6EGK7; A0A0D6EGK7_SPOSA SPOSA6832_00143-mRNA-1:cds (Fragment) OS=Sporobolomyces salmonicolor GN=SPOSA6832_00143 PE=4 SV=1}
Rto-vs-NGR-1A4362	NG	0.146878	NA	NA	2.68e-30	372	85.8726	286.127	NA	106	67.8333	38.1667	NA	NA	NA	1:1:1:1:1:1	0.531496(0.559055:0.354331:0.681102)	NA	NA	NA	NA	{gi|472587658|gb|EMS25154.1|; nuclear transport factor 2	{NA}	{240176.XP_001833727.1; Coprinopsis cinerea okayama7#130 agaNOG03782 Nuclear transport factor 2 (NTF2) domain U; 240176.XP_001833727.1; Coprinopsis cinerea okayama7#130 agarNOG07840 Nuclear transport factor 2 (NTF2) domain U; 240176.XP_001833727.1; Coprinopsis cinerea okayama7#130 basNOG03206 Nuclear transport factor 2 (NTF2) domain U; 240176.XP_001833727.1; Coprinopsis cinerea okayama7#130 fuNOG…	{YER009w; KOG2104 Nuclear transport factor 2 U Intracellular trafficking, secretion, and vesicular transport ;}	{GO:0006810; transport; biological_process GO:0005622; intracellular; cellular_component}	{M7XMM8; M7XMM8_RHOT1 Nuclear transport factor 2 OS=Rhodosporidium toruloides (strain NP11) GN=RHTO_02882 PE=4 SV=1}
Rto-vs-NGR-1A1642	NG	0.147937	NA	NA	1.52e-153	2109	488.398	1620.6	NA	592	374.417	217.583	NA	NA	NA	1:1:1:1:1:1	0.454229(0.460023:0.326767:0.575898)	NA	NA	NA	NA	{gi|647398057|emb|CDR41663.1|; RHTO0S06e03972g1_1	{uma:UM03531.1; K01874 MARS, metG methionyl-tRNA synthetase 6.1.1.10 Metabolism; Metabolism of other amino acids; Selenocompound metabolism [PATH:ko00450]Genetic Information Processing; Translation; Aminoacyl-tRNA biosynthesis [PATH:ko00970]}	{5297.EFP90098; Puccinia graminis basNOG01657 tRNA synthetases class I (M) J; 5297.EFP90098; Puccinia graminis KOG1247 methionyl-tRNA synthetase J; 5297.EFP90098; Puccinia graminis COG0143 Is required not only for elongation of protein synthesis but also for the initiation of all mRNA translation through initiator tRNA(fMet) aminoacylation (By similarity) J; 5297.EFP90098; Puccinia graminis fuNOG…	{SPBC17A3.04c; KOG1247 Methionyl-tRNA synthetase J Translation, ribosomal structure and biogenesis ;}	{GO:0004812; aminoacyl-tRNA ligase activity; molecular_function GO:0006418; tRNA aminoacylation for protein translation; biological_process GO:0000166; nucleotide binding; molecular_function GO:0005524; ATP binding; molecular_function}	{A0A0D6ENI5; A0A0D6ENI5_SPOSA SPOSA6832_02994-mRNA-1:cds OS=Sporobolomyces salmonicolor GN=SPOSA6832_02994 PE=4 SV=1}
Rto-vs-NGR-1A0100	NG	0.148069	NA	NA	1.88e-202	2706	644.507	2061.49	NA	775	498	277	NA	NA	NA	1:1:1:1:1:1	0.482922(0.518501:0.357685:0.572581)	NA	NA	NA	NA	{gi|472584311|gb|EMS21905.1|; minichromosome maintenance protein 6	{uma:UM00366.1; K02542 MCM6 minichromosome maintenance protein 6 -- Genetic Information Processing; Replication and repair; DNA replication [PATH:ko03030]Cellular Processes; Cell growth and death; Cell cycle [PATH:ko04110]Cellular Processes; Cell growth and death; Cell cycle - yeast [PATH:ko04111]Cellular Processes; Cell growth and death; Meiosis - yeast [PATH:ko04113]}	{5297.EFP78311; Puccinia graminis fuNOG01166 DNA replication licensing factor MCM6 L; 5297.EFP78311; Puccinia graminis opiNOG01644 dna replication licensing factor L; 5297.EFP78311; Puccinia graminis basNOG01332 Magnesium chelatase, subunit ChlI L; 5297.EFP78311; Puccinia graminis KOG0480 dna replication licensing factor L; 5297.EFP78311; Puccinia graminis COG1241 dna replication licensing factor…	{SPBC211.04c; KOG0480 DNA replication licensing factor, MCM6 component L Replication, recombination and repair ;}	{GO:0005515; protein binding; molecular_function GO:0005524; ATP binding; molecular_function GO:0008134; transcription factor binding; molecular_function GO:0016851; magnesium chelatase activity; molecular_function GO:0015995; chlorophyll biosynthetic process; biological_process GO:0006355; regulation of transcription, DNA-dependent; biological_process GO:0003677; DNA binding; molecular_function …	{A0A0D6EH85; A0A0D6EH85_SPOSA SPOSA6832_00783-mRNA-1:cds (Fragment) OS=Sporobolomyces salmonicolor GN=SPOSA6832_00783 PE=3 SV=1}
Rto-vs-NGR-1A3299	NG	0.148072	NA	NA	1.98e-79	918	220.927	697.073	NA	273	179.333	93.6667	NA	NA	NA	1:1:1:1:1:1	0.548287(0.573209:0.44081:0.630841)	NA	NA	NA	NA	{gi|472586223|gb|EMS23751.1|; nicotinate-nucleotide pyrophosphorylase	{ssl:SS1G_05542; K00767 E2.4.2.19, nadC nicotinate-nucleotide pyrophosphorylase (carboxylating) 2.4.2.19 Metabolism; Metabolism of cofactors and vitamins; Nicotinate and nicotinamide metabolism [PATH:ko00760]}	{5297.EFP92387; Puccinia graminis basNOG01284 Quinolinate phosphoribosyl transferase, C-terminal domain F; 5297.EFP92387; Puccinia graminis KOG3008 Nicotinatenucleotide pyrophosphorylase F; 5297.EFP92387; Puccinia graminis COG0157 nicotinate-nucleotide pyrophosphorylase H; 5297.EFP92387; Puccinia graminis fuNOG01458 nicotinate-nucleotide pyrophosphorylase F; 5297.EFP92387; Puccinia graminis opiNO…	{YFR047c; KOG3008 Quinolinate phosphoribosyl transferase F Nucleotide transport and metabolism ;}	{GO:0016763; transferase activity, transferring pentosyl groups; molecular_function GO:0009228; thiamine biosynthetic process; biological_process GO:0004789; thiamine-phosphate diphosphorylase activity; molecular_function GO:0009435; NAD biosynthetic process; biological_process GO:0004514; nicotinate-nucleotide diphosphorylase (carboxylating) activity; molecular_function}	{A0A0D6EIY2; A0A0D6EIY2_SPOSA SPOSA6832_01234-mRNA-1:cds OS=Sporobolomyces salmonicolor GN=SPOSA6832_01234 PE=4 SV=1}
Rto-vs-NGR-1A4172	NG	0.148115	NA	NA	2.84e-135	1695	409.102	1285.9	NA	495	322.167	172.833	NA	NA	NA	1:1:1:1:1:1	0.555846(0.594241:0.422339:0.65096)	NA	NA	NA	NA	{gi|472587700|gb|EMS25196.1|; amidophosphoribosyltransferase	{lbc:LACBIDRAFT_305864; K00764 E2.4.2.14, purF amidophosphoribosyltransferase 2.4.2.14 Metabolism; Nucleotide metabolism; Purine metabolism [PATH:ko00230]Metabolism; Amino acid metabolism; Alanine, aspartate and glutamate metabolism [PATH:ko00250]}	{5297.EFP91110; Puccinia graminis KOG0572 glutamine phosphoribosylpyrophosphate amidotransferase F; 5297.EFP91110; Puccinia graminis COG0034 glutamine phosphoribosylpyrophosphate amidotransferase F; 5297.EFP91110; Puccinia graminis basNOG01169 Glutamine phosphoribosylpyrophosphate amidotransferase F; 5297.EFP91110; Puccinia graminis fuNOG01576 Glutamine phosphoribosylpyrophosphate amidotransferas…	{YMR300c; KOG0572 Glutamine phosphoribosylpyrophosphate amidotransferase F Nucleotide transport and metabolism ;}	{GO:0008152; NA GO:0009116; nucleoside metabolic process; biological_process}	{A0A0D6EIL8; A0A0D6EIL8_SPOSA SPOSA6832_01282-mRNA-1:cds (Fragment) OS=Sporobolomyces salmonicolor GN=SPOSA6832_01282 PE=3 SV=1}
Rto-vs-NGR-1A5336	NG	0.14878	NA	NA	5.61e-111	1029	254.036	774.964	NA	330	225.417	104.583	NA	NA	NA	1:1:1:1:1:1	0.520019(0.586592:0.460894:0.51257)	NA	NA	NA	NA	{gi|472581015|gb|EMS18776.1|; cytosolic Fe-S cluster assembling factor NBP35	{cgr:CAGL0H03091g; K03593 mrp ATP-binding protein involved in chromosome partitioning -- --}	{367775.XP_003194390.1; Cryptococcus gattii WM276 basNOG01268 Component of the cytosolic iron-sulfur (Fe S) protein assembly (CIA) machinery. Required for maturation of extramitochondrial Fe-S proteins. The NBP35-CFD1 heterotetramer forms a Fe-S scaffold complex, mediating the de novo assembly of an Fe-S cluster and its transfer to target apoproteins (By similarity) D; 367775.XP_003194390.1; Cryp…	{SPAC637.08; KOG3022 Predicted ATPase, nucleotide-binding D Cell cycle control, cell division, chromosome partitioning ;}	{GO:0003924; GTPase activity; molecular_function GO:0055114; oxidation-reduction process; biological_process GO:0005525; GTP binding; molecular_function GO:0043531; ADP binding; molecular_function GO:0005524; ATP binding; molecular_function GO:0016491; oxidoreductase activity; molecular_function}	{A0A061BG70; A0A061BG70_RHOTO Cytosolic Fe-S cluster assembly factor NBP35 OS=Rhodosporidium toruloides GN=NBP35 PE=3 SV=1}
Rto-vs-NGR-1A2898	NG	0.148855	NA	NA	5.15e-74	594	134.788	459.212	NA	191	129	62	NA	NA	NA	1:1:1:1:1:1	0.500833(0.5075:0.3775:0.6175)	NA	NA	NA	NA	{gi|472586304|gb|EMS23832.1|; U3 small nucleolar RNA-associated protein 24	{cci:CC1G_14159; K14566 UTP24, FCF1 U3 small nucleolar RNA-associated protein 24 -- Genetic Information Processing; Translation; Ribosome biogenesis in eukaryotes [PATH:ko03008]}	{240176.XP_002911626.1; Coprinopsis cinerea okayama7#130 COG1412 small subunit (SSU) processome component, homolog R; 240176.XP_002911626.1; Coprinopsis cinerea okayama7#130 agaNOG01522 Fcf1 R; 240176.XP_002911626.1; Coprinopsis cinerea okayama7#130 KOG3165 FCF1 small subunit (SSU) processome component homolog (S. cerevisiae) R; 240176.XP_002911626.1; Coprinopsis cinerea okayama7#130 basNOG00680 …	{At2g46230; KOG3165 Predicted nucleic-acid-binding protein, contains PIN domain R General function prediction only ;}	{GO:0032040; small-subunit processome; cellular_component}	{A0A0D6EHP2; A0A0D6EHP2_SPOSA SPOSA6832_01078-mRNA-1:cds OS=Sporobolomyces salmonicolor GN=SPOSA6832_01078 PE=4 SV=1}
Rto-vs-NGR-1A5900	NG	0.149153	NA	NA	1.17e-59	612	142.528	469.472	NA	186	122.5	63.5	NA	NA	NA	1:1:1:1:1:1	0.471081(0.520548:0.333333:0.559361)	NA	NA	NA	NA	{gi|647399978|emb|CDR45008.1|; RHTO0S10e04126g1_1	{lbc:LACBIDRAFT_184892; K03013 RPB5, POLR2E DNA-directed RNA polymerases I, II, and III subunit RPABC1 -- Metabolism; Nucleotide metabolism; Purine metabolism [PATH:ko00230]Metabolism; Nucleotide metabolism; Pyrimidine metabolism [PATH:ko00240]Genetic Information Processing; Transcription; RNA polymerase [PATH:ko03020]Organismal Systems; Immune system; Cytosolic DNA-sensing pathway [PATH:ko04623]…	{208348.PTTG_01056P0; Puccinia triticina basNOG02395 DNA-directed RNA K; 208348.PTTG_01056P0; Puccinia triticina fuNOG10576 DNA-dependent RNA polymerase catalyzes the transcription of DNA into RNA using the four ribonucleoside triphosphates as substrates. Common component of RNA polymerases I, II and III which synthesize ribosomal RNA precursors, mRNA precursors and many functional non-coding RNA…	{SPAC23C4.15; KOG3218 RNA polymerase, 25-kDa subunit (common to polymerases I, II and III) K Transcription ;}	{GO:0003899; DNA-directed RNA polymerase activity; molecular_function GO:0005634; nucleus; cellular_component GO:0003677; DNA binding; molecular_function GO:0009307; DNA restriction-modification system; biological_process GO:0006351; transcription, DNA-dependent; biological_process GO:0004519; endonuclease activity; molecular_function}	{A0A061BDI0; A0A061BDI0_RHOTO RHTO0S10e04126g1_1 OS=Rhodosporidium toruloides GN=RHTO0S_10e04126g PE=3 SV=1}
Rto-vs-NGR-1A2223	NG	0.149272	NA	NA	5.56e-284	2991	762.301	2228.7	NA	943	641.333	301.667	NA	NA	NA	1:1:1:1:1:1	0.528332(0.557455:0.433998:0.593542)	NA	NA	NA	NA	{gi|472587148|gb|EMS24647.1|; calcium-transporting ATPase	{cnb:CNBI1970; K01537 E3.6.3.8 Ca2+-transporting ATPase 3.6.3.8 --}	{5297.EFP78310; Puccinia graminis KOG0202 ATPase CA transporting P; 5297.EFP78310; Puccinia graminis basNOG01525 Cation transporting ATPase, C-terminus P; 5297.EFP78310; Puccinia graminis fuNOG04820 P-type ATPase P; 5297.EFP78310; Puccinia graminis opiNOG00123 ATPase CA transporting P; 5297.EFP78310; Puccinia graminis NOG00070 calcium-transporting ATPase P}	{SPBC31E1.02c; KOG0202 Ca2+ transporting ATPase P Inorganic ion transport and metabolism ;}	{GO:0000166; nucleotide binding; molecular_function GO:0046872; metal ion binding; molecular_function}	{A0A0D6EFG6; A0A0D6EFG6_SPOSA Calcium-transporting ATPase OS=Sporobolomyces salmonicolor GN=SPOSA6832_00153 PE=3 SV=1}
Rto-vs-NGR-1A3558	NG	0.149895	NA	NA	4.59e-49	648	161.613	486.387	NA	189	122.917	66.0833	NA	NA	NA	1:1:1:1:1:1	0.45494(0.462541:0.382736:0.519544)	NA	NA	NA	NA	{gi|472583587|gb|EMS21220.1|; cytochrome c oxidase assembly protein COX11	{uma:UM00726.1; K02258 COX11 cytochrome c oxidase subunit XI assembly protein -- Metabolism; Energy metabolism; Oxidative phosphorylation [PATH:ko00190]}	{5270.UM00726P0; Ustilago maydis KOG2540 CytoChrome c oxidase assembly O; 5270.UM00726P0; Ustilago maydis COG3175 Cytochrome C oxidase assembly protein O; 5270.UM00726P0; Ustilago maydis fuNOG01299 cytochrome c oxidase assembly protein O; 5270.UM00726P0; Ustilago maydis opiNOG05651 Cytochrome C oxidase assembly O; 5270.UM00726P0; Ustilago maydis basNOG01982 Cytochrome c oxidase assembly protein C…	{SPAC1420.04c_2; KOG2540 Cytochrome oxidase assembly factor COX11 O Posttranslational modification, protein turnover, chaperones ;}	{GO:0005507; copper ion binding; molecular_function}	{A0A061AWA5; A0A061AWA5_RHOTO RHTO0S04e07778g1_1 OS=Rhodosporidium toruloides GN=RHTO0S_04e07778g PE=3 SV=1}
Rto-vs-NGR-1A4738	NG	0.150231	NA	NA	1.11e-98	1218	297.389	920.611	NA	361	235.667	125.333	NA	NA	NA	1:1:1:1:1:1	0.556772(0.603406:0.441606:0.625304)	NA	NA	NA	NA	{gi|472582576|gb|EMS20254.1|; uroporphyrinogen decarboxylase	{cci:CC1G_01304; K01599 hemE, UROD uroporphyrinogen decarboxylase 4.1.1.37 Metabolism; Metabolism of cofactors and vitamins; Porphyrin and chlorophyll metabolism [PATH:ko00860]}	{240176.XP_001837392.1; Coprinopsis cinerea okayama7#130 KOG2872 Uroporphyrinogen decarboxylase H; 240176.XP_001837392.1; Coprinopsis cinerea okayama7#130 COG0407 Catalyzes the decarboxylation of four acetate groups of uroporphyrinogen-III to yield coproporphyrinogen-III (By similarity) H; 240176.XP_001837392.1; Coprinopsis cinerea okayama7#130 fuNOG02317 Uroporphyrinogen decarboxylase H; 240176.…	{7303877; KOG2872 Uroporphyrinogen decarboxylase H Coenzyme transport and metabolism ;}	{GO:0004853; uroporphyrinogen decarboxylase activity; molecular_function GO:0006779; porphyrin biosynthetic process; biological_process}	{A0A0D6EKZ6; A0A0D6EKZ6_SPOSA Uroporphyrinogen decarboxylase (Fragment) OS=Sporobolomyces salmonicolor GN=SPOSA6832_02231 PE=3 SV=1}
Rto-vs-NGR-1A0798	NG	0.150373	NA	NA	2.37e-116	867	205.26	661.74	NA	290	199.833	90.1667	NA	NA	NA	1:1:1:1:1:1	0.490506(0.536392:0.425633:0.509494)	NA	NA	NA	NA	{gi|472584435|gb|EMS22029.1|; williams-Beuren syndrome critical region protein 22	{mmu:66138; K00599 E2.1.1.- -- -- --}	{5270.UM01551P0; Ustilago maydis basNOG00340 Methyltransferase involved in Williams-Beuren syndrome R; 5270.UM01551P0; Ustilago maydis fuNOG01609 Methyltransferase R; 5270.UM01551P0; Ustilago maydis COG0500 methyltransferase Q; 5270.UM01551P0; Ustilago maydis opiNOG02783 Williams Beuren syndrome chromosome region 22 R; 5270.UM01551P0; Ustilago maydis KOG1541 williams Beuren syndrome chromosome re…	{7298980; KOG1541 Predicted protein carboxyl methylase R General function prediction only ;}	{GO:0008152; NA GO:0008168; methyltransferase activity; molecular_function}	{M7XDY1; M7XDY1_RHOT1 Williams-Beuren syndrome critical region protein 22 OS=Rhodosporidium toruloides (strain NP11) GN=RHTO_01244 PE=4 SV=1}
Rto-vs-NGR-1A1447	NG	0.15108	NA	NA	2.43e-75	1050	235.153	814.847	NA	292	180.5	111.5	NA	NA	NA	1:1:1:1:1:1	0.360285(0.393579:0.259215:0.428062)	NA	NA	NA	NA	{NA}	{NA}	{NA}	{NA}	{GO:0008299; isoprenoid biosynthetic process; biological_process}	{NA}
Rto-vs-NGR-1A4918	NG	0.151502	NA	NA	1.46e-205	1689	415.128	1273.87	NA	563	388.25	174.75	NA	NA	NA	1:1:1:1:1:1	0.520105(0.562063:0.438811:0.559441)	NA	NA	NA	NA	{gi|472580708|gb|EMS18486.1|; T-complex protein 1 subunit eta	{cnb:CNBA2560; K09499 CCT7 T-complex protein 1 subunit eta -- --}	{214684.XP_566667.1; Cryptococcus neoformans var. neoformans JEC21 treNOG08331 t-complex protein 1, eta subunit (tcp-1-eta) O; 214684.XP_566667.1; Cryptococcus neoformans var. neoformans JEC21 basNOG01121 t-complex protein 1 O; 214684.XP_566667.1; Cryptococcus neoformans var. neoformans JEC21 fuNOG01757 t-complex protein 1 O; 214684.XP_566667.1; Cryptococcus neoformans var. neoformans JEC21 opiNO…	{SPBC25H2.12c; KOG0361 Chaperonin complex component, TCP-1 eta subunit (CCT7) O Posttranslational modification, protein turnover, chaperones ;}	{GO:0044267; cellular protein metabolic process; biological_process GO:0005524; ATP binding; molecular_function}	{A0A0D6EKP3; A0A0D6EKP3_SPOSA SPOSA6832_02092-mRNA-1:cds (Fragment) OS=Sporobolomyces salmonicolor GN=SPOSA6832_02092 PE=3 SV=1}
Rto-vs-NGR-1A5561	NG	0.151522	NA	NA	0	1542	362.43	1179.57	NA	526	364.167	161.833	NA	NA	NA	1:1:1:1:1:1	0.476892(0.539861:0.348354:0.542461)	NA	NA	NA	NA	{gi|472585479|gb|EMS23033.1|; chaperonin-containing t-complex zeta subunit, Cct6	{scm:SCHCODRAFT_78156; K09498 CCT6 T-complex protein 1 subunit zeta -- --}	{578458.XP_003029734.1; Schizophyllum commune H4 8 basNOG01113 t-complex protein 1 O; 578458.XP_003029734.1; Schizophyllum commune H4 8 fuNOG03256 t-complex protein 1 O; 578458.XP_003029734.1; Schizophyllum commune H4 8 NOG02761 t-complex protein 1 subunit O; 578458.XP_003029734.1; Schizophyllum commune H4 8 opiNOG01039 t-complex protein 1 subunit O; 578458.XP_003029734.1; Schizophyllum commune H…	{SPBC646.11; KOG0359 Chaperonin complex component, TCP-1 zeta subunit (CCT6) O Posttranslational modification, protein turnover, chaperones ;}	{GO:0005524; ATP binding; molecular_function GO:0044267; cellular protein metabolic process; biological_process}	{M7XS31; M7XS31_RHOT1 Chaperonin-containing t-complex zeta subunit, Cct6 OS=Rhodosporidium toruloides (strain NP11) GN=RHTO_07904 PE=3 SV=1}
Rto-vs-NGR-1A3534	NG	0.151914	NA	NA	1.25e-89	1098	272.043	825.957	NA	329	215.417	113.583	NA	NA	NA	1:1:1:1:1:1	0.491667(0.542:0.368:0.565)	NA	NA	NA	NA	{gi|472583565|gb|EMS21198.1|; ubiquitin-protein ligase molybdopterin-converting factor	{NA}	{5297.EFP85081; Puccinia graminis fuNOG03298 ThiF domain protein O; 5297.EFP85081; Puccinia graminis opiNOG00450 ThiF domain protein O; 5297.EFP85081; Puccinia graminis KOG2018 ThiF domain protein O; 5297.EFP85081; Puccinia graminis COG1179 uba thif-type nad fad binding protein H; 5297.EFP85081; Puccinia graminis basNOG01591 ThiF family O}	{SPAC1A6.10; KOG2018 Predicted dinucleotide-utilizing enzyme involved in molybdopterin and thiamine biosynthesis O Posttranslational modification, protein turnover, chaperones ;}	{GO:0003824; NA GO:0016616; oxidoreductase activity, acting on the CH-OH group of donors, NAD or NADP as acceptor; molecular_function GO:0051287; NAD binding; molecular_function GO:0003857; 3-hydroxyacyl-CoA dehydrogenase activity; molecular_function GO:0006779; porphyrin biosynthetic process; biological_process GO:0006631; fatty acid metabolic process; biological_process GO:0055114; oxidation-re…	{A0A0D6EPQ7; A0A0D6EPQ7_SPOSA SPOSA6832_03325-mRNA-1:cds (Fragment) OS=Sporobolomyces salmonicolor GN=SPOSA6832_03325 PE=4 SV=1}
Rto-vs-NGR-1A2857	NG	0.152218	NA	NA	2.49e-187	2526	619.978	1906.02	NA	738	475.417	262.583	NA	NA	NA	1:1:1:1:1:1	0.49459(0.548691:0.371728:0.563351)	NA	NA	NA	NA	{gi|342319748|gb|EGU11695.1|; Endoribonuclease YSH1	{uma:UM01470.1; K14403 CPSF3, YSH1 cleavage and polyadenylation specificity factor subunit 3 3.1.27.- Genetic Information Processing; Translation; mRNA surveillance pathway [PATH:ko03015]}	{5297.EFP74898; Puccinia graminis basNOG00071 Component of the cleavage factor I (CF I) involved in pre-mRNA 3'-end processing (By similarity) A; 5297.EFP74898; Puccinia graminis fuNOG05291 Component of the cleavage factor I (CF I) involved in pre-mRNA 3'-end processing (By similarity) A; 5297.EFP74898; Puccinia graminis opiNOG00430 cleavage and polyadenylation A; 5297.EFP74898; Puccinia graminis…	{SPAC17G6.16c; KOG1137 mRNA cleavage and polyadenylation factor II complex, BRR5 (CPSF subunit) A RNA processing and modification ;}	{GO:0016787; hydrolase activity; molecular_function}	{G0SZX4; G0SZX4_RHOG2 Endoribonuclease YSH1 OS=Rhodotorula glutinis (strain ATCC 204091 / IIP 30 / MTCC 1151) GN=RTG_02498 PE=4 SV=1}
Rto-vs-NGR-1A4339	NG	0.152412	NA	NA	6.92e-91	750	181.449	568.551	NA	248	169.583	78.4167	NA	NA	NA	1:1:1:1:1:1	0.505882(0.498039:0.437255:0.582353)	NA	NA	NA	NA	{gi|472587519|gb|EMS25015.1|; CDC-diacylglycerol-inositol-3-phosphatidyltransferase	{cnb:CNBL0490; K00999 E2.7.8.11 CDP-diacylglycerol--inositol 3-phosphatidyltransferase 2.7.8.11 Metabolism; Carbohydrate metabolism; Inositol phosphate metabolism [PATH:ko00562]Metabolism; Lipid metabolism; Glycerophospholipid metabolism [PATH:ko00564]Environmental Information Processing; Signal transduction; Phosphatidylinositol signaling system [PATH:ko04070]}	{5297.EFP75954; Puccinia graminis fuNOG04155 CDP-diacylglycerol-inositol 3-phosphatidyltransferase I; 5297.EFP75954; Puccinia graminis opiNOG17353 CDP-diacylglycerol-inositol 3-phosphatidyltransferase I; 5297.EFP75954; Puccinia graminis basNOG00664 CDP-alcohol phosphatidyltransferase I; 5297.EFP75954; Puccinia graminis KOG3240 cdp-diacylglycerol--inositol 3-phosphatidyltransferase I; 5297.EFP7595…	{SPAC1D4.08; KOG3240 Phosphatidylinositol synthase I Lipid transport and metabolism ;}	{GO:0008654; phospholipid biosynthetic process; biological_process GO:0016780; phosphotransferase activity, for other substituted phosphate groups; molecular_function GO:0016020; membrane; cellular_component}	{M7X4H7; M7X4H7_RHOT1 CDC-diacylglycerol-inositol-3-phosphatidyltransferase OS=Rhodosporidium toruloides (strain NP11) GN=RHTO_02741 PE=3 SV=1}
Rto-vs-NGR-1A1030	NG	0.153355	NA	NA	1.25e-111	864	209.674	654.326	NA	291	200.25	90.75	NA	NA	NA	1:1:1:1:1:1	0.514444(0.52:0.451667:0.571667)	NA	NA	NA	NA	{gi|472581092|gb|EMS18847.1|; 20S proteasome subunit beta 2	{lbc:LACBIDRAFT_190127; K02739 PSMB7 20S proteasome subunit beta 2 3.4.25.1 Genetic Information Processing; Folding, sorting and degradation; Proteasome [PATH:ko03050]}	{486041.XP_001880069.1; Laccaria bicolor S238N H82 COG0638 The proteasome is a multicatalytic proteinase complex which is characterized by its ability to cleave peptides with Arg, Phe, Tyr, Leu, and Glu adjacent to the leaving group at neutral or slightly basic pH. The proteasome has an ATP-dependent proteolytic activity (By similarity) O; 486041.XP_001880069.1; Laccaria bicolor S238N H82 agaNOG0…	{Hs4506203; KOG0173 20S proteasome, regulatory subunit beta type PSMB7/PSMB10/PUP1 O Posttranslational modification, protein turnover, chaperones ;}	{GO:0005839; proteasome core complex; cellular_component GO:0051603; proteolysis involved in cellular protein catabolic process; biological_process GO:0004298; threonine-type endopeptidase activity; molecular_function}	{M7WEK6; M7WEK6_RHOT1 Proteasome subunit beta type OS=Rhodosporidium toruloides (strain NP11) GN=RHTO_05594 PE=3 SV=1}
Rto-vs-NGR-1A1692	NG	0.154563	NA	NA	2.47e-126	1707	406.969	1300.03	NA	496	314.417	181.583	NA	NA	NA	1:1:1:1:1:1	0.5233(0.577303:0.413651:0.578947)	NA	NA	NA	NA	{gi|647398372|emb|CDR42226.1|; RHTO0S06e11188g1_1	{cnb:CNBE3630; K03106 SRP54, ffh signal recognition particle subunit SRP54 -- Genetic Information Processing; Folding, sorting and degradation; Protein export [PATH:ko03060]Environmental Information Processing; Membrane transport; Bacterial secretion system [PATH:ko03070]}	{367775.XP_003194356.1; Cryptococcus gattii WM276 KOG0780 signal recognition particle U; 367775.XP_003194356.1; Cryptococcus gattii WM276 COG0541 Involved in targeting and insertion of nascent membrane proteins into the cytoplasmic membrane. Binds to the hydrophobic signal sequence of the ribosome-nascent chain (RNC) as it emerges from the ribosomes. The SRP-RNC complex is then targeted to the cy…	{SPCC188.06c; KOG0780 Signal recognition particle, subunit Srp54 U Intracellular trafficking, secretion, and vesicular transport ;}	{GO:0006614; SRP-dependent cotranslational protein targeting to membrane; biological_process GO:0005524; ATP binding; molecular_function GO:0008312; 7S RNA binding; molecular_function GO:0004020; adenylylsulfate kinase activity; molecular_function GO:0005525; GTP binding; molecular_function GO:0006000; fructose metabolic process; biological_process GO:0016887; ATPase activity; molecular_function …	{A0A061AX38; A0A061AX38_RHOTO RHTO0S06e11188g1_1 OS=Rhodosporidium toruloides GN=RHTO0S_06e11188g PE=3 SV=1}
Rto-vs-NGR-1A0436	NG	0.155094	NA	NA	2.55e-82	870	228.829	641.171	NA	280	190.167	89.8333	NA	NA	NA	1:1:1:1:1:1	0.522951(0.544262:0.488525:0.536066)	NA	NA	NA	NA	{gi|647402051|emb|CDR48358.1|; RHTO0S17e01926g1_1	{uma:UM02365.1; K15100 --}	{5270.UM02365P0; Ustilago maydis NOG12472 solute carrier family 25 (mitochondrial carrier R; 5270.UM02365P0; Ustilago maydis opiNOG10079 solute carrier family 25 (mitochondrial carrier) C; 5270.UM02365P0; Ustilago maydis basNOG01399 Mitochondrial carrier protein C; 5270.UM02365P0; Ustilago maydis fuNOG04108 Tricarboxylate transport protein C; 5270.UM02365P0; Ustilago maydis KOG0756 mitochondrial …	{YBR291c; KOG0756 Mitochondrial tricarboxylate/dicarboxylate carrier proteins C Energy production and conversion ;}	{NA}	{A0A061BEJ1; A0A061BEJ1_RHOTO RHTO0S17e01926g1_1 OS=Rhodosporidium toruloides GN=RHTO0S_17e01926g PE=4 SV=1}
Rto-vs-NGR-1A4548	NG	0.155579	NA	NA	6.61e-133	1305	325.777	979.223	NA	422	284.417	137.583	NA	NA	NA	1:1:1:1:1:1	0.385455(0.432727:0.340606:0.38303)	NA	NA	NA	NA	{gi|472582670|gb|EMS20348.1|; O-sialoglycoprotein endopeptidase	{mgl:MGL_2746; K01409 E3.4.24.57, gcp O-sialoglycoprotein endopeptidase 3.4.24.57 --}	{425265.XP_001730364.1; Malassezia globosa CBS 7966 KOG2708 O-sialoglycoprotein endopeptidase O; 425265.XP_001730364.1; Malassezia globosa CBS 7966 COG0533 Required for the formation of a threonylcarbamoyl group on adenosine at position 37 (t(6)A37) in tRNAs that read codons beginning with adenine (By similarity) O; 425265.XP_001730364.1; Malassezia globosa CBS 7966 basNOG00550 Required for the f…	{YKR038c; KOG2708 Predicted metalloprotease with chaperone activity (RNAse H/HSP70 fold) O Posttranslational modification, protein turnover, chaperones ;}	{NA}	{M7XJL0; M7XJL0_RHOT1 O-sialoglycoprotein endopeptidase OS=Rhodosporidium toruloides (strain NP11) GN=RHTO_03584 PE=4 SV=1}
Rto-vs-NGR-1A3283	NG	0.155958	NA	NA	0	765	170.229	594.771	NA	262	178.25	83.75	NA	NA	NA	1:1:1:1:1:1	0.469424(0.521583:0.309353:0.577338)	NA	NA	NA	NA	{gi|472586427|gb|EMS23955.1|; ATP(GTP)-binding protein Fet5	{cnb:CNBB1090; K06883 K06883 -- -- --}	{367775.XP_003191230.1; Cryptococcus gattii WM276 KOG1534 GPN-loop GTPase 3 K; 367775.XP_003191230.1; Cryptococcus gattii WM276 basNOG00278 GPN-loop GTPase 3 K; 367775.XP_003191230.1; Cryptococcus gattii WM276 fuNOG03246 ATP binding protein K; 367775.XP_003191230.1; Cryptococcus gattii WM276 NOG01342 GPN-loop GTPase 3 R; 367775.XP_003191230.1; Cryptococcus gattii WM276 opiNOG02791 GPN-loop GTPase…	{SPAC4D7.12c; KOG1534 Putative transcription factor FET5 K Transcription ;}	{GO:0003924; GTPase activity; molecular_function GO:0051301; cell division; biological_process GO:0006260; DNA replication; biological_process GO:0003723; RNA binding; molecular_function GO:0000166; nucleotide binding; molecular_function GO:0003724; RNA helicase activity; molecular_function GO:0004003; ATP-dependent DNA helicase activity; molecular_function GO:0005515; protein binding; molecular_…	{A0A0D6EHU2; A0A0D6EHU2_SPOSA SPOSA6832_01134-mRNA-1:cds (Fragment) OS=Sporobolomyces salmonicolor GN=SPOSA6832_01134 PE=4 SV=1}
Rto-vs-NGR-1A0207	NG	0.15636	NA	NA	5.15e-106	1071	253.236	817.764	NA	337	221.583	115.417	NA	NA	NA	1:1:1:1:1:1	0.504517(0.52439:0.383469:0.605691)	NA	NA	NA	NA	{gi|472585957|gb|EMS23499.1|; replication factor C subunit 3	{ppl:POSPLDRAFT_89704; K10756 RFC3_5 replication factor C subunit 3/5 -- Genetic Information Processing; Replication and repair; DNA replication [PATH:ko03030]Genetic Information Processing; Replication and repair; Nucleotide excision repair [PATH:ko03420]Genetic Information Processing; Replication and repair; Mismatch repair [PATH:ko03430]}	{5270.UM04623P0; Ustilago maydis basNOG01627 replication factor L; 5270.UM04623P0; Ustilago maydis fuNOG00682 replication factor c L; 5270.UM04623P0; Ustilago maydis opiNOG01087 replication factor c L; 5270.UM04623P0; Ustilago maydis COG0470 DNA polymerase III subunit delta' L; 5270.UM04623P0; Ustilago maydis KOG0990 replication factor c L}	{Hs6677723; KOG0990 Replication factor C, subunit RFC5 L Replication, recombination and repair ;}	{GO:0000723; telomere maintenance; biological_process GO:0009378; four-way junction helicase activity; molecular_function GO:0009360; DNA polymerase III complex; cellular_component GO:0008026; ATP-dependent helicase activity; molecular_function GO:0016787; hydrolase activity; molecular_function GO:0006260; DNA replication; biological_process GO:0015995; chlorophyll biosynthetic process; biologica…	{M7XHW6; M7XHW6_RHOT1 Replication factor C subunit 3 OS=Rhodosporidium toruloides (strain NP11) GN=RHTO_07233 PE=4 SV=1}
Rto-vs-NGR-1A4737	NG	0.15687	NA	NA	6.67e-68	744	181.189	562.811	NA	231	151.333	79.6667	NA	NA	NA	1:1:1:1:1:1	0.505639(0.522556:0.398496:0.595865)	NA	NA	NA	NA	{gi|472582577|gb|EMS20255.1|; 20S proteasome subunit alpha 1	{scm:SCHCODRAFT_79949; K02730 PSMA6 20S proteasome subunit alpha 1 3.4.25.1 Genetic Information Processing; Folding, sorting and degradation; Proteasome [PATH:ko03050]}	{578458.XP_003026186.1; Schizophyllum commune H4 8 agaNOG01205 The proteasome is a multicatalytic proteinase complex which is characterized by its ability to cleave peptides with Arg, Phe, Tyr, Leu, and Glu adjacent to the leaving group at neutral or slightly basic pH. The proteasome has an ATP-dependent proteolytic activity (By similarity) O; 578458.XP_003026186.1; Schizophyllum commune H4 8 aga…	{Hs14749945; KOG0182 20S proteasome, regulatory subunit alpha type PSMA6/SCL1 O Posttranslational modification, protein turnover, chaperones ;}	{GO:0006511; ubiquitin-dependent protein catabolic process; biological_process GO:0004298; threonine-type endopeptidase activity; molecular_function GO:0019773; proteasome core complex, alpha-subunit complex; cellular_component GO:0004175; endopeptidase activity; molecular_function GO:0005839; proteasome core complex; cellular_component GO:0051603; proteolysis involved in cellular protein catabol…	{A0A061B9G7; A0A061B9G7_RHOTO Proteasome subunit alpha type OS=Rhodosporidium toruloides GN=RHTO0S_08e02960g PE=3 SV=1}
Rto-vs-NGR-1A3928	NG	0.15693	NA	NA	0	2478	561.213	1916.79	NA	846	574.583	271.417	NA	NA	NA	1:1:1:1:1:1	0.474545(0.53456:0.347269:0.541806)	NA	NA	NA	NA	{gi|472585774|gb|EMS23325.1|; DNA excision repair protein ERCC-2	{uma:UM04151.1; K10844 ERCC2, XPD DNA excision repair protein ERCC-2 3.6.4.12 Genetic Information Processing; Transcription; Basal transcription factors [PATH:ko03022]Genetic Information Processing; Replication and repair; Nucleotide excision repair [PATH:ko03420]}	{5270.UM04151P0; Ustilago maydis KOG1131 excision repair cross-complementing rodent repair deficiency, complementation group 2 L; 5270.UM04151P0; Ustilago maydis COG1199 helicase L; 5270.UM04151P0; Ustilago maydis basNOG00245 Protein of unknown function (DUF1227) KL; 5270.UM04151P0; Ustilago maydis fuNOG01810 dna repair helicase L; 5270.UM04151P0; Ustilago maydis opiNOG01547 excision repair cross…	{SPAC1D4.12; KOG1131 RNA polymerase II transcription initiation/nucleotide excision repair factor TFIIH, 5'-3' helicase subunit RAD3 KL Transcription ; Replication, recombination and repair ;}	{GO:0004003; ATP-dependent DNA helicase activity; molecular_function GO:0005634; nucleus; cellular_component GO:0016818; hydrolase activity, acting on acid anhydrides, in phosphorus-containing anhydrides; molecular_function GO:0005524; ATP binding; molecular_function GO:0006139; nucleobase, nucleoside, nucleotide and nucleic acid metabolic process; biological_process GO:0003677; DNA binding; mole…	{M7WZS1; M7WZS1_RHOT1 DNA excision repair protein ERCC-2 OS=Rhodosporidium toruloides (strain NP11) GN=RHTO_07667 PE=4 SV=1}
Rto-vs-NGR-1A3664	NG	0.157195	NA	NA	8.14e-135	1461	372.133	1088.87	NA	466	311.583	154.417	NA	NA	NA	1:1:1:1:1:1	0.54408(0.540541:0.48166:0.610039)	NA	NA	NA	NA	{gi|472581453|gb|EMS19187.1|; glutamate N-acetyltransferase / amino-acid N-acetyltransferase	{ppl:POSPLDRAFT_134690; K00620 argJ glutamate N-acetyltransferase / amino-acid N-acetyltransferase 2.3.1.35 2.3.1.1 Metabolism; Amino acid metabolism; Arginine and proline metabolism [PATH:ko00330]Metabolism; Overview; 2-Oxocarboxylic acid metabolism [PATH:ko01210]Metabolism; Overview; Biosynthesis of amino acids [PATH:ko01230]}	{5306.JGI66000; Phanerochaete chrysosporium fuNOG02717 Catalyzes two activities which are involved in the cyclic version of arginine biosynthesis the synthesis of acetylglutamate from glutamate and acetyl-CoA, and of ornithine by transacetylation between acetylornithine and glutamate (By similarity) E; 5306.JGI66000; Phanerochaete chrysosporium opiNOG12690 Catalyzes two activities which are invol…	{SPBC1271.14; KOG2786 Putative glutamate/ornithine acetyltransferase E Amino acid transport and metabolism ;}	{GO:0006526; arginine biosynthetic process; biological_process GO:0004358; glutamate N-acetyltransferase activity; molecular_function}	{M7WFJ0; M7WFJ0_RHOT1 Arginine biosynthesis bifunctional protein ArgJ, mitochondrial OS=Rhodosporidium toruloides (strain NP11) GN=RHTO_05134 PE=3 SV=1}
Rto-vs-NGR-1A1911	NG	0.157563	NA	NA	0	708	159.14	548.86	NA	250	172	78	NA	NA	NA	1:1:1:1:1:1	0.499333(0.566:0.388:0.544)	NA	NA	NA	NA	{gi|472586694|gb|EMS24213.1|; SNF7 family protein, charged multivesicular body protein 2A	{uma:UM04865.1; K12191 CHMP2A charged multivesicular body protein 2A -- Cellular Processes; Transport and catabolism; Endocytosis [PATH:ko04144]}	{5297.EFP75001; Puccinia graminis COG5491 Charged multivesicular body protein N; 5297.EFP75001; Puccinia graminis basNOG02176 Snf7 U; 5297.EFP75001; Puccinia graminis fuNOG01373 charged multivesicular body protein 2a U; 5297.EFP75001; Puccinia graminis opiNOG10886 Charged multivesicular body protein 2A U; 5297.EFP75001; Puccinia graminis KOG3230 Charged multivesicular body protein U}	{CE21987; KOG3230 Vacuolar assembly/sorting protein DID4 U Intracellular trafficking, secretion, and vesicular transport ;}	{GO:0019901; protein kinase binding; molecular_function GO:0015031; protein transport; biological_process}	{A0A061AVX7; A0A061AVX7_RHOTO RHTO0S06e05160g1_1 OS=Rhodosporidium toruloides GN=RHTO0S_06e05160g PE=4 SV=1}
Rto-vs-NGR-1A2481	NG	0.157662	NA	NA	1.84e-87	1128	282.905	845.095	NA	341	220.833	120.167	NA	NA	NA	1:1:1:1:1:1	0.533997(0.548507:0.435323:0.618159)	NA	NA	NA	NA	{gi|472587345|gb|EMS24844.1|; methylenetetrahydrofolate dehydrogenase (NAD+)	{cnb:CNBF1110; K00295 MTD1 methylenetetrahydrofolate dehydrogenase (NAD+) 1.5.1.15 Metabolism; Metabolism of cofactors and vitamins; One carbon pool by folate [PATH:ko00670]}	{367775.XP_003194630.1; Cryptococcus gattii WM276 fuNOG03611 methylenetetrahydrofolate dehydrogenase H; 367775.XP_003194630.1; Cryptococcus gattii WM276 opiNOG09188 methylenetetrahydrofolate dehydrogenase H; 367775.XP_003194630.1; Cryptococcus gattii WM276 treNOG07781 Tetrahydrofolate dehydrogenase/cyclohydrolase, NAD(P)-binding domain H; 367775.XP_003194630.1; Cryptococcus gattii WM276 basNOG008…	{SPBC1711.04; KOG0089 Methylenetetrahydrofolate dehydrogenase/methylenetetrahydrofolate cyclohydrolase H Coenzyme transport and metabolism ;}	{GO:0003824; NA GO:0055114; oxidation-reduction process; biological_process GO:0004488; methylenetetrahydrofolate dehydrogenase (NADP+) activity; molecular_function GO:0009396; folic acid-containing compound biosynthetic process; biological_process}	{A0A0D6EEZ3; A0A0D6EEZ3_SPOSA SPOSA6832_00013-mRNA-1:cds (Fragment) OS=Sporobolomyces salmonicolor GN=SPOSA6832_00013 PE=4 SV=1}
Rto-vs-NGR-1A3555	NG	0.158602	NA	NA	5.47e-54	624	152.404	471.596	NA	192	124.583	67.4167	NA	NA	NA	1:1:1:1:1:1	0.513158(0.554825:0.388158:0.596491)	NA	NA	NA	NA	{gi|472583573|gb|EMS21206.1|; imidazoleglycerol-phosphate dehydratase	{cnb:CNBL1590; K01693 E4.2.1.19, hisB imidazoleglycerol-phosphate dehydratase 4.2.1.19 Metabolism; Amino acid metabolism; Histidine metabolism [PATH:ko00340]Metabolism; Overview; Biosynthesis of amino acids [PATH:ko01230]}	{214684.XP_572341.1; Cryptococcus neoformans var. neoformans JEC21 KOG3143 Imidazoleglycerolphosphate dehydratase E; 214684.XP_572341.1; Cryptococcus neoformans var. neoformans JEC21 COG0131 imidazoleglycerolphosphate dehydratase E; 214684.XP_572341.1; Cryptococcus neoformans var. neoformans JEC21 basNOG00961 Imidazoleglycerol-phosphate dehydratase E; 214684.XP_572341.1; Cryptococcus neoformans v…	{YOR202w; KOG3143 Imidazoleglycerol-phosphate dehydratase E Amino acid transport and metabolism ;}	{GO:0000105; histidine biosynthetic process; biological_process GO:0004424; imidazoleglycerol-phosphate dehydratase activity; molecular_function}	{A0A061AY41; A0A061AY41_RHOTO Imidazoleglycerol-phosphate dehydratase OS=Rhodosporidium toruloides GN=RHTO0S_04e07470g PE=3 SV=1}
Rto-vs-NGR-1A4710	NG	0.158746	NA	NA	9.4e-171	2358	591.39	1766.61	NA	703	450.25	252.75	NA	NA	NA	1:1:1:1:1:1	0.548577(0.598171:0.414024:0.633537)	NA	NA	NA	NA	{gi|472584710|gb|EMS22296.1|; phosphoribosylamine--glycine ligase / phosphoribosylformylglycinamidine cyclo-ligase	{scm:SCHCODRAFT_49871; K11788 ADE5 phosphoribosylamine--glycine ligase / phosphoribosylformylglycinamidine cyclo-ligase 6.3.4.13 6.3.3.1 Metabolism; Nucleotide metabolism; Purine metabolism [PATH:ko00230]}	{578458.XP_003038801.1; Schizophyllum commune H4 8 agaNOG02485 Phosphoribosylglycinamide synthetase, C domain F; 578458.XP_003038801.1; Schizophyllum commune H4 8 fuNOG00107 bifunctional purine biosynthetic protein F; 578458.XP_003038801.1; Schizophyllum commune H4 8 opiNOG00079 phosphoribosylglycinamide formyltransferase, phosphoribosylglycinamide synthetase, phosphoribosylaminoimidazole synthet…	{SPBC405.01; KOG0237 Glycinamide ribonucleotide synthetase (GARS)/Aminoimidazole ribonucleotide synthetase (AIRS) F Nucleotide transport and metabolism ;}	{GO:0004637; phosphoribosylamine-glycine ligase activity; molecular_function GO:0003824; NA GO:0009113; purine base biosynthetic process; biological_process GO:0046872; metal ion binding; molecular_function GO:0005524; ATP binding; molecular_function}	{A0A0D6ES65; A0A0D6ES65_SPOSA SPOSA6832_04500-mRNA-1:cds (Fragment) OS=Sporobolomyces salmonicolor GN=SPOSA6832_04500 PE=3 SV=1}
Rto-vs-NGR-1A4955	NG	0.159163	NA	NA	1.33e-58	669	159.963	509.037	NA	206	133	73	NA	NA	NA	1:1:1:1:1:1	0.525585(0.535088:0.372807:0.66886)	NA	NA	NA	NA	{gi|472584975|gb|EMS22550.1|; ER to Golgi transport-related protein	{NA}	{5297.EFP76965; Puccinia graminis basNOG02174 Constituent of COPII-coated endoplasmic reticulum- derived transport vesicles. Required for efficient transport of a subset of secretory proteins to the Golgi. Facilitates retrograde transport from the Golgi to the endoplasmic reticulum (By similarity) U; 5297.EFP76965; Puccinia graminis fuNOG08664 Constituent of COPII-coated endoplasmic reticulum- de…	{SPAC23H4.03c; KOG1691 emp24/gp25L/p24 family of membrane trafficking proteins U Intracellular trafficking, secretion, and vesicular transport ;}	{GO:0006810; transport; biological_process GO:0016021; integral to membrane; cellular_component}	{A0A061B9X3; A0A061B9X3_RHOTO RHTO0S13e00826g1_1 OS=Rhodosporidium toruloides GN=RHTO0S_13e00826g PE=4 SV=1}
Rto-vs-NGR-1A0165	NG	0.159229	NA	NA	3.63e-110	1134	286.502	847.498	NA	367	245.417	121.583	NA	NA	NA	1:1:1:1:1:1	0.360209(0.388018:0.328667:0.363942)	NA	NA	NA	NA	{gi|634350578|gb|KDE05820.1|; 3-isopropylmalate dehydrogenase	{cnb:CNBA4140; K00052 E1.1.1.85, leuB 3-isopropylmalate dehydrogenase 1.1.1.85 Metabolism; Amino acid metabolism; Valine, leucine and isoleucine biosynthesis [PATH:ko00290]Metabolism; Carbohydrate metabolism; C5-Branched dibasic acid metabolism [PATH:ko00660]Metabolism; Overview; 2-Oxocarboxylic acid metabolism [PATH:ko01210]Metabolism; Overview; Biosynthesis of amino acids [PATH:ko01230]}	{208348.PTTG_05658P0; Puccinia triticina KOG0786 Catalyzes the oxidation of 3-carboxy-2-hydroxy-4- methylpentanoate (3-isopropylmalate) to 3-carboxy-4-methyl-2- oxopentanoate. The product decarboxylates to 4-methyl-2 oxopentanoate (By similarity) E; 208348.PTTG_05658P0; Puccinia triticina COG0473 Catalyzes the oxidation of 3-carboxy-2-hydroxy-4- methylpentanoate (3-isopropylmalate) to 3-carboxy-4…	{YCL018w; KOG0786 3-isopropylmalate dehydrogenase E Amino acid transport and metabolism ;}	{GO:0006950; response to stress; biological_process GO:0008138; protein tyrosine/serine/threonine phosphatase activity; molecular_function GO:0004725; protein tyrosine phosphatase activity; molecular_function GO:0055114; oxidation-reduction process; biological_process GO:0016616; oxidoreductase activity, acting on the CH-OH group of donors, NAD or NADP as acceptor; molecular_function GO:0006470; …	{A0A0D6EGL2; A0A0D6EGL2_SPOSA 3-isopropylmalate dehydrogenase OS=Sporobolomyces salmonicolor GN=SPOSA6832_00617 PE=3 SV=1}
Rto-vs-NGR-1A2395	NG	0.159717	NA	NA	2.13e-116	1485	380.311	1104.69	NA	456	297.083	158.917	NA	NA	NA	1:1:1:1:1:1	0.515977(0.555451:0.428571:0.56391)	NA	NA	NA	NA	{gi|472583684|gb|EMS21308.1|; ATP-dependent rrna helicase rrp3	{uma:UM05214.1; K14777 DDX47, RRP3 ATP-dependent RNA helicase DDX47/RRP3 3.6.4.13 --}	{5270.UM05214P0; Ustilago maydis basNOG00466 Required for pre-ribosomal RNA processing. Involved in the maturation of the 35S-pre-rRNA and to its cleavage to mature 18S rRNA (By similarity) A; 5270.UM05214P0; Ustilago maydis KOG0330 ATPdependent RNA helicase A; 5270.UM05214P0; Ustilago maydis fuNOG00050 Required for pre-ribosomal RNA processing. Involved in the maturation of the 35S-pre-rRNA and …	{SPAC823.08c; KOG0330 ATP-dependent RNA helicase A RNA processing and modification ;}	{GO:0003677; DNA binding; molecular_function GO:0003676; nucleic acid binding; molecular_function GO:0008026; ATP-dependent helicase activity; molecular_function GO:0016787; hydrolase activity; molecular_function GO:0005524; ATP binding; molecular_function GO:0004386; helicase activity; molecular_function}	{M7XMC5; M7XMC5_RHOT1 ATP-dependent rrna helicase rrp3 OS=Rhodosporidium toruloides (strain NP11) GN=RHTO_01774 PE=3 SV=1}
Rto-vs-NGR-1A0853	NG	0.160329	NA	NA	2.55e-190	2364	580.725	1783.28	NA	724	466.583	257.417	NA	NA	NA	1:1:1:1:1:1	0.538956(0.599398:0.391566:0.625904)	NA	NA	NA	NA	{gi|472580447|gb|EMS18247.1|; vesicular-fusion protein Sec18	{cnb:CNBF0670; K06027 NSF vesicle-fusing ATPase 3.6.4.6 Organismal Systems; Nervous system; Synaptic vesicle cycle [PATH:ko04721]Organismal Systems; Nervous system; GABAergic synapse [PATH:ko04727]Organismal Systems; Excretory system; Vasopressin-regulated water reabsorption [PATH:ko04962]}	{5297.EFP74128; Puccinia graminis basNOG01715 Vesicular-fusion protein sec18 O; 5297.EFP74128; Puccinia graminis fuNOG04394 Vesicular-fusion protein sec18 O; 5297.EFP74128; Puccinia graminis opiNOG05679 Required for vesicle-mediated transport. Catalyzes the fusion of transport vesicles within the Golgi cisternae. Is also required for transport from the endoplasmic reticulum to the Golgi stack. Se…	{SPAC1834.11c; KOG0741 AAA+-type ATPase O Posttranslational modification, protein turnover, chaperones ;}	{GO:0008134; transcription factor binding; molecular_function GO:0005524; ATP binding; molecular_function GO:0016301; kinase activity; molecular_function GO:0016851; magnesium chelatase activity; molecular_function GO:0006810; transport; biological_process GO:0015979; photosynthesis; biological_process GO:0006355; regulation of transcription, DNA-dependent; biological_process GO:0006281; DNA repa…	{A0A0D6EGU7; A0A0D6EGU7_SPOSA SPOSA6832_00752-mRNA-1:cds OS=Sporobolomyces salmonicolor GN=SPOSA6832_00752 PE=3 SV=1}
Rto-vs-NGR-1A1464	NG	0.162051	NA	NA	7.91e-60	711	166.078	544.922	NA	216	136.583	79.4167	NA	NA	NA	1:1:1:1:1:1	0.504975(0.541045:0.375:0.598881)	NA	NA	NA	NA	{gi|472588234|gb|EMS25706.1|; methylthioribulose-1-phosphate dehydratase	{cci:CC1G_03337; K08964 mtnB methylthioribulose-1-phosphate dehydratase 4.2.1.109 Metabolism; Amino acid metabolism; Cysteine and methionine metabolism [PATH:ko00270]}	{5297.EFP87975; Puccinia graminis fuNOG02981 Catalyzes the dehydration of methylthioribulose-1- phosphate (MTRu-1-P) into 2,3-diketo-5-methylthiopentyl-1- phosphate (DK-MTP-1-P) (By similarity) G; 5297.EFP87975; Puccinia graminis opiNOG00517 Catalyzes the dehydration of methylthioribulose-1- phosphate (MTRu-1-P) into 2,3-diketo-5-methylthiopentyl-1- phosphate (DK-MTP-1-P) G; 5297.EFP87975; Puccin…	{Hs7705724; KOG2631 Class II aldolase/adducin N-terminal domain protein G Carbohydrate transport and metabolism ;}	{NA}	{M7X5V2; M7X5V2_RHOT1 Methylthioribulose-1-phosphate dehydratase OS=Rhodosporidium toruloides (strain NP11) GN=MDE1 PE=3 SV=1}
Rto-vs-NGR-1A2180	NG	0.162084	NA	NA	5.28e-129	1116	255.603	860.397	NA	366	240.583	125.417	NA	NA	NA	1:1:1:1:1:1	0.406852(0.406852:0.327623:0.486081)	NA	NA	NA	NA	{gi|634350169|gb|KDE05442.1|; guanine nucleotide-binding protein subunit alpha, variant	{uma:UM04474.1; K04640 GNA guanine nucleotide binding protein (G protein), alpha, other -- --}	{5297.EFP78296; Puccinia graminis KOG0082 Guanine nucleotide binding protein (G protein) alpha T; 5297.EFP78296; Puccinia graminis basNOG00865 Guanine nucleotide-binding proteins (G proteins) are involved as modulators or transducers in various transmembrane signaling systems F; 5297.EFP78296; Puccinia graminis fuNOG01005 Guanine nucleotide-binding protein alpha-3 subunit DT; 5297.EFP78296; Pucci…	{YER020w; KOG0082 G-protein alpha subunit (small G protein superfamily) DT Cell cycle control, cell division, chromosome partitioning ; Signal transduction mechanisms ;}	{GO:0031683; G-protein beta/gamma-subunit complex binding; molecular_function GO:0003924; GTPase activity; molecular_function GO:0007186; G-protein coupled receptor protein signaling pathway; biological_process GO:0005525; GTP binding; molecular_function GO:0019001; guanyl nucleotide binding; molecular_function GO:0004871; signal transducer activity; molecular_function}	{U5HAL3; U5HAL3_USTV1 Guanine nucleotide-binding protein subunit alpha OS=Microbotryum violaceum (strain p1A1 Lamole) GN=MVLG_04236 PE=4 SV=1}
Rto-vs-NGR-1A5037	NG	0.163064	NA	NA	2.51e-109	1365	339.79	1025.21	NA	422	271.75	150.25	NA	NA	NA	1:1:1:1:1:1	0.520121(0.574447:0.381288:0.604628)	NA	NA	NA	NA	{gi|342320348|gb|EGU12289.1|; Transferase	{cci:CC1G_15724; K03857 PIGA, GPI3 phosphatidylinositol glycan, class A 2.4.1.198 Metabolism; Glycan biosynthesis and metabolism; Glycosylphosphatidylinositol(GPI)-anchor biosynthesis [PATH:ko00563]}	{5297.EFP85704; Puccinia graminis KOG1111 phosphatidylinositol glycan anchor biosynthesis, class A M; 5297.EFP85704; Puccinia graminis COG0438 Glycosyl transferase (Group 1 M; 5297.EFP85704; Puccinia graminis basNOG01856 phosphatidylinositol glycan, class A M; 5297.EFP85704; Puccinia graminis fuNOG01170 phosphatidylinositol M; 5297.EFP85704; Puccinia graminis opiNOG03683 phosphatidylinositol glyc…	{SPBC3D6.07; KOG1111 N-acetylglucosaminyltransferase complex, subunit PIG-A/SPT14, required for phosphatidylinositol biosynthesis/Sulfolipid synthase MOI Cell wall/membrane/envelope biogenesis ; Posttranslational modification, protein turnover, chaperones ; Lipid transport and metabolism ;}	{GO:0006506; GPI anchor biosynthetic process; biological_process GO:0009058; biosynthetic process; biological_process}	{G0SYC2; G0SYC2_RHOG2 Transferase OS=Rhodotorula glutinis (strain ATCC 204091 / IIP 30 / MTCC 1151) GN=RTG_01668 PE=4 SV=1}
Rto-vs-NGR-1A2887	NG	0.163165	NA	NA	1.07e-185	1572	378.005	1194	NA	531	355.917	175.083	NA	NA	NA	1:1:1:1:1:1	0.492327(0.502762:0.482505:0.491713)	NA	NA	NA	NA	{gi|472586305|gb|EMS23833.1|; WD repeat protein, Quinonprotein alcohol dehydrogenase-like protein	{cnb:CNBD0900; K14855 RSA4, NLE1 ribosome assembly protein 4 -- --}	{367775.XP_003196090.1; Cryptococcus gattii WM276 KOG0271 notchless homolog 1 (Drosophila) R; 367775.XP_003196090.1; Cryptococcus gattii WM276 basNOG00685 WD domain, G-beta repeat R; 367775.XP_003196090.1; Cryptococcus gattii WM276 fuNOG01650 WD repeat protein R; 367775.XP_003196090.1; Cryptococcus gattii WM276 NOG00882 Positively regulates the activity of the minus-end directed microtubule motor…	{YCR072c; KOG0271 Notchless-like WD40 repeat-containing protein S Function unknown ;}	{GO:0005515; protein binding; molecular_function}	{A0A0D6EIC0; A0A0D6EIC0_SPOSA SPOSA6832_01101-mRNA-1:cds OS=Sporobolomyces salmonicolor GN=SPOSA6832_01101 PE=4 SV=1}
Rto-vs-NGR-1A4357	NG	0.163441	NA	NA	0	3219	746.659	2472.34	NA	1080	716.917	363.083	NA	NA	NA	1:1:1:1:1:1	0.504699(0.521586:0.404405:0.588106)	NA	NA	NA	NA	{gi|342320526|gb|EGU12466.1|; ATP dependent helicase	{cci:CC1G_01067; K14326 UPF1, RENT1 regulator of nonsense transcripts 1 3.6.4.- Genetic Information Processing; Translation; RNA transport [PATH:ko03013]Genetic Information Processing; Translation; mRNA surveillance pathway [PATH:ko03015]}	{5306.JGI74167; Phanerochaete chrysosporium agarNOG06613 RNA helicase (UPF2 interacting domain) A; 5306.JGI74167; Phanerochaete chrysosporium basNOG01148 RNA helicase (UPF2 interacting domain) A; 5306.JGI74167; Phanerochaete chrysosporium fuNOG03137 Regulator of nonsense transcripts A; 5306.JGI74167; Phanerochaete chrysosporium opiNOG06273 Regulator of nonsense transcripts A; 5306.JGI74167; Phane…	{Hs18375673; KOG1802 RNA helicase nonsense mRNA reducing factor (pNORF1) A RNA processing and modification ;}	{GO:0008026; ATP-dependent helicase activity; molecular_function GO:0016787; hydrolase activity; molecular_function GO:0003735; structural constituent of ribosome; molecular_function GO:0003676; nucleic acid binding; molecular_function GO:0000723; telomere maintenance; biological_process GO:0006412; translation; biological_process GO:0003678; DNA helicase activity; molecular_function GO:0004386; …	{A0A0D6EIT2; A0A0D6EIT2_SPOSA SPOSA6832_01347-mRNA-1:cds (Fragment) OS=Sporobolomyces salmonicolor GN=SPOSA6832_01347 PE=4 SV=1}
Rto-vs-NGR-1A5401	NG	0.163512	NA	NA	6.38e-62	534	127.871	406.129	NA	178	118.333	59.6667	NA	NA	NA	1:1:1:1:1:1	0.485185(0.525:0.352778:0.577778)	NA	NA	NA	NA	{gi|472585319|gb|EMS22873.1|; signal peptidase, endoplasmic reticulum-type	{scm:SCHCODRAFT_56459; K13280 SEC11, sipW signal peptidase, endoplasmic reticulum-type 3.4.-.- Genetic Information Processing; Folding, sorting and degradation; Protein export [PATH:ko03060]}	{578458.XP_003031370.1; Schizophyllum commune H4 8 COG0681 Signal peptidase i U; 578458.XP_003031370.1; Schizophyllum commune H4 8 agaNOG03698 Catalytic component of the signal peptidase complex (SPC), which catalyzes the cleavage of N-terminal signal sequences of proteins targeted to the endoplasmic reticulum. Signal peptide cleavage occurs during the translocation (cotranslationally or post-tra…	{Hs15150809; KOG3342 Signal peptidase I U Intracellular trafficking, secretion, and vesicular transport ;}	{GO:0030234; NA GO:0016151; nickel ion binding; molecular_function GO:0006461; protein complex assembly; biological_process GO:0019627; urea metabolic process; biological_process GO:0016020; membrane; cellular_component}	{A0A061B3N9; A0A061B3N9_RHOTO Signal peptidase complex catalytic subunit SEC11 OS=Rhodosporidium toruloides GN=RHTO0S_09e04280g PE=3 SV=1}
Rto-vs-NGR-1A5895	NG	0.163754	NA	NA	2.5e-212	3210	754.357	2455.64	NA	929	567.75	361.25	NA	NA	NA	1:1:1:1:1:1	0.541959(0.553509:0.387281:0.685088)	NA	NA	NA	NA	{gi|472580542|gb|EMS18334.1|; leucine-trna ligase	{cci:CC1G_11878; K01869 LARS, leuS leucyl-tRNA synthetase 6.1.1.4 Genetic Information Processing; Translation; Aminoacyl-tRNA biosynthesis [PATH:ko00970]}	{240176.XP_001834257.1; Coprinopsis cinerea okayama7#130 agarNOG07023 tRNA synthetases class I (C) catalytic domain J; 240176.XP_001834257.1; Coprinopsis cinerea okayama7#130 agaNOG01049 tRNA synthetases class I (C) catalytic domain J; 240176.XP_001834257.1; Coprinopsis cinerea okayama7#130 fuNOG01726 Leucyl-tRNA synthetase J; 240176.XP_001834257.1; Coprinopsis cinerea okayama7#130 opiNOG01515 le…	{SPAC26F1.13c; KOG0437 Leucyl-tRNA synthetase J Translation, ribosomal structure and biogenesis ;}	{GO:0005524; ATP binding; molecular_function GO:0006418; tRNA aminoacylation for protein translation; biological_process GO:0000166; nucleotide binding; molecular_function GO:0004812; aminoacyl-tRNA ligase activity; molecular_function}	{A0A0D6EQP6; A0A0D6EQP6_SPOSA SPOSA6832_04197-mRNA-1:cds (Fragment) OS=Sporobolomyces salmonicolor GN=SPOSA6832_04197 PE=4 SV=1}
Rto-vs-NGR-1A4908	NG	0.165031	NA	NA	1.48e-114	1587	367.958	1219.04	NA	468	287.417	180.583	NA	NA	NA	1:1:1:1:1:1	0.47319(0.506702:0.322386:0.590483)	NA	NA	NA	NA	{gi|472582687|gb|EMS20365.1|; ubiquinone biosynthesis, ABC1 family protein	{uma:UM00676.1; K08869 ADCK, ABC1 aarF domain-containing kinase -- --}	{5297.EFP79974; Puccinia graminis opiNOG11929 AarF domain containing kinase 2 R; 5297.EFP79974; Puccinia graminis KOG1236 AarF domain containing kinase 2 R; 5297.EFP79974; Puccinia graminis COG0661 Required, probably indirectly, for the hydroxylation of 2-octaprenylphenol to 2-octaprenyl-6-hydroxy-phenol, the fourth step in ubiquinone biosynthesis (By similarity) R; 5297.EFP79974; Puccinia gramin…	{SPBC21C3.03; KOG1236 Predicted unusual protein kinase R General function prediction only ;}	{NA}	{A0A0D6ETH1; A0A0D6ETH1_SPOSA SPOSA6832_04758-mRNA-1:cds OS=Sporobolomyces salmonicolor GN=SPOSA6832_04758 PE=4 SV=1}
Rto-vs-NGR-1A3761	NG	0.165455	NA	NA	1.56e-86	819	192.635	626.365	NA	268	175	93	NA	NA	NA	1:1:1:1:1:1	0.480243(0.510638:0.370821:0.559271)	NA	NA	NA	NA	{gi|472581930|gb|EMS19638.1|; phosphoribosylaminoimidazolesuccinocarboxamide synthase	{cci:CC1G_05887; K01923 purC phosphoribosylaminoimidazole-succinocarboxamide synthase 6.3.2.6 Metabolism; Nucleotide metabolism; Purine metabolism [PATH:ko00230]}	{208348.PTTG_00738P0; Puccinia triticina opiNOG77279 phosphoribosyl-aminoimidazole-succinocarboxamide synthase F; 208348.PTTG_00738P0; Puccinia triticina basNOG01356 phosphoribosylaminoimidazole-succinocarboxamide synthase F; 208348.PTTG_00738P0; Puccinia triticina KOG2835 phosphoribosyl-aminoimidazole carboxylase F; 208348.PTTG_00738P0; Puccinia triticina COG0152 SAICAR synthetase F; 208348.PTTG…	{SPBC409.10; KOG2835 Phosphoribosylamidoimidazole-succinocarboxamide synthase F Nucleotide transport and metabolism ;}	{NA}	{A0A0D6EP25; A0A0D6EP25_SPOSA SPOSA6832_03286-mRNA-1:cds (Fragment) OS=Sporobolomyces salmonicolor GN=SPOSA6832_03286 PE=3 SV=1}
Rto-vs-NGR-1A0385	NG	0.165755	NA	NA	3.43e-97	963	228.942	734.058	NA	313	203.833	109.167	NA	NA	NA	1:1:1:1:1:1	0.49144(0.536254:0.377644:0.560423)	NA	NA	NA	NA	{gi|472582714|gb|EMS20385.1|; 18S rRNA (adenine1779-N6/adenine1780-N6)-dimethyltransferase	{ppl:POSPLDRAFT_97193; K14191 DIM1 18S rRNA (adenine1779-N6/adenine1780-N6)-dimethyltransferase 2.1.1.183 --}	{578458.XP_003030907.1; Schizophyllum commune H4 8 agaNOG02070 rADc A; 578458.XP_003030907.1; Schizophyllum commune H4 8 basNOG00149 rADc A; 578458.XP_003030907.1; Schizophyllum commune H4 8 fuNOG03901 dimethyladenosine transferase A; 578458.XP_003030907.1; Schizophyllum commune H4 8 opiNOG06063 dimethyladenosine transferase A; 578458.XP_003030907.1; Schizophyllum commune H4 8 KOG0820 dimethylade…	{SPBC336.02; KOG0820 Ribosomal RNA adenine dimethylase A RNA processing and modification ;}	{GO:0000179; rRNA (adenine-N6,N6-)-dimethyltransferase activity; molecular_function GO:0009877; nodulation; biological_process GO:0009312; oligosaccharide biosynthetic process; biological_process GO:0006464; protein modification process; biological_process GO:0008168; methyltransferase activity; molecular_function GO:0004719; protein-L-isoaspartate (D-aspartate) O-methyltransferase activity; mole…	{A0A0D6EP67; A0A0D6EP67_SPOSA rRNA adenine N(6)-methyltransferase OS=Sporobolomyces salmonicolor GN=SPOSA6832_03467 PE=3 SV=1}
Rto-vs-NGR-1A4122	NG	0.166355	NA	NA	3.92e-162	2220	531.52	1688.48	NA	667	415.083	251.917	NA	NA	NA	1:1:1:1:1:1	0.489631(0.553571:0.331797:0.583525)	NA	NA	NA	NA	{gi|472587734|gb|EMS25230.1|; minichromosome maintenance protein 7	{cnb:CNBF3160; K02210 MCM7, CDC47 minichromosome maintenance protein 7 (cell division control protein 47) -- Genetic Information Processing; Replication and repair; DNA replication [PATH:ko03030]Cellular Processes; Cell growth and death; Cell cycle [PATH:ko04110]Cellular Processes; Cell growth and death; Cell cycle - yeast [PATH:ko04111]Cellular Processes; Cell growth and death; Meiosis - yeast […	{5297.EFP83451; Puccinia graminis fuNOG01768 dna replication licensing factor L; 5297.EFP83451; Puccinia graminis opiNOG00343 dna replication licensing factor L; 5297.EFP83451; Puccinia graminis basNOG01739 Magnesium chelatase, subunit ChlI L; 5297.EFP83451; Puccinia graminis KOG0482 dna replication licensing factor L; 5297.EFP83451; Puccinia graminis COG1241 dna replication licensing factor L}	{SPBC25D12.03c; KOG0482 DNA replication licensing factor, MCM7 component L Replication, recombination and repair ;}	{GO:0016887; ATPase activity; molecular_function GO:0006260; DNA replication; biological_process GO:0015995; chlorophyll biosynthetic process; biological_process GO:0016851; magnesium chelatase activity; molecular_function GO:0015979; photosynthesis; biological_process GO:0006355; regulation of transcription, DNA-dependent; biological_process GO:0003677; DNA binding; molecular_function GO:0008134…	{A0A061B805; A0A061B805_RHOTO DNA helicase OS=Rhodosporidium toruloides GN=RHTO0S_07e06854g PE=3 SV=1}
Rto-vs-NGR-1A2996	NG	0.166402	NA	NA	1.9e-138	1908	466.204	1441.8	NA	577	361.833	215.167	NA	NA	NA	1:1:1:1:1:1	0.545319(0.56315:0.422734:0.650074)	NA	NA	NA	NA	{gi|634353907|gb|KDE08957.1|; electron-transferring-flavoprotein dehydrogenase	{cnb:CNBA4250; K00311 E1.5.5.1, etf electron-transferring-flavoprotein dehydrogenase 1.5.5.1 --}	{214684.XP_566802.1; Cryptococcus neoformans var. neoformans JEC21 fuNOG00302 electron transfer flavoprotein-ubiquinone oxidoreductase C; 214684.XP_566802.1; Cryptococcus neoformans var. neoformans JEC21 opiNOG01525 electron transfer flavoprotein-ubiquinone oxidoreductase C; 214684.XP_566802.1; Cryptococcus neoformans var. neoformans JEC21 treNOG06772 K00311 electron-transferring-flavoprotein deh…	{SPAC20G8.04c; KOG2415 Electron transfer flavoprotein ubiquinone oxidoreductase C Energy production and conversion ;}	{GO:0051536; iron-sulfur cluster binding; molecular_function GO:0016491; oxidoreductase activity; molecular_function GO:0016117; carotenoid biosynthetic process; biological_process GO:0016705; oxidoreductase activity, acting on paired donors, with incorporation or reduction of molecular oxygen; molecular_function GO:0055114; oxidation-reduction process; biological_process GO:0004174; electron-tra…	{A0A0D6EIW6; A0A0D6EIW6_SPOSA SPOSA6832_01227-mRNA-1:cds OS=Sporobolomyces salmonicolor GN=SPOSA6832_01227 PE=4 SV=1}
Rto-vs-NGR-1A5364	NG	0.166731	NA	NA	5.97e-52	531	129.659	401.341	NA	173	113	60	NA	NA	NA	1:1:1:1:1:1	0.50349(0.541885:0.379581:0.589005)	NA	NA	NA	NA	{gi|472581025|gb|EMS18786.1|; DNA-directed RNA polymerase II subunit RPB7	{lel:LELG_01428; K03015 RPB7, POLR2G DNA-directed RNA polymerase II subunit RPB7 -- Metabolism; Nucleotide metabolism; Purine metabolism [PATH:ko00230]Metabolism; Nucleotide metabolism; Pyrimidine metabolism [PATH:ko00240]Genetic Information Processing; Transcription; RNA polymerase [PATH:ko03020]Human Diseases; Neurodegenerative diseases; Huntington's disease [PATH:ko05016]Human Diseases; Infect…	{5297.EFP91614; Puccinia graminis basNOG02406 Pfam:RNA_pol_Rpb7_N F; 5297.EFP91614; Puccinia graminis fuNOG01363 RNA polymerase II K; 5297.EFP91614; Puccinia graminis opiNOG01750 RNA polymerase II K; 5297.EFP91614; Puccinia graminis KOG3298 RNA polymerase II K; 5297.EFP91614; Puccinia graminis COG1095 DNA-directed RNA Polymerase K}	{SPACUNK4.06c; KOG3298 DNA-directed RNA polymerase subunit E' K Transcription ;}	{GO:0006351; transcription, DNA-dependent; biological_process GO:0003723; RNA binding; molecular_function GO:0003899; DNA-directed RNA polymerase activity; molecular_function}	{A0A0D6ESI0; A0A0D6ESI0_SPOSA SPOSA6832_04989-mRNA-1:cds (Fragment) OS=Sporobolomyces salmonicolor GN=SPOSA6832_04989 PE=4 SV=1}
Rto-vs-NGR-1A4675	NG	0.166862	NA	NA	0	315	68.7931	246.207	NA	106	69.1667	36.8333	NA	NA	NA	1:1:1:1:1:1	0.48538(0.517544:0.403509:0.535088)	NA	NA	NA	NA	{gi|472582615|gb|EMS20293.1|; transcription elongation factor SPT4	{cci:CC1G_05150; K15171 SUPT4H1, SPT4 transcription elongation factor SPT4 -- --}	{5297.EFP93277; Puccinia graminis basNOG03276 The SPT4-SPT5 complex mediates both activation and inhibition of transcription elongation, and plays a role in pre- mRNA processing. This complex seems to be important for the stability of the RNA polymerase II elongation machinery on the chromatin template but not for the inherent ability of this machinery to translocate down the gene (By similarity)…	{Hs4507311; KOG3490 Transcription elongation factor SPT4 K Transcription ;}	{NA}	{A0A0D6ES15; A0A0D6ES15_SPOSA SPOSA6832_04411-mRNA-1:cds (Fragment) OS=Sporobolomyces salmonicolor GN=SPOSA6832_04411 PE=4 SV=1}
Rto-vs-NGR-1A5735	NG	0.167177	NA	NA	3.47e-35	498	117.634	380.366	NA	147	90	57	NA	NA	NA	1:1:1:1:1:1	0.529412(0.561765:0.397059:0.629412)	NA	NA	NA	NA	{gi|472585079|gb|EMS22645.1|; RHTO0S27e01596g1_1	{tbi:Tbis_2556; K01485 E3.5.4.1, codA cytosine deaminase 3.5.4.1 Metabolism; Nucleotide metabolism; Pyrimidine metabolism [PATH:ko00240]Metabolism; Amino acid metabolism; Arginine and proline metabolism [PATH:ko00330]}	{469371.Tbis_2556; Thermobispora bispora DSM 43833 actNOG13818 deaminase F; 469371.Tbis_2556; Thermobispora bispora DSM 43833 bactNOG243751 cytosine deaminase (EC 3.5.4.1) F; 469371.Tbis_2556; Thermobispora bispora DSM 43833 COG0590 deaminase FJ}	{YPR062w; KOG1018 Cytosine deaminase FCY1 and related enzymes F Nucleotide transport and metabolism ;}	{GO:0016814; hydrolase activity, acting on carbon-nitrogen (but not peptide) bonds, in cyclic amidines; molecular_function GO:0003950; NAD+ ADP-ribosyltransferase activity; molecular_function GO:0008233; peptidase activity; molecular_function GO:0016787; hydrolase activity; molecular_function GO:0008270; zinc ion binding; molecular_function GO:0005634; nucleus; cellular_component GO:0006508; prot…	{M7WXR0; M7WXR0_RHOT1 Cytosine deaminase OS=Rhodosporidium toruloides (strain NP11) GN=RHTO_07998 PE=4 SV=1}
Rto-vs-NGR-1A2213	NG	0.167317	NA	NA	4.31e-35	531	117.576	413.424	NA	151	89	62	NA	NA	NA	1:1:1:1:1:1	0.5(0.541463:0.343902:0.614634)	NA	NA	NA	NA	{gi|472587023|gb|EMS24522.1|; transcription initiation factor TFIID subunit 9 / adenylate kinase	{lbc:LACBIDRAFT_228884; K14535 TAF9, FAP7 transcription initiation factor TFIID subunit 9 / adenylate kinase 2.7.4.3 Genetic Information Processing; Transcription; Basal transcription factors [PATH:ko03022]}	{402676.XP_002174929.1; Schizosaccharomyces japonicus yFS275 ascNOG09700 Hemoglobin and proliferation regulated protein F; 402676.XP_002174929.1; Schizosaccharomyces japonicus yFS275 fuNOG08617 Hemoglobin and proliferation regulated protein F; 402676.XP_002174929.1; Schizosaccharomyces japonicus yFS275 opiNOG02797 adenylate kinase F; 402676.XP_002174929.1; Schizosaccharomyces japonicus yFS275 KOG…	{SPCC830.11c; KOG3347 Predicted nucleotide kinase/nuclear protein involved oxidative stress response F Nucleotide transport and metabolism ;}	{GO:0007059; chromosome segregation; biological_process GO:0016021; integral to membrane; cellular_component GO:0015979; photosynthesis; biological_process GO:0003677; DNA binding; molecular_function GO:0006355; regulation of transcription, DNA-dependent; biological_process GO:0006810; transport; biological_process GO:0016851; magnesium chelatase activity; molecular_function GO:0008134; transcrip…	{A0A0D6EGE9; A0A0D6EGE9_SPOSA Adenylate kinase isoenzyme 6 homolog OS=Sporobolomyces salmonicolor GN=SPOSA6832_00324 PE=3 SV=1}
Rto-vs-NGR-1A4170	NG	0.167488	NA	NA	9.86e-46	558	126.078	431.922	NA	168	103.167	64.8333	NA	NA	NA	1:1:1:1:1:1	0.320677(0.317647:0.292513:0.351872)	NA	NA	NA	NA	{gi|639565252|gb|KDN42823.1|; hypothetical protein RSAG8_06577, partial	{NA}	{425265.XP_001732503.1; Malassezia globosa CBS 7966 opiNOG32693 Zinc finger protein R; 425265.XP_001732503.1; Malassezia globosa CBS 7966 basNOG02290 Zinc finger, C2H2 type K; 425265.XP_001732503.1; Malassezia globosa CBS 7966 KOG1721 Zinc finger protein K; 425265.XP_001732503.1; Malassezia globosa CBS 7966 fuNOG08954 Zinc finger protein K; 425265.XP_001732503.1; Malassezia globosa CBS 7966 NOG54…	{Hs7706192; KOG1721 FOG: Zn-finger R General function prediction only ;}	{GO:0030127; COPII vesicle coat; cellular_component GO:0008270; zinc ion binding; molecular_function GO:0006886; intracellular protein transport; biological_process GO:0006281; DNA repair; biological_process GO:0003677; DNA binding; molecular_function GO:0046872; metal ion binding; molecular_function GO:0006888; ER to Golgi vesicle-mediated transport; biological_process}	{V2XQU0; V2XQU0_MONRO Zinc finger protein 169 OS=Moniliophthora roreri (strain MCA 2997) GN=Moror_14077 PE=4 SV=1}
Rto-vs-NGR-1A1591	NG	0.167698	NA	NA	2.13e-116	1008	237.176	770.824	NA	338	222.167	115.833	NA	NA	NA	1:1:1:1:1:1	0.353607(0.381895:0.311881:0.367044)	NA	NA	NA	NA	{gi|472581726|gb|EMS19449.1|; porphobilinogen synthase	{ppl:POSPLDRAFT_98872; K01698 hemB, ALAD porphobilinogen synthase 4.2.1.24 Metabolism; Metabolism of cofactors and vitamins; Porphyrin and chlorophyll metabolism [PATH:ko00860]}	{486041.XP_001880111.1; Laccaria bicolor S238N H82 agaNOG00785 Delta-aminolevulinic acid dehydratase H; 486041.XP_001880111.1; Laccaria bicolor S238N H82 basNOG00801 Delta-aminolevulinic acid dehydratase H; 486041.XP_001880111.1; Laccaria bicolor S238N H82 fuNOG00738 delta-aminolevulinic acid dehydratase H; 486041.XP_001880111.1; Laccaria bicolor S238N H82 opiNOG07010 delta-aminolevulinic acid de…	{YGL040c; KOG2794 Delta-aminolevulinic acid dehydratase H Coenzyme transport and metabolism ;}	{GO:0033014; tetrapyrrole biosynthetic process; biological_process GO:0004655; porphobilinogen synthase activity; molecular_function GO:0046872; metal ion binding; molecular_function}	{A0A0D6EPS3; A0A0D6EPS3_SPOSA Delta-aminolevulinic acid dehydratase (Fragment) OS=Sporobolomyces salmonicolor GN=SPOSA6832_03694 PE=3 SV=1}
Rto-vs-NGR-1A2099	NG	0.168162	NA	NA	3.01e-74	594	135.963	458.037	NA	201	132	69	NA	NA	NA	1:1:1:1:1:1	0.491909(0.526699:0.359223:0.589806)	NA	NA	NA	NA	{gi|472587246|gb|EMS24745.1|; COPII-coated vesicle protein	{NA}	{5297.EFP85345; Puccinia graminis basNOG02514 emp24/gp25L/p24 family/GOLD U; 5297.EFP85345; Puccinia graminis fuNOG03622 Endosomal U; 5297.EFP85345; Puccinia graminis KOG1692 transmembrane emp24 domain trafficking protein 2 U; 5297.EFP85345; Puccinia graminis NOG03257 transmembrane emp24 domain trafficking protein 2 U; 5297.EFP85345; Puccinia graminis opiNOG06886 transmembrane emp24 domain traffi…	{SPCC24B10.17; KOG1692 Putative cargo transport protein EMP24 (p24 protein family) U Intracellular trafficking, secretion, and vesicular transport ;}	{GO:0016021; integral to membrane; cellular_component GO:0006810; transport; biological_process}	{A0A0D6EGR2; A0A0D6EGR2_SPOSA SPOSA6832_00212-mRNA-1:cds OS=Sporobolomyces salmonicolor GN=SPOSA6832_00212 PE=3 SV=1}
Rto-vs-NGR-1A5671	NG	0.168259	NA	NA	0	1620	365.471	1254.53	NA	576	386.917	189.083	NA	NA	NA	1:1:1:1:1:1	0.380387(0.401055:0.287599:0.452507)	NA	NA	NA	NA	{gi|472582153|gb|EMS19849.1|; AGC/NDR protein kinase	{uma:UM04956.1; K08286 E2.7.11.- protein-serine/threonine kinase 2.7.11.- --}	{5297.EFP78195; Puccinia graminis KOG0605 serine threonine-protein kinase T; 5297.EFP78195; Puccinia graminis basNOG00896 S_TK_X T; 5297.EFP78195; Puccinia graminis fuNOG05095 serine threonine-protein kinase R; 5297.EFP78195; Puccinia graminis NOG03216 serine threonine-protein kinase T; 5297.EFP78195; Puccinia graminis opiNOG02760 Serine threonine kinase 38 R}	{SPAC821.12; KOG0605 NDR and related serine/threonine kinases R General function prediction only ;}	{GO:0003824; NA GO:0004672; protein kinase activity; molecular_function GO:0004674; protein serine/threonine kinase activity; molecular_function GO:0006468; protein phosphorylation; biological_process GO:0005524; ATP binding; molecular_function GO:0009103; lipopolysaccharide biosynthetic process; biological_process GO:0016020; membrane; cellular_component GO:0016773; phosphotransferase activity, …	{A0A0D6EKH2; A0A0D6EKH2_SPOSA SPOSA6832_01810-mRNA-1:cds (Fragment) OS=Sporobolomyces salmonicolor GN=SPOSA6832_01810 PE=4 SV=1}
Rto-vs-NGR-1A4751	NG	0.169088	NA	NA	1.23e-269	3804	949.751	2854.25	NA	1163	730.917	432.083	NA	NA	NA	1:1:1:1:1:1	0.517164(0.591791:0.394776:0.564925)	NA	NA	NA	NA	{gi|647402922|emb|CDR49110.1|; RHTO0S23e00826g1_1	{cci:CC1G_13734; K12599 SKI2, SKIV2L antiviral helicase SKI2 3.6.4.- Genetic Information Processing; Folding, sorting and degradation; RNA degradation [PATH:ko03018]}	{5297.EFP81572; Puccinia graminis KOG0947 helicase A; 5297.EFP81572; Puccinia graminis COG4581 helicase L; 5297.EFP81572; Puccinia graminis basNOG00169 DSHCT (NUC185) domain A; 5297.EFP81572; Puccinia graminis fuNOG03072 helicase (ski2 A; 5297.EFP81572; Puccinia graminis opiNOG00547 Superkiller viralicidic activity 2-like A}	{SPCC550.03c; KOG0947 Cytoplasmic exosomal RNA helicase SKI2, DEAD-box superfamily A RNA processing and modification ;}	{GO:0008026; ATP-dependent helicase activity; molecular_function GO:0016787; hydrolase activity; molecular_function GO:0005524; ATP binding; molecular_function GO:0004386; helicase activity; molecular_function GO:0003677; DNA binding; molecular_function GO:0016818; hydrolase activity, acting on acid anhydrides, in phosphorus-containing anhydrides; molecular_function GO:0003676; nucleic acid bindi…	{A0A061BGK8; A0A061BGK8_RHOTO RHTO0S23e00826g1_1 OS=Rhodosporidium toruloides GN=RHTO0S_23e00826g PE=4 SV=1}
Rto-vs-NGR-1A4666	NG	0.169686	NA	NA	3e-103	1188	282.012	905.988	NA	375	237.417	137.583	NA	NA	NA	1:1:1:1:1:1	0.551796(0.586466:0.417293:0.651629)	NA	NA	NA	NA	{gi|472582665|gb|EMS20343.1|; saccharopine dehydrogenase (NAD+, L-lysine forming)	{uma:UM04268.1; K00290 LYS1 saccharopine dehydrogenase (NAD+, L-lysine forming) 1.5.1.7 Metabolism; Amino acid metabolism; Lysine biosynthesis [PATH:ko00300]Metabolism; Amino acid metabolism; Lysine degradation [PATH:ko00310]Metabolism; Overview; Biosynthesis of amino acids [PATH:ko01230]}	{208348.PTTG_01610P0; Puccinia triticina basNOG01044 AlaDh_PNT_C E; 208348.PTTG_01610P0; Puccinia triticina fuNOG01410 saccharopine dehydrogenase E; 208348.PTTG_01610P0; Puccinia triticina opiNOG03462 saccharopine dehydrogenase E; 208348.PTTG_01610P0; Puccinia triticina KOG0172 saccharopine dehydrogenase E}	{SPAC227.18; KOG0172 Lysine-ketoglutarate reductase/saccharopine dehydrogenase E Amino acid transport and metabolism ;}	{NA}	{M7XJK5; M7XJK5_RHOT1 Saccharopine dehydrogenase [NAD(+), L-lysine-forming] OS=Rhodosporidium toruloides (strain NP11) GN=RHTO_03579 PE=3 SV=1}
Rto-vs-NGR-1A2855	NG	0.17087	NA	NA	3.65e-48	630	157.716	472.284	NA	196	123.833	72.1667	NA	NA	NA	1:1:1:1:1:1	0.534783(0.571739:0.434783:0.597826)	NA	NA	NA	NA	{gi|472583151|gb|EMS20805.1|; 20S proteasome subunit beta 4	{uma:UM04179.1; K02734 PSMB2 20S proteasome subunit beta 4 3.4.25.1 Genetic Information Processing; Folding, sorting and degradation; Proteasome [PATH:ko03050]}	{5297.EHS62553; Puccinia graminis basNOG01973 The proteasome is a multicatalytic proteinase complex which is characterized by its ability to cleave peptides with Arg, Phe, Tyr, Leu, and Glu adjacent to the leaving group at neutral or slightly basic pH. The proteasome has an ATP-dependent proteolytic activity (By similarity) O; 5297.EHS62553; Puccinia graminis KOG0177 The proteasome is a multicata…	{YER012w; KOG0177 20S proteasome, regulatory subunit beta type PSMB2/PRE1 O Posttranslational modification, protein turnover, chaperones ;}	{GO:0004298; threonine-type endopeptidase activity; molecular_function GO:0005839; proteasome core complex; cellular_component GO:0051603; proteolysis involved in cellular protein catabolic process; biological_process}	{A0A0D6EHY1; A0A0D6EHY1_SPOSA Proteasome subunit beta type (Fragment) OS=Sporobolomyces salmonicolor GN=SPOSA6832_01117 PE=3 SV=1}
Rto-vs-NGR-1A2803	NG	0.171263	NA	NA	2.43e-130	2058	455.186	1602.81	NA	590	344.583	245.417	NA	NA	NA	1:1:1:1:1:1	0.516458(0.518081:0.364395:0.666898)	NA	NA	NA	NA	{gi|634348117|gb|KDE03556.1|; 1, 4-alpha-glucan-branching enzyme	{tml:GSTUM_00006246001; K00700 E2.4.1.18, glgB 1,4-alpha-glucan branching enzyme 2.4.1.18 Metabolism; Carbohydrate metabolism; Starch and sucrose metabolism [PATH:ko00500]}	{5297.EFP91634; Puccinia graminis KOG0470 Branching enzyme G; 5297.EFP91634; Puccinia graminis basNOG00365 glycogen biosynthetic process G; 5297.EFP91634; Puccinia graminis COG0296 Catalyzes the formation of the alpha-1,6-glucosidic linkages in glycogen by scission of a 1,4-alpha-linked oligosaccharide from growing alpha-1,4-glucan chains and the subsequent attachment of the oligosaccharide to th…	{Hs4557619; KOG0470 1,4-alpha-glucan branching enzyme/starch branching enzyme II G Carbohydrate transport and metabolism ;}	{GO:0043169; cation binding; molecular_function GO:0003824; NA GO:0004553; hydrolase activity, hydrolyzing O-glycosyl compounds; molecular_function GO:0005975; carbohydrate metabolic process; biological_process}	{A0A0D6EF86; A0A0D6EF86_SPOSA SPOSA6832_00077-mRNA-1:cds OS=Sporobolomyces salmonicolor GN=SPOSA6832_00077 PE=4 SV=1}
Rto-vs-NGR-1A2655	NG	0.171332	NA	NA	2.87e-149	1710	412.972	1297.03	NA	547	348.333	198.667	NA	NA	NA	1:1:1:1:1:1	0.531585(0.571912:0.414552:0.608291)	NA	NA	NA	NA	{gi|472583853|gb|EMS21469.1|; alpha, alpha-trehalose-phosphate synthase, glycosyltransferase family 20 protein	{uma:UM00429.1; K00697 E2.4.1.15, otsA alpha,alpha-trehalose-phosphate synthase (UDP-forming) 2.4.1.15 Metabolism; Carbohydrate metabolism; Starch and sucrose metabolism [PATH:ko00500]}	{5270.UM00429P0; Ustilago maydis KOG1050 synthase G; 5270.UM00429P0; Ustilago maydis COG0380 synthase G; 5270.UM00429P0; Ustilago maydis basNOG00188 alpha,alpha-trehalose-phosphate synthase G; 5270.UM00429P0; Ustilago maydis fuNOG00167 alpha,alpha-trehalose-phosphate synthase G; 5270.UM00429P0; Ustilago maydis opiNOG01044 Alpha,alpha-trehalose-phosphate synthase G; 5270.UM00429P0; Ustilago maydis…	{SPAC328.03; KOG1050 Trehalose-6-phosphate synthase component TPS1 and related subunits G Carbohydrate transport and metabolism ;}	{GO:0005992; trehalose biosynthetic process; biological_process GO:0003824; NA GO:0009058; biosynthetic process; biological_process}	{M7XCG8; M7XCG8_RHOT1 Alpha,alpha-trehalose-phosphate synthase, glycosyltransferase family 20 protein OS=Rhodosporidium toruloides (strain NP11) GN=RHTO_01529 PE=4 SV=1}
Rto-vs-NGR-1A0155	NG	0.171457	NA	NA	1.57e-90	783	186.017	596.983	NA	266	174.5	91.5	NA	NA	NA	1:1:1:1:1:1	0.524345(0.569288:0.411985:0.59176)	NA	NA	NA	NA	{gi|472586043|gb|EMS23585.1|; BAR adaptor protein Hob3	{NA}	{5270.UM05283P0; Ustilago maydis basNOG01006 BAR U; 5270.UM05283P0; Ustilago maydis KOG3771 bridging integrator U; 5270.UM05283P0; Ustilago maydis fuNOG02268 Reduced viability upon starvation protein 161 U; 5270.UM05283P0; Ustilago maydis NOG09602 Reduced viability upon starvation protein 161 S; 5270.UM05283P0; Ustilago maydis opiNOG02051 Reduced viability upon starvation protein 161 U}	{SPBC725.09c; KOG3771 Amphiphysin U Intracellular trafficking, secretion, and vesicular transport ;}	{GO:0005515; protein binding; molecular_function GO:0005737; cytoplasm; cellular_component}	{A0A061AQR1; A0A061AQR1_RHOTO RHTO0S02e10264g1_1 OS=Rhodosporidium toruloides GN=RHTO0S_02e10264g PE=4 SV=1}
Rto-vs-NGR-1A5868	NG	0.171595	NA	NA	1.19e-67	1023	223.244	799.756	NA	294	171.333	122.667	NA	NA	NA	1:1:1:1:1:1	0.492237(0.515068:0.309589:0.652055)	NA	NA	NA	NA	{gi|634348988|gb|KDE04344.1|; CMGC/CK2 protein kinase	{uma:UM01180.1; K03097 CSNK2A casein kinase II subunit alpha 2.7.11.1 Genetic Information Processing; Translation; Ribosome biogenesis in eukaryotes [PATH:ko03008]Environmental Information Processing; Signal transduction; NF-kappa B signaling pathway [PATH:ko04064]Environmental Information Processing; Signal transduction; Wnt signaling pathway [PATH:ko04310]Cellular Processes; Cellular commiunity…	{208348.PTTG_07780P0; Puccinia triticina basNOG01202 CMGC CK2 protein kinase DKT; 208348.PTTG_07780P0; Puccinia triticina fuNOG04195 casein kinase ii DKT; 208348.PTTG_07780P0; Puccinia triticina NOG00139 Casein Kinase T; 208348.PTTG_07780P0; Puccinia triticina opiNOG02758 casein kinase T; 208348.PTTG_07780P0; Puccinia triticina KOG0668 casein kinase T}	{SPAC23C11.11; KOG0668 Casein kinase II, alpha subunit TDK Signal transduction mechanisms ; Cell cycle control, cell division, chromosome partitioning ; Transcription ;}	{GO:0004672; protein kinase activity; molecular_function GO:0009103; lipopolysaccharide biosynthetic process; biological_process GO:0016020; membrane; cellular_component GO:0006468; protein phosphorylation; biological_process GO:0016773; phosphotransferase activity, alcohol group as acceptor; molecular_function GO:0005524; ATP binding; molecular_function}	{A0A0D6EQN7; A0A0D6EQN7_SPOSA SPOSA6832_04184-mRNA-1:cds OS=Sporobolomyces salmonicolor GN=SPOSA6832_04184 PE=4 SV=1}
Rto-vs-NGR-1A1380	NG	0.172098	NA	NA	1.79e-92	981	240.224	740.776	NA	321	207.083	113.917	NA	NA	NA	1:1:1:1:1:1	0.533719(0.592486:0.424855:0.583815)	NA	NA	NA	NA	{gi|342320146|gb|EGU12089.1|; Ribose-5-phosphate isomerase	{lbc:LACBIDRAFT_248375; K01807 E5.3.1.6A, rpiA ribose 5-phosphate isomerase A 5.3.1.6 Metabolism; Carbohydrate metabolism; Pentose phosphate pathway [PATH:ko00030]Metabolism; Energy metabolism; Carbon fixation in photosynthetic organisms [PATH:ko00710]Metabolism; Overview; Carbon metabolism [PATH:ko01200]Metabolism; Overview; Biosynthesis of amino acids [PATH:ko01230]}	{5297.EFP83780; Puccinia graminis basNOG01071 Ribose-5-phosphate isomerase G; 5297.EFP83780; Puccinia graminis KOG3075 ribose 5-phosphate isomerase A G; 5297.EFP83780; Puccinia graminis COG0120 phosphoriboisomerase A G; 5297.EFP83780; Puccinia graminis fuNOG02076 ribose 5-phosphate isomerase A G; 5297.EFP83780; Puccinia graminis opiNOG08243 ribose 5-phosphate isomerase A G}	{SPAC144.12; KOG3075 Ribose 5-phosphate isomerase G Carbohydrate transport and metabolism ;}	{GO:0004751; ribose-5-phosphate isomerase activity; molecular_function GO:0009052; pentose-phosphate shunt, non-oxidative branch; biological_process GO:0030246; carbohydrate binding; molecular_function}	{A0A0D6EPV6; A0A0D6EPV6_SPOSA SPOSA6832_03727-mRNA-1:cds OS=Sporobolomyces salmonicolor GN=SPOSA6832_03727 PE=4 SV=1}
Rto-vs-NGR-1A1459	NG	0.172229	NA	NA	0	5286	1272.16	4013.84	NA	1587	969.333	617.667	NA	NA	NA	1:1:1:1:1:1	0.548573(0.589462:0.396817:0.65944)	NA	NA	NA	NA	{gi|342320744|gb|EGU12683.1|; DNA-directed RNA polymerase	{cnb:CNBD3210; K02999 RPA1, POLR1A DNA-directed RNA polymerase I subunit RPA1 2.7.7.6 Metabolism; Nucleotide metabolism; Purine metabolism [PATH:ko00230]Metabolism; Nucleotide metabolism; Pyrimidine metabolism [PATH:ko00240]Genetic Information Processing; Transcription; RNA polymerase [PATH:ko03020]}	{5297.EFP80337; Puccinia graminis KOG0262 DNA-directed RNA Polymerase K; 5297.EFP80337; Puccinia graminis COG0086 DNA-dependent RNA polymerase catalyzes the transcription of DNA into RNA using the four ribonucleoside triphosphates as substrates (By similarity) K; 5297.EFP80337; Puccinia graminis fuNOG01096 DNA-directed RNA Polymerase K; 5297.EFP80337; Puccinia graminis opiNOG06500 dna-directed rn…	{SPBC4C3.05c; KOG0262 RNA polymerase I, large subunit K Transcription ;}	{GO:0006351; transcription, DNA-dependent; biological_process GO:0005672; transcription factor TFIIA complex; cellular_component GO:0006367; transcription initiation from RNA polymerase II promoter; biological_process GO:0003677; DNA binding; molecular_function GO:0005634; nucleus; cellular_component GO:0003899; DNA-directed RNA polymerase activity; molecular_function}	{G0SXA8; G0SXA8_RHOG2 DNA-directed RNA polymerase OS=Rhodotorula glutinis (strain ATCC 204091 / IIP 30 / MTCC 1151) GN=RTG_01237 PE=3 SV=1}
Rto-vs-NGR-1A0307	NG	0.172687	NA	NA	4.56e-29	402	97.2972	304.703	NA	122	75	47	NA	NA	NA	1:1:1:1:1:1	0.307389(0.373942:0.275804:0.27242)	NA	NA	NA	NA	{gi|472582447|gb|EMS20133.1|; Bromodomain transcription factor	{NA}	{NA}	{NA}	{GO:0005743; mitochondrial inner membrane; cellular_component GO:0004129; cytochrome-c oxidase activity; molecular_function GO:0003743; translation initiation factor activity; molecular_function GO:0005852; eukaryotic translation initiation factor 3 complex; cellular_component GO:0005737; cytoplasm; cellular_component}	{A0A061BH50; A0A061BH50_RHOTO RHTO0S19e02278g1_1 OS=Rhodosporidium toruloides GN=RHTO0S_19e02278g PE=4 SV=1}
Rto-vs-NGR-1A1436	NG	0.173076	NA	NA	6.06e-152	1830	453.491	1376.51	NA	586	373.25	212.75	NA	NA	NA	1:1:1:1:1:1	0.553018(0.607087:0.426772:0.625197)	NA	NA	NA	NA	{gi|342320689|gb|EGU12628.1|; Imidazoleglycerol phosphate synthase, cyclase subunit	{uma:UM03858.1; K01663 HIS7 glutamine amidotransferase / cyclase 2.4.2.- 4.1.3.- Metabolism; Amino acid metabolism; Histidine metabolism [PATH:ko00340]Metabolism; Overview; Biosynthesis of amino acids [PATH:ko01230]}	{5297.EFP86578; Puccinia graminis COG0118 IGPS catalyzes the conversion of PRFAR and glutamine to IGP, AICAR and glutamate. The hisH subunit provides the glutamine amidotransferase activity that produces the ammonia necessary to hisF for the synthesis of IGP and AICAR (By similarity) E; 5297.EFP86578; Puccinia graminis KOG0623 Imidazole glycerol phosphate synthase subunit hisf E; 5297.EFP86578; P…	{SPBC887.20c; KOG0623 Glutamine amidotransferase/cyclase E Amino acid transport and metabolism ;}	{GO:0000105; histidine biosynthetic process; biological_process GO:0003824; NA GO:0006541; glutamine metabolic process; biological_process GO:0016787; hydrolase activity; molecular_function GO:0009236; cobalamin biosynthetic process; biological_process}	{G0SX53; G0SX53_RHOG2 Imidazoleglycerol phosphate synthase, cyclase subunit OS=Rhodotorula glutinis (strain ATCC 204091 / IIP 30 / MTCC 1151) GN=RTG_01178 PE=3 SV=1}
Rto-vs-NGR-1A1206	NG	0.173671	NA	NA	2.54e-160	1605	384.262	1220.74	NA	533	343.75	189.25	NA	NA	NA	1:1:1:1:1:1	0.51131(0.551786:0.394643:0.5875)	NA	NA	NA	NA	{gi|472582375|gb|EMS20067.1|; cytochrome P450, family 51 (sterol 14-demethylase)	{mgl:MGL_2415; K05917 CYP51 cytochrome P450, family 51 (sterol 14-demethylase) 1.14.13.70 Metabolism; Lipid metabolism; Steroid biosynthesis [PATH:ko00100]}	{425265.XP_001730619.1; Malassezia globosa CBS 7966 KOG0684 Cytochrome p450 Q; 425265.XP_001730619.1; Malassezia globosa CBS 7966 COG2124 Cytochrome p450 Q; 425265.XP_001730619.1; Malassezia globosa CBS 7966 basNOG00590 lanosterol Q; 425265.XP_001730619.1; Malassezia globosa CBS 7966 fuNOG00991 cytochrome P450 Q; 425265.XP_001730619.1; Malassezia globosa CBS 7966 opiNOG01336 cytochrome P450 Q}	{SPAC13A11.02c; KOG0684 Cytochrome P450 Q Secondary metabolites biosynthesis, transport and catabolism ;}	{GO:0020037; heme binding; molecular_function GO:0005506; iron ion binding; molecular_function GO:0055114; oxidation-reduction process; biological_process GO:0016705; oxidoreductase activity, acting on paired donors, with incorporation or reduction of molecular oxygen; molecular_function}	{M7WHV7; M7WHV7_RHOT1 Cytochrome P450, family 51 (Sterol 14-demethylase) OS=Rhodosporidium toruloides (strain NP11) GN=RHTO_03865 PE=3 SV=1}
Rto-vs-NGR-1A0211	NG	0.174334	NA	NA	6.58e-28	330	85.1777	244.822	NA	107	68.9167	38.0833	NA	NA	NA	1:1:1:1:1:1	0.357923(0.379098:0.309426:0.385246)	NA	NA	NA	NA	{gi|634350548|gb|KDE05796.1|; hypothetical protein	{cne:CNE02020; K09008 K09008 hypothetical protein -- --}	{NA}	{NA}	{NA}	{A0A0D6EHU1; A0A0D6EHU1_SPOSA SPOSA6832_00859-mRNA-1:cds (Fragment) OS=Sporobolomyces salmonicolor GN=SPOSA6832_00859 PE=4 SV=1}
Rto-vs-NGR-1A3666	NG	0.174861	NA	NA	1.5e-116	1362	324.958	1037.04	NA	435	273.25	161.75	NA	NA	NA	1:1:1:1:1:1	0.511636(0.571869:0.407598:0.555441)	NA	NA	NA	NA	{gi|342319419|gb|EGU11368.1|; Prephenate dehydrogenase	{uma:UM04182.1; K00211 TYR1 prephenate dehydrogenase (NADP+) 1.3.1.13 Metabolism; Amino acid metabolism; Phenylalanine, tyrosine and tryptophan biosynthesis [PATH:ko00400]}	{5306.JGI78344; Phanerochaete chrysosporium KOG2380 Dehydrogenase E; 5306.JGI78344; Phanerochaete chrysosporium COG0287 prephenate dehydrogenase E; 5306.JGI78344; Phanerochaete chrysosporium basNOG01661 prephenate dehydrogenase E; 5306.JGI78344; Phanerochaete chrysosporium fuNOG02120 prephenate dehydrogenase E; 5306.JGI78344; Phanerochaete chrysosporium opiNOG00080 prephenate dehydrogenase E; 530…	{SPCC1494.04c; KOG2380 Prephenate dehydrogenase (NADP+) E Amino acid transport and metabolism ;}	{GO:0006571; tyrosine biosynthetic process; biological_process GO:0055114; oxidation-reduction process; biological_process GO:0004616; phosphogluconate dehydrogenase (decarboxylating) activity; molecular_function GO:0005737; cytoplasm; cellular_component GO:0006098; pentose-phosphate shunt; biological_process GO:0046168; glycerol-3-phosphate catabolic process; biological_process GO:0008977; preph…	{A0A0D6EN05; A0A0D6EN05_SPOSA SPOSA6832_02948-mRNA-1:cds OS=Sporobolomyces salmonicolor GN=SPOSA6832_02948 PE=4 SV=1}
Rto-vs-NGR-1A3125	NG	0.175181	NA	NA	1.4e-68	921	237.694	683.306	NA	291	184.25	106.75	NA	NA	NA	1:1:1:1:1:1	0.520337(0.55506:0.453869:0.552083)	NA	NA	NA	NA	{gi|472584101|gb|EMS21707.1|; carnitine acyl carnitine carrier, mitochondrial	{uma:UM05869.1; K15109 --}	{5270.UM05869P0; Ustilago maydis KOG0758 carrier protein C; 5270.UM05869P0; Ustilago maydis basNOG01053 Mitochondrial carrier protein C; 5270.UM05869P0; Ustilago maydis fuNOG03960 Carnitine acyl carnitine carrier C; 5270.UM05869P0; Ustilago maydis NOG07083 solute carrier family 25 (carnitine acylcarnitine translocase), member 20 U; 5270.UM05869P0; Ustilago maydis opiNOG03838 solute carrier family…	{Hs4557403; KOG0758 Mitochondrial carnitine-acylcarnitine carrier protein C Energy production and conversion ;}	{NA}	{A0A0D6EMN3; A0A0D6EMN3_SPOSA SPOSA6832_02565-mRNA-1:cds (Fragment) OS=Sporobolomyces salmonicolor GN=SPOSA6832_02565 PE=3 SV=1}
Rto-vs-NGR-1A2334	NG	0.175241	NA	NA	1.05e-153	1554	365.911	1188.09	NA	513	327.333	185.667	NA	NA	NA	1:1:1:1:1:1	0.496947(0.517399:0.378205:0.595238)	NA	NA	NA	NA	{gi|472587192|gb|EMS24691.1|; phenylalanyl-tRNA synthetase alpha chain	{cnb:CNBJ1210; K01889 FARSA, pheS phenylalanyl-tRNA synthetase alpha chain 6.1.1.20 Genetic Information Processing; Translation; Aminoacyl-tRNA biosynthesis [PATH:ko00970]}	{5297.EFP85370; Puccinia graminis opiNOG04646 phenylalanyl-tRNA synthetase, alpha J; 5297.EFP85370; Puccinia graminis KOG2784 phenylalanyl-tRNA synthetase, alpha J; 5297.EFP85370; Puccinia graminis COG0016 phenylalanyL-tRNA synthetase, alpha subunit J; 5297.EFP85370; Puccinia graminis basNOG01790 tRNA synthetases class II core domain (F) J; 5297.EFP85370; Puccinia graminis fuNOG01067 Phenylalanyl…	{SPAC3G9.06; KOG2784 Phenylalanyl-tRNA synthetase, beta subunit J Translation, ribosomal structure and biogenesis ;}	{GO:0005737; cytoplasm; cellular_component GO:0000166; nucleotide binding; molecular_function GO:0043039; tRNA aminoacylation; biological_process GO:0006418; tRNA aminoacylation for protein translation; biological_process GO:0004812; aminoacyl-tRNA ligase activity; molecular_function GO:0000049; tRNA binding; molecular_function GO:0005524; ATP binding; molecular_function}	{M7X2Z7; M7X2Z7_RHOT1 Phenylalanyl-tRNA synthetase alpha chain OS=Rhodosporidium toruloides (strain NP11) GN=RHTO_04871 PE=3 SV=1}
Rto-vs-NGR-1A2936	NG	0.175425	NA	NA	5.33e-16	222	52.5835	169.416	NA	66	39.5	26.5	NA	NA	NA	1:1:1:1:1:1	0.447059(0.458824:0.358824:0.523529)	NA	NA	NA	NA	{gi|634354206|gb|KDE09235.1|; metal homeostasis factor ATX1	{act:ACLA_026590; K07213 ATOX1, ATX1, copZ copper chaperone -- Organismal Systems; Digestive system; Mineral absorption [PATH:ko04978]}	{5057.CADACLAP00001725; Aspergillus clavatus ascNOG16559 copper chaperone P; 5057.CADACLAP00001725; Aspergillus clavatus eurotNOG07092 iron copper transporter Atx1 P; 5057.CADACLAP00001725; Aspergillus clavatus fuNOG18376 copper chaperone P; 5057.CADACLAP00001725; Aspergillus clavatus opiNOG41669 Heavy-metal-associated domain P; 5057.CADACLAP00001725; Aspergillus clavatus euroNOG12512 Heavy-metal…	{YNL259c; KOG1603 Copper chaperone P Inorganic ion transport and metabolism ;}	{GO:0046872; metal ion binding; molecular_function GO:0030001; metal ion transport; biological_process}	{U5GZF3; U5GZF3_USTV1 Metal homeostasis factor ATX1 OS=Microbotryum violaceum (strain p1A1 Lamole) GN=MVLG_00555 PE=4 SV=1}
Rto-vs-NGR-1A0015	NG	0.175844	NA	NA	8.37e-27	276	69.7281	206.272	NA	92	59.6667	32.3333	NA	NA	NA	1:1:1:1:1:1	0.5(0.625:0.325:0.55)	NA	NA	NA	NA	{gi|634348010|gb|KDE03463.1|; U6 snRNA-associated Sm-like protein LSm3	{uma:UM01249.1; K12622 LSM3 U6 snRNA-associated Sm-like protein LSm3 -- Genetic Information Processing; Folding, sorting and degradation; RNA degradation [PATH:ko03018]Genetic Information Processing; Transcription; Spliceosome [PATH:ko03040]}	{5270.UM01249P0; Ustilago maydis basNOG03794 Sm A; 5270.UM01249P0; Ustilago maydis NOG51197 LSM3 homolog, U6 small nuclear RNA associated (S. cerevisiae) K; 5270.UM01249P0; Ustilago maydis opiNOG35114 LSM3 homolog, U6 small nuclear RNA associated (S. cerevisiae) A; 5270.UM01249P0; Ustilago maydis KOG3460 LSM3 homolog, U6 small nuclear RNA associated (S. cerevisiae) A; 5270.UM01249P0; Ustilago may…	{At1g76860; KOG3460 Small nuclear ribonucleoprotein (snRNP) LSM3 A RNA processing and modification ;}	{NA}	{A0A0D6EGE2; A0A0D6EGE2_SPOSA SPOSA6832_00610-mRNA-1:cds (Fragment) OS=Sporobolomyces salmonicolor GN=SPOSA6832_00610 PE=4 SV=1}
Rto-vs-NGR-1A1747	NG	0.177194	NA	NA	8.88e-222	3141	779.622	2361.38	NA	978	605.333	372.667	NA	NA	NA	1:1:1:1:1:1	0.544404(0.59676:0.444194:0.592259)	NA	NA	NA	NA	{gi|472583691|gb|EMS21315.1|; cell division control protein Cdc54	{uma:UM01646.1; K02212 MCM4, CDC54 minichromosome maintenance protein 4 (cell division control protein 54) -- Genetic Information Processing; Replication and repair; DNA replication [PATH:ko03030]Cellular Processes; Cell growth and death; Cell cycle [PATH:ko04110]Cellular Processes; Cell growth and death; Cell cycle - yeast [PATH:ko04111]Cellular Processes; Cell growth and death; Meiosis - yeast …	{5297.EFP86033; Puccinia graminis KOG0478 dna replication licensing factor L; 5297.EFP86033; Puccinia graminis COG1241 dna replication licensing factor L; 5297.EFP86033; Puccinia graminis basNOG01408 MCM L; 5297.EFP86033; Puccinia graminis fuNOG03502 DNA replication licensing factor Mcm4 L; 5297.EFP86033; Puccinia graminis opiNOG04805 dna replication licensing factor L}	{YPR019w; KOG0478 DNA replication licensing factor, MCM4 component L Replication, recombination and repair ;}	{GO:0006260; DNA replication; biological_process GO:0016887; ATPase activity; molecular_function GO:0006355; regulation of transcription, DNA-dependent; biological_process GO:0003677; DNA binding; molecular_function GO:0015979; photosynthesis; biological_process GO:0016851; magnesium chelatase activity; molecular_function GO:0015995; chlorophyll biosynthetic process; biological_process GO:0005524…	{A0A0D6ELM7; A0A0D6ELM7_SPOSA SPOSA6832_02452-mRNA-1:cds OS=Sporobolomyces salmonicolor GN=SPOSA6832_02452 PE=3 SV=1}
Rto-vs-NGR-1A0020	NG	0.177219	NA	NA	3.76e-39	558	144.072	413.928	NA	174	108.667	65.3333	NA	NA	NA	1:1:1:1:1:1	0.359515(0.385057:0.356322:0.337165)	NA	NA	NA	NA	{NA}	{NA}	{NA}	{NA}	{GO:0004045; aminoacyl-tRNA hydrolase activity; molecular_function}	{NA}
Rto-vs-NGR-1A5411	NG	0.178042	NA	NA	3.65e-61	705	164.471	540.529	NA	225	139.333	85.6667	NA	NA	NA	1:1:1:1:1:1	0.476027(0.496575:0.357877:0.57363)	NA	NA	NA	NA	{gi|472582156|gb|EMS19852.1|; RHTO0S09e08042g1_1	{lbc:LACBIDRAFT_177156; K01850 E5.4.99.5 chorismate mutase 5.4.99.5 Metabolism; Amino acid metabolism; Phenylalanine, tyrosine and tryptophan biosynthesis [PATH:ko00400]Metabolism; Overview; Biosynthesis of amino acids [PATH:ko01230]}	{5306.JGI63450; Phanerochaete chrysosporium KOG0795 chorismate mutase E; 5306.JGI63450; Phanerochaete chrysosporium fuNOG07027 chorismate mutase E; 5306.JGI63450; Phanerochaete chrysosporium opiNOG09200 chorismate mutase E; 5306.JGI63450; Phanerochaete chrysosporium basNOG01421 chorismate mutase E; 5306.JGI63450; Phanerochaete chrysosporium agarNOG07014 Chorismate mutase type II E; 5306.JGI63450;…	{At1g69370; KOG0795 Chorismate mutase E Amino acid transport and metabolism ;}	{GO:0046417; chorismate metabolic process; biological_process}	{A0A061BA17; A0A061BA17_RHOTO RHTO0S09e08042g1_1 OS=Rhodosporidium toruloides GN=RHTO0S_09e08042g PE=4 SV=1}
Rto-vs-NGR-1A3978	NG	0.179089	NA	NA	4.49e-94	1044	266.178	777.822	NA	349	225.083	123.917	NA	NA	NA	1:1:1:1:1:1	0.547753(0.551966:0.462079:0.629213)	NA	NA	NA	NA	{gi|472580684|gb|EMS18468.1|; mitochondrial carrier protein, tricarboxylate/iron carrier	{NA}	{5297.EFP89329; Puccinia graminis fuNOG00149 Mitochondrial cation transporter R; 5297.EFP89329; Puccinia graminis NOG14976 SideroFleXiN U; 5297.EFP89329; Puccinia graminis opiNOG00181 SideroFleXiN R; 5297.EFP89329; Puccinia graminis KOG3767 SideroFleXiN R; 5297.EFP89329; Puccinia graminis basNOG01393 Tricarboxylate carrier S}	{YOR271c; KOG3767 Sideroflexin R General function prediction only ;}	{GO:0055085; transmembrane transport; biological_process GO:0016020; membrane; cellular_component GO:0006812; cation transport; biological_process GO:0008324; cation transmembrane transporter activity; molecular_function}	{A0A061AXB9; A0A061AXB9_RHOTO Probable mitochondrial transport protein OS=Rhodosporidium toruloides GN=RHTO0S_04e12992g PE=3 SV=1}
Rto-vs-NGR-1A2234	NG	0.17951	NA	NA	5.73e-165	2034	503.51	1530.49	NA	659	414.667	244.333	NA	NA	NA	1:1:1:1:1:1	0.514726(0.546854:0.430388:0.566934)	NA	NA	NA	NA	{gi|472582972|gb|EMS20634.1|; poly(A) polymerase Pla1	{cci:CC1G_08123; K14376 PAP poly(A) polymerase 2.7.7.19 Genetic Information Processing; Translation; mRNA surveillance pathway [PATH:ko03015]}	{240176.XP_001837569.2; Coprinopsis cinerea okayama7#130 agarNOG06321 Poly(A) polymerase central domain A; 240176.XP_001837569.2; Coprinopsis cinerea okayama7#130 KOG2245 polyA polymerase A; 240176.XP_001837569.2; Coprinopsis cinerea okayama7#130 COG5186 polyA polymerase A; 240176.XP_001837569.2; Coprinopsis cinerea okayama7#130 basNOG00163 Poly(A) polymerase central domain A; 240176.XP_001837569…	{SPBC646.04; KOG2245 Poly(A) polymerase and related nucleotidyltransferases A RNA processing and modification ;}	{GO:0005634; nucleus; cellular_component GO:0043631; RNA polyadenylation; biological_process GO:0003723; RNA binding; molecular_function GO:0004652; polynucleotide adenylyltransferase activity; molecular_function GO:0016779; nucleotidyltransferase activity; molecular_function}	{A0A0D6EFV2; A0A0D6EFV2_SPOSA SPOSA6832_00378-mRNA-1:cds (Fragment) OS=Sporobolomyces salmonicolor GN=SPOSA6832_00378 PE=4 SV=1}
Rto-vs-NGR-1A3501	NG	0.180266	NA	NA	1.37e-79	1005	256.116	748.884	NA	327	207	120	NA	NA	NA	1:1:1:1:1:1	0.510474(0.576503:0.401639:0.553279)	NA	NA	NA	NA	{gi|472583502|gb|EMS21135.1|; exosome complex component RRP4	{cci:CC1G_08216; K03679 RRP4, EXOSC2 exosome complex component RRP4 -- Genetic Information Processing; Folding, sorting and degradation; RNA degradation [PATH:ko03018]}	{5306.JGI69437; Phanerochaete chrysosporium fuNOG07595 Exosome complex exonuclease rrp4 J; 5306.JGI69437; Phanerochaete chrysosporium opiNOG04896 Exosome complex J; 5306.JGI69437; Phanerochaete chrysosporium basNOG00182 Exosome complex exonuclease rrp4 J; 5306.JGI69437; Phanerochaete chrysosporium agarNOG04752 S1 J; 5306.JGI69437; Phanerochaete chrysosporium KOG3013 Exosome complex J; 5306.JGI694…	{SPAC2F7.14c; KOG3013 Exosomal 3'-5' exoribonuclease complex, subunit Rrp4 A RNA processing and modification ;}	{NA}	{A0A0D6EPJ1; A0A0D6EPJ1_SPOSA SPOSA6832_03260-mRNA-1:cds OS=Sporobolomyces salmonicolor GN=SPOSA6832_03260 PE=4 SV=1}
Rto-vs-NGR-1A3793	NG	0.180815	NA	NA	1.73e-71	942	224.171	717.829	NA	296	180.667	115.333	NA	NA	NA	1:1:1:1:1:1	0.541152(0.557099:0.399691:0.666667)	NA	NA	NA	NA	{gi|472585590|gb|EMS23141.1|; thymidylate synthase	{cnb:CNBJ2230; K00560 E2.1.1.45, thyA thymidylate synthase 2.1.1.45 Metabolism; Nucleotide metabolism; Pyrimidine metabolism [PATH:ko00240]Metabolism; Metabolism of cofactors and vitamins; One carbon pool by folate [PATH:ko00670]}	{367775.XP_003193921.1; Cryptococcus gattii WM276 KOG0673 thymidylate synthase F; 367775.XP_003193921.1; Cryptococcus gattii WM276 COG0207 Provides the sole de novo source of dTMP for DNA biosynthesis (By similarity) F; 367775.XP_003193921.1; Cryptococcus gattii WM276 fuNOG01925 thymidylate synthase F; 367775.XP_003193921.1; Cryptococcus gattii WM276 opiNOG01305 thymidylate synthase F; 367775.XP_…	{SPAC15E1.04_2; KOG0673 Thymidylate synthase F Nucleotide transport and metabolism ;}	{GO:0006231; dTMP biosynthetic process; biological_process GO:0004799; thymidylate synthase activity; molecular_function}	{A0A0D6EPR9; A0A0D6EPR9_SPOSA SPOSA6832_03851-mRNA-1:cds (Fragment) OS=Sporobolomyces salmonicolor GN=SPOSA6832_03851 PE=3 SV=1}
Rto-vs-NGR-1A4829	NG	0.180965	NA	NA	6.25e-130	1104	266.975	837.025	NA	388	253.417	134.583	NA	NA	NA	1:1:1:1:1:1	0.496922(0.532982:0.379947:0.577836)	NA	NA	NA	NA	{gi|472580871|gb|EMS18638.1|; replication factor C subunit 5	{cnb:CNBB1320; K10756 RFC3_5 replication factor C subunit 3/5 -- Genetic Information Processing; Replication and repair; DNA replication [PATH:ko03030]Genetic Information Processing; Replication and repair; Nucleotide excision repair [PATH:ko03420]Genetic Information Processing; Replication and repair; Mismatch repair [PATH:ko03430]}	{214684.XP_568940.1; Cryptococcus neoformans var. neoformans JEC21 KOG2035 replication factor c L; 214684.XP_568940.1; Cryptococcus neoformans var. neoformans JEC21 basNOG00938 Pfam:RFC-E_C L; 214684.XP_568940.1; Cryptococcus neoformans var. neoformans JEC21 fuNOG02049 Replication factor C subunit L; 214684.XP_568940.1; Cryptococcus neoformans var. neoformans JEC21 opiNOG00510 replication factor …	{Hs4506489; KOG2035 Replication factor C, subunit RFC3 DL Cell cycle control, cell division, chromosome partitioning ; Replication, recombination and repair ;}	{GO:0009360; DNA polymerase III complex; cellular_component GO:0003677; DNA binding; molecular_function GO:0003676; nucleic acid binding; molecular_function GO:0003887; DNA-directed DNA polymerase activity; molecular_function GO:0008026; ATP-dependent helicase activity; molecular_function GO:0005524; ATP binding; molecular_function GO:0006260; DNA replication; biological_process}	{A0A0D6ETA7; A0A0D6ETA7_SPOSA SPOSA6832_04893-mRNA-1:cds OS=Sporobolomyces salmonicolor GN=SPOSA6832_04893 PE=4 SV=1}
Rto-vs-NGR-1A2768	NG	0.181153	NA	NA	2.07e-106	1029	251.255	777.745	NA	353	227.833	125.167	NA	NA	NA	1:1:1:1:1:1	0.456593(0.502457:0.383292:0.484029)	NA	NA	NA	NA	{gi|472588577|gb|EMS26049.1|; DNA repair protein RAD51	{uma:UM03290.1; K04482 RAD51 DNA repair protein RAD51 -- Genetic Information Processing; Replication and repair; Homologous recombination [PATH:ko03440]Genetic Information Processing; Replication and repair; Fanconi anemia pathway [PATH:ko03460]Human Diseases; Cancers; Pathways in cancer [PATH:ko05200]Human Diseases; Cancers; Pancreatic cancer [PATH:ko05212]}	{5270.UM03290P0; Ustilago maydis basNOG01450 DNA repair protein Rad51 L; 5270.UM03290P0; Ustilago maydis fuNOG00310 DNA repair protein Rad51 L; 5270.UM03290P0; Ustilago maydis opiNOG07870 DNA repair protein Rad51 L; 5270.UM03290P0; Ustilago maydis KOG1433 DNA repair protein RAD51 L; 5270.UM03290P0; Ustilago maydis COG0468 Can catalyze the hydrolysis of ATP in the presence of single-stranded DNA, …	{SPAC644.14c; KOG1433 DNA repair protein RAD51/RHP55 L Replication, recombination and repair ;}	{GO:0006357; regulation of transcription from RNA polymerase II promoter; biological_process GO:0003697; single-stranded DNA binding; molecular_function GO:0033588; Elongator holoenzyme complex; cellular_component GO:0005524; ATP binding; molecular_function GO:0009432; SOS response; biological_process GO:0003677; DNA binding; molecular_function GO:0006281; DNA repair; biological_process GO:000367…	{A0A061AUW7; A0A061AUW7_RHOTO RHTO0S03e10022g1_1 OS=Rhodosporidium toruloides GN=RHTO0S_03e10022g PE=3 SV=1}
Rto-vs-NGR-1A1489	NG	0.18147	NA	NA	5.61e-62	738	174.981	563.019	NA	237	146.25	90.75	NA	NA	NA	1:1:1:1:1:1	0.505013(0.578947:0.360902:0.575188)	NA	NA	NA	NA	{gi|472588651|gb|EMS26123.1|; 1-(5-phosphoribosyl)-5-	{scm:SCHCODRAFT_12564; K01814 E5.3.1.16, hisA phosphoribosylformimino-5-aminoimidazole carboxamide ribotide isomerase 5.3.1.16 Metabolism; Amino acid metabolism; Histidine metabolism [PATH:ko00340]Metabolism; Overview; Biosynthesis of amino acids [PATH:ko01230]}	{578458.XP_003036482.1; Schizophyllum commune H4 8 basNOG01910 Histidine biosynthesis protein E; 578458.XP_003036482.1; Schizophyllum commune H4 8 fuNOG01957 isomerase E; 578458.XP_003036482.1; Schizophyllum commune H4 8 opiNOG08719 isomerase E; 578458.XP_003036482.1; Schizophyllum commune H4 8 agarNOG04486 Histidine biosynthesis protein E; 578458.XP_003036482.1; Schizophyllum commune H4 8 agaNOG…	{SPAC3F10.09; KOG3055 Phosphoribosylformimino-5-aminoimidazole carboxamide ribonucleotide (ProFAR) isomerase E Amino acid transport and metabolism ;}	{GO:0000105; histidine biosynthetic process; biological_process}	{A0A0D6ES44; A0A0D6ES44_SPOSA SPOSA6832_04814-mRNA-1:cds (Fragment) OS=Sporobolomyces salmonicolor GN=SPOSA6832_04814 PE=3 SV=1}
Rto-vs-NGR-1A1561	NG	0.181634	NA	NA	1.7e-88	1185	274.245	910.755	NA	368	221.083	146.917	NA	NA	NA	1:1:1:1:1:1	0.487879(0.520202:0.362626:0.580808)	NA	NA	NA	NA	{gi|634352117|gb|KDE07259.1|; cytoplasm protein	{cci:CC1G_10928; K06942 K06942 -- -- --}	{208348.PTTG_05467P0; Puccinia triticina basNOG01286 Protein of unknown function (DUF933) R; 208348.PTTG_05467P0; Puccinia triticina fuNOG02600 gtp-binding protein R; 208348.PTTG_05467P0; Puccinia triticina opiNOG02651 Obg-like ATPase 1 R; 208348.PTTG_05467P0; Puccinia triticina KOG1491 GTP-binding Protein R; 208348.PTTG_05467P0; Puccinia triticina COG0012 gtp-binding protein J}	{SPAC27E2.03c; KOG1491 Predicted GTP-binding protein (ODN superfamily) R General function prediction only ;}	{GO:0015684; ferrous iron transport; biological_process GO:0016021; integral to membrane; cellular_component GO:0015093; ferrous iron transmembrane transporter activity; molecular_function GO:0005525; GTP binding; molecular_function}	{A0A0D6EPD5; A0A0D6EPD5_SPOSA SPOSA6832_03181-mRNA-1:cds (Fragment) OS=Sporobolomyces salmonicolor GN=SPOSA6832_03181 PE=3 SV=1}
Rto-vs-NGR-1A5456	NG	0.181717	NA	NA	4.73e-66	870	210.059	659.941	NA	275	168.5	106.5	NA	NA	NA	1:1:1:1:1:1	0.391274(0.422559:0.339226:0.412037)	NA	NA	NA	NA	{gi|595780394|ref|XP_007268740.1|; Pkinase-domain-containing protein	{scm:SCHCODRAFT_46333; K08819 CRKRS Cdc2-related kinase, arginine/serine-rich 2.7.11.22 --}	{5306.JGI78018; Phanerochaete chrysosporium KOG0600 Cyclin-Dependent Kinase T; 5306.JGI78018; Phanerochaete chrysosporium basNOG01601 CMGC CDK CRK7 protein kinase T; 5306.JGI78018; Phanerochaete chrysosporium fuNOG01908 CMGC CDK CRK7 protein kinase D; 5306.JGI78018; Phanerochaete chrysosporium NOG01708 Cyclin-Dependent Kinase T; 5306.JGI78018; Phanerochaete chrysosporium opiNOG09663 Cyclin-depend…	{SPAC2F3.15; KOG0600 Cdc2-related protein kinase D Cell cycle control, cell division, chromosome partitioning ;}	{GO:0004672; protein kinase activity; molecular_function GO:0009103; lipopolysaccharide biosynthetic process; biological_process GO:0016020; membrane; cellular_component GO:0006468; protein phosphorylation; biological_process GO:0016773; phosphotransferase activity, alcohol group as acceptor; molecular_function GO:0005524; ATP binding; molecular_function}	{A0A0C2XKL7; A0A0C2XKL7_AMAMU Uncharacterized protein OS=Amanita muscaria Koide BX008 GN=M378DRAFT_67830 PE=4 SV=1}
Rto-vs-NGR-1A2137	NG	0.182027	NA	NA	2.29e-39	333	76.2269	256.773	NA	114	72.5	41.5	NA	NA	NA	1:1:1:1:1:1	0.480392(0.516807:0.323529:0.60084)	NA	NA	NA	NA	{gi|472587324|gb|EMS24823.1|; small nuclear ribonucleoprotein D2	{uma:UM04781.1; K11096 SNRPD2, SMD2 small nuclear ribonucleoprotein D2 -- Genetic Information Processing; Transcription; Spliceosome [PATH:ko03040]}	{5270.UM04781P0; Ustilago maydis KOG3459 small nuclear ribonucleoprotein A; 5270.UM04781P0; Ustilago maydis COG1958 small nuclear ribonucleoprotein K; 5270.UM04781P0; Ustilago maydis basNOG02630 LSM domain A; 5270.UM04781P0; Ustilago maydis fuNOG12292 Small nuclear ribonucleoprotein A; 5270.UM04781P0; Ustilago maydis opiNOG33935 Small nuclear ribonucleoprotein A}	{At3g62840; KOG3459 Small nuclear ribonucleoprotein (snRNP) Sm core protein A RNA processing and modification ;}	{NA}	{A0A061BHK0; A0A061BHK0_RHOTO RHTO0S14e02630g1_1 OS=Rhodosporidium toruloides GN=RHTO0S_14e02630g PE=4 SV=1}
Rto-vs-NGR-1A5460	NG	0.18226	NA	NA	1.16e-154	2202	515.802	1686.2	NA	680	407.167	272.833	NA	NA	NA	1:1:1:1:1:1	0.510716(0.546498:0.38806:0.597589)	NA	NA	NA	NA	{gi|472585293|gb|EMS22847.1|; cysteinyl-trna synthetase	{uma:UM02613.1; K01883 CARS, cysS cysteinyl-tRNA synthetase 6.1.1.16 Genetic Information Processing; Translation; Aminoacyl-tRNA biosynthesis [PATH:ko00970]}	{5270.UM02613P0; Ustilago maydis fuNOG01623 Cysteinyl-tRNA synthetase J; 5270.UM02613P0; Ustilago maydis opiNOG01809 Cysteinyl-tRNA synthetase J; 5270.UM02613P0; Ustilago maydis basNOG01321 DALR_2 J; 5270.UM02613P0; Ustilago maydis KOG2007 cysteinyltRNA synthetase J; 5270.UM02613P0; Ustilago maydis COG0215 Cysteinyl-tRNA synthetase J}	{SPAC29E6.06c; KOG2007 Cysteinyl-tRNA synthetase J Translation, ribosomal structure and biogenesis ;}	{GO:0005737; cytoplasm; cellular_component GO:0006418; tRNA aminoacylation for protein translation; biological_process GO:0000166; nucleotide binding; molecular_function GO:0016876; ligase activity, forming aminoacyl-tRNA and related compounds; molecular_function GO:0006423; cysteinyl-tRNA aminoacylation; biological_process GO:0004824; lysine-tRNA ligase activity; molecular_function GO:0006430; l…	{M7WQN8; M7WQN8_RHOT1 Cysteinyl-trna synthetase OS=Rhodosporidium toruloides (strain NP11) GN=RHTO_07717 PE=3 SV=1}
Rto-vs-NGR-1A2070	NG	0.182554	NA	NA	6.42e-149	2028	502.091	1525.91	NA	646	398.75	247.25	NA	NA	NA	1:1:1:1:1:1	0.527855(0.572423:0.428273:0.582869)	NA	NA	NA	NA	{gi|472586996|gb|EMS24495.1|; glucose inhibited division protein A	{bfu:BC1G_11669; K03495 gidA glucose inhibited division protein A -- --}	{40559.EDN32766; Botryotinia fuckeliana ascNOG03197 Mitochondrial translation optimization protein J; 40559.EDN32766; Botryotinia fuckeliana fuNOG00047 Mitochondrial translation optimization protein J; 40559.EDN32766; Botryotinia fuckeliana opiNOG00709 mitochondrial translation optimization 1 homolog (S. cerevisiae) J; 40559.EDN32766; Botryotinia fuckeliana KOG2311 mitochondrial translation optim…	{YGL236c; KOG2311 NAD/FAD-utilizing protein possibly involved in translation J Translation, ribosomal structure and biogenesis ;}	{GO:0016491; oxidoreductase activity; molecular_function GO:0008033; tRNA processing; biological_process GO:0050660; flavin adenine dinucleotide binding; molecular_function GO:0055114; oxidation-reduction process; biological_process}	{M7X306; M7X306_RHOT1 Glucose inhibited division protein A OS=Rhodosporidium toruloides (strain NP11) GN=RHTO_04674 PE=3 SV=1}
Rto-vs-NGR-1A0795	NG	0.182688	NA	NA	1.01e-93	1266	316.2	949.8	NA	405	251	154	NA	NA	NA	1:1:1:1:1:1	0.506744(0.54817:0.411368:0.560694)	NA	NA	NA	NA	{gi|472585842|gb|EMS23384.1|; 3-ketoacyl-coA thiolase peroxisomal A precursor	{cci:CC1G_12895; K00632 E2.3.1.16, fadA acetyl-CoA acyltransferase 2.3.1.16 Metabolism; Lipid metabolism; Fatty acid degradation [PATH:ko00071]Metabolism; Amino acid metabolism; Valine, leucine and isoleucine degradation [PATH:ko00280]Metabolism; Metabolism of terpenoids and polyketides; Geraniol degradation [PATH:ko00281]Metabolism; Xenobiotics biodegradation and metabolism; Benzoate degradation…	{5297.EFP85226; Puccinia graminis COG0183 acetyl-coa acetyltransferase I; 5297.EFP85226; Puccinia graminis basNOG01233 Thiolase, N-terminal domain I; 5297.EFP85226; Puccinia graminis fuNOG00535 3-keto-acyl-CoA thiolase I; 5297.EFP85226; Puccinia graminis opiNOG00388 3-ketoacyl-coa thiolase I; 5297.EFP85226; Puccinia graminis KOG1389 3-ketoacyl-coa thiolase I}	{At1g04710; KOG1389 3-oxoacyl CoA thiolase I Lipid transport and metabolism ;}	{GO:0016747; transferase activity, transferring acyl groups other than amino-acyl groups; molecular_function GO:0008152; NA}	{A0A0D6ESY4; A0A0D6ESY4_SPOSA SPOSA6832_05119-mRNA-1:cds (Fragment) OS=Sporobolomyces salmonicolor GN=SPOSA6832_05119 PE=3 SV=1}
Rto-vs-NGR-1A3661	NG	0.183329	NA	NA	5.09e-63	960	237.041	722.959	NA	296	178.417	117.583	NA	NA	NA	1:1:1:1:1:1	0.5346(0.584795:0.397661:0.621345)	NA	NA	NA	NA	{gi|634350068|gb|KDE05345.1|; arginase	{scm:SCHCODRAFT_13992; K01476 E3.5.3.1, rocF, arg arginase 3.5.3.1 Metabolism; Amino acid metabolism; Arginine and proline metabolism [PATH:ko00330]Metabolism; Overview; Biosynthesis of amino acids [PATH:ko01230]Human Diseases; Infectious diseases; Amoebiasis [PATH:ko05146]}	{578458.XP_003034850.1; Schizophyllum commune H4 8 fuNOG00328 arginase E; 578458.XP_003034850.1; Schizophyllum commune H4 8 opiNOG00016 arginase E; 578458.XP_003034850.1; Schizophyllum commune H4 8 agarNOG04075 Arginase family E; 578458.XP_003034850.1; Schizophyllum commune H4 8 agaNOG00973 Arginase family E; 578458.XP_003034850.1; Schizophyllum commune H4 8 basNOG00494 arginase EC 3.5.3.1 E; 578…	{SPAC3H1.07; KOG2965 Arginase E Amino acid transport and metabolism ;}	{GO:0016813; hydrolase activity, acting on carbon-nitrogen (but not peptide) bonds, in linear amidines; molecular_function GO:0046872; metal ion binding; molecular_function}	{A0A0D6EN00; A0A0D6EN00_SPOSA Arginase (Fragment) OS=Sporobolomyces salmonicolor GN=SPOSA6832_02963 PE=3 SV=1}
Rto-vs-NGR-1A0827	NG	0.183496	NA	NA	6.18e-99	1542	362.955	1179.04	NA	467	275.083	191.917	NA	NA	NA	1:1:1:1:1:1	0.523765(0.524074:0.394444:0.652778)	NA	NA	NA	NA	{gi|472584443|gb|EMS22037.1|; C-22 sterol desaturase	{uma:UM00350.1; K09831 ERG5 C-22 sterol desaturase 1.14.14.- Metabolism; Lipid metabolism; Steroid biosynthesis [PATH:ko00100]}	{5306.JGI100523; Phanerochaete chrysosporium fuNOG04597 cytochrome P450 Q; 5306.JGI100523; Phanerochaete chrysosporium opiNOG05969 Cytochrome p450 Q; 5306.JGI100523; Phanerochaete chrysosporium basNOG00920 Cytochrome P450 Q; 5306.JGI100523; Phanerochaete chrysosporium KOG0157 Cytochrome p450 Q; 5306.JGI100523; Phanerochaete chrysosporium COG2124 Cytochrome p450 Q; 5306.JGI100523; Phanerochaete ch…	{SPAC19A8.04; KOG0157 Cytochrome P450 CYP4/CYP19/CYP26 subfamilies QI Secondary metabolites biosynthesis, transport and catabolism ; Lipid transport and metabolism ;}	{GO:0016705; oxidoreductase activity, acting on paired donors, with incorporation or reduction of molecular oxygen; molecular_function GO:0005506; iron ion binding; molecular_function GO:0020037; heme binding; molecular_function GO:0055114; oxidation-reduction process; biological_process}	{A0A0D6EH36; A0A0D6EH36_SPOSA SPOSA6832_00718-mRNA-1:cds (Fragment) OS=Sporobolomyces salmonicolor GN=SPOSA6832_00718 PE=3 SV=1}
Rto-vs-NGR-1A4124	NG	0.183658	NA	NA	7.02e-138	1842	433.666	1408.33	NA	581	351.583	229.417	NA	NA	NA	1:1:1:1:1:1	0.484724(0.495896:0.390561:0.567715)	NA	NA	NA	NA	{gi|647401616|emb|CDR47978.1|; RHTO0S15e04522g1_1	{cnb:CNBA7210; K00297 E1.5.1.20, metF methylenetetrahydrofolate reductase (NADPH) 1.5.1.20 Metabolism; Metabolism of cofactors and vitamins; One carbon pool by folate [PATH:ko00670]Metabolism; Energy metabolism; Carbon fixation pathways in prokaryotes [PATH:ko00720]Metabolism; Overview; Carbon metabolism [PATH:ko01200]}	{5270.UM06065P0; Ustilago maydis opiNOG01516 Methylenetetrahydrofolate reductase E; 5270.UM06065P0; Ustilago maydis fuNOG02690 Methylenetetrahydrofolate reductase E; 5270.UM06065P0; Ustilago maydis basNOG01762 Methylenetetrahydrofolate reductase E; 5270.UM06065P0; Ustilago maydis KOG0564 Methylenetetrahydrofolate reductase E; 5270.UM06065P0; Ustilago maydis COG0685 Methylenetetrahydrofolate reduc…	{SPAC343.10; KOG0564 5,10-methylenetetrahydrofolate reductase E Amino acid transport and metabolism ;}	{GO:0006555; methionine metabolic process; biological_process GO:0055114; oxidation-reduction process; biological_process GO:0004489; methylenetetrahydrofolate reductase (NADPH) activity; molecular_function}	{A0A0D6EIJ6; A0A0D6EIJ6_SPOSA Methylenetetrahydrofolate reductase (Fragment) OS=Sporobolomyces salmonicolor GN=SPOSA6832_01250 PE=3 SV=1}
Rto-vs-NGR-1A2745	NG	0.184445	NA	NA	1.53e-21	309	76.0957	232.904	NA	96	57.9167	38.0833	NA	NA	NA	1:1:1:1:1:1	0.519174(0.575221:0.380531:0.60177)	NA	NA	NA	NA	{gi|472581373|gb|EMS19112.1|; RHTO0S02e07690g1_1	{NA}	{486041.XP_001877116.1; Laccaria bicolor S238N H82 agaNOG04921 Yos1-like S; 486041.XP_001877116.1; Laccaria bicolor S238N H82 basNOG04412 Yos1-like S; 486041.XP_001877116.1; Laccaria bicolor S238N H82 euNOG23390 Yos1-like S}	{SPAC19A8.09; KOG4779 Predicted membrane protein S Function unknown ;}	{NA}	{A0A0D6ERA7; A0A0D6ERA7_SPOSA SPOSA6832_04119-mRNA-1:cds OS=Sporobolomyces salmonicolor GN=SPOSA6832_04119 PE=4 SV=1}
Rto-vs-NGR-1A0719	NG	0.184719	NA	NA	8.68e-154	2223	574.449	1648.55	NA	711	441.083	269.917	NA	NA	NA	1:1:1:1:1:1	0.497453(0.536572:0.431223:0.524563)	NA	NA	NA	NA	{gi|472586036|gb|EMS23578.1|; ribosome biogenesis ATPase	{lbc:LACBIDRAFT_306417; K14571 RIX7, NVL ribosome biogenesis ATPase -- Genetic Information Processing; Translation; Ribosome biogenesis in eukaryotes [PATH:ko03008]}	{486041.XP_001885292.1; Laccaria bicolor S238N H82 fuNOG03542 ribosome biogenesis ATPase O; 486041.XP_001885292.1; Laccaria bicolor S238N H82 opiNOG01389 Nuclear VCP-like O; 486041.XP_001885292.1; Laccaria bicolor S238N H82 agaNOG00873 Holliday junction DNA helicase ruvB N-terminus O; 486041.XP_001885292.1; Laccaria bicolor S238N H82 basNOG00824 ribosome biogenesis ATPase O; 486041.XP_001885292.1…	{SPBC16E9.10c; KOG0733 Nuclear AAA ATPase (VCP subfamily) O Posttranslational modification, protein turnover, chaperones ;}	{GO:0015979; photosynthesis; biological_process GO:0006310; DNA recombination; biological_process GO:0006355; regulation of transcription, DNA-dependent; biological_process GO:0006281; DNA repair; biological_process GO:0016301; kinase activity; molecular_function GO:0016851; magnesium chelatase activity; molecular_function GO:0043531; ADP binding; molecular_function GO:0016887; ATPase activity; m…	{A0A0D6EHZ0; A0A0D6EHZ0_SPOSA SPOSA6832_00662-mRNA-1:cds (Fragment) OS=Sporobolomyces salmonicolor GN=SPOSA6832_00662 PE=3 SV=1}
Rto-vs-NGR-1A3594	NG	0.184781	NA	NA	4.16e-114	1251	292.894	958.106	NA	413	256.083	156.917	NA	NA	NA	1:1:1:1:1:1	0.509153(0.533181:0.371854:0.622426)	NA	NA	NA	NA	{gi|647394874|emb|CDR36108.1|; RHTO0S01e14400g1_1	{uma:UM06167.1; K01809 E5.3.1.8, manA mannose-6-phosphate isomerase 5.3.1.8 Metabolism; Carbohydrate metabolism; Fructose and mannose metabolism [PATH:ko00051]Metabolism; Carbohydrate metabolism; Amino sugar and nucleotide sugar metabolism [PATH:ko00520]}	{5297.EFP81464; Puccinia graminis KOG2757 mannose-6-phosphate isomerase G; 5297.EFP81464; Puccinia graminis COG1482 mannose-6-phosphate isomerase G; 5297.EFP81464; Puccinia graminis basNOG01520 mannose-6-phosphate isomerase G; 5297.EFP81464; Puccinia graminis fuNOG00547 mannose-6-phosphate isomerase G; 5297.EFP81464; Puccinia graminis opiNOG00919 mannose-6-phosphate isomerase G}	{YER003c; KOG2757 Mannose-6-phosphate isomerase G Carbohydrate transport and metabolism ;}	{GO:0004476; mannose-6-phosphate isomerase activity; molecular_function GO:0005975; carbohydrate metabolic process; biological_process GO:0008270; zinc ion binding; molecular_function}	{A0A061AG48; A0A061AG48_RHOTO Mannose-6-phosphate isomerase OS=Rhodosporidium toruloides GN=RHTO0S_01e14400g PE=3 SV=1}
Rto-vs-NGR-1A0451	NG	0.18566	NA	NA	5.57e-72	1044	248.489	795.511	NA	324	193.167	130.833	NA	NA	NA	1:1:1:1:1:1	0.518919(0.563514:0.401351:0.591892)	NA	NA	NA	NA	{gi|342319533|gb|EGU11481.1|; tRNA guanine-N7-methyltransferase	{mgl:MGL_1946; K03439 E2.1.1.33 tRNA (guanine-N7-)-methyltransferase 2.1.1.33 --}	{425265.XP_001730947.1; Malassezia globosa CBS 7966 basNOG01567 tRNA (guanine-N7-)-methyltransferase activity J; 425265.XP_001730947.1; Malassezia globosa CBS 7966 fuNOG00494 Catalyzes the formation of N(7)-methylguanine at position 46 (m7G46) in tRNA (By similarity) J; 425265.XP_001730947.1; Malassezia globosa CBS 7966 opiNOG00419 Catalyzes the formation of N(7)-methylguanine at position 46 (m7G…	{YDL201w; KOG3115 Methyltransferase-like protein R General function prediction only ;}	{GO:0006400; tRNA modification; biological_process GO:0008168; methyltransferase activity; molecular_function GO:0008152; NA GO:0008176; tRNA (guanine-N7-)-methyltransferase activity; molecular_function}	{A0A0D6EUC5; A0A0D6EUC5_SPOSA tRNA (guanine-N(7)-)-methyltransferase OS=Sporobolomyces salmonicolor GN=SPOSA6832_05102 PE=3 SV=1}
Rto-vs-NGR-1A3394	NG	0.185998	NA	NA	1.32e-35	276	61.5056	214.494	NA	96	60.6667	35.3333	NA	NA	NA	1:1:1:1:1:1	0.44898(0.515306:0.270408:0.561224)	NA	NA	NA	NA	{gi|472584112|gb|EMS21718.1|; small nuclear ribonucleoprotein E	{cci:CC1G_13677; K11097 SNRPE, SME small nuclear ribonucleoprotein E -- Genetic Information Processing; Transcription; Spliceosome [PATH:ko03040]}	{208348.PTTG_07338P0; Puccinia triticina COG1958 small nuclear ribonucleoprotein K; 208348.PTTG_07338P0; Puccinia triticina basNOG03606 Sm A; 208348.PTTG_07338P0; Puccinia triticina fuNOG18979 Small nuclear ribonucleoprotein A; 208348.PTTG_07338P0; Puccinia triticina opiNOG37789 Small nuclear ribonucleoprotein A; 208348.PTTG_07338P0; Puccinia triticina KOG1774 small nuclear ribonucleoprotein A}	{7297315; KOG1774 Small nuclear ribonucleoprotein E A RNA processing and modification ;}	{NA}	{A0A0D6EI08; A0A0D6EI08_SPOSA SPOSA6832_00943-mRNA-1:cds (Fragment) OS=Sporobolomyces salmonicolor GN=SPOSA6832_00943 PE=4 SV=1}
Rto-vs-NGR-1A5504	NG	0.187017	NA	NA	7.23e-66	624	140.18	483.82	NA	211	130.917	80.0833	NA	NA	NA	1:1:1:1:1:1	0.331263(0.346273:0.25:0.397516)	NA	NA	NA	NA	{gi|634350188|gb|KDE05458.1|; mps one binder kinase activator-like 1B	{uma:UM04352.1; K06685 MOB1 maintenance of ploidy protein MOB1 (MPS1 binder 1) -- Cellular Processes; Cell growth and death; Cell cycle - yeast [PATH:ko04111]Environmental Information Processing; Signal transduction; Hippo signaling pathway [PATH:ko04390]Environmental Information Processing; Signal transduction; Hippo signaling pathway - fly [PATH:ko04391]}	{5270.UM04352P0; Ustilago maydis KOG0440 MOB kinase activator D; 5270.UM04352P0; Ustilago maydis basNOG01441 Mob1/phocein family D; 5270.UM04352P0; Ustilago maydis fuNOG07364 maintenance of ploidy protein mob1 D; 5270.UM04352P0; Ustilago maydis NOG08384 MOB kinase activator T; 5270.UM04352P0; Ustilago maydis opiNOG07643 MOB kinase activator D}	{Hs8922671; KOG0440 Cell cycle-associated protein Mob1-1 D Cell cycle control, cell division, chromosome partitioning ;}	{NA}	{A0A0D6EK95; A0A0D6EK95_SPOSA SPOSA6832_01633-mRNA-1:cds OS=Sporobolomyces salmonicolor GN=SPOSA6832_01633 PE=4 SV=1}
Rto-vs-NGR-1A1168	NG	0.187938	NA	NA	2.12e-217	3588	840.475	2747.53	NA	1088	631.25	456.75	NA	NA	NA	1:1:1:1:1:1	0.483882(0.519079:0.347697:0.584868)	NA	NA	NA	NA	{gi|472581587|gb|EMS19315.1|; structural maintenance of chromosome 2	{uma:UM05835.1; K06674 SMC2 structural maintenance of chromosome 2 -- Cellular Processes; Cell growth and death; Cell cycle - yeast [PATH:ko04111]}	{5270.UM05835P0; Ustilago maydis KOG0933 structural maintenance of chromosomes protein D; 5270.UM05835P0; Ustilago maydis COG1196 Required for chromosome condensation and partitioning (By similarity) D; 5270.UM05835P0; Ustilago maydis basNOG01263 Structural maintenance of chromosomes protein D; 5270.UM05835P0; Ustilago maydis fuNOG02667 structural maintenance of chromosomes protein D; 5270.UM0583…	{YFR031c; KOG0933 Structural maintenance of chromosome protein 2 (chromosome condensation complex Condensin, subunit E) BD Chromatin structure and dynamics ; Cell cycle control, cell division, chromosome partitioning ;}	{GO:0019031; viral envelope; cellular_component GO:0019028; viral capsid; cellular_component GO:0005524; ATP binding; molecular_function GO:0005694; chromosome; cellular_component GO:0005515; protein binding; molecular_function GO:0005198; NA GO:0051276; chromosome organization; biological_process}	{A0A0D6ERI6; A0A0D6ERI6_SPOSA Structural maintenance of chromosomes protein OS=Sporobolomyces salmonicolor GN=SPOSA6832_03940 PE=3 SV=1}
Rto-vs-NGR-1A5195	NG	0.188085	NA	NA	5.49e-93	1215	297.782	917.218	NA	394	241.417	152.583	NA	NA	NA	1:1:1:1:1:1	0.528309(0.572967:0.436603:0.575359)	NA	NA	NA	NA	{gi|335356240|gb|AEH50077.1|; putative 3-deoxy-D-arabino-heptulosonate-7-phosphate synthase	{cci:CC1G_07125; K01626 E2.5.1.54, aroF, aroG, aroH 3-deoxy-7-phosphoheptulonate synthase 2.5.1.54 Metabolism; Amino acid metabolism; Phenylalanine, tyrosine and tryptophan biosynthesis [PATH:ko00400]Metabolism; Overview; Biosynthesis of amino acids [PATH:ko01230]}	{5270.UM03160P0; Ustilago maydis basNOG00068 Stereospecific condensation of phosphoenolpyruvate (PEP) and D-erythrose-4-phosphate (E4P) giving rise to 3-deoxy-D- arabino-heptulosonate-7-phosphate (DAHP) (By similarity) E; 5270.UM03160P0; Ustilago maydis COG0722 Stereospecific condensation of phosphoenolpyruvate (PEP) and D-erythrose-4-phosphate (E4P) giving rise to 3-deoxy-D- arabino-heptulosonat…	{NA}	{GO:0009058; biosynthetic process; biological_process}	{A0A0D6EJU1; A0A0D6EJU1_SPOSA SPOSA6832_01830-mRNA-1:cds (Fragment) OS=Sporobolomyces salmonicolor GN=SPOSA6832_01830 PE=4 SV=1}
Rto-vs-NGR-1A3685	NG	0.18847	NA	NA	8.73e-68	756	168.958	587.042	NA	246	148.167	97.8333	NA	NA	NA	1:1:1:1:1:1	0.299717(0.313163:0.272293:0.313694)	NA	NA	NA	NA	{NA}	{NA}	{NA}	{NA}	{GO:0016787; hydrolase activity; molecular_function}	{NA}
Rto-vs-NGR-1A0367	NG	0.189229	NA	NA	3.8e-68	1014	251.143	762.857	NA	320	192.417	127.583	NA	NA	NA	1:1:1:1:1:1	0.549758(0.62029:0.4:0.628986)	NA	NA	NA	NA	{gi|472582520|gb|EMS20206.1|; DNA-directed RNA polymerases I and III subunit RPAC1	{lbc:LACBIDRAFT_319284; K03027 RPC40, POLR1C DNA-directed RNA polymerases I and III subunit RPAC1 -- Metabolism; Nucleotide metabolism; Purine metabolism [PATH:ko00230]Metabolism; Nucleotide metabolism; Pyrimidine metabolism [PATH:ko00240]Genetic Information Processing; Transcription; RNA polymerase [PATH:ko03020]Organismal Systems; Immune system; Cytosolic DNA-sensing pathway [PATH:ko04623]Human…	{5297.EFP81174; Puccinia graminis opiNOG01263 DNA-directed RNA polymerases I and III K; 5297.EFP81174; Puccinia graminis fuNOG03984 DNA-directed RNA polymerases I and III K; 5297.EFP81174; Puccinia graminis basNOG00624 RPOLD K; 5297.EFP81174; Puccinia graminis KOG1521 DNA-directed RNA polymerases I and III K; 5297.EFP81174; Puccinia graminis COG0202 DNA-dependent RNA polymerase catalyzes the tran…	{YPR110c; KOG1521 RNA polymerase I and III, subunit RPA40/RPC40 K Transcription ;}	{GO:0006351; transcription, DNA-dependent; biological_process GO:0046983; protein dimerization activity; molecular_function GO:0003899; DNA-directed RNA polymerase activity; molecular_function}	{M7WQ81; M7WQ81_RHOT1 DNA-directed RNA polymerases I and III subunit RPAC1 OS=Rhodosporidium toruloides (strain NP11) GN=RHTO_03739 PE=4 SV=1}
Rto-vs-NGR-1A0822	NG	0.18931	NA	NA	0	624	144.842	479.158	NA	231	150.833	80.1667	NA	NA	NA	1:1:1:1:1:1	0.489198(0.506944:0.381944:0.578704)	NA	NA	NA	NA	{gi|472584348|gb|EMS21942.1|; RHTO0S02e04808g1_1	{scm:SCHCODRAFT_71373; K08516 YKT6 synaptobrevin homolog YKT6 -- Genetic Information Processing; Folding, sorting and degradation; SNARE interactions in vesicular transport [PATH:ko04130]}	{5297.EFP78369; Puccinia graminis KOG0861 YKT6 v-SNARE homolog (S. cerevisiae) U; 5297.EFP78369; Puccinia graminis COG5143 vesicle-associated membrane protein U; 5297.EFP78369; Puccinia graminis basNOG02083 Synaptobrevin U; 5297.EFP78369; Puccinia graminis fuNOG00601 SNARE protein Ykt6 U; 5297.EFP78369; Puccinia graminis opiNOG19975 YKT6 v-SNARE homolog (S. cerevisiae) U}	{SPBC13G1.11; KOG0861 SNARE protein YKT6, synaptobrevin/VAMP syperfamily U Intracellular trafficking, secretion, and vesicular transport ;}	{GO:0016192; vesicle-mediated transport; biological_process GO:0016021; integral to membrane; cellular_component}	{A0A0D6EGZ5; A0A0D6EGZ5_SPOSA SPOSA6832_00796-mRNA-1:cds (Fragment) OS=Sporobolomyces salmonicolor GN=SPOSA6832_00796 PE=4 SV=1}
Rto-vs-NGR-1A5727	NG	0.189893	NA	NA	2.1e-206	1569	384.772	1184.23	NA	578	379.333	198.667	NA	NA	NA	1:1:1:1:1:1	0.488526(0.527539:0.406196:0.531842)	NA	NA	NA	NA	{gi|634346917|gb|KDE02560.1|; vacuolar protein 8	{cnb:CNBA3360; K08332 VAC8 vacuolar protein 8 -- Cellular Processes; Transport and catabolism; Regulation of autophagy [PATH:ko04140]}	{208348.PTTG_05314P0; Puccinia triticina basNOG00208 vacuolar protein 8 U; 208348.PTTG_05314P0; Puccinia triticina fuNOG01256 vacuolar protein 8 U; 208348.PTTG_05314P0; Puccinia triticina NOG06156 vacuolar protein 8 U; 208348.PTTG_05314P0; Puccinia triticina opiNOG03916 armadillo repeat containing U; 208348.PTTG_05314P0; Puccinia triticina KOG4224 vacuolar protein 8 U}	{SPBC354.14c; KOG4224 Armadillo repeat protein VAC8 required for vacuole fusion, inheritance and cytosol-to-vacuole protein targeting U Intracellular trafficking, secretion, and vesicular transport ;}	{GO:0015991; ATP hydrolysis coupled proton transport; biological_process GO:0046961; proton-transporting ATPase activity, rotational mechanism; molecular_function GO:0005515; protein binding; molecular_function GO:0006886; intracellular protein transport; biological_process GO:0000221; vacuolar proton-transporting V-type ATPase, V1 domain; cellular_component GO:0016192; vesicle-mediated transport…	{A0A0D6EL73; A0A0D6EL73_SPOSA SPOSA6832_02341-mRNA-1:cds OS=Sporobolomyces salmonicolor GN=SPOSA6832_02341 PE=4 SV=1}
Rto-vs-NGR-1A4837	NG	0.189906	NA	NA	5.2e-164	1791	416.107	1374.89	NA	599	368.333	230.667	NA	NA	NA	1:1:1:1:1:1	0.432099(0.436214:0.353909:0.506173)	NA	NA	NA	NA	{gi|472584610|gb|EMS22196.1|; protein of carbohydrate kinase, FGGY type family	{NA}	{208348.PTTG_03133P0; Puccinia triticina KOG2517 Glycerol kinase G; 208348.PTTG_03133P0; Puccinia triticina COG1069 ribulokinase G; 208348.PTTG_03133P0; Puccinia triticina basNOG00218 FGGY family of carbohydrate kinases, C-terminal domain G; 208348.PTTG_03133P0; Puccinia triticina fuNOG03379 carbohydrate kinase G; 208348.PTTG_03133P0; Puccinia triticina opiNOG03341 FGGY carbohydrate kinase domain…	{YDR109c; KOG2517 Ribulose kinase and related carbohydrate kinases G Carbohydrate transport and metabolism ;}	{GO:0005975; carbohydrate metabolic process; biological_process GO:0016773; phosphotransferase activity, alcohol group as acceptor; molecular_function GO:0009254; peptidoglycan turnover; biological_process GO:0005524; ATP binding; molecular_function GO:0006040; amino sugar metabolic process; biological_process}	{A0A0D6EKQ0; A0A0D6EKQ0_SPOSA SPOSA6832_02204-mRNA-1:cds OS=Sporobolomyces salmonicolor GN=SPOSA6832_02204 PE=4 SV=1}
Rto-vs-NGR-1A1611	NG	0.190048	NA	NA	1.16e-162	1902	472.408	1429.59	NA	642	402	240	NA	NA	NA	1:1:1:1:1:1	0.487629(0.526991:0.400135:0.535762)	NA	NA	NA	NA	{gi|472588191|gb|EMS25663.1|; GTP-binding protein LepA	{cne:CNL06110; K03596 lepA GTP-binding protein LepA -- Human Diseases; Infectious diseases; Legionellosis [PATH:ko05134]}	{240176.XP_001833091.2; Coprinopsis cinerea okayama7#130 agaNOG00817 Promotes mitochondrial protein synthesis. May act as a fidelity factor of the translation reaction, by catalyzing a one- codon backward translocation of tRNAs on improperly translocated ribosomes. Binds to mitochondrial ribosomes in a GTP-dependent manner (By similarity) J; 240176.XP_001833091.2; Coprinopsis cinerea okayama7#130…	{At5g39900; KOG0462 Elongation factor-type GTP-binding protein J Translation, ribosomal structure and biogenesis ;}	{GO:0007264; small GTPase mediated signal transduction; biological_process GO:0005525; GTP binding; molecular_function GO:0003924; GTPase activity; molecular_function}	{A0A0D6EPE8; A0A0D6EPE8_SPOSA SPOSA6832_03209-mRNA-1:cds OS=Sporobolomyces salmonicolor GN=SPOSA6832_03209 PE=3 SV=1}
Rto-vs-NGR-1A3515	NG	0.190324	NA	NA	4.34e-31	285	69.3477	215.652	NA	100	63.75	36.25	NA	NA	NA	1:1:1:1:1:1	0.433333(0.476667:0.393333:0.43)	NA	NA	NA	NA	{gi|342319335|gb|EGU11284.1|; mitochondrial inner membrane translocase subunit TIM10	{NA}	{214684.XP_570193.1; Cryptococcus neoformans var. neoformans JEC21 KOG3480 mitochondrial import inner membrane, translocase subunit U; 214684.XP_570193.1; Cryptococcus neoformans var. neoformans JEC21 fuNOG18774 Mitochondrial intermembrane chaperone that participates in the import and insertion of multi-pass transmembrane proteins into the mitochondrial inner membrane. Also required for the trans…	{7291327; KOG3480 Mitochondrial import inner membrane translocase, subunits TIM10/TIM12 U Intracellular trafficking, secretion, and vesicular transport ;}	{NA}	{A0A0D6EMR6; A0A0D6EMR6_SPOSA SPOSA6832_02854-mRNA-1:cds (Fragment) OS=Sporobolomyces salmonicolor GN=SPOSA6832_02854 PE=4 SV=1}
Rto-vs-NGR-1A3672	NG	0.191123	NA	NA	2.66e-175	1986	506.675	1479.33	NA	683	433.417	249.583	NA	NA	NA	1:1:1:1:1:1	0.428662(0.476799:0.371212:0.437973)	NA	NA	NA	NA	{gi|472580676|gb|EMS18460.1|; ATP-dependent rna helicase dbp9	{cci:CC1G_05708; K14810 DDX56, DBP9 ATP-dependent RNA helicase DDX56/DBP9 3.6.4.13 --}	{240176.XP_001831637.1; Coprinopsis cinerea okayama7#130 KOG0346 atp-dependent rna helicase A; 240176.XP_001831637.1; Coprinopsis cinerea okayama7#130 agaNOG01598 DEAD/DEAH box helicase A; 240176.XP_001831637.1; Coprinopsis cinerea okayama7#130 fuNOG00911 ATP-binding RNA helicase involved in the biogenesis of 60S ribosomal subunits and is required for the normal formation of 25S and 5.8S rRNAs (B…	{YLR276c; KOG0346 RNA helicase A RNA processing and modification ;}	{GO:0003677; DNA binding; molecular_function GO:0003676; nucleic acid binding; molecular_function GO:0005524; ATP binding; molecular_function GO:0016787; hydrolase activity; molecular_function GO:0008026; ATP-dependent helicase activity; molecular_function GO:0004386; helicase activity; molecular_function}	{A0A0D6ERU7; A0A0D6ERU7_SPOSA SPOSA6832_04490-mRNA-1:cds OS=Sporobolomyces salmonicolor GN=SPOSA6832_04490 PE=4 SV=1}
Rto-vs-NGR-1A4393	NG	0.191799	NA	NA	8.6e-56	864	212.057	651.943	NA	271	160.667	110.333	NA	NA	NA	1:1:1:1:1:1	0.525974(0.537338:0.452922:0.587662)	NA	NA	NA	NA	{gi|472587598|gb|EMS25094.1|; RAS small monomeric GTPase Rab6	{ang:ANI_1_776134; K07976 RAB Rab family, other -- --}	{5297.EFP89801; Puccinia graminis KOG0094 member RAS oncogene family U; 5297.EFP89801; Puccinia graminis NOG01320 ras-related protein R; 5297.EFP89801; Puccinia graminis basNOG00843 RAB U; 5297.EFP89801; Puccinia graminis fuNOG04014 GTP-Binding protein U; 5297.EFP89801; Puccinia graminis opiNOG05352 member RAS oncogene family U}	{SPAC4C5.02c; KOG0094 GTPase Rab6/YPT6/Ryh1, small G protein superfamily U Intracellular trafficking, secretion, and vesicular transport ;}	{GO:0005622; intracellular; cellular_component GO:0003924; GTPase activity; molecular_function GO:0007186; G-protein coupled receptor protein signaling pathway; biological_process GO:0004871; signal transducer activity; molecular_function GO:0016021; integral to membrane; cellular_component GO:0005737; cytoplasm; cellular_component GO:0019001; guanyl nucleotide binding; molecular_function GO:0005…	{M7XMF9; M7XMF9_RHOT1 RAS small monomeric GTPase Rab6 OS=Rhodosporidium toruloides (strain NP11) GN=RHTO_02821 PE=3 SV=1}
Rto-vs-NGR-1A3816	NG	0.193009	NA	NA	7.5e-62	687	165.475	521.525	NA	232	143.25	88.75	NA	NA	NA	1:1:1:1:1:1	0.513717(0.555556:0.399177:0.58642)	NA	NA	NA	NA	{gi|472585543|gb|EMS23094.1|; 20S proteasome subunit beta 6	{cci:CC1G_02904; K02732 PSMB1 20S proteasome subunit beta 6 3.4.25.1 Genetic Information Processing; Folding, sorting and degradation; Proteasome [PATH:ko03050]}	{240176.XP_001835816.2; Coprinopsis cinerea okayama7#130 agaNOG00162 The proteasome is a multicatalytic proteinase complex which is characterized by its ability to cleave peptides with Arg, Phe, Tyr, Leu, and Glu adjacent to the leaving group at neutral or slightly basic pH. The proteasome has an ATP-dependent proteolytic activity (By similarity) O; 240176.XP_001835816.2; Coprinopsis cinerea okay…	{YBL041w; KOG0179 20S proteasome, regulatory subunit beta type PSMB1/PRE7 O Posttranslational modification, protein turnover, chaperones ;}	{GO:0004298; threonine-type endopeptidase activity; molecular_function GO:0051603; proteolysis involved in cellular protein catabolic process; biological_process GO:0005839; proteasome core complex; cellular_component}	{M7XGU2; M7XGU2_RHOT1 20S proteasome subunit beta 6 OS=Rhodosporidium toruloides (strain NP11) GN=RHTO_07436 PE=4 SV=1}
Rto-vs-NGR-1A1946	NG	0.193652	NA	NA	1.04e-117	1677	420.196	1256.8	NA	545	330.5	214.5	NA	NA	NA	1:1:1:1:1:1	0.513201(0.556931:0.419142:0.563531)	NA	NA	NA	NA	{gi|472586495|gb|EMS24014.1|; sphinganine-1-phosphate aldolase	{lbc:LACBIDRAFT_189158; K01634 E4.1.2.27 sphinganine-1-phosphate aldolase 4.1.2.27 Metabolism; Lipid metabolism; Sphingolipid metabolism [PATH:ko00600]}	{5297.EFP76868; Puccinia graminis basNOG01602 Pyridoxal-dependent decarboxylase conserved domain E; 5297.EFP76868; Puccinia graminis KOG1383 Glutamate decarboxylase E; 5297.EFP76868; Puccinia graminis COG0076 decarboxylase E; 5297.EFP76868; Puccinia graminis opiNOG00134 Sphingosine-1-phosphate lyase E; 5297.EFP76868; Puccinia graminis fuNOG04663 Sphingosine-1-phosphate lyase E}	{YDR294c; KOG1383 Glutamate decarboxylase/sphingosine phosphate lyase E Amino acid transport and metabolism ;}	{GO:0008152; NA GO:0030001; metal ion transport; biological_process GO:0019752; carboxylic acid metabolic process; biological_process GO:0030170; pyridoxal phosphate binding; molecular_function GO:0016831; carboxy-lyase activity; molecular_function GO:0046872; metal ion binding; molecular_function}	{A0A061B0X5; A0A061B0X5_RHOTO RHTO0S06e00496g1_1 OS=Rhodosporidium toruloides GN=RHTO0S_06e00496g PE=3 SV=1}
Rto-vs-NGR-1A2016	NG	0.193771	NA	NA	4.75e-49	657	160.21	496.79	NA	213	128.167	84.8333	NA	NA	NA	1:1:1:1:1:1	0.50641(0.561538:0.384615:0.573077)	NA	NA	NA	NA	{gi|472582902|gb|EMS20564.1|; ADP-ribose pyrophosphatase	{pno:SNOG_07597; K01515 nudF ADP-ribose pyrophosphatase 3.6.1.13 Metabolism; Nucleotide metabolism; Purine metabolism [PATH:ko00230]}	{426418.XP_001935989.1; Pyrenophora tritici repentis Pt 1C BFP ascNOG03438 ADP-ribose pyrophosphatase L; 426418.XP_001935989.1; Pyrenophora tritici repentis Pt 1C BFP fuNOG06282 ADP-ribose pyrophosphatase L; 426418.XP_001935989.1; Pyrenophora tritici repentis Pt 1C BFP opiNOG16519 nudix (nucleoside diphosphate linked moiety X)-type motif 5 L; 426418.XP_001935989.1; Pyrenophora tritici repentis Pt…	{YBR111c; KOG3041 Nucleoside diphosphate-sugar hydrolase of the MutT (NUDIX) family L Replication, recombination and repair ;}	{GO:0016787; hydrolase activity; molecular_function}	{M7XA01; M7XA01_RHOT1 ADP-ribose pyrophosphatase OS=Rhodosporidium toruloides (strain NP11) GN=RHTO_02512 PE=4 SV=1}
Rto-vs-NGR-1A2335	NG	0.194807	NA	NA	2.38e-76	735	184.18	550.82	NA	262	167.5	94.5	NA	NA	NA	1:1:1:1:1:1	0.490232(0.547619:0.384615:0.538462)	NA	NA	NA	NA	{gi|472587224|gb|EMS24723.1|; riboflavin synthase	{ppl:POSPLDRAFT_87583; K00793 ribE, RIB5 riboflavin synthase 2.5.1.9 Metabolism; Metabolism of cofactors and vitamins; Riboflavin metabolism [PATH:ko00740]}	{578458.XP_003038666.1; Schizophyllum commune H4 8 agaNOG02928 Lumazine binding domain H; 578458.XP_003038666.1; Schizophyllum commune H4 8 KOG3310 Riboflavin synthase H; 578458.XP_003038666.1; Schizophyllum commune H4 8 COG0307 riboflavin synthase, subunit alpha H; 578458.XP_003038666.1; Schizophyllum commune H4 8 basNOG02325 Lumazine binding domain H; 578458.XP_003038666.1; Schizophyllum commun…	{YBR256c; KOG3310 Riboflavin synthase alpha chain H Coenzyme transport and metabolism ;}	{NA}	{M7XWU8; M7XWU8_RHOT1 Riboflavin synthase OS=Rhodosporidium toruloides (strain NP11) GN=RHTO_04903 PE=4 SV=1}
Rto-vs-NGR-1A0951	NG	0.195175	NA	NA	3.13e-66	984	231.875	752.125	NA	311	181.75	129.25	NA	NA	NA	1:1:1:1:1:1	0.518106(0.548747:0.4039:0.601671)	NA	NA	NA	NA	{gi|647396014|emb|CDR38032.1|; RHTO0S03e02102g1_1	{ppl:POSPLDRAFT_88493; K14852 RRS1 regulator of ribosome biosynthesis -- --}	{5297.EFP80310; Puccinia graminis KOG1765 ribosome biogenesis regulatory protein J; 5297.EFP80310; Puccinia graminis COG5225 ribosome biogenesis J; 5297.EFP80310; Puccinia graminis opiNOG13127 RRS1 ribosome biogenesis regulator homolog (S. cerevisiae) J; 5297.EFP80310; Puccinia graminis basNOG02419 Ribosome biogenesis regulatory protein (RRS1) J; 5297.EFP80310; Puccinia graminis fuNOG12743 riboso…	{Hs14719402; KOG1765 Regulator of ribosome synthesis J Translation, ribosomal structure and biogenesis ;}	{GO:0033179; proton-transporting V-type ATPase, V0 domain; cellular_component GO:0015078; hydrogen ion transmembrane transporter activity; molecular_function GO:0015991; ATP hydrolysis coupled proton transport; biological_process GO:0005634; nucleus; cellular_component GO:0042254; ribosome biogenesis; biological_process}	{A0A0D6ENW2; A0A0D6ENW2_SPOSA SPOSA6832_03219-mRNA-1:cds (Fragment) OS=Sporobolomyces salmonicolor GN=SPOSA6832_03219 PE=4 SV=1}
Rto-vs-NGR-1A5237	NG	0.195365	NA	NA	4.08e-100	918	211.09	706.91	NA	321	199.417	121.583	NA	NA	NA	1:1:1:1:1:1	0.501548(0.544892:0.402477:0.557276)	NA	NA	NA	NA	{gi|472580949|gb|EMS18710.1|; myo-inositol-1(or 4)-monophosphatase	{lbc:LACBIDRAFT_301448; K01092 E3.1.3.25, IMPA, suhB myo-inositol-1(or 4)-monophosphatase 3.1.3.25 Metabolism; Biosynthesis of other secondary metabolites; Streptomycin biosynthesis [PATH:ko00521]Metabolism; Carbohydrate metabolism; Inositol phosphate metabolism [PATH:ko00562]Environmental Information Processing; Signal transduction; Phosphatidylinositol signaling system [PATH:ko04070]}	{5297.EFP76010; Puccinia graminis KOG2951 inositol monophosphatase G; 5297.EFP76010; Puccinia graminis fuNOG02571 inositol monophosphatase G; 5297.EFP76010; Puccinia graminis opiNOG06959 Inositol(Myo)-1(Or 4)-monophosphatase G; 5297.EFP76010; Puccinia graminis basNOG00574 Inositol monophosphatase family G; 5297.EFP76010; Puccinia graminis COG0483 inositol monophosphatase G}	{YDR287w; KOG2951 Inositol monophosphatase G Carbohydrate transport and metabolism ;}	{GO:0046854; phosphatidylinositol phosphorylation; biological_process}	{A0A061BFX0; A0A061BFX0_RHOTO RHTO0S21e01002g1_1 OS=Rhodosporidium toruloides GN=RHTO0S_21e01002g PE=4 SV=1}
Rto-vs-NGR-1A3026	NG	0.195502	NA	NA	2.06e-242	2181	531.751	1649.25	NA	785	501.167	283.833	NA	NA	NA	1:1:1:1:1:1	0.495924(0.51287:0.415701:0.559202)	NA	NA	NA	NA	{gi|472583125|gb|EMS20779.1|; mitochondrial ABC transporter ATM	{cnb:CNBH1800; K05663 ABC.ATM mitochondrial ABC transporter ATM -- Environmental Information Processing; Membrane transport; ABC transporters [PATH:ko02010]}	{214684.XP_572661.1; Cryptococcus neoformans var. neoformans JEC21 KOG0057 (ABC) transporter Q; 214684.XP_572661.1; Cryptococcus neoformans var. neoformans JEC21 COG5265 ABC transporter V; 214684.XP_572661.1; Cryptococcus neoformans var. neoformans JEC21 treNOG06971 ATP-binding cassette (ABC) transporter Q; 214684.XP_572661.1; Cryptococcus neoformans var. neoformans JEC21 opiNOG02554 ATP-binding …	{YMR301c; KOG0057 Mitochondrial Fe/S cluster exporter, ABC superfamily U Intracellular trafficking, secretion, and vesicular transport ;}	{GO:0005525; GTP binding; molecular_function GO:0055085; transmembrane transport; biological_process GO:0042626; ATPase activity, coupled to transmembrane movement of substances; molecular_function GO:0005524; ATP binding; molecular_function GO:0006810; transport; biological_process GO:0003924; GTPase activity; molecular_function GO:0016887; ATPase activity; molecular_function GO:0016021; integra…	{A0A061AT20; A0A061AT20_RHOTO RHTO0S05e01486g1_1 OS=Rhodosporidium toruloides GN=RHTO0S_05e01486g PE=3 SV=1}
Rto-vs-NGR-1A5121	NG	0.195546	NA	NA	1.85e-114	1605	372.903	1232.1	NA	514	301.917	212.083	NA	NA	NA	1:1:1:1:1:1	0.531947(0.560579:0.389693:0.64557)	NA	NA	NA	NA	{gi|342319881|gb|EGU11826.1|; RNA binding protein	{cci:CC1G_08560; K07562 NMD3 nonsense-mediated mRNA decay protein 3 -- Genetic Information Processing; Translation; Ribosome biogenesis in eukaryotes [PATH:ko03008]Genetic Information Processing; Translation; RNA transport [PATH:ko03013]}	{5297.EFP77849; Puccinia graminis fuNOG00118 60S ribosomal export protein NMD3 J; 5297.EFP77849; Puccinia graminis opiNOG05785 60S ribosomal export protein Nmd3 J; 5297.EFP77849; Puccinia graminis KOG2613 60S ribosomal export protein J; 5297.EFP77849; Puccinia graminis COG1499 60S ribosomal export protein Nmd3 J; 5297.EFP77849; Puccinia graminis basNOG01401 60S ribosomal export protein NMD3 J}	{YHR170w; KOG2613 NMD protein affecting ribosome stability and mRNA decay J Translation, ribosomal structure and biogenesis ;}	{GO:0008270; zinc ion binding; molecular_function}	{A0A0D6EJS1; A0A0D6EJS1_SPOSA SPOSA6832_01843-mRNA-1:cds OS=Sporobolomyces salmonicolor GN=SPOSA6832_01843 PE=4 SV=1}
Rto-vs-NGR-1A2400	NG	0.196072	NA	NA	5.21e-138	2196	536.938	1659.06	NA	695	408.75	286.25	NA	NA	NA	1:1:1:1:1:1	0.517783(0.541563:0.41129:0.600496)	NA	NA	NA	NA	{gi|472583813|gb|EMS21437.1|; carnitine O-acetyltransferase	{cci:CC1G_04835; K00624 E2.3.1.7 carnitine O-acetyltransferase 2.3.1.7 Cellular Processes; Transport and catabolism; Peroxisome [PATH:ko04146]}	{240176.XP_001840991.2; Coprinopsis cinerea okayama7#130 basNOG00688 Choline/Carnitine o-acyltransferase I; 240176.XP_001840991.2; Coprinopsis cinerea okayama7#130 agaNOG01629 Choline/Carnitine o-acyltransferase I; 240176.XP_001840991.2; Coprinopsis cinerea okayama7#130 agarNOG06963 Choline/Carnitine o-acyltransferase I; 240176.XP_001840991.2; Coprinopsis cinerea okayama7#130 fuNOG01729 carnitine…	{YAR035w; KOG3719 Carnitine O-acyltransferase CPT2/YAT1 I Lipid transport and metabolism ;}	{GO:0016746; transferase activity, transferring acyl groups; molecular_function}	{A0A0D6ELN8; A0A0D6ELN8_SPOSA SPOSA6832_02470-mRNA-1:cds (Fragment) OS=Sporobolomyces salmonicolor GN=SPOSA6832_02470 PE=3 SV=1}
Rto-vs-NGR-1A3625	NG	0.196324	NA	NA	0	483	101.868	381.132	NA	168	102.167	65.8333	NA	NA	NA	1:1:1:1:1:1	0.52381(0.627329:0.295031:0.649068)	NA	NA	NA	NA	{gi|472583598|gb|EMS21231.1|; actin lateral binding protein	{NA}	{5297.EFP90683; Puccinia graminis basNOG02840 NA Z; 5297.EFP90683; Puccinia graminis KOG1003 Tropomyosin Z; 5297.EFP90683; Puccinia graminis fuNOG12175 Tropomyosin Z; 5297.EFP90683; Puccinia graminis NOG71078 Tropomyosin S; 5297.EFP90683; Puccinia graminis opiNOG29617 Tropomyosin Z}	{YIL138c; KOG1003 Actin filament-coating protein tropomyosin Z Cytoskeleton ;}	{GO:0031514; motile cilium; cellular_component GO:0015991; ATP hydrolysis coupled proton transport; biological_process GO:0009288; bacterial-type flagellum; cellular_component GO:0008092; cytoskeletal protein binding; molecular_function GO:0005737; cytoplasm; cellular_component GO:0045502; dynein binding; molecular_function GO:0045995; regulation of embryonic development; biological_process GO:00…	{A0A0D6EMG6; A0A0D6EMG6_SPOSA SPOSA6832_02929-mRNA-1:cds OS=Sporobolomyces salmonicolor GN=SPOSA6832_02929 PE=4 SV=1}
Rto-vs-NGR-1A0179	NG	0.196982	NA	NA	9.3e-68	987	233.7	753.3	NA	315	184.5	130.5	NA	NA	NA	1:1:1:1:1:1	0.394674(0.4301:0.312411:0.441512)	NA	NA	NA	NA	{gi|472585928|gb|EMS23470.1|; AFG1 family mitochondrial ATPase	{lbc:LACBIDRAFT_143231; K06916 K06916 -- -- --}	{486041.XP_001876564.1; Laccaria bicolor S238N H82 COG1485 AFG1 family ATPase R; 486041.XP_001876564.1; Laccaria bicolor S238N H82 agaNOG01399 AFG1-like ATPase R; 486041.XP_001876564.1; Laccaria bicolor S238N H82 basNOG00935 AFG1-like ATPase R; 486041.XP_001876564.1; Laccaria bicolor S238N H82 fuNOG00357 mitochondrial ATPase R; 486041.XP_001876564.1; Laccaria bicolor S238N H82 opiNOG01152 Lactati…	{SPBC115.02c; KOG2383 Predicted ATPase R General function prediction only ;}	{GO:0005524; ATP binding; molecular_function}	{M7X037; M7X037_RHOT1 AFG1 family mitochondrial ATPase OS=Rhodosporidium toruloides (strain NP11) GN=RHTO_07204 PE=4 SV=1}
Rto-vs-NGR-1A1086	NG	0.198787	NA	NA	1.17e-36	450	110.222	339.778	NA	151	91.6667	59.3333	NA	NA	NA	1:1:1:1:1:1	0.510549(0.525316:0.39557:0.610759)	NA	NA	NA	NA	{gi|472581045|gb|EMS18800.1|; DNA-directed RNA polymerases I, II, and III subunit RPABC3	{lbc:LACBIDRAFT_291551; K03016 RPB8, POLR2H DNA-directed RNA polymerases I, II, and III subunit RPABC3 -- Metabolism; Nucleotide metabolism; Purine metabolism [PATH:ko00230]Metabolism; Nucleotide metabolism; Pyrimidine metabolism [PATH:ko00240]Genetic Information Processing; Transcription; RNA polymerase [PATH:ko03020]Organismal Systems; Immune system; Cytosolic DNA-sensing pathway [PATH:ko04623]…	{5297.EFP81719; Puccinia graminis basNOG03144 RNA polymerase Rpb8 K; 5297.EFP81719; Puccinia graminis KOG3400 DNA-directed RNA polymerases I, II, and III K; 5297.EFP81719; Puccinia graminis fuNOG10262 DNA-directed RNA polymerases i K; 5297.EFP81719; Puccinia graminis NOG30671 DNA-directed RNA polymerases I, II, and III K; 5297.EFP81719; Puccinia graminis opiNOG26141 DNA-directed RNA polymerases I…	{At1g54250; KOG3400 RNA polymerase subunit 8 K Transcription ;}	{GO:0006351; transcription, DNA-dependent; biological_process}	{A0A061BH98; A0A061BH98_RHOTO RHTO0S25e01728g1_1 OS=Rhodosporidium toruloides GN=RHTO0S_25e01728g PE=4 SV=1}
Rto-vs-NGR-1A2610	NG	0.198874	NA	NA	1.39e-93	1266	321.472	944.528	NA	424	259	165	NA	NA	NA	1:1:1:1:1:1	0.543544(0.59009:0.460586:0.579955)	NA	NA	NA	NA	{gi|472584033|gb|EMS21649.1|; aminomethyltransferase	{lbc:LACBIDRAFT_250466; K00605 E2.1.2.10, gcvT aminomethyltransferase 2.1.2.10 Metabolism; Amino acid metabolism; Glycine, serine and threonine metabolism [PATH:ko00260]Metabolism; Metabolism of cofactors and vitamins; One carbon pool by folate [PATH:ko00670]Metabolism; Overview; Carbon metabolism [PATH:ko01200]}	{486041.XP_001881777.1; Laccaria bicolor S238N H82 agaNOG00103 The glycine cleavage system catalyzes the degradation of glycine (By similarity) E; 486041.XP_001881777.1; Laccaria bicolor S238N H82 basNOG00557 The glycine cleavage system catalyzes the degradation of glycine (By similarity) E; 486041.XP_001881777.1; Laccaria bicolor S238N H82 fuNOG00177 The glycine cleavage system catalyzes the deg…	{SPAC31G5.14; KOG2770 Aminomethyl transferase E Amino acid transport and metabolism ;}	{GO:0006546; glycine catabolic process; biological_process GO:0046983; protein dimerization activity; molecular_function GO:0005737; cytoplasm; cellular_component GO:0004047; aminomethyltransferase activity; molecular_function}	{A0A0D6ENR6; A0A0D6ENR6_SPOSA Aminomethyltransferase (Fragment) OS=Sporobolomyces salmonicolor GN=SPOSA6832_03439 PE=3 SV=1}
Rto-vs-NGR-1A4568	NG	0.199229	NA	NA	6.2e-80	849	200.767	648.233	NA	293	179.583	113.417	NA	NA	NA	1:1:1:1:1:1	0.492492(0.545045:0.393393:0.539039)	NA	NA	NA	NA	{gi|342320921|gb|EGU12859.1|; Rab geranylgeranyltransferase	{cci:CC1G_04781; K05956 RABGGTB geranylgeranyl transferase type-2 subunit beta 2.5.1.60 --}	{240176.XP_001838337.1; Coprinopsis cinerea okayama7#130 agaNOG02363 Prenyltransferase and squalene oxidase repeat O; 240176.XP_001838337.1; Coprinopsis cinerea okayama7#130 basNOG01469 Prenyltransferase and squalene oxidase repeat O; 240176.XP_001838337.1; Coprinopsis cinerea okayama7#130 fuNOG02162 Geranylgeranyltransferase beta subunit O; 240176.XP_001838337.1; Coprinopsis cinerea okayama7#130…	{YPR176c; KOG0366 Protein geranylgeranyltransferase type II, beta subunit O Posttranslational modification, protein turnover, chaperones ;}	{GO:0003824; NA}	{G0SWD5; G0SWD5_RHOG2 Rab geranylgeranyltransferase OS=Rhodotorula glutinis (strain ATCC 204091 / IIP 30 / MTCC 1151) GN=RTG_00881 PE=4 SV=1}
Rto-vs-NGR-1A2882	NG	0.199423	NA	NA	1.8e-46	585	141.949	443.051	NA	195	117.417	77.5833	NA	NA	NA	1:1:1:1:1:1	0.492026(0.509569:0.394737:0.57177)	NA	NA	NA	NA	{gi|342321137|gb|EGU13072.1|; Ras-2	{tml:GSTUM_00005161001; K07208 RHEB Ras homolog enriched in brain -- Environmental Information Processing; Signal transduction; mTOR signaling pathway [PATH:ko04150]Environmental Information Processing; Signal transduction; PI3K-Akt signaling pathway [PATH:ko04151]Environmental Information Processing; Signal transduction; AMPK signaling pathway [PATH:ko04152]Organismal Systems; Endocrine system; …	{402676.XP_002173811.1; Schizosaccharomyces japonicus yFS275 ascNOG06682 GTP-binding protein R; 402676.XP_002173811.1; Schizosaccharomyces japonicus yFS275 fuNOG07081 rheb small monomeric GTPase R; 402676.XP_002173811.1; Schizosaccharomyces japonicus yFS275 KOG0395 member of RAS oncogene family R; 402676.XP_002173811.1; Schizosaccharomyces japonicus yFS275 NOG28771 ras homolog enriched in brain R…	{SPBC428.16c; KOG0395 Ras-related GTPase R General function prediction only ;}	{GO:0005622; intracellular; cellular_component GO:0003924; GTPase activity; molecular_function GO:0005525; GTP binding; molecular_function GO:0015093; ferrous iron transmembrane transporter activity; molecular_function GO:0016021; integral to membrane; cellular_component GO:0015684; ferrous iron transport; biological_process GO:0007264; small GTPase mediated signal transduction; biological_proces…	{A0A0D6EIR0; A0A0D6EIR0_SPOSA SPOSA6832_01005-mRNA-1:cds (Fragment) OS=Sporobolomyces salmonicolor GN=SPOSA6832_01005 PE=4 SV=1}
Rto-vs-NGR-1A3716	NG	0.201004	NA	NA	1.88e-296	4398	1098.17	3299.83	NA	1444	862.167	581.833	NA	NA	NA	1:1:1:1:1:1	0.518862(0.529641:0.434731:0.592216)	NA	NA	NA	NA	{gi|342319433|gb|EGU11382.1|; Ca-transporting ATPase	{cnb:CNBD3160; K14951 ATP13A3_4_5 cation-transporting ATPase 13A3/4/5 3.6.3.- --}	{208348.PTTG_02582P0; Puccinia triticina basNOG01621 Pfam:P_ATPase P; 208348.PTTG_02582P0; Puccinia triticina KOG0208 ATPase type P; 208348.PTTG_02582P0; Puccinia triticina fuNOG02457 P-type ATPase P; 208348.PTTG_02582P0; Puccinia triticina NOG05274 ATPase (type P; 208348.PTTG_02582P0; Puccinia triticina opiNOG02642 ATPase type P}	{SPCC1672.11c; KOG0208 Cation transport ATPase P Inorganic ion transport and metabolism ;}	{GO:0000166; nucleotide binding; molecular_function GO:0016021; integral to membrane; cellular_component GO:0016887; ATPase activity; molecular_function GO:0046872; metal ion binding; molecular_function GO:0006812; cation transport; biological_process}	{G0T183; G0T183_RHOG2 Cation-transporting ATPase OS=Rhodotorula glutinis (strain ATCC 204091 / IIP 30 / MTCC 1151) GN=RTG_02886 PE=3 SV=1}
Rto-vs-NGR-1A0943	NG	0.201215	NA	NA	5.86e-102	1134	255.731	878.269	NA	384	229	155	NA	NA	NA	1:1:1:1:1:1	0.479675(0.519512:0.373171:0.546341)	NA	NA	NA	NA	{gi|472581570|gb|EMS19298.1|; protein of Ras GTPase family	{cnb:CNBD1540; K06883 K06883 -- -- --}	{214684.XP_570415.1; Cryptococcus neoformans var. neoformans JEC21 fuNOG00248 XPA-binding protein L; 214684.XP_570415.1; Cryptococcus neoformans var. neoformans JEC21 NOG00233 xpa-binding protein R; 214684.XP_570415.1; Cryptococcus neoformans var. neoformans JEC21 opiNOG00211 GPN-loop GTPase 1 L; 214684.XP_570415.1; Cryptococcus neoformans var. neoformans JEC21 treNOG04938 NA L; 214684.XP_570415.…	{SPBC119.15; KOG1532 GTPase XAB1, interacts with DNA repair protein XPA L Replication, recombination and repair ;}	{GO:0007186; G-protein coupled receptor protein signaling pathway; biological_process GO:0004871; signal transducer activity; molecular_function GO:0015995; chlorophyll biosynthetic process; biological_process GO:0006576; cellular biogenic amine metabolic process; biological_process GO:0003924; GTPase activity; molecular_function GO:0000166; nucleotide binding; molecular_function GO:0007264; smal…	{A0A061BH05; A0A061BH05_RHOTO RHTO0S24e01860g1_1 OS=Rhodosporidium toruloides GN=RHTO0S_24e01860g PE=4 SV=1}
Rto-vs-NGR-1A3726	NG	0.201227	NA	NA	1.66e-135	2190	528.46	1661.54	NA	697	403.75	293.25	NA	NA	NA	1:1:1:1:1:1	0.494158(0.525739:0.382256:0.57448)	NA	NA	NA	NA	{gi|342318964|gb|EGU10916.1|; putative Glycerol-3-phosphate dehydrogenase	{uma:UM01619.1; K00111 glpA, glpD glycerol-3-phosphate dehydrogenase 1.1.5.3 Metabolism; Lipid metabolism; Glycerophospholipid metabolism [PATH:ko00564]}	{5270.UM01619P0; Ustilago maydis KOG0042 glycerol-3-phosphate dehydrogenase C; 5270.UM01619P0; Ustilago maydis COG0578 glycerol-3-phosphate dehydrogenase C; 5270.UM01619P0; Ustilago maydis basNOG01578 FAD dependent oxidoreductase C; 5270.UM01619P0; Ustilago maydis fuNOG01646 Glycerol-3-phosphate dehydrogenase C; 5270.UM01619P0; Ustilago maydis opiNOG04524 Glycerol-3-phosphate dehydrogenase C}	{Hs4504085; KOG0042 Glycerol-3-phosphate dehydrogenase C Energy production and conversion ;}	{GO:0006631; fatty acid metabolic process; biological_process GO:0055114; oxidation-reduction process; biological_process GO:0016705; oxidoreductase activity, acting on paired donors, with incorporation or reduction of molecular oxygen; molecular_function GO:0005578; proteinaceous extracellular matrix; cellular_component GO:0016491; oxidoreductase activity; molecular_function GO:0005509; calcium …	{A0A0D6EQC2; A0A0D6EQC2_SPOSA Glycerol-3-phosphate dehydrogenase (Fragment) OS=Sporobolomyces salmonicolor GN=SPOSA6832_03816 PE=3 SV=1}
Rto-vs-NGR-1A4975	NG	0.201254	NA	NA	3.77e-26	387	92.4051	294.595	NA	124	72	52	NA	NA	NA	1:1:1:1:1:1	0.511538(0.588462:0.369231:0.576923)	NA	NA	NA	NA	{gi|472584779|gb|EMS22354.1|; DNA-directed RNA polymerase II subunit RPB11	{cci:CC1G_02497; K03008 RPB11, POLR2J DNA-directed RNA polymerase II subunit RPB11 -- Metabolism; Nucleotide metabolism; Purine metabolism [PATH:ko00230]Metabolism; Nucleotide metabolism; Pyrimidine metabolism [PATH:ko00240]Genetic Information Processing; Transcription; RNA polymerase [PATH:ko03020]Human Diseases; Neurodegenerative diseases; Huntington's disease [PATH:ko05016]Human Diseases; Infe…	{240176.XP_001832235.1; Coprinopsis cinerea okayama7#130 COG1761 DNA-dependent RNA polymerase catalyzes the transcription of DNA into RNA using the four ribonucleoside triphosphates as substrates K; 240176.XP_001832235.1; Coprinopsis cinerea okayama7#130 KOG4392 DNA-directed RNA polymerase ii K; 240176.XP_001832235.1; Coprinopsis cinerea okayama7#130 fuNOG16894 dna-directed rna polymerase ii K; 2…	{Hs21704274; KOG4392 RNA polymerase, subunit L K Transcription ;}	{GO:0046983; protein dimerization activity; molecular_function GO:0006351; transcription, DNA-dependent; biological_process}	{M7XEU9; M7XEU9_RHOT1 DNA-directed RNA polymerase II subunit RPB11 OS=Rhodosporidium toruloides (strain NP11) GN=RHTO_00633 PE=4 SV=1}
Rto-vs-NGR-1A0803	NG	0.201918	NA	NA	3.43e-304	3681	879.073	2801.93	NA	1252	756	496	NA	NA	NA	1:1:1:1:1:1	0.427894(0.451154:0.358561:0.473967)	NA	NA	NA	NA	{gi|634348658|gb|KDE04041.1|; Ca2+-transporting ATPase	{lbc:LACBIDRAFT_315141; K14950 ATP13A1 cation-transporting ATPase 13A1 3.6.3.- --}	{5297.EFP84205; Puccinia graminis KOG0209 Cation-transporting atpase P; 5297.EFP84205; Puccinia graminis COG0474 P-type atpase P; 5297.EFP84205; Puccinia graminis basNOG00023 K14950 cation-transporting ATPase 13A1 EC 3.6.3 P; 5297.EFP84205; Puccinia graminis fuNOG00415 cation-transporting ATPase P; 5297.EFP84205; Puccinia graminis opiNOG07807 Cation-transporting atpase P}	{SPACUNK4.07c; KOG0209 P-type ATPase P Inorganic ion transport and metabolism ;}	{GO:0000166; nucleotide binding; molecular_function GO:0046872; metal ion binding; molecular_function}	{U5HED6; U5HED6_USTV1 Cation-transporting ATPase OS=Microbotryum violaceum (strain p1A1 Lamole) GN=MVLG_05480 PE=3 SV=1}
Rto-vs-NGR-1A4549	NG	0.202717	NA	NA	1.26e-71	699	180.604	518.396	NA	256	163.917	92.0833	NA	NA	NA	1:1:1:1:1:1	0.438272(0.496633:0.395623:0.422559)	NA	NA	NA	NA	{gi|472580906|gb|EMS18673.1|; tRNA specific adenosine deaminase	{dre:100034610; K01500 E3.5.4.- -- -- Metabolism; Xenobiotics biodegradation and metabolism; Atrazine degradation [PATH:ko00791]}	{5297.EFP74538; Puccinia graminis opiNOG16571 adenosine deaminase F; 5297.EFP74538; Puccinia graminis fuNOG03039 adenosine deaminase F; 5297.EFP74538; Puccinia graminis basNOG02665 Cytidine and deoxycytidylate deaminase zinc-binding region F; 5297.EFP74538; Puccinia graminis KOG1018 deaminase F; 5297.EFP74538; Puccinia graminis COG0590 deaminase FJ}	{Hs18562361; KOG1018 Cytosine deaminase FCY1 and related enzymes F Nucleotide transport and metabolism ;}	{GO:0016814; hydrolase activity, acting on carbon-nitrogen (but not peptide) bonds, in cyclic amidines; molecular_function GO:0016787; hydrolase activity; molecular_function GO:0008270; zinc ion binding; molecular_function}	{A0A0D6EKW0; A0A0D6EKW0_SPOSA SPOSA6832_02269-mRNA-1:cds (Fragment) OS=Sporobolomyces salmonicolor GN=SPOSA6832_02269 PE=4 SV=1}
Rto-vs-NGR-1A1508	NG	0.203451	NA	NA	3.07e-216	3501	889.096	2611.9	NA	1139	673.583	465.417	NA	NA	NA	1:1:1:1:1:1	0.543881(0.598335:0.421491:0.611816)	NA	NA	NA	NA	{gi|472588324|gb|EMS25796.1|; serine-type endopeptidase	{scm:SCHCODRAFT_79504; K08675 PRSS15, PIM1 Lon-like ATP-dependent protease 3.4.21.- --}	{5297.EFP87609; Puccinia graminis fuNOG00856 ATP-dependent serine protease that mediates the selective degradation of misfolded, unassembled or oxidatively damaged polypeptides as well as certain short-lived regulatory proteins in the mitochondrial matrix. May also have a chaperone function in the assembly of inner membrane protein complexes. Participates in the regulation of mitochondrial gene e…	{YBL022c; KOG2004 Mitochondrial ATP-dependent protease PIM1/LON O Posttranslational modification, protein turnover, chaperones ;}	{GO:0003724; RNA helicase activity; molecular_function GO:0003723; RNA binding; molecular_function GO:0016887; ATPase activity; molecular_function GO:0004176; ATP-dependent peptidase activity; molecular_function GO:0006281; DNA repair; biological_process GO:0006310; DNA recombination; biological_process GO:0006508; proteolysis; biological_process GO:0003924; GTPase activity; molecular_function GO…	{A0A0D6EPG6; A0A0D6EPG6_SPOSA SPOSA6832_03586-mRNA-1:cds (Fragment) OS=Sporobolomyces salmonicolor GN=SPOSA6832_03586 PE=3 SV=1}
Rto-vs-NGR-1A1850	NG	0.205341	NA	NA	5.72e-181	3030	754.49	2275.51	NA	976	567.25	408.75	NA	NA	NA	1:1:1:1:1:1	0.542778(0.586937:0.421803:0.619595)	NA	NA	NA	NA	{gi|472583923|gb|EMS21539.1|; 26S proteasome regulatory subunit	{uma:UM04786.1; K03032 PSMD1, RPN2 26S proteasome regulatory subunit N2 -- Genetic Information Processing; Folding, sorting and degradation; Proteasome [PATH:ko03050]Human Diseases; Infectious diseases; Epstein-Barr virus infection [PATH:ko05169]}	{5297.EFP81291; Puccinia graminis basNOG01088 Proteasome/cyclosome repeat O; 5297.EFP81291; Puccinia graminis fuNOG01787 26s proteasome regulatory subunit O; 5297.EFP81291; Puccinia graminis KOG2062 26S proteasome O; 5297.EFP81291; Puccinia graminis COG5116 26s proteasome O}	{At2g32730; KOG2062 26S proteasome regulatory complex, subunit RPN2/PSMD1 O Posttranslational modification, protein turnover, chaperones ;}	{GO:0005515; protein binding; molecular_function}	{M7XCN1; M7XCN1_RHOT1 26S proteasome regulatory subunit OS=Rhodosporidium toruloides (strain NP11) GN=RHTO_01599 PE=4 SV=1}
Rto-vs-NGR-1A1965	NG	0.205555	NA	NA	8.77e-290	2871	660.587	2210.41	NA	1014	616.583	397.417	NA	NA	NA	1:1:1:1:1:1	0.496616(0.535025:0.372081:0.582741)	NA	NA	NA	NA	{gi|472586541|gb|EMS24060.1|; alanine-tRNA synthetase	{scm:SCHCODRAFT_82606; K01872 AARS, alaS alanyl-tRNA synthetase 6.1.1.7 Genetic Information Processing; Translation; Aminoacyl-tRNA biosynthesis [PATH:ko00970]}	{5306.JGI72383; Phanerochaete chrysosporium fuNOG03252 alanyl-tRNA synthetase J; 5306.JGI72383; Phanerochaete chrysosporium opiNOG00961 alanyl-tRNA synthetase J; 5306.JGI72383; Phanerochaete chrysosporium KOG0188 alanyl-tRNA synthetase J; 5306.JGI72383; Phanerochaete chrysosporium COG0013 Catalyzes the attachment of alanine to tRNA(Ala) in a two-step reaction alanine is first activated by ATP to …	{SPAC23C11.09; KOG0188 Alanyl-tRNA synthetase J Translation, ribosomal structure and biogenesis ;}	{GO:0004813; alanine-tRNA ligase activity; molecular_function GO:0003676; nucleic acid binding; molecular_function GO:0006419; alanyl-tRNA aminoacylation; biological_process GO:0000166; nucleotide binding; molecular_function GO:0043039; tRNA aminoacylation; biological_process GO:0005524; ATP binding; molecular_function GO:0016876; ligase activity, forming aminoacyl-tRNA and related compounds; mol…	{A0A0D6EN63; A0A0D6EN63_SPOSA SPOSA6832_03020-mRNA-1:cds OS=Sporobolomyces salmonicolor GN=SPOSA6832_03020 PE=3 SV=1}
Rto-vs-NGR-1A5045	NG	0.205718	NA	NA	6.3e-238	2652	632.084	2019.92	NA	925	561.583	363.417	NA	NA	NA	1:1:1:1:1:1	0.49204(0.544279:0.378607:0.553234)	NA	NA	NA	NA	{gi|472583380|gb|EMS21023.1|; minichromosome maintenance protein 3	{cnb:CNBA0870; K02541 MCM3 minichromosome maintenance protein 3 -- Genetic Information Processing; Replication and repair; DNA replication [PATH:ko03030]Cellular Processes; Cell growth and death; Cell cycle [PATH:ko04110]Cellular Processes; Cell growth and death; Cell cycle - yeast [PATH:ko04111]Cellular Processes; Cell growth and death; Meiosis - yeast [PATH:ko04113]}	{5297.EFP74405; Puccinia graminis KOG0479 dna replication licensing factor L; 5297.EFP74405; Puccinia graminis COG1241 dna replication licensing factor L; 5297.EFP74405; Puccinia graminis basNOG00850 Magnesium chelatase, subunit ChlI L; 5297.EFP74405; Puccinia graminis fuNOG00590 DNA replication licensing factor Mcm3 L; 5297.EFP74405; Puccinia graminis opiNOG05021 dna replication licensing factor…	{SPCC1682.02c; KOG0479 DNA replication licensing factor, MCM3 component L Replication, recombination and repair ;}	{GO:0006260; DNA replication; biological_process GO:0016887; ATPase activity; molecular_function GO:0006355; regulation of transcription, DNA-dependent; biological_process GO:0003677; DNA binding; molecular_function GO:0015979; photosynthesis; biological_process GO:0016851; magnesium chelatase activity; molecular_function GO:0015995; chlorophyll biosynthetic process; biological_process GO:0005524…	{M7XLG2; M7XLG2_RHOT1 DNA helicase OS=Rhodosporidium toruloides (strain NP11) GN=RHTO_02327 PE=3 SV=1}
Rto-vs-NGR-1A5036	NG	0.205973	NA	NA	2.12e-63	816	207.577	608.423	NA	280	170.417	109.583	NA	NA	NA	1:1:1:1:1:1	0.482574(0.534853:0.36193:0.550938)	NA	NA	NA	NA	{gi|472584861|gb|EMS22436.1|; glycosyltransferase family 2 protein	{scm:SCHCODRAFT_53661; K00729 ALG5 dolichyl-phosphate beta-glucosyltransferase 2.4.1.117 Metabolism; Glycan biosynthesis and metabolism; N-Glycan biosynthesis [PATH:ko00510]}	{5306.JGI70735; Phanerochaete chrysosporium KOG2977 dolichylphosphate beta-glucosyltransferase R; 5306.JGI70735; Phanerochaete chrysosporium COG0463 Glycosyl transferase, family 2 M; 5306.JGI70735; Phanerochaete chrysosporium basNOG02320 Glycosyl transferase family 2 R; 5306.JGI70735; Phanerochaete chrysosporium fuNOG02868 dolichyl-phosphate beta-glucosyltransferase R; 5306.JGI70735; Phanerochaet…	{SPBC56F2.10c; KOG2977 Glycosyltransferase R General function prediction only ;}	{NA}	{A0A0D6EGS0; A0A0D6EGS0_SPOSA SPOSA6832_00654-mRNA-1:cds OS=Sporobolomyces salmonicolor GN=SPOSA6832_00654 PE=4 SV=1}
Rto-vs-NGR-1A2844	NG	0.206413	NA	NA	4.45e-42	402	94.4261	307.574	NA	143	87.5	55.5	NA	NA	NA	1:1:1:1:1:1	0.296216(0.318966:0.266523:0.303161)	NA	NA	NA	NA	{NA}	{NA}	{NA}	{NA}	{NA}	{NA}
Rto-vs-NGR-1A1238	NG	0.206524	NA	NA	4.81e-212	2775	687.612	2087.39	NA	947	570.167	376.833	NA	NA	NA	1:1:1:1:1:1	0.524648(0.566398:0.422032:0.585513)	NA	NA	NA	NA	{gi|472583908|gb|EMS21524.1|; RHTO0S11e06436g1_1	{uma:UM02907.1; K01528 DNM dynamin GTPase 3.6.5.5 Cellular Processes; Transport and catabolism; Endocytosis [PATH:ko04144]Organismal Systems; Nervous system; Synaptic vesicle cycle [PATH:ko04721]Organismal Systems; Excretory system; Endocrine and other factor-regulated calcium reabsorption [PATH:ko04961]Human Diseases; Infectious diseases; Bacterial invasion of epithelial cells [PATH:ko05100]}	{5270.UM02907P0; Ustilago maydis basNOG00375 DYNc U; 5270.UM02907P0; Ustilago maydis fuNOG00780 mitochondrial dynamin GTPase U; 5270.UM02907P0; Ustilago maydis opiNOG09618 mitochondrial dynamin GTPase U; 5270.UM02907P0; Ustilago maydis KOG0446 Dynamin-related protein U; 5270.UM02907P0; Ustilago maydis COG0699 Dynamin family R}	{SPBC1718.06; KOG0446 Vacuolar sorting protein VPS1, dynamin, and related proteins UR Intracellular trafficking, secretion, and vesicular transport ; General function prediction only ;}	{GO:0005525; GTP binding; molecular_function GO:0003924; GTPase activity; molecular_function GO:0019835; cytolysis; biological_process GO:0005622; intracellular; cellular_component GO:0050829; defense response to Gram-negative bacterium; biological_process GO:0016021; integral to membrane; cellular_component GO:0007264; small GTPase mediated signal transduction; biological_process}	{A0A0D6EPU2; A0A0D6EPU2_SPOSA SPOSA6832_03375-mRNA-1:cds (Fragment) OS=Sporobolomyces salmonicolor GN=SPOSA6832_03375 PE=3 SV=1}
Rto-vs-NGR-1A0009	NG	0.206631	NA	NA	1.8e-95	1536	394.501	1141.5	NA	505	298.833	206.167	NA	NA	NA	1:1:1:1:1:1	0.533028(0.575229:0.43945:0.584404)	NA	NA	NA	NA	{gi|472584302|gb|EMS21896.1|; ATP-dependent rna helicase dbp8	{cne:CNA01540; K14778 DDX49, DBP8 ATP-dependent RNA helicase DDX49/DBP8 3.6.4.13 --}	{5306.JGI72584; Phanerochaete chrysosporium agarNOG05648 DEAD/DEAH box helicase A; 5306.JGI72584; Phanerochaete chrysosporium KOG0340 atp-dependent rna helicase A; 5306.JGI72584; Phanerochaete chrysosporium basNOG01364 ATP-binding RNA helicase involved in 40S ribosomal subunit biogenesis and is required for the normal formation of 18S rRNAs through pre-rRNA processing at A0, A1 and A2 sites. Requ…	{SPBC543.06c; KOG0340 ATP-dependent RNA helicase A RNA processing and modification ;}	{GO:0003676; nucleic acid binding; molecular_function GO:0003677; DNA binding; molecular_function GO:0004386; helicase activity; molecular_function GO:0016787; hydrolase activity; molecular_function GO:0008026; ATP-dependent helicase activity; molecular_function GO:0005524; ATP binding; molecular_function}	{A0A061AGM1; A0A061AGM1_RHOTO RHTO0S02e05886g1_1 OS=Rhodosporidium toruloides GN=RHTO0S_02e05886g PE=3 SV=1}
Rto-vs-NGR-1A4684	NG	0.206648	NA	NA	1.61e-36	489	135.593	353.407	NA	170	106.167	63.8333	NA	NA	NA	1:1:1:1:1:1	0.52691(0.526042:0.494792:0.559896)	NA	NA	NA	NA	{gi|472584732|gb|EMS22318.1|; 30S ribosomal protein s12	{hms:HMU03200; K02950 RP-S12, rpsL small subunit ribosomal protein S12 -- Genetic Information Processing; Translation; Ribosome [PATH:ko03010]}	{5297.EFP77498; Puccinia graminis opiNOG30164 Ribosomal protein S12 J; 5297.EFP77498; Puccinia graminis fuNOG13362 mitochondrial 37S ribosomal protein MRPS12 J; 5297.EFP77498; Puccinia graminis basNOG02774 ribosomal protein J; 5297.EFP77498; Puccinia graminis KOG1750 Ribosomal protein s12 J; 5297.EFP77498; Puccinia graminis COG0048 Interacts with and stabilizes bases of the 16S rRNA that are invo…	{SPAC4F8.06; KOG1750 Mitochondrial/chloroplast ribosomal protein S12 J Translation, ribosomal structure and biogenesis ;}	{GO:0005840; ribosome; cellular_component GO:0005622; intracellular; cellular_component GO:0003735; structural constituent of ribosome; molecular_function GO:0006412; translation; biological_process}	{A0A061B1I7; A0A061B1I7_RHOTO RHTO0S08e04236g1_1 OS=Rhodosporidium toruloides GN=RHTO0S_08e04236g PE=3 SV=1}
Rto-vs-NGR-1A1865	NG	0.20688	NA	NA	6.41e-70	993	249.542	743.458	NA	333	198.583	134.417	NA	NA	NA	1:1:1:1:1:1	0.517615(0.523035:0.479675:0.550136)	NA	NA	NA	NA	{gi|647396241|emb|CDR38265.1|; RHTO0S03e07118g1_1	{lbc:LACBIDRAFT_301187; K15117 --}	{486041.XP_001873422.1; Laccaria bicolor S238N H82 KOG0755 Solute carrier family 25 member C; 486041.XP_001873422.1; Laccaria bicolor S238N H82 agaNOG00241 Mitochondrial carrier protein C; 486041.XP_001873422.1; Laccaria bicolor S238N H82 basNOG00869 Mitochondrial carrier protein C; 486041.XP_001873422.1; Laccaria bicolor S238N H82 fuNOG02660 mitochondrial oxaloacetate C; 486041.XP_001873422.1; L…	{SPAC139.02c; KOG0755 Mitochondrial oxaloacetate carrier protein C Energy production and conversion ;}	{NA}	{A0A0D6ETR1; A0A0D6ETR1_SPOSA SPOSA6832_04864-mRNA-1:cds OS=Sporobolomyces salmonicolor GN=SPOSA6832_04864 PE=3 SV=1}
Rto-vs-NGR-1A5929	NG	0.206882	NA	NA	0	4431	996.746	3434.25	NA	1476	855.083	620.917	NA	NA	NA	1:1:1:1:1:1	0.508788(0.530397:0.35732:0.638648)	NA	NA	NA	NA	{gi|472580319|gb|EMS18132.1|; DNA topoisomerase II	{cnb:CNBA3470; K03164 TOP2 DNA topoisomerase II 5.99.1.3 --}	{5297.EFP74785; Puccinia graminis KOG0355 Control of topological states of DNA by transient breakage and subsequent rejoining of DNA strands. Topoisomerase II makes double-strand breaks (By similarity) B; 5297.EFP74785; Puccinia graminis COG0187 DNA gyrase negatively supercoils closed circular double- stranded DNA in an ATP-dependent manner and also catalyzes the interconversion of other topologi…	{SPBC1A4.03c; KOG0355 DNA topoisomerase type II B Chromatin structure and dynamics ;}	{GO:0003677; DNA binding; molecular_function GO:0006265; DNA topological change; biological_process GO:0003918; DNA topoisomerase (ATP-hydrolyzing) activity; molecular_function GO:0005524; ATP binding; molecular_function}	{A0A0D6ERD5; A0A0D6ERD5_SPOSA DNA topoisomerase 2 (Fragment) OS=Sporobolomyces salmonicolor GN=SPOSA6832_04202 PE=3 SV=1}
Rto-vs-NGR-1A5223	NG	0.208056	NA	NA	6.7e-152	1422	333.613	1088.39	NA	513	315.25	197.75	NA	NA	NA	1:1:1:1:1:1	0.497721(0.498047:0.381836:0.613281)	NA	NA	NA	NA	{gi|472583396|gb|EMS21039.1|; hydroxymethylglutaryl-CoA synthase	{uma:UM05362.1; K01641 E2.3.3.10, pksG hydroxymethylglutaryl-CoA synthase 2.3.3.10 Metabolism; Lipid metabolism; Synthesis and degradation of ketone bodies [PATH:ko00072]Metabolism; Amino acid metabolism; Valine, leucine and isoleucine degradation [PATH:ko00280]Metabolism; Carbohydrate metabolism; Butanoate metabolism [PATH:ko00650]Metabolism; Metabolism of terpenoids and polyketides; Terpenoid b…	{208348.PTTG_06166P0; Puccinia triticina opiNOG01006 synthase I; 208348.PTTG_06166P0; Puccinia triticina basNOG01279 synthase I; 208348.PTTG_06166P0; Puccinia triticina fuNOG01162 Hydroxymethylglutaryl-CoA synthase I; 208348.PTTG_06166P0; Puccinia triticina KOG1393 synthase I; 208348.PTTG_06166P0; Puccinia triticina COG3425 hydroxymethylglutaryl-coa synthase I}	{7302938; KOG1393 Hydroxymethylglutaryl-CoA synthase I Lipid transport and metabolism ;}	{GO:0004421; hydroxymethylglutaryl-CoA synthase activity; molecular_function GO:0004315; 3-oxoacyl-[acyl-carrier-protein] synthase activity; molecular_function GO:0008299; isoprenoid biosynthetic process; biological_process GO:0006633; fatty acid biosynthetic process; biological_process}	{A0A061BFR9; A0A061BFR9_RHOTO RHTO0S16e03400g1_1 OS=Rhodosporidium toruloides GN=RHTO0S_16e03400g PE=4 SV=1}
Rto-vs-NGR-1A1019	NG	0.208987	NA	NA	1.83e-227	1839	456.018	1382.98	NA	699	446.75	252.25	NA	NA	NA	1:1:1:1:1:1	0.49689(0.538103:0.423017:0.529549)	NA	NA	NA	NA	{gi|472586481|gb|EMS24000.1|; threonine dehydratase	{uma:UM05113.1; K01754 E4.3.1.19, ilvA, tdcB threonine dehydratase 4.3.1.19 Metabolism; Amino acid metabolism; Glycine, serine and threonine metabolism [PATH:ko00260]Metabolism; Amino acid metabolism; Valine, leucine and isoleucine biosynthesis [PATH:ko00290]Metabolism; Overview; Carbon metabolism [PATH:ko01200]Metabolism; Overview; Biosynthesis of amino acids [PATH:ko01230]}	{5306.JGI67761; Phanerochaete chrysosporium fuNOG00428 Threonine dehydratase E; 5306.JGI67761; Phanerochaete chrysosporium opiNOG04263 Threonine dehydratase E; 5306.JGI67761; Phanerochaete chrysosporium COG1171 Threonine dehydratase E; 5306.JGI67761; Phanerochaete chrysosporium agarNOG06425 C-terminal regulatory domain of Threonine dehydratase E; 5306.JGI67761; Phanerochaete chrysosporium basNOG0…	{YER086w; KOG1250 Threonine/serine dehydratases E Amino acid transport and metabolism ;}	{NA}	{A0A0D6ETU7; A0A0D6ETU7_SPOSA Threonine dehydratase (Fragment) OS=Sporobolomyces salmonicolor GN=SPOSA6832_05097 PE=3 SV=1}
Rto-vs-NGR-1A3037	NG	0.209249	NA	NA	1.28e-62	891	221.027	669.973	NA	299	176.667	122.333	NA	NA	NA	1:1:1:1:1:1	0.515291(0.590214:0.405199:0.550459)	NA	NA	NA	NA	{gi|634354157|gb|KDE09186.1|; ribosomal RNA methyltransferase 1	{tad:TRIADDRAFT_62287; K14864 FTSJ1, TRM7 tRNA methyltransferase 2.1.1.- --}	{10228.TriadP62287; Trichoplax adhaerens KOG1099 rna methyltransferase A; 10228.TriadP62287; Trichoplax adhaerens COG0293 Specifically methylates the uridine in position 2552 of 23S rRNA at the 2'-O position of the ribose in the fully assembled 50S ribosomal subunit (By similarity) J; 10228.TriadP62287; Trichoplax adhaerens meNOG13894 FtsJ RNA methyltransferase homolog 1 (E. coli) A; 10228.TriadP…	{Hs7110661; KOG1099 SAM-dependent methyltransferase/cell division protein FtsJ DR Cell cycle control, cell division, chromosome partitioning ; General function prediction only ;}	{GO:0008168; methyltransferase activity; molecular_function GO:0032259; methylation; biological_process}	{A0A0D6EHL1; A0A0D6EHL1_SPOSA SPOSA6832_00974-mRNA-1:cds (Fragment) OS=Sporobolomyces salmonicolor GN=SPOSA6832_00974 PE=3 SV=1}
Rto-vs-NGR-1A0195	NG	0.209329	NA	NA	3.4e-114	1899	471.443	1427.56	NA	617	356.25	260.75	NA	NA	NA	1:1:1:1:1:1	0.517192(0.570201:0.398281:0.583095)	NA	NA	NA	NA	{gi|472585942|gb|EMS23484.1|; malic enzyme, mitochondrial	{cnb:CNBF1040; K00027 E1.1.1.38, sfcA, maeA malate dehydrogenase (oxaloacetate-decarboxylating) 1.1.1.38 Metabolism; Carbohydrate metabolism; Pyruvate metabolism [PATH:ko00620]Metabolism; Overview; Carbon metabolism [PATH:ko01200]Environmental Information Processing; Signal transduction; Two-component system [PATH:ko02020]}	{367775.XP_003194651.1; Cryptococcus gattii WM276 opiNOG04071 Malic enzyme C; 367775.XP_003194651.1; Cryptococcus gattii WM276 fuNOG02188 Malic enzyme C; 367775.XP_003194651.1; Cryptococcus gattii WM276 KOG1257 Malic enzyme C; 367775.XP_003194651.1; Cryptococcus gattii WM276 COG0281 malic enzyme C; 367775.XP_003194651.1; Cryptococcus gattii WM276 treNOG07632 Malic_M C}	{YKL029c; KOG1257 NADP+-dependent malic enzyme C Energy production and conversion ;}	{GO:0004471; malate dehydrogenase (decarboxylating) activity; molecular_function GO:0051287; NAD binding; molecular_function GO:0055114; oxidation-reduction process; biological_process}	{A0A0D6EH38; A0A0D6EH38_SPOSA Malic enzyme OS=Sporobolomyces salmonicolor GN=SPOSA6832_00607 PE=3 SV=1}
Rto-vs-NGR-1A1698	NG	0.209347	NA	NA	2.1e-77	1032	243.686	788.314	NA	347	203	144	NA	NA	NA	1:1:1:1:1:1	0.503022(0.542746:0.373057:0.593264)	NA	NA	NA	NA	{gi|342321667|gb|EGU13599.1|; Serine/threonine-protein phosphatase 2A activator 2	{cnb:CNBL1550; K01802 E5.2.1.8 peptidylprolyl isomerase 5.2.1.8 --}	{214684.XP_572340.1; Cryptococcus neoformans var. neoformans JEC21 KOG2867 PPIases accelerate the folding of proteins. It catalyzes the cis-trans isomerization of proline imidic peptide bonds in oligopeptides. Acts as a regulatory subunit for PP2A-like phosphatases modulating their activity or substrate specificity, probably by inducing a conformational change in the catalytic subunit, a direct t…	{SPAC1782.05; KOG2867 Phosphotyrosyl phosphatase activator DT Cell cycle control, cell division, chromosome partitioning ; Signal transduction mechanisms ;}	{GO:0019211; phosphatase activator activity; molecular_function}	{A0A0D6ERV4; A0A0D6ERV4_SPOSA Serine/threonine-protein phosphatase 2A activator OS=Sporobolomyces salmonicolor GN=SPOSA6832_04095 PE=3 SV=1}
Rto-vs-NGR-1A3218	NG	0.209961	NA	NA	0	669	147.065	521.935	NA	254	158.417	95.5833	NA	NA	NA	1:1:1:1:1:1	0.465665(0.519313:0.283262:0.594421)	NA	NA	NA	NA	{gi|634353023|gb|KDE08112.1|; ATP synthase (E/31 kDa) subunit	{uma:UM03951.1; K02150 ATPeVE, ATP6E V-type H+-transporting ATPase subunit E 3.6.3.14 Metabolism; Energy metabolism; Oxidative phosphorylation [PATH:ko00190]Cellular Processes; Transport and catabolism; Phagosome [PATH:ko04145]Organismal Systems; Nervous system; Synaptic vesicle cycle [PATH:ko04721]Organismal Systems; Excretory system; Collecting duct acid secretion [PATH:ko04966]Human Diseases; …	{5297.EFP84053; Puccinia graminis basNOG02302 vacuolar ATP synthase subunit E C; 5297.EFP84053; Puccinia graminis fuNOG05971 Vacuolar ATP synthase subunit e C; 5297.EFP84053; Puccinia graminis opiNOG02991 subunit E' C; 5297.EFP84053; Puccinia graminis KOG1664 subunit e C; 5297.EFP84053; Puccinia graminis COG1390 Produces ATP from ADP in the presence of a proton gradient across the membrane (By si…	{CE19362; KOG1664 Vacuolar H+-ATPase V1 sector, subunit E C Energy production and conversion ;}	{GO:0036038; NA GO:0015991; ATP hydrolysis coupled proton transport; biological_process GO:0033178; proton-transporting two-sector ATPase complex, catalytic domain; cellular_component GO:0046961; proton-transporting ATPase activity, rotational mechanism; molecular_function GO:0042384; cilium assembly; biological_process GO:0010826; negative regulation of centrosome duplication; biological_process}	{A0A0D6EM38; A0A0D6EM38_SPOSA SPOSA6832_02669-mRNA-1:cds OS=Sporobolomyces salmonicolor GN=SPOSA6832_02669 PE=3 SV=1}
Rto-vs-NGR-1A0489	NG	0.210666	NA	NA	1.28e-106	1398	351.261	1046.74	NA	483	290.75	192.25	NA	NA	NA	1:1:1:1:1:1	0.463701(0.501534:0.375767:0.513804)	NA	NA	NA	NA	{gi|472582490|gb|EMS20176.1|; aldehyde dehydrogenase	{afm:AFUA_6G03770; K00155 E1.2.1.- -- -- Metabolism; Metabolism of terpenoids and polyketides; Geraniol degradation [PATH:ko00281]Metabolism; Xenobiotics biodegradation and metabolism; Naphthalene degradation [PATH:ko00626]Metabolism; Metabolism of terpenoids and polyketides; Limonene and pinene degradation [PATH:ko00903]}	{5270.UM03761P0; Ustilago maydis fuNOG00467 Aldehyde dehydrogenase C; 5270.UM03761P0; Ustilago maydis opiNOG14011 Aldehyde dehydrogenase C; 5270.UM03761P0; Ustilago maydis basNOG00715 Aldehyde dehydrogenase family C; 5270.UM03761P0; Ustilago maydis KOG2454 Aldehyde dehydrogenase C; 5270.UM03761P0; Ustilago maydis COG1012 Dehydrogenase C}	{SPBC21C3.15c; KOG2454 Betaine aldehyde dehydrogenase C Energy production and conversion ;}	{GO:0016491; oxidoreductase activity; molecular_function GO:0055114; oxidation-reduction process; biological_process GO:0008152; NA}	{A0A061BKZ9; A0A061BKZ9_RHOTO RHTO0S19e01266g1_1 OS=Rhodosporidium toruloides GN=RHTO0S_19e01266g PE=3 SV=1}
Rto-vs-NGR-1A1913	NG	0.210844	NA	NA	3.8e-79	672	161.934	510.066	NA	250	156.25	93.75	NA	NA	NA	1:1:1:1:1:1	0.492393(0.551867:0.39834:0.526971)	NA	NA	NA	NA	{gi|472586693|gb|EMS24212.1|; RHTO0S06e05138g1_1	{uma:UM04195.1; K13800 CMPK1, UMPK UMP-CMP kinase 2.7.4.- 2.7.4.14 Metabolism; Nucleotide metabolism; Pyrimidine metabolism [PATH:ko00240]}	{573729.XP_003658800.1; Myceliophthora thermophila ATCC 42464 ascNOG01184 Uridylate kinase F; 573729.XP_003658800.1; Myceliophthora thermophila ATCC 42464 chaNOG01920 Adenylate kinase F; 573729.XP_003658800.1; Myceliophthora thermophila ATCC 42464 fuNOG01195 Uridylate kinase F; 573729.XP_003658800.1; Myceliophthora thermophila ATCC 42464 opiNOG13074 Cytidine monophosphate (UMP-CMP) kinase 1 F; 57…	{YKL024c; KOG3079 Uridylate kinase/adenylate kinase F Nucleotide transport and metabolism ;}	{GO:0005524; ATP binding; molecular_function GO:0006614; SRP-dependent cotranslational protein targeting to membrane; biological_process GO:0016301; kinase activity; molecular_function GO:0005525; GTP binding; molecular_function}	{M7WUF2; M7WUF2_RHOT1 Uridylate kinase OS=Rhodosporidium toruloides (strain NP11) GN=RHTO_06216 PE=3 SV=1}
Rto-vs-NGR-1A0060	NG	0.212167	NA	NA	6.12e-82	1293	311.747	981.253	NA	424	242.667	181.333	NA	NA	NA	1:1:1:1:1:1	0.525124(0.552017:0.406582:0.616773)	NA	NA	NA	NA	{gi|647395519|emb|CDR36992.1|; RHTO0S02e09494g1_1	{lbc:LACBIDRAFT_292948; K14264 BNA3 kynurenine aminotransferase 2.6.1.7 Metabolism; Amino acid metabolism; Tryptophan metabolism [PATH:ko00380]}	{5297.EFP84136; Puccinia graminis basNOG00261 K14264 kynurenine aminotransferase EC 2.6.1.7 E; 5297.EFP84136; Puccinia graminis fuNOG00555 Kynurenine aminotransferase E; 5297.EFP84136; Puccinia graminis opiNOG01978 cysteine conjugate-beta lyase E; 5297.EFP84136; Puccinia graminis KOG0257 aminotransferase E; 5297.EFP84136; Puccinia graminis COG0436 aminotransferase E}	{SPAC6B12.04c; KOG0256 1-aminocyclopropane-1-carboxylate synthase, and related proteins T Signal transduction mechanisms ;}	{GO:0006520; cellular amino acid metabolic process; biological_process GO:0008152; NA GO:0016829; lyase activity; molecular_function GO:0009058; biosynthetic process; biological_process GO:0030170; pyridoxal phosphate binding; molecular_function}	{A0A0D6EGW1; A0A0D6EGW1_SPOSA SPOSA6832_00776-mRNA-1:cds OS=Sporobolomyces salmonicolor GN=SPOSA6832_00776 PE=3 SV=1}
Rto-vs-NGR-1A4460	NG	0.212183	NA	NA	1.45e-57	798	190.618	607.382	NA	268	155.75	112.25	NA	NA	NA	1:1:1:1:1:1	0.518322(0.508865:0.416667:0.629433)	NA	NA	NA	NA	{gi|472587487|gb|EMS24983.1|; C-8 sterol isomerase (erg-1)	{lbc:LACBIDRAFT_294931; K09829 ERG2 C-8 sterol isomerase 5.-.-.- Metabolism; Lipid metabolism; Steroid biosynthesis [PATH:ko00100]}	{486041.XP_001884287.1; Laccaria bicolor S238N H82 agaNOG01917 ERG2 and Sigma1 receptor like protein I; 486041.XP_001884287.1; Laccaria bicolor S238N H82 fuNOG01567 C-8 sterol isomerase I; 486041.XP_001884287.1; Laccaria bicolor S238N H82 opiNOG01865 C-8 sterol isomerase T; 486041.XP_001884287.1; Laccaria bicolor S238N H82 basNOG02085 C-8 sterol isomerase I; 486041.XP_001884287.1; Laccaria bicolo…	{YMR202w; KOG4143 Sigma receptor and C-8 sterol isomerase T Signal transduction mechanisms ;}	{NA}	{A0A061B4J6; A0A061B4J6_RHOTO RHTO0S07e01024g1_1 OS=Rhodosporidium toruloides GN=RHTO0S_07e01024g PE=4 SV=1}
Rto-vs-NGR-1A4194	NG	0.21236	NA	NA	3.53e-137	1173	282.186	890.814	NA	438	273.25	164.75	NA	NA	NA	1:1:1:1:1:1	0.496495(0.522196:0.413551:0.553738)	NA	NA	NA	NA	{gi|472587781|gb|EMS25277.1|; replication factor C subunit 2	{scm:SCHCODRAFT_52161; K10755 RFC2_4 replication factor C subunit 2/4 -- Genetic Information Processing; Replication and repair; DNA replication [PATH:ko03030]Genetic Information Processing; Replication and repair; Nucleotide excision repair [PATH:ko03420]Genetic Information Processing; Replication and repair; Mismatch repair [PATH:ko03430]}	{5306.JGI74192; Phanerochaete chrysosporium KOG0989 replication factor C L; 5306.JGI74192; Phanerochaete chrysosporium COG0470 DNA polymerase III subunit delta' L; 5306.JGI74192; Phanerochaete chrysosporium agarNOG04071 Replication factor C C-terminal domain L; 5306.JGI74192; Phanerochaete chrysosporium fuNOG02699 replication factor C subunit L; 5306.JGI74192; Phanerochaete chrysosporium opiNOG00…	{YJR068w; KOG0989 Replication factor C, subunit RFC4 L Replication, recombination and repair ;}	{GO:0015995; chlorophyll biosynthetic process; biological_process GO:0003676; nucleic acid binding; molecular_function GO:0003723; RNA binding; molecular_function GO:0003724; RNA helicase activity; molecular_function GO:0000166; nucleotide binding; molecular_function GO:0016787; hydrolase activity; molecular_function GO:0008026; ATP-dependent helicase activity; molecular_function GO:0051301; cell…	{A0A0D6EJZ1; A0A0D6EJZ1_SPOSA SPOSA6832_01516-mRNA-1:cds (Fragment) OS=Sporobolomyces salmonicolor GN=SPOSA6832_01516 PE=4 SV=1}
Rto-vs-NGR-1A5917	NG	0.212602	NA	NA	1.24e-97	1620	411.361	1208.64	NA	534	310.25	223.75	NA	NA	NA	1:1:1:1:1:1	0.478962(0.506311:0.368163:0.562412)	NA	NA	NA	NA	{gi|472585178|gb|EMS22744.1|; RHTO0S10e05798g1_1	{uma:UM00872.1; K00928 E2.7.2.4, lysC aspartate kinase 2.7.2.4 Metabolism; Amino acid metabolism; Glycine, serine and threonine metabolism [PATH:ko00260]Metabolism; Amino acid metabolism; Cysteine and methionine metabolism [PATH:ko00270]Metabolism; Amino acid metabolism; Lysine biosynthesis [PATH:ko00300]Metabolism; Overview; 2-Oxocarboxylic acid metabolism [PATH:ko01210]Metabolism; Overview; Bio…	{5270.UM00872P0; Ustilago maydis KOG0456 Aspartokinase E; 5270.UM00872P0; Ustilago maydis COG0527 Aspartokinase E; 5270.UM00872P0; Ustilago maydis basNOG00126 Aspartokinase E; 5270.UM00872P0; Ustilago maydis fuNOG00314 Aspartokinase E; 5270.UM00872P0; Ustilago maydis opiNOG03785 Aspartokinase E}	{SPBC19F5.04; KOG0456 Aspartate kinase E Amino acid transport and metabolism ;}	{GO:0016597; amino acid binding; molecular_function GO:0008152; NA}	{A0A0D6ELT1; A0A0D6ELT1_SPOSA Aspartokinase OS=Sporobolomyces salmonicolor GN=SPOSA6832_02309 PE=3 SV=1}
Rto-vs-NGR-1A3653	NG	0.214068	NA	NA	1.52e-60	702	163.236	538.764	NA	244	143.667	100.333	NA	NA	NA	1:1:1:1:1:1	0.513944(0.547809:0.404382:0.589641)	NA	NA	NA	NA	{gi|634347592|gb|KDE03106.1|; ribulose-phosphate 3-epimerase	{lbc:LACBIDRAFT_227985; K01783 rpe, RPE ribulose-phosphate 3-epimerase 5.1.3.1 Metabolism; Carbohydrate metabolism; Pentose phosphate pathway [PATH:ko00030]Metabolism; Carbohydrate metabolism; Pentose and glucuronate interconversions [PATH:ko00040]Metabolism; Energy metabolism; Carbon fixation in photosynthetic organisms [PATH:ko00710]Metabolism; Overview; Carbon metabolism [PATH:ko01200]Metaboli…	{486041.XP_001873608.1; Laccaria bicolor S238N H82 agarNOG05893 Ribulose-phosphate 3 epimerase family G; 486041.XP_001873608.1; Laccaria bicolor S238N H82 KOG3111 ribulose-phosphate 3-epimerase G; 486041.XP_001873608.1; Laccaria bicolor S238N H82 COG0036 ribulose-phosphate 3-epimerase G; 486041.XP_001873608.1; Laccaria bicolor S238N H82 basNOG01540 Ribulose-phosphate 3-epimerase G; 486041.XP_0018…	{YJL121c; KOG3111 D-ribulose-5-phosphate 3-epimerase G Carbohydrate transport and metabolism ;}	{GO:0005975; carbohydrate metabolic process; biological_process GO:0016857; racemase and epimerase activity, acting on carbohydrates and derivatives; molecular_function}	{U5HH63; U5HH63_USTV1 Ribulose-phosphate 3-epimerase OS=Microbotryum violaceum (strain p1A1 Lamole) GN=MVLG_06403 PE=3 SV=1}
Rto-vs-NGR-1A1868	NG	0.214775	NA	NA	7.56e-92	1506	354.343	1151.66	NA	490	274.917	215.083	NA	NA	NA	1:1:1:1:1:1	0.540328(0.539698:0.431002:0.650284)	NA	NA	NA	NA	{gi|647396089|emb|CDR38111.1|; RHTO0S03e03774g1_1	{uma:UM01080.1; K13524 ABAT 4-aminobutyrate aminotransferase / (S)-3-amino-2-methylpropionate transaminase 2.6.1.19 2.6.1.22 Metabolism; Amino acid metabolism; Alanine, aspartate and glutamate metabolism [PATH:ko00250]Metabolism; Amino acid metabolism; Valine, leucine and isoleucine degradation [PATH:ko00280]Metabolism; Metabolism of other amino acids; beta-Alanine metabolism [PATH:ko00410]Metabo…	{5297.EFP80962; Puccinia graminis fuNOG02936 4-aminobutyrate aminotransferase E; 5297.EFP80962; Puccinia graminis opiNOG06098 4-aminobutyrate aminotransferase E; 5297.EFP80962; Puccinia graminis basNOG00635 Aminotransferase class-III E; 5297.EFP80962; Puccinia graminis KOG1405 4-aminobutyrate aminotransferase E; 5297.EFP80962; Puccinia graminis COG0160 aminotransferase E}	{SPAC19D5.07; KOG1405 4-aminobutyrate aminotransferase E Amino acid transport and metabolism ;}	{GO:0008483; transaminase activity; molecular_function GO:0030170; pyridoxal phosphate binding; molecular_function GO:0009058; biosynthetic process; biological_process}	{A0A0D6ET18; A0A0D6ET18_SPOSA SPOSA6832_04859-mRNA-1:cds (Fragment) OS=Sporobolomyces salmonicolor GN=SPOSA6832_04859 PE=3 SV=1}
Rto-vs-NGR-1A2985	NG	0.214836	NA	NA	4.7e-156	2502	600.287	1901.71	NA	824	468.75	355.25	NA	NA	NA	1:1:1:1:1:1	0.543527(0.590402:0.412388:0.62779)	NA	NA	NA	NA	{gi|342321134|gb|EGU13069.1|; Ribosome biogenesis protein ERB1	{cne:CNB04640; K14824 ERB1, BOP1 ribosome biogenesis protein ERB1 -- --}	{5297.EFP91792; Puccinia graminis KOG0650 ribosome biogenesis, protein J; 5297.EFP91792; Puccinia graminis NOG05252 Component of the NOP7 complex, which is required for maturation of the 25S and 5.8S ribosomal RNAs and formation of the 60S ribosome (By similarity) J; 5297.EFP91792; Puccinia graminis basNOG01720 Component of the NOP7 complex, which is required for maturation of the 25S and 5.8S ri…	{YMR049c; KOG0650 WD40 repeat nucleolar protein Bop1, involved in ribosome biogenesis J Translation, ribosomal structure and biogenesis ;}	{GO:0005515; protein binding; molecular_function GO:0006364; rRNA processing; biological_process}	{A0A0D6EJ75; A0A0D6EJ75_SPOSA SPOSA6832_01190-mRNA-1:cds (Fragment) OS=Sporobolomyces salmonicolor GN=SPOSA6832_01190 PE=3 SV=1}
Rto-vs-NGR-1A4980	NG	0.216402	NA	NA	0	3717	886.916	2830.08	NA	1409	877	532	NA	NA	NA	1:1:1:1:1:1	0.516969(0.552881:0.406077:0.591949)	NA	NA	NA	NA	{gi|634352428|gb|KDE07556.1|; coatomer subunit alpha	{cnb:CNBG4300; K05236 COPA coatomer protein complex, subunit alpha (xenin) -- Environmental Information Processing; Signaling molecules and interaction; Neuroactive ligand-receptor interaction [PATH:ko04080]}	{5297.EFP89226; Puccinia graminis basNOG00300 Coatomer (COPI) alpha subunit C-terminus U; 5297.EFP89226; Puccinia graminis fuNOG02722 Coatomer alpha subunit U; 5297.EFP89226; Puccinia graminis NOG02555 Coatomer protein complex subunit alpha U; 5297.EFP89226; Puccinia graminis opiNOG11102 Coatomer protein complex subunit alpha U; 5297.EFP89226; Puccinia graminis KOG0292 Coatomer protein complex su…	{Hs4758030; KOG0292 Vesicle coat complex COPI, alpha subunit U Intracellular trafficking, secretion, and vesicular transport ;}	{GO:0005198; NA GO:0030117; membrane coat; cellular_component GO:0016192; vesicle-mediated transport; biological_process GO:0006886; intracellular protein transport; biological_process GO:0005515; protein binding; molecular_function GO:0030126; COPI vesicle coat; cellular_component}	{U5H4I7; U5H4I7_USTV1 Coatomer subunit alpha OS=Microbotryum violaceum (strain p1A1 Lamole) GN=MVLG_02227 PE=4 SV=1}
Rto-vs-NGR-1A2046	NG	0.216715	NA	NA	3.58e-101	1560	371.641	1188.36	NA	518	294.333	223.667	NA	NA	NA	1:1:1:1:1:1	0.546715(0.55425:0.429476:0.65642)	NA	NA	NA	NA	{gi|472587355|gb|EMS24854.1|; ornithine decarboxylase	{uma:UM01048.1; K01581 E4.1.1.17, ODC1, speC, speF ornithine decarboxylase 4.1.1.17 Metabolism; Amino acid metabolism; Arginine and proline metabolism [PATH:ko00330]Metabolism; Metabolism of other amino acids; Glutathione metabolism [PATH:ko00480]}	{5297.EFP86532; Puccinia graminis KOG0622 ornithine decarboxylase E; 5297.EFP86532; Puccinia graminis COG0019 Specifically catalyzes the decarboxylation of meso- diaminopimelate (meso-DAP) to L-lysine (By similarity) E; 5297.EFP86532; Puccinia graminis basNOG00708 Ornithine decarboxylase E; 5297.EFP86532; Puccinia graminis fuNOG02293 ornithine decarboxylase E; 5297.EFP86532; Puccinia graminis opi…	{SPAC144.04c; KOG0622 Ornithine decarboxylase E Amino acid transport and metabolism ;}	{GO:0003824; NA}	{A0A0D6EF82; A0A0D6EF82_SPOSA SPOSA6832_00100-mRNA-1:cds (Fragment) OS=Sporobolomyces salmonicolor GN=SPOSA6832_00100 PE=3 SV=1}
Rto-vs-NGR-1A5271	NG	0.216748	NA	NA	7.25e-142	1188	273.383	914.617	NA	442	269.833	172.167	NA	NA	NA	1:1:1:1:1:1	0.464368(0.529885:0.296552:0.566667)	NA	NA	NA	NA	{gi|647401714|emb|CDR48069.1|; RHTO0S16e00606g1_1	{uma:UM02684.1; K03036 PSMD11, RPN6 26S proteasome regulatory subunit N6 -- Genetic Information Processing; Folding, sorting and degradation; Proteasome [PATH:ko03050]Human Diseases; Infectious diseases; Epstein-Barr virus infection [PATH:ko05169]}	{5270.UM02684P0; Ustilago maydis KOG1463 26S Proteasome non-ATPase regulatory subunit O; 5270.UM02684P0; Ustilago maydis COG5159 26S proteasome non-ATPase regulatory subunit O; 5270.UM02684P0; Ustilago maydis fuNOG05728 26S proteasome non-ATPase regulatory subunit 11 O; 5270.UM02684P0; Ustilago maydis opiNOG06356 26S proteasome non-ATPase regulatory subunit O; 5270.UM02684P0; Ustilago maydis basN…	{SPAC23G3.11; KOG1463 26S proteasome regulatory complex, subunit RPN6/PSMD11 O Posttranslational modification, protein turnover, chaperones ;}	{GO:0005515; protein binding; molecular_function}	{A0A0D6EK92; A0A0D6EK92_SPOSA SPOSA6832_02073-mRNA-1:cds (Fragment) OS=Sporobolomyces salmonicolor GN=SPOSA6832_02073 PE=4 SV=1}
Rto-vs-NGR-1A5631	NG	0.216992	NA	NA	4.42e-72	927	233.08	693.92	NA	325	194.25	130.75	NA	NA	NA	1:1:1:1:1:1	0.519444(0.569444:0.441667:0.547222)	NA	NA	NA	NA	{gi|647399647|emb|CDR44545.1|; RHTO0S09e05996g1_1	{lbc:LACBIDRAFT_184682; K01653 E2.2.1.6S, ilvH, ilvN acetolactate synthase I/III small subunit 2.2.1.6 Metabolism; Amino acid metabolism; Valine, leucine and isoleucine biosynthesis [PATH:ko00290]Metabolism; Carbohydrate metabolism; Butanoate metabolism [PATH:ko00650]Metabolism; Carbohydrate metabolism; C5-Branched dibasic acid metabolism [PATH:ko00660]Metabolism; Metabolism of cofactors and vita…	{208348.PTTG_04976P0; Puccinia triticina basNOG00200 Small subunit of acetolactate synthase E; 208348.PTTG_04976P0; Puccinia triticina fuNOG02532 Acetolactate synthase small subunit E; 208348.PTTG_04976P0; Puccinia triticina opiNOG06493 Acetolactate synthase small subunit E; 208348.PTTG_04976P0; Puccinia triticina KOG2663 Acetolactate synthase small subunit E; 208348.PTTG_04976P0; Puccinia tritic…	{YCL009c; KOG2663 Acetolactate synthase, small subunit E Amino acid transport and metabolism ;}	{GO:0008152; NA GO:0016597; amino acid binding; molecular_function}	{A0A061B9J5; A0A061B9J5_RHOTO RHTO0S09e05996g1_1 OS=Rhodosporidium toruloides GN=RHTO0S_09e05996g PE=4 SV=1}
Rto-vs-NGR-1A2821	NG	0.217065	NA	NA	1.28e-65	807	189.77	617.23	NA	280	163.667	116.333	NA	NA	NA	1:1:1:1:1:1	0.495255(0.540925:0.384342:0.560498)	NA	NA	NA	NA	{gi|634354197|gb|KDE09226.1|; V-type proton ATPase subunit D	{cnb:CNBC6640; K02149 ATPeVD, ATP6M V-type H+-transporting ATPase subunit D 3.6.3.14 Metabolism; Energy metabolism; Oxidative phosphorylation [PATH:ko00190]Cellular Processes; Transport and catabolism; Phagosome [PATH:ko04145]Organismal Systems; Nervous system; Synaptic vesicle cycle [PATH:ko04721]Organismal Systems; Excretory system; Collecting duct acid secretion [PATH:ko04966]Human Diseases; I…	{5306.JGI71184; Phanerochaete chrysosporium agarNOG06902 ATP synthase subunit D C; 5306.JGI71184; Phanerochaete chrysosporium basNOG01863 vacuolar ATP synthase subunit D C; 5306.JGI71184; Phanerochaete chrysosporium fuNOG03559 vacuolar ATP synthase subunit D C; 5306.JGI71184; Phanerochaete chrysosporium opiNOG19196 subunit D C; 5306.JGI71184; Phanerochaete chrysosporium KOG1647 subunit D C; 5306.…	{YEL051w; KOG1647 Vacuolar H+-ATPase V1 sector, subunit D C Energy production and conversion ;}	{GO:0055085; transmembrane transport; biological_process GO:0042626; ATPase activity, coupled to transmembrane movement of substances; molecular_function}	{A0A0D6EIX2; A0A0D6EIX2_SPOSA SPOSA6832_01126-mRNA-1:cds (Fragment) OS=Sporobolomyces salmonicolor GN=SPOSA6832_01126 PE=3 SV=1}
Rto-vs-NGR-1A2622	NG	0.217104	NA	NA	1.73e-77	720	174.483	545.517	NA	267	164.167	102.833	NA	NA	NA	1:1:1:1:1:1	0.415039(0.429688:0.326172:0.489258)	NA	NA	NA	NA	{gi|472583974|gb|EMS21590.1|; magnesium ion transporter	{NA}	{339724.XP_001541122.1; Ajellomyces capsulatus NAm1 ascNOG00699 the splicing of mRNA group II introns in mitochondria by affecting mitochondrial magnesium concentrations, which are critical for group II intron splicing P; 339724.XP_001541122.1; Ajellomyces capsulatus NAm1 fuNOG00746 inner membrane magnesium transporter P; 339724.XP_001541122.1; Ajellomyces capsulatus NAm1 NOG00106 Magnesium trans…	{SPBC25H2.08c; KOG2662 Magnesium transporters: CorA family P Inorganic ion transport and metabolism ;}	{GO:0019028; viral capsid; cellular_component GO:0019031; viral envelope; cellular_component GO:0016021; integral to membrane; cellular_component GO:0005198; NA GO:0016020; membrane; cellular_component GO:0030001; metal ion transport; biological_process GO:0046873; metal ion transmembrane transporter activity; molecular_function GO:0055085; transmembrane transport; biological_process}	{A0A0D6EP59; A0A0D6EP59_SPOSA SPOSA6832_03408-mRNA-1:cds (Fragment) OS=Sporobolomyces salmonicolor GN=SPOSA6832_03408 PE=4 SV=1}
Rto-vs-NGR-1A5593	NG	0.217921	NA	NA	2.88e-123	1023	260.244	762.756	NA	397	252.75	144.25	NA	NA	NA	1:1:1:1:1:1	0.510921(0.566952:0.440171:0.525641)	NA	NA	NA	NA	{gi|342320272|gb|EGU12214.1|; putative Electron transfer flavoprotein alpha subunit	{yli:YALI0E13420g; K03522 fixB, etfA electron transfer flavoprotein alpha subunit -- --}	{4952.XP_503900.1; Yarrowia lipolytica ascNOG00295 electron transfer flavoprotein C; 4952.XP_503900.1; Yarrowia lipolytica fuNOG00330 Electron transfer flavoprotein C; 4952.XP_503900.1; Yarrowia lipolytica opiNOG00275 Electron transfer flavoprotein C; 4952.XP_503900.1; Yarrowia lipolytica COG2025 Electron transfer flavoprotein C; 4952.XP_503900.1; Yarrowia lipolytica KOG3954 Electron transfer fla…	{SPAC27D7.06; KOG3954 Electron transfer flavoprotein, alpha subunit C Energy production and conversion ;}	{NA}	{G0SYQ6; G0SYQ6_RHOG2 Putative Electron transfer flavoprotein alpha subunit OS=Rhodotorula glutinis (strain ATCC 204091 / IIP 30 / MTCC 1151) GN=RTG_01837 PE=4 SV=1}
Rto-vs-NGR-1A1399	NG	0.218055	NA	NA	1.55e-73	1005	249.695	755.305	NA	347	204.083	142.917	NA	NA	NA	1:1:1:1:1:1	0.528176(0.610315:0.391117:0.583095)	NA	NA	NA	NA	{gi|472583736|gb|EMS21360.1|; NADPH2: quinone reductase	{cci:CC1G_00547; K00344 E1.6.5.5, qor NADPH2:quinone reductase 1.6.5.5 --}	{240176.XP_001829368.2; Coprinopsis cinerea okayama7#130 basNOG02259 Zinc-binding dehydrogenase C; 240176.XP_001829368.2; Coprinopsis cinerea okayama7#130 fuNOG00448 Quinone oxidoreductase Q; 240176.XP_001829368.2; Coprinopsis cinerea okayama7#130 opiNOG08973 Zinc binding alcohol dehydrogenase, domain containing 2 Q; 240176.XP_001829368.2; Coprinopsis cinerea okayama7#130 agarNOG06764 Alcohol deh…	{YBR046c; KOG1197 Predicted quinone oxidoreductase CR Energy production and conversion ; General function prediction only ;}	{GO:0008270; zinc ion binding; molecular_function GO:0055114; oxidation-reduction process; biological_process GO:0016491; oxidoreductase activity; molecular_function}	{A0A0D6ELC3; A0A0D6ELC3_SPOSA SPOSA6832_02443-mRNA-1:cds (Fragment) OS=Sporobolomyces salmonicolor GN=SPOSA6832_02443 PE=4 SV=1}
Rto-vs-NGR-1A2484	NG	0.218065	NA	NA	4.7e-88	1476	356.08	1119.92	NA	484	272.083	211.917	NA	NA	NA	1:1:1:1:1:1	0.548376(0.585487:0.409543:0.650099)	NA	NA	NA	NA	{gi|472588387|gb|EMS25859.1|; UDP-N-acetylglucosamine pyrophosphorylase	{cci:CC1G_06565; K00972 UAP1 UDP-N-acetylglucosamine pyrophosphorylase 2.7.7.23 Metabolism; Carbohydrate metabolism; Amino sugar and nucleotide sugar metabolism [PATH:ko00520]}	{240176.XP_001829228.1; Coprinopsis cinerea okayama7#130 KOG2388 pyrophosphorylase G; 240176.XP_001829228.1; Coprinopsis cinerea okayama7#130 basNOG00999 UTP--glucose-1-phosphate uridylyltransferase M; 240176.XP_001829228.1; Coprinopsis cinerea okayama7#130 fuNOG01651 UDP-N-acetylglucosamine pyrophosphorylase M; 240176.XP_001829228.1; Coprinopsis cinerea okayama7#130 opiNOG02011 pyrophosphorylase…	{Hs19923739; KOG2388 UDP-N-acetylglucosamine pyrophosphorylase M Cell wall/membrane/envelope biogenesis ;}	{GO:0016779; nucleotidyltransferase activity; molecular_function GO:0008152; NA}	{A0A0D6EQE7; A0A0D6EQE7_SPOSA SPOSA6832_03564-mRNA-1:cds (Fragment) OS=Sporobolomyces salmonicolor GN=SPOSA6832_03564 PE=4 SV=1}
Rto-vs-NGR-1A5330	NG	0.218272	NA	NA	4.32e-37	519	114.17	404.83	NA	171	94.3333	76.6667	NA	NA	NA	1:1:1:1:1:1	0.512104(0.569832:0.301676:0.664804)	NA	NA	NA	NA	{gi|472580982|gb|EMS18743.1|; 1, 2-dihydroxy-3-keto-5-methylthiopentene dioxygenase	{lbc:LACBIDRAFT_294466; K08967 mtnD, mtnZ, ADI1 1,2-dihydroxy-3-keto-5-methylthiopentene dioxygenase 1.13.11.53 1.13.11.54 Metabolism; Amino acid metabolism; Cysteine and methionine metabolism [PATH:ko00270]}	{486041.XP_001881623.1; Laccaria bicolor S238N H82 agarNOG07859 Catalyzes the formation of formate and 2-keto-4- methylthiobutyrate (KMTB) from 1,2-dihydroxy-3-keto-5- methylthiopentene (DHK-MTPene) (By similarity) E; 486041.XP_001881623.1; Laccaria bicolor S238N H82 KOG2107 Catalyzes the formation of formate and 2-keto-4- methylthiobutyrate (KMTB) from 1,2-dihydroxy-3-keto-5- methylthiopentene (…	{YMR009w; KOG2107 Uncharacterized conserved protein, contains double-stranded beta-helix domain S Function unknown ;}	{GO:0045735; NA GO:0055114; oxidation-reduction process; biological_process GO:0006355; regulation of transcription, DNA-dependent; biological_process GO:0010309; acireductone dioxygenase [iron(II)-requiring] activity; molecular_function}	{A0A0D6ESG3; A0A0D6ESG3_SPOSA SPOSA6832_04549-mRNA-1:cds (Fragment) OS=Sporobolomyces salmonicolor GN=SPOSA6832_04549 PE=3 SV=1}
Rto-vs-NGR-1A4586	NG	0.218721	NA	NA	3.23e-45	381	87.5783	293.422	NA	141	85.3333	55.6667	NA	NA	NA	1:1:1:1:1:1	0.395658(0.405462:0.331933:0.44958)	NA	NA	NA	NA	{gi|472580370|gb|EMS18177.1|; ADP-ribosylation factor-like protein 2	{cci:CC1G_14571; K07943 ARL2 ADP-ribosylation factor-like 2 -- --}	{240176.XP_002911139.1; Coprinopsis cinerea okayama7#130 KOG0073 ADP-ribosylation factor-like U; 240176.XP_002911139.1; Coprinopsis cinerea okayama7#130 agarNOG05386 ARF U; 240176.XP_002911139.1; Coprinopsis cinerea okayama7#130 agaNOG02025 ARF U; 240176.XP_002911139.1; Coprinopsis cinerea okayama7#130 basNOG02455 G-protein alpha subunit U; 240176.XP_002911139.1; Coprinopsis cinerea okayama7#130 …	{Hs4502229; KOG0073 GTP-binding ADP-ribosylation factor-like protein ARL2 UZ Intracellular trafficking, secretion, and vesicular transport ; Cytoskeleton ;}	{GO:0007264; small GTPase mediated signal transduction; biological_process GO:0007186; G-protein coupled receptor protein signaling pathway; biological_process GO:0004871; signal transducer activity; molecular_function GO:0006576; cellular biogenic amine metabolic process; biological_process GO:0003924; GTPase activity; molecular_function GO:0015684; ferrous iron transport; biological_process GO:…	{A0A061BIA4; A0A061BIA4_RHOTO RHTO0S23e00298g1_1 OS=Rhodosporidium toruloides GN=RHTO0S_23e00298g PE=4 SV=1}
Rto-vs-NGR-1A2026	NG	0.219164	NA	NA	1.06e-64	921	228.624	692.376	NA	316	184.417	131.583	NA	NA	NA	1:1:1:1:1:1	0.524975(0.558104:0.431193:0.585627)	NA	NA	NA	NA	{gi|472587371|gb|EMS24870.1|; cis-prenyltransferase, dehydrodolichyl diphosphate synthase	{cci:CC1G_08115; K11778 DHDDS, RER2, SRT1 ditrans,polycis-polyprenyl diphosphate synthase 2.5.1.87 Metabolism; Metabolism of terpenoids and polyketides; Terpenoid backbone biosynthesis [PATH:ko00900]}	{208348.PTTG_03657P0; Puccinia triticina basNOG02243 Putative undecaprenyl diphosphate synthase I; 208348.PTTG_03657P0; Puccinia triticina KOG1602 Dehydrodolichyl diphosphate synthase I; 208348.PTTG_03657P0; Puccinia triticina COG0020 Catalyzes the condensation of isopentenyl diphosphate (IPP) with allylic pyrophosphates generating different type of terpenoids (By similarity) I; 208348.PTTG_03657…	{SPAC4D7.04c; KOG1602 Cis-prenyltransferase I Lipid transport and metabolism ;}	{GO:0016765; transferase activity, transferring alkyl or aryl (other than methyl) groups; molecular_function}	{A0A0D6EGI3; A0A0D6EGI3_SPOSA SPOSA6832_00106-mRNA-1:cds OS=Sporobolomyces salmonicolor GN=SPOSA6832_00106 PE=3 SV=1}
Rto-vs-NGR-1A0804	NG	0.219417	NA	NA	0	948	226.524	721.476	NA	381	243.75	137.25	NA	NA	NA	1:1:1:1:1:1	0.472538(0.539773:0.379261:0.49858)	NA	NA	NA	NA	{gi|647395589|emb|CDR37127.1|; RHTO0S02e11056g1_1	{lbc:LACBIDRAFT_292511; K06072 E1.14.99.29, DOHH deoxyhypusine monooxygenase 1.14.99.29 --}	{486041.XP_001875785.1; Laccaria bicolor S238N H82 COG1413 Catalyzes the hydroxylation of the N(6)-(4-aminobutyl)- L-lysine intermediate to form hypusine, an essential post- translational modification only found in mature eIF-5A factor (By similarity) C; 486041.XP_001875785.1; Laccaria bicolor S238N H82 basNOG01355 Catalyzes the hydroxylation of the N(6)-(4-aminobutyl)- L-lysine intermediate to f…	{7302088; KOG0567 HEAT repeat-containing protein R General function prediction only ;}	{GO:0005515; protein binding; molecular_function}	{A0A061AHU8; A0A061AHU8_RHOTO Deoxyhypusine hydroxylase OS=Rhodosporidium toruloides GN=LIA1 PE=3 SV=1}
Rto-vs-NGR-1A4725	NG	0.219721	NA	NA	4.79e-82	855	198.263	656.737	NA	308	182.917	125.083	NA	NA	NA	1:1:1:1:1:1	0.48317(0.486971:0.412052:0.550489)	NA	NA	NA	NA	{gi|472582567|gb|EMS20245.1|; tRNA(His) guanylyltransferase	{ppl:POSPLDRAFT_87675; K10761 THG1 tRNA(His) guanylyltransferase 2.7.7.- --}	{367775.XP_003192827.1; Cryptococcus gattii WM276 KOG2721 tRNA-histidine guanylyltransferase 1-like (S. cerevisiae) S; 367775.XP_003192827.1; Cryptococcus gattii WM276 COG4021 guanylyltransferase S; 367775.XP_003192827.1; Cryptococcus gattii WM276 basNOG01630 tRNAHis guanylyltransferase S; 367775.XP_003192827.1; Cryptococcus gattii WM276 fuNOG01773 tRNA(His) guanylyltransferase S; 367775.XP_00319…	{YGR024c; KOG2721 Uncharacterized conserved protein S Function unknown ;}	{GO:0000287; magnesium ion binding; molecular_function GO:0008193; tRNA guanylyltransferase activity; molecular_function GO:0006400; tRNA modification; biological_process}	{A0A0D6EKU6; A0A0D6EKU6_SPOSA SPOSA6832_02260-mRNA-1:cds (Fragment) OS=Sporobolomyces salmonicolor GN=SPOSA6832_02260 PE=4 SV=1}
Rto-vs-NGR-1A2756	NG	0.219867	NA	NA	4.66e-33	333	79.3759	253.624	NA	121	72.6667	48.3333	NA	NA	NA	1:1:1:1:1:1	0.364295(0.368577:0.3083:0.416008)	NA	NA	NA	NA	{gi|471914227|emb|CCO26799.1|; Nuclear envelope morphology protein 1	{dre:492799; K01090 E3.1.3.16 protein phosphatase 3.1.3.16 --}	{5306.JGI72590; Phanerochaete chrysosporium agarNOG04886 CPDc K; 5306.JGI72590; Phanerochaete chrysosporium basNOG02166 CPDc K; 5306.JGI72590; Phanerochaete chrysosporium KOG1605 CTD (Carboxy-terminal domain, RNA polymerase II, polypeptide A) small K; 5306.JGI72590; Phanerochaete chrysosporium COG5190 CTD (Carboxy-terminal domain, RNA polymerase II, polypeptide A) K; 5306.JGI72590; Phanerochaete …	{7304015; KOG1605 TFIIF-interacting CTD phosphatase, including NLI-interacting factor (involved in RNA polymerase II regulation) K Transcription ;}	{GO:0005515; protein binding; molecular_function}	{A0A0C3AUE9; A0A0C3AUE9_9HOMO Uncharacterized protein (Fragment) OS=Scleroderma citrinum Foug A GN=SCLCIDRAFT_104632 PE=4 SV=1}
Rto-vs-NGR-1A5224	NG	0.221368	NA	NA	0	2400	558.474	1841.53	NA	926	573	353	NA	NA	NA	1:1:1:1:1:1	0.492916(0.489374:0.402007:0.587367)	NA	NA	NA	NA	{gi|472583407|gb|EMS21050.1|; Dol-P-Man: protein alpha-mannosyltransferase, glycosyltransferase family 39 protein	{lbc:LACBIDRAFT_292007; K00728 POMT dolichyl-phosphate-mannose-protein mannosyltransferase 2.4.1.109 Metabolism; Glycan biosynthesis and metabolism; Other types of O-glycan biosynthesis [PATH:ko00514]}	{5297.EFP90630; Puccinia graminis KOG3359 Dolichyl-phosphate-mannose--protein mannosyltransferase O; 5297.EFP90630; Puccinia graminis COG1928 Dolichyl-phosphate-mannose--protein mannosyltransferase O; 5297.EFP90630; Puccinia graminis basNOG01886 MIR domain O; 5297.EFP90630; Puccinia graminis fuNOG02199 Dolichyl-phosphate-mannose--protein mannosyltransferase O; 5297.EFP90630; Puccinia graminis opi…	{SPBC16C6.09; KOG3359 Dolichyl-phosphate-mannose:protein O-mannosyl transferase O Posttranslational modification, protein turnover, chaperones ;}	{GO:0016020; membrane; cellular_component GO:0006493; protein O-linked glycosylation; biological_process GO:0000030; mannosyltransferase activity; molecular_function}	{A0A061BE31; A0A061BE31_RHOTO RHTO0S16e03422g1_1 OS=Rhodosporidium toruloides GN=RHTO0S_16e03422g PE=4 SV=1}
Rto-vs-NGR-1A3398	NG	0.22189	NA	NA	2.21e-52	825	207.193	617.807	NA	279	160.333	118.667	NA	NA	NA	1:1:1:1:1:1	0.541219(0.589606:0.410394:0.623656)	NA	NA	NA	NA	{gi|472586332|gb|EMS23860.1|; short-chain dehydrogenase/reductase SDR family protein	{yli:YALI0C07414g; K00540 E1.-.-.- -- -- --}	{486041.XP_001875384.1; Laccaria bicolor S238N H82 agarNOG04693 KR domain Q; 486041.XP_001875384.1; Laccaria bicolor S238N H82 basNOG01416 KR domain Q; 486041.XP_001875384.1; Laccaria bicolor S238N H82 fuNOG02996 Dehydrogenase Q; 486041.XP_001875384.1; Laccaria bicolor S238N H82 opiNOG10001 Dehydrogenase reductase SDR family member Q; 486041.XP_001875384.1; Laccaria bicolor S238N H82 agaNOG01954 …	{SPAC521.03; KOG1205 Predicted dehydrogenase Q Secondary metabolites biosynthesis, transport and catabolism ;}	{GO:0016616; oxidoreductase activity, acting on the CH-OH group of donors, NAD or NADP as acceptor; molecular_function GO:0044237; cellular metabolic process; biological_process GO:0009396; folic acid-containing compound biosynthetic process; biological_process GO:0004488; methylenetetrahydrofolate dehydrogenase (NADP+) activity; molecular_function GO:0003857; 3-hydroxyacyl-CoA dehydrogenase acti…	{A0A0D6EHR7; A0A0D6EHR7_SPOSA SPOSA6832_01035-mRNA-1:cds OS=Sporobolomyces salmonicolor GN=SPOSA6832_01035 PE=3 SV=1}
Rto-vs-NGR-1A4742	NG	0.221989	NA	NA	5.94e-128	1200	277.55	922.45	NA	443	265.75	177.25	NA	NA	NA	1:1:1:1:1:1	0.49478(0.501119:0.416107:0.567114)	NA	NA	NA	NA	{gi|647399122|emb|CDR43602.1|; RHTO0S08e03378g1_1	{ppp:PHYPADRAFT_224363; K00228 hemF, CPOX coproporphyrinogen III oxidase 1.3.3.3 Metabolism; Metabolism of cofactors and vitamins; Porphyrin and chlorophyll metabolism [PATH:ko00860]}	{5297.EFP93206; Puccinia graminis KOG1518 coproporphyrinogen III oxidase H; 5297.EFP93206; Puccinia graminis basNOG01770 Coproporphyrinogen III oxidase H; 5297.EFP93206; Puccinia graminis COG0408 Key enzyme in heme biosynthesis. Catalyzes the oxidative decarboxylation of propionic acid side chains of rings A and B of coproporphyrinogen III (By similarity) H; 5297.EFP93206; Puccinia graminis fuNOG…	{7297203; KOG1518 Coproporphyrinogen III oxidase CPO/HEM13 H Coenzyme transport and metabolism ;}	{GO:0004109; coproporphyrinogen oxidase activity; molecular_function GO:0006779; porphyrin biosynthetic process; biological_process GO:0055114; oxidation-reduction process; biological_process}	{A0A061B134; A0A061B134_RHOTO RHTO0S08e03378g1_1 OS=Rhodosporidium toruloides GN=RHTO0S_08e03378g PE=4 SV=1}
Rto-vs-NGR-1A4717	NG	0.222718	NA	NA	3.47e-127	2226	529.432	1696.57	NA	730	403.083	326.917	NA	NA	NA	1:1:1:1:1:1	0.534468(0.576923:0.406053:0.620429)	NA	NA	NA	NA	{gi|472584725|gb|EMS22311.1|; nuclear GTP-binding protein	{uma:UM00964.1; K14537 NUG2, GNL2 nuclear GTP-binding protein -- Genetic Information Processing; Translation; Ribosome biogenesis in eukaryotes [PATH:ko03008]}	{5297.EFP89696; Puccinia graminis KOG2423 nucleolar gtp-binding protein R; 5297.EFP89696; Puccinia graminis COG1161 Required for a late step of 50S ribosomal subunit assembly. Has GTPase activity (By similarity) R}	{SPAC6F6.03c; KOG2423 Nucleolar GTPase R General function prediction only ;}	{GO:0003924; GTPase activity; molecular_function GO:0005525; GTP binding; molecular_function GO:0015093; ferrous iron transmembrane transporter activity; molecular_function GO:0015684; ferrous iron transport; biological_process GO:0016021; integral to membrane; cellular_component}	{A0A0D6ERC3; A0A0D6ERC3_SPOSA SPOSA6832_04464-mRNA-1:cds (Fragment) OS=Sporobolomyces salmonicolor GN=SPOSA6832_04464 PE=4 SV=1}
Rto-vs-NGR-1A1847	NG	0.222738	NA	NA	4.66e-55	789	185.323	603.677	NA	268	151.667	116.333	NA	NA	NA	1:1:1:1:1:1	0.518583(0.461672:0.463415:0.630662)	NA	NA	NA	NA	{gi|472580413|gb|EMS18217.1|; cap binding protein	{uma:UM06377.1; K03259 EIF4E translation initiation factor 4E -- Genetic Information Processing; Translation; RNA transport [PATH:ko03013]Environmental Information Processing; Signal transduction; HIF-1 signaling pathway [PATH:ko04066]Environmental Information Processing; Signal transduction; mTOR signaling pathway [PATH:ko04150]Environmental Information Processing; Signal transduction; PI3K-Akt …	{208348.PTTG_05660P0; Puccinia triticina basNOG02170 Eukaryotic initiation factor 4E J; 208348.PTTG_05660P0; Puccinia triticina fuNOG03080 Translation Initiation Factor J; 208348.PTTG_05660P0; Puccinia triticina opiNOG26016 eukaryotic translation initiation factor J; 208348.PTTG_05660P0; Puccinia triticina KOG1670 eukaryotic translation initiation factor J; 208348.PTTG_05660P0; Puccinia triticina…	{SPAC16E8.15; KOG1670 Translation initiation factor 4F, cap-binding subunit (eIF-4E) and related cap-binding proteins J Translation, ribosomal structure and biogenesis ;}	{GO:0006413; translational initiation; biological_process GO:0003743; translation initiation factor activity; molecular_function GO:0003723; RNA binding; molecular_function GO:0005737; cytoplasm; cellular_component}	{A0A0D6ENJ7; A0A0D6ENJ7_SPOSA SPOSA6832_03360-mRNA-1:cds (Fragment) OS=Sporobolomyces salmonicolor GN=SPOSA6832_03360 PE=3 SV=1}
Rto-vs-NGR-1A0867	NG	0.222998	NA	NA	5.92e-93	924	219.407	704.593	NA	340	204.083	135.917	NA	NA	NA	1:1:1:1:1:1	0.525844(0.568038:0.408228:0.601266)	NA	NA	NA	NA	{gi|342318939|gb|EGU10894.1|; putative Phosphoadenylyl-sulfate reductase Thioredoxin	{uma:UM02942.1; K00390 cysH phosphoadenosine phosphosulfate reductase 1.8.4.8 Metabolism; Energy metabolism; Sulfur metabolism [PATH:ko00920]}	{5270.UM02942P0; Ustilago maydis basNOG01872 Phosphoadenosine phosphosulfate reductase family E; 5270.UM02942P0; Ustilago maydis fuNOG04332 Phosphoadenosine phosphosulfate reductase E; 5270.UM02942P0; Ustilago maydis opiNOG04425 Phosphoadenosine phosphosulfate reductase E; 5270.UM02942P0; Ustilago maydis KOG0189 reductase E; 5270.UM02942P0; Ustilago maydis COG0175 Reduction of activated sulfate i…	{YPR167c; KOG0189 Phosphoadenosine phosphosulfate reductase E Amino acid transport and metabolism ;}	{GO:0008152; NA GO:0003824; NA}	{A0A0D6EHI1; A0A0D6EHI1_SPOSA SPOSA6832_00756-mRNA-1:cds (Fragment) OS=Sporobolomyces salmonicolor GN=SPOSA6832_00756 PE=4 SV=1}
Rto-vs-NGR-1A5736	NG	0.223049	NA	NA	1.44e-98	1635	416.566	1218.43	NA	554	318.917	235.083	NA	NA	NA	1:1:1:1:1:1	0.531284(0.56877:0.446602:0.578479)	NA	NA	NA	NA	{gi|472585075|gb|EMS22641.1|; phosphatidylserine decarboxylase	{cci:CC1G_02871; K01613 E4.1.1.65, psd phosphatidylserine decarboxylase 4.1.1.65 Metabolism; Lipid metabolism; Glycerophospholipid metabolism [PATH:ko00564]}	{240176.XP_001828290.1; Coprinopsis cinerea okayama7#130 agarNOG06930 Phosphatidylserine decarboxylase I; 240176.XP_001828290.1; Coprinopsis cinerea okayama7#130 basNOG00474 Phosphatidylserine decarboxylase 1 I; 240176.XP_001828290.1; Coprinopsis cinerea okayama7#130 KOG2420 phosphatidylserine decarboxylase I; 240176.XP_001828290.1; Coprinopsis cinerea okayama7#130 COG0688 Phosphatidylserine deca…	{YNL169c; KOG2420 Phosphatidylserine decarboxylase I Lipid transport and metabolism ;}	{GO:0004609; phosphatidylserine decarboxylase activity; molecular_function GO:0008654; phospholipid biosynthetic process; biological_process}	{A0A0D6ELC2; A0A0D6ELC2_SPOSA SPOSA6832_02318-mRNA-1:cds OS=Sporobolomyces salmonicolor GN=SPOSA6832_02318 PE=4 SV=1}
Rto-vs-NGR-1A3298	NG	0.223289	NA	NA	1.59e-76	864	201.623	662.377	NA	308	180.083	127.917	NA	NA	NA	1:1:1:1:1:1	0.495767(0.507937:0.373016:0.606349)	NA	NA	NA	NA	{gi|472582115|gb|EMS19817.1|; S-formylglutathione hydrolase, carbohydrate Esterase Family 1 protein	{scm:SCHCODRAFT_255629; K01070 frmB, ESD, fghA S-formylglutathione hydrolase 3.1.2.12 Metabolism; Energy metabolism; Methane metabolism [PATH:ko00680]Metabolism; Overview; Carbon metabolism [PATH:ko01200]}	{578458.XP_003038790.1; Schizophyllum commune H4 8 agaNOG02507 carbohydrate esterase family 1 protein R; 578458.XP_003038790.1; Schizophyllum commune H4 8 fuNOG04017 S-formylglutathione hydrolase R; 578458.XP_003038790.1; Schizophyllum commune H4 8 opiNOG00374 Esterase D R; 578458.XP_003038790.1; Schizophyllum commune H4 8 agarNOG06663 Putative esterase R; 578458.XP_003038790.1; Schizophyllum com…	{Hs20547663; KOG3101 Esterase D R General function prediction only ;}	{GO:0015996; chlorophyll catabolic process; biological_process GO:0047746; chlorophyllase activity; molecular_function}	{M7WH87; M7WH87_RHOT1 S-formylglutathione hydrolase, carbohydrate Esterase Family 1 protein OS=Rhodosporidium toruloides (strain NP11) GN=RHTO_04109 PE=4 SV=1}
Rto-vs-NGR-1A5220	NG	0.223714	NA	NA	1.65e-79	1350	334.143	1015.86	NA	451	254.5	196.5	NA	NA	NA	1:1:1:1:1:1	0.545859(0.573922:0.421971:0.641684)	NA	NA	NA	NA	{gi|647401852|emb|CDR48207.1|; RHTO0S16e03554g1_1	{cci:CC1G_07689; K00658 DLST, sucB 2-oxoglutarate dehydrogenase E2 component (dihydrolipoamide succinyltransferase) 2.3.1.61 Metabolism; Carbohydrate metabolism; Citrate cycle (TCA cycle) [PATH:ko00020]Metabolism; Amino acid metabolism; Lysine degradation [PATH:ko00310]Metabolism; Overview; Carbon metabolism [PATH:ko01200]}	{240176.XP_001832302.2; Coprinopsis cinerea okayama7#130 agaNOG02298 2-oxoacid dehydrogenases acyltransferase (catalytic domain) C; 240176.XP_001832302.2; Coprinopsis cinerea okayama7#130 fuNOG02907 Dihydrolipoamide succinyltransferase C; 240176.XP_001832302.2; Coprinopsis cinerea okayama7#130 opiNOG02663 Dihydrolipoamide S-succinyltransferase (E2 component of 2-oxo-glutarate complex) C; 240176.X…	{YDR148c; KOG0559 Dihydrolipoamide succinyltransferase (2-oxoglutarate dehydrogenase, E2 subunit) C Energy production and conversion ;}	{GO:0008152; NA GO:0005622; intracellular; cellular_component GO:0006355; regulation of transcription, DNA-dependent; biological_process GO:0003735; structural constituent of ribosome; molecular_function GO:0006414; translational elongation; biological_process GO:0005634; nucleus; cellular_component GO:0016746; transferase activity, transferring acyl groups; molecular_function GO:0005840; ribosom…	{A0A061BJW3; A0A061BJW3_RHOTO RHTO0S16e03554g1_1 OS=Rhodosporidium toruloides GN=RHTO0S_16e03554g PE=3 SV=1}
Rto-vs-NGR-1A5675	NG	0.224352	NA	NA	1.36e-48	423	92.084	330.916	NA	155	90.8333	64.1667	NA	NA	NA	1:1:1:1:1:1	0.420245(0.472393:0.254601:0.533742)	NA	NA	NA	NA	{gi|472585271|gb|EMS22825.1|; Hit-like protein involved in cell-cycle regulation	{pic:PICST_42119; K01518 E3.6.1.17 bis(5'-nucleosidyl)-tetraphosphatase 3.6.1.17 Metabolism; Nucleotide metabolism; Purine metabolism [PATH:ko00230]Metabolism; Nucleotide metabolism; Pyrimidine metabolism [PATH:ko00240]}	{240176.XP_001838739.1; Coprinopsis cinerea okayama7#130 agaNOG03292 HIT domain T; 240176.XP_001838739.1; Coprinopsis cinerea okayama7#130 KOG3275 histidine triad nucleotide binding protein T; 240176.XP_001838739.1; Coprinopsis cinerea okayama7#130 fuNOG15244 HIT family protein 1 T; 240176.XP_001838739.1; Coprinopsis cinerea okayama7#130 COG0537 histidine triad (hIT) protein FG; 240176.XP_0018387…	{YDL125c; KOG3275 Zinc-binding protein of the histidine triad (HIT) family T Signal transduction mechanisms ;}	{NA}	{A0A061B9H1; A0A061B9H1_RHOTO RHTO0S09e05336g1_1 OS=Rhodosporidium toruloides GN=RHTO0S_09e05336g PE=4 SV=1}
Rto-vs-NGR-1A5328	NG	0.224456	NA	NA	2.47e-62	999	251.084	747.916	NA	340	194.917	145.083	NA	NA	NA	1:1:1:1:1:1	0.494609(0.551213:0.401617:0.530997)	NA	NA	NA	NA	{gi|472580969|gb|EMS18730.1|; carbohydrate kinase-related domain protein	{NA}	{5270.UM05844P0; Ustilago maydis fuNOG01553 Catalyzes the dehydration of the S-form of NAD(P)HX at the expense of ATP, which is converted to ADP. Together with NAD(P)HX epimerase, which catalyzes the epimerization of the S- and R-forms, the enzyme allows the repair of both epimers of NAD(P)HX, a damaged form of NAD(P)H that is a result of enzymatic or heat-dependent hydration (By similarity) G; 5…	{SPCC61.03; KOG3974 Predicted sugar kinase G Carbohydrate transport and metabolism ;}	{NA}	{A0A0D6ET02; A0A0D6ET02_SPOSA SPOSA6832_04986-mRNA-1:cds OS=Sporobolomyces salmonicolor GN=SPOSA6832_04986 PE=3 SV=1}
Rto-vs-NGR-1A4647	NG	0.224878	NA	NA	1.04e-110	1059	244.093	814.907	NA	391	232.667	158.333	NA	NA	NA	1:1:1:1:1:1	0.48224(0.506831:0.372951:0.56694)	NA	NA	NA	NA	{gi|472582595|gb|EMS20273.1|; replication factor C subunit 4	{lbc:LACBIDRAFT_301075; K10755 RFC2_4 replication factor C subunit 2/4 -- Genetic Information Processing; Replication and repair; DNA replication [PATH:ko03030]Genetic Information Processing; Replication and repair; Nucleotide excision repair [PATH:ko03420]Genetic Information Processing; Replication and repair; Mismatch repair [PATH:ko03430]}	{486041.XP_001873372.1; Laccaria bicolor S238N H82 KOG0991 replication factor c L; 486041.XP_001873372.1; Laccaria bicolor S238N H82 COG0470 DNA polymerase III subunit delta' L; 486041.XP_001873372.1; Laccaria bicolor S238N H82 basNOG00819 Replication factor C C-terminal domain L; 486041.XP_001873372.1; Laccaria bicolor S238N H82 fuNOG01038 replication factor C subunit L; 486041.XP_001873372.1; L…	{SPAC1687.03c; KOG0991 Replication factor C, subunit RFC2 L Replication, recombination and repair ;}	{GO:0016021; integral to membrane; cellular_component GO:0016887; ATPase activity; molecular_function GO:0007059; chromosome segregation; biological_process GO:0016851; magnesium chelatase activity; molecular_function GO:0003677; DNA binding; molecular_function GO:0006281; DNA repair; biological_process GO:0006310; DNA recombination; biological_process GO:0015979; photosynthesis; biological_proce…	{A0A0H5FTG8; A0A0H5FTG8_9BASI Uncharacterized protein (Fragment) OS=Leucosporidium scottii GN=ls5930a1_00035 PE=4 SV=1}
Rto-vs-NGR-1A2598	NG	0.225162	NA	NA	4.73e-122	1638	412.674	1225.33	NA	582	343.667	238.333	NA	NA	NA	1:1:1:1:1:1	0.538439(0.584507:0.417254:0.613556)	NA	NA	NA	NA	{gi|342319073|gb|EGU11024.1|; Phosphoacetylglucosamine mutase	{uma:UM04983.1; K01836 E5.4.2.3 phosphoacetylglucosamine mutase 5.4.2.3 Metabolism; Carbohydrate metabolism; Amino sugar and nucleotide sugar metabolism [PATH:ko00520]}	{5306.JGI30539; Phanerochaete chrysosporium COG1109 Catalyzes the conversion of glucosamine-6-phosphate to glucosamine-1-phosphate (By similarity) G; 5306.JGI30539; Phanerochaete chrysosporium basNOG01867 Phosphoacetylglucosamine mutase G; 5306.JGI30539; Phanerochaete chrysosporium agarNOG06277 Phosphoglucomutase/phosphomannomutase, C-terminal domain G; 5306.JGI30539; Phanerochaete chrysosporium …	{7294561; KOG2537 Phosphoglucomutase/phosphomannomutase G Carbohydrate transport and metabolism ;}	{GO:0005975; carbohydrate metabolic process; biological_process GO:0016868; intramolecular transferase activity, phosphotransferases; molecular_function}	{A0A0D6EP94; A0A0D6EP94_SPOSA SPOSA6832_03363-mRNA-1:cds OS=Sporobolomyces salmonicolor GN=SPOSA6832_03363 PE=4 SV=1}
Rto-vs-NGR-1A2935	NG	0.225898	NA	NA	1.25e-77	900	219.836	680.164	NA	326	193.333	132.667	NA	NA	NA	1:1:1:1:1:1	0.52381(0.546584:0.445652:0.579193)	NA	NA	NA	NA	{gi|472586222|gb|EMS23750.1|; GTP cyclohydrolase I	{cnb:CNBB0800; K01495 E3.5.4.16, folE GTP cyclohydrolase I 3.5.4.16 Metabolism; Metabolism of cofactors and vitamins; Folate biosynthesis [PATH:ko00790]}	{5306.JGI71951; Phanerochaete chrysosporium basNOG01801 GTP cyclohydrolase I H; 5306.JGI71951; Phanerochaete chrysosporium fuNOG00519 gtp cyclohydrolase i H; 5306.JGI71951; Phanerochaete chrysosporium opiNOG13486 gtp cyclohydrolase H; 5306.JGI71951; Phanerochaete chrysosporium agarNOG04829 GTP cyclohydrolase I H; 5306.JGI71951; Phanerochaete chrysosporium KOG2698 gtp cyclohydrolase H; 5306.JGI719…	{SPAC17A5.13; KOG2698 GTP cyclohydrolase I H Coenzyme transport and metabolism ;}	{GO:0005634; nucleus; cellular_component GO:0045892; negative regulation of transcription, DNA-dependent; biological_process}	{A0A0D6EIT7; A0A0D6EIT7_SPOSA SPOSA6832_01061-mRNA-1:cds (Fragment) OS=Sporobolomyces salmonicolor GN=SPOSA6832_01061 PE=3 SV=1}
Rto-vs-NGR-1A3895	NG	0.226702	NA	NA	5.06e-229	2211	485.092	1725.91	NA	805	467.333	337.667	NA	NA	NA	1:1:1:1:1:1	0.488671(0.486928:0.419608:0.559477)	NA	NA	NA	NA	{gi|472581949|gb|EMS19657.1|; lanosterol synthase	{lbc:LACBIDRAFT_185468; K01852 E5.4.99.7, LSS, ERG7 lanosterol synthase 5.4.99.7 Metabolism; Lipid metabolism; Steroid biosynthesis [PATH:ko00100]}	{5270.UM02240P0; Ustilago maydis fuNOG03222 Lanosterol synthase I; 5270.UM02240P0; Ustilago maydis opiNOG01598 Lanosterol synthase I; 5270.UM02240P0; Ustilago maydis basNOG01754 Prenyltransferase and squalene oxidase repeat I; 5270.UM02240P0; Ustilago maydis COG1657 Squalene--hopene cyclase I; 5270.UM02240P0; Ustilago maydis KOG0497 synthase I}	{Hs4505027; KOG0497 Oxidosqualene-lanosterol cyclase and related proteins I Lipid transport and metabolism ;}	{GO:0003824; NA GO:0005615; extracellular space; cellular_component}	{M7WGT6; M7WGT6_RHOT1 Terpene cyclase/mutase family member OS=Rhodosporidium toruloides (strain NP11) GN=RHTO_04192 PE=3 SV=1}
Rto-vs-NGR-1A2726	NG	0.226991	NA	NA	1.93e-81	1092	270.407	821.593	NA	386	225.083	160.917	NA	NA	NA	1:1:1:1:1:1	0.338172(0.38871:0.273387:0.352419)	NA	NA	NA	NA	{gi|647400216|emb|CDR45502.1|; RHTO0S11e01002g1_1	{scm:SCHCODRAFT_46077; K05925 METTL3 mRNA (2'-O-methyladenosine-N6-)-methyltransferase 2.1.1.62 --}	{208348.PTTG_04255P0; Puccinia triticina KOG2098 Methyltransferase like 3 A; 208348.PTTG_04255P0; Puccinia triticina COG4725 MT-A70 family KT; 208348.PTTG_04255P0; Puccinia triticina opiNOG09780 Methyltransferase like 3 A; 208348.PTTG_04255P0; Puccinia triticina basNOG01585 MT-A70 A; 208348.PTTG_04255P0; Puccinia triticina fuNOG05361 MT-A70 A}	{Hs21361827; KOG2098 Predicted N6-adenine RNA methylase A RNA processing and modification ;}	{GO:0008168; methyltransferase activity; molecular_function GO:0006139; nucleobase, nucleoside, nucleotide and nucleic acid metabolic process; biological_process}	{A0A0D6ES19; A0A0D6ES19_SPOSA SPOSA6832_04157-mRNA-1:cds (Fragment) OS=Sporobolomyces salmonicolor GN=SPOSA6832_04157 PE=4 SV=1}
[truncated: 377 more rows]
